# Supplementary material for: Redox Potentials of Disulfide Bonds in LOXL2 Studied by Nonequilibrium Alchemical Simulation
Source: Front Chem. 2021 Dec 14;9:797036. doi: 10.3389/fchem.2021.797036 (PMC8713139; doi:10.3389/fchem.2021.797036)
Supplement: Supplementary file 2 [file DataSheet2.ZIP › Raw Date for Redox potential LOXL2-797036/Input files/579x695/salted.gro]

Guyana Rwanda Oman Macau Angola Cameroon Senegal in water
41174
  547ALA      N    1   6.218   4.251   4.287
  547ALA     H1    2   6.279   4.328   4.267
  547ALA     H2    3   6.201   4.247   4.385
  547ALA     H3    4   6.260   4.166   4.257
  547ALA     CA    5   6.091   4.270   4.217
  547ALA     HA    6   6.052   4.356   4.249
  547ALA     CB    7   6.112   4.279   4.064
  547ALA    HB1    8   6.024   4.292   4.019
  547ALA    HB2    9   6.172   4.356   4.043
  547ALA    HB3   10   6.154   4.194   4.032
  547ALA      C   11   6.002   4.152   4.250
  547ALA      O   12   6.054   4.044   4.283
  548PRO      N   13   5.869   4.170   4.241
  548PRO     CD   14   5.799   4.295   4.209
  548PRO    HD1   15   5.829   4.331   4.120
  548PRO    HD2   16   5.815   4.364   4.280
  548PRO     CA   17   5.776   4.060   4.268
  548PRO     HA   18   5.806   4.003   4.346
  548PRO     CB   19   5.643   4.131   4.292
  548PRO    HB1   20   5.566   4.074   4.263
  548PRO    HB2   21   5.632   4.155   4.389
  548PRO     CG   22   5.656   4.256   4.205
  548PRO    HG1   23   5.628   4.236   4.111
  548PRO    HG2   24   5.599   4.330   4.241
  548PRO      C   25   5.768   3.970   4.146
  548PRO      O   26   5.815   4.004   4.039
  549ASP      N   27   5.706   3.853   4.163
  549ASP     HN   28   5.677   3.825   4.254
  549ASP     CA   29   5.682   3.766   4.048
  549ASP     HA   30   5.675   3.825   3.968
  549ASP     CB   31   5.799   3.669   4.025
  549ASP    HB1   32   5.879   3.721   3.996
  549ASP    HB2   33   5.819   3.622   4.111
  549ASP     CG   34   5.770   3.562   3.918
  549ASP    OD1   35   5.671   3.575   3.839
  549ASP    OD2   36   5.844   3.462   3.918
  549ASP      C   37   5.552   3.691   4.070
  549ASP      O   38   5.549   3.595   4.148
  550LEU      N   39   5.447   3.734   3.999
  550LEU     HN   40   5.461   3.810   3.936
  550LEU     CA   41   5.314   3.675   4.008
  550LEU     HA   42   5.305   3.648   4.104
  550LEU     CB   43   5.207   3.776   3.967
  550LEU    HB1   44   5.223   3.800   3.871
  550LEU    HB2   45   5.118   3.733   3.977
  550LEU     CG   46   5.203   3.907   4.047
  550LEU     HG   47   5.284   3.964   4.030
  550LEU    CD1   48   5.084   3.981   4.005
  550LEU   HD11   49   5.079   4.068   4.056
  550LEU   HD12   50   5.089   4.001   3.907
  550LEU   HD13   51   5.002   3.927   4.025
  550LEU    CD2   52   5.198   3.877   4.192
  550LEU   HD21   53   5.196   3.963   4.243
  550LEU   HD22   54   5.116   3.824   4.212
  550LEU   HD23   55   5.279   3.825   4.218
  550LEU      C   56   5.300   3.553   3.918
  550LEU      O   57   5.348   3.552   3.804
  551VAL      N   58   5.235   3.450   3.971
  551VAL     HN   59   5.205   3.457   4.066
  551VAL     CA   60   5.204   3.327   3.898
  551VAL     HA   61   5.221   3.349   3.802
  551VAL     CB   62   5.291   3.208   3.940
  551VAL     HB   63   5.237   3.137   3.986
  551VAL    CG1   64   5.349   3.143   3.820
  551VAL   HG11   65   5.406   3.065   3.849
  551VAL   HG12   66   5.276   3.110   3.760
  551VAL   HG13   67   5.406   3.208   3.771
  551VAL    CG2   68   5.390   3.249   4.040
  551VAL   HG21   69   5.446   3.170   4.066
  551VAL   HG22   70   5.449   3.320   4.001
  551VAL   HG23   71   5.343   3.285   4.120
  551VAL      C   72   5.061   3.291   3.929
  551VAL      O   73   5.019   3.302   4.045
  552LEU      N   74   4.989   3.242   3.830
  552LEU     HN   75   5.024   3.244   3.737
  552LEU     CA   76   4.857   3.186   3.857
  552LEU     HA   77   4.814   3.239   3.931
  552LEU     CB   78   4.770   3.199   3.731
  552LEU    HB1   79   4.787   3.292   3.697
  552LEU    HB2   80   4.806   3.132   3.667
  552LEU     CG   81   4.618   3.182   3.725
  552LEU     HG   82   4.579   3.220   3.641
  552LEU    CD1   83   4.592   3.039   3.725
  552LEU   HD11   84   4.494   3.023   3.720
  552LEU   HD12   85   4.636   2.997   3.645
  552LEU   HD13   86   4.629   2.999   3.809
  552LEU    CD2   87   4.551   3.251   3.843
  552LEU   HD21   88   4.451   3.239   3.837
  552LEU   HD22   89   4.584   3.211   3.929
  552LEU   HD23   90   4.572   3.349   3.842
  552LEU      C   91   4.874   3.040   3.899
  552LEU      O   92   4.974   2.976   3.862
  553ASN      N   93   4.781   2.987   3.981
  553ASN     HN   94   4.706   3.044   4.013
  553ASN     CA   95   4.789   2.846   4.027
  553ASN     HA   96   4.885   2.819   4.025
  553ASN     CB   97   4.740   2.830   4.170
  553ASN    HB1   98   4.785   2.899   4.226
  553ASN    HB2   99   4.641   2.844   4.172
  553ASN     CG  100   4.773   2.689   4.227
  553ASN    OD1  101   4.706   2.588   4.198
  553ASN    ND2  102   4.878   2.683   4.308
  553ASN   HD21  103   4.930   2.765   4.328
  553ASN   HD22  104   4.905   2.595   4.348
  553ASN      C  105   4.704   2.762   3.931
  553ASN      O  106   4.581   2.756   3.944
  554ALA      N  107   4.772   2.696   3.836
  554ALA     HN  108   4.872   2.696   3.838
  554ALA     CA  109   4.704   2.624   3.728
  554ALA     HA  110   4.637   2.689   3.690
  554ALA     CB  111   4.807   2.584   3.622
  554ALA    HB1  112   4.761   2.535   3.548
  554ALA    HB2  113   4.851   2.666   3.586
  554ALA    HB3  114   4.876   2.525   3.664
  554ALA      C  115   4.628   2.502   3.780
  554ALA      O  116   4.512   2.477   3.739
  555GLU      N  117   4.689   2.424   3.871
  555GLU     HN  118   4.782   2.444   3.902
  555GLU     CA  119   4.617   2.308   3.924
  555GLU     HA  120   4.610   2.245   3.846
  555GLU     CB  121   4.692   2.241   4.040
  555GLU    HB1  122   4.673   2.294   4.123
  555GLU    HB2  123   4.656   2.149   4.050
  555GLU     CG  124   4.844   2.231   4.027
  555GLU    HG1  125   4.874   2.148   4.075
  555GLU    HG2  126   4.867   2.223   3.930
  555GLU     CD  127   4.919   2.353   4.087
  555GLU    OE1  128   4.926   2.457   4.016
  555GLU    OE2  129   4.968   2.344   4.204
  555GLU      C  130   4.480   2.350   3.974
  555GLU      O  131   4.382   2.274   3.961
  556MET      N  132   4.469   2.474   4.025
  556MET     HN  133   4.545   2.538   4.015
  556MET     CA  134   4.349   2.514   4.095
  556MET     HA  135   4.317   2.431   4.141
  556MET     CB  136   4.381   2.622   4.198
  556MET    HB1  137   4.445   2.585   4.264
  556MET    HB2  138   4.422   2.700   4.150
  556MET     CG  139   4.253   2.670   4.271
  556MET    HG1  140   4.253   2.769   4.262
  556MET    HG2  141   4.177   2.631   4.218
  556MET     SD  142   4.247   2.616   4.445
  556MET     CE  143   4.424   2.646   4.486
  556MET    HE1  144   4.441   2.622   4.581
  556MET    HE2  145   4.481   2.591   4.426
  556MET    HE3  146   4.445   2.743   4.472
  556MET      C  147   4.240   2.562   4.000
  556MET      O  148   4.121   2.537   4.026
  557VAL      N  149   4.274   2.631   3.890
  557VAL     HN  150   4.369   2.658   3.870
  557VAL     CA  151   4.162   2.665   3.803
  557VAL     HA  152   4.094   2.706   3.863
  557VAL     CB  153   4.195   2.768   3.694
  557VAL     HB  154   4.125   2.840   3.693
  557VAL    CG1  155   4.326   2.839   3.725
  557VAL   HG11  156   4.345   2.906   3.653
  557VAL   HG12  157   4.319   2.886   3.813
  557VAL   HG13  158   4.400   2.772   3.729
  557VAL    CG2  159   4.193   2.702   3.555
  557VAL   HG21  160   4.214   2.770   3.485
  557VAL   HG22  161   4.261   2.629   3.552
  557VAL   HG23  162   4.102   2.663   3.538
  557VAL      C  163   4.112   2.536   3.744
  557VAL      O  164   3.992   2.524   3.713
  558GLN      N  165   4.200   2.436   3.735
  558GLN     HN  166   4.296   2.454   3.757
  558GLN     CA  167   4.159   2.302   3.694
  558GLN     HA  168   4.112   2.314   3.607
  558GLN     CB  169   4.283   2.216   3.679
  558GLN    HB1  170   4.334   2.246   3.598
  558GLN    HB2  171   4.341   2.227   3.760
  558GLN     CG  172   4.257   2.070   3.663
  558GLN    HG1  173   4.333   2.018   3.702
  558GLN    HG2  174   4.172   2.047   3.710
  558GLN     CD  175   4.243   2.035   3.520
  558GLN    OE1  176   4.342   2.035   3.445
  558GLN    NE2  177   4.121   2.007   3.480
  558GLN   HE21  178   4.045   2.010   3.544
  558GLN   HE22  179   4.104   1.982   3.384
  558GLN      C  180   4.061   2.239   3.793
  558GLN      O  181   3.956   2.188   3.754
  559GLN      N  182   4.095   2.239   3.923
  559GLN     HN  183   4.179   2.284   3.953
  559GLN     CA  184   4.010   2.173   4.023
  559GLN     HA  185   3.993   2.084   3.983
  559GLN     CB  186   4.081   2.163   4.159
  559GLN    HB1  187   4.096   2.255   4.193
  559GLN    HB2  188   4.020   2.114   4.222
  559GLN     CG  189   4.215   2.090   4.160
  559GLN    HG1  190   4.198   1.992   4.162
  559GLN    HG2  191   4.265   2.114   4.076
  559GLN     CD  192   4.300   2.130   4.281
  559GLN    OE1  193   4.252   2.199   4.373
  559GLN    NE2  194   4.426   2.087   4.282
  559GLN   HE21  195   4.461   2.032   4.206
  559GLN   HE22  196   4.486   2.110   4.359
  559GLN      C  197   3.879   2.247   4.046
  559GLN      O  198   3.781   2.184   4.090
  560THR      N  199   3.874   2.380   4.021
  560THR     HN  200   3.949   2.422   3.970
  560THR     CA  201   3.763   2.463   4.067
  560THR     HA  202   3.716   2.400   4.129
  560THR     CB  203   3.812   2.591   4.136
  560THR     HB  204   3.733   2.647   4.160
  560THR    OG1  205   3.888   2.666   4.042
  560THR    HG1  206   3.921   2.750   4.085
  560THR    CG2  207   3.896   2.565   4.264
  560THR   HG21  208   3.925   2.652   4.303
  560THR   HG22  209   3.842   2.514   4.330
  560THR   HG23  210   3.977   2.511   4.240
  560THR      C  211   3.667   2.505   3.955
  560THR      O  212   3.583   2.591   3.979
  561THR      N  213   3.676   2.447   3.835
  561THR     HN  214   3.738   2.370   3.822
  561THR     CA  215   3.596   2.495   3.721
  561THR     HA  216   3.585   2.593   3.740
  561THR     CB  217   3.670   2.473   3.588
  561THR     HB  218   3.703   2.379   3.581
  561THR    OG1  219   3.790   2.551   3.581
  561THR    HG1  220   3.835   2.535   3.493
  561THR    CG2  221   3.574   2.511   3.473
  561THR   HG21  222   3.621   2.497   3.385
  561THR   HG22  223   3.493   2.453   3.476
  561THR   HG23  224   3.547   2.606   3.481
  561THR      C  225   3.461   2.423   3.715
  561THR      O  226   3.455   2.300   3.716
  562TYR      N  227   3.353   2.501   3.702
  562TYR     HN  228   3.361   2.600   3.713
  562TYR     CA  229   3.221   2.443   3.673
  562TYR     HA  230   3.239   2.361   3.619
  562TYR     CB  231   3.145   2.405   3.801
  562TYR    HB1  232   3.051   2.383   3.776
  562TYR    HB2  233   3.189   2.325   3.841
  562TYR     CG  234   3.142   2.515   3.906
  562TYR    CD1  235   3.256   2.545   3.981
  562TYR    HD1  236   3.340   2.495   3.963
  562TYR    CE1  237   3.253   2.641   4.079
  562TYR    HE1  238   3.335   2.659   4.133
  562TYR     CZ  239   3.138   2.713   4.102
  562TYR     OH  240   3.138   2.808   4.200
  562TYR     HH  241   3.048   2.852   4.205
  562TYR    CD2  242   3.026   2.587   3.931
  562TYR    HD2  243   2.943   2.567   3.878
  562TYR    CE2  244   3.023   2.686   4.030
  562TYR    HE2  245   2.939   2.737   4.049
  562TYR      C  246   3.139   2.544   3.596
  562TYR      O  247   3.173   2.662   3.590
  563LEU      N  248   3.026   2.498   3.543
  563LEU     HN  249   3.009   2.399   3.542
  563LEU     CA  250   2.925   2.587   3.485
  563LEU     HA  251   2.975   2.671   3.465
  563LEU     CB  252   2.864   2.531   3.356
  563LEU    HB1  253   2.804   2.455   3.381
  563LEU    HB2  254   2.810   2.604   3.314
  563LEU     CG  255   2.968   2.481   3.254
  563LEU     HG  256   3.003   2.392   3.284
  563LEU    CD1  257   2.907   2.459   3.120
  563LEU   HD11  258   2.977   2.427   3.056
  563LEU   HD12  259   2.834   2.391   3.127
  563LEU   HD13  260   2.868   2.545   3.086
  563LEU    CD2  261   3.084   2.579   3.243
  563LEU   HD21  262   3.150   2.545   3.177
  563LEU   HD22  263   3.050   2.668   3.213
  563LEU   HD23  264   3.128   2.588   3.332
  563LEU      C  265   2.816   2.612   3.587
  563LEU      O  266   2.781   2.524   3.666
  564GLU      N  267   2.765   2.734   3.585
  564GLU     HN  268   2.813   2.805   3.534
  564GLU     CA  269   2.642   2.770   3.654
  564GLU     HA  270   2.596   2.684   3.680
  564GLU     CB  271   2.671   2.852   3.779
  564GLU    HB1  272   2.722   2.796   3.844
  564GLU    HB2  273   2.725   2.932   3.754
  564GLU     CG  274   2.546   2.902   3.850
  564GLU    HG1  275   2.490   2.951   3.784
  564GLU    HG2  276   2.496   2.822   3.884
  564GLU     CD  277   2.578   2.994   3.968
  564GLU    OE1  278   2.483   3.032   4.041
  564GLU    OE2  279   2.697   3.030   3.988
  564GLU      C  280   2.558   2.851   3.558
  564GLU      O  281   2.611   2.940   3.492
  565ASP      N  282   2.428   2.823   3.544
  565ASP     HN  283   2.392   2.735   3.576
  565ASP     CA  284   2.339   2.920   3.481
  565ASP     HA  285   2.398   2.978   3.425
  565ASP     CB  286   2.236   2.863   3.383
  565ASP    HB1  287   2.144   2.871   3.423
  565ASP    HB2  288   2.240   2.913   3.297
  565ASP     CG  289   2.257   2.721   3.352
  565ASP    OD1  290   2.249   2.642   3.448
  565ASP    OD2  291   2.276   2.689   3.234
  565ASP      C  292   2.267   2.992   3.594
  565ASP      O  293   2.190   2.931   3.668
  566ARG      N  294   2.295   3.122   3.605
  566ARG     HN  295   2.347   3.165   3.531
  566ARG     CA  296   2.254   3.205   3.715
  566ARG     HA  297   2.230   3.144   3.791
  566ARG     CB  298   2.369   3.296   3.758
  566ARG    HB1  299   2.449   3.278   3.699
  566ARG    HB2  300   2.341   3.392   3.747
  566ARG     CG  301   2.412   3.278   3.897
  566ARG    HG1  302   2.332   3.291   3.955
  566ARG    HG2  303   2.445   3.183   3.906
  566ARG     CD  304   2.523   3.374   3.938
  566ARG    HD1  305   2.610   3.324   3.945
  566ARG    HD2  306   2.532   3.446   3.869
  566ARG     NE  307   2.503   3.441   4.067
  566ARG     HE  308   2.512   3.540   4.068
  566ARG     CZ  309   2.474   3.382   4.184
  566ARG    NH1  310   2.454   3.249   4.193
  566ARG   HH11  311   2.461   3.192   4.111
  566ARG   HH12  312   2.432   3.208   4.281
  566ARG    NH2  313   2.457   3.458   4.295
  566ARG   HH21  314   2.466   3.557   4.289
  566ARG   HH22  315   2.435   3.414   4.382
  566ARG      C  316   2.135   3.287   3.672
  566ARG      O  317   2.142   3.359   3.570
  567PRO      N  318   2.022   3.278   3.742
  567PRO     CD  319   1.991   3.190   3.855
  567PRO    HD1  320   2.072   3.171   3.910
  567PRO    HD2  321   1.950   3.104   3.824
  567PRO     CA  322   1.910   3.366   3.709
  567PRO     HA  323   1.871   3.347   3.619
  567PRO     CB  324   1.810   3.342   3.824
  567PRO    HB1  325   1.774   3.428   3.859
  567PRO    HB2  326   1.735   3.283   3.794
  567PRO     CG  327   1.894   3.272   3.929
  567PRO    HG1  328   1.942   3.339   3.986
  567PRO    HG2  329   1.837   3.214   3.987
  567PRO      C  330   1.961   3.508   3.709
  567PRO      O  331   2.051   3.540   3.786
  568MET      N  332   1.909   3.594   3.620
  568MET     HN  333   1.841   3.563   3.554
  568MET     CA  334   1.953   3.734   3.623
  568MET     HA  335   2.052   3.723   3.615
  568MET     CB  336   1.896   3.817   3.509
  568MET    HB1  337   1.800   3.791   3.495
  568MET    HB2  338   1.901   3.914   3.534
  568MET     CG  339   1.966   3.800   3.380
  568MET    HG1  340   1.982   3.702   3.371
  568MET    HG2  341   1.901   3.830   3.310
  568MET     SD  342   2.117   3.896   3.380
  568MET     CE  343   2.054   4.053   3.438
  568MET    HE1  344   2.129   4.119   3.443
  568MET    HE2  345   1.985   4.087   3.374
  568MET    HE3  346   2.013   4.041   3.528
  568MET      C  347   1.917   3.805   3.752
  568MET      O  348   1.974   3.911   3.778
  569PHE      N  349   1.827   3.753   3.833
  569PHE     HN  350   1.790   3.661   3.822
  569PHE     CA  351   1.786   3.842   3.940
  569PHE     HA  352   1.780   3.933   3.899
  569PHE     CB  353   1.647   3.801   3.992
  569PHE    HB1  354   1.605   3.880   4.036
  569PHE    HB2  355   1.590   3.774   3.914
  569PHE     CG  356   1.646   3.689   4.089
  569PHE    CD1  357   1.647   3.556   4.045
  569PHE    HD1  358   1.650   3.537   3.947
  569PHE    CE1  359   1.645   3.451   4.135
  569PHE    HE1  360   1.648   3.357   4.102
  569PHE     CZ  361   1.639   3.478   4.271
  569PHE     HZ  362   1.637   3.403   4.337
  569PHE    CD2  363   1.637   3.716   4.225
  569PHE    HD2  364   1.632   3.810   4.257
  569PHE    CE2  365   1.635   3.612   4.316
  569PHE    HE2  366   1.630   3.631   4.414
  569PHE      C  367   1.891   3.849   4.050
  569PHE      O  368   1.888   3.943   4.130
  570LEU      N  369   1.988   3.757   4.045
  570LEU     HN  370   1.982   3.686   3.975
  570LEU     CA  371   2.102   3.755   4.137
  570LEU     HA  372   2.069   3.808   4.214
  570LEU     CB  373   2.137   3.611   4.175
  570LEU    HB1  374   2.165   3.564   4.091
  570LEU    HB2  375   2.214   3.616   4.238
  570LEU     CG  376   2.031   3.523   4.242
  570LEU     HG  377   1.955   3.510   4.177
  570LEU    CD1  378   2.089   3.387   4.275
  570LEU   HD11  379   2.019   3.331   4.319
  570LEU   HD12  380   2.120   3.342   4.191
  570LEU   HD13  381   2.166   3.398   4.338
  570LEU    CD2  382   1.975   3.590   4.366
  570LEU   HD21  383   1.906   3.530   4.408
  570LEU   HD22  384   2.049   3.605   4.431
  570LEU   HD23  385   1.933   3.677   4.341
  570LEU      C  386   2.228   3.823   4.080
  570LEU      O  387   2.326   3.838   4.152
  571LEU      N  388   2.224   3.862   3.953
  571LEU     HN  389   2.140   3.847   3.902
  571LEU     CA  390   2.337   3.924   3.887
  571LEU     HA  391   2.415   3.909   3.946
  571LEU     CB  392   2.358   3.858   3.750
  571LEU    HB1  393   2.273   3.863   3.698
  571LEU    HB2  394   2.431   3.907   3.701
  571LEU     CG  395   2.398   3.713   3.768
  571LEU     HG  396   2.329   3.663   3.820
  571LEU    CD1  397   2.407   3.644   3.636
  571LEU   HD11  398   2.433   3.549   3.650
  571LEU   HD12  399   2.318   3.648   3.591
  571LEU   HD13  400   2.475   3.690   3.580
  571LEU    CD2  401   2.533   3.710   3.837
  571LEU   HD21  402   2.562   3.616   3.850
  571LEU   HD22  403   2.600   3.759   3.781
  571LEU   HD23  404   2.525   3.755   3.926
  571LEU      C  405   2.317   4.074   3.872
  571LEU      O  406   2.381   4.137   3.788
  572GLN      N  407   2.226   4.131   3.950
  572GLN     HN  408   2.173   4.076   4.015
  572GLN     CA  409   2.204   4.274   3.940
  572GLN     HA  410   2.175   4.293   3.846
  572GLN     CB  411   2.093   4.317   4.035
  572GLN    HB1  412   2.025   4.244   4.041
  572GLN    HB2  413   2.132   4.333   4.126
  572GLN     CG  414   2.021   4.442   3.995
  572GLN    HG1  415   2.080   4.495   3.935
  572GLN    HG2  416   1.937   4.417   3.946
  572GLN     CD  417   1.984   4.527   4.116
  572GLN    OE1  418   1.963   4.474   4.226
  572GLN    NE2  419   1.976   4.658   4.097
  572GLN   HE21  420   1.994   4.697   4.007
  572GLN   HE22  421   1.952   4.719   4.173
  572GLN      C  422   2.334   4.349   3.966
  572GLN      O  423   2.384   4.420   3.877
  573CYS      N  424   2.397   4.326   4.083
  573CYS     HN  425   2.352   4.272   4.154
  573CYS     CA  426   2.530   4.382   4.108
  573CYS     HA  427   2.510   4.479   4.116
  573CYS     CB  428   2.596   4.328   4.233
  573CYS    HB1  429   2.528   4.336   4.306
  573CYS    HB2  430   2.614   4.231   4.216
  573CYS     SG  431   2.749   4.425   4.265
  573CYS      C  432   2.628   4.353   3.995
  573CYS      O  433   2.697   4.443   3.946
  574ALA      N  434   2.639   4.225   3.956
  574ALA     HN  435   2.580   4.155   3.995
  574ALA     CA  436   2.740   4.190   3.858
  574ALA     HA  437   2.827   4.220   3.896
  574ALA     CB  438   2.742   4.039   3.836
  574ALA    HB1  439   2.811   4.016   3.768
  574ALA    HB2  440   2.763   3.993   3.923
  574ALA    HB3  441   2.652   4.009   3.804
  574ALA      C  442   2.719   4.264   3.726
  574ALA      O  443   2.816   4.300   3.659
  575MET      N  444   2.593   4.282   3.686
  575MET     HN  445   2.518   4.242   3.739
  575MET     CA  446   2.563   4.358   3.565
  575MET     HA  447   2.606   4.307   3.490
  575MET     CB  448   2.411   4.367   3.545
  575MET    HB1  449   2.366   4.323   3.622
  575MET    HB2  450   2.385   4.464   3.541
  575MET     CG  451   2.362   4.301   3.418
  575MET    HG1  452   2.405   4.211   3.423
  575MET    HG2  453   2.264   4.292   3.436
  575MET     SD  454   2.392   4.380   3.258
  575MET     CE  455   2.570   4.355   3.232
  575MET    HE1  456   2.597   4.395   3.145
  575MET    HE2  457   2.621   4.397   3.307
  575MET    HE3  458   2.589   4.257   3.231
  575MET      C  459   2.623   4.498   3.572
  575MET      O  460   2.700   4.538   3.484
  576GLU      N  461   2.589   4.572   3.678
  576GLU     HN  462   2.535   4.532   3.751
  576GLU     CA  463   2.632   4.712   3.686
  576GLU     HA  464   2.603   4.754   3.600
  576GLU     CB  465   2.564   4.780   3.805
  576GLU    HB1  466   2.537   4.710   3.871
  576GLU    HB2  467   2.630   4.843   3.847
  576GLU     CG  468   2.439   4.861   3.767
  576GLU    HG1  469   2.422   4.850   3.669
  576GLU    HG2  470   2.361   4.825   3.818
  576GLU     CD  471   2.452   5.011   3.798
  576GLU    OE1  472   2.472   5.046   3.916
  576GLU    OE2  473   2.443   5.093   3.703
  576GLU      C  474   2.783   4.723   3.696
  576GLU      O  475   2.841   4.816   3.641
  577GLU      N  476   2.848   4.627   3.763
  577GLU     HN  477   2.797   4.555   3.810
  577GLU     CA  478   2.994   4.627   3.768
  577GLU     HA  479   3.018   4.724   3.772
  577GLU     CB  480   3.043   4.554   3.893
  577GLU    HB1  481   2.975   4.565   3.966
  577GLU    HB2  482   3.054   4.457   3.872
  577GLU     CG  483   3.177   4.609   3.942
  577GLU    HG1  484   3.217   4.543   4.006
  577GLU    HG2  485   3.238   4.621   3.863
  577GLU     CD  486   3.168   4.744   4.015
  577GLU    OE1  487   3.068   4.766   4.087
  577GLU    OE2  488   3.262   4.826   4.000
  577GLU      C  489   3.056   4.567   3.643
  577GLU      O  490   3.176   4.542   3.640
  578ASN      N  491   2.976   4.549   3.538
  578ASN     HN  492   2.878   4.560   3.551
  578ASN     CA  493   3.026   4.512   3.405
  578ASN     HA  494   2.943   4.509   3.350
  578ASN     CB  495   3.123   4.618   3.353
  578ASN    HB1  496   3.151   4.677   3.429
  578ASN    HB2  497   3.203   4.572   3.315
  578ASN     CG  498   3.061   4.703   3.247
  578ASN    OD1  499   3.051   4.660   3.131
  578ASN    ND2  500   3.018   4.825   3.284
  578ASN   HD21  501   3.028   4.855   3.378
  578ASN   HD22  502   2.976   4.885   3.216
  578ASN      C  503   3.092   4.375   3.402
  578ASN      O  504   3.191   4.354   3.331
  579CYD      N  505   3.036   4.278   3.474
  579CYD     HN  506   2.953   4.296   3.526
  579CYD     CA  507   3.096   4.145   3.477
  579CYD     HA  508   3.190   4.159   3.444
  579CYD     CB  509   3.096   4.091   3.620
  579CYD     Vc  510   3.096   4.091   3.620
  579CYD    HB1  511   3.003   4.105   3.654
  579CYD    HB2  512   3.114   3.993   3.612
  579CYD     SG  513   3.224   4.178   3.720
  579CYD     Vs  514   3.224   4.178   3.720
  579CYD    HUD  515   3.003   4.105   3.654
  579CYD      C  516   3.030   4.047   3.381
  579CYD      O  517   3.069   3.930   3.378
  580LEU      N  518   2.935   4.092   3.299
  580LEU     HN  519   2.910   4.189   3.304
  580LEU     CA  520   2.865   4.009   3.204
  580LEU     HA  521   2.896   3.915   3.220
  580LEU     CB  522   2.714   4.019   3.226
  580LEU    HB1  523   2.687   4.115   3.221
  580LEU    HB2  524   2.666   3.967   3.156
  580LEU     CG  525   2.682   3.963   3.364
  580LEU     HG  526   2.733   4.015   3.432
  580LEU    CD1  527   2.534   3.979   3.398
  580LEU   HD11  528   2.517   3.942   3.489
  580LEU   HD12  529   2.510   4.077   3.397
  580LEU   HD13  530   2.479   3.931   3.330
  580LEU    CD2  531   2.722   3.814   3.369
  580LEU   HD21  532   2.701   3.777   3.459
  580LEU   HD22  533   2.671   3.764   3.299
  580LEU   HD23  534   2.820   3.806   3.351
  580LEU      C  535   2.900   4.049   3.061
  580LEU      O  536   2.941   4.162   3.035
  581SER      N  537   2.883   3.955   2.967
  581SER     HN  538   2.860   3.862   2.993
  581SER     CA  539   2.900   3.989   2.826
  581SER     HA  540   2.983   4.044   2.820
  581SER     CB  541   2.917   3.863   2.740
  581SER    HB1  542   2.951   3.888   2.649
  581SER    HB2  543   2.981   3.800   2.784
  581SER     OG  544   2.796   3.793   2.721
  581SER    HG1  545   2.813   3.712   2.665
  581SER      C  546   2.779   4.071   2.779
  581SER      O  547   2.680   4.085   2.852
  582ALA      N  548   2.788   4.123   2.656
  582ALA     HN  549   2.856   4.087   2.592
  582ALA     CA  550   2.699   4.232   2.614
  582ALA     HA  551   2.701   4.298   2.689
  582ALA     CB  552   2.753   4.295   2.486
  582ALA    HB1  553   2.692   4.369   2.457
  582ALA    HB2  554   2.844   4.332   2.502
  582ALA    HB3  555   2.757   4.226   2.414
  582ALA      C  556   2.555   4.185   2.596
  582ALA      O  557   2.460   4.261   2.619
  583SER      N  558   2.536   4.060   2.555
  583SER     HN  559   2.614   4.001   2.535
  583SER     CA  560   2.400   4.008   2.539
  583SER     HA  561   2.358   4.066   2.470
  583SER     CB  562   2.405   3.862   2.492
  583SER    HB1  563   2.313   3.831   2.467
  583SER    HB2  564   2.466   3.852   2.414
  583SER     OG  565   2.452   3.774   2.593
  583SER    HG1  566   2.453   3.680   2.558
  583SER      C  567   2.320   4.020   2.667
  583SER      O  568   2.196   4.022   2.663
  584ALA      N  569   2.386   4.030   2.783
  584ALA     HN  570   2.486   4.028   2.783
  584ALA     CA  571   2.314   4.044   2.908
  584ALA     HA  572   2.255   3.963   2.910
  584ALA     CB  573   2.410   4.046   3.027
  584ALA    HB1  574   2.358   4.055   3.112
  584ALA    HB2  575   2.462   3.960   3.030
  584ALA    HB3  576   2.473   4.123   3.018
  584ALA      C  577   2.225   4.168   2.913
  584ALA      O  578   2.128   4.169   2.988
  585ALA      N  579   2.256   4.271   2.836
  585ALA     HN  580   2.336   4.267   2.776
  585ALA     CA  581   2.172   4.391   2.838
  585ALA     HA  582   2.182   4.429   2.929
  585ALA     CB  583   2.222   4.491   2.733
  585ALA    HB1  584   2.164   4.573   2.735
  585ALA    HB2  585   2.316   4.517   2.753
  585ALA    HB3  586   2.217   4.450   2.642
  585ALA      C  587   2.026   4.355   2.815
  585ALA      O  588   1.938   4.395   2.891
  586GLN      N  589   2.001   4.286   2.705
  586GLN     HN  590   2.074   4.275   2.637
  586GLN     CA  591   1.873   4.224   2.677
  586GLN     HA  592   1.810   4.278   2.733
  586GLN     CB  593   1.839   4.235   2.529
  586GLN    HB1  594   1.762   4.174   2.510
  586GLN    HB2  595   1.812   4.329   2.510
  586GLN     CG  596   1.953   4.198   2.437
  586GLN    HG1  597   2.014   4.136   2.486
  586GLN    HG2  598   1.915   4.151   2.357
  586GLN     CD  599   2.030   4.319   2.392
  586GLN    OE1  600   2.021   4.426   2.452
  586GLN    NE2  601   2.108   4.303   2.286
  586GLN   HE21  602   2.113   4.213   2.242
  586GLN   HE22  603   2.162   4.379   2.252
  586GLN      C  604   1.865   4.080   2.722
  586GLN      O  605   1.865   3.990   2.639
  587THR      N  606   1.858   4.056   2.852
  587THR     HN  607   1.871   4.133   2.915
  587THR     CA  608   1.832   3.924   2.904
  587THR     HA  609   1.800   3.860   2.835
  587THR     CB  610   1.960   3.855   2.960
  587THR     HB  611   2.031   3.924   2.974
  587THR    OG1  612   2.006   3.759   2.866
  587THR    HG1  613   2.088   3.714   2.902
  587THR    CG2  614   1.936   3.782   3.091
  587THR   HG21  615   2.021   3.740   3.122
  587THR   HG22  616   1.903   3.846   3.160
  587THR   HG23  617   1.867   3.711   3.077
  587THR      C  618   1.729   3.958   3.006
  587THR      O  619   1.729   4.067   3.058
  588ASP      N  620   1.640   3.865   3.035
  588ASP     HN  621   1.651   3.772   3.001
  588ASP     CA  622   1.524   3.900   3.116
  588ASP     HA  623   1.502   3.994   3.091
  588ASP     CB  624   1.404   3.810   3.085
  588ASP    HB1  625   1.398   3.739   3.155
  588ASP    HB2  626   1.321   3.866   3.087
  588ASP     CG  627   1.413   3.743   2.948
  588ASP    OD1  628   1.523   3.694   2.914
  588ASP    OD2  629   1.311   3.741   2.875
  588ASP      C  630   1.560   3.893   3.263
  588ASP      O  631   1.594   3.789   3.317
  589PRO      N  632   1.548   4.016   3.330
  589PRO     CD  633   1.514   4.164   3.299
  589PRO    HD1  634   1.416   4.181   3.301
  589PRO    HD2  635   1.551   4.193   3.211
  589PRO     CA  636   1.591   4.011   3.470
  589PRO     HA  637   1.687   3.983   3.471
  589PRO     CB  638   1.555   4.149   3.521
  589PRO    HB1  639   1.459   4.155   3.548
  589PRO    HB2  640   1.613   4.176   3.599
  589PRO     CG  641   1.581   4.237   3.408
  589PRO    HG1  642   1.540   4.327   3.423
  589PRO    HG2  643   1.679   4.247   3.392
  589PRO      C  644   1.517   3.912   3.557
  589PRO      O  645   1.577   3.844   3.638
  590THR      N  646   1.386   3.910   3.545
  590THR     HN  647   1.343   3.974   3.481
  590THR     CA  648   1.303   3.819   3.619
  590THR     HA  649   1.345   3.824   3.709
  590THR     CB  650   1.157   3.867   3.623
  590THR     HB  651   1.151   3.966   3.636
  590THR    OG1  652   1.092   3.807   3.734
  590THR    HG1  653   0.997   3.839   3.737
  590THR    CG2  654   1.087   3.827   3.497
  590THR   HG21  655   0.992   3.859   3.500
  590THR   HG22  656   1.134   3.868   3.419
  590THR   HG23  657   1.089   3.728   3.488
  590THR      C  658   1.313   3.672   3.579
  590THR      O  659   1.304   3.586   3.662
  591THR      N  660   1.327   3.645   3.450
  591THR     HN  661   1.342   3.719   3.385
  591THR     CA  662   1.321   3.507   3.403
  591THR     HA  663   1.305   3.461   3.490
  591THR     CB  664   1.212   3.492   3.297
  591THR     HB  665   1.221   3.406   3.247
  591THR    OG1  666   1.227   3.596   3.200
  591THR    HG1  667   1.156   3.587   3.130
  591THR    CG2  668   1.074   3.501   3.359
  591THR   HG21  669   1.005   3.492   3.288
  591THR   HG22  670   1.063   3.428   3.427
  591THR   HG23  671   1.064   3.590   3.404
  591THR      C  672   1.447   3.448   3.341
  591THR      O  673   1.444   3.336   3.295
  592GLY      N  674   1.556   3.522   3.337
  592GLY     HN  675   1.562   3.603   3.395
  592GLY     CA  676   1.667   3.489   3.250
  592GLY    HA1  677   1.630   3.428   3.180
  592GLY    HA2  678   1.695   3.575   3.208
  592GLY      C  679   1.789   3.424   3.315
  592GLY      O  680   1.810   3.430   3.436
  593TYR      N  681   1.869   3.358   3.228
  593TYR     HN  682   1.838   3.354   3.133
  593TYR     CA  683   1.997   3.293   3.257
  593TYR     HA  684   1.986   3.270   3.354
  593TYR     CB  685   2.028   3.172   3.168
  593TYR    HB1  686   2.024   3.206   3.074
  593TYR    HB2  687   2.122   3.145   3.189
  593TYR     CG  688   1.953   3.042   3.163
  593TYR    CD1  689   1.865   3.002   3.264
  593TYR    HD1  690   1.848   3.061   3.343
  593TYR    CE1  691   1.800   2.877   3.254
  593TYR    HE1  692   1.736   2.847   3.325
  593TYR     CZ  693   1.826   2.794   3.143
  593TYR     OH  694   1.764   2.672   3.131
  593TYR     HH  695   1.794   2.628   3.047
  593TYR    CD2  696   1.977   2.956   3.055
  593TYR    HD2  697   2.041   2.984   2.984
  593TYR    CE2  698   1.914   2.834   3.044
  593TYR    HE2  699   1.933   2.774   2.966
  593TYR      C  700   2.113   3.383   3.221
  593TYR      O  701   2.109   3.452   3.120
  594ARG      N  702   2.224   3.369   3.292
  594ARG     HN  703   2.219   3.352   3.391
  594ARG     CA  704   2.355   3.376   3.227
  594ARG     HA  705   2.338   3.394   3.130
  594ARG     CB  706   2.442   3.489   3.279
  594ARG    HB1  707   2.470   3.466   3.372
  594ARG    HB2  708   2.522   3.496   3.220
  594ARG     CG  709   2.374   3.626   3.283
  594ARG    HG1  710   2.290   3.619   3.337
  594ARG    HG2  711   2.436   3.692   3.326
  594ARG     CD  712   2.337   3.679   3.146
  594ARG    HD1  713   2.254   3.633   3.113
  594ARG    HD2  714   2.320   3.777   3.151
  594ARG     NE  715   2.442   3.656   3.049
  594ARG     HE  716   2.527   3.613   3.080
  594ARG     CZ  717   2.433   3.691   2.922
  594ARG    NH1  718   2.322   3.746   2.878
  594ARG   HH11  719   2.245   3.761   2.940
  594ARG   HH12  720   2.314   3.772   2.782
  594ARG    NH2  721   2.531   3.667   2.838
  594ARG   HH21  722   2.615   3.622   2.870
  594ARG   HH22  723   2.523   3.693   2.742
  594ARG      C  724   2.425   3.244   3.253
  594ARG      O  725   2.414   3.192   3.365
  595ARG      N  726   2.491   3.188   3.152
  595ARG     HN  727   2.482   3.227   3.060
  595ARG     CA  728   2.577   3.072   3.172
  595ARG     HA  729   2.538   3.023   3.250
  595ARG     CB  730   2.574   2.980   3.050
  595ARG    HB1  731   2.481   2.947   3.036
  595ARG    HB2  732   2.605   3.030   2.970
  595ARG     CG  733   2.661   2.862   3.066
  595ARG    HG1  734   2.754   2.886   3.039
  595ARG    HG2  735   2.661   2.834   3.162
  595ARG     CD  736   2.614   2.749   2.983
  595ARG    HD1  737   2.628   2.770   2.886
  595ARG    HD2  738   2.665   2.666   3.007
  595ARG     NE  739   2.472   2.722   3.004
  595ARG     HE  740   2.414   2.797   3.037
  595ARG     CZ  741   2.415   2.604   2.980
  595ARG    NH1  742   2.285   2.586   3.000
  595ARG   HH11  743   2.228   2.662   3.032
  595ARG   HH12  744   2.244   2.497   2.981
  595ARG    NH2  745   2.491   2.504   2.938
  595ARG   HH21  746   2.589   2.518   2.925
  595ARG   HH22  747   2.450   2.415   2.920
  595ARG      C  748   2.720   3.118   3.202
  595ARG      O  749   2.786   3.183   3.121
  596LEU      N  750   2.768   3.081   3.316
  596LEU     HN  751   2.722   3.007   3.365
  596LEU     CA  752   2.885   3.140   3.375
  596LEU     HA  753   2.922   3.209   3.312
  596LEU     CB  754   2.848   3.207   3.509
  596LEU    HB1  755   2.806   3.137   3.567
  596LEU    HB2  756   2.933   3.239   3.552
  596LEU     CG  757   2.754   3.325   3.512
  596LEU     HG  758   2.663   3.291   3.488
  596LEU    CD1  759   2.754   3.392   3.651
  596LEU   HD11  760   2.692   3.470   3.650
  596LEU   HD12  761   2.725   3.325   3.719
  596LEU   HD13  762   2.847   3.423   3.672
  596LEU    CD2  763   2.795   3.426   3.410
  596LEU   HD21  764   2.732   3.504   3.413
  596LEU   HD22  765   2.888   3.458   3.430
  596LEU   HD23  766   2.793   3.385   3.319
  596LEU      C  767   2.983   3.027   3.395
  596LEU      O  768   2.951   2.929   3.463
  597LEU      N  769   3.101   3.039   3.337
  597LEU     HN  770   3.118   3.119   3.279
  597LEU     CA  771   3.207   2.941   3.354
  597LEU     HA  772   3.169   2.850   3.370
  597LEU     CB  773   3.292   2.928   3.227
  597LEU    HB1  774   3.247   2.856   3.174
  597LEU    HB2  775   3.281   3.016   3.180
  597LEU     CG  776   3.442   2.897   3.217
  597LEU     HG  777   3.488   2.985   3.234
  597LEU    CD1  778   3.494   2.808   3.323
  597LEU   HD11  779   3.592   2.793   3.310
  597LEU   HD12  780   3.479   2.850   3.413
  597LEU   HD13  781   3.446   2.720   3.319
  597LEU    CD2  782   3.481   2.839   3.079
  597LEU   HD21  783   3.579   2.820   3.077
  597LEU   HD22  784   3.430   2.754   3.064
  597LEU   HD23  785   3.458   2.905   3.008
  597LEU      C  786   3.285   2.991   3.473
  597LEU      O  787   3.366   3.082   3.459
  598ARG      N  788   3.257   2.936   3.591
  598ARG     HN  789   3.188   2.863   3.596
  598ARG     CA  790   3.323   2.979   3.713
  598ARG     HA  791   3.346   3.075   3.696
  598ARG     CB  792   3.232   2.965   3.834
  598ARG    HB1  793   3.218   2.867   3.848
  598ARG    HB2  794   3.281   3.003   3.912
  598ARG     CG  795   3.092   3.031   3.830
  598ARG    HG1  796   3.099   3.125   3.795
  598ARG    HG2  797   3.030   2.979   3.771
  598ARG     CD  798   3.042   3.032   3.974
  598ARG    HD1  799   3.010   2.941   3.999
  598ARG    HD2  800   3.115   3.060   4.036
  598ARG     NE  801   2.934   3.121   3.997
  598ARG     HE  802   2.843   3.095   3.962
  598ARG     CZ  803   2.944   3.236   4.061
  598ARG    NH1  804   2.833   3.309   4.072
  598ARG   HH11  805   2.747   3.276   4.033
  598ARG   HH12  806   2.837   3.397   4.120
  598ARG    NH2  807   3.062   3.278   4.107
  598ARG   HH21  808   3.144   3.222   4.094
  598ARG   HH22  809   3.068   3.365   4.156
  598ARG      C  810   3.450   2.897   3.740
  598ARG      O  811   3.461   2.782   3.696
  599PHE      N  812   3.536   2.952   3.827
  599PHE     HN  813   3.506   3.034   3.875
  599PHE     CA  814   3.671   2.901   3.858
  599PHE     HA  815   3.658   2.809   3.895
  599PHE     CB  816   3.758   2.895   3.733
  599PHE    HB1  817   3.846   2.854   3.758
  599PHE    HB2  818   3.713   2.837   3.665
  599PHE     CG  819   3.785   3.029   3.670
  599PHE    CD1  820   3.688   3.092   3.594
  599PHE    HD1  821   3.599   3.048   3.580
  599PHE    CE1  822   3.713   3.218   3.536
  599PHE    HE1  823   3.643   3.262   3.481
  599PHE     CZ  824   3.837   3.280   3.557
  599PHE     HZ  825   3.855   3.370   3.518
  599PHE    CD2  826   3.908   3.092   3.690
  599PHE    HD2  827   3.978   3.048   3.745
  599PHE    CE2  828   3.934   3.216   3.633
  599PHE    HE2  829   4.024   3.259   3.646
  599PHE      C  830   3.736   2.991   3.963
  599PHE      O  831   3.691   3.103   3.988
  600SER      N  832   3.846   2.943   4.022
  600SER     HN  833   3.878   2.851   3.997
  600SER     CA  834   3.920   3.019   4.122
  600SER     HA  835   3.862   3.098   4.141
  600SER     CB  836   3.943   2.938   4.247
  600SER    HB1  837   3.982   2.849   4.225
  600SER    HB2  838   4.004   2.987   4.310
  600SER     OG  839   3.820   2.916   4.315
  600SER    HG1  840   3.837   2.863   4.398
  600SER      C  841   4.056   3.065   4.069
  600SER      O  842   4.129   2.986   4.008
  601SER      N  843   4.087   3.191   4.092
  601SER     HN  844   4.020   3.250   4.137
  601SER     CA  845   4.216   3.250   4.054
  601SER     HA  846   4.259   3.187   3.989
  601SER     CB  847   4.199   3.386   3.986
  601SER    HB1  848   4.158   3.452   4.049
  601SER    HB2  849   4.287   3.420   3.954
  601SER     OG  850   4.114   3.376   3.874
  601SER    HG1  851   4.105   3.466   3.831
  601SER      C  852   4.297   3.266   4.182
  601SER      O  853   4.273   3.357   4.260
  602GLN      N  854   4.394   3.179   4.201
  602GLN     HN  855   4.405   3.102   4.138
  602GLN     CA  856   4.485   3.192   4.314
  602GLN     HA  857   4.447   3.260   4.375
  602GLN     CB  858   4.498   3.061   4.390
  602GLN    HB1  859   4.412   3.041   4.436
  602GLN    HB2  860   4.520   2.988   4.326
  602GLN     CG  861   4.608   3.069   4.494
  602GLN    HG1  862   4.696   3.059   4.449
  602GLN    HG2  863   4.603   3.158   4.540
  602GLN     CD  864   4.594   2.960   4.597
  602GLN    OE1  865   4.502   2.960   4.679
  602GLN    NE2  866   4.684   2.867   4.593
  602GLN   HE21  867   4.756   2.870   4.523
  602GLN   HE22  868   4.681   2.791   4.658
  602GLN      C  869   4.620   3.236   4.260
  602GLN      O  870   4.694   3.153   4.207
  603ILE      N  871   4.649   3.367   4.276
  603ILE     HN  872   4.583   3.424   4.326
  603ILE     CA  873   4.770   3.430   4.226
  603ILE     HA  874   4.800   3.374   4.148
  603ILE     CB  875   4.744   3.574   4.180
  603ILE     HB  876   4.695   3.623   4.252
  603ILE    CG2  877   4.875   3.639   4.155
  603ILE   HG21  878   4.860   3.733   4.124
  603ILE   HG22  879   4.929   3.639   4.239
  603ILE   HG23  880   4.924   3.589   4.084
  603ILE    CG1  881   4.656   3.581   4.054
  603ILE   HG11  882   4.662   3.674   4.017
  603ILE   HG12  883   4.691   3.516   3.988
  603ILE     CD  884   4.509   3.549   4.081
  603ILE    HD1  885   4.458   3.555   3.995
  603ILE    HD2  886   4.501   3.456   4.118
  603ILE    HD3  887   4.472   3.614   4.147
  603ILE      C  888   4.877   3.431   4.335
  603ILE      O  889   4.855   3.487   4.442
  604HSD      N  890   4.992   3.371   4.307
  604HSD     HN  891   5.002   3.324   4.219
  604HSD     CA  892   5.106   3.370   4.400
  604HSD     HA  893   5.062   3.379   4.490
  604HSD     CB  894   5.186   3.240   4.389
  604HSD    HB1  895   5.220   3.231   4.295
  604HSD    HB2  896   5.263   3.244   4.452
  604HSD    ND1  897   5.146   3.026   4.517
  604HSD    HD1  898   5.227   3.035   4.575
  604HSD     CG  899   5.107   3.116   4.420
  604HSD    CE1  900   5.059   2.927   4.521
  604HSD    HE1  901   5.064   2.847   4.582
  604HSD    NE2  902   4.964   2.950   4.433
  604HSD    CD2  903   4.993   3.068   4.367
  604HSD    HD2  904   4.939   3.109   4.294
  604HSD      C  905   5.202   3.487   4.377
  604HSD      O  906   5.223   3.532   4.263
  605ASN      N  907   5.265   3.534   4.484
  605ASN     HN  908   5.232   3.510   4.575
  605ASN     CA  909   5.382   3.621   4.470
  605ASN     HA  910   5.379   3.653   4.375
  605ASN     CB  911   5.377   3.743   4.561
  605ASN    HB1  912   5.294   3.794   4.541
  605ASN    HB2  913   5.375   3.712   4.656
  605ASN     CG  914   5.497   3.833   4.541
  605ASN    OD1  915   5.567   3.823   4.438
  605ASN    ND2  916   5.521   3.923   4.636
  605ASN   HD21  917   5.462   3.928   4.716
  605ASN   HD22  918   5.599   3.984   4.627
  605ASN      C  919   5.508   3.540   4.498
  605ASN      O  920   5.547   3.520   4.614
  606ASN      N  921   5.573   3.496   4.391
  606ASN     HN  922   5.542   3.525   4.301
  606ASN     CA  923   5.688   3.406   4.398
  606ASN     HA  924   5.688   3.374   4.493
  606ASN     CB  925   5.668   3.292   4.299
  606ASN    HB1  926   5.615   3.326   4.221
  606ASN    HB2  927   5.758   3.261   4.267
  606ASN     CG  928   5.595   3.174   4.362
  606ASN    OD1  929   5.569   3.171   4.483
  606ASN    ND2  930   5.559   3.079   4.281
  606ASN   HD21  931   5.581   3.086   4.184
  606ASN   HD22  932   5.511   2.999   4.317
  606ASN      C  933   5.822   3.476   4.373
  606ASN      O  934   5.924   3.407   4.359
  607GLY      N  935   5.824   3.608   4.365
  607GLY     HN  936   5.740   3.658   4.385
  607GLY     CA  937   5.943   3.685   4.329
  607GLY    HA1  938   5.997   3.630   4.265
  607GLY    HA2  939   5.913   3.769   4.284
  607GLY      C  940   6.027   3.719   4.449
  607GLY      O  941   6.034   3.643   4.545
  608GLN      N  942   6.090   3.836   4.445
  608GLN     HN  943   6.069   3.899   4.370
  608GLN     CA  944   6.188   3.874   4.545
  608GLN     HA  945   6.195   3.794   4.604
  608GLN     CB  946   6.320   3.909   4.475
  608GLN    HB1  947   6.303   3.977   4.404
  608GLN    HB2  948   6.384   3.946   4.542
  608GLN     CG  949   6.383   3.787   4.410
  608GLN    HG1  950   6.388   3.714   4.478
  608GLN    HG2  951   6.324   3.757   4.335
  608GLN     CD  952   6.522   3.813   4.355
  608GLN    OE1  953   6.550   3.780   4.241
  608GLN    NE2  954   6.610   3.872   4.437
  608GLN   HE21  955   6.583   3.898   4.530
  608GLN   HE22  956   6.703   3.891   4.405
  608GLN      C  957   6.143   3.990   4.633
  608GLN      O  958   6.209   4.020   4.734
  609SER      N  959   6.035   4.058   4.598
  609SER     HN  960   5.994   4.043   4.508
  609SER     CA  961   5.977   4.153   4.689
  609SER     HA  962   6.009   4.128   4.781
  609SER     CB  963   6.021   4.296   4.659
  609SER    HB1  964   5.950   4.361   4.684
  609SER    HB2  965   6.105   4.318   4.710
  609SER     OG  966   6.049   4.311   4.520
  609SER    HG1  967   6.078   4.404   4.501
  609SER      C  968   5.826   4.142   4.679
  609SER      O  969   5.773   4.062   4.601
  610ASP      N  970   5.759   4.223   4.758
  610ASP     HN  971   5.810   4.281   4.822
  610ASP     CA  972   5.614   4.233   4.758
  610ASP     HA  973   5.579   4.140   4.771
  610ASP     CB  974   5.571   4.325   4.873
  610ASP    HB1  975   5.627   4.408   4.870
  610ASP    HB2  976   5.475   4.350   4.860
  610ASP     CG  977   5.587   4.259   5.010
  610ASP    OD1  978   5.646   4.148   5.014
  610ASP    OD2  979   5.541   4.318   5.112
  610ASP      C  980   5.563   4.287   4.625
  610ASP      O  981   5.627   4.368   4.561
  611PHE      N  982   5.444   4.243   4.587
  611PHE     HN  983   5.402   4.166   4.634
  611PHE     CA  984   5.372   4.306   4.476
  611PHE     HA  985   5.442   4.343   4.414
  611PHE     CB  986   5.287   4.204   4.403
  611PHE    HB1  987   5.343   4.123   4.383
  611PHE    HB2  988   5.210   4.178   4.461
  611PHE     CG  989   5.232   4.253   4.275
  611PHE    CD1  990   5.305   4.241   4.158
  611PHE    HD1  991   5.397   4.202   4.162
  611PHE    CE1  992   5.254   4.281   4.038
  611PHE    HE1  993   5.307   4.269   3.954
  611PHE     CZ  994   5.127   4.337   4.032
  611PHE     HZ  995   5.090   4.370   3.945
  611PHE    CD2  996   5.106   4.306   4.269
  611PHE    HD2  997   5.051   4.315   4.352
  611PHE    CE2  998   5.052   4.348   4.148
  611PHE    HE2  999   4.960   4.387   4.144
  611PHE      C 1000   5.283   4.415   4.531
  611PHE      O 1001   5.212   4.394   4.629
  612ARG      N 1002   5.287   4.531   4.469
  612ARG     HN 1003   5.344   4.541   4.387
  612ARG     CA 1004   5.211   4.645   4.517
  612ARG     HA 1005   5.145   4.609   4.582
  612ARG     CB 1006   5.304   4.746   4.585
  612ARG    HB1 1007   5.355   4.796   4.516
  612ARG    HB2 1008   5.250   4.810   4.639
  612ARG     CG 1009   5.402   4.676   4.676
  612ARG    HG1 1010   5.439   4.595   4.630
  612ARG    HG2 1011   5.476   4.738   4.701
  612ARG     CD 1012   5.326   4.634   4.801
  612ARG    HD1 1013   5.233   4.606   4.778
  612ARG    HD2 1014   5.374   4.559   4.848
  612ARG     NE 1015   5.322   4.750   4.887
  612ARG     HE 1016   5.405   4.805   4.896
  612ARG     CZ 1017   5.216   4.788   4.955
  612ARG    NH1 1018   5.105   4.717   4.945
  612ARG   HH11 1019   5.102   4.636   4.886
  612ARG   HH12 1020   5.023   4.745   4.995
  612ARG    NH2 1021   5.220   4.897   5.030
  612ARG   HH21 1022   5.305   4.950   5.035
  612ARG   HH22 1023   5.140   4.926   5.081
  612ARG      C 1024   5.141   4.712   4.401
  612ARG      O 1025   5.194   4.715   4.289
  613PRO      N 1026   5.023   4.768   4.424
  613PRO     CD 1027   4.951   4.774   4.553
  613PRO    HD1 1028   5.014   4.796   4.627
  613PRO    HD2 1029   4.906   4.687   4.572
  613PRO     CA 1030   4.956   4.843   4.317
  613PRO     HA 1031   4.945   4.788   4.235
  613PRO     CB 1032   4.823   4.885   4.380
  613PRO    HB1 1033   4.796   4.976   4.349
  613PRO    HB2 1034   4.751   4.819   4.356
  613PRO     CG 1035   4.850   4.884   4.534
  613PRO    HG1 1036   4.888   4.971   4.564
  613PRO    HG2 1037   4.766   4.864   4.585
  613PRO      C 1038   5.038   4.965   4.277
  613PRO      O 1039   5.115   5.021   4.355
  614LYS      N 1040   5.022   5.006   4.151
  614LYS     HN 1041   4.960   4.957   4.091
  614LYS     CA 1042   5.094   5.123   4.101
  614LYS     HA 1043   5.191   5.107   4.122
  614LYS     CB 1044   5.072   5.133   3.951
  614LYS    HB1 1045   5.120   5.058   3.906
  614LYS    HB2 1046   4.974   5.126   3.932
  614LYS     CG 1047   5.119   5.257   3.889
  614LYS    HG1 1048   5.058   5.331   3.917
  614LYS    HG2 1049   5.211   5.276   3.922
  614LYS     CD 1050   5.117   5.240   3.738
  614LYS    HD1 1051   5.177   5.164   3.713
  614LYS    HD2 1052   5.023   5.219   3.709
  614LYS     CE 1053   5.165   5.367   3.667
  614LYS    HE1 1054   5.111   5.446   3.698
  614LYS    HE2 1055   5.261   5.383   3.688
  614LYS     NZ 1056   5.149   5.354   3.521
  614LYS    HZ1 1057   5.181   5.438   3.476
  614LYS    HZ2 1058   5.203   5.276   3.488
  614LYS    HZ3 1059   5.053   5.339   3.499
  614LYS      C 1060   5.054   5.252   4.173
  614LYS      O 1061   5.139   5.335   4.205
  615ASN      N 1062   4.926   5.269   4.196
  615ASN     HN 1063   4.862   5.198   4.166
  615ASN     CA 1064   4.874   5.386   4.262
  615ASN     HA 1065   4.952   5.449   4.256
  615ASN     CB 1066   4.753   5.437   4.187
  615ASN    HB1 1067   4.677   5.375   4.204
  615ASN    HB2 1068   4.731   5.528   4.221
  615ASN     CG 1069   4.777   5.445   4.038
  615ASN    OD1 1070   4.707   5.383   3.959
  615ASN    ND2 1071   4.877   5.521   3.999
  615ASN   HD21 1072   4.932   5.570   4.067
  615ASN   HD22 1073   4.898   5.530   3.902
  615ASN      C 1074   4.846   5.371   4.410
  615ASN      O 1075   4.842   5.264   4.465
  616GLY      N 1076   4.831   5.486   4.475
  616GLY     HN 1077   4.852   5.570   4.426
  616GLY     CA 1078   4.788   5.497   4.612
  616GLY    HA1 1079   4.825   5.419   4.663
  616GLY    HA2 1080   4.823   5.582   4.650
  616GLY      C 1081   4.636   5.495   4.619
  616GLY      O 1082   4.569   5.482   4.519
  617ARG      N 1083   4.584   5.516   4.738
  617ARG     HN 1084   4.645   5.548   4.810
  617ARG     CA 1085   4.445   5.496   4.770
  617ARG     HA 1086   4.430   5.399   4.751
  617ARG     CB 1087   4.424   5.531   4.916
  617ARG    HB1 1088   4.497   5.595   4.944
  617ARG    HB2 1089   4.335   5.576   4.926
  617ARG     CG 1090   4.428   5.413   5.009
  617ARG    HG1 1091   4.363   5.344   4.976
  617ARG    HG2 1092   4.520   5.374   5.010
  617ARG     CD 1093   4.389   5.455   5.148
  617ARG    HD1 1094   4.444   5.534   5.175
  617ARG    HD2 1095   4.292   5.479   5.151
  617ARG     NE 1096   4.412   5.350   5.245
  617ARG     HE 1097   4.335   5.290   5.267
  617ARG     CZ 1098   4.527   5.328   5.306
  617ARG    NH1 1099   4.632   5.402   5.283
  617ARG   HH11 1100   4.627   5.478   5.217
  617ARG   HH12 1101   4.718   5.383   5.330
  617ARG    NH2 1102   4.535   5.229   5.392
  617ARG   HH21 1103   4.455   5.172   5.410
  617ARG   HH22 1104   4.621   5.211   5.439
  617ARG      C 1105   4.350   5.577   4.683
  617ARG      O 1106   4.243   5.530   4.649
  618HSP      N 1107   4.391   5.696   4.643
  618HSP     HN 1108   4.484   5.724   4.665
  618HSP     CA 1109   4.307   5.789   4.567
  618HSP     HA 1110   4.229   5.804   4.627
  618HSP     CB 1111   4.383   5.919   4.539
  618HSP    HB1 1112   4.321   5.984   4.497
  618HSP    HB2 1113   4.417   5.956   4.626
  618HSP    CD2 1114   4.511   5.911   4.314
  618HSP    HD2 1115   4.437   5.933   4.250
  618HSP     CG 1116   4.500   5.902   4.448
  618HSP    NE2 1117   4.641   5.885   4.282
  618HSP    HE2 1118   4.679   5.885   4.189
  618HSP    ND1 1119   4.626   5.869   4.494
  618HSP    HD1 1120   4.650   5.855   4.589
  618HSP    CE1 1121   4.709   5.860   4.392
  618HSP    HE1 1122   4.806   5.838   4.397
  618HSP      C 1123   4.257   5.730   4.437
  618HSP      O 1124   4.151   5.765   4.391
  619ALA      N 1125   4.335   5.642   4.377
  619ALA     HN 1126   4.421   5.618   4.421
  619ALA     CA 1127   4.300   5.577   4.251
  619ALA     HA 1128   4.241   5.645   4.206
  619ALA     CB 1129   4.427   5.546   4.172
  619ALA    HB1 1130   4.403   5.502   4.085
  619ALA    HB2 1131   4.477   5.631   4.153
  619ALA    HB3 1132   4.485   5.484   4.225
  619ALA      C 1133   4.221   5.448   4.266
  619ALA      O 1134   4.166   5.399   4.167
  620TRP      N 1135   4.217   5.390   4.386
  620TRP     HN 1136   4.263   5.433   4.463
  620TRP     CA 1137   4.145   5.265   4.404
  620TRP     HA 1138   4.175   5.203   4.331
  620TRP     CB 1139   4.182   5.203   4.539
  620TRP    HB1 1140   4.144   5.261   4.611
  620TRP    HB2 1141   4.140   5.112   4.544
  620TRP     CG 1142   4.332   5.188   4.565
  620TRP    CD1 1143   4.434   5.219   4.481
  620TRP    HD1 1144   4.423   5.256   4.389
  620TRP    NE1 1145   4.555   5.194   4.541
  620TRP    HE1 1146   4.645   5.206   4.498
  620TRP    CE2 1147   4.534   5.149   4.669
  620TRP    CD2 1148   4.394   5.145   4.688
  620TRP    CE3 1149   4.344   5.099   4.812
  620TRP    HE3 1150   4.246   5.093   4.828
  620TRP    CZ3 1151   4.436   5.061   4.913
  620TRP    HZ3 1152   4.402   5.030   5.002
  620TRP    CZ2 1153   4.626   5.109   4.769
  620TRP    HZ2 1154   4.725   5.111   4.752
  620TRP    CH2 1155   4.576   5.067   4.890
  620TRP    HH2 1156   4.640   5.041   4.963
  620TRP      C 1157   3.994   5.289   4.393
  620TRP      O 1158   3.943   5.397   4.426
  621ILE      N 1159   3.922   5.188   4.346
  621ILE     HN 1160   3.966   5.099   4.334
  621ILE     CA 1161   3.781   5.202   4.310
  621ILE     HA 1162   3.754   5.294   4.340
  621ILE     CB 1163   3.762   5.192   4.158
  621ILE     HB 1164   3.805   5.109   4.123
  621ILE    CG2 1165   3.617   5.180   4.127
  621ILE   HG21 1166   3.605   5.174   4.028
  621ILE   HG22 1167   3.580   5.098   4.171
  621ILE   HG23 1168   3.569   5.261   4.161
  621ILE    CG1 1169   3.827   5.315   4.089
  621ILE   HG11 1170   3.765   5.393   4.095
  621ILE   HG12 1171   3.913   5.337   4.135
  621ILE     CD 1172   3.858   5.293   3.946
  621ILE    HD1 1173   3.899   5.375   3.908
  621ILE    HD2 1174   3.921   5.216   3.937
  621ILE    HD3 1175   3.773   5.272   3.897
  621ILE      C 1176   3.698   5.098   4.384
  621ILE      O 1177   3.730   4.978   4.382
  622TRP      N 1178   3.592   5.143   4.450
  622TRP     HN 1179   3.568   5.240   4.444
  622TRP     CA 1180   3.511   5.054   4.531
  622TRP     HA 1181   3.573   5.006   4.593
  622TRP     CB 1182   3.409   5.133   4.612
  622TRP    HB1 1183   3.457   5.202   4.666
  622TRP    HB2 1184   3.346   5.178   4.549
  622TRP     CG 1185   3.329   5.052   4.705
  622TRP    CD1 1186   3.200   5.013   4.688
  622TRP    HD1 1187   3.144   5.034   4.607
  622TRP    NE1 1188   3.157   4.941   4.797
  622TRP    HE1 1189   3.066   4.901   4.808
  622TRP    CE2 1190   3.259   4.933   4.888
  622TRP    CD2 1191   3.369   5.001   4.833
  622TRP    CE3 1192   3.486   5.008   4.907
  622TRP    HE3 1193   3.565   5.058   4.873
  622TRP    CZ3 1194   3.491   4.944   5.030
  622TRP    HZ3 1195   3.576   4.946   5.083
  622TRP    CZ2 1196   3.263   4.871   5.011
  622TRP    HZ2 1197   3.184   4.822   5.048
  622TRP    CH2 1198   3.381   4.878   5.081
  622TRP    HH2 1199   3.387   4.834   5.171
  622TRP      C 1200   3.440   4.955   4.441
  622TRP      O 1201   3.384   4.994   4.338
  623HSE      N 1202   3.453   4.826   4.473
  623HSE     HN 1203   3.512   4.800   4.549
  623HSE     CA 1204   3.382   4.722   4.400
  623HSE     HA 1205   3.364   4.757   4.308
  623HSE     CB 1206   3.466   4.594   4.386
  623HSE    HB1 1207   3.561   4.620   4.366
  623HSE    HB2 1208   3.463   4.544   4.472
  623HSE    ND1 1209   3.344   4.391   4.302
  623HSE     CG 1210   3.420   4.503   4.277
  623HSE    CE1 1211   3.316   4.331   4.188
  623HSE    HE1 1212   3.262   4.248   4.177
  623HSE    NE2 1213   3.372   4.400   4.089
  623HSE    HE2 1214   3.368   4.376   3.992
  623HSE    CD2 1215   3.436   4.509   4.142
  623HSE    HD2 1216   3.486   4.579   4.091
  623HSE      C 1217   3.254   4.692   4.474
  623HSE      O 1218   3.259   4.648   4.590
  624ASP      N 1219   3.141   4.721   4.409
  624ASP     HN 1220   3.144   4.749   4.313
  624ASP     CA 1221   3.012   4.712   4.478
  624ASP     HA 1222   3.022   4.767   4.560
  624ASP     CB 1223   2.900   4.768   4.391
  624ASP    HB1 1224   2.928   4.762   4.295
  624ASP    HB2 1225   2.818   4.713   4.405
  624ASP     CG 1226   2.868   4.915   4.423
  624ASP    OD1 1227   2.850   4.946   4.544
  624ASP    OD2 1228   2.865   4.999   4.329
  624ASP      C 1229   2.981   4.568   4.518
  624ASP      O 1230   2.937   4.544   4.631
  625CYS      N 1231   3.005   4.473   4.428
  625CYS     HN 1232   3.045   4.497   4.339
  625CYS     CA 1233   2.975   4.332   4.457
  625CYS     HA 1234   2.878   4.330   4.482
  625CYS     CB 1235   2.998   4.248   4.333
  625CYS    HB1 1236   3.097   4.242   4.323
  625CYS    HB2 1237   2.961   4.157   4.354
  625CYS     SG 1238   2.921   4.320   4.193
  625CYS      C 1239   3.060   4.280   4.572
  625CYS      O 1240   3.006   4.224   4.669
  626HSE      N 1241   3.194   4.298   4.565
  626HSE     HN 1242   3.233   4.351   4.489
  626HSE     CA 1243   3.282   4.243   4.668
  626HSE     HA 1244   3.242   4.152   4.685
  626HSE     CB 1245   3.425   4.234   4.618
  626HSE    HB1 1246   3.453   4.325   4.585
  626HSE    HB2 1247   3.484   4.207   4.694
  626HSE    ND1 1248   3.565   4.131   4.435
  626HSE     CG 1249   3.447   4.137   4.506
  626HSE    CE1 1250   3.556   4.036   4.343
  626HSE    HE1 1251   3.628   4.010   4.279
  626HSE    NE2 1252   3.436   3.982   4.351
  626HSE    HE2 1253   3.402   3.909   4.293
  626HSE    CD2 1254   3.366   4.042   4.453
  626HSE    HD2 1255   3.273   4.020   4.483
  626HSE      C 1256   3.283   4.323   4.796
  626HSE      O 1257   3.323   4.269   4.900
  627ARG      N 1258   3.246   4.451   4.790
  627ARG     HN 1259   3.218   4.488   4.701
  627ARG     CA 1260   3.243   4.539   4.907
  627ARG     HA 1261   3.213   4.628   4.873
  627ARG     CB 1262   3.142   4.490   5.011
  627ARG    HB1 1263   3.165   4.395   5.034
  627ARG    HB2 1264   3.149   4.547   5.092
  627ARG     CG 1265   2.998   4.495   4.959
  627ARG    HG1 1266   2.970   4.591   4.954
  627ARG    HG2 1267   2.996   4.454   4.868
  627ARG     CD 1268   2.899   4.420   5.049
  627ARG    HD1 1269   2.901   4.323   5.027
  627ARG    HD2 1270   2.923   4.434   5.145
  627ARG     NE 1271   2.761   4.468   5.029
  627ARG     HE 1272   2.740   4.561   5.060
  627ARG     CZ 1273   2.662   4.398   4.974
  627ARG    NH1 1274   2.682   4.274   4.933
  627ARG   HH11 1275   2.772   4.232   4.943
  627ARG   HH12 1276   2.607   4.222   4.892
  627ARG    NH2 1277   2.541   4.453   4.962
  627ARG   HH21 1278   2.525   4.546   4.994
  627ARG   HH22 1279   2.467   4.401   4.921
  627ARG      C 1280   3.384   4.556   4.966
  627ARG      O 1281   3.404   4.551   5.088
  628HSD      N 1282   3.481   4.577   4.877
  628HSD     HN 1283   3.462   4.559   4.780
  628HSD     CA 1284   3.612   4.626   4.915
  628HSD     HA 1285   3.596   4.686   4.993
  628HSD     CB 1286   3.709   4.513   4.960
  628HSD    HB1 1287   3.799   4.552   4.977
  628HSD    HB2 1288   3.674   4.472   5.044
  628HSD    ND1 1289   3.743   4.271   4.897
  628HSD    HD1 1290   3.747   4.238   4.991
  628HSD     CG 1291   3.727   4.403   4.859
  628HSD    CE1 1292   3.754   4.196   4.788
  628HSD    HE1 1293   3.764   4.096   4.787
  628HSD    NE2 1294   3.748   4.274   4.682
  628HSD    CD2 1295   3.732   4.405   4.724
  628HSD    HD2 1296   3.725   4.485   4.665
  628HSD      C 1297   3.671   4.703   4.798
  628HSD      O 1298   3.623   4.696   4.684
  629TYR      N 1299   3.777   4.778   4.828
  629TYR     HN 1300   3.812   4.778   4.922
  629TYR     CA 1301   3.841   4.859   4.728
  629TYR     HA 1302   3.767   4.901   4.675
  629TYR     CB 1303   3.927   4.965   4.795
  629TYR    HB1 1304   3.959   4.929   4.882
  629TYR    HB2 1305   4.005   4.984   4.735
  629TYR     CG 1306   3.857   5.096   4.822
  629TYR    CD1 1307   3.833   5.189   4.721
  629TYR    HD1 1308   3.860   5.167   4.627
  629TYR    CE1 1309   3.773   5.311   4.750
  629TYR    HE1 1310   3.760   5.379   4.678
  629TYR     CZ 1311   3.733   5.337   4.879
  629TYR     OH 1312   3.672   5.457   4.908
  629TYR     HH 1313   3.649   5.460   5.005
  629TYR    CD2 1314   3.815   5.127   4.949
  629TYR    HD2 1315   3.829   5.060   5.023
  629TYR    CE2 1316   3.755   5.246   4.978
  629TYR    HE2 1317   3.728   5.267   5.072
  629TYR      C 1318   3.928   4.773   4.637
  629TYR      O 1319   3.986   4.674   4.680
  630HSD      N 1320   3.938   4.813   4.511
  630HSD     HN 1321   3.892   4.897   4.483
  630HSD     CA 1322   4.016   4.740   4.411
  630HSD     HA 1323   4.052   4.658   4.457
  630HSD     CB 1324   3.931   4.695   4.292
  630HSD    HB1 1325   3.866   4.768   4.270
  630HSD    HB2 1326   3.991   4.678   4.214
  630HSD    ND1 1327   3.793   4.494   4.223
  630HSD    HD1 1328   3.793   4.515   4.125
  630HSD     CG 1329   3.854   4.570   4.321
  630HSD    CE1 1330   3.735   4.390   4.279
  630HSD    HE1 1331   3.686   4.317   4.231
  630HSD    NE2 1332   3.752   4.397   4.411
  630HSD    CD2 1333   3.826   4.510   4.439
  630HSD    HD2 1334   3.854   4.541   4.529
  630HSD      C 1335   4.128   4.829   4.364
  630HSD      O 1336   4.101   4.926   4.293
  631SER      N 1337   4.254   4.794   4.401
  631SER     HN 1338   4.267   4.707   4.449
  631SER     CA 1339   4.371   4.876   4.373
  631SER     HA 1340   4.335   4.970   4.376
  631SER     CB 1341   4.479   4.857   4.478
  631SER    HB1 1342   4.562   4.906   4.453
  631SER    HB2 1343   4.447   4.888   4.568
  631SER     OG 1344   4.512   4.721   4.491
  631SER    HG1 1345   4.583   4.710   4.561
  631SER      C 1346   4.429   4.851   4.235
  631SER      O 1347   4.513   4.928   4.189
  632MET      N 1348   4.385   4.747   4.164
  632MET     HN 1349   4.320   4.683   4.206
  632MET     CA 1350   4.429   4.726   4.027
  632MET     HA 1351   4.477   4.809   3.998
  632MET     CB 1352   4.527   4.610   4.018
  632MET    HB1 1353   4.515   4.551   4.098
  632MET    HB2 1354   4.509   4.558   3.935
  632MET     CG 1355   4.673   4.660   4.015
  632MET    HG1 1356   4.663   4.756   3.988
  632MET    HG2 1357   4.700   4.656   4.112
  632MET     SD 1358   4.792   4.573   3.910
  632MET     CE 1359   4.702   4.550   3.756
  632MET    HE1 1360   4.760   4.503   3.690
  632MET    HE2 1361   4.620   4.496   3.773
  632MET    HE3 1362   4.676   4.639   3.719
  632MET      C 1363   4.306   4.705   3.938
  632MET      O 1364   4.239   4.602   3.946
  633GLU      N 1365   4.278   4.804   3.853
  633GLU     HN 1366   4.342   4.880   3.844
  633GLU     CA 1367   4.156   4.805   3.773
  633GLU     HA 1368   4.083   4.782   3.836
  633GLU     CB 1369   4.137   4.944   3.712
  633GLU    HB1 1370   4.141   5.011   3.786
  633GLU    HB2 1371   4.212   4.961   3.648
  633GLU     CG 1372   4.006   4.966   3.638
  633GLU    HG1 1373   4.001   4.900   3.562
  633GLU    HG2 1374   3.930   4.950   3.701
  633GLU     CD 1375   3.995   5.108   3.581
  633GLU    OE1 1376   3.892   5.140   3.516
  633GLU    OE2 1377   4.089   5.188   3.601
  633GLU      C 1378   4.158   4.699   3.663
  633GLU      O 1379   4.051   4.653   3.620
  634VAL      N 1380   4.276   4.658   3.616
  634VAL     HN 1381   4.360   4.701   3.650
  634VAL     CA 1382   4.285   4.553   3.515
  634VAL     HA 1383   4.194   4.510   3.514
  634VAL     CB 1384   4.312   4.605   3.373
  634VAL     HB 1385   4.405   4.640   3.369
  634VAL    CG1 1386   4.292   4.488   3.269
  634VAL   HG11 1387   4.309   4.522   3.177
  634VAL   HG12 1388   4.355   4.414   3.290
  634VAL   HG13 1389   4.198   4.454   3.275
  634VAL    CG2 1390   4.219   4.721   3.339
  634VAL   HG21 1391   4.239   4.754   3.247
  634VAL   HG22 1392   4.124   4.691   3.345
  634VAL   HG23 1393   4.235   4.796   3.405
  634VAL      C 1394   4.393   4.455   3.557
  634VAL      O 1395   4.503   4.454   3.500
  635PHE      N 1396   4.361   4.373   3.658
  635PHE     HN 1397   4.270   4.381   3.700
  635PHE     CA 1398   4.454   4.274   3.706
  635PHE     HA 1399   4.542   4.321   3.704
  635PHE     CB 1400   4.417   4.231   3.848
  635PHE    HB1 1401   4.381   4.310   3.898
  635PHE    HB2 1402   4.347   4.160   3.843
  635PHE     CG 1403   4.532   4.176   3.923
  635PHE    CD1 1404   4.651   4.249   3.928
  635PHE    HD1 1405   4.657   4.337   3.882
  635PHE    CE1 1406   4.760   4.200   3.997
  635PHE    HE1 1407   4.844   4.254   4.003
  635PHE     CZ 1408   4.753   4.076   4.059
  635PHE     HZ 1409   4.833   4.039   4.107
  635PHE    CD2 1410   4.526   4.054   3.985
  635PHE    HD2 1411   4.441   4.000   3.980
  635PHE    CE2 1412   4.635   4.003   4.053
  635PHE    HE2 1413   4.629   3.914   4.098
  635PHE      C 1414   4.462   4.151   3.617
  635PHE      O 1415   4.568   4.088   3.609
  636THR      N 1416   4.353   4.112   3.550
  636THR     HN 1417   4.270   4.167   3.554
  636THR     CA 1418   4.356   3.989   3.471
  636THR     HA 1419   4.454   3.977   3.454
  636THR     CB 1420   4.298   3.866   3.547
  636THR     HB 1421   4.310   3.784   3.491
  636THR    OG1 1422   4.157   3.882   3.566
  636THR    HG1 1423   4.121   3.802   3.614
  636THR    CG2 1424   4.364   3.844   3.683
  636THR   HG21 1425   4.323   3.765   3.727
  636THR   HG22 1426   4.462   3.829   3.670
  636THR   HG23 1427   4.350   3.925   3.740
  636THR      C 1428   4.277   4.006   3.342
  636THR      O 1429   4.182   4.083   3.336
  637HSP      N 1430   4.319   3.931   3.240
  637HSP     HN 1431   4.412   3.895   3.243
  637HSP     CA 1432   4.236   3.898   3.125
  637HSP     HA 1433   4.163   3.966   3.127
  637HSP     CB 1434   4.313   3.908   2.994
  637HSP    HB1 1435   4.399   3.858   3.003
  637HSP    HB2 1436   4.258   3.867   2.921
  637HSP    CD2 1437   4.396   4.095   2.838
  637HSP    HD2 1438   4.423   4.041   2.758
  637HSP     CG 1439   4.345   4.047   2.953
  637HSP    NE2 1440   4.404   4.232   2.851
  637HSP    HE2 1441   4.440   4.295   2.782
  637HSP    ND1 1442   4.321   4.157   3.033
  637HSP    HD1 1443   4.281   4.154   3.125
  637HSP    CE1 1444   4.356   4.266   2.969
  637HSP    HE1 1445   4.349   4.360   3.004
  637HSP      C 1446   4.184   3.755   3.139
  637HSP      O 1447   4.263   3.660   3.154
  638TYR      N 1448   4.053   3.740   3.131
  638TYR     HN 1449   3.997   3.823   3.121
  638TYR     CA 1450   3.984   3.612   3.136
  638TYR     HA 1451   4.050   3.541   3.160
  638TYR     CB 1452   3.872   3.613   3.244
  638TYR    HB1 1453   3.817   3.694   3.228
  638TYR    HB2 1454   3.817   3.531   3.229
  638TYR     CG 1455   3.914   3.614   3.395
  638TYR    CD1 1456   4.045   3.585   3.434
  638TYR    HD1 1457   4.113   3.564   3.364
  638TYR    CE1 1458   4.082   3.584   3.568
  638TYR    HE1 1459   4.176   3.563   3.593
  638TYR     CZ 1460   3.988   3.611   3.666
  638TYR     OH 1461   4.029   3.609   3.797
  638TYR     HH 1462   3.951   3.631   3.856
  638TYR    CD2 1463   3.819   3.639   3.497
  638TYR    HD2 1464   3.724   3.656   3.472
  638TYR    CE2 1465   3.856   3.641   3.634
  638TYR    HE2 1466   3.789   3.663   3.705
  638TYR      C 1467   3.926   3.594   2.998
  638TYR      O 1468   3.848   3.678   2.953
  639ASP      N 1469   3.962   3.484   2.930
  639ASP     HN 1470   4.023   3.417   2.973
  639ASP     CA 1471   3.912   3.462   2.796
  639ASP     HA 1472   3.823   3.510   2.796
  639ASP     CB 1473   4.006   3.522   2.691
  639ASP    HB1 1474   4.099   3.493   2.711
  639ASP    HB2 1475   3.979   3.490   2.601
  639ASP     CG 1476   4.004   3.672   2.690
  639ASP    OD1 1477   3.909   3.732   2.634
  639ASP    OD2 1478   4.098   3.732   2.746
  639ASP      C 1479   3.892   3.315   2.767
  639ASP      O 1480   3.965   3.229   2.818
  640LEU      N 1481   3.792   3.287   2.684
  640LEU     HN 1482   3.722   3.357   2.668
  640LEU     CA 1483   3.779   3.160   2.614
  640LEU     HA 1484   3.850   3.098   2.649
  640LEU     CB 1485   3.643   3.099   2.643
  640LEU    HB1 1486   3.627   3.106   2.742
  640LEU    HB2 1487   3.575   3.155   2.595
  640LEU     CG 1488   3.619   2.954   2.604
  640LEU     HG 1489   3.667   2.933   2.519
  640LEU    CD1 1490   3.675   2.857   2.708
  640LEU   HD11 1491   3.657   2.763   2.679
  640LEU   HD12 1492   3.773   2.871   2.717
  640LEU   HD13 1493   3.630   2.873   2.796
  640LEU    CD2 1494   3.466   2.937   2.586
  640LEU   HD21 1495   3.446   2.842   2.560
  640LEU   HD22 1496   3.420   2.958   2.672
  640LEU   HD23 1497   3.434   2.999   2.514
  640LEU      C 1498   3.800   3.184   2.464
  640LEU      O 1499   3.744   3.279   2.408
  641LEU      N 1500   3.881   3.099   2.400
  641LEU     HN 1501   3.906   3.013   2.444
  641LEU     CA 1502   3.934   3.129   2.268
  641LEU     HA 1503   3.881   3.210   2.241
  641LEU     CB 1504   4.085   3.156   2.270
  641LEU    HB1 1505   4.129   3.069   2.292
  641LEU    HB2 1506   4.111   3.184   2.178
  641LEU     CG 1507   4.145   3.257   2.363
  641LEU     HG 1508   4.115   3.241   2.458
  641LEU    CD1 1509   4.296   3.243   2.351
  641LEU   HD11 1510   4.341   3.309   2.411
  641LEU   HD12 1511   4.322   3.150   2.377
  641LEU   HD13 1512   4.323   3.260   2.256
  641LEU    CD2 1513   4.100   3.399   2.325
  641LEU   HD21 1514   4.141   3.465   2.388
  641LEU   HD22 1515   4.129   3.419   2.232
  641LEU   HD23 1516   4.000   3.405   2.330
  641LEU      C 1517   3.914   3.013   2.173
  641LEU      O 1518   3.920   2.897   2.214
  642ASN      N 1519   3.896   3.044   2.045
  642ASN     HN 1520   3.878   3.139   2.020
  642ASN     CA 1521   3.902   2.942   1.942
  642ASN     HA 1522   3.832   2.873   1.962
  642ASN     CB 1523   3.872   3.002   1.805
  642ASN    HB1 1524   3.884   3.102   1.810
  642ASN    HB2 1525   3.936   2.965   1.738
  642ASN     CG 1526   3.731   2.973   1.757
  642ASN    OD1 1527   3.678   3.043   1.670
  642ASN    ND2 1528   3.670   2.871   1.814
  642ASN   HD21 1529   3.717   2.817   1.884
  642ASN   HD22 1530   3.576   2.847   1.787
  642ASN      C 1531   4.043   2.884   1.946
  642ASN      O 1532   4.133   2.945   2.003
  643LEU      N 1533   4.062   2.768   1.885
  643LEU     HN 1534   3.987   2.725   1.836
  643LEU     CA 1535   4.192   2.701   1.891
  643LEU     HA 1536   4.218   2.704   1.988
  643LEU     CB 1537   4.179   2.557   1.845
  643LEU    HB1 1538   4.096   2.548   1.790
  643LEU    HB2 1539   4.259   2.535   1.789
  643LEU     CG 1540   4.172   2.456   1.961
  643LEU     HG 1541   4.118   2.497   2.034
  643LEU    CD1 1542   4.100   2.327   1.922
  643LEU   HD11 1543   4.098   2.265   2.000
  643LEU   HD12 1544   4.007   2.348   1.893
  643LEU   HD13 1545   4.149   2.283   1.846
  643LEU    CD2 1546   4.312   2.425   2.012
  643LEU   HD21 1547   4.306   2.359   2.087
  643LEU   HD22 1548   4.367   2.386   1.938
  643LEU   HD23 1549   4.355   2.509   2.045
  643LEU      C 1550   4.298   2.777   1.811
  643LEU      O 1551   4.416   2.770   1.844
  644ASN      N 1552   4.254   2.855   1.713
  644ASN     HN 1553   4.156   2.853   1.690
  644ASN     CA 1554   4.344   2.941   1.638
  644ASN     HA 1555   4.420   2.882   1.613
  644ASN     CB 1556   4.274   2.995   1.512
  644ASN    HB1 1557   4.327   3.071   1.476
  644ASN    HB2 1558   4.269   2.922   1.444
  644ASN     CG 1559   4.133   3.044   1.540
  644ASN    OD1 1560   4.106   3.099   1.647
  644ASN    ND2 1561   4.043   3.022   1.445
  644ASN   HD21 1562   4.070   2.976   1.360
  644ASN   HD22 1563   3.948   3.052   1.458
  644ASN      C 1564   4.395   3.057   1.723
  644ASN      O 1565   4.502   3.112   1.696
  645GLY      N 1566   4.319   3.095   1.826
  645GLY     HN 1567   4.234   3.047   1.845
  645GLY     CA 1568   4.359   3.204   1.912
  645GLY    HA1 1569   4.361   3.168   2.005
  645GLY    HA2 1570   4.452   3.230   1.884
  645GLY      C 1571   4.272   3.328   1.909
  645GLY      O 1572   4.306   3.425   1.978
  646THR      N 1573   4.164   3.331   1.833
  646THR     HN 1574   4.144   3.253   1.773
  646THR     CA 1575   4.074   3.445   1.836
  646THR     HA 1576   4.130   3.522   1.867
  646THR     CB 1577   4.019   3.479   1.698
  646THR     HB 1578   3.964   3.563   1.700
  646THR    OG1 1579   3.928   3.377   1.656
  646THR    HG1 1580   3.892   3.399   1.565
  646THR    CG2 1581   4.133   3.492   1.597
  646THR   HG21 1582   4.096   3.514   1.507
  646THR   HG22 1583   4.195   3.564   1.627
  646THR   HG23 1584   4.183   3.405   1.593
  646THR      C 1585   3.960   3.417   1.932
  646THR      O 1586   3.912   3.304   1.942
  647LYS      N 1587   3.919   3.521   2.005
  647LYS     HN 1588   3.954   3.612   1.985
  647LYS     CA 1589   3.823   3.503   2.114
  647LYS     HA 1590   3.866   3.439   2.178
  647LYS     CB 1591   3.797   3.637   2.182
  647LYS    HB1 1592   3.753   3.698   2.115
  647LYS    HB2 1593   3.734   3.622   2.258
  647LYS     CG 1594   3.918   3.709   2.237
  647LYS    HG1 1595   3.961   3.654   2.308
  647LYS    HG2 1596   3.984   3.726   2.163
  647LYS     CD 1597   3.872   3.840   2.294
  647LYS    HD1 1598   3.841   3.898   2.219
  647LYS    HD2 1599   3.796   3.822   2.356
  647LYS     CE 1600   3.981   3.912   2.370
  647LYS    HE1 1601   4.033   3.846   2.425
  647LYS    HE2 1602   4.043   3.957   2.305
  647LYS     NZ 1603   3.920   4.014   2.461
  647LYS    HZ1 1604   3.993   4.062   2.511
  647LYS    HZ2 1605   3.869   4.081   2.407
  647LYS    HZ3 1606   3.859   3.969   2.526
  647LYS      C 1607   3.693   3.446   2.061
  647LYS      O 1608   3.642   3.490   1.958
  648VAL      N 1609   3.639   3.348   2.132
  648VAL     HN 1610   3.689   3.312   2.211
  648VAL     CA 1611   3.508   3.291   2.100
  648VAL     HA 1612   3.484   3.320   2.007
  648VAL     CB 1613   3.513   3.137   2.101
  648VAL     HB 1614   3.563   3.104   2.181
  648VAL    CG1 1615   3.377   3.083   2.112
  648VAL   HG11 1616   3.381   2.983   2.113
  648VAL   HG12 1617   3.335   3.115   2.197
  648VAL   HG13 1618   3.322   3.113   2.034
  648VAL    CG2 1619   3.579   3.088   1.971
  648VAL   HG21 1620   3.583   2.988   1.971
  648VAL   HG22 1621   3.526   3.119   1.893
  648VAL   HG23 1622   3.672   3.124   1.965
  648VAL      C 1623   3.407   3.346   2.200
  648VAL      O 1624   3.291   3.372   2.166
  649ALA      N 1625   3.452   3.368   2.323
  649ALA     HN 1626   3.540   3.329   2.350
  649ALA     CA 1627   3.376   3.446   2.418
  649ALA     HA 1628   3.280   3.437   2.392
  649ALA     CB 1629   3.396   3.393   2.559
  649ALA    HB1 1630   3.342   3.449   2.623
  649ALA    HB2 1631   3.365   3.298   2.564
  649ALA    HB3 1632   3.492   3.398   2.584
  649ALA      C 1633   3.419   3.592   2.409
  649ALA      O 1634   3.516   3.628   2.343
  650GLU      N 1635   3.344   3.677   2.476
  650GLU     HN 1636   3.260   3.646   2.521
  650GLU     CA 1637   3.384   3.817   2.486
  650GLU     HA 1638   3.425   3.842   2.398
  650GLU     CB 1639   3.259   3.900   2.512
  650GLU    HB1 1640   3.195   3.883   2.437
  650GLU    HB2 1641   3.218   3.868   2.598
  650GLU     CG 1642   3.275   4.050   2.523
  650GLU    HG1 1643   3.336   4.070   2.601
  650GLU    HG2 1644   3.316   4.084   2.439
  650GLU     CD 1645   3.141   4.118   2.546
  650GLU    OE1 1646   3.132   4.206   2.634
  650GLU    OE2 1647   3.044   4.080   2.476
  650GLU      C 1648   3.490   3.837   2.594
  650GLU      O 1649   3.571   3.929   2.585
  651GLY      N 1650   3.489   3.753   2.696
  651GLY     HN 1651   3.417   3.684   2.704
  651GLY     CA 1652   3.592   3.758   2.798
  651GLY    HA1 1653   3.584   3.676   2.854
  651GLY    HA2 1654   3.681   3.759   2.752
  651GLY      C 1655   3.579   3.882   2.885
  651GLY      O 1656   3.492   3.967   2.865
  652HSD      N 1657   3.668   3.893   2.983
  652HSD     HN 1658   3.743   3.826   2.989
  652HSD     CA 1659   3.660   4.000   3.083
  652HSD     HA 1660   3.615   4.075   3.035
  652HSD     CB 1661   3.576   3.956   3.205
  652HSD    HB1 1662   3.629   3.892   3.259
  652HSD    HB2 1663   3.555   4.037   3.260
  652HSD    ND1 1664   3.329   3.961   3.153
  652HSD    HD1 1665   3.319   4.060   3.166
  652HSD     CG 1666   3.447   3.891   3.168
  652HSD    CE1 1667   3.233   3.878   3.119
  652HSD    HE1 1668   3.137   3.903   3.102
  652HSD    NE2 1669   3.283   3.756   3.110
  652HSD    CD2 1670   3.417   3.762   3.140
  652HSD    HD2 1671   3.481   3.685   3.141
  652HSD      C 1672   3.798   4.044   3.129
  652HSD      O 1673   3.898   3.971   3.119
  653LYS      N 1674   3.800   4.165   3.182
  653LYS     HN 1675   3.713   4.214   3.184
  653LYS     CA 1676   3.915   4.234   3.238
  653LYS     HA 1677   3.994   4.174   3.227
  653LYS     CB 1678   3.939   4.376   3.165
  653LYS    HB1 1679   3.850   4.416   3.141
  653LYS    HB2 1680   3.987   4.438   3.228
  653LYS     CG 1681   4.021   4.376   3.036
  653LYS    HG1 1682   4.043   4.470   3.012
  653LYS    HG2 1683   4.106   4.325   3.053
  653LYS     CD 1684   3.950   4.312   2.919
  653LYS    HD1 1685   3.909   4.226   2.949
  653LYS    HD2 1686   3.879   4.374   2.886
  653LYS     CE 1687   4.049   4.284   2.808
  653LYS    HE1 1688   4.114   4.360   2.802
  653LYS    HE2 1689   4.098   4.199   2.828
  653LYS     NZ 1690   3.982   4.269   2.674
  653LYS    HZ1 1691   4.051   4.251   2.604
  653LYS    HZ2 1692   3.917   4.193   2.678
  653LYS    HZ3 1693   3.933   4.353   2.652
  653LYS      C 1694   3.882   4.256   3.386
  653LYS      O 1695   3.832   4.361   3.425
  654ALA      N 1696   3.910   4.157   3.469
  654ALA     HN 1697   3.954   4.073   3.438
  654ALA     CA 1698   3.874   4.176   3.608
  654ALA     HA 1699   3.780   4.211   3.606
  654ALA     CB 1700   3.877   4.042   3.680
  654ALA    HB1 1701   3.852   4.055   3.776
  654ALA    HB2 1702   3.812   3.979   3.637
  654ALA    HB3 1703   3.969   4.003   3.674
  654ALA      C 1704   3.963   4.281   3.678
  654ALA      O 1705   4.076   4.312   3.637
  655SER      N 1706   3.911   4.334   3.788
  655SER     HN 1707   3.815   4.313   3.809
  655SER     CA 1708   3.983   4.422   3.879
  655SER     HA 1709   4.073   4.437   3.839
  655SER     CB 1710   3.911   4.555   3.897
  655SER    HB1 1711   3.966   4.620   3.950
  655SER    HB2 1712   3.886   4.595   3.810
  655SER     OG 1713   3.793   4.525   3.969
  655SER    HG1 1714   3.742   4.610   3.984
  655SER      C 1715   3.989   4.352   4.014
  655SER      O 1716   3.902   4.271   4.046
  656PHE      N 1717   4.089   4.388   4.094
  656PHE     HN 1718   4.138   4.474   4.078
  656PHE     CA 1719   4.128   4.301   4.203
  656PHE     HA 1720   4.047   4.244   4.220
  656PHE     CB 1721   4.248   4.217   4.165
  656PHE    HB1 1722   4.296   4.261   4.089
  656PHE    HB2 1723   4.310   4.212   4.244
  656PHE     CG 1724   4.214   4.078   4.124
  656PHE    CD1 1725   4.157   4.053   4.001
  656PHE    HD1 1726   4.139   4.128   3.939
  656PHE    CE1 1727   4.126   3.924   3.964
  656PHE    HE1 1728   4.085   3.907   3.874
  656PHE     CZ 1729   4.150   3.819   4.048
  656PHE     HZ 1730   4.123   3.727   4.022
  656PHE    CD2 1731   4.238   3.971   4.207
  656PHE    HD2 1732   4.278   3.987   4.298
  656PHE    CE2 1733   4.209   3.841   4.168
  656PHE    HE2 1734   4.231   3.764   4.228
  656PHE      C 1735   4.161   4.381   4.327
  656PHE      O 1736   4.230   4.482   4.317
  657CYS      N 1737   4.108   4.337   4.440
  657CYS     HN 1738   4.022   4.285   4.436
  657CYS     CA 1739   4.167   4.362   4.571
  657CYS     HA 1740   4.187   4.459   4.578
  657CYS     CB 1741   4.069   4.320   4.683
  657CYS    HB1 1742   4.020   4.403   4.706
  657CYS    HB2 1743   4.007   4.256   4.638
  657CYS     SG 1744   4.149   4.246   4.826
  657CYS      C 1745   4.293   4.278   4.581
  657CYS      O 1746   4.288   4.158   4.551
  658LEU      N 1747   4.405   4.337   4.627
  658LEU     HN 1748   4.397   4.431   4.661
  658LEU     CA 1749   4.537   4.275   4.632
  658LEU     HA 1750   4.529   4.187   4.585
  658LEU     CB 1751   4.640   4.361   4.561
  658LEU    HB1 1752   4.629   4.453   4.598
  658LEU    HB2 1753   4.730   4.325   4.586
  658LEU     CG 1754   4.636   4.372   4.407
  658LEU     HG 1755   4.551   4.414   4.376
  658LEU    CD1 1756   4.751   4.455   4.365
  658LEU   HD11 1757   4.752   4.464   4.266
  658LEU   HD12 1758   4.744   4.546   4.407
  658LEU   HD13 1759   4.837   4.412   4.395
  658LEU    CD2 1760   4.650   4.233   4.343
  658LEU   HD21 1761   4.647   4.242   4.243
  658LEU   HD22 1762   4.737   4.192   4.370
  658LEU   HD23 1763   4.574   4.175   4.373
  658LEU      C 1764   4.580   4.257   4.777
  658LEU      O 1765   4.620   4.354   4.841
  659GLU      N 1766   4.569   4.135   4.831
  659GLU     HN 1767   4.541   4.059   4.772
  659GLU     CA 1768   4.596   4.107   4.972
  659GLU     HA 1769   4.662   4.177   4.999
  659GLU     CB 1770   4.471   4.121   5.058
  659GLU    HB1 1771   4.499   4.141   5.152
  659GLU    HB2 1772   4.416   4.196   5.022
  659GLU     CG 1773   4.387   3.995   5.058
  659GLU    HG1 1774   4.386   3.959   4.964
  659GLU    HG2 1775   4.431   3.929   5.119
  659GLU     CD 1776   4.242   4.015   5.103
  659GLU    OE1 1777   4.162   3.923   5.077
  659GLU    OE2 1778   4.207   4.118   5.166
  659GLU      C 1779   4.654   3.966   4.988
  659GLU      O 1780   4.660   3.887   4.893
  660ASP      N 1781   4.697   3.934   5.111
  660ASP     HN 1782   4.686   4.000   5.185
  660ASP     CA 1783   4.760   3.806   5.139
  660ASP     HA 1784   4.793   3.770   5.051
  660ASP     CB 1785   4.877   3.821   5.235
  660ASP    HB1 1786   4.843   3.855   5.323
  660ASP    HB2 1787   4.920   3.732   5.249
  660ASP     CG 1788   4.979   3.913   5.187
  660ASP    OD1 1789   5.010   3.909   5.065
  660ASP    OD2 1790   5.030   3.988   5.274
  660ASP      C 1791   4.656   3.715   5.201
  660ASP      O 1792   4.625   3.730   5.320
  661THR      N 1793   4.603   3.621   5.125
  661THR     HN 1794   4.631   3.604   5.030
  661THR     CA 1795   4.499   3.545   5.193
  661THR     HA 1796   4.462   3.609   5.260
  661THR     CB 1797   4.388   3.500   5.097
  661THR     HB 1798   4.302   3.548   5.115
  661THR    OG1 1799   4.358   3.360   5.114
  661THR    HG1 1800   4.285   3.334   5.050
  661THR    CG2 1801   4.423   3.528   4.958
  661THR   HG21 1802   4.349   3.497   4.898
  661THR   HG22 1803   4.437   3.626   4.947
  661THR   HG23 1804   4.507   3.479   4.935
  661THR      C 1805   4.557   3.427   5.269
  661THR      O 1806   4.508   3.393   5.376
  662GLU      N 1807   4.663   3.367   5.215
  662GLU     HN 1808   4.691   3.392   5.123
  662GLU     CA 1809   4.739   3.266   5.287
  662GLU     HA 1810   4.730   3.288   5.384
  662GLU     CB 1811   4.683   3.126   5.262
  662GLU    HB1 1812   4.591   3.135   5.224
  662GLU    HB2 1813   4.742   3.079   5.195
  662GLU     CG 1814   4.674   3.039   5.385
  662GLU    HG1 1815   4.757   3.053   5.440
  662GLU    HG2 1816   4.594   3.067   5.437
  662GLU     CD 1817   4.663   2.891   5.350
  662GLU    OE1 1818   4.761   2.816   5.374
  662GLU    OE2 1819   4.556   2.851   5.298
  662GLU      C 1820   4.885   3.274   5.243
  662GLU      O 1821   4.914   3.311   5.129
  663CYS      N 1822   4.977   3.237   5.332
  663CYS     HN 1823   4.947   3.207   5.422
  663CYS     CA 1824   5.119   3.241   5.300
  663CYS     HA 1825   5.122   3.271   5.205
  663CYS     CB 1826   5.194   3.339   5.388
  663CYS    HB1 1827   5.185   3.304   5.481
  663CYS    HB2 1828   5.290   3.334   5.359
  663CYS     SG 1829   5.130   3.502   5.373
  663CYS      C 1830   5.182   3.104   5.315
  663CYS      O 1831   5.127   3.014   5.379
  664GLU      N 1832   5.299   3.090   5.256
  664GLU     HN 1833   5.340   3.167   5.208
  664GLU     CA 1834   5.368   2.962   5.259
  664GLU     HA 1835   5.297   2.893   5.249
  664GLU     CB 1836   5.467   2.952   5.143
  664GLU    HB1 1837   5.433   3.006   5.066
  664GLU    HB2 1838   5.555   2.989   5.173
  664GLU     CG 1839   5.488   2.810   5.096
  664GLU    HG1 1840   5.586   2.793   5.088
  664GLU    HG2 1841   5.448   2.748   5.164
  664GLU     CD 1842   5.423   2.781   4.961
  664GLU    OE1 1843   5.422   2.872   4.874
  664GLU    OE2 1844   5.373   2.666   4.944
  664GLU      C 1845   5.439   2.944   5.391
  664GLU      O 1846   5.474   3.039   5.459
  665GLY      N 1847   5.454   2.818   5.430
  665GLY     HN 1848   5.417   2.744   5.374
  665GLY     CA 1849   5.524   2.786   5.554
  665GLY    HA1 1850   5.506   2.690   5.574
  665GLY    HA2 1851   5.622   2.799   5.537
  665GLY      C 1852   5.480   2.871   5.671
  665GLY      O 1853   5.362   2.877   5.708
  666ASP      N 1854   5.577   2.940   5.729
  666ASP     HN 1855   5.668   2.935   5.688
  666ASP     CA 1856   5.561   3.020   5.848
  666ASP     HA 1857   5.473   2.994   5.885
  666ASP     CB 1858   5.677   2.991   5.943
  666ASP    HB1 1859   5.672   3.053   6.021
  666ASP    HB2 1860   5.669   2.897   5.975
  666ASP     CG 1861   5.813   3.008   5.875
  666ASP    OD1 1862   5.848   2.923   5.789
  666ASP    OD2 1863   5.882   3.109   5.903
  666ASP      C 1864   5.559   3.169   5.817
  666ASP      O 1865   5.564   3.249   5.911
  667ILE      N 1866   5.557   3.208   5.687
  667ILE     HN 1867   5.564   3.138   5.616
  667ILE     CA 1868   5.544   3.349   5.648
  667ILE     HA 1869   5.626   3.393   5.685
  667ILE     CB 1870   5.539   3.365   5.495
  667ILE     HB 1871   5.449   3.334   5.464
  667ILE    CG2 1872   5.553   3.515   5.454
  667ILE   HG21 1873   5.550   3.522   5.354
  667ILE   HG22 1874   5.478   3.568   5.494
  667ILE   HG23 1875   5.640   3.550   5.487
  667ILE    CG1 1876   5.642   3.275   5.427
  667ILE   HG11 1877   5.680   3.212   5.495
  667ILE   HG12 1878   5.597   3.222   5.355
  667ILE     CD 1879   5.757   3.344   5.364
  667ILE    HD1 1880   5.818   3.276   5.322
  667ILE    HD2 1881   5.723   3.406   5.293
  667ILE    HD3 1882   5.807   3.395   5.433
  667ILE      C 1883   5.419   3.410   5.710
  667ILE      O 1884   5.318   3.342   5.734
  668GLN      N 1885   5.425   3.541   5.734
  668GLN     HN 1886   5.505   3.592   5.703
  668GLN     CA 1887   5.319   3.613   5.804
  668GLN     HA 1888   5.262   3.544   5.848
  668GLN     CB 1889   5.381   3.705   5.909
  668GLN    HB1 1890   5.457   3.756   5.869
  668GLN    HB2 1891   5.311   3.770   5.942
  668GLN     CG 1892   5.432   3.628   6.025
  668GLN    HG1 1893   5.492   3.555   5.992
  668GLN    HG2 1894   5.483   3.690   6.085
  668GLN     CD 1895   5.317   3.569   6.101
  668GLN    OE1 1896   5.284   3.451   6.085
  668GLN    NE2 1897   5.252   3.651   6.182
  668GLN   HE21 1898   5.280   3.747   6.189
  668GLN   HE22 1899   5.174   3.618   6.235
  668GLN      C 1900   5.237   3.695   5.706
  668GLN      O 1901   5.292   3.783   5.639
  669LYS      N 1902   5.106   3.666   5.698
  669LYS     HN 1903   5.070   3.585   5.746
  669LYS     CA 1904   5.014   3.750   5.620
  669LYS     HA 1905   5.041   3.736   5.525
  669LYS     CB 1906   4.869   3.707   5.643
  669LYS    HB1 1907   4.845   3.726   5.738
  669LYS    HB2 1908   4.811   3.763   5.583
  669LYS     CG 1909   4.836   3.564   5.616
  669LYS    HG1 1910   4.874   3.538   5.527
  669LYS    HG2 1911   4.876   3.507   5.688
  669LYS     CD 1912   4.684   3.547   5.614
  669LYS    HD1 1913   4.641   3.635   5.631
  669LYS    HD2 1914   4.656   3.512   5.524
  669LYS     CE 1915   4.636   3.450   5.719
  669LYS    HE1 1916   4.597   3.369   5.675
  669LYS    HE2 1917   4.712   3.423   5.778
  669LYS     NZ 1918   4.531   3.513   5.804
  669LYS    HZ1 1919   4.500   3.448   5.873
  669LYS    HZ2 1920   4.569   3.594   5.849
  669LYS    HZ3 1921   4.454   3.540   5.747
  669LYS      C 1922   5.028   3.896   5.661
  669LYS      O 1923   5.037   3.929   5.780
  670ASN      N 1924   5.029   3.986   5.561
  670ASN     HN 1925   5.023   3.954   5.466
  670ASN     CA 1926   5.038   4.130   5.587
  670ASN     HA 1927   5.029   4.138   5.687
  670ASN     CB 1928   5.174   4.185   5.541
  670ASN    HB1 1929   5.246   4.143   5.597
  670ASN    HB2 1930   5.188   4.160   5.445
  670ASN     CG 1931   5.184   4.336   5.554
  670ASN    OD1 1932   5.113   4.397   5.633
  670ASN    ND2 1933   5.269   4.398   5.473
  670ASN   HD21 1934   5.323   4.345   5.408
  670ASN   HD22 1935   5.279   4.497   5.478
  670ASN      C 1936   4.924   4.211   5.526
  670ASN      O 1937   4.844   4.267   5.600
  671TYR      N 1938   4.915   4.222   5.395
  671TYR     HN 1939   4.974   4.166   5.337
  671TYR     CA 1940   4.820   4.314   5.332
  671TYR     HA 1941   4.829   4.401   5.381
  671TYR     CB 1942   4.855   4.330   5.183
  671TYR    HB1 1943   4.847   4.241   5.137
  671TYR    HB2 1944   4.791   4.395   5.141
  671TYR     CG 1945   4.995   4.381   5.164
  671TYR    CD1 1946   5.030   4.508   5.205
  671TYR    HD1 1947   4.960   4.567   5.245
  671TYR    CE1 1948   5.159   4.555   5.191
  671TYR    HE1 1949   5.182   4.647   5.221
  671TYR     CZ 1950   5.255   4.474   5.136
  671TYR     OH 1951   5.382   4.526   5.121
  671TYR     HH 1952   5.441   4.457   5.080
  671TYR    CD2 1953   5.095   4.301   5.109
  671TYR    HD2 1954   5.072   4.209   5.079
  671TYR    CE2 1955   5.223   4.346   5.095
  671TYR    HE2 1956   5.294   4.287   5.056
  671TYR      C 1957   4.676   4.265   5.347
  671TYR      O 1958   4.648   4.144   5.345
  672GLU      N 1959   4.583   4.360   5.361
  672GLU     HN 1960   4.611   4.456   5.354
  672GLU     CA 1961   4.441   4.332   5.386
  672GLU     HA 1962   4.420   4.246   5.338
  672GLU     CB 1963   4.416   4.316   5.537
  672GLU    HB1 1964   4.493   4.266   5.576
  672GLU    HB2 1965   4.412   4.407   5.577
  672GLU     CG 1966   4.287   4.242   5.575
  672GLU    HG1 1967   4.209   4.295   5.542
  672GLU    HG2 1968   4.288   4.152   5.530
  672GLU     CD 1969   4.273   4.222   5.727
  672GLU    OE1 1970   4.268   4.320   5.803
  672GLU    OE2 1971   4.266   4.106   5.772
  672GLU      C 1972   4.356   4.445   5.329
  672GLU      O 1973   4.384   4.562   5.354
  673CYS      N 1974   4.249   4.409   5.256
  673CYS     HN 1975   4.226   4.313   5.248
  673CYS     CA 1976   4.165   4.508   5.187
  673CYS     HA 1977   4.228   4.580   5.159
  673CYS     CB 1978   4.098   4.442   5.066
  673CYS    HB1 1979   4.053   4.361   5.103
  673CYS    HB2 1980   4.029   4.507   5.036
  673CYS     SG 1981   4.220   4.402   4.935
  673CYS      C 1982   4.060   4.573   5.278
  673CYS      O 1983   4.029   4.692   5.263
  674ALA      N 1984   4.009   4.497   5.374
  674ALA     HN 1985   4.055   4.409   5.388
  674ALA     CA 1986   3.895   4.524   5.462
  674ALA     HA 1987   3.820   4.494   5.404
  674ALA     CB 1988   3.913   4.445   5.592
  674ALA    HB1 1989   3.836   4.463   5.653
  674ALA    HB2 1990   3.918   4.348   5.572
  674ALA    HB3 1991   3.998   4.474   5.637
  674ALA      C 1992   3.868   4.668   5.500
  674ALA      O 1993   3.754   4.714   5.483
  675ASN      N 1994   3.963   4.739   5.560
  675ASN     HN 1995   4.056   4.703   5.572
  675ASN     CA 1996   3.926   4.872   5.608
  675ASN     HA 1997   3.829   4.880   5.586
  675ASN     CB 1998   3.944   4.887   5.759
  675ASN    HB1 1999   4.039   4.865   5.783
  675ASN    HB2 2000   3.925   4.981   5.785
  675ASN     CG 2001   3.852   4.795   5.838
  675ASN    OD1 2002   3.738   4.829   5.862
  675ASN    ND2 2003   3.901   4.676   5.875
  675ASN   HD21 2004   3.994   4.651   5.850
  675ASN   HD22 2005   3.843   4.613   5.927
  675ASN      C 2006   4.006   4.979   5.536
  675ASN      O 2007   4.082   5.055   5.599
  676PHE      N 2008   3.991   4.983   5.404
  676PHE     HN 2009   3.918   4.930   5.362
  676PHE     CA 2010   4.079   5.063   5.319
  676PHE     HA 2011   4.056   5.038   5.225
  676PHE     CB 2012   4.053   5.214   5.337
  676PHE    HB1 2013   3.961   5.227   5.376
  676PHE    HB2 2014   4.121   5.252   5.398
  676PHE     CG 2015   4.059   5.290   5.209
  676PHE    CD1 2016   4.109   5.230   5.095
  676PHE    HD1 2017   4.143   5.136   5.099
  676PHE    CE1 2018   4.114   5.300   4.976
  676PHE    HE1 2019   4.149   5.255   4.893
  676PHE     CZ 2020   4.070   5.429   4.970
  676PHE     HZ 2021   4.076   5.480   4.884
  676PHE    CD2 2022   4.014   5.418   5.201
  676PHE    HD2 2023   3.978   5.463   5.283
  676PHE    CE2 2024   4.019   5.488   5.082
  676PHE    HE2 2025   3.985   5.582   5.078
  676PHE      C 2026   4.224   5.029   5.347
  676PHE      O 2027   4.313   5.114   5.341
  677GLY      N 2028   4.249   4.903   5.384
  677GLY     HN 2029   4.174   4.837   5.390
  677GLY     CA 2030   4.384   4.862   5.417
  677GLY    HA1 2031   4.418   4.921   5.490
  677GLY    HA2 2032   4.381   4.768   5.449
  677GLY      C 2033   4.477   4.872   5.297
  677GLY      O 2034   4.434   4.873   5.180
  678ASP      N 2035   4.605   4.885   5.326
  678ASP     HN 2036   4.631   4.903   5.422
  678ASP     CA 2037   4.710   4.875   5.227
  678ASP     HA 2038   4.701   4.954   5.167
  678ASP     CB 2039   4.845   4.875   5.299
  678ASP    HB1 2040   4.833   4.841   5.392
  678ASP    HB2 2041   4.909   4.816   5.250
  678ASP     CG 2042   4.905   5.011   5.306
  678ASP    OD1 2043   4.923   5.070   5.197
  678ASP    OD2 2044   4.929   5.059   5.420
  678ASP      C 2045   4.695   4.748   5.147
  678ASP      O 2046   4.665   4.642   5.203
  679GLN      N 2047   4.719   4.757   5.017
  679GLN     HN 2048   4.752   4.844   4.979
  679GLN     CA 2049   4.699   4.643   4.929
  679GLN     HA 2050   4.666   4.570   4.989
  679GLN     CB 2051   4.593   4.673   4.823
  679GLN    HB1 2052   4.624   4.750   4.768
  679GLN    HB2 2053   4.583   4.592   4.765
  679GLN     CG 2054   4.456   4.706   4.887
  679GLN    HG1 2055   4.442   4.647   4.967
  679GLN    HG2 2056   4.456   4.802   4.916
  679GLN     CD 2057   4.340   4.684   4.790
  679GLN    OE1 2058   4.356   4.620   4.686
  679GLN    NE2 2059   4.226   4.746   4.818
  679GLN   HE21 2060   4.219   4.803   4.899
  679GLN   HE22 2061   4.147   4.735   4.757
  679GLN      C 2062   4.830   4.601   4.865
  679GLN      O 2063   4.920   4.681   4.845
  680GLY      N 2064   4.838   4.473   4.832
  680GLY     HN 2065   4.756   4.416   4.841
  680GLY     CA 2066   4.961   4.413   4.785
  680GLY    HA1 2067   4.967   4.427   4.686
  680GLY    HA2 2068   5.038   4.457   4.830
  680GLY      C 2069   4.958   4.266   4.817
  680GLY      O 2070   4.872   4.220   4.891
  681ILE      N 2071   5.052   4.192   4.757
  681ILE     HN 2072   5.111   4.236   4.690
  681ILE     CA 2073   5.071   4.050   4.785
  681ILE     HA 2074   5.004   4.026   4.856
  681ILE     CB 2075   5.044   3.963   4.662
  681ILE     HB 2076   5.114   3.981   4.593
  681ILE    CG2 2077   5.046   3.815   4.701
  681ILE   HG21 2078   5.028   3.759   4.620
  681ILE   HG22 2079   5.136   3.792   4.738
  681ILE   HG23 2080   4.976   3.797   4.770
  681ILE    CG1 2081   4.912   3.999   4.599
  681ILE   HG11 2082   4.838   3.983   4.665
  681ILE   HG12 2083   4.913   4.096   4.573
  681ILE     CD 2084   4.886   3.916   4.477
  681ILE    HD1 2085   4.798   3.942   4.437
  681ILE    HD2 2086   4.959   3.932   4.410
  681ILE    HD3 2087   4.885   3.819   4.502
  681ILE      C 2088   5.215   4.028   4.834
  681ILE      O 2089   5.310   4.055   4.760
  682THR      N 2090   5.230   3.978   4.955
  682THR     HN 2091   5.149   3.955   5.010
  682THR     CA 2092   5.362   3.956   5.009
  682THR     HA 2093   5.409   4.044   4.998
  682THR     CB 2094   5.356   3.917   5.155
  682THR     HB 2095   5.311   3.829   5.168
  682THR    OG1 2096   5.275   4.011   5.225
  682THR    HG1 2097   5.270   3.985   5.322
  682THR    CG2 2098   5.498   3.916   5.213
  682THR   HG21 2099   5.495   3.891   5.310
  682THR   HG22 2100   5.554   3.851   5.163
  682THR   HG23 2101   5.538   4.008   5.205
  682THR      C 2102   5.432   3.844   4.935
  682THR      O 2103   5.369   3.748   4.889
  683MET      N 2104   5.564   3.858   4.922
  683MET     HN 2105   5.602   3.950   4.935
  683MET     CA 2106   5.657   3.751   4.890
  683MET     HA 2107   5.652   3.737   4.791
  683MET     CB 2108   5.796   3.792   4.935
  683MET    HB1 2109   5.787   3.861   5.006
  683MET    HB2 2110   5.841   3.711   4.973
  683MET     CG 2111   5.890   3.846   4.837
  683MET    HG1 2112   5.866   3.804   4.749
  683MET    HG2 2113   5.872   3.944   4.832
  683MET     SD 2114   6.056   3.805   4.896
  683MET     CE 2115   6.062   3.638   4.837
  683MET    HE1 2116   6.150   3.597   4.861
  683MET    HE2 2117   5.988   3.585   4.878
  683MET    HE3 2118   6.052   3.638   4.737
  683MET      C 2119   5.617   3.626   4.966
  683MET      O 2120   5.623   3.623   5.089
  684GLY      N 2121   5.577   3.522   4.896
  684GLY     HN 2122   5.561   3.531   4.798
  684GLY     CA 2123   5.557   3.396   4.962
  684GLY    HA1 2124   5.595   3.324   4.903
  684GLY    HA2 2125   5.606   3.397   5.049
  684GLY      C 2126   5.413   3.369   4.986
  684GLY      O 2127   5.381   3.265   5.042
  685CYS      N 2128   5.327   3.464   4.955
  685CYS     HN 2129   5.360   3.549   4.914
  685CYS     CA 2130   5.186   3.446   4.980
  685CYS     HA 2131   5.176   3.359   5.028
  685CYS     CB 2132   5.126   3.555   5.071
  685CYS    HB1 2133   5.117   3.635   5.012
  685CYS    HB2 2134   5.036   3.521   5.096
  685CYS     SG 2135   5.227   3.588   5.215
  685CYS      C 2136   5.119   3.445   4.846
  685CYS      O 2137   5.181   3.467   4.743
  686TRP      N 2138   4.988   3.426   4.853
  686TRP     HN 2139   4.948   3.412   4.943
  686TRP     CA 2140   4.902   3.425   4.739
  686TRP     HA 2141   4.951   3.472   4.666
  686TRP     CB 2142   4.867   3.284   4.693
  686TRP    HB1 2143   4.800   3.293   4.619
  686TRP    HB2 2144   4.951   3.243   4.658
  686TRP     CG 2145   4.808   3.187   4.796
  686TRP    CD1 2146   4.676   3.166   4.823
  686TRP    HD1 2147   4.601   3.218   4.783
  686TRP    NE1 2148   4.662   3.064   4.914
  686TRP    HE1 2149   4.575   3.031   4.951
  686TRP    CE2 2150   4.786   3.015   4.946
  686TRP    CD2 2151   4.880   3.088   4.871
  686TRP    CE3 2152   5.015   3.057   4.885
  686TRP    HE3 2153   5.085   3.106   4.833
  686TRP    CZ3 2154   5.052   2.954   4.973
  686TRP    HZ3 2155   5.149   2.931   4.984
  686TRP    CZ2 2156   4.823   2.913   5.034
  686TRP    HZ2 2157   4.754   2.863   5.087
  686TRP    CH2 2158   4.957   2.884   5.046
  686TRP    HH2 2159   4.986   2.811   5.108
  686TRP      C 2160   4.776   3.497   4.778
  686TRP      O 2161   4.744   3.511   4.896
  687ASP      N 2162   4.704   3.536   4.675
  687ASP     HN 2163   4.737   3.514   4.584
  687ASP     CA 2164   4.578   3.609   4.685
  687ASP     HA 2165   4.550   3.618   4.780
  687ASP     CB 2166   4.597   3.751   4.628
  687ASP    HB1 2167   4.664   3.798   4.685
  687ASP    HB2 2168   4.631   3.743   4.535
  687ASP     CG 2169   4.469   3.834   4.627
  687ASP    OD1 2170   4.361   3.790   4.668
  687ASP    OD2 2171   4.480   3.950   4.583
  687ASP      C 2172   4.478   3.526   4.606
  687ASP      O 2173   4.495   3.500   4.487
  688MET      N 2174   4.378   3.476   4.675
  688MET     HN 2175   4.366   3.501   4.771
  688MET     CA 2176   4.283   3.384   4.613
  688MET     HA 2177   4.321   3.361   4.524
  688MET     CB 2178   4.270   3.255   4.694
  688MET    HB1 2179   4.341   3.193   4.663
  688MET    HB2 2180   4.285   3.279   4.790
  688MET     CG 2181   4.129   3.185   4.680
  688MET    HG1 2182   4.117   3.128   4.762
  688MET    HG2 2183   4.060   3.258   4.681
  688MET     SD 2184   4.120   3.087   4.529
  688MET     CE 2185   4.205   2.938   4.584
  688MET    HE1 2186   4.209   2.872   4.509
  688MET    HE2 2187   4.298   2.961   4.612
  688MET    HE3 2188   4.156   2.898   4.661
  688MET      C 2189   4.147   3.453   4.593
  688MET      O 2190   4.085   3.505   4.688
  689TYM      N 2191   4.102   3.455   4.469
  689TYM     HN 2192   4.161   3.421   4.396
  689TYM     CA 2193   3.969   3.504   4.434
  689TYM     HA 2194   3.930   3.553   4.512
  689TYM     CB 2195   3.977   3.604   4.319
  689TYM    HB1 2196   4.066   3.595   4.275
  689TYM    HB2 2197   3.905   3.581   4.253
  689TYM     CG 2198   3.959   3.748   4.359
  689TYM    CD1 2199   3.998   3.791   4.483
  689TYM    HD1 2200   4.038   3.726   4.548
  689TYM    CE1 2201   3.985   3.922   4.520
  689TYM    HE1 2202   4.014   3.952   4.611
  689TYM     CZ 2203   3.932   4.012   4.432
  689TYM     OH 2204   3.919   4.143   4.468
  689TYM    CD2 2205   3.907   3.840   4.271
  689TYM    HD2 2206   3.879   3.810   4.180
  689TYM    CE2 2207   3.895   3.972   4.307
  689TYM    HE2 2208   3.858   4.038   4.242
  689TYM      C 2209   3.886   3.382   4.398
  689TYM      O 2210   3.897   3.330   4.287
  690ARG      N 2211   3.807   3.335   4.492
  690ARG     HN 2212   3.792   3.390   4.574
  690ARG     CA 2213   3.742   3.206   4.480
  690ARG     HA 2214   3.819   3.145   4.459
  690ARG     CB 2215   3.669   3.170   4.607
  690ARG    HB1 2216   3.658   3.253   4.661
  690ARG    HB2 2217   3.579   3.135   4.582
  690ARG     CG 2218   3.725   3.072   4.696
  690ARG    HG1 2219   3.715   2.979   4.660
  690ARG    HG2 2220   3.821   3.091   4.715
  690ARG     CD 2221   3.639   3.096   4.812
  690ARG    HD1 2222   3.685   3.157   4.876
  690ARG    HD2 2223   3.553   3.137   4.783
  690ARG     NE 2224   3.609   2.974   4.881
  690ARG     HE 2225   3.678   2.903   4.883
  690ARG     CZ 2226   3.494   2.950   4.943
  690ARG    NH1 2227   3.394   3.038   4.937
  690ARG   HH11 2228   3.405   3.123   4.885
  690ARG   HH12 2229   3.308   3.018   4.984
  690ARG    NH2 2230   3.481   2.836   5.007
  690ARG   HH21 2231   3.557   2.770   5.008
  690ARG   HH22 2232   3.396   2.814   5.055
  690ARG      C 2233   3.634   3.204   4.373
  690ARG      O 2234   3.574   3.306   4.337
  691HSP      N 2235   3.600   3.081   4.334
  691HSP     HN 2236   3.643   3.003   4.379
  691HSP     CA 2237   3.503   3.057   4.229
  691HSP     HA 2238   3.537   3.107   4.150
  691HSP     CB 2239   3.497   2.905   4.204
  691HSP    HB1 2240   3.422   2.886   4.140
  691HSP    HB2 2241   3.584   2.875   4.163
  691HSP    CD2 2242   3.561   2.767   4.414
  691HSP    HD2 2243   3.661   2.771   4.409
  691HSP     CG 2244   3.474   2.824   4.327
  691HSP    NE2 2245   3.487   2.703   4.511
  691HSP    HE2 2246   3.525   2.652   4.588
  691HSP    ND1 2247   3.348   2.793   4.374
  691HSP    HD1 2248   3.262   2.821   4.331
  691HSP    CE1 2249   3.359   2.721   4.484
  691HSP    HE1 2250   3.283   2.686   4.539
  691HSP      C 2251   3.364   3.111   4.261
  691HSP      O 2252   3.288   3.141   4.169
  692ASP      N 2253   3.327   3.123   4.389
  692ASP     HN 2254   3.391   3.104   4.463
  692ASP     CA 2255   3.189   3.163   4.417
  692ASP     HA 2256   3.139   3.132   4.336
  692ASP     CB 2257   3.136   3.096   4.544
  692ASP    HB1 2258   3.040   3.120   4.555
  692ASP    HB2 2259   3.144   2.997   4.534
  692ASP     CG 2260   3.210   3.138   4.667
  692ASP    OD1 2261   3.334   3.122   4.668
  692ASP    OD2 2262   3.145   3.188   4.761
  692ASP      C 2263   3.173   3.314   4.428
  692ASP      O 2264   3.061   3.363   4.420
  693ILE      N 2265   3.283   3.386   4.443
  693ILE     HN 2266   3.370   3.339   4.456
  693ILE     CA 2267   3.283   3.531   4.443
  693ILE     HA 2268   3.219   3.566   4.511
  693ILE     CB 2269   3.427   3.574   4.477
  693ILE     HB 2270   3.487   3.494   4.472
  693ILE    CG2 2271   3.491   3.660   4.373
  693ILE   HG21 2272   3.584   3.683   4.402
  693ILE   HG22 2273   3.495   3.611   4.286
  693ILE   HG23 2274   3.438   3.744   4.362
  693ILE    CG1 2275   3.436   3.625   4.620
  693ILE   HG11 2276   3.356   3.682   4.638
  693ILE   HG12 2277   3.436   3.547   4.681
  693ILE     CD 2278   3.561   3.708   4.648
  693ILE    HD1 2279   3.560   3.738   4.744
  693ILE    HD2 2280   3.642   3.653   4.632
  693ILE    HD3 2281   3.562   3.788   4.588
  693ILE      C 2282   3.233   3.584   4.307
  693ILE      O 2283   3.250   3.520   4.203
  694ASP      N 2284   3.166   3.698   4.310
  694ASP     HN 2285   3.149   3.744   4.397
  694ASP     CA 2286   3.117   3.757   4.186
  694ASP     HA 2287   3.061   3.686   4.144
  694ASP     CB 2288   3.034   3.882   4.215
  694ASP    HB1 2289   3.061   3.919   4.304
  694ASP    HB2 2290   3.053   3.950   4.144
  694ASP     CG 2291   2.884   3.856   4.218
  694ASP    OD1 2292   2.842   3.747   4.174
  694ASP    OD2 2293   2.809   3.947   4.262
  694ASP      C 2294   3.234   3.793   4.094
  694ASP      O 2295   3.339   3.839   4.139
  695CYD      N 2296   3.211   3.777   3.964
  695CYD     HN 2297   3.121   3.741   3.939
  695CYD     CA 2298   3.303   3.807   3.853
  695CYD     HA 2299   3.241   3.801   3.775
  695CYD     CB 2300   3.367   3.946   3.864
  695CYD     Vc 2301   3.367   3.946   3.864
  695CYD    HB1 2302   3.434   3.939   3.937
  695CYD    HB2 2303   3.414   3.960   3.777
  695CYD     SG 2304   3.245   4.076   3.895
  695CYD     Vs 2305   3.245   4.076   3.895
  695CYD    HUD 2306   3.434   3.939   3.937
  695CYD      C 2307   3.415   3.704   3.836
  695CYD      O 2308   3.495   3.721   3.745
  696GLN      N 2309   3.422   3.597   3.915
  696GLN     HN 2310   3.363   3.589   3.995
  696GLN     CA 2311   3.516   3.493   3.880
  696GLN     HA 2312   3.596   3.539   3.841
  696GLN     CB 2313   3.565   3.415   4.000
  696GLN    HB1 2314   3.547   3.467   4.084
  696GLN    HB2 2315   3.519   3.326   4.005
  696GLN     CG 2316   3.717   3.395   3.981
  696GLN    HG1 2317   3.752   3.325   4.042
  696GLN    HG2 2318   3.737   3.371   3.886
  696GLN     CD 2319   3.783   3.521   4.012
  696GLN    OE1 2320   3.845   3.586   3.928
  696GLN    NE2 2321   3.762   3.563   4.133
  696GLN   HE21 2322   3.705   3.510   4.195
  696GLN   HE22 2323   3.804   3.649   4.164
  696GLN      C 2324   3.450   3.400   3.780
  696GLN      O 2325   3.406   3.290   3.812
  697TRP      N 2326   3.445   3.446   3.655
  697TRP     HN 2327   3.478   3.538   3.634
  697TRP     CA 2328   3.391   3.361   3.548
  697TRP     HA 2329   3.434   3.272   3.561
  697TRP     CB 2330   3.237   3.347   3.556
  697TRP    HB1 2331   3.206   3.300   3.474
  697TRP    HB2 2332   3.215   3.291   3.636
  697TRP     CG 2333   3.162   3.480   3.568
  697TRP    CD1 2334   3.153   3.579   3.475
  697TRP    HD1 2335   3.195   3.576   3.384
  697TRP    NE1 2336   3.079   3.685   3.523
  697TRP    HE1 2337   3.060   3.770   3.473
  697TRP    CE2 2338   3.037   3.655   3.649
  697TRP    CD2 2339   3.087   3.527   3.682
  697TRP    CE3 2340   3.057   3.472   3.805
  697TRP    HE3 2341   3.091   3.382   3.830
  697TRP    CZ3 2342   2.980   3.546   3.894
  697TRP    HZ3 2343   2.959   3.509   3.984
  697TRP    CZ2 2344   2.957   3.729   3.737
  697TRP    HZ2 2345   2.922   3.819   3.712
  697TRP    CH2 2346   2.929   3.673   3.859
  697TRP    HH2 2347   2.872   3.723   3.924
  697TRP      C 2348   3.430   3.423   3.416
  697TRP      O 2349   3.479   3.536   3.409
  698VAL      N 2350   3.405   3.347   3.309
  698VAL     HN 2351   3.409   3.247   3.320
  698VAL     CA 2352   3.374   3.402   3.178
  698VAL     HA 2353   3.394   3.499   3.180
  698VAL     CB 2354   3.461   3.340   3.068
  698VAL     HB 2355   3.441   3.242   3.060
  698VAL    CG1 2356   3.429   3.403   2.935
  698VAL   HG11 2357   3.487   3.362   2.864
  698VAL   HG12 2358   3.333   3.388   2.913
  698VAL   HG13 2359   3.447   3.502   2.939
  698VAL    CG2 2360   3.610   3.353   3.104
  698VAL   HG21 2361   3.665   3.312   3.031
  698VAL   HG22 2362   3.634   3.450   3.113
  698VAL   HG23 2363   3.628   3.306   3.190
  698VAL      C 2364   3.225   3.375   3.152
  698VAL      O 2365   3.179   3.261   3.161
  699ASP      N 2366   3.149   3.481   3.124
  699ASP     HN 2367   3.185   3.573   3.137
  699ASP     CA 2368   3.014   3.462   3.074
  699ASP     HA 2369   2.965   3.408   3.143
  699ASP     CB 2370   2.947   3.598   3.056
  699ASP    HB1 2371   2.959   3.651   3.140
  699ASP    HB2 2372   2.992   3.645   2.980
  699ASP     CG 2373   2.798   3.588   3.027
  699ASP    OD1 2374   2.753   3.483   2.975
  699ASP    OD2 2375   2.726   3.686   3.054
  699ASP      C 2376   3.016   3.387   2.940
  699ASP      O 2377   3.088   3.426   2.847
  700ILE      N 2378   2.935   3.281   2.929
  700ILE     HN 2379   2.864   3.265   2.997
  700ILE     CA 2380   2.952   3.190   2.816
  700ILE     HA 2381   3.008   3.232   2.745
  700ILE     CB 2382   3.028   3.063   2.865
  700ILE     HB 2383   3.034   3.072   2.964
  700ILE    CG2 2384   2.957   2.925   2.849
  700ILE   HG21 2385   3.016   2.853   2.884
  700ILE   HG22 2386   2.871   2.926   2.900
  700ILE   HG23 2387   2.938   2.909   2.752
  700ILE    CG1 2388   3.167   3.064   2.808
  700ILE   HG11 2389   3.187   2.974   2.770
  700ILE   HG12 2390   3.172   3.133   2.735
  700ILE     CD 2391   3.269   3.096   2.912
  700ILE    HD1 2392   3.360   3.096   2.871
  700ILE    HD2 2393   3.249   3.187   2.950
  700ILE    HD3 2394   3.265   3.028   2.985
  700ILE      C 2395   2.816   3.164   2.755
  700ILE      O 2396   2.797   3.073   2.673
  701THR      N 2397   2.720   3.252   2.789
  701THR     HN 2398   2.743   3.332   2.844
  701THR     CA 2399   2.583   3.231   2.745
  701THR     HA 2400   2.552   3.146   2.788
  701THR     CB 2401   2.496   3.347   2.791
  701THR     HB 2402   2.523   3.433   2.747
  701THR    OG1 2403   2.514   3.364   2.932
  701THR    HG1 2404   2.458   3.440   2.964
  701THR    CG2 2405   2.349   3.315   2.763
  701THR   HG21 2406   2.292   3.391   2.793
  701THR   HG22 2407   2.337   3.301   2.665
  701THR   HG23 2408   2.323   3.232   2.812
  701THR      C 2409   2.575   3.213   2.594
  701THR      O 2410   2.507   3.122   2.546
  702ASP      N 2411   2.651   3.294   2.521
  702ASP     HN 2412   2.717   3.351   2.569
  702ASP     CA 2413   2.647   3.306   2.375
  702ASP     HA 2414   2.551   3.290   2.354
  702ASP     CB 2415   2.697   3.445   2.333
  702ASP    HB1 2416   2.787   3.461   2.374
  702ASP    HB2 2417   2.704   3.448   2.234
  702ASP     CG 2418   2.603   3.558   2.377
  702ASP    OD1 2419   2.489   3.528   2.421
  702ASP    OD2 2420   2.643   3.676   2.366
  702ASP      C 2421   2.730   3.203   2.301
  702ASP      O 2422   2.732   3.205   2.178
  703VAL      N 2423   2.800   3.114   2.371
  703VAL     HN 2424   2.779   3.103   2.468
  703VAL     CA 2425   2.907   3.033   2.314
  703VAL     HA 2426   2.937   3.080   2.230
  703VAL     CB 2427   3.026   3.022   2.411
  703VAL     HB 2428   2.994   2.984   2.497
  703VAL    CG1 2429   3.134   2.928   2.356
  703VAL   HG11 2430   3.210   2.923   2.421
  703VAL   HG12 2431   3.095   2.837   2.343
  703VAL   HG13 2432   3.168   2.964   2.269
  703VAL    CG2 2433   3.084   3.159   2.438
  703VAL   HG21 2434   3.162   3.150   2.501
  703VAL   HG22 2435   3.116   3.200   2.352
  703VAL   HG23 2436   3.014   3.218   2.479
  703VAL      C 2437   2.851   2.895   2.279
  703VAL      O 2438   2.790   2.831   2.365
  704PRO      N 2439   2.870   2.847   2.156
  704PRO     CD 2440   2.912   2.924   2.037
  704PRO    HD1 2441   2.999   2.969   2.053
  704PRO    HD2 2442   2.843   2.992   2.013
  704PRO     CA 2443   2.821   2.714   2.119
  704PRO     HA 2444   2.733   2.695   2.163
  704PRO     CB 2445   2.818   2.718   1.966
  704PRO    HB1 2446   2.841   2.629   1.927
  704PRO    HB2 2447   2.730   2.748   1.932
  704PRO     CG 2448   2.923   2.817   1.933
  704PRO    HG1 2449   3.013   2.774   1.935
  704PRO    HG2 2450   2.906   2.854   1.841
  704PRO      C 2451   2.915   2.605   2.166
  704PRO      O 2452   3.034   2.630   2.192
  705PRO      N 2453   2.865   2.481   2.175
  705PRO     CD 2454   2.723   2.442   2.170
  705PRO    HD1 2455   2.691   2.435   2.076
  705PRO    HD2 2456   2.666   2.509   2.220
  705PRO     CA 2457   2.951   2.369   2.212
  705PRO     HA 2458   2.996   2.384   2.300
  705PRO     CB 2459   2.856   2.249   2.211
  705PRO    HB1 2460   2.857   2.203   2.122
  705PRO    HB2 2461   2.880   2.184   2.283
  705PRO     CG 2462   2.721   2.310   2.238
  705PRO    HG1 2463   2.648   2.252   2.199
  705PRO    HG2 2464   2.706   2.321   2.336
  705PRO      C 2465   3.064   2.352   2.111
  705PRO      O 2466   3.049   2.382   1.993
  706GLY      N 2467   3.177   2.303   2.160
  706GLY     HN 2468   3.179   2.265   2.252
  706GLY     CA 2469   3.298   2.306   2.080
  706GLY    HA1 2470   3.292   2.233   2.012
  706GLY    HA2 2471   3.302   2.394   2.033
  706GLY      C 2472   3.421   2.288   2.166
  706GLY      O 2473   3.412   2.261   2.287
  707ASP      N 2474   3.538   2.304   2.101
  707ASP     HN 2475   3.534   2.346   2.010
  707ASP     CA 2476   3.670   2.265   2.152
  707ASP     HA 2477   3.655   2.225   2.243
  707ASP     CB 2478   3.736   2.162   2.060
  707ASP    HB1 2479   3.694   2.170   1.969
  707ASP    HB2 2480   3.833   2.182   2.054
  707ASP     CG 2481   3.719   2.018   2.107
  707ASP    OD1 2482   3.796   1.977   2.196
  707ASP    OD2 2483   3.633   1.944   2.053
  707ASP      C 2484   3.759   2.390   2.161
  707ASP      O 2485   3.816   2.431   2.059
  708TYR      N 2486   3.775   2.448   2.280
  708TYR     HN 2487   3.747   2.398   2.362
  708TYR     CA 2488   3.831   2.582   2.294
  708TYR     HA 2489   3.857   2.608   2.201
  708TYR     CB 2490   3.727   2.679   2.350
  708TYR    HB1 2491   3.710   2.654   2.445
  708TYR    HB2 2492   3.765   2.771   2.345
  708TYR     CG 2493   3.592   2.679   2.276
  708TYR    CD1 2494   3.577   2.744   2.156
  708TYR    HD1 2495   3.655   2.789   2.114
  708TYR    CE1 2496   3.454   2.746   2.093
  708TYR    HE1 2497   3.445   2.794   2.005
  708TYR     CZ 2498   3.345   2.685   2.149
  708TYR     OH 2499   3.224   2.688   2.084
  708TYR     HH 2500   3.156   2.639   2.139
  708TYR    CD2 2501   3.481   2.618   2.330
  708TYR    HD2 2502   3.490   2.569   2.417
  708TYR    CE2 2503   3.357   2.621   2.267
  708TYR    HE2 2504   3.277   2.576   2.309
  708TYR      C 2505   3.956   2.583   2.383
  708TYR      O 2506   3.999   2.481   2.437
  709LEU      N 2507   4.017   2.702   2.391
  709LEU     HN 2508   3.984   2.777   2.334
  709LEU     CA 2509   4.131   2.729   2.479
  709LEU     HA 2510   4.154   2.642   2.522
  709LEU     CB 2511   4.253   2.779   2.403
  709LEU    HB1 2512   4.221   2.853   2.343
  709LEU    HB2 2513   4.316   2.817   2.471
  709LEU     CG 2514   4.336   2.686   2.315
  709LEU     HG 2515   4.297   2.688   2.223
  709LEU    CD1 2516   4.481   2.735   2.306
  709LEU   HD11 2517   4.534   2.673   2.248
  709LEU   HD12 2518   4.483   2.827   2.267
  709LEU   HD13 2519   4.521   2.736   2.398
  709LEU    CD2 2520   4.329   2.543   2.366
  709LEU   HD21 2521   4.384   2.484   2.307
  709LEU   HD22 2522   4.365   2.539   2.460
  709LEU   HD23 2523   4.234   2.512   2.366
  709LEU      C 2524   4.089   2.834   2.581
  709LEU      O 2525   4.045   2.943   2.544
  710PHE      N 2526   4.105   2.802   2.709
  710PHE     HN 2527   4.133   2.708   2.732
  710PHE     CA 2528   4.082   2.896   2.817
  710PHE     HA 2529   4.020   2.967   2.783
  710PHE     CB 2530   4.016   2.823   2.934
  710PHE    HB1 2531   3.928   2.786   2.902
  710PHE    HB2 2532   4.076   2.748   2.962
  710PHE     CG 2533   3.989   2.908   3.057
  710PHE    CD1 2534   3.898   3.010   3.055
  710PHE    HD1 2535   3.850   3.032   2.971
  710PHE    CE1 2536   3.872   3.083   3.168
  710PHE    HE1 2537   3.809   3.160   3.164
  710PHE     CZ 2538   3.931   3.051   3.285
  710PHE     HZ 2539   3.912   3.104   3.368
  710PHE    CD2 2540   4.047   2.876   3.176
  710PHE    HD2 2541   4.112   2.800   3.180
  710PHE    CE2 2542   4.018   2.945   3.290
  710PHE    HE2 2543   4.059   2.919   3.377
  710PHE      C 2544   4.216   2.959   2.858
  710PHE      O 2545   4.320   2.893   2.870
  711GLN      N 2546   4.214   3.090   2.876
  711GLN     HN 2547   4.128   3.140   2.874
  711GLN     CA 2548   4.339   3.159   2.898
  711GLN     HA 2549   4.405   3.090   2.927
  711GLN     CB 2550   4.388   3.228   2.769
  711GLN    HB1 2551   4.387   3.162   2.695
  711GLN    HB2 2552   4.325   3.303   2.747
  711GLN     CG 2553   4.527   3.287   2.778
  711GLN    HG1 2554   4.530   3.355   2.851
  711GLN    HG2 2555   4.593   3.214   2.799
  711GLN     CD 2556   4.568   3.353   2.650
  711GLN    OE1 2557   4.619   3.288   2.560
  711GLN    NE2 2558   4.544   3.483   2.639
  711GLN   HE21 2559   4.501   3.533   2.714
  711GLN   HE22 2560   4.569   3.532   2.555
  711GLN      C 2561   4.317   3.262   3.007
  711GLN      O 2562   4.212   3.327   3.011
  712VAL      N 2563   4.418   3.280   3.089
  712VAL     HN 2564   4.500   3.222   3.080
  712VAL     CA 2565   4.416   3.380   3.194
  712VAL     HA 2566   4.344   3.446   3.170
  712VAL     CB 2567   4.384   3.317   3.330
  712VAL     HB 2568   4.440   3.235   3.345
  712VAL    CG1 2569   4.417   3.415   3.443
  712VAL   HG11 2570   4.396   3.373   3.532
  712VAL   HG12 2571   4.514   3.438   3.440
  712VAL   HG13 2572   4.362   3.498   3.432
  712VAL    CG2 2573   4.239   3.274   3.333
  712VAL   HG21 2574   4.217   3.233   3.421
  712VAL   HG22 2575   4.180   3.353   3.318
  712VAL   HG23 2576   4.223   3.206   3.260
  712VAL      C 2577   4.551   3.446   3.197
  712VAL      O 2578   4.654   3.380   3.214
  713VAL      N 2579   4.552   3.577   3.181
  713VAL     HN 2580   4.464   3.624   3.167
  713VAL     CA 2581   4.672   3.656   3.184
  713VAL     HA 2582   4.750   3.593   3.185
  713VAL     CB 2583   4.683   3.744   3.059
  713VAL     HB 2584   4.624   3.825   3.068
  713VAL    CG1 2585   4.826   3.793   3.039
  713VAL   HG11 2586   4.831   3.850   2.957
  713VAL   HG12 2587   4.854   3.847   3.119
  713VAL   HG13 2588   4.887   3.715   3.029
  713VAL    CG2 2589   4.633   3.667   2.938
  713VAL   HG21 2590   4.640   3.724   2.857
  713VAL   HG22 2591   4.688   3.585   2.926
  713VAL   HG23 2592   4.537   3.641   2.953
  713VAL      C 2593   4.670   3.741   3.310
  713VAL      O 2594   4.570   3.807   3.338
  714ILE      N 2595   4.780   3.739   3.387
  714ILE     HN 2596   4.855   3.680   3.358
  714ILE     CA 2597   4.796   3.818   3.509
  714ILE     HA 2598   4.704   3.845   3.538
  714ILE     CB 2599   4.862   3.735   3.620
  714ILE     HB 2600   4.943   3.690   3.583
  714ILE    CG2 2601   4.902   3.823   3.736
  714ILE   HG21 2602   4.945   3.767   3.807
  714ILE   HG22 2603   4.968   3.891   3.704
  714ILE   HG23 2604   4.822   3.869   3.773
  714ILE    CG1 2605   4.766   3.629   3.673
  714ILE   HG11 2606   4.687   3.673   3.716
  714ILE   HG12 2607   4.735   3.571   3.597
  714ILE     CD 2608   4.833   3.544   3.773
  714ILE    HD1 2609   4.769   3.475   3.806
  714ILE    HD2 2610   4.912   3.498   3.731
  714ILE    HD3 2611   4.865   3.600   3.849
  714ILE      C 2612   4.880   3.940   3.476
  714ILE      O 2613   4.978   3.928   3.402
  715ASN      N 2614   4.842   4.058   3.529
  715ASN     HN 2615   4.759   4.063   3.584
  715ASN     CA 2616   4.924   4.177   3.506
  715ASN     HA 2617   4.874   4.254   3.547
  715ASN     CB 2618   5.061   4.161   3.573
  715ASN    HB1 2619   5.049   4.116   3.661
  715ASN    HB2 2620   5.119   4.105   3.514
  715ASN     CG 2621   5.131   4.292   3.596
  715ASN    OD1 2622   5.070   4.398   3.585
  715ASN    ND2 2623   5.259   4.286   3.633
  715ASN   HD21 2624   5.303   4.197   3.644
  715ASN   HD22 2625   5.310   4.370   3.650
  715ASN      C 2626   4.944   4.200   3.357
  715ASN      O 2627   5.058   4.213   3.311
  716PRO      N 2628   4.836   4.202   3.277
  716PRO     CD 2629   4.694   4.210   3.312
  716PRO    HD1 2630   4.676   4.291   3.369
  716PRO    HD2 2631   4.665   4.128   3.361
  716PRO     CA 2632   4.853   4.177   3.133
  716PRO     HA 2633   4.918   4.103   3.119
  716PRO     CB 2634   4.710   4.148   3.085
  716PRO    HB1 2635   4.694   4.180   2.992
  716PRO    HB2 2636   4.687   4.051   3.092
  716PRO     CG 2637   4.627   4.222   3.173
  716PRO    HG1 2638   4.622   4.316   3.141
  716PRO    HG2 2639   4.535   4.182   3.171
  716PRO      C 2640   4.913   4.294   3.058
  716PRO      O 2641   4.971   4.274   2.950
  717ASN      N 2642   4.901   4.415   3.111
  717ASN     HN 2643   4.850   4.428   3.195
  717ASN     CA 2644   4.962   4.530   3.046
  717ASN     HA 2645   4.981   4.499   2.953
  717ASN     CB 2646   4.865   4.647   3.044
  717ASN    HB1 2647   4.848   4.677   3.138
  717ASN    HB2 2648   4.904   4.722   2.991
  717ASN     CG 2649   4.733   4.610   2.983
  717ASN    OD1 2650   4.725   4.577   2.866
  717ASN    ND2 2651   4.627   4.619   3.060
  717ASN   HD21 2652   4.637   4.650   3.155
  717ASN   HD22 2653   4.537   4.596   3.024
  717ASN      C 2654   5.094   4.571   3.110
  717ASN      O 2655   5.139   4.684   3.089
  718PHE      N 2656   5.159   4.481   3.183
  718PHE     HN 2657   5.114   4.396   3.208
  718PHE     CA 2658   5.296   4.505   3.228
  718PHE     HA 2659   5.323   4.429   3.287
  718PHE     CB 2660   5.391   4.510   3.108
  718PHE    HB1 2661   5.363   4.584   3.047
  718PHE    HB2 2662   5.484   4.527   3.141
  718PHE     CG 2663   5.392   4.381   3.029
  718PHE    CD1 2664   5.448   4.267   3.082
  718PHE    HD1 2665   5.490   4.270   3.173
  718PHE    CE1 2666   5.447   4.149   3.010
  718PHE    HE1 2667   5.489   4.067   3.048
  718PHE     CZ 2668   5.388   4.143   2.886
  718PHE     HZ 2669   5.387   4.058   2.834
  718PHE    CD2 2670   5.330   4.373   2.906
  718PHE    HD2 2671   5.286   4.454   2.868
  718PHE    CE2 2672   5.330   4.255   2.833
  718PHE    HE2 2673   5.287   4.251   2.743
  718PHE      C 2674   5.302   4.632   3.309
  718PHE      O 2675   5.398   4.708   3.304
  719GLU      N 2676   5.192   4.653   3.383
  719GLU     HN 2677   5.124   4.581   3.387
  719GLU     CA 2678   5.166   4.777   3.456
  719GLU     HA 2679   5.195   4.852   3.396
  719GLU     CB 2680   5.017   4.784   3.486
  719GLU    HB1 2681   4.968   4.792   3.399
  719GLU    HB2 2682   4.991   4.698   3.532
  719GLU     CG 2683   4.973   4.897   3.574
  719GLU    HG1 2684   5.006   4.881   3.667
  719GLU    HG2 2685   5.012   4.982   3.539
  719GLU     CD 2686   4.821   4.908   3.575
  719GLU    OE1 2687   4.768   5.011   3.620
  719GLU    OE2 2688   4.755   4.813   3.527
  719GLU      C 2689   5.249   4.786   3.583
  719GLU      O 2690   5.287   4.895   3.626
  720VAL      N 2691   5.277   4.672   3.646
  720VAL     HN 2692   5.239   4.587   3.611
  720VAL     CA 2693   5.361   4.668   3.765
  720VAL     HA 2694   5.393   4.762   3.780
  720VAL     CB 2695   5.283   4.623   3.889
  720VAL     HB 2696   5.224   4.545   3.869
  720VAL    CG1 2697   5.378   4.585   3.998
  720VAL   HG11 2698   5.326   4.555   4.079
  720VAL   HG12 2699   5.436   4.510   3.967
  720VAL   HG13 2700   5.435   4.663   4.022
  720VAL    CG2 2701   5.200   4.736   3.935
  720VAL   HG21 2702   5.148   4.708   4.015
  720VAL   HG22 2703   5.258   4.814   3.957
  720VAL   HG23 2704   5.136   4.762   3.862
  720VAL      C 2705   5.479   4.576   3.737
  720VAL      O 2706   5.462   4.469   3.679
  721ALA      N 2707   5.599   4.621   3.778
  721ALA     HN 2708   5.603   4.709   3.827
  721ALA     CA 2709   5.724   4.549   3.755
  721ALA     HA 2710   5.730   4.539   3.656
  721ALA     CB 2711   5.838   4.632   3.812
  721ALA    HB1 2712   5.924   4.585   3.798
  721ALA    HB2 2713   5.840   4.721   3.767
  721ALA    HB3 2714   5.823   4.645   3.910
  721ALA      C 2715   5.727   4.409   3.816
  721ALA      O 2716   5.691   4.389   3.931
  722GLU      N 2717   5.775   4.312   3.738
  722GLU     HN 2718   5.798   4.333   3.643
  722GLU     CA 2719   5.798   4.177   3.788
  722GLU     HA 2720   5.797   4.188   3.887
  722GLU     CB 2721   5.689   4.079   3.745
  722GLU    HB1 2722   5.695   4.065   3.646
  722GLU    HB2 2723   5.703   3.993   3.793
  722GLU     CG 2724   5.550   4.124   3.775
  722GLU    HG1 2725   5.541   4.137   3.873
  722GLU    HG2 2726   5.534   4.212   3.728
  722GLU     CD 2727   5.447   4.025   3.728
  722GLU    OE1 2728   5.471   3.903   3.738
  722GLU    OE2 2729   5.340   4.069   3.683
  722GLU      C 2730   5.933   4.125   3.738
  722GLU      O 2731   5.988   4.174   3.639
  723SER      N 2732   5.983   4.021   3.805
  723SER     HN 2733   5.934   3.987   3.885
  723SER     CA 2734   6.107   3.956   3.766
  723SER     HA 2735   6.166   4.032   3.736
  723SER     CB 2736   6.165   3.882   3.885
  723SER    HB1 2737   6.251   3.838   3.861
  723SER    HB2 2738   6.180   3.945   3.962
  723SER     OG 2739   6.075   3.781   3.928
  723SER    HG1 2740   6.113   3.733   4.006
  723SER      C 2741   6.091   3.860   3.649
  723SER      O 2742   6.191   3.809   3.597
  724ASP      N 2743   5.968   3.835   3.606
  724ASP     HN 2744   5.893   3.886   3.646
  724ASP     CA 2745   5.937   3.735   3.505
  724ASP     HA 2746   5.999   3.749   3.427
  724ASP     CB 2747   5.961   3.594   3.563
  724ASP    HB1 2748   6.053   3.591   3.602
  724ASP    HB2 2749   5.893   3.578   3.635
  724ASP     CG 2750   5.949   3.479   3.459
  724ASP    OD1 2751   5.949   3.510   3.336
  724ASP    OD2 2752   5.939   3.361   3.503
  724ASP      C 2753   5.792   3.757   3.458
  724ASP      O 2754   5.697   3.751   3.537
  725TYR      N 2755   5.776   3.786   3.330
  725TYR     HN 2756   5.857   3.800   3.273
  725TYR     CA 2757   5.645   3.796   3.268
  725TYR     HA 2758   5.582   3.801   3.345
  725TYR     CB 2759   5.640   3.923   3.181
  725TYR    HB1 2760   5.714   3.919   3.115
  725TYR    HB2 2761   5.552   3.925   3.133
  725TYR     CG 2762   5.652   4.054   3.258
  725TYR    CD1 2763   5.553   4.095   3.349
  725TYR    HD1 2764   5.473   4.037   3.363
  725TYR    CE1 2765   5.563   4.214   3.420
  725TYR    HE1 2766   5.492   4.241   3.485
  725TYR     CZ 2767   5.675   4.297   3.397
  725TYR     OH 2768   5.692   4.417   3.466
  725TYR     HH 2769   5.777   4.460   3.436
  725TYR    CD2 2770   5.761   4.137   3.239
  725TYR    HD2 2771   5.833   4.109   3.175
  725TYR    CE2 2772   5.772   4.258   3.306
  725TYR    HE2 2773   5.850   4.318   3.288
  725TYR      C 2774   5.612   3.675   3.183
  725TYR      O 2775   5.496   3.659   3.141
  726SER      N 2776   5.711   3.591   3.152
  726SER     HN 2777   5.804   3.615   3.181
  726SER     CA 2778   5.692   3.466   3.078
  726SER     HA 2779   5.640   3.489   2.996
  726SER     CB 2780   5.828   3.404   3.040
  726SER    HB1 2781   5.817   3.337   2.966
  726SER    HB2 2782   5.892   3.475   3.012
  726SER     OG 2783   5.886   3.336   3.151
  726SER    HG1 2784   5.973   3.296   3.124
  726SER      C 2785   5.612   3.369   3.160
  726SER      O 2786   5.579   3.261   3.114
  727ASN      N 2787   5.576   3.402   3.281
  727ASN     HN 2788   5.606   3.487   3.324
  727ASN     CA 2789   5.490   3.309   3.349
  727ASN     HA 2790   5.475   3.240   3.278
  727ASN     CB 2791   5.561   3.249   3.469
  727ASN    HB1 2792   5.506   3.175   3.507
  727ASN    HB2 2793   5.650   3.212   3.440
  727ASN     CG 2794   5.586   3.349   3.578
  727ASN    OD1 2795   5.578   3.467   3.555
  727ASN    ND2 2796   5.614   3.303   3.696
  727ASN   HD21 2797   5.618   3.204   3.712
  727ASN   HD22 2798   5.631   3.366   3.772
  727ASN      C 2799   5.351   3.362   3.385
  727ASN      O 2800   5.281   3.298   3.458
  728ASN      N 2801   5.313   3.477   3.331
  728ASN     HN 2802   5.371   3.520   3.262
  728ASN     CA 2803   5.187   3.541   3.370
  728ASN     HA 2804   5.174   3.512   3.465
  728ASN     CB 2805   5.201   3.692   3.356
  728ASN    HB1 2806   5.242   3.714   3.267
  728ASN    HB2 2807   5.111   3.734   3.362
  728ASN     CG 2808   5.287   3.751   3.461
  728ASN    OD1 2809   5.391   3.696   3.498
  728ASN    ND2 2810   5.244   3.866   3.512
  728ASN   HD21 2811   5.159   3.907   3.479
  728ASN   HD22 2812   5.297   3.912   3.584
  728ASN      C 2813   5.066   3.496   3.289
  728ASN      O 2814   4.959   3.556   3.302
  729ILE      N 2815   5.082   3.395   3.205
  729ILE     HN 2816   5.171   3.351   3.201
  729ILE     CA 2817   4.977   3.342   3.118
  729ILE     HA 2818   4.898   3.402   3.130
  729ILE     CB 2819   5.020   3.345   2.969
  729ILE     HB 2820   5.108   3.298   2.962
  729ILE    CG2 2821   4.919   3.274   2.883
  729ILE   HG21 2822   4.948   3.278   2.788
  729ILE   HG22 2823   4.911   3.179   2.912
  729ILE   HG23 2824   4.830   3.319   2.892
  729ILE    CG1 2825   5.035   3.490   2.918
  729ILE   HG11 2826   4.949   3.538   2.934
  729ILE   HG12 2827   5.108   3.534   2.969
  729ILE     CD 2828   5.067   3.493   2.767
  729ILE    HD1 2829   5.076   3.588   2.737
  729ILE    HD2 2830   5.153   3.445   2.750
  729ILE    HD3 2831   4.994   3.449   2.716
  729ILE      C 2832   4.946   3.199   3.160
  729ILE      O 2833   5.036   3.124   3.201
  730MET      N 2834   4.819   3.161   3.151
  730MET     HN 2835   4.751   3.227   3.117
  730MET     CA 2836   4.777   3.028   3.188
  730MET     HA 2837   4.858   2.970   3.192
  730MET     CB 2838   4.709   3.026   3.326
  730MET    HB1 2839   4.761   3.084   3.389
  730MET    HB2 2840   4.616   3.063   3.317
  730MET     CG 2841   4.696   2.891   3.392
  730MET    HG1 2842   4.787   2.850   3.382
  730MET    HG2 2843   4.678   2.911   3.488
  730MET     SD 2844   4.566   2.789   3.317
  730MET     CE 2845   4.421   2.894   3.337
  730MET    HE1 2846   4.341   2.847   3.299
  730MET    HE2 2847   4.406   2.912   3.434
  730MET    HE3 2848   4.436   2.980   3.289
  730MET      C 2849   4.680   2.986   3.080
  730MET      O 2850   4.597   3.067   3.039
  731LYS      N 2851   4.692   2.862   3.035
  731LYS     HN 2852   4.766   2.804   3.067
  731LYS     CA 2853   4.597   2.810   2.938
  731LYS     HA 2854   4.519   2.873   2.944
  731LYS     CB 2855   4.651   2.808   2.792
  731LYS    HB1 2856   4.723   2.739   2.786
  731LYS    HB2 2857   4.576   2.784   2.731
  731LYS     CG 2858   4.709   2.936   2.741
  731LYS    HG1 2859   4.637   3.006   2.739
  731LYS    HG2 2860   4.782   2.966   2.803
  731LYS     CD 2861   4.765   2.912   2.596
  731LYS    HD1 2862   4.814   2.824   2.595
  731LYS    HD2 2863   4.689   2.908   2.532
  731LYS     CE 2864   4.863   3.021   2.548
  731LYS    HE1 2865   4.811   3.098   2.512
  731LYS    HE2 2866   4.919   3.051   2.625
  731LYS     NZ 2867   4.954   2.968   2.440
  731LYS    HZ1 2868   5.016   3.040   2.411
  731LYS    HZ2 2869   5.007   2.891   2.476
  731LYS    HZ3 2870   4.899   2.938   2.363
  731LYS      C 2871   4.558   2.668   2.976
  731LYS      O 2872   4.637   2.593   3.034
  732CYS      N 2873   4.431   2.638   2.949
  732CYS     HN 2874   4.372   2.712   2.917
  732CYS     CA 2875   4.372   2.506   2.962
  732CYS     HA 2876   4.449   2.448   2.989
  732CYS     CB 2877   4.261   2.494   3.067
  732CYS    HB1 2878   4.186   2.547   3.027
  732CYS    HB2 2879   4.238   2.397   3.065
  732CYS     SG 2880   4.292   2.546   3.232
  732CYS      C 2881   4.307   2.475   2.829
  732CYS      O 2882   4.260   2.567   2.762
  733ARG      N 2883   4.305   2.346   2.793
  733ARG     HN 2884   4.364   2.281   2.842
  733ARG     CA 2885   4.219   2.300   2.685
  733ARG     HA 2886   4.218   2.370   2.614
  733ARG     CB 2887   4.273   2.171   2.621
  733ARG    HB1 2888   4.344   2.134   2.681
  733ARG    HB2 2889   4.197   2.106   2.615
  733ARG     CG 2890   4.333   2.190   2.480
  733ARG    HG1 2891   4.334   2.287   2.457
  733ARG    HG2 2892   4.426   2.154   2.479
  733ARG     CD 2893   4.249   2.115   2.377
  733ARG    HD1 2894   4.238   2.020   2.405
  733ARG    HD2 2895   4.159   2.158   2.370
  733ARG     NE 2896   4.306   2.114   2.242
  733ARG     HE 2897   4.270   2.180   2.176
  733ARG     CZ 2898   4.401   2.030   2.202
  733ARG    NH1 2899   4.454   1.942   2.286
  733ARG   HH11 2900   4.422   1.938   2.381
  733ARG   HH12 2901   4.526   1.880   2.255
  733ARG    NH2 2902   4.446   2.035   2.077
  733ARG   HH21 2903   4.407   2.102   2.013
  733ARG   HH22 2904   4.518   1.973   2.047
  733ARG      C 2905   4.081   2.278   2.745
  733ARG      O 2906   4.070   2.228   2.858
  734SER      N 2907   3.978   2.319   2.672
  734SER     HN 2908   3.995   2.350   2.578
  734SER     CA 2909   3.840   2.321   2.723
  734SER     HA 2910   3.844   2.271   2.809
  734SER     CB 2911   3.792   2.465   2.745
  734SER    HB1 2912   3.838   2.527   2.681
  734SER    HB2 2913   3.693   2.472   2.732
  734SER     OG 2914   3.820   2.512   2.875
  734SER    HG1 2915   3.787   2.606   2.884
  734SER      C 2916   3.745   2.253   2.626
  734SER      O 2917   3.724   2.303   2.515
  735ARG      N 2918   3.684   2.142   2.666
  735ARG     HN 2919   3.707   2.102   2.755
  735ARG     CA 2920   3.584   2.078   2.580
  735ARG     HA 2921   3.596   2.118   2.490
  735ARG     CB 2922   3.605   1.927   2.568
  735ARG    HB1 2923   3.686   1.901   2.621
  735ARG    HB2 2924   3.525   1.880   2.606
  735ARG     CG 2925   3.624   1.881   2.422
  735ARG    HG1 2926   3.579   1.948   2.362
  735ARG    HG2 2927   3.722   1.879   2.403
  735ARG     CD 2928   3.565   1.743   2.391
  735ARG    HD1 2929   3.467   1.751   2.374
  735ARG    HD2 2930   3.611   1.705   2.310
  735ARG     NE 2931   3.583   1.645   2.499
  735ARG     HE 2932   3.673   1.638   2.542
  735ARG     CZ 2933   3.486   1.566   2.545
  735ARG    NH1 2934   3.510   1.481   2.644
  735ARG   HH11 2935   3.601   1.476   2.685
  735ARG   HH12 2936   3.437   1.421   2.677
  735ARG    NH2 2937   3.365   1.570   2.490
  735ARG   HH21 2938   3.346   1.634   2.415
  735ARG   HH22 2939   3.292   1.511   2.524
  735ARG      C 2940   3.445   2.107   2.637
  735ARG      O 2941   3.412   2.059   2.747
  736TYR      N 2942   3.364   2.181   2.561
  736TYR     HN 2943   3.395   2.208   2.469
  736TYR     CA 2944   3.233   2.226   2.608
  736TYR     HA 2945   3.229   2.202   2.705
  736TYR     CB 2946   3.219   2.377   2.593
  736TYR    HB1 2947   3.287   2.420   2.652
  736TYR    HB2 2948   3.239   2.400   2.497
  736TYR     CG 2949   3.084   2.438   2.626
  736TYR    CD1 2950   3.009   2.396   2.734
  736TYR    HD1 2951   3.043   2.323   2.793
  736TYR    CE1 2952   2.886   2.455   2.762
  736TYR    HE1 2953   2.832   2.424   2.841
  736TYR     CZ 2954   2.837   2.557   2.682
  736TYR     OH 2955   2.715   2.619   2.709
  736TYR     HH 2956   2.698   2.689   2.640
  736TYR    CD2 2957   3.032   2.540   2.548
  736TYR    HD2 2958   3.085   2.572   2.469
  736TYR    CE2 2959   2.910   2.600   2.575
  736TYR    HE2 2960   2.875   2.673   2.517
  736TYR      C 2961   3.121   2.152   2.535
  736TYR      O 2962   3.103   2.169   2.414
  737ASP      N 2963   3.045   2.073   2.612
  737ASP     HN 2964   3.066   2.072   2.710
  737ASP     CA 2965   2.934   1.987   2.569
  737ASP     HA 2966   2.973   1.934   2.494
  737ASP     CB 2967   2.886   1.904   2.688
  737ASP    HB1 2968   2.933   1.935   2.771
  737ASP    HB2 2969   2.787   1.918   2.699
  737ASP     CG 2970   2.910   1.759   2.674
  737ASP    OD1 2971   2.918   1.709   2.560
  737ASP    OD2 2972   2.916   1.693   2.780
  737ASP      C 2973   2.811   2.062   2.521
  737ASP      O 2974   2.732   2.007   2.444
  738GLY      N 2975   2.799   2.182   2.575
  738GLY     HN 2976   2.882   2.222   2.614
  738GLY     CA 2977   2.679   2.259   2.584
  738GLY    HA1 2978   2.702   2.356   2.576
  738GLY    HA2 2979   2.618   2.233   2.509
  738GLY      C 2980   2.616   2.229   2.718
  738GLY      O 2981   2.533   2.306   2.764
  739HSD      N 2982   2.656   2.121   2.784
  739HSD     HN 2983   2.731   2.066   2.747
  739HSD     CA 2984   2.591   2.082   2.908
  739HSD     HA 2985   2.525   2.155   2.925
  739HSD     CB 2986   2.523   1.946   2.891
  739HSD    HB1 2987   2.441   1.959   2.836
  739HSD    HB2 2988   2.586   1.885   2.842
  739HSD    ND1 2989   2.397   1.936   3.109
  739HSD    HD1 2990   2.354   2.026   3.100
  739HSD     CG 2991   2.484   1.879   3.019
  739HSD    CE1 2992   2.380   1.854   3.211
  739HSD    HE1 2993   2.322   1.871   3.291
  739HSD    NE2 2994   2.452   1.746   3.190
  739HSD    CD2 2995   2.518   1.759   3.070
  739HSD    HD2 2996   2.579   1.692   3.028
  739HSD      C 2997   2.685   2.082   3.028
  739HSD      O 2998   2.642   2.103   3.140
  740ARG      N 2999   2.813   2.060   3.003
  740ARG     HN 3000   2.841   2.045   2.909
  740ARG     CA 3001   2.914   2.057   3.108
  740ARG     HA 3002   2.887   2.119   3.181
  740ARG     CB 3003   2.926   1.917   3.166
  740ARG    HB1 3004   2.885   1.852   3.103
  740ARG    HB2 3005   3.024   1.895   3.177
  740ARG     CG 3006   2.860   1.900   3.302
  740ARG    HG1 3007   2.916   1.944   3.371
  740ARG    HG2 3008   2.770   1.943   3.299
  740ARG     CD 3009   2.842   1.753   3.341
  740ARG    HD1 3010   2.807   1.701   3.263
  740ARG    HD2 3011   2.929   1.714   3.370
  740ARG     NE 3012   2.747   1.737   3.452
  740ARG     HE 3013   2.768   1.786   3.537
  740ARG     CZ 3014   2.636   1.663   3.449
  740ARG    NH1 3015   2.603   1.595   3.339
  740ARG   HH11 3016   2.662   1.599   3.258
  740ARG   HH12 3017   2.520   1.541   3.338
  740ARG    NH2 3018   2.557   1.657   3.555
  740ARG   HH21 3019   2.581   1.708   3.638
  740ARG   HH22 3020   2.474   1.602   3.552
  740ARG      C 3021   3.042   2.099   3.041
  740ARG      O 3022   3.045   2.110   2.920
  741ILE      N 3023   3.147   2.127   3.116
  741ILE     HN 3024   3.137   2.131   3.216
  741ILE     CA 3025   3.277   2.153   3.055
  741ILE     HA 3026   3.265   2.115   2.963
  741ILE     CB 3027   3.307   2.304   3.043
  741ILE     HB 3028   3.220   2.353   3.036
  741ILE    CG2 3029   3.378   2.357   3.165
  741ILE   HG21 3030   3.395   2.455   3.153
  741ILE   HG22 3031   3.321   2.343   3.245
  741ILE   HG23 3032   3.465   2.309   3.176
  741ILE    CG1 3033   3.391   2.332   2.921
  741ILE   HG11 3034   3.486   2.306   2.940
  741ILE   HG12 3035   3.356   2.277   2.845
  741ILE     CD 3036   3.390   2.477   2.878
  741ILE    HD1 3037   3.447   2.488   2.797
  741ILE    HD2 3038   3.296   2.504   2.857
  741ILE    HD3 3039   3.425   2.533   2.953
  741ILE      C 3040   3.391   2.075   3.120
  741ILE      O 3041   3.395   2.059   3.240
  742TRP      N 3042   3.482   2.026   3.037
  742TRP     HN 3043   3.467   2.033   2.939
  742TRP     CA 3044   3.604   1.963   3.086
  742TRP     HA 3045   3.591   1.948   3.184
  742TRP     CB 3046   3.629   1.827   3.020
  742TRP    HB1 3047   3.626   1.838   2.921
  742TRP    HB2 3048   3.719   1.793   3.047
  742TRP     CG 3049   3.528   1.723   3.057
  742TRP    CD1 3050   3.535   1.633   3.160
  742TRP    HD1 3051   3.611   1.626   3.225
  742TRP    NE1 3052   3.423   1.554   3.162
  742TRP    HE1 3053   3.405   1.481   3.229
  742TRP    CE2 3054   3.342   1.590   3.059
  742TRP    CD2 3055   3.405   1.697   2.990
  742TRP    CE3 3056   3.340   1.753   2.880
  742TRP    HE3 3057   3.382   1.829   2.830
  742TRP    CZ3 3058   3.218   1.703   2.842
  742TRP    HZ3 3059   3.171   1.743   2.763
  742TRP    CZ2 3060   3.219   1.540   3.021
  742TRP    HZ2 3061   3.176   1.465   3.071
  742TRP    CH2 3062   3.159   1.597   2.912
  742TRP    HH2 3063   3.070   1.562   2.882
  742TRP      C 3064   3.721   2.056   3.060
  742TRP      O 3065   3.746   2.095   2.945
  743MET      N 3066   3.792   2.093   3.167
  743MET     HN 3067   3.759   2.066   3.257
  743MET     CA 3068   3.916   2.170   3.158
  743MET     HA 3069   3.920   2.212   3.068
  743MET     CB 3070   3.920   2.282   3.262
  743MET    HB1 3071   3.913   2.241   3.354
  743MET    HB2 3072   4.006   2.331   3.254
  743MET     CG 3073   3.810   2.381   3.249
  743MET    HG1 3074   3.727   2.329   3.228
  743MET    HG2 3075   3.800   2.425   3.339
  743MET     SD 3076   3.854   2.495   3.121
  743MET     CE 3077   3.825   2.644   3.209
  743MET    HE1 3078   3.845   2.722   3.150
  743MET    HE2 3079   3.729   2.648   3.236
  743MET    HE3 3080   3.883   2.648   3.290
  743MET      C 3081   4.029   2.073   3.183
  743MET      O 3082   4.034   2.012   3.290
  744TYR      N 3083   4.119   2.058   3.087
  744TYR     HN 3084   4.107   2.106   3.000
  744TYR     CA 3085   4.234   1.973   3.108
  744TYR     HA 3086   4.242   1.963   3.208
  744TYR     CB 3087   4.214   1.833   3.047
  744TYR    HB1 3088   4.298   1.780   3.061
  744TYR    HB2 3089   4.138   1.788   3.094
  744TYR     CG 3090   4.183   1.831   2.899
  744TYR    CD1 3091   4.054   1.860   2.852
  744TYR    HD1 3092   3.981   1.882   2.916
  744TYR    CE1 3093   4.026   1.857   2.715
  744TYR    HE1 3094   3.934   1.879   2.682
  744TYR     CZ 3095   4.128   1.824   2.624
  744TYR     OH 3096   4.102   1.821   2.489
  744TYR     HH 3097   4.186   1.796   2.440
  744TYR    CD2 3098   4.282   1.797   2.807
  744TYR    HD2 3099   4.373   1.774   2.839
  744TYR    CE2 3100   4.256   1.795   2.670
  744TYR    HE2 3101   4.329   1.773   2.605
  744TYR      C 3102   4.359   2.040   3.054
  744TYR      O 3103   4.354   2.149   2.995
  745ASN      N 3104   4.473   1.974   3.080
  745ASN     HN 3105   4.467   1.887   3.128
  745ASN     CA 3106   4.604   2.023   3.039
  745ASN     HA 3107   4.669   1.967   3.090
  745ASN     CB 3108   4.623   2.004   2.888
  745ASN    HB1 3109   4.547   2.049   2.840
  745ASN    HB2 3110   4.709   2.046   2.861
  745ASN     CG 3111   4.626   1.858   2.847
  745ASN    OD1 3112   4.657   1.770   2.928
  745ASN    ND2 3113   4.597   1.833   2.720
  745ASN   HD21 3114   4.575   1.908   2.658
  745ASN   HD22 3115   4.597   1.738   2.687
  745ASN      C 3116   4.625   2.170   3.079
  745ASN      O 3117   4.682   2.250   3.003
  746CYS      N 3118   4.576   2.208   3.198
  746CYS     HN 3119   4.528   2.141   3.256
  746CYS     CA 3120   4.591   2.345   3.245
  746CYS     HA 3121   4.563   2.405   3.171
  746CYS     CB 3122   4.504   2.371   3.367
  746CYS    HB1 3123   4.528   2.297   3.430
  746CYS    HB2 3124   4.537   2.458   3.402
  746CYS     SG 3125   4.326   2.374   3.335
  746CYS      C 3126   4.737   2.367   3.282
  746CYS      O 3127   4.797   2.281   3.347
  747HSP      N 3128   4.795   2.479   3.239
  747HSP     HN 3129   4.743   2.549   3.189
  747HSP     CA 3130   4.936   2.498   3.267
  747HSP     HA 3131   4.945   2.475   3.364
  747HSP     CB 3132   5.022   2.406   3.182
  747HSP    HB1 3133   5.117   2.410   3.214
  747HSP    HB2 3134   4.988   2.312   3.191
  747HSP    CD2 3135   5.115   2.500   2.962
  747HSP    HD2 3136   5.207   2.528   2.992
  747HSP     CG 3137   5.021   2.442   3.039
  747HSP    NE2 3138   5.063   2.512   2.836
  747HSP    HE2 3139   5.110   2.552   2.758
  747HSP    ND1 3140   4.911   2.422   2.957
  747HSP    HD1 3141   4.824   2.383   2.986
  747HSP    CE1 3142   4.940   2.464   2.836
  747HSP    HE1 3143   4.880   2.459   2.756
  747HSP      C 3144   4.979   2.640   3.241
  747HSP      O 3145   4.921   2.710   3.156
  748ILE      N 3146   5.087   2.677   3.308
  748ILE     HN 3147   5.125   2.613   3.374
  748ILE     CA 3148   5.155   2.805   3.292
  748ILE     HA 3149   5.084   2.876   3.285
  748ILE     CB 3150   5.243   2.835   3.415
  748ILE     HB 3151   5.306   2.758   3.428
  748ILE    CG2 3152   5.331   2.955   3.390
  748ILE   HG21 3153   5.387   2.972   3.471
  748ILE   HG22 3154   5.390   2.938   3.311
  748ILE   HG23 3155   5.273   3.035   3.372
  748ILE    CG1 3156   5.156   2.851   3.543
  748ILE   HG11 3157   5.127   2.760   3.573
  748ILE   HG12 3158   5.212   2.894   3.614
  748ILE     CD 3159   5.030   2.938   3.523
  748ILE    HD1 3160   4.980   2.943   3.609
  748ILE    HD2 3161   5.057   3.029   3.494
  748ILE    HD3 3162   4.972   2.896   3.453
  748ILE      C 3163   5.238   2.802   3.164
  748ILE      O 3164   5.327   2.718   3.149
  749GLY      N 3165   5.207   2.891   3.071
  749GLY     HN 3166   5.129   2.952   3.085
  749GLY     CA 3167   5.284   2.903   2.948
  749GLY    HA1 3168   5.264   2.823   2.892
  749GLY    HA2 3169   5.254   2.986   2.901
  749GLY      C 3170   5.433   2.911   2.974
  749GLY      O 3171   5.479   2.988   3.060
  750GLY      N 3172   5.509   2.829   2.902
  750GLY     HN 3173   5.465   2.767   2.837
  750GLY     CA 3174   5.653   2.827   2.913
  750GLY    HA1 3175   5.690   2.802   2.823
  750GLY    HA2 3176   5.682   2.920   2.936
  750GLY      C 3177   5.706   2.731   3.016
  750GLY      O 3178   5.829   2.730   3.040
  751SER      N 3179   5.616   2.649   3.068
  751SER     HN 3180   5.520   2.662   3.041
  751SER     CA 3181   5.645   2.541   3.162
  751SER     HA 3182   5.733   2.566   3.202
  751SER     CB 3183   5.541   2.533   3.272
  751SER    HB1 3184   5.575   2.481   3.350
  751SER    HB2 3185   5.514   2.624   3.303
  751SER     OG 3186   5.426   2.470   3.226
  751SER    HG1 3187   5.358   2.465   3.299
  751SER      C 3188   5.655   2.405   3.092
  751SER      O 3189   5.686   2.305   3.153
  752PHE      N 3190   5.626   2.402   2.963
  752PHE     HN 3191   5.593   2.486   2.920
  752PHE     CA 3192   5.640   2.284   2.882
  752PHE     HA 3193   5.655   2.209   2.947
  752PHE     CB 3194   5.517   2.262   2.795
  752PHE    HB1 3195   5.489   2.349   2.755
  752PHE    HB2 3196   5.540   2.198   2.722
  752PHE     CG 3197   5.398   2.206   2.867
  752PHE    CD1 3198   5.413   2.130   2.980
  752PHE    HD1 3199   5.505   2.112   3.016
  752PHE    CE1 3200   5.303   2.079   3.046
  752PHE    HE1 3201   5.315   2.024   3.128
  752PHE     CZ 3202   5.177   2.103   2.997
  752PHE     HZ 3203   5.097   2.066   3.045
  752PHE    CD2 3204   5.271   2.229   2.819
  752PHE    HD2 3205   5.258   2.284   2.737
  752PHE    CE2 3206   5.161   2.178   2.884
  752PHE    HE2 3207   5.069   2.195   2.848
  752PHE      C 3208   5.756   2.306   2.784
  752PHE      O 3209   5.808   2.415   2.767
  753SER      N 3210   5.797   2.198   2.720
  753SER     HN 3211   5.759   2.108   2.744
  753SER     CA 3212   5.897   2.209   2.614
  753SER     HA 3213   5.969   2.270   2.647
  753SER     CB 3214   5.958   2.074   2.584
  753SER    HB1 3215   6.005   2.075   2.496
  753SER    HB2 3216   6.023   2.048   2.656
  753SER     OG 3217   5.860   1.973   2.579
  753SER    HG1 3218   5.903   1.885   2.559
  753SER      C 3219   5.827   2.262   2.490
  753SER      O 3220   5.707   2.243   2.472
  754GLU      N 3221   5.901   2.325   2.401
  754GLU     HN 3222   5.999   2.336   2.417
  754GLU     CA 3223   5.841   2.381   2.280
  754GLU     HA 3224   5.775   2.447   2.315
  754GLU     CB 3225   5.946   2.450   2.197
  754GLU    HB1 3226   6.031   2.398   2.204
  754GLU    HB2 3227   5.915   2.451   2.102
  754GLU     CG 3228   5.972   2.591   2.242
  754GLU    HG1 3229   5.984   2.592   2.341
  754GLU    HG2 3230   6.056   2.624   2.198
  754GLU     CD 3231   5.858   2.683   2.206
  754GLU    OE1 3232   5.838   2.706   2.084
  754GLU    OE2 3233   5.789   2.732   2.298
  754GLU      C 3234   5.763   2.279   2.197
  754GLU      O 3235   5.652   2.306   2.152
  755GLU      N 3236   5.818   2.160   2.181
  755GLU     HN 3237   5.908   2.141   2.220
  755GLU     CA 3238   5.749   2.058   2.106
  755GLU     HA 3239   5.728   2.098   2.016
  755GLU     CB 3240   5.837   1.936   2.086
  755GLU    HB1 3241   5.879   1.941   1.996
  755GLU    HB2 3242   5.908   1.936   2.157
  755GLU     CG 3243   5.763   1.804   2.096
  755GLU    HG1 3244   5.749   1.782   2.192
  755GLU    HG2 3245   5.675   1.813   2.050
  755GLU     CD 3246   5.839   1.689   2.031
  755GLU    OE1 3247   5.946   1.652   2.083
  755GLU    OE2 3248   5.791   1.636   1.929
  755GLU      C 3249   5.620   2.023   2.179
  755GLU      O 3250   5.514   2.012   2.119
  756THR      N 3251   5.628   2.006   2.310
  756THR     HN 3252   5.716   2.016   2.356
  756THR     CA 3253   5.510   1.975   2.388
  756THR     HA 3254   5.469   1.897   2.341
  756THR     CB 3255   5.544   1.934   2.531
  756THR     HB 3256   5.623   1.985   2.565
  756THR    OG1 3257   5.578   1.796   2.533
  756THR    HG1 3258   5.601   1.768   2.626
  756THR    CG2 3259   5.427   1.955   2.621
  756THR   HG21 3260   5.451   1.928   2.714
  756THR   HG22 3261   5.401   2.052   2.620
  756THR   HG23 3262   5.350   1.900   2.589
  756THR      C 3263   5.413   2.092   2.389
  756THR      O 3264   5.293   2.073   2.392
  757GLU      N 3265   5.464   2.214   2.389
  757GLU     HN 3266   5.562   2.230   2.393
  757GLU     CA 3267   5.369   2.325   2.381
  757GLU     HA 3268   5.305   2.311   2.457
  757GLU     CB 3269   5.441   2.458   2.399
  757GLU    HB1 3270   5.508   2.448   2.472
  757GLU    HB2 3271   5.488   2.480   2.313
  757GLU     CG 3272   5.350   2.576   2.434
  757GLU    HG1 3273   5.400   2.661   2.415
  757GLU    HG2 3274   5.269   2.571   2.376
  757GLU     CD 3275   5.306   2.577   2.581
  757GLU    OE1 3276   5.393   2.566   2.672
  757GLU    OE2 3277   5.183   2.587   2.604
  757GLU      C 3278   5.291   2.321   2.250
  757GLU      O 3279   5.178   2.371   2.244
  758LYS      N 3280   5.349   2.260   2.146
  758LYS     HN 3281   5.443   2.225   2.155
  758LYS     CA 3282   5.280   2.242   2.018
  758LYS     HA 3283   5.244   2.333   1.997
  758LYS     CB 3284   5.376   2.194   1.909
  758LYS    HB1 3285   5.436   2.126   1.950
  758LYS    HB2 3286   5.322   2.152   1.837
  758LYS     CG 3287   5.465   2.300   1.845
  758LYS    HG1 3288   5.409   2.374   1.809
  758LYS    HG2 3289   5.528   2.337   1.913
  758LYS     CD 3290   5.545   2.237   1.731
  758LYS    HD1 3291   5.609   2.170   1.770
  758LYS    HD2 3292   5.482   2.191   1.669
  758LYS     CE 3293   5.624   2.341   1.653
  758LYS    HE1 3294   5.584   2.432   1.667
  758LYS    HE2 3295   5.719   2.342   1.685
  758LYS     NZ 3296   5.623   2.311   1.506
  758LYS    HZ1 3297   5.676   2.381   1.457
  758LYS    HZ2 3298   5.664   2.221   1.490
  758LYS    HZ3 3299   5.529   2.311   1.473
  758LYS      C 3300   5.164   2.144   2.031
  758LYS      O 3301   5.051   2.173   1.988
  759LYS      N 3302   5.190   2.025   2.088
  759LYS     HN 3303   5.280   2.010   2.128
  759LYS     CA 3304   5.091   1.917   2.093
  759LYS     HA 3305   5.067   1.902   1.997
  759LYS     CB 3306   5.153   1.792   2.157
  759LYS    HB1 3307   5.188   1.818   2.247
  759LYS    HB2 3308   5.081   1.724   2.168
  759LYS     CG 3309   5.267   1.728   2.079
  759LYS    HG1 3310   5.234   1.701   1.989
  759LYS    HG2 3311   5.341   1.795   2.069
  759LYS     CD 3312   5.321   1.605   2.151
  759LYS    HD1 3313   5.362   1.633   2.238
  759LYS    HD2 3314   5.245   1.542   2.169
  759LYS     CE 3315   5.427   1.532   2.067
  759LYS    HE1 3316   5.396   1.525   1.973
  759LYS    HE2 3317   5.513   1.583   2.071
  759LYS     NZ 3318   5.453   1.393   2.118
  759LYS    HZ1 3319   5.522   1.349   2.061
  759LYS    HZ2 3320   5.485   1.398   2.212
  759LYS    HZ3 3321   5.368   1.340   2.114
  759LYS      C 3322   4.964   1.956   2.169
  759LYS      O 3323   4.862   1.889   2.156
  760PHE      N 3324   4.970   2.065   2.247
  760PHE     HN 3325   5.054   2.118   2.250
  760PHE     CA 3326   4.856   2.107   2.329
  760PHE     HA 3327   4.808   2.024   2.358
  760PHE     CB 3328   4.912   2.182   2.451
  760PHE    HB1 3329   4.929   2.116   2.524
  760PHE    HB2 3330   4.998   2.226   2.424
  760PHE     CG 3331   4.824   2.290   2.508
  760PHE    CD1 3332   4.817   2.415   2.448
  760PHE    HD1 3333   4.871   2.433   2.366
  760PHE    CE1 3334   4.738   2.514   2.502
  760PHE    HE1 3335   4.731   2.603   2.456
  760PHE     CZ 3336   4.666   2.491   2.620
  760PHE     HZ 3337   4.610   2.564   2.660
  760PHE    CD2 3338   4.753   2.269   2.626
  760PHE    HD2 3339   4.760   2.180   2.672
  760PHE    CE2 3340   4.673   2.369   2.682
  760PHE    HE2 3341   4.621   2.352   2.765
  760PHE      C 3342   4.754   2.187   2.248
  760PHE      O 3343   4.640   2.202   2.293
  761GLU      N 3344   4.790   2.234   2.129
  761GLU     HN 3345   4.886   2.224   2.101
  761GLU     CA 3346   4.698   2.301   2.037
  761GLU     HA 3347   4.618   2.321   2.095
  761GLU     CB 3348   4.762   2.428   1.982
  761GLU    HB1 3349   4.859   2.410   1.966
  761GLU    HB2 3350   4.717   2.451   1.896
  761GLU     CG 3351   4.752   2.549   2.073
  761GLU    HG1 3352   4.688   2.614   2.033
  761GLU    HG2 3353   4.718   2.519   2.162
  761GLU     CD 3354   4.886   2.618   2.092
  761GLU    OE1 3355   4.989   2.547   2.088
  761GLU    OE2 3356   4.888   2.742   2.112
  761GLU      C 3357   4.653   2.212   1.921
  761GLU      O 3358   4.571   2.257   1.839
  762HSP      N 3359   4.701   2.088   1.912
  762HSP     HN 3360   4.762   2.056   1.984
  762HSP     CA 3361   4.669   1.999   1.801
  762HSP     HA 3362   4.591   2.040   1.754
  762HSP     CB 3363   4.789   1.987   1.706
  762HSP    HB1 3364   4.817   2.079   1.679
  762HSP    HB2 3365   4.864   1.942   1.755
  762HSP    CD2 3366   4.806   1.787   1.541
  762HSP    HD2 3367   4.867   1.726   1.592
  762HSP     CG 3368   4.762   1.908   1.581
  762HSP    NE2 3369   4.752   1.763   1.417
  762HSP    HE2 3370   4.767   1.681   1.362
  762HSP    ND1 3371   4.682   1.956   1.479
  762HSP    HD1 3372   4.635   2.044   1.479
  762HSP    CE1 3373   4.677   1.866   1.382
  762HSP    HE1 3374   4.626   1.875   1.297
  762HSP      C 3375   4.628   1.860   1.853
  762HSP    OT1 3376   4.544   1.848   1.942
  762HSP    OT2 3377   4.596   1.767   1.760
  763SOL     OW 3378   0.230   0.628   0.113
  763SOL    HW1 3379   0.137   0.626   0.150
  763SOL    HW2 3380   0.231   0.589   0.021
  764SOL     OW 3381   0.225   0.275   0.996
  764SOL    HW1 3382   0.260   0.258   1.088
  764SOL    HW2 3383   0.137   0.230   0.984
  765SOL     OW 3384   0.019   0.368   0.647
  765SOL    HW1 3385  -0.063   0.411   0.686
  765SOL    HW2 3386  -0.009   0.295   0.584
  766SOL     OW 3387   0.569   1.275   1.165
  766SOL    HW1 3388   0.476   1.268   1.128
  766SOL    HW2 3389   0.580   1.364   1.209
  767SOL     OW 3390   1.555   1.511   0.703
  767SOL    HW1 3391   1.498   1.495   0.784
  767SOL    HW2 3392   1.496   1.521   0.623
  768SOL     OW 3393   1.135   0.703   0.717
  768SOL    HW1 3394   1.192   0.781   0.692
  768SOL    HW2 3395   1.075   0.729   0.793
  769SOL     OW 3396   1.755   0.607   0.231
  769SOL    HW1 3397   1.743   0.594   0.132
  769SOL    HW2 3398   1.725   0.526   0.280
  770SOL     OW 3399   0.768   1.144   1.023
  770SOL    HW1 3400   0.690   1.161   1.083
  770SOL    HW2 3401   0.802   1.231   0.987
  771SOL     OW 3402   0.850   0.798   1.823
  771SOL    HW1 3403   0.846   0.874   1.888
  771SOL    HW2 3404   0.872   0.834   1.732
  772SOL     OW 3405   0.685   1.012   0.665
  772SOL    HW1 3406   0.754   0.996   0.735
  772SOL    HW2 3407   0.612   1.069   0.703
  773SOL     OW 3408   0.686   1.161   1.803
  773SOL    HW1 3409   0.746   1.240   1.817
  773SOL    HW2 3410   0.600   1.192   1.762
  774SOL     OW 3411   0.335   1.435   1.061
  774SOL    HW1 3412   0.257   1.404   1.008
  774SOL    HW2 3413   0.393   1.493   1.004
  775SOL     OW 3414   1.460   1.505   1.339
  775SOL    HW1 3415   1.484   1.599   1.365
  775SOL    HW2 3416   1.444   1.451   1.421
  776SOL     OW 3417   0.438   0.392   1.499
  776SOL    HW1 3418   0.520   0.336   1.508
  776SOL    HW2 3419   0.357   0.334   1.503
  777SOL     OW 3420   1.603   0.447   0.737
  777SOL    HW1 3421   1.529   0.493   0.687
  777SOL    HW2 3422   1.654   0.515   0.790
  778SOL     OW 3423   0.231   1.713   0.483
  778SOL    HW1 3424   0.265   1.790   0.537
  778SOL    HW2 3425   0.275   1.713   0.393
  779SOL     OW 3426   1.127   1.341   1.690
  779SOL    HW1 3427   1.174   1.341   1.778
  779SOL    HW2 3428   1.079   1.254   1.679
  780SOL     OW 3429   0.230   1.434   0.538
  780SOL    HW1 3430   0.204   1.530   0.538
  780SOL    HW2 3431   0.159   1.380   0.583
  781SOL     OW 3432   0.240   1.091   0.886
  781SOL    HW1 3433   0.254   1.007   0.938
  781SOL    HW2 3434   0.185   1.155   0.941
  782SOL     OW 3435   0.620   1.786   1.439
  782SOL    HW1 3436   0.528   1.769   1.474
  782SOL    HW2 3437   0.648   1.878   1.465
  783SOL     OW 3438   0.606   0.964   0.123
  783SOL    HW1 3439   0.613   1.048   0.069
  783SOL    HW2 3440   0.652   0.977   0.211
  784SOL     OW 3441   1.594   0.114   1.480
  784SOL    HW1 3442   1.576   0.181   1.408
  784SOL    HW2 3443   1.591   0.160   1.569
  785SOL     OW 3444   0.122   0.643   0.563
  785SOL    HW1 3445   0.077   0.555   0.580
  785SOL    HW2 3446   0.121   0.697   0.647
  786SOL     OW 3447   1.842   1.767   0.359
  786SOL    HW1 3448   1.896   1.738   0.439
  786SOL    HW2 3449   1.872   1.857   0.330
  787SOL     OW 3450   0.027   1.596   0.117
  787SOL    HW1 3451   0.008   1.500   0.138
  787SOL    HW2 3452  -0.006   1.654   0.192
  788SOL     OW 3453   1.689   0.922   0.612
  788SOL    HW1 3454   1.784   0.893   0.620
  788SOL    HW2 3455   1.681   0.987   0.537
  789SOL     OW 3456   0.613   1.365   0.726
  789SOL    HW1 3457   0.564   1.278   0.735
  789SOL    HW2 3458   0.590   1.408   0.639
  790SOL     OW 3459   1.293   1.228   1.423
  790SOL    HW1 3460   1.330   1.155   1.365
  790SOL    HW2 3461   1.345   1.233   1.508
  791SOL     OW 3462   0.809   0.004   0.502
  791SOL    HW1 3463   0.849   0.095   0.493
  791SOL    HW2 3464   0.709   0.012   0.508
  792SOL     OW 3465   0.197   0.976   1.264
  792SOL    HW1 3466   0.286   0.931   1.250
  792SOL    HW2 3467   0.124   0.911   1.245
  793SOL     OW 3468   1.525   0.999   0.190
  793SOL    HW1 3469   1.462   0.923   0.203
  793SOL    HW2 3470   1.573   1.017   0.276
  794SOL     OW 3471   1.187   1.792   1.616
  794SOL    HW1 3472   1.211   1.852   1.540
  794SOL    HW2 3473   1.194   1.697   1.586
  795SOL     OW 3474   0.317   0.251   1.801
  795SOL    HW1 3475   0.388   0.322   1.807
  795SOL    HW2 3476   0.229   0.290   1.829
  796SOL     OW 3477   1.466   1.417   0.953
  796SOL    HW1 3478   1.407   1.423   1.033
  796SOL    HW2 3479   1.451   1.329   0.907
  797SOL     OW 3480   1.667   1.714   0.572
  797SOL    HW1 3481   1.626   1.691   0.484
  797SOL    HW2 3482   1.649   1.640   0.637
  798SOL     OW 3483   0.598   0.729   0.270
  798SOL    HW1 3484   0.622   0.798   0.202
  798SOL    HW2 3485   0.520   0.762   0.324
  799SOL     OW 3486   1.281   0.345   0.944
  799SOL    HW1 3487   1.195   0.295   0.931
  799SOL    HW2 3488   1.343   0.291   1.000
  800SOL     OW 3489   1.576   1.662   0.307
  800SOL    HW1 3490   1.665   1.708   0.310
  800SOL    HW2 3491   1.555   1.638   0.212
  801SOL     OW 3492   0.807   0.605   1.465
  801SOL    HW1 3493   0.760   0.602   1.554
  801SOL    HW2 3494   0.756   0.550   1.399
  802SOL     OW 3495   1.394   0.469   1.674
  802SOL    HW1 3496   1.374   0.512   1.762
  802SOL    HW2 3497   1.472   0.407   1.683
  803SOL     OW 3498   0.973   0.890   1.572
  803SOL    HW1 3499   1.019   0.806   1.543
  803SOL    HW2 3500   0.917   0.924   1.497
  804SOL     OW 3501   0.991   0.410   1.242
  804SOL    HW1 3502   0.914   0.444   1.296
  804SOL    HW2 3503   0.957   0.359   1.163
  805SOL     OW 3504   1.041   0.701   0.429
  805SOL    HW1 3505   1.067   0.697   0.525
  805SOL    HW2 3506   0.956   0.650   0.415
  806SOL     OW 3507   0.076   0.811   0.789
  806SOL    HW1 3508   0.175   0.799   0.798
  806SOL    HW2 3509   0.052   0.906   0.810
  807SOL     OW 3510   0.130   1.821   1.571
  807SOL    HW1 3511   0.120   1.806   1.670
  807SOL    HW2 3512   0.044   1.857   1.535
  808SOL     OW 3513   0.865   0.348   0.195
  808SOL    HW1 3514   0.924   0.411   0.146
  808SOL    HW2 3515   0.884   0.254   0.166
  809SOL     OW 3516   1.719   0.585   1.831
  809SOL    HW1 3517   1.693   0.674   1.795
  809SOL    HW2 3518   1.717   0.517   1.758
  810SOL     OW 3519   1.362   1.144   0.545
  810SOL    HW1 3520   1.445   1.115   0.497
  810SOL    HW2 3521   1.313   1.211   0.489
  811SOL     OW 3522   0.550   0.196   0.885
  811SOL    HW1 3523   0.545   0.191   0.985
  811SOL    HW2 3524   0.552   0.292   0.856
  812SOL     OW 3525   1.008   1.456   0.477
  812SOL    HW1 3526   0.962   1.528   0.425
  812SOL    HW2 3527   1.004   1.476   0.575
  813SOL     OW 3528   0.351   1.801   0.853
  813SOL    HW1 3529   0.401   1.715   0.859
  813SOL    HW2 3530   0.416   1.878   0.850
  814SOL     OW 3531   1.795   1.066   0.873
  814SOL    HW1 3532   1.733   1.051   0.797
  814SOL    HW2 3533   1.743   1.077   0.958
  815SOL     OW 3534   1.227   1.550   1.506
  815SOL    HW1 3535   1.233   1.473   1.570
  815SOL    HW2 3536   1.175   1.524   1.426
  816SOL     OW 3537   0.321   0.943   0.242
  816SOL    HW1 3538   0.403   0.982   0.200
  816SOL    HW2 3539   0.294   0.861   0.193
  817SOL     OW 3540   1.458   0.735   0.728
  817SOL    HW1 3541   1.453   0.670   0.803
  817SOL    HW2 3542   1.538   0.794   0.741
  818SOL     OW 3543   0.461   1.266   1.727
  818SOL    HW1 3544   0.411   1.267   1.641
  818SOL    HW2 3545   0.398   1.248   1.803
  819SOL     OW 3546   1.111   1.776   0.237
  819SOL    HW1 3547   1.051   1.714   0.287
  819SOL    HW2 3548   1.142   1.732   0.152
  820SOL     OW 3549   0.202   0.285   1.498
  820SOL    HW1 3550   0.122   0.345   1.485
  820SOL    HW2 3551   0.192   0.236   1.584
  821SOL     OW 3552   1.632   1.377   0.081
  821SOL    HW1 3553   1.600   1.471   0.071
  821SOL    HW2 3554   1.556   1.314   0.069
  822SOL     OW 3555   0.464   1.743   0.323
  822SOL    HW1 3556   0.497   1.782   0.409
  822SOL    HW2 3557   0.540   1.736   0.258
  823SOL     OW 3558   1.400   0.107   0.426
  823SOL    HW1 3559   1.376   0.070   0.336
  823SOL    HW2 3560   1.499   0.123   0.430
  824SOL     OW 3561   0.249   1.785   1.241
  824SOL    HW1 3562   0.306   1.720   1.291
  824SOL    HW2 3563   0.233   1.752   1.148
  825SOL     OW 3564   0.940   1.698   0.904
  825SOL    HW1 3565   1.020   1.641   0.925
  825SOL    HW2 3566   0.891   1.658   0.827
  826SOL     OW 3567   0.382   0.700   0.480
  826SOL    HW1 3568   0.427   0.610   0.477
  826SOL    HW2 3569   0.288   0.689   0.513
  827SOL     OW 3570   1.547   0.222   1.729
  827SOL    HW1 3571   1.542   0.259   1.821
  827SOL    HW2 3572   1.475   0.153   1.717
  828SOL     OW 3573   0.614   0.122   0.117
  828SOL    HW1 3574   0.712   0.100   0.124
  828SOL    HW2 3575   0.583   0.105   0.024
  829SOL     OW 3576   0.781   0.264   1.749
  829SOL    HW1 3577   0.848   0.203   1.792
  829SOL    HW2 3578   0.708   0.283   1.814
  830SOL     OW 3579   0.888   1.514   1.195
  830SOL    HW1 3580   0.865   1.489   1.101
  830SOL    HW2 3581   0.949   1.445   1.234
  831SOL     OW 3582   1.351   0.590   1.433
  831SOL    HW1 3583   1.379   0.547   1.518
  831SOL    HW2 3584   1.376   0.686   1.434
  832SOL     OW 3585   0.803   1.402   0.924
  832SOL    HW1 3586   0.893   1.416   0.882
  832SOL    HW2 3587   0.732   1.404   0.853
  833SOL     OW 3588   0.922   0.503   0.899
  833SOL    HW1 3589   0.897   0.494   0.803
  833SOL    HW2 3590   0.970   0.421   0.930
  834SOL     OW 3591   0.539   0.064   0.512
  834SOL    HW1 3592   0.458   0.065   0.570
  834SOL    HW2 3593   0.542   0.147   0.457
  835SOL     OW 3594   1.434   1.188   0.041
  835SOL    HW1 3595   1.466   1.112   0.098
  835SOL    HW2 3596   1.342   1.215   0.071
  836SOL     OW 3597   0.297   0.035   0.171
  836SOL    HW1 3598   0.346   0.119   0.150
  836SOL    HW2 3599   0.359  -0.030   0.216
  837SOL     OW 3600   0.935   0.236   0.480
  837SOL    HW1 3601   0.887   0.277   0.402
  837SOL    HW2 3602   1.034   0.234   0.461
  838SOL     OW 3603   1.076   0.683   1.464
  838SOL    HW1 3604   0.996   0.622   1.467
  838SOL    HW2 3605   1.157   0.630   1.440
  839SOL     OW 3606   1.227   1.570   0.793
  839SOL    HW1 3607   1.248   1.644   0.728
  839SOL    HW2 3608   1.295   1.570   0.866
  840SOL     OW 3609   0.459   1.152   0.741
  840SOL    HW1 3610   0.388   1.125   0.806
  840SOL    HW2 3611   0.433   1.124   0.648
  841SOL     OW 3612   1.271   1.797   0.591
  841SOL    HW1 3613   1.315   1.861   0.527
  841SOL    HW2 3614   1.221   1.849   0.661
  842SOL     OW 3615   1.032   0.549   0.016
  842SOL    HW1 3616   0.991   0.631  -0.023
  842SOL    HW2 3617   1.096   0.575   0.089
  843SOL     OW 3618   0.078   0.556   1.386
  843SOL    HW1 3619   0.170   0.555   1.345
  843SOL    HW2 3620   0.072   0.630   1.453
  844SOL     OW 3621   0.561   0.222   1.147
  844SOL    HW1 3622   0.599   0.138   1.184
  844SOL    HW2 3623   0.473   0.241   1.191
  845SOL     OW 3624   0.866   0.454   0.642
  845SOL    HW1 3625   0.834   0.526   0.580
  845SOL    HW2 3626   0.890   0.373   0.589
  846SOL     OW 3627   1.017   0.039   0.753
  846SOL    HW1 3628   0.945   0.044   0.684
  846SOL    HW2 3629   0.993  -0.030   0.822
  847SOL     OW 3630   1.429   1.173   0.867
  847SOL    HW1 3631   1.374   1.089   0.860
  847SOL    HW2 3632   1.455   1.202   0.775
  848SOL     OW 3633   1.466   0.590   0.992
  848SOL    HW1 3634   1.436   0.495   0.999
  848SOL    HW2 3635   1.539   0.606   1.058
  849SOL     OW 3636   1.857   0.833   0.377
  849SOL    HW1 3637   1.899   0.769   0.441
  849SOL    HW2 3638   1.819   0.782   0.299
  850SOL     OW 3639   0.488   1.385   0.174
  850SOL    HW1 3640   0.401   1.370   0.221
  850SOL    HW2 3641   0.471   1.411   0.079
  851SOL     OW 3642   1.664   1.280   0.657
  851SOL    HW1 3643   1.763   1.288   0.671
  851SOL    HW2 3644   1.619   1.364   0.688
  852SOL     OW 3645   1.390   0.575   0.078
  852SOL    HW1 3646   1.336   0.554   0.159
  852SOL    HW2 3647   1.481   0.534   0.087
  853SOL     OW 3648   0.527   0.256   0.328
  853SOL    HW1 3649   0.554   0.197   0.253
  853SOL    HW2 3650   0.527   0.351   0.297
  854SOL     OW 3651   1.754   1.223   1.588
  854SOL    HW1 3652   1.845   1.184   1.575
  854SOL    HW2 3653   1.762   1.319   1.612
  855SOL     OW 3654   1.064   1.347   1.340
  855SOL    HW1 3655   0.984   1.324   1.395
  855SOL    HW2 3656   1.147   1.321   1.389
  856SOL     OW 3657   1.592   1.629   1.625
  856SOL    HW1 3658   1.619   1.663   1.535
  856SOL    HW2 3659   1.671   1.591   1.671
  857SOL     OW 3660   1.111   1.195   1.100
  857SOL    HW1 3661   1.071   1.239   1.181
  857SOL    HW2 3662   1.070   1.232   1.017
  858SOL     OW 3663   1.638   1.099   1.079
  858SOL    HW1 3664   1.643   1.180   1.138
  858SOL    HW2 3665   1.552   1.101   1.028
  859SOL     OW 3666   0.915   0.089   1.402
  859SOL    HW1 3667   0.940   0.069   1.307
  859SOL    HW2 3668   0.987   0.145   1.444
  860SOL     OW 3669   0.980   1.116   1.719
  860SOL    HW1 3670   0.881   1.122   1.729
  860SOL    HW2 3671   1.003   1.036   1.663
  861SOL     OW 3672   0.705   1.050   0.368
  861SOL    HW1 3673   0.691   1.057   0.467
  861SOL    HW2 3674   0.789   0.999   0.350
  862SOL     OW 3675   0.410   0.813   1.251
  862SOL    HW1 3676   0.496   0.825   1.301
  862SOL    HW2 3677   0.368   0.726   1.278
  863SOL     OW 3678   1.274   0.386   1.262
  863SOL    HW1 3679   1.295   0.460   1.326
  863SOL    HW2 3680   1.185   0.403   1.219
  864SOL     OW 3681   0.064   1.564   1.331
  864SOL    HW1 3682   0.018   1.646   1.297
  864SOL    HW2 3683   0.162   1.583   1.340
  865SOL     OW 3684   0.367   1.100   0.501
  865SOL    HW1 3685   0.360   1.183   0.445
  865SOL    HW2 3686   0.371   1.020   0.441
  866SOL     OW 3687   0.566   0.537   0.865
  866SOL    HW1 3688   0.578   0.603   0.791
  866SOL    HW2 3689   0.612   0.571   0.948
  867SOL     OW 3690   1.252   1.348   0.388
  867SOL    HW1 3691   1.302   1.425   0.428
  867SOL    HW2 3692   1.157   1.350   0.420
  868SOL     OW 3693   1.272   1.445   1.142
  868SOL    HW1 3694   1.319   1.458   1.229
  868SOL    HW2 3695   1.206   1.371   1.151
  869SOL     OW 3696   1.582   0.639   0.472
  869SOL    HW1 3697   1.551   0.700   0.545
  869SOL    HW2 3698   1.632   0.691   0.403
  870SOL     OW 3699   0.354   1.510   1.329
  870SOL    HW1 3700   0.333   1.466   1.242
  870SOL    HW2 3701   0.451   1.536   1.332
  871SOL     OW 3702   0.402   0.751   1.598
  871SOL    HW1 3703   0.470   0.806   1.551
  871SOL    HW2 3704   0.442   0.663   1.625
  872SOL     OW 3705   1.587   0.779   1.670
  872SOL    HW1 3706   1.495   0.817   1.665
  872SOL    HW2 3707   1.647   0.826   1.605
  873SOL     OW 3708   1.013   0.105   1.770
  873SOL    HW1 3709   1.019   0.190   1.718
  873SOL    HW2 3710   1.045   0.029   1.713
  874SOL     OW 3711   0.504   0.050   1.740
  874SOL    HW1 3712   0.462  -0.007   1.670
  874SOL    HW2 3713   0.438   0.119   1.772
  875SOL     OW 3714   0.573   0.870   1.029
  875SOL    HW1 3715   0.617   0.959   1.020
  875SOL    HW2 3716   0.510   0.870   1.106
  876SOL     OW 3717   1.360   0.862   1.045
  876SOL    HW1 3718   1.285   0.862   0.979
  876SOL    HW2 3719   1.397   0.770   1.054
  877SOL     OW 3720   1.209   0.525   0.275
  877SOL    HW1 3721   1.222   0.441   0.329
  877SOL    HW2 3722   1.180   0.599   0.335
  878SOL     OW 3723   0.307   0.213   1.231
  878SOL    HW1 3724   0.284   0.250   1.321
  878SOL    HW2 3725   0.277   0.118   1.225
  879SOL     OW 3726   0.037   1.310   1.282
  879SOL    HW1 3727   0.090   1.261   1.350
  879SOL    HW2 3728   0.059   1.408   1.287
  880SOL     OW 3729   0.732   0.634   1.064
  880SOL    HW1 3730   0.791   0.608   0.988
  880SOL    HW2 3731   0.704   0.730   1.053
  881SOL     OW 3732   1.728   0.935   1.854
  881SOL    HW1 3733   1.682   0.928   1.765
  881SOL    HW2 3734   1.666   0.979   1.920
  882SOL     OW 3735   0.307   0.063   0.618
  882SOL    HW1 3736   0.296   0.157   0.651
  882SOL    HW2 3737   0.302   0.000   0.695
  883SOL     OW 3738   1.622   0.367   0.374
  883SOL    HW1 3739   1.624   0.291   0.438
  883SOL    HW2 3740   1.574   0.444   0.414
  884SOL     OW 3741   1.023   0.766   0.966
  884SOL    HW1 3742   1.038   0.787   1.062
  884SOL    HW2 3743   0.993   0.671   0.957
  885SOL     OW 3744   0.980   1.573   1.700
  885SOL    HW1 3745   0.960   1.617   1.612
  885SOL    HW2 3746   1.019   1.482   1.684
  886SOL     OW 3747   1.859   1.518   1.605
  886SOL    HW1 3748   1.873   1.545   1.510
  886SOL    HW2 3749   1.942   1.540   1.658
  887SOL     OW 3750   0.350   0.898   1.804
  887SOL    HW1 3751   0.426   0.942   1.852
  887SOL    HW2 3752   0.385   0.851   1.722
  888SOL     OW 3753   1.540   0.274   0.125
  888SOL    HW1 3754   1.479   0.199   0.148
  888SOL    HW2 3755   1.562   0.326   0.208
  889SOL     OW 3756   1.303   0.838   0.042
  889SOL    HW1 3757   1.337   0.745   0.057
  889SOL    HW2 3758   1.321   0.865  -0.053
  890SOL     OW 3759   1.068   1.333   0.849
  890SOL    HW1 3760   1.075   1.249   0.794
  890SOL    HW2 3761   1.130   1.402   0.813
  891SOL     OW 3762   0.319   0.810   0.949
  891SOL    HW1 3763   0.412   0.846   0.954
  891SOL    HW2 3764   0.313   0.725   1.001
  892SOL     OW 3765   0.339   0.509   1.006
  892SOL    HW1 3766   0.287   0.426   0.989
  892SOL    HW2 3767   0.416   0.514   0.942
  893SOL     OW 3768   1.138   0.380   1.678
  893SOL    HW1 3769   1.093   0.443   1.742
  893SOL    HW2 3770   1.231   0.411   1.661
  894SOL     OW 3771   1.160   0.207   1.477
  894SOL    HW1 3772   1.160   0.271   1.554
  894SOL    HW2 3773   1.188   0.255   1.394
  895SOL     OW 3774   0.008   1.326   0.200
  895SOL    HW1 3775  -0.085   1.347   0.169
  895SOL    HW2 3776   0.018   1.227   0.213
  896SOL     OW 3777   0.088   1.801   0.927
  896SOL    HW1 3778   0.046   1.715   0.900
  896SOL    HW2 3779   0.182   1.804   0.893
  897SOL     OW 3780   0.504   1.568   0.910
  897SOL    HW1 3781   0.570   1.642   0.919
  897SOL    HW2 3782   0.548   1.489   0.868
  898SOL     OW 3783   1.002   0.796   1.238
  898SOL    HW1 3784   1.043   0.764   1.324
  898SOL    HW2 3785   0.906   0.769   1.235
  899SOL     OW 3786   0.040   0.544   1.114
  899SOL    HW1 3787   0.125   0.511   1.073
  899SOL    HW2 3788   0.053   0.559   1.212
  900SOL     OW 3789   0.189   0.520   1.722
  900SOL    HW1 3790   0.248   0.480   1.652
  900SOL    HW2 3791   0.131   0.591   1.681
  901SOL     OW 3792   1.369   0.950   1.660
  901SOL    HW1 3793   1.408   1.039   1.680
  901SOL    HW2 3794   1.379   0.930   1.563
  902SOL     OW 3795   0.815   0.572   0.325
  902SOL    HW1 3796   0.822   0.483   0.279
  902SOL    HW2 3797   0.721   0.606   0.317
  903SOL     OW 3798   1.657   0.604   1.206
  903SOL    HW1 3799   1.619   0.535   1.268
  903SOL    HW2 3800   1.739   0.568   1.162
  904SOL     OW 3801   0.252   1.564   1.744
  904SOL    HW1 3802   0.222   1.621   1.820
  904SOL    HW2 3803   0.245   1.467   1.770
  905SOL     OW 3804   0.671   0.464   1.269
  905SOL    HW1 3805   0.637   0.375   1.239
  905SOL    HW2 3806   0.697   0.518   1.189
  906SOL     OW 3807   0.930   1.678   1.465
  906SOL    HW1 3808   0.906   1.660   1.370
  906SOL    HW2 3809   0.960   1.772   1.475
  907SOL     OW 3810   0.473   0.500   0.191
  907SOL    HW1 3811   0.534   0.580   0.195
  907SOL    HW2 3812   0.378   0.531   0.198
  908SOL     OW 3813   0.159   1.137   1.466
  908SOL    HW1 3814   0.181   1.076   1.542
  908SOL    HW2 3815   0.169   1.088   1.380
  909SOL     OW 3816   1.347   1.059   1.234
  909SOL    HW1 3817   1.371   0.996   1.160
  909SOL    HW2 3818   1.257   1.099   1.216
  910SOL     OW 3819   1.302   0.855   0.309
  910SOL    HW1 3820   1.216   0.824   0.351
  910SOL    HW2 3821   1.298   0.841   0.210
  911SOL     OW 3822   1.759   1.747   1.154
  911SOL    HW1 3823   1.820   1.777   1.081
  911SOL    HW2 3824   1.721   1.658   1.132
  912SOL     OW 3825   1.252   1.731   1.128
  912SOL    HW1 3826   1.336   1.736   1.074
  912SOL    HW2 3827   1.229   1.635   1.146
  913SOL     OW 3828   0.083   1.258   1.022
  913SOL    HW1 3829   0.078   1.257   1.122
  913SOL    HW2 3830   0.000   1.217   0.984
  914SOL     OW 3831   0.688   1.662   1.716
  914SOL    HW1 3832   0.632   1.743   1.725
  914SOL    HW2 3833   0.740   1.666   1.630
  915SOL     OW 3834   0.903   0.086   0.133
  915SOL    HW1 3835   0.954   0.087   0.047
  915SOL    HW2 3836   0.959   0.044   0.204
  916SOL     OW 3837   1.726   0.135   0.523
  916SOL    HW1 3838   1.799   0.118   0.456
  916SOL    HW2 3839   1.695   0.048   0.561
  917SOL     OW 3840   1.388   1.573   0.477
  917SOL    HW1 3841   1.455   1.585   0.403
  917SOL    HW2 3842   1.348   1.662   0.500
  918SOL     OW 3843   0.130   1.794   1.851
  918SOL    HW1 3844   0.089   1.720   1.904
  918SOL    HW2 3845   0.194   1.845   1.909
  919SOL     OW 3846   1.280   0.927   0.672
  919SOL    HW1 3847   1.340   0.846   0.674
  919SOL    HW2 3848   1.320   0.996   0.612
  920SOL     OW 3849   0.830   1.273   1.422
  920SOL    HW1 3850   0.825   1.306   1.517
  920SOL    HW2 3851   0.744   1.292   1.376
  921SOL     OW 3852   0.672   1.616   0.154
  921SOL    HW1 3853   0.681   1.626   0.055
  921SOL    HW2 3854   0.632   1.527   0.175
  922SOL     OW 3855   1.650   1.720   1.394
  922SOL    HW1 3856   1.703   1.730   1.310
  922SOL    HW2 3857   1.623   1.810   1.428
  923SOL     OW 3858   1.841   0.175   0.963
  923SOL    HW1 3859   1.880   0.090   0.927
  923SOL    HW2 3860   1.743   0.177   0.944
  924SOL     OW 3861   0.263   0.326   0.720
  924SOL    HW1 3862   0.184   0.377   0.686
  924SOL    HW2 3863   0.254   0.311   0.818
  925SOL     OW 3864   1.194   1.612   0.031
  925SOL    HW1 3865   1.200   1.519   0.068
  925SOL    HW2 3866   1.135   1.612  -0.049
  926SOL     OW 3867   0.822   1.002   1.372
  926SOL    HW1 3868   0.862   1.001   1.280
  926SOL    HW2 3869   0.832   1.094   1.412
  927SOL     OW 3870   0.916   0.910   0.291
  927SOL    HW1 3871   0.979   0.948   0.223
  927SOL    HW2 3872   0.956   0.827   0.330
  928SOL     OW 3873   1.504   1.607   0.044
  928SOL    HW1 3874   1.412   1.644   0.051
  928SOL    HW2 3875   1.542   1.627  -0.046
  929SOL     OW 3876   0.372   1.288   1.490
  929SOL    HW1 3877   0.359   1.381   1.456
  929SOL    HW2 3878   0.288   1.236   1.477
  930SOL     OW 3879   1.614   1.292   1.289
  930SOL    HW1 3880   1.674   1.295   1.369
  930SOL    HW2 3881   1.539   1.356   1.302
  931SOL     OW 3882   1.039   1.098   0.696
  931SOL    HW1 3883   0.969   1.051   0.750
  931SOL    HW2 3884   1.098   1.030   0.653
  932SOL     OW 3885   1.014   0.236   0.971
  932SOL    HW1 3886   1.006   0.200   0.878
  932SOL    HW2 3887   1.012   0.160   1.036
  933SOL     OW 3888   0.590   1.487   0.491
  933SOL    HW1 3889   0.632   1.429   0.421
  933SOL    HW2 3890   0.546   1.566   0.447
  934SOL     OW 3891   1.709   0.385   1.381
  934SOL    HW1 3892   1.782   0.454   1.385
  934SOL    HW2 3893   1.737   0.310   1.322
  935SOL     OW 3894   0.255   1.348   0.290
  935SOL    HW1 3895   0.159   1.349   0.263
  935SOL    HW2 3896   0.267   1.401   0.374
  936SOL     OW 3897   0.105   1.013   1.726
  936SOL    HW1 3898   0.028   0.980   1.780
  936SOL    HW2 3899   0.190   0.983   1.768
  937SOL     OW 3900   0.672   0.203   1.489
  937SOL    HW1 3901   0.762   0.187   1.449
  937SOL    HW2 3902   0.680   0.208   1.588
  938SOL     OW 3903   0.075   0.345   0.033
  938SOL    HW1 3904  -0.017   0.317   0.004
  938SOL    HW2 3905   0.106   0.422  -0.023
  939SOL     OW 3906   1.440   0.856   1.398
  939SOL    HW1 3907   1.383   0.908   1.335
  939SOL    HW2 3908   1.536   0.868   1.374
  940SOL     OW 3909   0.072   0.166   0.318
  940SOL    HW1 3910   0.055   0.249   0.264
  940SOL    HW2 3911   0.162   0.129   0.296
  941SOL     OW 3912   1.183   1.335   0.119
  941SOL    HW1 3913   1.084   1.324   0.121
  941SOL    HW2 3914   1.217   1.350   0.212
  942SOL     OW 3915   0.613   0.842   1.431
  942SOL    HW1 3916   0.669   0.923   1.414
  942SOL    HW2 3917   0.672   0.762   1.434
  943SOL     OW 3918   1.493   1.767   0.959
  943SOL    HW1 3919   1.526   1.831   0.890
  943SOL    HW2 3920   1.559   1.761   1.034
  944SOL     OW 3921   0.716   0.565   1.708
  944SOL    HW1 3922   0.735   0.630   1.782
  944SOL    HW2 3923   0.776   0.485   1.717
  945SOL     OW 3924   1.450   1.220   1.633
  945SOL    HW1 3925   1.441   1.210   1.732
  945SOL    HW2 3926   1.546   1.213   1.607
  946SOL     OW 3927   0.390   1.741   1.560
  946SOL    HW1 3928   0.299   1.782   1.558
  946SOL    HW2 3929   0.383   1.647   1.592
  947SOL     OW 3930   1.674   0.883   1.254
  947SOL    HW1 3931   1.647   0.794   1.217
  947SOL    HW2 3932   1.675   0.951   1.181
  948SOL     OW 3933   1.225   0.325   0.449
  948SOL    HW1 3934   1.290   0.251   0.438
  948SOL    HW2 3935   1.245   0.375   0.533
  949SOL     OW 3936   0.594   0.745   0.652
  949SOL    HW1 3937   0.644   0.830   0.633
  949SOL    HW2 3938   0.506   0.747   0.604
  950SOL     OW 3939   1.777   0.342   1.642
  950SOL    HW1 3940   1.760   0.373   1.548
  950SOL    HW2 3941   1.693   0.305   1.680
  951SOL     OW 3942   1.730   0.934   1.517
  951SOL    HW1 3943   1.768   1.025   1.532
  951SOL    HW2 3944   1.722   0.917   1.418
  952SOL     OW 3945   0.859   1.374   0.016
  952SOL    HW1 3946   0.813   1.389   0.104
  952SOL    HW2 3947   0.903   1.459  -0.014
  953SOL     OW 3948   0.661   1.790   0.953
  953SOL    HW1 3949   0.615   1.878   0.940
  953SOL    HW2 3950   0.760   1.802   0.946
  954SOL     OW 3951   0.859   0.956   0.861
  954SOL    HW1 3952   0.913   0.887   0.909
  954SOL    HW2 3953   0.827   1.025   0.927
  955SOL     OW 3954   1.083   0.984   0.087
  955SOL    HW1 3955   1.060   1.037   0.005
  955SOL    HW2 3956   1.164   0.928   0.068
  956SOL     OW 3957   1.861   1.569   0.851
  956SOL    HW1 3958   1.790   1.557   0.781
  956SOL    HW2 3959   1.862   1.490   0.911
  957SOL     OW 3960   0.221   1.314   1.844
  957SOL    HW1 3961   0.156   1.241   1.823
  957SOL    HW2 3962   0.225   1.328   1.942
  958SOL     OW 3963   0.079   1.240   0.653
  958SOL    HW1 3964   0.078   1.193   0.741
  958SOL    HW2 3965   0.161   1.212   0.602
  959SOL     OW 3966   0.672   1.391   1.624
  959SOL    HW1 3967   0.594   1.341   1.662
  959SOL    HW2 3968   0.669   1.486   1.655
  960SOL     OW 3969   1.824   0.192   1.227
  960SOL    HW1 3970   1.820   0.102   1.271
  960SOL    HW2 3971   1.827   0.181   1.128
  961SOL     OW 3972   0.428   0.424   0.520
  961SOL    HW1 3973   0.458   0.352   0.458
  961SOL    HW2 3974   0.389   0.384   0.603
  962SOL     OW 3975   1.705   1.487   1.104
  962SOL    HW1 3976   1.612   1.462   1.077
  962SOL    HW2 3977   1.731   1.437   1.186
  963SOL     OW 3978   0.317   0.547   1.280
  963SOL    HW1 3979   0.355   0.488   1.352
  963SOL    HW2 3980   0.357   0.521   1.192
  964SOL     OW 3981   0.812   1.586   0.687
  964SOL    HW1 3982   0.844   1.596   0.593
  964SOL    HW2 3983   0.733   1.524   0.689
  965SOL     OW 3984   1.424   0.214   1.112
  965SOL    HW1 3985   1.476   0.149   1.167
  965SOL    HW2 3986   1.375   0.277   1.173
  966SOL     OW 3987   1.001   0.034   1.154
  966SOL    HW1 3988   0.938  -0.038   1.123
  966SOL    HW2 3989   1.094  -0.002   1.154
  967SOL     OW 3990   0.770   1.330   0.301
  967SOL    HW1 3991   0.724   1.243   0.318
  967SOL    HW2 3992   0.861   1.327   0.342
  968SOL     OW 3993   0.618   1.567   1.284
  968SOL    HW1 3994   0.613   1.649   1.341
  968SOL    HW2 3995   0.707   1.564   1.239
  969SOL     OW 3996   1.352   0.052   0.168
  969SOL    HW1 3997   1.387   0.011   0.084
  969SOL    HW2 3998   1.262   0.014   0.188
  970SOL     OW 3999   1.300   0.453   0.691
  970SOL    HW1 4000   1.241   0.533   0.695
  970SOL    HW2 4001   1.315   0.418   0.784
  971SOL     OW 4002   1.593   0.221   0.882
  971SOL    HW1 4003   1.509   0.220   0.936
  971SOL    HW2 4004   1.595   0.304   0.826
  972SOL     OW 4005   0.039   1.077   0.300
  972SOL    HW1 4006   0.138   1.066   0.291
  972SOL    HW2 4007  -0.001   0.991   0.332
  973SOL     OW 4008   0.875   1.646   0.337
  973SOL    HW1 4009   0.798   1.611   0.283
  973SOL    HW2 4010   0.843   1.717   0.399
  974SOL     OW 4011   0.230   0.628   1.975
  974SOL    HW1 4012   0.137   0.626   2.012
  974SOL    HW2 4013   0.231   0.589   1.883
  975SOL     OW 4014   0.225   0.275   2.858
  975SOL    HW1 4015   0.260   0.258   2.950
  975SOL    HW2 4016   0.137   0.230   2.846
  976SOL     OW 4017   0.019   0.368   2.509
  976SOL    HW1 4018  -0.063   0.411   2.548
  976SOL    HW2 4019  -0.009   0.295   2.446
  977SOL     OW 4020   0.569   1.275   3.027
  977SOL    HW1 4021   0.476   1.268   2.990
  977SOL    HW2 4022   0.580   1.364   3.071
  978SOL     OW 4023   1.555   1.511   2.565
  978SOL    HW1 4024   1.498   1.495   2.646
  978SOL    HW2 4025   1.496   1.521   2.485
  979SOL     OW 4026   1.135   0.703   2.579
  979SOL    HW1 4027   1.192   0.781   2.554
  979SOL    HW2 4028   1.075   0.729   2.655
  980SOL     OW 4029   1.755   0.607   2.093
  980SOL    HW1 4030   1.743   0.594   1.994
  980SOL    HW2 4031   1.725   0.526   2.142
  981SOL     OW 4032   0.768   1.144   2.885
  981SOL    HW1 4033   0.690   1.161   2.945
  981SOL    HW2 4034   0.802   1.231   2.849
  982SOL     OW 4035   0.850   0.798   3.685
  982SOL    HW1 4036   0.846   0.874   3.750
  982SOL    HW2 4037   0.872   0.834   3.594
  983SOL     OW 4038   0.685   1.012   2.527
  983SOL    HW1 4039   0.754   0.996   2.597
  983SOL    HW2 4040   0.612   1.069   2.565
  984SOL     OW 4041   0.686   1.161   3.665
  984SOL    HW1 4042   0.746   1.240   3.679
  984SOL    HW2 4043   0.600   1.192   3.624
  985SOL     OW 4044   0.335   1.435   2.923
  985SOL    HW1 4045   0.257   1.404   2.870
  985SOL    HW2 4046   0.393   1.493   2.866
  986SOL     OW 4047   1.460   1.505   3.201
  986SOL    HW1 4048   1.484   1.599   3.227
  986SOL    HW2 4049   1.444   1.451   3.283
  987SOL     OW 4050   0.438   0.392   3.361
  987SOL    HW1 4051   0.520   0.336   3.370
  987SOL    HW2 4052   0.357   0.334   3.365
  988SOL     OW 4053   1.603   0.447   2.599
  988SOL    HW1 4054   1.529   0.493   2.549
  988SOL    HW2 4055   1.654   0.515   2.652
  989SOL     OW 4056   0.231   1.713   2.345
  989SOL    HW1 4057   0.265   1.790   2.399
  989SOL    HW2 4058   0.275   1.713   2.255
  990SOL     OW 4059   1.127   1.341   3.552
  990SOL    HW1 4060   1.174   1.341   3.640
  990SOL    HW2 4061   1.079   1.254   3.541
  991SOL     OW 4062   0.230   1.434   2.400
  991SOL    HW1 4063   0.204   1.530   2.400
  991SOL    HW2 4064   0.159   1.380   2.445
  992SOL     OW 4065   0.240   1.091   2.748
  992SOL    HW1 4066   0.254   1.007   2.800
  992SOL    HW2 4067   0.185   1.155   2.803
  993SOL     OW 4068   0.620   1.786   3.301
  993SOL    HW1 4069   0.528   1.769   3.336
  993SOL    HW2 4070   0.648   1.878   3.327
  994SOL     OW 4071   0.606   0.964   1.985
  994SOL    HW1 4072   0.613   1.048   1.931
  994SOL    HW2 4073   0.652   0.977   2.073
  995SOL     OW 4074   1.594   0.114   3.342
  995SOL    HW1 4075   1.576   0.181   3.270
  995SOL    HW2 4076   1.591   0.160   3.431
  996SOL     OW 4077   0.122   0.643   2.425
  996SOL    HW1 4078   0.077   0.555   2.442
  996SOL    HW2 4079   0.121   0.697   2.509
  997SOL     OW 4080   1.842   1.767   2.221
  997SOL    HW1 4081   1.896   1.738   2.301
  997SOL    HW2 4082   1.872   1.857   2.192
  998SOL     OW 4083   0.027   1.596   1.979
  998SOL    HW1 4084   0.008   1.500   2.000
  998SOL    HW2 4085  -0.006   1.654   2.054
  999SOL     OW 4086   1.689   0.922   2.474
  999SOL    HW1 4087   1.784   0.893   2.482
  999SOL    HW2 4088   1.681   0.987   2.399
 1000SOL     OW 4089   1.641   1.108   2.294
 1000SOL    HW1 4090   1.727   1.110   2.242
 1000SOL    HW2 4091   1.655   1.155   2.382
 1001SOL     OW 4092   0.113   0.737   3.459
 1001SOL    HW1 4093   0.201   0.724   3.504
 1001SOL    HW2 4094   0.100   0.834   3.437
 1002SOL     OW 4095   0.613   1.365   2.588
 1002SOL    HW1 4096   0.564   1.278   2.597
 1002SOL    HW2 4097   0.590   1.408   2.501
 1003SOL     OW 4098   1.293   1.228   3.285
 1003SOL    HW1 4099   1.330   1.155   3.227
 1003SOL    HW2 4100   1.345   1.233   3.370
 1004SOL     OW 4101   0.809   0.004   2.364
 1004SOL    HW1 4102   0.849   0.095   2.355
 1004SOL    HW2 4103   0.709   0.012   2.370
 1005SOL     OW 4104   0.197   0.976   3.126
 1005SOL    HW1 4105   0.286   0.931   3.112
 1005SOL    HW2 4106   0.124   0.911   3.107
 1006SOL     OW 4107   1.525   0.999   2.052
 1006SOL    HW1 4108   1.462   0.923   2.065
 1006SOL    HW2 4109   1.573   1.017   2.138
 1007SOL     OW 4110   1.187   1.792   3.478
 1007SOL    HW1 4111   1.211   1.852   3.402
 1007SOL    HW2 4112   1.194   1.697   3.448
 1008SOL     OW 4113   0.317   0.251   3.663
 1008SOL    HW1 4114   0.388   0.322   3.669
 1008SOL    HW2 4115   0.229   0.290   3.691
 1009SOL     OW 4116   1.466   1.417   2.815
 1009SOL    HW1 4117   1.407   1.423   2.895
 1009SOL    HW2 4118   1.451   1.329   2.769
 1010SOL     OW 4119   1.667   1.714   2.434
 1010SOL    HW1 4120   1.626   1.691   2.346
 1010SOL    HW2 4121   1.649   1.640   2.499
 1011SOL     OW 4122   0.598   0.729   2.132
 1011SOL    HW1 4123   0.622   0.798   2.064
 1011SOL    HW2 4124   0.520   0.762   2.186
 1012SOL     OW 4125   1.281   0.345   2.806
 1012SOL    HW1 4126   1.195   0.295   2.793
 1012SOL    HW2 4127   1.343   0.291   2.862
 1013SOL     OW 4128   1.576   1.662   2.169
 1013SOL    HW1 4129   1.665   1.708   2.172
 1013SOL    HW2 4130   1.555   1.638   2.074
 1014SOL     OW 4131   0.807   0.605   3.327
 1014SOL    HW1 4132   0.760   0.602   3.416
 1014SOL    HW2 4133   0.756   0.550   3.261
 1015SOL     OW 4134   1.394   0.469   3.536
 1015SOL    HW1 4135   1.374   0.512   3.624
 1015SOL    HW2 4136   1.472   0.407   3.545
 1016SOL     OW 4137   0.973   0.890   3.434
 1016SOL    HW1 4138   1.019   0.806   3.405
 1016SOL    HW2 4139   0.917   0.924   3.359
 1017SOL     OW 4140   0.991   0.410   3.104
 1017SOL    HW1 4141   0.914   0.444   3.158
 1017SOL    HW2 4142   0.957   0.359   3.025
 1018SOL     OW 4143   1.041   0.701   2.291
 1018SOL    HW1 4144   1.067   0.697   2.387
 1018SOL    HW2 4145   0.956   0.650   2.277
 1019SOL     OW 4146   0.076   0.811   2.651
 1019SOL    HW1 4147   0.175   0.799   2.660
 1019SOL    HW2 4148   0.052   0.906   2.672
 1020SOL     OW 4149   0.130   1.821   3.433
 1020SOL    HW1 4150   0.120   1.806   3.532
 1020SOL    HW2 4151   0.044   1.857   3.397
 1021SOL     OW 4152   0.865   0.348   2.057
 1021SOL    HW1 4153   0.924   0.411   2.008
 1021SOL    HW2 4154   0.884   0.254   2.028
 1022SOL     OW 4155   1.719   0.585   3.693
 1022SOL    HW1 4156   1.693   0.674   3.657
 1022SOL    HW2 4157   1.717   0.517   3.620
 1023SOL     OW 4158   1.362   1.144   2.407
 1023SOL    HW1 4159   1.445   1.115   2.359
 1023SOL    HW2 4160   1.313   1.211   2.351
 1024SOL     OW 4161   0.550   0.196   2.747
 1024SOL    HW1 4162   0.545   0.191   2.847
 1024SOL    HW2 4163   0.552   0.292   2.718
 1025SOL     OW 4164   1.008   1.456   2.339
 1025SOL    HW1 4165   0.962   1.528   2.287
 1025SOL    HW2 4166   1.004   1.476   2.437
 1026SOL     OW 4167   0.351   1.801   2.715
 1026SOL    HW1 4168   0.401   1.715   2.721
 1026SOL    HW2 4169   0.416   1.878   2.712
 1027SOL     OW 4170   1.795   1.066   2.735
 1027SOL    HW1 4171   1.733   1.051   2.659
 1027SOL    HW2 4172   1.743   1.077   2.820
 1028SOL     OW 4173   1.227   1.550   3.368
 1028SOL    HW1 4174   1.233   1.473   3.432
 1028SOL    HW2 4175   1.175   1.524   3.288
 1029SOL     OW 4176   0.321   0.943   2.104
 1029SOL    HW1 4177   0.403   0.982   2.062
 1029SOL    HW2 4178   0.294   0.861   2.055
 1030SOL     OW 4179   1.458   0.735   2.590
 1030SOL    HW1 4180   1.453   0.670   2.665
 1030SOL    HW2 4181   1.538   0.794   2.603
 1031SOL     OW 4182   0.461   1.266   3.589
 1031SOL    HW1 4183   0.411   1.267   3.503
 1031SOL    HW2 4184   0.398   1.248   3.665
 1032SOL     OW 4185   1.111   1.776   2.099
 1032SOL    HW1 4186   1.051   1.714   2.149
 1032SOL    HW2 4187   1.142   1.732   2.014
 1033SOL     OW 4188   0.202   0.285   3.360
 1033SOL    HW1 4189   0.122   0.345   3.347
 1033SOL    HW2 4190   0.192   0.236   3.446
 1034SOL     OW 4191   1.632   1.377   1.943
 1034SOL    HW1 4192   1.600   1.471   1.933
 1034SOL    HW2 4193   1.556   1.314   1.931
 1035SOL     OW 4194   0.464   1.743   2.185
 1035SOL    HW1 4195   0.497   1.782   2.271
 1035SOL    HW2 4196   0.540   1.736   2.120
 1036SOL     OW 4197   1.400   0.107   2.288
 1036SOL    HW1 4198   1.376   0.070   2.198
 1036SOL    HW2 4199   1.499   0.123   2.292
 1037SOL     OW 4200   0.249   1.785   3.103
 1037SOL    HW1 4201   0.306   1.720   3.153
 1037SOL    HW2 4202   0.233   1.752   3.010
 1038SOL     OW 4203   0.940   1.698   2.766
 1038SOL    HW1 4204   1.020   1.641   2.787
 1038SOL    HW2 4205   0.891   1.658   2.689
 1039SOL     OW 4206   0.382   0.700   2.342
 1039SOL    HW1 4207   0.427   0.610   2.339
 1039SOL    HW2 4208   0.288   0.689   2.375
 1040SOL     OW 4209   1.547   0.222   3.591
 1040SOL    HW1 4210   1.542   0.259   3.683
 1040SOL    HW2 4211   1.475   0.153   3.579
 1041SOL     OW 4212   0.614   0.122   1.979
 1041SOL    HW1 4213   0.712   0.100   1.986
 1041SOL    HW2 4214   0.583   0.105   1.886
 1042SOL     OW 4215   0.781   0.264   3.611
 1042SOL    HW1 4216   0.848   0.203   3.654
 1042SOL    HW2 4217   0.708   0.283   3.676
 1043SOL     OW 4218   0.888   1.514   3.057
 1043SOL    HW1 4219   0.865   1.489   2.963
 1043SOL    HW2 4220   0.949   1.445   3.096
 1044SOL     OW 4221   1.351   0.590   3.295
 1044SOL    HW1 4222   1.379   0.547   3.380
 1044SOL    HW2 4223   1.376   0.686   3.296
 1045SOL     OW 4224   0.803   1.402   2.786
 1045SOL    HW1 4225   0.893   1.416   2.744
 1045SOL    HW2 4226   0.732   1.404   2.715
 1046SOL     OW 4227   0.922   0.503   2.761
 1046SOL    HW1 4228   0.897   0.494   2.665
 1046SOL    HW2 4229   0.970   0.421   2.792
 1047SOL     OW 4230   0.539   0.064   2.374
 1047SOL    HW1 4231   0.458   0.065   2.432
 1047SOL    HW2 4232   0.542   0.147   2.319
 1048SOL     OW 4233   1.434   1.188   1.903
 1048SOL    HW1 4234   1.466   1.112   1.960
 1048SOL    HW2 4235   1.342   1.215   1.933
 1049SOL     OW 4236   0.297   0.035   2.033
 1049SOL    HW1 4237   0.346   0.119   2.012
 1049SOL    HW2 4238   0.359  -0.030   2.078
 1050SOL     OW 4239   1.076   0.683   3.326
 1050SOL    HW1 4240   0.996   0.622   3.329
 1050SOL    HW2 4241   1.157   0.630   3.302
 1051SOL     OW 4242   1.227   1.570   2.655
 1051SOL    HW1 4243   1.248   1.644   2.590
 1051SOL    HW2 4244   1.295   1.570   2.728
 1052SOL     OW 4245   0.459   1.152   2.603
 1052SOL    HW1 4246   0.388   1.125   2.668
 1052SOL    HW2 4247   0.433   1.124   2.510
 1053SOL     OW 4248   1.271   1.797   2.453
 1053SOL    HW1 4249   1.315   1.861   2.389
 1053SOL    HW2 4250   1.221   1.849   2.523
 1054SOL     OW 4251   1.032   0.549   1.878
 1054SOL    HW1 4252   0.991   0.631   1.839
 1054SOL    HW2 4253   1.096   0.575   1.951
 1055SOL     OW 4254   0.078   0.556   3.248
 1055SOL    HW1 4255   0.170   0.555   3.207
 1055SOL    HW2 4256   0.072   0.630   3.315
 1056SOL     OW 4257   0.561   0.222   3.009
 1056SOL    HW1 4258   0.599   0.138   3.046
 1056SOL    HW2 4259   0.473   0.241   3.053
 1057SOL     OW 4260   0.866   0.454   2.504
 1057SOL    HW1 4261   0.834   0.526   2.442
 1057SOL    HW2 4262   0.890   0.373   2.451
 1058SOL     OW 4263   1.017   0.039   2.615
 1058SOL    HW1 4264   0.945   0.044   2.546
 1058SOL    HW2 4265   0.993  -0.030   2.684
 1059SOL     OW 4266   1.429   1.173   2.729
 1059SOL    HW1 4267   1.374   1.089   2.722
 1059SOL    HW2 4268   1.455   1.202   2.637
 1060SOL     OW 4269   1.466   0.590   2.854
 1060SOL    HW1 4270   1.436   0.495   2.861
 1060SOL    HW2 4271   1.539   0.606   2.920
 1061SOL     OW 4272   1.857   0.833   2.239
 1061SOL    HW1 4273   1.899   0.769   2.303
 1061SOL    HW2 4274   1.819   0.782   2.161
 1062SOL     OW 4275   0.488   1.385   2.036
 1062SOL    HW1 4276   0.401   1.370   2.083
 1062SOL    HW2 4277   0.471   1.411   1.941
 1063SOL     OW 4278   1.664   1.280   2.519
 1063SOL    HW1 4279   1.763   1.288   2.533
 1063SOL    HW2 4280   1.619   1.364   2.550
 1064SOL     OW 4281   1.390   0.575   1.940
 1064SOL    HW1 4282   1.336   0.554   2.021
 1064SOL    HW2 4283   1.481   0.534   1.949
 1065SOL     OW 4284   0.527   0.256   2.190
 1065SOL    HW1 4285   0.554   0.197   2.115
 1065SOL    HW2 4286   0.527   0.351   2.159
 1066SOL     OW 4287   1.754   1.223   3.450
 1066SOL    HW1 4288   1.845   1.184   3.437
 1066SOL    HW2 4289   1.762   1.319   3.474
 1067SOL     OW 4290   1.064   1.347   3.202
 1067SOL    HW1 4291   0.984   1.324   3.257
 1067SOL    HW2 4292   1.147   1.321   3.251
 1068SOL     OW 4293   1.592   1.629   3.487
 1068SOL    HW1 4294   1.619   1.663   3.397
 1068SOL    HW2 4295   1.671   1.591   3.533
 1069SOL     OW 4296   1.111   1.195   2.962
 1069SOL    HW1 4297   1.071   1.239   3.043
 1069SOL    HW2 4298   1.070   1.232   2.879
 1070SOL     OW 4299   1.638   1.099   2.941
 1070SOL    HW1 4300   1.643   1.180   3.000
 1070SOL    HW2 4301   1.552   1.101   2.890
 1071SOL     OW 4302   0.915   0.089   3.264
 1071SOL    HW1 4303   0.940   0.069   3.169
 1071SOL    HW2 4304   0.987   0.145   3.306
 1072SOL     OW 4305   0.980   1.116   3.581
 1072SOL    HW1 4306   0.881   1.122   3.591
 1072SOL    HW2 4307   1.003   1.036   3.525
 1073SOL     OW 4308   0.705   1.050   2.230
 1073SOL    HW1 4309   0.691   1.057   2.329
 1073SOL    HW2 4310   0.789   0.999   2.212
 1074SOL     OW 4311   0.410   0.813   3.113
 1074SOL    HW1 4312   0.496   0.825   3.163
 1074SOL    HW2 4313   0.368   0.726   3.140
 1075SOL     OW 4314   1.274   0.386   3.124
 1075SOL    HW1 4315   1.295   0.460   3.188
 1075SOL    HW2 4316   1.185   0.403   3.081
 1076SOL     OW 4317   0.064   1.564   3.193
 1076SOL    HW1 4318   0.018   1.646   3.159
 1076SOL    HW2 4319   0.162   1.583   3.202
 1077SOL     OW 4320   0.367   1.100   2.363
 1077SOL    HW1 4321   0.360   1.183   2.307
 1077SOL    HW2 4322   0.371   1.020   2.303
 1078SOL     OW 4323   0.566   0.537   2.727
 1078SOL    HW1 4324   0.578   0.603   2.653
 1078SOL    HW2 4325   0.612   0.571   2.810
 1079SOL     OW 4326   1.252   1.348   2.250
 1079SOL    HW1 4327   1.302   1.425   2.290
 1079SOL    HW2 4328   1.157   1.350   2.282
 1080SOL     OW 4329   1.272   1.445   3.004
 1080SOL    HW1 4330   1.319   1.458   3.091
 1080SOL    HW2 4331   1.206   1.371   3.013
 1081SOL     OW 4332   1.582   0.639   2.334
 1081SOL    HW1 4333   1.551   0.700   2.407
 1081SOL    HW2 4334   1.632   0.691   2.265
 1082SOL     OW 4335   0.354   1.510   3.191
 1082SOL    HW1 4336   0.333   1.466   3.104
 1082SOL    HW2 4337   0.451   1.536   3.194
 1083SOL     OW 4338   0.402   0.751   3.460
 1083SOL    HW1 4339   0.470   0.806   3.413
 1083SOL    HW2 4340   0.442   0.663   3.487
 1084SOL     OW 4341   1.587   0.779   3.532
 1084SOL    HW1 4342   1.495   0.817   3.527
 1084SOL    HW2 4343   1.647   0.826   3.467
 1085SOL     OW 4344   1.013   0.105   3.632
 1085SOL    HW1 4345   1.019   0.190   3.580
 1085SOL    HW2 4346   1.045   0.029   3.575
 1086SOL     OW 4347   0.504   0.050   3.602
 1086SOL    HW1 4348   0.462  -0.007   3.532
 1086SOL    HW2 4349   0.438   0.119   3.634
 1087SOL     OW 4350   0.573   0.870   2.891
 1087SOL    HW1 4351   0.617   0.959   2.882
 1087SOL    HW2 4352   0.510   0.870   2.968
 1088SOL     OW 4353   1.360   0.862   2.907
 1088SOL    HW1 4354   1.285   0.862   2.841
 1088SOL    HW2 4355   1.397   0.770   2.916
 1089SOL     OW 4356   1.209   0.525   2.137
 1089SOL    HW1 4357   1.222   0.441   2.191
 1089SOL    HW2 4358   1.180   0.599   2.197
 1090SOL     OW 4359   0.307   0.213   3.093
 1090SOL    HW1 4360   0.284   0.250   3.183
 1090SOL    HW2 4361   0.277   0.118   3.087
 1091SOL     OW 4362   0.037   1.310   3.144
 1091SOL    HW1 4363   0.090   1.261   3.212
 1091SOL    HW2 4364   0.059   1.408   3.149
 1092SOL     OW 4365   0.732   0.634   2.926
 1092SOL    HW1 4366   0.791   0.608   2.850
 1092SOL    HW2 4367   0.704   0.730   2.915
 1093SOL     OW 4368   1.728   0.935   3.716
 1093SOL    HW1 4369   1.682   0.928   3.627
 1093SOL    HW2 4370   1.666   0.979   3.782
 1094SOL     OW 4371   0.307   0.063   2.480
 1094SOL    HW1 4372   0.296   0.157   2.513
 1094SOL    HW2 4373   0.302   0.000   2.557
 1095SOL     OW 4374   1.622   0.367   2.236
 1095SOL    HW1 4375   1.624   0.291   2.300
 1095SOL    HW2 4376   1.574   0.444   2.276
 1096SOL     OW 4377   1.023   0.766   2.828
 1096SOL    HW1 4378   1.038   0.787   2.924
 1096SOL    HW2 4379   0.993   0.671   2.819
 1097SOL     OW 4380   0.980   1.573   3.562
 1097SOL    HW1 4381   0.960   1.617   3.474
 1097SOL    HW2 4382   1.019   1.482   3.546
 1098SOL     OW 4383   1.859   1.518   3.467
 1098SOL    HW1 4384   1.873   1.545   3.372
 1098SOL    HW2 4385   1.942   1.540   3.520
 1099SOL     OW 4386   0.350   0.898   3.666
 1099SOL    HW1 4387   0.426   0.942   3.714
 1099SOL    HW2 4388   0.385   0.851   3.584
 1100SOL     OW 4389   1.540   0.274   1.987
 1100SOL    HW1 4390   1.479   0.199   2.010
 1100SOL    HW2 4391   1.562   0.326   2.070
 1101SOL     OW 4392   1.303   0.838   1.904
 1101SOL    HW1 4393   1.337   0.745   1.919
 1101SOL    HW2 4394   1.321   0.865   1.809
 1102SOL     OW 4395   1.068   1.333   2.711
 1102SOL    HW1 4396   1.075   1.249   2.656
 1102SOL    HW2 4397   1.130   1.402   2.675
 1103SOL     OW 4398   0.319   0.810   2.811
 1103SOL    HW1 4399   0.412   0.846   2.816
 1103SOL    HW2 4400   0.313   0.725   2.863
 1104SOL     OW 4401   0.339   0.509   2.868
 1104SOL    HW1 4402   0.287   0.426   2.851
 1104SOL    HW2 4403   0.416   0.514   2.804
 1105SOL     OW 4404   1.138   0.380   3.540
 1105SOL    HW1 4405   1.093   0.443   3.604
 1105SOL    HW2 4406   1.231   0.411   3.523
 1106SOL     OW 4407   1.160   0.207   3.339
 1106SOL    HW1 4408   1.160   0.271   3.416
 1106SOL    HW2 4409   1.188   0.255   3.256
 1107SOL     OW 4410   0.008   1.326   2.062
 1107SOL    HW1 4411  -0.085   1.347   2.031
 1107SOL    HW2 4412   0.018   1.227   2.075
 1108SOL     OW 4413   0.088   1.801   2.789
 1108SOL    HW1 4414   0.046   1.715   2.762
 1108SOL    HW2 4415   0.182   1.804   2.755
 1109SOL     OW 4416   0.504   1.568   2.772
 1109SOL    HW1 4417   0.570   1.642   2.781
 1109SOL    HW2 4418   0.548   1.489   2.730
 1110SOL     OW 4419   1.002   0.796   3.100
 1110SOL    HW1 4420   1.043   0.764   3.186
 1110SOL    HW2 4421   0.906   0.769   3.097
 1111SOL     OW 4422   0.040   0.544   2.976
 1111SOL    HW1 4423   0.125   0.511   2.935
 1111SOL    HW2 4424   0.053   0.559   3.074
 1112SOL     OW 4425   0.189   0.520   3.584
 1112SOL    HW1 4426   0.248   0.480   3.514
 1112SOL    HW2 4427   0.131   0.591   3.543
 1113SOL     OW 4428   1.369   0.950   3.522
 1113SOL    HW1 4429   1.408   1.039   3.542
 1113SOL    HW2 4430   1.379   0.930   3.425
 1114SOL     OW 4431   0.815   0.572   2.187
 1114SOL    HW1 4432   0.822   0.483   2.141
 1114SOL    HW2 4433   0.721   0.606   2.179
 1115SOL     OW 4434   1.657   0.604   3.068
 1115SOL    HW1 4435   1.619   0.535   3.130
 1115SOL    HW2 4436   1.739   0.568   3.024
 1116SOL     OW 4437   0.252   1.564   3.606
 1116SOL    HW1 4438   0.222   1.621   3.682
 1116SOL    HW2 4439   0.245   1.467   3.632
 1117SOL     OW 4440   0.671   0.464   3.131
 1117SOL    HW1 4441   0.637   0.375   3.101
 1117SOL    HW2 4442   0.697   0.518   3.051
 1118SOL     OW 4443   0.930   1.678   3.327
 1118SOL    HW1 4444   0.906   1.660   3.232
 1118SOL    HW2 4445   0.960   1.772   3.337
 1119SOL     OW 4446   0.473   0.500   2.053
 1119SOL    HW1 4447   0.534   0.580   2.057
 1119SOL    HW2 4448   0.378   0.531   2.060
 1120SOL     OW 4449   0.159   1.137   3.328
 1120SOL    HW1 4450   0.181   1.076   3.404
 1120SOL    HW2 4451   0.169   1.088   3.242
 1121SOL     OW 4452   1.347   1.059   3.096
 1121SOL    HW1 4453   1.371   0.996   3.022
 1121SOL    HW2 4454   1.257   1.099   3.078
 1122SOL     OW 4455   1.302   0.855   2.171
 1122SOL    HW1 4456   1.216   0.824   2.213
 1122SOL    HW2 4457   1.298   0.841   2.072
 1123SOL     OW 4458   1.759   1.747   3.016
 1123SOL    HW1 4459   1.820   1.777   2.943
 1123SOL    HW2 4460   1.721   1.658   2.994
 1124SOL     OW 4461   1.252   1.731   2.990
 1124SOL    HW1 4462   1.336   1.736   2.936
 1124SOL    HW2 4463   1.229   1.635   3.008
 1125SOL     OW 4464   0.083   1.258   2.884
 1125SOL    HW1 4465   0.078   1.257   2.984
 1125SOL    HW2 4466   0.000   1.217   2.846
 1126SOL     OW 4467   0.688   1.662   3.578
 1126SOL    HW1 4468   0.632   1.743   3.587
 1126SOL    HW2 4469   0.740   1.666   3.492
 1127SOL     OW 4470   1.726   0.135   2.385
 1127SOL    HW1 4471   1.799   0.118   2.318
 1127SOL    HW2 4472   1.695   0.048   2.423
 1128SOL     OW 4473   1.388   1.573   2.339
 1128SOL    HW1 4474   1.455   1.585   2.265
 1128SOL    HW2 4475   1.348   1.662   2.362
 1129SOL     OW 4476   0.130   1.794   3.713
 1129SOL    HW1 4477   0.089   1.720   3.766
 1129SOL    HW2 4478   0.194   1.845   3.771
 1130SOL     OW 4479   1.280   0.927   2.534
 1130SOL    HW1 4480   1.340   0.846   2.536
 1130SOL    HW2 4481   1.320   0.996   2.474
 1131SOL     OW 4482   0.830   1.273   3.284
 1131SOL    HW1 4483   0.825   1.306   3.379
 1131SOL    HW2 4484   0.744   1.292   3.238
 1132SOL     OW 4485   0.672   1.616   2.016
 1132SOL    HW1 4486   0.681   1.626   1.917
 1132SOL    HW2 4487   0.632   1.527   2.037
 1133SOL     OW 4488   1.650   1.720   3.256
 1133SOL    HW1 4489   1.703   1.730   3.172
 1133SOL    HW2 4490   1.623   1.810   3.290
 1134SOL     OW 4491   1.841   0.175   2.825
 1134SOL    HW1 4492   1.880   0.090   2.789
 1134SOL    HW2 4493   1.743   0.177   2.806
 1135SOL     OW 4494   0.263   0.326   2.582
 1135SOL    HW1 4495   0.184   0.377   2.548
 1135SOL    HW2 4496   0.254   0.311   2.680
 1136SOL     OW 4497   1.194   1.612   1.893
 1136SOL    HW1 4498   1.200   1.519   1.930
 1136SOL    HW2 4499   1.135   1.612   1.813
 1137SOL     OW 4500   0.822   1.002   3.234
 1137SOL    HW1 4501   0.862   1.001   3.142
 1137SOL    HW2 4502   0.832   1.094   3.274
 1138SOL     OW 4503   0.916   0.910   2.153
 1138SOL    HW1 4504   0.979   0.948   2.085
 1138SOL    HW2 4505   0.956   0.827   2.192
 1139SOL     OW 4506   1.504   1.607   1.906
 1139SOL    HW1 4507   1.412   1.644   1.913
 1139SOL    HW2 4508   1.542   1.627   1.816
 1140SOL     OW 4509   0.372   1.288   3.352
 1140SOL    HW1 4510   0.359   1.381   3.318
 1140SOL    HW2 4511   0.288   1.236   3.339
 1141SOL     OW 4512   1.614   1.292   3.151
 1141SOL    HW1 4513   1.674   1.295   3.231
 1141SOL    HW2 4514   1.539   1.356   3.164
 1142SOL     OW 4515   1.039   1.098   2.558
 1142SOL    HW1 4516   0.969   1.051   2.612
 1142SOL    HW2 4517   1.098   1.030   2.515
 1143SOL     OW 4518   1.014   0.236   2.833
 1143SOL    HW1 4519   1.006   0.200   2.740
 1143SOL    HW2 4520   1.012   0.160   2.898
 1144SOL     OW 4521   0.590   1.487   2.353
 1144SOL    HW1 4522   0.632   1.429   2.283
 1144SOL    HW2 4523   0.546   1.566   2.309
 1145SOL     OW 4524   1.709   0.385   3.243
 1145SOL    HW1 4525   1.782   0.454   3.247
 1145SOL    HW2 4526   1.737   0.310   3.184
 1146SOL     OW 4527   0.255   1.348   2.152
 1146SOL    HW1 4528   0.159   1.349   2.125
 1146SOL    HW2 4529   0.267   1.401   2.236
 1147SOL     OW 4530   0.105   1.013   3.588
 1147SOL    HW1 4531   0.028   0.980   3.642
 1147SOL    HW2 4532   0.190   0.983   3.630
 1148SOL     OW 4533   0.672   0.203   3.351
 1148SOL    HW1 4534   0.762   0.187   3.311
 1148SOL    HW2 4535   0.680   0.208   3.450
 1149SOL     OW 4536   0.075   0.345   1.895
 1149SOL    HW1 4537  -0.017   0.317   1.866
 1149SOL    HW2 4538   0.106   0.422   1.839
 1150SOL     OW 4539   1.440   0.856   3.260
 1150SOL    HW1 4540   1.383   0.908   3.197
 1150SOL    HW2 4541   1.536   0.868   3.236
 1151SOL     OW 4542   0.072   0.166   2.180
 1151SOL    HW1 4543   0.055   0.249   2.126
 1151SOL    HW2 4544   0.162   0.129   2.158
 1152SOL     OW 4545   1.183   1.335   1.981
 1152SOL    HW1 4546   1.084   1.324   1.983
 1152SOL    HW2 4547   1.217   1.350   2.074
 1153SOL     OW 4548   0.613   0.842   3.293
 1153SOL    HW1 4549   0.669   0.923   3.276
 1153SOL    HW2 4550   0.672   0.762   3.296
 1154SOL     OW 4551   1.493   1.767   2.821
 1154SOL    HW1 4552   1.526   1.831   2.752
 1154SOL    HW2 4553   1.559   1.761   2.896
 1155SOL     OW 4554   0.716   0.565   3.570
 1155SOL    HW1 4555   0.735   0.630   3.644
 1155SOL    HW2 4556   0.776   0.485   3.579
 1156SOL     OW 4557   1.450   1.220   3.495
 1156SOL    HW1 4558   1.441   1.210   3.594
 1156SOL    HW2 4559   1.546   1.213   3.469
 1157SOL     OW 4560   0.390   1.741   3.422
 1157SOL    HW1 4561   0.299   1.782   3.420
 1157SOL    HW2 4562   0.383   1.647   3.454
 1158SOL     OW 4563   1.674   0.883   3.116
 1158SOL    HW1 4564   1.647   0.794   3.079
 1158SOL    HW2 4565   1.675   0.951   3.043
 1159SOL     OW 4566   1.225   0.325   2.311
 1159SOL    HW1 4567   1.290   0.251   2.300
 1159SOL    HW2 4568   1.245   0.375   2.395
 1160SOL     OW 4569   0.594   0.745   2.514
 1160SOL    HW1 4570   0.644   0.830   2.495
 1160SOL    HW2 4571   0.506   0.747   2.466
 1161SOL     OW 4572   1.777   0.342   3.504
 1161SOL    HW1 4573   1.760   0.373   3.410
 1161SOL    HW2 4574   1.693   0.305   3.542
 1162SOL     OW 4575   1.730   0.934   3.379
 1162SOL    HW1 4576   1.768   1.025   3.394
 1162SOL    HW2 4577   1.722   0.917   3.280
 1163SOL     OW 4578   0.859   1.374   1.878
 1163SOL    HW1 4579   0.813   1.389   1.966
 1163SOL    HW2 4580   0.903   1.459   1.848
 1164SOL     OW 4581   0.661   1.790   2.815
 1164SOL    HW1 4582   0.615   1.878   2.802
 1164SOL    HW2 4583   0.760   1.802   2.808
 1165SOL     OW 4584   0.859   0.956   2.723
 1165SOL    HW1 4585   0.913   0.887   2.771
 1165SOL    HW2 4586   0.827   1.025   2.789
 1166SOL     OW 4587   1.083   0.984   1.949
 1166SOL    HW1 4588   1.060   1.037   1.867
 1166SOL    HW2 4589   1.164   0.928   1.930
 1167SOL     OW 4590   1.861   1.569   2.713
 1167SOL    HW1 4591   1.790   1.557   2.643
 1167SOL    HW2 4592   1.862   1.490   2.773
 1168SOL     OW 4593   0.221   1.314   3.706
 1168SOL    HW1 4594   0.156   1.241   3.685
 1168SOL    HW2 4595   0.225   1.328   3.804
 1169SOL     OW 4596   0.079   1.240   2.515
 1169SOL    HW1 4597   0.078   1.193   2.603
 1169SOL    HW2 4598   0.161   1.212   2.464
 1170SOL     OW 4599   0.672   1.391   3.486
 1170SOL    HW1 4600   0.594   1.341   3.524
 1170SOL    HW2 4601   0.669   1.486   3.517
 1171SOL     OW 4602   1.824   0.192   3.089
 1171SOL    HW1 4603   1.820   0.102   3.133
 1171SOL    HW2 4604   1.827   0.181   2.990
 1172SOL     OW 4605   0.428   0.424   2.382
 1172SOL    HW1 4606   0.458   0.352   2.320
 1172SOL    HW2 4607   0.389   0.384   2.465
 1173SOL     OW 4608   1.705   1.487   2.966
 1173SOL    HW1 4609   1.612   1.462   2.939
 1173SOL    HW2 4610   1.731   1.437   3.048
 1174SOL     OW 4611   0.317   0.547   3.142
 1174SOL    HW1 4612   0.355   0.488   3.214
 1174SOL    HW2 4613   0.357   0.521   3.054
 1175SOL     OW 4614   0.812   1.586   2.549
 1175SOL    HW1 4615   0.844   1.596   2.455
 1175SOL    HW2 4616   0.733   1.524   2.551
 1176SOL     OW 4617   1.424   0.214   2.974
 1176SOL    HW1 4618   1.476   0.149   3.029
 1176SOL    HW2 4619   1.375   0.277   3.035
 1177SOL     OW 4620   1.001   0.034   3.016
 1177SOL    HW1 4621   0.938  -0.038   2.985
 1177SOL    HW2 4622   1.094  -0.002   3.016
 1178SOL     OW 4623   0.770   1.330   2.163
 1178SOL    HW1 4624   0.724   1.243   2.180
 1178SOL    HW2 4625   0.861   1.327   2.204
 1179SOL     OW 4626   0.618   1.567   3.146
 1179SOL    HW1 4627   0.613   1.649   3.203
 1179SOL    HW2 4628   0.707   1.564   3.101
 1180SOL     OW 4629   1.352   0.052   2.030
 1180SOL    HW1 4630   1.387   0.011   1.946
 1180SOL    HW2 4631   1.262   0.014   2.050
 1181SOL     OW 4632   1.300   0.453   2.553
 1181SOL    HW1 4633   1.241   0.533   2.557
 1181SOL    HW2 4634   1.315   0.418   2.646
 1182SOL     OW 4635   1.593   0.221   2.744
 1182SOL    HW1 4636   1.509   0.220   2.798
 1182SOL    HW2 4637   1.595   0.304   2.688
 1183SOL     OW 4638   0.039   1.077   2.162
 1183SOL    HW1 4639   0.138   1.066   2.153
 1183SOL    HW2 4640  -0.001   0.991   2.194
 1184SOL     OW 4641   0.875   1.646   2.199
 1184SOL    HW1 4642   0.798   1.611   2.145
 1184SOL    HW2 4643   0.843   1.717   2.261
 1185SOL     OW 4644   0.230   0.628   3.837
 1185SOL    HW1 4645   0.137   0.626   3.874
 1185SOL    HW2 4646   0.231   0.589   3.745
 1186SOL     OW 4647   0.225   0.275   4.720
 1186SOL    HW1 4648   0.260   0.258   4.812
 1186SOL    HW2 4649   0.137   0.230   4.708
 1187SOL     OW 4650   0.019   0.368   4.371
 1187SOL    HW1 4651  -0.063   0.411   4.410
 1187SOL    HW2 4652  -0.009   0.295   4.308
 1188SOL     OW 4653   0.569   1.275   4.889
 1188SOL    HW1 4654   0.476   1.268   4.852
 1188SOL    HW2 4655   0.580   1.364   4.933
 1189SOL     OW 4656   1.555   1.511   4.427
 1189SOL    HW1 4657   1.498   1.495   4.508
 1189SOL    HW2 4658   1.496   1.521   4.347
 1190SOL     OW 4659   1.135   0.703   4.441
 1190SOL    HW1 4660   1.192   0.781   4.416
 1190SOL    HW2 4661   1.075   0.729   4.517
 1191SOL     OW 4662   1.755   0.607   3.955
 1191SOL    HW1 4663   1.743   0.594   3.856
 1191SOL    HW2 4664   1.725   0.526   4.004
 1192SOL     OW 4665   0.768   1.144   4.747
 1192SOL    HW1 4666   0.690   1.161   4.807
 1192SOL    HW2 4667   0.802   1.231   4.711
 1193SOL     OW 4668   0.850   0.798   5.547
 1193SOL    HW1 4669   0.846   0.874   5.612
 1193SOL    HW2 4670   0.872   0.834   5.456
 1194SOL     OW 4671   0.685   1.012   4.389
 1194SOL    HW1 4672   0.754   0.996   4.459
 1194SOL    HW2 4673   0.612   1.069   4.427
 1195SOL     OW 4674   0.686   1.161   5.527
 1195SOL    HW1 4675   0.746   1.240   5.541
 1195SOL    HW2 4676   0.600   1.192   5.486
 1196SOL     OW 4677   0.335   1.435   4.785
 1196SOL    HW1 4678   0.257   1.404   4.732
 1196SOL    HW2 4679   0.393   1.493   4.728
 1197SOL     OW 4680   1.460   1.505   5.063
 1197SOL    HW1 4681   1.484   1.599   5.089
 1197SOL    HW2 4682   1.444   1.451   5.145
 1198SOL     OW 4683   0.438   0.392   5.223
 1198SOL    HW1 4684   0.520   0.336   5.232
 1198SOL    HW2 4685   0.357   0.334   5.227
 1199SOL     OW 4686   1.603   0.447   4.461
 1199SOL    HW1 4687   1.529   0.493   4.411
 1199SOL    HW2 4688   1.654   0.515   4.514
 1200SOL     OW 4689   0.231   1.713   4.207
 1200SOL    HW1 4690   0.265   1.790   4.261
 1200SOL    HW2 4691   0.275   1.713   4.117
 1201SOL     OW 4692   1.127   1.341   5.414
 1201SOL    HW1 4693   1.174   1.341   5.502
 1201SOL    HW2 4694   1.079   1.254   5.403
 1202SOL     OW 4695   0.230   1.434   4.262
 1202SOL    HW1 4696   0.204   1.530   4.262
 1202SOL    HW2 4697   0.159   1.380   4.307
 1203SOL     OW 4698   0.240   1.091   4.610
 1203SOL    HW1 4699   0.254   1.007   4.662
 1203SOL    HW2 4700   0.185   1.155   4.665
 1204SOL     OW 4701   0.620   1.786   5.163
 1204SOL    HW1 4702   0.528   1.769   5.198
 1204SOL    HW2 4703   0.648   1.878   5.189
 1205SOL     OW 4704   0.606   0.964   3.847
 1205SOL    HW1 4705   0.613   1.048   3.793
 1205SOL    HW2 4706   0.652   0.977   3.935
 1206SOL     OW 4707   1.594   0.114   5.204
 1206SOL    HW1 4708   1.576   0.181   5.132
 1206SOL    HW2 4709   1.591   0.160   5.293
 1207SOL     OW 4710   0.122   0.643   4.287
 1207SOL    HW1 4711   0.077   0.555   4.304
 1207SOL    HW2 4712   0.121   0.697   4.371
 1208SOL     OW 4713   1.842   1.767   4.083
 1208SOL    HW1 4714   1.896   1.738   4.163
 1208SOL    HW2 4715   1.872   1.857   4.054
 1209SOL     OW 4716   0.027   1.596   3.841
 1209SOL    HW1 4717   0.008   1.500   3.862
 1209SOL    HW2 4718  -0.006   1.654   3.916
 1210SOL     OW 4719   1.689   0.922   4.336
 1210SOL    HW1 4720   1.784   0.893   4.344
 1210SOL    HW2 4721   1.681   0.987   4.261
 1211SOL     OW 4722   1.641   1.108   4.156
 1211SOL    HW1 4723   1.727   1.110   4.104
 1211SOL    HW2 4724   1.655   1.155   4.244
 1212SOL     OW 4725   0.113   0.737   5.321
 1212SOL    HW1 4726   0.201   0.724   5.366
 1212SOL    HW2 4727   0.100   0.834   5.299
 1213SOL     OW 4728   0.613   1.365   4.450
 1213SOL    HW1 4729   0.564   1.278   4.459
 1213SOL    HW2 4730   0.590   1.408   4.363
 1214SOL     OW 4731   1.293   1.228   5.147
 1214SOL    HW1 4732   1.330   1.155   5.089
 1214SOL    HW2 4733   1.345   1.233   5.232
 1215SOL     OW 4734   0.809   0.004   4.226
 1215SOL    HW1 4735   0.849   0.095   4.217
 1215SOL    HW2 4736   0.709   0.012   4.232
 1216SOL     OW 4737   0.197   0.976   4.988
 1216SOL    HW1 4738   0.286   0.931   4.974
 1216SOL    HW2 4739   0.124   0.911   4.969
 1217SOL     OW 4740   1.525   0.999   3.914
 1217SOL    HW1 4741   1.462   0.923   3.927
 1217SOL    HW2 4742   1.573   1.017   4.000
 1218SOL     OW 4743   1.187   1.792   5.340
 1218SOL    HW1 4744   1.211   1.852   5.264
 1218SOL    HW2 4745   1.194   1.697   5.310
 1219SOL     OW 4746   0.317   0.251   5.525
 1219SOL    HW1 4747   0.388   0.322   5.531
 1219SOL    HW2 4748   0.229   0.290   5.553
 1220SOL     OW 4749   1.466   1.417   4.677
 1220SOL    HW1 4750   1.407   1.423   4.757
 1220SOL    HW2 4751   1.451   1.329   4.631
 1221SOL     OW 4752   1.667   1.714   4.296
 1221SOL    HW1 4753   1.626   1.691   4.208
 1221SOL    HW2 4754   1.649   1.640   4.361
 1222SOL     OW 4755   0.598   0.729   3.994
 1222SOL    HW1 4756   0.622   0.798   3.926
 1222SOL    HW2 4757   0.520   0.762   4.048
 1223SOL     OW 4758   1.281   0.345   4.668
 1223SOL    HW1 4759   1.195   0.295   4.655
 1223SOL    HW2 4760   1.343   0.291   4.724
 1224SOL     OW 4761   1.576   1.662   4.031
 1224SOL    HW1 4762   1.665   1.708   4.034
 1224SOL    HW2 4763   1.555   1.638   3.936
 1225SOL     OW 4764   0.807   0.605   5.189
 1225SOL    HW1 4765   0.760   0.602   5.278
 1225SOL    HW2 4766   0.756   0.550   5.123
 1226SOL     OW 4767   1.394   0.469   5.398
 1226SOL    HW1 4768   1.374   0.512   5.486
 1226SOL    HW2 4769   1.472   0.407   5.407
 1227SOL     OW 4770   0.973   0.890   5.296
 1227SOL    HW1 4771   1.019   0.806   5.267
 1227SOL    HW2 4772   0.917   0.924   5.221
 1228SOL     OW 4773   0.991   0.410   4.966
 1228SOL    HW1 4774   0.914   0.444   5.020
 1228SOL    HW2 4775   0.957   0.359   4.887
 1229SOL     OW 4776   1.041   0.701   4.153
 1229SOL    HW1 4777   1.067   0.697   4.249
 1229SOL    HW2 4778   0.956   0.650   4.139
 1230SOL     OW 4779   0.076   0.811   4.513
 1230SOL    HW1 4780   0.175   0.799   4.522
 1230SOL    HW2 4781   0.052   0.906   4.534
 1231SOL     OW 4782   0.130   1.821   5.295
 1231SOL    HW1 4783   0.120   1.806   5.394
 1231SOL    HW2 4784   0.044   1.857   5.259
 1232SOL     OW 4785   0.865   0.348   3.919
 1232SOL    HW1 4786   0.924   0.411   3.870
 1232SOL    HW2 4787   0.884   0.254   3.890
 1233SOL     OW 4788   1.719   0.585   5.555
 1233SOL    HW1 4789   1.693   0.674   5.519
 1233SOL    HW2 4790   1.717   0.517   5.482
 1234SOL     OW 4791   1.362   1.144   4.269
 1234SOL    HW1 4792   1.445   1.115   4.221
 1234SOL    HW2 4793   1.313   1.211   4.213
 1235SOL     OW 4794   0.550   0.196   4.609
 1235SOL    HW1 4795   0.545   0.191   4.709
 1235SOL    HW2 4796   0.552   0.292   4.580
 1236SOL     OW 4797   1.008   1.456   4.201
 1236SOL    HW1 4798   0.962   1.528   4.149
 1236SOL    HW2 4799   1.004   1.476   4.299
 1237SOL     OW 4800   0.351   1.801   4.577
 1237SOL    HW1 4801   0.401   1.715   4.583
 1237SOL    HW2 4802   0.416   1.878   4.574
 1238SOL     OW 4803   1.795   1.066   4.597
 1238SOL    HW1 4804   1.733   1.051   4.521
 1238SOL    HW2 4805   1.743   1.077   4.682
 1239SOL     OW 4806   1.227   1.550   5.230
 1239SOL    HW1 4807   1.233   1.473   5.294
 1239SOL    HW2 4808   1.175   1.524   5.150
 1240SOL     OW 4809   0.321   0.943   3.966
 1240SOL    HW1 4810   0.403   0.982   3.924
 1240SOL    HW2 4811   0.294   0.861   3.917
 1241SOL     OW 4812   1.458   0.735   4.452
 1241SOL    HW1 4813   1.453   0.670   4.527
 1241SOL    HW2 4814   1.538   0.794   4.465
 1242SOL     OW 4815   1.111   1.776   3.961
 1242SOL    HW1 4816   1.051   1.714   4.011
 1242SOL    HW2 4817   1.142   1.732   3.876
 1243SOL     OW 4818   0.202   0.285   5.222
 1243SOL    HW1 4819   0.122   0.345   5.209
 1243SOL    HW2 4820   0.192   0.236   5.308
 1244SOL     OW 4821   1.632   1.377   3.805
 1244SOL    HW1 4822   1.600   1.471   3.795
 1244SOL    HW2 4823   1.556   1.314   3.793
 1245SOL     OW 4824   0.464   1.743   4.047
 1245SOL    HW1 4825   0.497   1.782   4.133
 1245SOL    HW2 4826   0.540   1.736   3.982
 1246SOL     OW 4827   1.400   0.107   4.150
 1246SOL    HW1 4828   1.376   0.070   4.060
 1246SOL    HW2 4829   1.499   0.123   4.154
 1247SOL     OW 4830   0.249   1.785   4.965
 1247SOL    HW1 4831   0.306   1.720   5.015
 1247SOL    HW2 4832   0.233   1.752   4.872
 1248SOL     OW 4833   0.940   1.698   4.628
 1248SOL    HW1 4834   1.020   1.641   4.649
 1248SOL    HW2 4835   0.891   1.658   4.551
 1249SOL     OW 4836   0.382   0.700   4.204
 1249SOL    HW1 4837   0.427   0.610   4.201
 1249SOL    HW2 4838   0.288   0.689   4.237
 1250SOL     OW 4839   1.547   0.222   5.453
 1250SOL    HW1 4840   1.542   0.259   5.545
 1250SOL    HW2 4841   1.475   0.153   5.441
 1251SOL     OW 4842   0.614   0.122   3.841
 1251SOL    HW1 4843   0.712   0.100   3.848
 1251SOL    HW2 4844   0.583   0.105   3.748
 1252SOL     OW 4845   0.781   0.264   5.473
 1252SOL    HW1 4846   0.848   0.203   5.516
 1252SOL    HW2 4847   0.708   0.283   5.538
 1253SOL     OW 4848   0.888   1.514   4.919
 1253SOL    HW1 4849   0.865   1.489   4.825
 1253SOL    HW2 4850   0.949   1.445   4.958
 1254SOL     OW 4851   1.351   0.590   5.157
 1254SOL    HW1 4852   1.379   0.547   5.242
 1254SOL    HW2 4853   1.376   0.686   5.158
 1255SOL     OW 4854   0.803   1.402   4.648
 1255SOL    HW1 4855   0.893   1.416   4.606
 1255SOL    HW2 4856   0.732   1.404   4.577
 1256SOL     OW 4857   0.922   0.503   4.623
 1256SOL    HW1 4858   0.897   0.494   4.527
 1256SOL    HW2 4859   0.970   0.421   4.654
 1257SOL     OW 4860   0.539   0.064   4.236
 1257SOL    HW1 4861   0.458   0.065   4.294
 1257SOL    HW2 4862   0.542   0.147   4.181
 1258SOL     OW 4863   1.434   1.188   3.765
 1258SOL    HW1 4864   1.466   1.112   3.822
 1258SOL    HW2 4865   1.342   1.215   3.795
 1259SOL     OW 4866   0.297   0.035   3.895
 1259SOL    HW1 4867   0.346   0.119   3.874
 1259SOL    HW2 4868   0.359  -0.030   3.940
 1260SOL     OW 4869   0.935   0.236   4.204
 1260SOL    HW1 4870   0.887   0.277   4.126
 1260SOL    HW2 4871   1.034   0.234   4.185
 1261SOL     OW 4872   1.076   0.683   5.188
 1261SOL    HW1 4873   0.996   0.622   5.191
 1261SOL    HW2 4874   1.157   0.630   5.164
 1262SOL     OW 4875   1.227   1.570   4.517
 1262SOL    HW1 4876   1.248   1.644   4.452
 1262SOL    HW2 4877   1.295   1.570   4.590
 1263SOL     OW 4878   0.459   1.152   4.465
 1263SOL    HW1 4879   0.388   1.125   4.530
 1263SOL    HW2 4880   0.433   1.124   4.372
 1264SOL     OW 4881   1.271   1.797   4.315
 1264SOL    HW1 4882   1.315   1.861   4.251
 1264SOL    HW2 4883   1.221   1.849   4.385
 1265SOL     OW 4884   1.032   0.549   3.740
 1265SOL    HW1 4885   0.991   0.631   3.701
 1265SOL    HW2 4886   1.096   0.575   3.813
 1266SOL     OW 4887   0.078   0.556   5.110
 1266SOL    HW1 4888   0.170   0.555   5.069
 1266SOL    HW2 4889   0.072   0.630   5.177
 1267SOL     OW 4890   0.561   0.222   4.871
 1267SOL    HW1 4891   0.599   0.138   4.908
 1267SOL    HW2 4892   0.473   0.241   4.915
 1268SOL     OW 4893   0.866   0.454   4.366
 1268SOL    HW1 4894   0.834   0.526   4.304
 1268SOL    HW2 4895   0.890   0.373   4.313
 1269SOL     OW 4896   1.017   0.039   4.477
 1269SOL    HW1 4897   0.945   0.044   4.408
 1269SOL    HW2 4898   0.993  -0.030   4.546
 1270SOL     OW 4899   1.429   1.173   4.591
 1270SOL    HW1 4900   1.374   1.089   4.584
 1270SOL    HW2 4901   1.455   1.202   4.499
 1271SOL     OW 4902   1.466   0.590   4.716
 1271SOL    HW1 4903   1.436   0.495   4.723
 1271SOL    HW2 4904   1.539   0.606   4.782
 1272SOL     OW 4905   1.857   0.833   4.101
 1272SOL    HW1 4906   1.899   0.769   4.165
 1272SOL    HW2 4907   1.819   0.782   4.023
 1273SOL     OW 4908   0.488   1.385   3.898
 1273SOL    HW1 4909   0.401   1.370   3.945
 1273SOL    HW2 4910   0.471   1.411   3.803
 1274SOL     OW 4911   1.664   1.280   4.381
 1274SOL    HW1 4912   1.763   1.288   4.395
 1274SOL    HW2 4913   1.619   1.364   4.412
 1275SOL     OW 4914   1.390   0.575   3.802
 1275SOL    HW1 4915   1.336   0.554   3.883
 1275SOL    HW2 4916   1.481   0.534   3.811
 1276SOL     OW 4917   0.527   0.256   4.052
 1276SOL    HW1 4918   0.554   0.197   3.977
 1276SOL    HW2 4919   0.527   0.351   4.021
 1277SOL     OW 4920   1.754   1.223   5.312
 1277SOL    HW1 4921   1.845   1.184   5.299
 1277SOL    HW2 4922   1.762   1.319   5.336
 1278SOL     OW 4923   1.064   1.347   5.064
 1278SOL    HW1 4924   0.984   1.324   5.119
 1278SOL    HW2 4925   1.147   1.321   5.113
 1279SOL     OW 4926   1.592   1.629   5.349
 1279SOL    HW1 4927   1.619   1.663   5.259
 1279SOL    HW2 4928   1.671   1.591   5.395
 1280SOL     OW 4929   1.111   1.195   4.824
 1280SOL    HW1 4930   1.071   1.239   4.905
 1280SOL    HW2 4931   1.070   1.232   4.741
 1281SOL     OW 4932   1.638   1.099   4.803
 1281SOL    HW1 4933   1.643   1.180   4.862
 1281SOL    HW2 4934   1.552   1.101   4.752
 1282SOL     OW 4935   0.915   0.089   5.126
 1282SOL    HW1 4936   0.940   0.069   5.031
 1282SOL    HW2 4937   0.987   0.145   5.168
 1283SOL     OW 4938   0.980   1.116   5.443
 1283SOL    HW1 4939   0.881   1.122   5.453
 1283SOL    HW2 4940   1.003   1.036   5.387
 1284SOL     OW 4941   0.705   1.050   4.092
 1284SOL    HW1 4942   0.691   1.057   4.191
 1284SOL    HW2 4943   0.789   0.999   4.074
 1285SOL     OW 4944   0.410   0.813   4.975
 1285SOL    HW1 4945   0.496   0.825   5.025
 1285SOL    HW2 4946   0.368   0.726   5.002
 1286SOL     OW 4947   1.274   0.386   4.986
 1286SOL    HW1 4948   1.295   0.460   5.050
 1286SOL    HW2 4949   1.185   0.403   4.943
 1287SOL     OW 4950   0.064   1.564   5.055
 1287SOL    HW1 4951   0.018   1.646   5.021
 1287SOL    HW2 4952   0.162   1.583   5.064
 1288SOL     OW 4953   0.367   1.100   4.225
 1288SOL    HW1 4954   0.360   1.183   4.169
 1288SOL    HW2 4955   0.371   1.020   4.165
 1289SOL     OW 4956   0.566   0.537   4.589
 1289SOL    HW1 4957   0.578   0.603   4.515
 1289SOL    HW2 4958   0.612   0.571   4.672
 1290SOL     OW 4959   1.252   1.348   4.112
 1290SOL    HW1 4960   1.302   1.425   4.152
 1290SOL    HW2 4961   1.157   1.350   4.144
 1291SOL     OW 4962   1.272   1.445   4.866
 1291SOL    HW1 4963   1.319   1.458   4.953
 1291SOL    HW2 4964   1.206   1.371   4.875
 1292SOL     OW 4965   1.582   0.639   4.196
 1292SOL    HW1 4966   1.551   0.700   4.269
 1292SOL    HW2 4967   1.632   0.691   4.127
 1293SOL     OW 4968   0.354   1.510   5.053
 1293SOL    HW1 4969   0.333   1.466   4.966
 1293SOL    HW2 4970   0.451   1.536   5.056
 1294SOL     OW 4971   0.402   0.751   5.322
 1294SOL    HW1 4972   0.470   0.806   5.275
 1294SOL    HW2 4973   0.442   0.663   5.349
 1295SOL     OW 4974   1.587   0.779   5.394
 1295SOL    HW1 4975   1.495   0.817   5.389
 1295SOL    HW2 4976   1.647   0.826   5.329
 1296SOL     OW 4977   1.013   0.105   5.494
 1296SOL    HW1 4978   1.019   0.190   5.442
 1296SOL    HW2 4979   1.045   0.029   5.437
 1297SOL     OW 4980   0.504   0.050   5.464
 1297SOL    HW1 4981   0.462  -0.007   5.394
 1297SOL    HW2 4982   0.438   0.119   5.496
 1298SOL     OW 4983   0.573   0.870   4.753
 1298SOL    HW1 4984   0.617   0.959   4.744
 1298SOL    HW2 4985   0.510   0.870   4.830
 1299SOL     OW 4986   1.360   0.862   4.769
 1299SOL    HW1 4987   1.285   0.862   4.703
 1299SOL    HW2 4988   1.397   0.770   4.778
 1300SOL     OW 4989   1.209   0.525   3.999
 1300SOL    HW1 4990   1.222   0.441   4.053
 1300SOL    HW2 4991   1.180   0.599   4.059
 1301SOL     OW 4992   0.307   0.213   4.955
 1301SOL    HW1 4993   0.284   0.250   5.045
 1301SOL    HW2 4994   0.277   0.118   4.949
 1302SOL     OW 4995   0.037   1.310   5.006
 1302SOL    HW1 4996   0.090   1.261   5.074
 1302SOL    HW2 4997   0.059   1.408   5.011
 1303SOL     OW 4998   0.732   0.634   4.788
 1303SOL    HW1 4999   0.791   0.608   4.712
 1303SOL    HW2 5000   0.704   0.730   4.777
 1304SOL     OW 5001   1.728   0.935   5.578
 1304SOL    HW1 5002   1.682   0.928   5.489
 1304SOL    HW2 5003   1.666   0.979   5.644
 1305SOL     OW 5004   0.307   0.063   4.342
 1305SOL    HW1 5005   0.296   0.157   4.375
 1305SOL    HW2 5006   0.302   0.000   4.419
 1306SOL     OW 5007   1.622   0.367   4.098
 1306SOL    HW1 5008   1.624   0.291   4.162
 1306SOL    HW2 5009   1.574   0.444   4.138
 1307SOL     OW 5010   1.023   0.766   4.690
 1307SOL    HW1 5011   1.038   0.787   4.786
 1307SOL    HW2 5012   0.993   0.671   4.681
 1308SOL     OW 5013   0.980   1.573   5.424
 1308SOL    HW1 5014   0.960   1.617   5.336
 1308SOL    HW2 5015   1.019   1.482   5.408
 1309SOL     OW 5016   1.859   1.518   5.329
 1309SOL    HW1 5017   1.873   1.545   5.234
 1309SOL    HW2 5018   1.942   1.540   5.382
 1310SOL     OW 5019   0.350   0.898   5.528
 1310SOL    HW1 5020   0.426   0.942   5.576
 1310SOL    HW2 5021   0.385   0.851   5.446
 1311SOL     OW 5022   1.540   0.274   3.849
 1311SOL    HW1 5023   1.479   0.199   3.872
 1311SOL    HW2 5024   1.562   0.326   3.932
 1312SOL     OW 5025   1.303   0.838   3.766
 1312SOL    HW1 5026   1.337   0.745   3.781
 1312SOL    HW2 5027   1.321   0.865   3.671
 1313SOL     OW 5028   1.068   1.333   4.573
 1313SOL    HW1 5029   1.075   1.249   4.518
 1313SOL    HW2 5030   1.130   1.402   4.537
 1314SOL     OW 5031   0.319   0.810   4.673
 1314SOL    HW1 5032   0.412   0.846   4.678
 1314SOL    HW2 5033   0.313   0.725   4.725
 1315SOL     OW 5034   0.339   0.509   4.730
 1315SOL    HW1 5035   0.287   0.426   4.713
 1315SOL    HW2 5036   0.416   0.514   4.666
 1316SOL     OW 5037   1.138   0.380   5.402
 1316SOL    HW1 5038   1.093   0.443   5.466
 1316SOL    HW2 5039   1.231   0.411   5.385
 1317SOL     OW 5040   1.160   0.207   5.201
 1317SOL    HW1 5041   1.160   0.271   5.278
 1317SOL    HW2 5042   1.188   0.255   5.118
 1318SOL     OW 5043   0.008   1.326   3.924
 1318SOL    HW1 5044  -0.085   1.347   3.893
 1318SOL    HW2 5045   0.018   1.227   3.937
 1319SOL     OW 5046   0.088   1.801   4.651
 1319SOL    HW1 5047   0.046   1.715   4.624
 1319SOL    HW2 5048   0.182   1.804   4.617
 1320SOL     OW 5049   0.504   1.568   4.634
 1320SOL    HW1 5050   0.570   1.642   4.643
 1320SOL    HW2 5051   0.548   1.489   4.592
 1321SOL     OW 5052   1.002   0.796   4.962
 1321SOL    HW1 5053   1.043   0.764   5.048
 1321SOL    HW2 5054   0.906   0.769   4.959
 1322SOL     OW 5055   0.040   0.544   4.838
 1322SOL    HW1 5056   0.125   0.511   4.797
 1322SOL    HW2 5057   0.053   0.559   4.936
 1323SOL     OW 5058   0.189   0.520   5.446
 1323SOL    HW1 5059   0.248   0.480   5.376
 1323SOL    HW2 5060   0.131   0.591   5.405
 1324SOL     OW 5061   1.369   0.950   5.384
 1324SOL    HW1 5062   1.408   1.039   5.404
 1324SOL    HW2 5063   1.379   0.930   5.287
 1325SOL     OW 5064   0.815   0.572   4.049
 1325SOL    HW1 5065   0.822   0.483   4.003
 1325SOL    HW2 5066   0.721   0.606   4.041
 1326SOL     OW 5067   1.657   0.604   4.930
 1326SOL    HW1 5068   1.619   0.535   4.992
 1326SOL    HW2 5069   1.739   0.568   4.886
 1327SOL     OW 5070   0.252   1.564   5.468
 1327SOL    HW1 5071   0.222   1.621   5.544
 1327SOL    HW2 5072   0.245   1.467   5.494
 1328SOL     OW 5073   0.671   0.464   4.993
 1328SOL    HW1 5074   0.637   0.375   4.963
 1328SOL    HW2 5075   0.697   0.518   4.913
 1329SOL     OW 5076   0.930   1.678   5.189
 1329SOL    HW1 5077   0.906   1.660   5.094
 1329SOL    HW2 5078   0.960   1.772   5.199
 1330SOL     OW 5079   0.473   0.500   3.915
 1330SOL    HW1 5080   0.534   0.580   3.919
 1330SOL    HW2 5081   0.378   0.531   3.922
 1331SOL     OW 5082   0.159   1.137   5.190
 1331SOL    HW1 5083   0.181   1.076   5.266
 1331SOL    HW2 5084   0.169   1.088   5.104
 1332SOL     OW 5085   1.347   1.059   4.958
 1332SOL    HW1 5086   1.371   0.996   4.884
 1332SOL    HW2 5087   1.257   1.099   4.940
 1333SOL     OW 5088   1.302   0.855   4.033
 1333SOL    HW1 5089   1.216   0.824   4.075
 1333SOL    HW2 5090   1.298   0.841   3.934
 1334SOL     OW 5091   1.759   1.747   4.878
 1334SOL    HW1 5092   1.820   1.777   4.805
 1334SOL    HW2 5093   1.721   1.658   4.856
 1335SOL     OW 5094   1.252   1.731   4.852
 1335SOL    HW1 5095   1.336   1.736   4.798
 1335SOL    HW2 5096   1.229   1.635   4.870
 1336SOL     OW 5097   0.083   1.258   4.746
 1336SOL    HW1 5098   0.078   1.257   4.846
 1336SOL    HW2 5099   0.000   1.217   4.708
 1337SOL     OW 5100   0.688   1.662   5.440
 1337SOL    HW1 5101   0.632   1.743   5.449
 1337SOL    HW2 5102   0.740   1.666   5.354
 1338SOL     OW 5103   1.726   0.135   4.247
 1338SOL    HW1 5104   1.799   0.118   4.180
 1338SOL    HW2 5105   1.695   0.048   4.285
 1339SOL     OW 5106   1.388   1.573   4.201
 1339SOL    HW1 5107   1.455   1.585   4.127
 1339SOL    HW2 5108   1.348   1.662   4.224
 1340SOL     OW 5109   0.130   1.794   5.575
 1340SOL    HW1 5110   0.089   1.720   5.628
 1340SOL    HW2 5111   0.194   1.845   5.633
 1341SOL     OW 5112   1.280   0.927   4.396
 1341SOL    HW1 5113   1.340   0.846   4.398
 1341SOL    HW2 5114   1.320   0.996   4.336
 1342SOL     OW 5115   0.830   1.273   5.146
 1342SOL    HW1 5116   0.825   1.306   5.241
 1342SOL    HW2 5117   0.744   1.292   5.100
 1343SOL     OW 5118   0.672   1.616   3.878
 1343SOL    HW1 5119   0.681   1.626   3.779
 1343SOL    HW2 5120   0.632   1.527   3.899
 1344SOL     OW 5121   1.650   1.720   5.118
 1344SOL    HW1 5122   1.703   1.730   5.034
 1344SOL    HW2 5123   1.623   1.810   5.152
 1345SOL     OW 5124   1.841   0.175   4.687
 1345SOL    HW1 5125   1.880   0.090   4.651
 1345SOL    HW2 5126   1.743   0.177   4.668
 1346SOL     OW 5127   0.263   0.326   4.444
 1346SOL    HW1 5128   0.184   0.377   4.410
 1346SOL    HW2 5129   0.254   0.311   4.542
 1347SOL     OW 5130   1.194   1.612   3.755
 1347SOL    HW1 5131   1.200   1.519   3.792
 1347SOL    HW2 5132   1.135   1.612   3.675
 1348SOL     OW 5133   0.822   1.002   5.096
 1348SOL    HW1 5134   0.862   1.001   5.004
 1348SOL    HW2 5135   0.832   1.094   5.136
 1349SOL     OW 5136   0.916   0.910   4.015
 1349SOL    HW1 5137   0.979   0.948   3.947
 1349SOL    HW2 5138   0.956   0.827   4.054
 1350SOL     OW 5139   1.504   1.607   3.768
 1350SOL    HW1 5140   1.412   1.644   3.775
 1350SOL    HW2 5141   1.542   1.627   3.678
 1351SOL     OW 5142   0.372   1.288   5.214
 1351SOL    HW1 5143   0.359   1.381   5.180
 1351SOL    HW2 5144   0.288   1.236   5.201
 1352SOL     OW 5145   1.614   1.292   5.013
 1352SOL    HW1 5146   1.674   1.295   5.093
 1352SOL    HW2 5147   1.539   1.356   5.026
 1353SOL     OW 5148   1.039   1.098   4.420
 1353SOL    HW1 5149   0.969   1.051   4.474
 1353SOL    HW2 5150   1.098   1.030   4.377
 1354SOL     OW 5151   1.014   0.236   4.695
 1354SOL    HW1 5152   1.006   0.200   4.602
 1354SOL    HW2 5153   1.012   0.160   4.760
 1355SOL     OW 5154   0.590   1.487   4.215
 1355SOL    HW1 5155   0.632   1.429   4.145
 1355SOL    HW2 5156   0.546   1.566   4.171
 1356SOL     OW 5157   1.709   0.385   5.105
 1356SOL    HW1 5158   1.782   0.454   5.109
 1356SOL    HW2 5159   1.737   0.310   5.046
 1357SOL     OW 5160   0.255   1.348   4.014
 1357SOL    HW1 5161   0.159   1.349   3.987
 1357SOL    HW2 5162   0.267   1.401   4.098
 1358SOL     OW 5163   0.105   1.013   5.450
 1358SOL    HW1 5164   0.028   0.980   5.504
 1358SOL    HW2 5165   0.190   0.983   5.492
 1359SOL     OW 5166   0.672   0.203   5.213
 1359SOL    HW1 5167   0.762   0.187   5.173
 1359SOL    HW2 5168   0.680   0.208   5.312
 1360SOL     OW 5169   0.075   0.345   3.757
 1360SOL    HW1 5170  -0.017   0.317   3.728
 1360SOL    HW2 5171   0.106   0.422   3.701
 1361SOL     OW 5172   1.440   0.856   5.122
 1361SOL    HW1 5173   1.383   0.908   5.059
 1361SOL    HW2 5174   1.536   0.868   5.098
 1362SOL     OW 5175   0.072   0.166   4.042
 1362SOL    HW1 5176   0.055   0.249   3.988
 1362SOL    HW2 5177   0.162   0.129   4.020
 1363SOL     OW 5178   1.183   1.335   3.843
 1363SOL    HW1 5179   1.084   1.324   3.845
 1363SOL    HW2 5180   1.217   1.350   3.936
 1364SOL     OW 5181   0.613   0.842   5.155
 1364SOL    HW1 5182   0.669   0.923   5.138
 1364SOL    HW2 5183   0.672   0.762   5.158
 1365SOL     OW 5184   1.493   1.767   4.683
 1365SOL    HW1 5185   1.526   1.831   4.614
 1365SOL    HW2 5186   1.559   1.761   4.758
 1366SOL     OW 5187   0.716   0.565   5.432
 1366SOL    HW1 5188   0.735   0.630   5.506
 1366SOL    HW2 5189   0.776   0.485   5.441
 1367SOL     OW 5190   1.450   1.220   5.357
 1367SOL    HW1 5191   1.441   1.210   5.456
 1367SOL    HW2 5192   1.546   1.213   5.331
 1368SOL     OW 5193   0.390   1.741   5.284
 1368SOL    HW1 5194   0.299   1.782   5.282
 1368SOL    HW2 5195   0.383   1.647   5.316
 1369SOL     OW 5196   1.674   0.883   4.978
 1369SOL    HW1 5197   1.647   0.794   4.941
 1369SOL    HW2 5198   1.675   0.951   4.905
 1370SOL     OW 5199   1.225   0.325   4.173
 1370SOL    HW1 5200   1.290   0.251   4.162
 1370SOL    HW2 5201   1.245   0.375   4.257
 1371SOL     OW 5202   0.594   0.745   4.376
 1371SOL    HW1 5203   0.644   0.830   4.357
 1371SOL    HW2 5204   0.506   0.747   4.328
 1372SOL     OW 5205   1.777   0.342   5.366
 1372SOL    HW1 5206   1.760   0.373   5.272
 1372SOL    HW2 5207   1.693   0.305   5.404
 1373SOL     OW 5208   1.730   0.934   5.241
 1373SOL    HW1 5209   1.768   1.025   5.256
 1373SOL    HW2 5210   1.722   0.917   5.142
 1374SOL     OW 5211   0.859   1.374   3.740
 1374SOL    HW1 5212   0.813   1.389   3.828
 1374SOL    HW2 5213   0.903   1.459   3.710
 1375SOL     OW 5214   0.661   1.790   4.677
 1375SOL    HW1 5215   0.615   1.878   4.664
 1375SOL    HW2 5216   0.760   1.802   4.670
 1376SOL     OW 5217   0.859   0.956   4.585
 1376SOL    HW1 5218   0.913   0.887   4.633
 1376SOL    HW2 5219   0.827   1.025   4.651
 1377SOL     OW 5220   1.083   0.984   3.811
 1377SOL    HW1 5221   1.060   1.037   3.729
 1377SOL    HW2 5222   1.164   0.928   3.792
 1378SOL     OW 5223   1.861   1.569   4.575
 1378SOL    HW1 5224   1.790   1.557   4.505
 1378SOL    HW2 5225   1.862   1.490   4.635
 1379SOL     OW 5226   0.221   1.314   5.568
 1379SOL    HW1 5227   0.156   1.241   5.547
 1379SOL    HW2 5228   0.225   1.328   5.666
 1380SOL     OW 5229   0.079   1.240   4.377
 1380SOL    HW1 5230   0.078   1.193   4.465
 1380SOL    HW2 5231   0.161   1.212   4.326
 1381SOL     OW 5232   0.672   1.391   5.348
 1381SOL    HW1 5233   0.594   1.341   5.386
 1381SOL    HW2 5234   0.669   1.486   5.379
 1382SOL     OW 5235   1.824   0.192   4.951
 1382SOL    HW1 5236   1.820   0.102   4.995
 1382SOL    HW2 5237   1.827   0.181   4.852
 1383SOL     OW 5238   0.428   0.424   4.244
 1383SOL    HW1 5239   0.458   0.352   4.182
 1383SOL    HW2 5240   0.389   0.384   4.327
 1384SOL     OW 5241   1.705   1.487   4.828
 1384SOL    HW1 5242   1.612   1.462   4.801
 1384SOL    HW2 5243   1.731   1.437   4.910
 1385SOL     OW 5244   0.317   0.547   5.004
 1385SOL    HW1 5245   0.355   0.488   5.076
 1385SOL    HW2 5246   0.357   0.521   4.916
 1386SOL     OW 5247   0.812   1.586   4.411
 1386SOL    HW1 5248   0.844   1.596   4.317
 1386SOL    HW2 5249   0.733   1.524   4.413
 1387SOL     OW 5250   1.424   0.214   4.836
 1387SOL    HW1 5251   1.476   0.149   4.891
 1387SOL    HW2 5252   1.375   0.277   4.897
 1388SOL     OW 5253   1.001   0.034   4.878
 1388SOL    HW1 5254   0.938  -0.038   4.847
 1388SOL    HW2 5255   1.094  -0.002   4.878
 1389SOL     OW 5256   0.770   1.330   4.025
 1389SOL    HW1 5257   0.724   1.243   4.042
 1389SOL    HW2 5258   0.861   1.327   4.066
 1390SOL     OW 5259   0.618   1.567   5.008
 1390SOL    HW1 5260   0.613   1.649   5.065
 1390SOL    HW2 5261   0.707   1.564   4.963
 1391SOL     OW 5262   1.352   0.052   3.892
 1391SOL    HW1 5263   1.387   0.011   3.808
 1391SOL    HW2 5264   1.262   0.014   3.912
 1392SOL     OW 5265   1.300   0.453   4.415
 1392SOL    HW1 5266   1.241   0.533   4.419
 1392SOL    HW2 5267   1.315   0.418   4.508
 1393SOL     OW 5268   1.593   0.221   4.606
 1393SOL    HW1 5269   1.509   0.220   4.660
 1393SOL    HW2 5270   1.595   0.304   4.550
 1394SOL     OW 5271   0.039   1.077   4.024
 1394SOL    HW1 5272   0.138   1.066   4.015
 1394SOL    HW2 5273  -0.001   0.991   4.056
 1395SOL     OW 5274   0.875   1.646   4.061
 1395SOL    HW1 5275   0.798   1.611   4.007
 1395SOL    HW2 5276   0.843   1.717   4.123
 1396SOL     OW 5277   0.230   0.628   5.699
 1396SOL    HW1 5278   0.137   0.626   5.736
 1396SOL    HW2 5279   0.231   0.589   5.607
 1397SOL     OW 5280   0.225   0.275   6.582
 1397SOL    HW1 5281   0.260   0.258   6.674
 1397SOL    HW2 5282   0.137   0.230   6.570
 1398SOL     OW 5283   0.019   0.368   6.233
 1398SOL    HW1 5284  -0.063   0.411   6.272
 1398SOL    HW2 5285  -0.009   0.295   6.170
 1399SOL     OW 5286   0.569   1.275   6.751
 1399SOL    HW1 5287   0.476   1.268   6.714
 1399SOL    HW2 5288   0.580   1.364   6.795
 1400SOL     OW 5289   1.555   1.511   6.289
 1400SOL    HW1 5290   1.498   1.495   6.370
 1400SOL    HW2 5291   1.496   1.521   6.209
 1401SOL     OW 5292   1.135   0.703   6.303
 1401SOL    HW1 5293   1.192   0.781   6.278
 1401SOL    HW2 5294   1.075   0.729   6.379
 1402SOL     OW 5295   1.755   0.607   5.817
 1402SOL    HW1 5296   1.743   0.594   5.718
 1402SOL    HW2 5297   1.725   0.526   5.866
 1403SOL     OW 5298   0.768   1.144   6.609
 1403SOL    HW1 5299   0.690   1.161   6.669
 1403SOL    HW2 5300   0.802   1.231   6.573
 1404SOL     OW 5301   0.850   0.798   7.409
 1404SOL    HW1 5302   0.846   0.874   7.474
 1404SOL    HW2 5303   0.872   0.834   7.318
 1405SOL     OW 5304   0.685   1.012   6.251
 1405SOL    HW1 5305   0.754   0.996   6.321
 1405SOL    HW2 5306   0.612   1.069   6.289
 1406SOL     OW 5307   0.335   1.435   6.647
 1406SOL    HW1 5308   0.257   1.404   6.594
 1406SOL    HW2 5309   0.393   1.493   6.590
 1407SOL     OW 5310   1.460   1.505   6.925
 1407SOL    HW1 5311   1.484   1.599   6.951
 1407SOL    HW2 5312   1.444   1.451   7.007
 1408SOL     OW 5313   0.438   0.392   7.085
 1408SOL    HW1 5314   0.520   0.336   7.094
 1408SOL    HW2 5315   0.357   0.334   7.089
 1409SOL     OW 5316   1.603   0.447   6.323
 1409SOL    HW1 5317   1.529   0.493   6.273
 1409SOL    HW2 5318   1.654   0.515   6.376
 1410SOL     OW 5319   0.231   1.713   6.069
 1410SOL    HW1 5320   0.265   1.790   6.123
 1410SOL    HW2 5321   0.275   1.713   5.979
 1411SOL     OW 5322   0.230   1.434   6.124
 1411SOL    HW1 5323   0.204   1.530   6.124
 1411SOL    HW2 5324   0.159   1.380   6.169
 1412SOL     OW 5325   0.240   1.091   6.472
 1412SOL    HW1 5326   0.254   1.007   6.524
 1412SOL    HW2 5327   0.185   1.155   6.527
 1413SOL     OW 5328   0.620   1.786   7.025
 1413SOL    HW1 5329   0.528   1.769   7.060
 1413SOL    HW2 5330   0.648   1.878   7.051
 1414SOL     OW 5331   0.606   0.964   5.709
 1414SOL    HW1 5332   0.613   1.048   5.655
 1414SOL    HW2 5333   0.652   0.977   5.797
 1415SOL     OW 5334   1.594   0.114   7.066
 1415SOL    HW1 5335   1.576   0.181   6.994
 1415SOL    HW2 5336   1.591   0.160   7.155
 1416SOL     OW 5337   0.122   0.643   6.149
 1416SOL    HW1 5338   0.077   0.555   6.166
 1416SOL    HW2 5339   0.121   0.697   6.233
 1417SOL     OW 5340   1.842   1.767   5.945
 1417SOL    HW1 5341   1.896   1.738   6.025
 1417SOL    HW2 5342   1.872   1.857   5.916
 1418SOL     OW 5343   0.027   1.596   5.703
 1418SOL    HW1 5344   0.008   1.500   5.724
 1418SOL    HW2 5345  -0.006   1.654   5.778
 1419SOL     OW 5346   1.689   0.922   6.198
 1419SOL    HW1 5347   1.784   0.893   6.206
 1419SOL    HW2 5348   1.681   0.987   6.123
 1420SOL     OW 5349   1.641   1.108   6.018
 1420SOL    HW1 5350   1.727   1.110   5.966
 1420SOL    HW2 5351   1.655   1.155   6.106
 1421SOL     OW 5352   0.113   0.737   7.183
 1421SOL    HW1 5353   0.201   0.724   7.228
 1421SOL    HW2 5354   0.100   0.834   7.161
 1422SOL     OW 5355   0.613   1.365   6.312
 1422SOL    HW1 5356   0.564   1.278   6.321
 1422SOL    HW2 5357   0.590   1.408   6.225
 1423SOL     OW 5358   1.293   1.228   7.009
 1423SOL    HW1 5359   1.330   1.155   6.951
 1423SOL    HW2 5360   1.345   1.233   7.094
 1424SOL     OW 5361   0.809   0.004   6.088
 1424SOL    HW1 5362   0.849   0.095   6.079
 1424SOL    HW2 5363   0.709   0.012   6.094
 1425SOL     OW 5364   0.197   0.976   6.850
 1425SOL    HW1 5365   0.286   0.931   6.836
 1425SOL    HW2 5366   0.124   0.911   6.831
 1426SOL     OW 5367   1.525   0.999   5.776
 1426SOL    HW1 5368   1.462   0.923   5.789
 1426SOL    HW2 5369   1.573   1.017   5.862
 1427SOL     OW 5370   1.187   1.792   7.202
 1427SOL    HW1 5371   1.211   1.852   7.126
 1427SOL    HW2 5372   1.194   1.697   7.172
 1428SOL     OW 5373   0.317   0.251   7.387
 1428SOL    HW1 5374   0.388   0.322   7.393
 1428SOL    HW2 5375   0.229   0.290   7.415
 1429SOL     OW 5376   1.466   1.417   6.539
 1429SOL    HW1 5377   1.407   1.423   6.619
 1429SOL    HW2 5378   1.451   1.329   6.493
 1430SOL     OW 5379   1.667   1.714   6.158
 1430SOL    HW1 5380   1.626   1.691   6.070
 1430SOL    HW2 5381   1.649   1.640   6.223
 1431SOL     OW 5382   0.598   0.729   5.856
 1431SOL    HW1 5383   0.622   0.798   5.788
 1431SOL    HW2 5384   0.520   0.762   5.910
 1432SOL     OW 5385   1.281   0.345   6.530
 1432SOL    HW1 5386   1.195   0.295   6.517
 1432SOL    HW2 5387   1.343   0.291   6.586
 1433SOL     OW 5388   1.576   1.662   5.893
 1433SOL    HW1 5389   1.665   1.708   5.896
 1433SOL    HW2 5390   1.555   1.638   5.798
 1434SOL     OW 5391   0.807   0.605   7.051
 1434SOL    HW1 5392   0.760   0.602   7.140
 1434SOL    HW2 5393   0.756   0.550   6.985
 1435SOL     OW 5394   0.973   0.890   7.158
 1435SOL    HW1 5395   1.019   0.806   7.129
 1435SOL    HW2 5396   0.917   0.924   7.083
 1436SOL     OW 5397   0.991   0.410   6.828
 1436SOL    HW1 5398   0.914   0.444   6.882
 1436SOL    HW2 5399   0.957   0.359   6.749
 1437SOL     OW 5400   1.041   0.701   6.015
 1437SOL    HW1 5401   1.067   0.697   6.111
 1437SOL    HW2 5402   0.956   0.650   6.001
 1438SOL     OW 5403   0.076   0.811   6.375
 1438SOL    HW1 5404   0.175   0.799   6.384
 1438SOL    HW2 5405   0.052   0.906   6.396
 1439SOL     OW 5406   0.130   1.821   7.157
 1439SOL    HW1 5407   0.120   1.806   7.256
 1439SOL    HW2 5408   0.044   1.857   7.121
 1440SOL     OW 5409   0.865   0.348   5.781
 1440SOL    HW1 5410   0.924   0.411   5.732
 1440SOL    HW2 5411   0.884   0.254   5.752
 1441SOL     OW 5412   1.362   1.144   6.131
 1441SOL    HW1 5413   1.445   1.115   6.083
 1441SOL    HW2 5414   1.313   1.211   6.075
 1442SOL     OW 5415   0.550   0.196   6.471
 1442SOL    HW1 5416   0.545   0.191   6.571
 1442SOL    HW2 5417   0.552   0.292   6.442
 1443SOL     OW 5418   1.008   1.456   6.063
 1443SOL    HW1 5419   0.962   1.528   6.011
 1443SOL    HW2 5420   1.004   1.476   6.161
 1444SOL     OW 5421   0.351   1.801   6.439
 1444SOL    HW1 5422   0.401   1.715   6.445
 1444SOL    HW2 5423   0.416   1.878   6.436
 1445SOL     OW 5424   1.795   1.066   6.459
 1445SOL    HW1 5425   1.733   1.051   6.383
 1445SOL    HW2 5426   1.743   1.077   6.544
 1446SOL     OW 5427   1.227   1.550   7.092
 1446SOL    HW1 5428   1.233   1.473   7.156
 1446SOL    HW2 5429   1.175   1.524   7.012
 1447SOL     OW 5430   0.321   0.943   5.828
 1447SOL    HW1 5431   0.403   0.982   5.786
 1447SOL    HW2 5432   0.294   0.861   5.779
 1448SOL     OW 5433   1.458   0.735   6.314
 1448SOL    HW1 5434   1.453   0.670   6.389
 1448SOL    HW2 5435   1.538   0.794   6.327
 1449SOL     OW 5436   0.461   1.266   7.313
 1449SOL    HW1 5437   0.411   1.267   7.227
 1449SOL    HW2 5438   0.398   1.248   7.389
 1450SOL     OW 5439   1.111   1.776   5.823
 1450SOL    HW1 5440   1.051   1.714   5.873
 1450SOL    HW2 5441   1.142   1.732   5.738
 1451SOL     OW 5442   0.202   0.285   7.084
 1451SOL    HW1 5443   0.122   0.345   7.071
 1451SOL    HW2 5444   0.192   0.236   7.170
 1452SOL     OW 5445   1.632   1.377   5.667
 1452SOL    HW1 5446   1.600   1.471   5.657
 1452SOL    HW2 5447   1.556   1.314   5.655
 1453SOL     OW 5448   0.464   1.743   5.909
 1453SOL    HW1 5449   0.497   1.782   5.995
 1453SOL    HW2 5450   0.540   1.736   5.844
 1454SOL     OW 5451   1.400   0.107   6.012
 1454SOL    HW1 5452   1.376   0.070   5.922
 1454SOL    HW2 5453   1.499   0.123   6.016
 1455SOL     OW 5454   0.249   1.785   6.827
 1455SOL    HW1 5455   0.306   1.720   6.877
 1455SOL    HW2 5456   0.233   1.752   6.734
 1456SOL     OW 5457   0.940   1.698   6.490
 1456SOL    HW1 5458   1.020   1.641   6.511
 1456SOL    HW2 5459   0.891   1.658   6.413
 1457SOL     OW 5460   0.382   0.700   6.066
 1457SOL    HW1 5461   0.427   0.610   6.063
 1457SOL    HW2 5462   0.288   0.689   6.099
 1458SOL     OW 5463   0.614   0.122   5.703
 1458SOL    HW1 5464   0.712   0.100   5.710
 1458SOL    HW2 5465   0.583   0.105   5.610
 1459SOL     OW 5466   0.781   0.264   7.335
 1459SOL    HW1 5467   0.848   0.203   7.378
 1459SOL    HW2 5468   0.708   0.283   7.400
 1460SOL     OW 5469   0.888   1.514   6.781
 1460SOL    HW1 5470   0.865   1.489   6.687
 1460SOL    HW2 5471   0.949   1.445   6.820
 1461SOL     OW 5472   1.351   0.590   7.019
 1461SOL    HW1 5473   1.379   0.547   7.104
 1461SOL    HW2 5474   1.376   0.686   7.020
 1462SOL     OW 5475   0.803   1.402   6.510
 1462SOL    HW1 5476   0.893   1.416   6.468
 1462SOL    HW2 5477   0.732   1.404   6.439
 1463SOL     OW 5478   0.922   0.503   6.485
 1463SOL    HW1 5479   0.897   0.494   6.389
 1463SOL    HW2 5480   0.970   0.421   6.516
 1464SOL     OW 5481   0.539   0.064   6.098
 1464SOL    HW1 5482   0.458   0.065   6.156
 1464SOL    HW2 5483   0.542   0.147   6.043
 1465SOL     OW 5484   1.434   1.188   5.627
 1465SOL    HW1 5485   1.466   1.112   5.684
 1465SOL    HW2 5486   1.342   1.215   5.657
 1466SOL     OW 5487   0.297   0.035   5.757
 1466SOL    HW1 5488   0.346   0.119   5.736
 1466SOL    HW2 5489   0.359  -0.030   5.802
 1467SOL     OW 5490   0.935   0.236   6.066
 1467SOL    HW1 5491   0.887   0.277   5.988
 1467SOL    HW2 5492   1.034   0.234   6.047
 1468SOL     OW 5493   1.076   0.683   7.050
 1468SOL    HW1 5494   0.996   0.622   7.053
 1468SOL    HW2 5495   1.157   0.630   7.026
 1469SOL     OW 5496   1.227   1.570   6.379
 1469SOL    HW1 5497   1.248   1.644   6.314
 1469SOL    HW2 5498   1.295   1.570   6.452
 1470SOL     OW 5499   0.459   1.152   6.327
 1470SOL    HW1 5500   0.388   1.125   6.392
 1470SOL    HW2 5501   0.433   1.124   6.234
 1471SOL     OW 5502   1.271   1.797   6.177
 1471SOL    HW1 5503   1.315   1.861   6.113
 1471SOL    HW2 5504   1.221   1.849   6.247
 1472SOL     OW 5505   1.032   0.549   5.602
 1472SOL    HW1 5506   0.991   0.631   5.563
 1472SOL    HW2 5507   1.096   0.575   5.675
 1473SOL     OW 5508   0.078   0.556   6.972
 1473SOL    HW1 5509   0.170   0.555   6.931
 1473SOL    HW2 5510   0.072   0.630   7.039
 1474SOL     OW 5511   0.561   0.222   6.733
 1474SOL    HW1 5512   0.599   0.138   6.770
 1474SOL    HW2 5513   0.473   0.241   6.777
 1475SOL     OW 5514   0.866   0.454   6.228
 1475SOL    HW1 5515   0.834   0.526   6.166
 1475SOL    HW2 5516   0.890   0.373   6.175
 1476SOL     OW 5517   1.017   0.039   6.339
 1476SOL    HW1 5518   0.945   0.044   6.270
 1476SOL    HW2 5519   0.993  -0.030   6.408
 1477SOL     OW 5520   1.429   1.173   6.453
 1477SOL    HW1 5521   1.374   1.089   6.446
 1477SOL    HW2 5522   1.455   1.202   6.361
 1478SOL     OW 5523   1.466   0.590   6.578
 1478SOL    HW1 5524   1.436   0.495   6.585
 1478SOL    HW2 5525   1.539   0.606   6.644
 1479SOL     OW 5526   1.857   0.833   5.963
 1479SOL    HW1 5527   1.899   0.769   6.027
 1479SOL    HW2 5528   1.819   0.782   5.885
 1480SOL     OW 5529   0.488   1.385   5.760
 1480SOL    HW1 5530   0.401   1.370   5.807
 1480SOL    HW2 5531   0.471   1.411   5.665
 1481SOL     OW 5532   1.664   1.280   6.243
 1481SOL    HW1 5533   1.763   1.288   6.257
 1481SOL    HW2 5534   1.619   1.364   6.274
 1482SOL     OW 5535   1.390   0.575   5.664
 1482SOL    HW1 5536   1.336   0.554   5.745
 1482SOL    HW2 5537   1.481   0.534   5.673
 1483SOL     OW 5538   0.527   0.256   5.914
 1483SOL    HW1 5539   0.554   0.197   5.839
 1483SOL    HW2 5540   0.527   0.351   5.883
 1484SOL     OW 5541   1.754   1.223   7.174
 1484SOL    HW1 5542   1.845   1.184   7.161
 1484SOL    HW2 5543   1.762   1.319   7.198
 1485SOL     OW 5544   1.064   1.347   6.926
 1485SOL    HW1 5545   0.984   1.324   6.981
 1485SOL    HW2 5546   1.147   1.321   6.975
 1486SOL     OW 5547   1.111   1.195   6.686
 1486SOL    HW1 5548   1.071   1.239   6.767
 1486SOL    HW2 5549   1.070   1.232   6.603
 1487SOL     OW 5550   1.638   1.099   6.665
 1487SOL    HW1 5551   1.643   1.180   6.724
 1487SOL    HW2 5552   1.552   1.101   6.614
 1488SOL     OW 5553   0.915   0.089   6.988
 1488SOL    HW1 5554   0.940   0.069   6.893
 1488SOL    HW2 5555   0.987   0.145   7.030
 1489SOL     OW 5556   0.705   1.050   5.954
 1489SOL    HW1 5557   0.691   1.057   6.053
 1489SOL    HW2 5558   0.789   0.999   5.936
 1490SOL     OW 5559   1.274   0.386   6.848
 1490SOL    HW1 5560   1.295   0.460   6.912
 1490SOL    HW2 5561   1.185   0.403   6.805
 1491SOL     OW 5562   0.064   1.564   6.917
 1491SOL    HW1 5563   0.018   1.646   6.883
 1491SOL    HW2 5564   0.162   1.583   6.926
 1492SOL     OW 5565   0.367   1.100   6.087
 1492SOL    HW1 5566   0.360   1.183   6.031
 1492SOL    HW2 5567   0.371   1.020   6.027
 1493SOL     OW 5568   0.566   0.537   6.451
 1493SOL    HW1 5569   0.578   0.603   6.377
 1493SOL    HW2 5570   0.612   0.571   6.534
 1494SOL     OW 5571   1.252   1.348   5.974
 1494SOL    HW1 5572   1.302   1.425   6.014
 1494SOL    HW2 5573   1.157   1.350   6.006
 1495SOL     OW 5574   1.272   1.445   6.728
 1495SOL    HW1 5575   1.319   1.458   6.815
 1495SOL    HW2 5576   1.206   1.371   6.737
 1496SOL     OW 5577   1.582   0.639   6.058
 1496SOL    HW1 5578   1.551   0.700   6.131
 1496SOL    HW2 5579   1.632   0.691   5.989
 1497SOL     OW 5580   0.354   1.510   6.915
 1497SOL    HW1 5581   0.333   1.466   6.828
 1497SOL    HW2 5582   0.451   1.536   6.918
 1498SOL     OW 5583   0.402   0.751   7.184
 1498SOL    HW1 5584   0.470   0.806   7.137
 1498SOL    HW2 5585   0.442   0.663   7.211
 1499SOL     OW 5586   1.587   0.779   7.256
 1499SOL    HW1 5587   1.495   0.817   7.251
 1499SOL    HW2 5588   1.647   0.826   7.191
 1500SOL     OW 5589   0.573   0.870   6.615
 1500SOL    HW1 5590   0.617   0.959   6.606
 1500SOL    HW2 5591   0.510   0.870   6.692
 1501SOL     OW 5592   1.360   0.862   6.631
 1501SOL    HW1 5593   1.285   0.862   6.565
 1501SOL    HW2 5594   1.397   0.770   6.640
 1502SOL     OW 5595   1.209   0.525   5.861
 1502SOL    HW1 5596   1.222   0.441   5.915
 1502SOL    HW2 5597   1.180   0.599   5.921
 1503SOL     OW 5598   0.307   0.213   6.817
 1503SOL    HW1 5599   0.284   0.250   6.907
 1503SOL    HW2 5600   0.277   0.118   6.811
 1504SOL     OW 5601   0.037   1.310   6.868
 1504SOL    HW1 5602   0.090   1.261   6.936
 1504SOL    HW2 5603   0.059   1.408   6.873
 1505SOL     OW 5604   0.732   0.634   6.650
 1505SOL    HW1 5605   0.791   0.608   6.574
 1505SOL    HW2 5606   0.704   0.730   6.639
 1506SOL     OW 5607   0.307   0.063   6.204
 1506SOL    HW1 5608   0.296   0.157   6.237
 1506SOL    HW2 5609   0.302   0.000   6.281
 1507SOL     OW 5610   1.622   0.367   5.960
 1507SOL    HW1 5611   1.624   0.291   6.024
 1507SOL    HW2 5612   1.574   0.444   6.000
 1508SOL     OW 5613   1.023   0.766   6.552
 1508SOL    HW1 5614   1.038   0.787   6.648
 1508SOL    HW2 5615   0.993   0.671   6.543
 1509SOL     OW 5616   1.859   1.518   7.191
 1509SOL    HW1 5617   1.873   1.545   7.096
 1509SOL    HW2 5618   1.942   1.540   7.244
 1510SOL     OW 5619   1.540   0.274   5.711
 1510SOL    HW1 5620   1.479   0.199   5.734
 1510SOL    HW2 5621   1.562   0.326   5.794
 1511SOL     OW 5622   1.303   0.838   5.628
 1511SOL    HW1 5623   1.337   0.745   5.643
 1511SOL    HW2 5624   1.321   0.865   5.533
 1512SOL     OW 5625   1.068   1.333   6.435
 1512SOL    HW1 5626   1.075   1.249   6.380
 1512SOL    HW2 5627   1.130   1.402   6.399
 1513SOL     OW 5628   0.319   0.810   6.535
 1513SOL    HW1 5629   0.412   0.846   6.540
 1513SOL    HW2 5630   0.313   0.725   6.587
 1514SOL     OW 5631   0.339   0.509   6.592
 1514SOL    HW1 5632   0.287   0.426   6.575
 1514SOL    HW2 5633   0.416   0.514   6.528
 1515SOL     OW 5634   1.160   0.207   7.063
 1515SOL    HW1 5635   1.160   0.271   7.140
 1515SOL    HW2 5636   1.188   0.255   6.980
 1516SOL     OW 5637   0.008   1.326   5.786
 1516SOL    HW1 5638  -0.085   1.347   5.755
 1516SOL    HW2 5639   0.018   1.227   5.799
 1517SOL     OW 5640   0.088   1.801   6.513
 1517SOL    HW1 5641   0.046   1.715   6.486
 1517SOL    HW2 5642   0.182   1.804   6.479
 1518SOL     OW 5643   0.504   1.568   6.496
 1518SOL    HW1 5644   0.570   1.642   6.505
 1518SOL    HW2 5645   0.548   1.489   6.454
 1519SOL     OW 5646   1.002   0.796   6.824
 1519SOL    HW1 5647   1.043   0.764   6.910
 1519SOL    HW2 5648   0.906   0.769   6.821
 1520SOL     OW 5649   0.040   0.544   6.700
 1520SOL    HW1 5650   0.125   0.511   6.659
 1520SOL    HW2 5651   0.053   0.559   6.798
 1521SOL     OW 5652   0.815   0.572   5.911
 1521SOL    HW1 5653   0.822   0.483   5.865
 1521SOL    HW2 5654   0.721   0.606   5.903
 1522SOL     OW 5655   1.657   0.604   6.792
 1522SOL    HW1 5656   1.619   0.535   6.854
 1522SOL    HW2 5657   1.739   0.568   6.748
 1523SOL     OW 5658   0.252   1.564   7.330
 1523SOL    HW1 5659   0.222   1.621   7.406
 1523SOL    HW2 5660   0.245   1.467   7.356
 1524SOL     OW 5661   0.671   0.464   6.855
 1524SOL    HW1 5662   0.637   0.375   6.825
 1524SOL    HW2 5663   0.697   0.518   6.775
 1525SOL     OW 5664   0.930   1.678   7.051
 1525SOL    HW1 5665   0.906   1.660   6.956
 1525SOL    HW2 5666   0.960   1.772   7.061
 1526SOL     OW 5667   0.473   0.500   5.777
 1526SOL    HW1 5668   0.534   0.580   5.781
 1526SOL    HW2 5669   0.378   0.531   5.784
 1527SOL     OW 5670   0.159   1.137   7.052
 1527SOL    HW1 5671   0.181   1.076   7.128
 1527SOL    HW2 5672   0.169   1.088   6.966
 1528SOL     OW 5673   1.347   1.059   6.820
 1528SOL    HW1 5674   1.371   0.996   6.746
 1528SOL    HW2 5675   1.257   1.099   6.802
 1529SOL     OW 5676   1.302   0.855   5.895
 1529SOL    HW1 5677   1.216   0.824   5.937
 1529SOL    HW2 5678   1.298   0.841   5.796
 1530SOL     OW 5679   1.759   1.747   6.740
 1530SOL    HW1 5680   1.820   1.777   6.667
 1530SOL    HW2 5681   1.721   1.658   6.718
 1531SOL     OW 5682   1.252   1.731   6.714
 1531SOL    HW1 5683   1.336   1.736   6.660
 1531SOL    HW2 5684   1.229   1.635   6.732
 1532SOL     OW 5685   0.083   1.258   6.608
 1532SOL    HW1 5686   0.078   1.257   6.708
 1532SOL    HW2 5687   0.000   1.217   6.570
 1533SOL     OW 5688   1.726   0.135   6.109
 1533SOL    HW1 5689   1.799   0.118   6.042
 1533SOL    HW2 5690   1.695   0.048   6.147
 1534SOL     OW 5691   1.388   1.573   6.063
 1534SOL    HW1 5692   1.455   1.585   5.989
 1534SOL    HW2 5693   1.348   1.662   6.086
 1535SOL     OW 5694   1.280   0.927   6.258
 1535SOL    HW1 5695   1.340   0.846   6.260
 1535SOL    HW2 5696   1.320   0.996   6.198
 1536SOL     OW 5697   0.830   1.273   7.008
 1536SOL    HW1 5698   0.825   1.306   7.103
 1536SOL    HW2 5699   0.744   1.292   6.962
 1537SOL     OW 5700   0.672   1.616   5.740
 1537SOL    HW1 5701   0.681   1.626   5.641
 1537SOL    HW2 5702   0.632   1.527   5.761
 1538SOL     OW 5703   1.650   1.720   6.980
 1538SOL    HW1 5704   1.703   1.730   6.896
 1538SOL    HW2 5705   1.623   1.810   7.014
 1539SOL     OW 5706   1.841   0.175   6.549
 1539SOL    HW1 5707   1.880   0.090   6.513
 1539SOL    HW2 5708   1.743   0.177   6.530
 1540SOL     OW 5709   0.263   0.326   6.306
 1540SOL    HW1 5710   0.184   0.377   6.272
 1540SOL    HW2 5711   0.254   0.311   6.404
 1541SOL     OW 5712   1.194   1.612   5.617
 1541SOL    HW1 5713   1.200   1.519   5.654
 1541SOL    HW2 5714   1.135   1.612   5.537
 1542SOL     OW 5715   0.822   1.002   6.958
 1542SOL    HW1 5716   0.862   1.001   6.866
 1542SOL    HW2 5717   0.832   1.094   6.998
 1543SOL     OW 5718   0.916   0.910   5.877
 1543SOL    HW1 5719   0.979   0.948   5.809
 1543SOL    HW2 5720   0.956   0.827   5.916
 1544SOL     OW 5721   1.504   1.607   5.630
 1544SOL    HW1 5722   1.412   1.644   5.637
 1544SOL    HW2 5723   1.542   1.627   5.540
 1545SOL     OW 5724   0.372   1.288   7.076
 1545SOL    HW1 5725   0.359   1.381   7.042
 1545SOL    HW2 5726   0.288   1.236   7.063
 1546SOL     OW 5727   1.614   1.292   6.875
 1546SOL    HW1 5728   1.674   1.295   6.955
 1546SOL    HW2 5729   1.539   1.356   6.888
 1547SOL     OW 5730   1.039   1.098   6.282
 1547SOL    HW1 5731   0.969   1.051   6.336
 1547SOL    HW2 5732   1.098   1.030   6.239
 1548SOL     OW 5733   1.014   0.236   6.557
 1548SOL    HW1 5734   1.006   0.200   6.464
 1548SOL    HW2 5735   1.012   0.160   6.622
 1549SOL     OW 5736   0.590   1.487   6.077
 1549SOL    HW1 5737   0.632   1.429   6.007
 1549SOL    HW2 5738   0.546   1.566   6.033
 1550SOL     OW 5739   1.709   0.385   6.967
 1550SOL    HW1 5740   1.782   0.454   6.971
 1550SOL    HW2 5741   1.737   0.310   6.908
 1551SOL     OW 5742   0.255   1.348   5.876
 1551SOL    HW1 5743   0.159   1.349   5.849
 1551SOL    HW2 5744   0.267   1.401   5.960
 1552SOL     OW 5745   0.105   1.013   7.312
 1552SOL    HW1 5746   0.028   0.980   7.366
 1552SOL    HW2 5747   0.190   0.983   7.354
 1553SOL     OW 5748   0.672   0.203   7.075
 1553SOL    HW1 5749   0.762   0.187   7.035
 1553SOL    HW2 5750   0.680   0.208   7.174
 1554SOL     OW 5751   0.075   0.345   5.619
 1554SOL    HW1 5752  -0.017   0.317   5.590
 1554SOL    HW2 5753   0.106   0.422   5.563
 1555SOL     OW 5754   1.440   0.856   6.984
 1555SOL    HW1 5755   1.383   0.908   6.921
 1555SOL    HW2 5756   1.536   0.868   6.960
 1556SOL     OW 5757   0.072   0.166   5.904
 1556SOL    HW1 5758   0.055   0.249   5.850
 1556SOL    HW2 5759   0.162   0.129   5.882
 1557SOL     OW 5760   1.183   1.335   5.705
 1557SOL    HW1 5761   1.084   1.324   5.707
 1557SOL    HW2 5762   1.217   1.350   5.798
 1558SOL     OW 5763   0.613   0.842   7.017
 1558SOL    HW1 5764   0.669   0.923   7.000
 1558SOL    HW2 5765   0.672   0.762   7.020
 1559SOL     OW 5766   1.493   1.767   6.545
 1559SOL    HW1 5767   1.526   1.831   6.476
 1559SOL    HW2 5768   1.559   1.761   6.620
 1560SOL     OW 5769   0.716   0.565   7.294
 1560SOL    HW1 5770   0.735   0.630   7.368
 1560SOL    HW2 5771   0.776   0.485   7.303
 1561SOL     OW 5772   0.390   1.741   7.146
 1561SOL    HW1 5773   0.299   1.782   7.144
 1561SOL    HW2 5774   0.383   1.647   7.178
 1562SOL     OW 5775   1.674   0.883   6.840
 1562SOL    HW1 5776   1.647   0.794   6.803
 1562SOL    HW2 5777   1.675   0.951   6.767
 1563SOL     OW 5778   1.225   0.325   6.035
 1563SOL    HW1 5779   1.290   0.251   6.024
 1563SOL    HW2 5780   1.245   0.375   6.119
 1564SOL     OW 5781   0.594   0.745   6.238
 1564SOL    HW1 5782   0.644   0.830   6.219
 1564SOL    HW2 5783   0.506   0.747   6.190
 1565SOL     OW 5784   1.730   0.934   7.103
 1565SOL    HW1 5785   1.768   1.025   7.118
 1565SOL    HW2 5786   1.722   0.917   7.004
 1566SOL     OW 5787   0.859   1.374   5.602
 1566SOL    HW1 5788   0.813   1.389   5.690
 1566SOL    HW2 5789   0.903   1.459   5.572
 1567SOL     OW 5790   0.661   1.790   6.539
 1567SOL    HW1 5791   0.615   1.878   6.526
 1567SOL    HW2 5792   0.760   1.802   6.532
 1568SOL     OW 5793   0.859   0.956   6.447
 1568SOL    HW1 5794   0.913   0.887   6.495
 1568SOL    HW2 5795   0.827   1.025   6.513
 1569SOL     OW 5796   1.083   0.984   5.673
 1569SOL    HW1 5797   1.060   1.037   5.591
 1569SOL    HW2 5798   1.164   0.928   5.654
 1570SOL     OW 5799   1.861   1.569   6.437
 1570SOL    HW1 5800   1.790   1.557   6.367
 1570SOL    HW2 5801   1.862   1.490   6.497
 1571SOL     OW 5802   0.079   1.240   6.239
 1571SOL    HW1 5803   0.078   1.193   6.327
 1571SOL    HW2 5804   0.161   1.212   6.188
 1572SOL     OW 5805   0.672   1.391   7.210
 1572SOL    HW1 5806   0.594   1.341   7.248
 1572SOL    HW2 5807   0.669   1.486   7.241
 1573SOL     OW 5808   1.824   0.192   6.813
 1573SOL    HW1 5809   1.820   0.102   6.857
 1573SOL    HW2 5810   1.827   0.181   6.714
 1574SOL     OW 5811   0.428   0.424   6.106
 1574SOL    HW1 5812   0.458   0.352   6.044
 1574SOL    HW2 5813   0.389   0.384   6.189
 1575SOL     OW 5814   1.705   1.487   6.690
 1575SOL    HW1 5815   1.612   1.462   6.663
 1575SOL    HW2 5816   1.731   1.437   6.772
 1576SOL     OW 5817   0.317   0.547   6.866
 1576SOL    HW1 5818   0.355   0.488   6.938
 1576SOL    HW2 5819   0.357   0.521   6.778
 1577SOL     OW 5820   0.812   1.586   6.273
 1577SOL    HW1 5821   0.844   1.596   6.179
 1577SOL    HW2 5822   0.733   1.524   6.275
 1578SOL     OW 5823   1.424   0.214   6.698
 1578SOL    HW1 5824   1.476   0.149   6.753
 1578SOL    HW2 5825   1.375   0.277   6.759
 1579SOL     OW 5826   1.001   0.034   6.740
 1579SOL    HW1 5827   0.938  -0.038   6.709
 1579SOL    HW2 5828   1.094  -0.002   6.740
 1580SOL     OW 5829   0.770   1.330   5.887
 1580SOL    HW1 5830   0.724   1.243   5.904
 1580SOL    HW2 5831   0.861   1.327   5.928
 1581SOL     OW 5832   0.618   1.567   6.870
 1581SOL    HW1 5833   0.613   1.649   6.927
 1581SOL    HW2 5834   0.707   1.564   6.825
 1582SOL     OW 5835   1.352   0.052   5.754
 1582SOL    HW1 5836   1.387   0.011   5.670
 1582SOL    HW2 5837   1.262   0.014   5.774
 1583SOL     OW 5838   1.300   0.453   6.277
 1583SOL    HW1 5839   1.241   0.533   6.281
 1583SOL    HW2 5840   1.315   0.418   6.370
 1584SOL     OW 5841   1.593   0.221   6.468
 1584SOL    HW1 5842   1.509   0.220   6.522
 1584SOL    HW2 5843   1.595   0.304   6.412
 1585SOL     OW 5844   0.039   1.077   5.886
 1585SOL    HW1 5845   0.138   1.066   5.877
 1585SOL    HW2 5846  -0.001   0.991   5.918
 1586SOL     OW 5847   0.875   1.646   5.923
 1586SOL    HW1 5848   0.798   1.611   5.869
 1586SOL    HW2 5849   0.843   1.717   5.985
 1587SOL     OW 5850   0.230   2.490   0.113
 1587SOL    HW1 5851   0.137   2.488   0.150
 1587SOL    HW2 5852   0.231   2.451   0.021
 1588SOL     OW 5853   0.225   2.137   0.996
 1588SOL    HW1 5854   0.260   2.120   1.088
 1588SOL    HW2 5855   0.137   2.092   0.984
 1589SOL     OW 5856   0.019   2.230   0.647
 1589SOL    HW1 5857  -0.063   2.273   0.686
 1589SOL    HW2 5858  -0.009   2.157   0.584
 1590SOL     OW 5859   0.569   3.137   1.165
 1590SOL    HW1 5860   0.476   3.130   1.128
 1590SOL    HW2 5861   0.580   3.226   1.209
 1591SOL     OW 5862   1.555   3.373   0.703
 1591SOL    HW1 5863   1.498   3.357   0.784
 1591SOL    HW2 5864   1.496   3.383   0.623
 1592SOL     OW 5865   1.135   2.565   0.717
 1592SOL    HW1 5866   1.192   2.643   0.692
 1592SOL    HW2 5867   1.075   2.591   0.793
 1593SOL     OW 5868   1.755   2.469   0.231
 1593SOL    HW1 5869   1.743   2.456   0.132
 1593SOL    HW2 5870   1.725   2.388   0.280
 1594SOL     OW 5871   0.768   3.006   1.023
 1594SOL    HW1 5872   0.690   3.023   1.083
 1594SOL    HW2 5873   0.802   3.093   0.987
 1595SOL     OW 5874   0.850   2.660   1.823
 1595SOL    HW1 5875   0.846   2.736   1.888
 1595SOL    HW2 5876   0.872   2.696   1.732
 1596SOL     OW 5877   0.685   2.874   0.665
 1596SOL    HW1 5878   0.754   2.858   0.735
 1596SOL    HW2 5879   0.612   2.931   0.703
 1597SOL     OW 5880   0.686   3.023   1.803
 1597SOL    HW1 5881   0.746   3.102   1.817
 1597SOL    HW2 5882   0.600   3.054   1.762
 1598SOL     OW 5883   0.335   3.297   1.061
 1598SOL    HW1 5884   0.257   3.266   1.008
 1598SOL    HW2 5885   0.393   3.355   1.004
 1599SOL     OW 5886   1.460   3.367   1.339
 1599SOL    HW1 5887   1.484   3.461   1.365
 1599SOL    HW2 5888   1.444   3.313   1.421
 1600SOL     OW 5889   0.438   2.254   1.499
 1600SOL    HW1 5890   0.520   2.198   1.508
 1600SOL    HW2 5891   0.357   2.196   1.503
 1601SOL     OW 5892   1.603   2.309   0.737
 1601SOL    HW1 5893   1.529   2.355   0.687
 1601SOL    HW2 5894   1.654   2.377   0.790
 1602SOL     OW 5895   0.231   3.575   0.483
 1602SOL    HW1 5896   0.265   3.652   0.537
 1602SOL    HW2 5897   0.275   3.575   0.393
 1603SOL     OW 5898   1.127   3.203   1.690
 1603SOL    HW1 5899   1.174   3.203   1.778
 1603SOL    HW2 5900   1.079   3.116   1.679
 1604SOL     OW 5901   0.230   3.296   0.538
 1604SOL    HW1 5902   0.204   3.392   0.538
 1604SOL    HW2 5903   0.159   3.242   0.583
 1605SOL     OW 5904   0.240   2.953   0.886
 1605SOL    HW1 5905   0.254   2.869   0.938
 1605SOL    HW2 5906   0.185   3.017   0.941
 1606SOL     OW 5907   0.620   3.648   1.439
 1606SOL    HW1 5908   0.528   3.631   1.474
 1606SOL    HW2 5909   0.648   3.740   1.465
 1607SOL     OW 5910   0.606   2.826   0.123
 1607SOL    HW1 5911   0.613   2.910   0.069
 1607SOL    HW2 5912   0.652   2.839   0.211
 1608SOL     OW 5913   1.594   1.976   1.480
 1608SOL    HW1 5914   1.576   2.043   1.408
 1608SOL    HW2 5915   1.591   2.022   1.569
 1609SOL     OW 5916   0.122   2.505   0.563
 1609SOL    HW1 5917   0.077   2.417   0.580
 1609SOL    HW2 5918   0.121   2.559   0.647
 1610SOL     OW 5919   1.842   3.629   0.359
 1610SOL    HW1 5920   1.896   3.600   0.439
 1610SOL    HW2 5921   1.872   3.719   0.330
 1611SOL     OW 5922   0.027   3.458   0.117
 1611SOL    HW1 5923   0.008   3.362   0.138
 1611SOL    HW2 5924  -0.006   3.516   0.192
 1612SOL     OW 5925   1.689   2.784   0.612
 1612SOL    HW1 5926   1.784   2.755   0.620
 1612SOL    HW2 5927   1.681   2.849   0.537
 1613SOL     OW 5928   1.641   2.970   0.432
 1613SOL    HW1 5929   1.727   2.972   0.380
 1613SOL    HW2 5930   1.655   3.017   0.520
 1614SOL     OW 5931   0.113   2.599   1.597
 1614SOL    HW1 5932   0.201   2.586   1.642
 1614SOL    HW2 5933   0.100   2.696   1.575
 1615SOL     OW 5934   0.613   3.227   0.726
 1615SOL    HW1 5935   0.564   3.140   0.735
 1615SOL    HW2 5936   0.590   3.270   0.639
 1616SOL     OW 5937   1.293   3.090   1.423
 1616SOL    HW1 5938   1.330   3.017   1.365
 1616SOL    HW2 5939   1.345   3.095   1.508
 1617SOL     OW 5940   0.809   1.866   0.502
 1617SOL    HW1 5941   0.849   1.957   0.493
 1617SOL    HW2 5942   0.709   1.874   0.508
 1618SOL     OW 5943   0.197   2.838   1.264
 1618SOL    HW1 5944   0.286   2.793   1.250
 1618SOL    HW2 5945   0.124   2.773   1.245
 1619SOL     OW 5946   1.525   2.861   0.190
 1619SOL    HW1 5947   1.462   2.785   0.203
 1619SOL    HW2 5948   1.573   2.879   0.276
 1620SOL     OW 5949   1.187   3.654   1.616
 1620SOL    HW1 5950   1.211   3.714   1.540
 1620SOL    HW2 5951   1.194   3.559   1.586
 1621SOL     OW 5952   0.317   2.113   1.801
 1621SOL    HW1 5953   0.388   2.184   1.807
 1621SOL    HW2 5954   0.229   2.152   1.829
 1622SOL     OW 5955   1.466   3.279   0.953
 1622SOL    HW1 5956   1.407   3.285   1.033
 1622SOL    HW2 5957   1.451   3.191   0.907
 1623SOL     OW 5958   1.667   3.576   0.572
 1623SOL    HW1 5959   1.626   3.553   0.484
 1623SOL    HW2 5960   1.649   3.502   0.637
 1624SOL     OW 5961   0.598   2.591   0.270
 1624SOL    HW1 5962   0.622   2.660   0.202
 1624SOL    HW2 5963   0.520   2.624   0.324
 1625SOL     OW 5964   1.281   2.207   0.944
 1625SOL    HW1 5965   1.195   2.157   0.931
 1625SOL    HW2 5966   1.343   2.153   1.000
 1626SOL     OW 5967   1.576   3.524   0.307
 1626SOL    HW1 5968   1.665   3.570   0.310
 1626SOL    HW2 5969   1.555   3.500   0.212
 1627SOL     OW 5970   0.807   2.467   1.465
 1627SOL    HW1 5971   0.760   2.464   1.554
 1627SOL    HW2 5972   0.756   2.412   1.399
 1628SOL     OW 5973   1.394   2.331   1.674
 1628SOL    HW1 5974   1.374   2.374   1.762
 1628SOL    HW2 5975   1.472   2.269   1.683
 1629SOL     OW 5976   0.973   2.752   1.572
 1629SOL    HW1 5977   1.019   2.668   1.543
 1629SOL    HW2 5978   0.917   2.786   1.497
 1630SOL     OW 5979   0.991   2.272   1.242
 1630SOL    HW1 5980   0.914   2.306   1.296
 1630SOL    HW2 5981   0.957   2.221   1.163
 1631SOL     OW 5982   1.041   2.563   0.429
 1631SOL    HW1 5983   1.067   2.559   0.525
 1631SOL    HW2 5984   0.956   2.512   0.415
 1632SOL     OW 5985   0.076   2.673   0.789
 1632SOL    HW1 5986   0.175   2.661   0.798
 1632SOL    HW2 5987   0.052   2.768   0.810
 1633SOL     OW 5988   0.130   3.683   1.571
 1633SOL    HW1 5989   0.120   3.668   1.670
 1633SOL    HW2 5990   0.044   3.719   1.535
 1634SOL     OW 5991   0.865   2.210   0.195
 1634SOL    HW1 5992   0.924   2.273   0.146
 1634SOL    HW2 5993   0.884   2.116   0.166
 1635SOL     OW 5994   1.719   2.447   1.831
 1635SOL    HW1 5995   1.693   2.536   1.795
 1635SOL    HW2 5996   1.717   2.379   1.758
 1636SOL     OW 5997   1.362   3.006   0.545
 1636SOL    HW1 5998   1.445   2.977   0.497
 1636SOL    HW2 5999   1.313   3.073   0.489
 1637SOL     OW 6000   0.550   2.058   0.885
 1637SOL    HW1 6001   0.545   2.053   0.985
 1637SOL    HW2 6002   0.552   2.154   0.856
 1638SOL     OW 6003   0.351   3.663   0.853
 1638SOL    HW1 6004   0.401   3.577   0.859
 1638SOL    HW2 6005   0.416   3.740   0.850
 1639SOL     OW 6006   1.795   2.928   0.873
 1639SOL    HW1 6007   1.733   2.913   0.797
 1639SOL    HW2 6008   1.743   2.939   0.958
 1640SOL     OW 6009   1.227   3.412   1.506
 1640SOL    HW1 6010   1.233   3.335   1.570
 1640SOL    HW2 6011   1.175   3.386   1.426
 1641SOL     OW 6012   0.321   2.805   0.242
 1641SOL    HW1 6013   0.403   2.844   0.200
 1641SOL    HW2 6014   0.294   2.723   0.193
 1642SOL     OW 6015   1.458   2.597   0.728
 1642SOL    HW1 6016   1.453   2.532   0.803
 1642SOL    HW2 6017   1.538   2.656   0.741
 1643SOL     OW 6018   0.461   3.128   1.727
 1643SOL    HW1 6019   0.411   3.129   1.641
 1643SOL    HW2 6020   0.398   3.110   1.803
 1644SOL     OW 6021   1.111   3.638   0.237
 1644SOL    HW1 6022   1.051   3.576   0.287
 1644SOL    HW2 6023   1.142   3.594   0.152
 1645SOL     OW 6024   0.202   2.147   1.498
 1645SOL    HW1 6025   0.122   2.207   1.485
 1645SOL    HW2 6026   0.192   2.098   1.584
 1646SOL     OW 6027   1.632   3.239   0.081
 1646SOL    HW1 6028   1.600   3.333   0.071
 1646SOL    HW2 6029   1.556   3.176   0.069
 1647SOL     OW 6030   0.464   3.605   0.323
 1647SOL    HW1 6031   0.497   3.644   0.409
 1647SOL    HW2 6032   0.540   3.598   0.258
 1648SOL     OW 6033   1.400   1.969   0.426
 1648SOL    HW1 6034   1.376   1.932   0.336
 1648SOL    HW2 6035   1.499   1.985   0.430
 1649SOL     OW 6036   0.249   3.647   1.241
 1649SOL    HW1 6037   0.306   3.582   1.291
 1649SOL    HW2 6038   0.233   3.614   1.148
 1650SOL     OW 6039   0.940   3.560   0.904
 1650SOL    HW1 6040   1.020   3.503   0.925
 1650SOL    HW2 6041   0.891   3.520   0.827
 1651SOL     OW 6042   0.382   2.562   0.480
 1651SOL    HW1 6043   0.427   2.472   0.477
 1651SOL    HW2 6044   0.288   2.551   0.513
 1652SOL     OW 6045   1.547   2.084   1.729
 1652SOL    HW1 6046   1.542   2.121   1.821
 1652SOL    HW2 6047   1.475   2.015   1.717
 1653SOL     OW 6048   0.614   1.984   0.117
 1653SOL    HW1 6049   0.712   1.962   0.124
 1653SOL    HW2 6050   0.583   1.967   0.024
 1654SOL     OW 6051   0.781   2.126   1.749
 1654SOL    HW1 6052   0.848   2.065   1.792
 1654SOL    HW2 6053   0.708   2.145   1.814
 1655SOL     OW 6054   0.888   3.376   1.195
 1655SOL    HW1 6055   0.865   3.351   1.101
 1655SOL    HW2 6056   0.949   3.307   1.234
 1656SOL     OW 6057   1.351   2.452   1.433
 1656SOL    HW1 6058   1.379   2.409   1.518
 1656SOL    HW2 6059   1.376   2.548   1.434
 1657SOL     OW 6060   0.803   3.264   0.924
 1657SOL    HW1 6061   0.893   3.278   0.882
 1657SOL    HW2 6062   0.732   3.266   0.853
 1658SOL     OW 6063   0.922   2.365   0.899
 1658SOL    HW1 6064   0.897   2.356   0.803
 1658SOL    HW2 6065   0.970   2.283   0.930
 1659SOL     OW 6066   0.539   1.926   0.512
 1659SOL    HW1 6067   0.458   1.927   0.570
 1659SOL    HW2 6068   0.542   2.009   0.457
 1660SOL     OW 6069   1.434   3.050   0.041
 1660SOL    HW1 6070   1.466   2.974   0.098
 1660SOL    HW2 6071   1.342   3.077   0.071
 1661SOL     OW 6072   0.297   1.897   0.171
 1661SOL    HW1 6073   0.346   1.981   0.150
 1661SOL    HW2 6074   0.359   1.832   0.216
 1662SOL     OW 6075   0.935   2.098   0.480
 1662SOL    HW1 6076   0.887   2.139   0.402
 1662SOL    HW2 6077   1.034   2.096   0.461
 1663SOL     OW 6078   1.076   2.545   1.464
 1663SOL    HW1 6079   0.996   2.484   1.467
 1663SOL    HW2 6080   1.157   2.492   1.440
 1664SOL     OW 6081   1.227   3.432   0.793
 1664SOL    HW1 6082   1.248   3.506   0.728
 1664SOL    HW2 6083   1.295   3.432   0.866
 1665SOL     OW 6084   0.459   3.014   0.741
 1665SOL    HW1 6085   0.388   2.987   0.806
 1665SOL    HW2 6086   0.433   2.986   0.648
 1666SOL     OW 6087   1.271   3.659   0.591
 1666SOL    HW1 6088   1.315   3.723   0.527
 1666SOL    HW2 6089   1.221   3.711   0.661
 1667SOL     OW 6090   1.032   2.411   0.016
 1667SOL    HW1 6091   0.991   2.493  -0.023
 1667SOL    HW2 6092   1.096   2.437   0.089
 1668SOL     OW 6093   0.078   2.418   1.386
 1668SOL    HW1 6094   0.170   2.417   1.345
 1668SOL    HW2 6095   0.072   2.492   1.453
 1669SOL     OW 6096   0.561   2.084   1.147
 1669SOL    HW1 6097   0.599   2.000   1.184
 1669SOL    HW2 6098   0.473   2.103   1.191
 1670SOL     OW 6099   0.866   2.316   0.642
 1670SOL    HW1 6100   0.834   2.388   0.580
 1670SOL    HW2 6101   0.890   2.235   0.589
 1671SOL     OW 6102   1.017   1.901   0.753
 1671SOL    HW1 6103   0.945   1.906   0.684
 1671SOL    HW2 6104   0.993   1.832   0.822
 1672SOL     OW 6105   1.429   3.035   0.867
 1672SOL    HW1 6106   1.374   2.951   0.860
 1672SOL    HW2 6107   1.455   3.064   0.775
 1673SOL     OW 6108   1.466   2.452   0.992
 1673SOL    HW1 6109   1.436   2.357   0.999
 1673SOL    HW2 6110   1.539   2.468   1.058
 1674SOL     OW 6111   1.857   2.695   0.377
 1674SOL    HW1 6112   1.899   2.631   0.441
 1674SOL    HW2 6113   1.819   2.644   0.299
 1675SOL     OW 6114   0.488   3.247   0.174
 1675SOL    HW1 6115   0.401   3.232   0.221
 1675SOL    HW2 6116   0.471   3.273   0.079
 1676SOL     OW 6117   1.664   3.142   0.657
 1676SOL    HW1 6118   1.763   3.150   0.671
 1676SOL    HW2 6119   1.619   3.226   0.688
 1677SOL     OW 6120   1.390   2.437   0.078
 1677SOL    HW1 6121   1.336   2.416   0.159
 1677SOL    HW2 6122   1.481   2.396   0.087
 1678SOL     OW 6123   0.527   2.118   0.328
 1678SOL    HW1 6124   0.554   2.059   0.253
 1678SOL    HW2 6125   0.527   2.213   0.297
 1679SOL     OW 6126   1.754   3.085   1.588
 1679SOL    HW1 6127   1.845   3.046   1.575
 1679SOL    HW2 6128   1.762   3.181   1.612
 1680SOL     OW 6129   1.064   3.209   1.340
 1680SOL    HW1 6130   0.984   3.186   1.395
 1680SOL    HW2 6131   1.147   3.183   1.389
 1681SOL     OW 6132   1.592   3.491   1.625
 1681SOL    HW1 6133   1.619   3.525   1.535
 1681SOL    HW2 6134   1.671   3.453   1.671
 1682SOL     OW 6135   1.111   3.057   1.100
 1682SOL    HW1 6136   1.071   3.101   1.181
 1682SOL    HW2 6137   1.070   3.094   1.017
 1683SOL     OW 6138   1.638   2.961   1.079
 1683SOL    HW1 6139   1.643   3.042   1.138
 1683SOL    HW2 6140   1.552   2.963   1.028
 1684SOL     OW 6141   0.915   1.951   1.402
 1684SOL    HW1 6142   0.940   1.931   1.307
 1684SOL    HW2 6143   0.987   2.007   1.444
 1685SOL     OW 6144   0.980   2.978   1.719
 1685SOL    HW1 6145   0.881   2.984   1.729
 1685SOL    HW2 6146   1.003   2.898   1.663
 1686SOL     OW 6147   0.705   2.912   0.368
 1686SOL    HW1 6148   0.691   2.919   0.467
 1686SOL    HW2 6149   0.789   2.861   0.350
 1687SOL     OW 6150   0.410   2.675   1.251
 1687SOL    HW1 6151   0.496   2.687   1.301
 1687SOL    HW2 6152   0.368   2.588   1.278
 1688SOL     OW 6153   1.274   2.248   1.262
 1688SOL    HW1 6154   1.295   2.322   1.326
 1688SOL    HW2 6155   1.185   2.265   1.219
 1689SOL     OW 6156   0.064   3.426   1.331
 1689SOL    HW1 6157   0.018   3.508   1.297
 1689SOL    HW2 6158   0.162   3.445   1.340
 1690SOL     OW 6159   0.367   2.962   0.501
 1690SOL    HW1 6160   0.360   3.045   0.445
 1690SOL    HW2 6161   0.371   2.882   0.441
 1691SOL     OW 6162   0.566   2.399   0.865
 1691SOL    HW1 6163   0.578   2.465   0.791
 1691SOL    HW2 6164   0.612   2.433   0.948
 1692SOL     OW 6165   1.252   3.210   0.388
 1692SOL    HW1 6166   1.302   3.287   0.428
 1692SOL    HW2 6167   1.157   3.212   0.420
 1693SOL     OW 6168   1.272   3.307   1.142
 1693SOL    HW1 6169   1.319   3.320   1.229
 1693SOL    HW2 6170   1.206   3.233   1.151
 1694SOL     OW 6171   1.582   2.501   0.472
 1694SOL    HW1 6172   1.551   2.562   0.545
 1694SOL    HW2 6173   1.632   2.553   0.403
 1695SOL     OW 6174   0.354   3.372   1.329
 1695SOL    HW1 6175   0.333   3.328   1.242
 1695SOL    HW2 6176   0.451   3.398   1.332
 1696SOL     OW 6177   0.402   2.613   1.598
 1696SOL    HW1 6178   0.470   2.668   1.551
 1696SOL    HW2 6179   0.442   2.525   1.625
 1697SOL     OW 6180   1.587   2.641   1.670
 1697SOL    HW1 6181   1.495   2.679   1.665
 1697SOL    HW2 6182   1.647   2.688   1.605
 1698SOL     OW 6183   1.013   1.967   1.770
 1698SOL    HW1 6184   1.019   2.052   1.718
 1698SOL    HW2 6185   1.045   1.891   1.713
 1699SOL     OW 6186   0.504   1.912   1.740
 1699SOL    HW1 6187   0.462   1.855   1.670
 1699SOL    HW2 6188   0.438   1.981   1.772
 1700SOL     OW 6189   0.573   2.732   1.029
 1700SOL    HW1 6190   0.617   2.821   1.020
 1700SOL    HW2 6191   0.510   2.732   1.106
 1701SOL     OW 6192   1.360   2.724   1.045
 1701SOL    HW1 6193   1.285   2.724   0.979
 1701SOL    HW2 6194   1.397   2.632   1.054
 1702SOL     OW 6195   1.209   2.387   0.275
 1702SOL    HW1 6196   1.222   2.303   0.329
 1702SOL    HW2 6197   1.180   2.461   0.335
 1703SOL     OW 6198   0.307   2.075   1.231
 1703SOL    HW1 6199   0.284   2.112   1.321
 1703SOL    HW2 6200   0.277   1.980   1.225
 1704SOL     OW 6201   0.037   3.172   1.282
 1704SOL    HW1 6202   0.090   3.123   1.350
 1704SOL    HW2 6203   0.059   3.270   1.287
 1705SOL     OW 6204   0.732   2.496   1.064
 1705SOL    HW1 6205   0.791   2.470   0.988
 1705SOL    HW2 6206   0.704   2.592   1.053
 1706SOL     OW 6207   1.728   2.797   1.854
 1706SOL    HW1 6208   1.682   2.790   1.765
 1706SOL    HW2 6209   1.666   2.841   1.920
 1707SOL     OW 6210   0.307   1.925   0.618
 1707SOL    HW1 6211   0.296   2.019   0.651
 1707SOL    HW2 6212   0.302   1.862   0.695
 1708SOL     OW 6213   1.622   2.229   0.374
 1708SOL    HW1 6214   1.624   2.153   0.438
 1708SOL    HW2 6215   1.574   2.306   0.414
 1709SOL     OW 6216   1.023   2.628   0.966
 1709SOL    HW1 6217   1.038   2.649   1.062
 1709SOL    HW2 6218   0.993   2.533   0.957
 1710SOL     OW 6219   0.980   3.435   1.700
 1710SOL    HW1 6220   0.960   3.479   1.612
 1710SOL    HW2 6221   1.019   3.344   1.684
 1711SOL     OW 6222   1.859   3.380   1.605
 1711SOL    HW1 6223   1.873   3.407   1.510
 1711SOL    HW2 6224   1.942   3.402   1.658
 1712SOL     OW 6225   0.350   2.760   1.804
 1712SOL    HW1 6226   0.426   2.804   1.852
 1712SOL    HW2 6227   0.385   2.713   1.722
 1713SOL     OW 6228   1.540   2.136   0.125
 1713SOL    HW1 6229   1.479   2.061   0.148
 1713SOL    HW2 6230   1.562   2.188   0.208
 1714SOL     OW 6231   1.303   2.700   0.042
 1714SOL    HW1 6232   1.337   2.607   0.057
 1714SOL    HW2 6233   1.321   2.727  -0.053
 1715SOL     OW 6234   1.068   3.195   0.849
 1715SOL    HW1 6235   1.075   3.111   0.794
 1715SOL    HW2 6236   1.130   3.264   0.813
 1716SOL     OW 6237   0.319   2.672   0.949
 1716SOL    HW1 6238   0.412   2.708   0.954
 1716SOL    HW2 6239   0.313   2.587   1.001
 1717SOL     OW 6240   0.339   2.371   1.006
 1717SOL    HW1 6241   0.287   2.288   0.989
 1717SOL    HW2 6242   0.416   2.376   0.942
 1718SOL     OW 6243   1.138   2.242   1.678
 1718SOL    HW1 6244   1.093   2.305   1.742
 1718SOL    HW2 6245   1.231   2.273   1.661
 1719SOL     OW 6246   1.160   2.069   1.477
 1719SOL    HW1 6247   1.160   2.133   1.554
 1719SOL    HW2 6248   1.188   2.117   1.394
 1720SOL     OW 6249   0.008   3.188   0.200
 1720SOL    HW1 6250  -0.085   3.209   0.169
 1720SOL    HW2 6251   0.018   3.089   0.213
 1721SOL     OW 6252   0.088   3.663   0.927
 1721SOL    HW1 6253   0.046   3.577   0.900
 1721SOL    HW2 6254   0.182   3.666   0.893
 1722SOL     OW 6255   0.504   3.430   0.910
 1722SOL    HW1 6256   0.570   3.504   0.919
 1722SOL    HW2 6257   0.548   3.351   0.868
 1723SOL     OW 6258   1.002   2.658   1.238
 1723SOL    HW1 6259   1.043   2.626   1.324
 1723SOL    HW2 6260   0.906   2.631   1.235
 1724SOL     OW 6261   0.040   2.406   1.114
 1724SOL    HW1 6262   0.125   2.373   1.073
 1724SOL    HW2 6263   0.053   2.421   1.212
 1725SOL     OW 6264   0.189   2.382   1.722
 1725SOL    HW1 6265   0.248   2.342   1.652
 1725SOL    HW2 6266   0.131   2.453   1.681
 1726SOL     OW 6267   1.369   2.812   1.660
 1726SOL    HW1 6268   1.408   2.901   1.680
 1726SOL    HW2 6269   1.379   2.792   1.563
 1727SOL     OW 6270   0.815   2.434   0.325
 1727SOL    HW1 6271   0.822   2.345   0.279
 1727SOL    HW2 6272   0.721   2.468   0.317
 1728SOL     OW 6273   1.657   2.466   1.206
 1728SOL    HW1 6274   1.619   2.397   1.268
 1728SOL    HW2 6275   1.739   2.430   1.162
 1729SOL     OW 6276   0.252   3.426   1.744
 1729SOL    HW1 6277   0.222   3.483   1.820
 1729SOL    HW2 6278   0.245   3.329   1.770
 1730SOL     OW 6279   0.671   2.326   1.269
 1730SOL    HW1 6280   0.637   2.237   1.239
 1730SOL    HW2 6281   0.697   2.380   1.189
 1731SOL     OW 6282   0.930   3.540   1.465
 1731SOL    HW1 6283   0.906   3.522   1.370
 1731SOL    HW2 6284   0.960   3.634   1.475
 1732SOL     OW 6285   0.473   2.362   0.191
 1732SOL    HW1 6286   0.534   2.442   0.195
 1732SOL    HW2 6287   0.378   2.393   0.198
 1733SOL     OW 6288   0.159   2.999   1.466
 1733SOL    HW1 6289   0.181   2.938   1.542
 1733SOL    HW2 6290   0.169   2.950   1.380
 1734SOL     OW 6291   1.347   2.921   1.234
 1734SOL    HW1 6292   1.371   2.858   1.160
 1734SOL    HW2 6293   1.257   2.961   1.216
 1735SOL     OW 6294   1.302   2.717   0.309
 1735SOL    HW1 6295   1.216   2.686   0.351
 1735SOL    HW2 6296   1.298   2.703   0.210
 1736SOL     OW 6297   1.759   3.609   1.154
 1736SOL    HW1 6298   1.820   3.639   1.081
 1736SOL    HW2 6299   1.721   3.520   1.132
 1737SOL     OW 6300   1.252   3.593   1.128
 1737SOL    HW1 6301   1.336   3.598   1.074
 1737SOL    HW2 6302   1.229   3.497   1.146
 1738SOL     OW 6303   0.083   3.120   1.022
 1738SOL    HW1 6304   0.078   3.119   1.122
 1738SOL    HW2 6305   0.000   3.079   0.984
 1739SOL     OW 6306   0.688   3.524   1.716
 1739SOL    HW1 6307   0.632   3.605   1.725
 1739SOL    HW2 6308   0.740   3.528   1.630
 1740SOL     OW 6309   0.903   1.948   0.133
 1740SOL    HW1 6310   0.954   1.949   0.047
 1740SOL    HW2 6311   0.959   1.906   0.204
 1741SOL     OW 6312   1.726   1.997   0.523
 1741SOL    HW1 6313   1.799   1.980   0.456
 1741SOL    HW2 6314   1.695   1.910   0.561
 1742SOL     OW 6315   1.388   3.435   0.477
 1742SOL    HW1 6316   1.455   3.447   0.403
 1742SOL    HW2 6317   1.348   3.524   0.500
 1743SOL     OW 6318   0.130   3.656   1.851
 1743SOL    HW1 6319   0.089   3.582   1.904
 1743SOL    HW2 6320   0.194   3.707   1.909
 1744SOL     OW 6321   1.280   2.789   0.672
 1744SOL    HW1 6322   1.340   2.708   0.674
 1744SOL    HW2 6323   1.320   2.858   0.612
 1745SOL     OW 6324   0.830   3.135   1.422
 1745SOL    HW1 6325   0.825   3.168   1.517
 1745SOL    HW2 6326   0.744   3.154   1.376
 1746SOL     OW 6327   0.672   3.478   0.154
 1746SOL    HW1 6328   0.681   3.488   0.055
 1746SOL    HW2 6329   0.632   3.389   0.175
 1747SOL     OW 6330   1.650   3.582   1.394
 1747SOL    HW1 6331   1.703   3.592   1.310
 1747SOL    HW2 6332   1.623   3.672   1.428
 1748SOL     OW 6333   1.841   2.037   0.963
 1748SOL    HW1 6334   1.880   1.952   0.927
 1748SOL    HW2 6335   1.743   2.039   0.944
 1749SOL     OW 6336   0.263   2.188   0.720
 1749SOL    HW1 6337   0.184   2.239   0.686
 1749SOL    HW2 6338   0.254   2.173   0.818
 1750SOL     OW 6339   1.194   3.474   0.031
 1750SOL    HW1 6340   1.200   3.381   0.068
 1750SOL    HW2 6341   1.135   3.474  -0.049
 1751SOL     OW 6342   0.822   2.864   1.372
 1751SOL    HW1 6343   0.862   2.863   1.280
 1751SOL    HW2 6344   0.832   2.956   1.412
 1752SOL     OW 6345   0.916   2.772   0.291
 1752SOL    HW1 6346   0.979   2.810   0.223
 1752SOL    HW2 6347   0.956   2.689   0.330
 1753SOL     OW 6348   1.504   3.469   0.044
 1753SOL    HW1 6349   1.412   3.506   0.051
 1753SOL    HW2 6350   1.542   3.489  -0.046
 1754SOL     OW 6351   0.372   3.150   1.490
 1754SOL    HW1 6352   0.359   3.243   1.456
 1754SOL    HW2 6353   0.288   3.098   1.477
 1755SOL     OW 6354   1.614   3.154   1.289
 1755SOL    HW1 6355   1.674   3.157   1.369
 1755SOL    HW2 6356   1.539   3.218   1.302
 1756SOL     OW 6357   1.039   2.960   0.696
 1756SOL    HW1 6358   0.969   2.913   0.750
 1756SOL    HW2 6359   1.098   2.892   0.653
 1757SOL     OW 6360   1.014   2.098   0.971
 1757SOL    HW1 6361   1.006   2.062   0.878
 1757SOL    HW2 6362   1.012   2.022   1.036
 1758SOL     OW 6363   0.590   3.349   0.491
 1758SOL    HW1 6364   0.632   3.291   0.421
 1758SOL    HW2 6365   0.546   3.428   0.447
 1759SOL     OW 6366   1.709   2.247   1.381
 1759SOL    HW1 6367   1.782   2.316   1.385
 1759SOL    HW2 6368   1.737   2.172   1.322
 1760SOL     OW 6369   0.255   3.210   0.290
 1760SOL    HW1 6370   0.159   3.211   0.263
 1760SOL    HW2 6371   0.267   3.263   0.374
 1761SOL     OW 6372   0.105   2.875   1.726
 1761SOL    HW1 6373   0.028   2.842   1.780
 1761SOL    HW2 6374   0.190   2.845   1.768
 1762SOL     OW 6375   0.672   2.065   1.489
 1762SOL    HW1 6376   0.762   2.049   1.449
 1762SOL    HW2 6377   0.680   2.070   1.588
 1763SOL     OW 6378   0.075   2.207   0.033
 1763SOL    HW1 6379  -0.017   2.179   0.004
 1763SOL    HW2 6380   0.106   2.284  -0.023
 1764SOL     OW 6381   1.440   2.718   1.398
 1764SOL    HW1 6382   1.383   2.770   1.335
 1764SOL    HW2 6383   1.536   2.730   1.374
 1765SOL     OW 6384   0.072   2.028   0.318
 1765SOL    HW1 6385   0.055   2.111   0.264
 1765SOL    HW2 6386   0.162   1.991   0.296
 1766SOL     OW 6387   1.183   3.197   0.119
 1766SOL    HW1 6388   1.084   3.186   0.121
 1766SOL    HW2 6389   1.217   3.212   0.212
 1767SOL     OW 6390   0.613   2.704   1.431
 1767SOL    HW1 6391   0.669   2.785   1.414
 1767SOL    HW2 6392   0.672   2.624   1.434
 1768SOL     OW 6393   1.493   3.629   0.959
 1768SOL    HW1 6394   1.526   3.693   0.890
 1768SOL    HW2 6395   1.559   3.623   1.034
 1769SOL     OW 6396   0.716   2.427   1.708
 1769SOL    HW1 6397   0.735   2.492   1.782
 1769SOL    HW2 6398   0.776   2.347   1.717
 1770SOL     OW 6399   1.450   3.082   1.633
 1770SOL    HW1 6400   1.441   3.072   1.732
 1770SOL    HW2 6401   1.546   3.075   1.607
 1771SOL     OW 6402   0.390   3.603   1.560
 1771SOL    HW1 6403   0.299   3.644   1.558
 1771SOL    HW2 6404   0.383   3.509   1.592
 1772SOL     OW 6405   1.674   2.745   1.254
 1772SOL    HW1 6406   1.647   2.656   1.217
 1772SOL    HW2 6407   1.675   2.813   1.181
 1773SOL     OW 6408   1.225   2.187   0.449
 1773SOL    HW1 6409   1.290   2.113   0.438
 1773SOL    HW2 6410   1.245   2.237   0.533
 1774SOL     OW 6411   0.594   2.607   0.652
 1774SOL    HW1 6412   0.644   2.692   0.633
 1774SOL    HW2 6413   0.506   2.609   0.604
 1775SOL     OW 6414   1.777   2.204   1.642
 1775SOL    HW1 6415   1.760   2.235   1.548
 1775SOL    HW2 6416   1.693   2.167   1.680
 1776SOL     OW 6417   1.730   2.796   1.517
 1776SOL    HW1 6418   1.768   2.887   1.532
 1776SOL    HW2 6419   1.722   2.779   1.418
 1777SOL     OW 6420   0.859   3.236   0.016
 1777SOL    HW1 6421   0.813   3.251   0.104
 1777SOL    HW2 6422   0.903   3.321  -0.014
 1778SOL     OW 6423   0.661   3.652   0.953
 1778SOL    HW1 6424   0.615   3.740   0.940
 1778SOL    HW2 6425   0.760   3.664   0.946
 1779SOL     OW 6426   0.859   2.818   0.861
 1779SOL    HW1 6427   0.913   2.749   0.909
 1779SOL    HW2 6428   0.827   2.887   0.927
 1780SOL     OW 6429   1.083   2.846   0.087
 1780SOL    HW1 6430   1.060   2.899   0.005
 1780SOL    HW2 6431   1.164   2.790   0.068
 1781SOL     OW 6432   1.861   3.431   0.851
 1781SOL    HW1 6433   1.790   3.419   0.781
 1781SOL    HW2 6434   1.862   3.352   0.911
 1782SOL     OW 6435   0.221   3.176   1.844
 1782SOL    HW1 6436   0.156   3.103   1.823
 1782SOL    HW2 6437   0.225   3.190   1.942
 1783SOL     OW 6438   0.079   3.102   0.653
 1783SOL    HW1 6439   0.078   3.055   0.741
 1783SOL    HW2 6440   0.161   3.074   0.602
 1784SOL     OW 6441   0.672   3.253   1.624
 1784SOL    HW1 6442   0.594   3.203   1.662
 1784SOL    HW2 6443   0.669   3.348   1.655
 1785SOL     OW 6444   1.824   2.054   1.227
 1785SOL    HW1 6445   1.820   1.964   1.271
 1785SOL    HW2 6446   1.827   2.043   1.128
 1786SOL     OW 6447   0.428   2.286   0.520
 1786SOL    HW1 6448   0.458   2.214   0.458
 1786SOL    HW2 6449   0.389   2.246   0.603
 1787SOL     OW 6450   1.705   3.349   1.104
 1787SOL    HW1 6451   1.612   3.324   1.077
 1787SOL    HW2 6452   1.731   3.299   1.186
 1788SOL     OW 6453   0.317   2.409   1.280
 1788SOL    HW1 6454   0.355   2.350   1.352
 1788SOL    HW2 6455   0.357   2.383   1.192
 1789SOL     OW 6456   0.812   3.448   0.687
 1789SOL    HW1 6457   0.844   3.458   0.593
 1789SOL    HW2 6458   0.733   3.386   0.689
 1790SOL     OW 6459   1.424   2.076   1.112
 1790SOL    HW1 6460   1.476   2.011   1.167
 1790SOL    HW2 6461   1.375   2.139   1.173
 1791SOL     OW 6462   1.001   1.896   1.154
 1791SOL    HW1 6463   0.938   1.824   1.123
 1791SOL    HW2 6464   1.094   1.860   1.154
 1792SOL     OW 6465   0.770   3.192   0.301
 1792SOL    HW1 6466   0.724   3.105   0.318
 1792SOL    HW2 6467   0.861   3.189   0.342
 1793SOL     OW 6468   0.618   3.429   1.284
 1793SOL    HW1 6469   0.613   3.511   1.341
 1793SOL    HW2 6470   0.707   3.426   1.239
 1794SOL     OW 6471   1.352   1.914   0.168
 1794SOL    HW1 6472   1.387   1.873   0.084
 1794SOL    HW2 6473   1.262   1.876   0.188
 1795SOL     OW 6474   1.300   2.315   0.691
 1795SOL    HW1 6475   1.241   2.395   0.695
 1795SOL    HW2 6476   1.315   2.280   0.784
 1796SOL     OW 6477   0.039   2.939   0.300
 1796SOL    HW1 6478   0.138   2.928   0.291
 1796SOL    HW2 6479  -0.001   2.853   0.332
 1797SOL     OW 6480   0.875   3.508   0.337
 1797SOL    HW1 6481   0.798   3.473   0.283
 1797SOL    HW2 6482   0.843   3.579   0.399
 1798SOL     OW 6483   0.230   2.490   1.975
 1798SOL    HW1 6484   0.137   2.488   2.012
 1798SOL    HW2 6485   0.231   2.451   1.883
 1799SOL     OW 6486   0.225   2.137   2.858
 1799SOL    HW1 6487   0.260   2.120   2.950
 1799SOL    HW2 6488   0.137   2.092   2.846
 1800SOL     OW 6489   0.019   2.230   2.509
 1800SOL    HW1 6490  -0.063   2.273   2.548
 1800SOL    HW2 6491  -0.009   2.157   2.446
 1801SOL     OW 6492   0.569   3.137   3.027
 1801SOL    HW1 6493   0.476   3.130   2.990
 1801SOL    HW2 6494   0.580   3.226   3.071
 1802SOL     OW 6495   1.555   3.373   2.565
 1802SOL    HW1 6496   1.498   3.357   2.646
 1802SOL    HW2 6497   1.496   3.383   2.485
 1803SOL     OW 6498   1.135   2.565   2.579
 1803SOL    HW1 6499   1.192   2.643   2.554
 1803SOL    HW2 6500   1.075   2.591   2.655
 1804SOL     OW 6501   1.755   2.469   2.093
 1804SOL    HW1 6502   1.743   2.456   1.994
 1804SOL    HW2 6503   1.725   2.388   2.142
 1805SOL     OW 6504   0.768   3.006   2.885
 1805SOL    HW1 6505   0.690   3.023   2.945
 1805SOL    HW2 6506   0.802   3.093   2.849
 1806SOL     OW 6507   0.850   2.660   3.685
 1806SOL    HW1 6508   0.846   2.736   3.750
 1806SOL    HW2 6509   0.872   2.696   3.594
 1807SOL     OW 6510   0.685   2.874   2.527
 1807SOL    HW1 6511   0.754   2.858   2.597
 1807SOL    HW2 6512   0.612   2.931   2.565
 1808SOL     OW 6513   0.686   3.023   3.665
 1808SOL    HW1 6514   0.746   3.102   3.679
 1808SOL    HW2 6515   0.600   3.054   3.624
 1809SOL     OW 6516   0.335   3.297   2.923
 1809SOL    HW1 6517   0.257   3.266   2.870
 1809SOL    HW2 6518   0.393   3.355   2.866
 1810SOL     OW 6519   0.438   2.254   3.361
 1810SOL    HW1 6520   0.520   2.198   3.370
 1810SOL    HW2 6521   0.357   2.196   3.365
 1811SOL     OW 6522   1.603   2.309   2.599
 1811SOL    HW1 6523   1.529   2.355   2.549
 1811SOL    HW2 6524   1.654   2.377   2.652
 1812SOL     OW 6525   0.231   3.575   2.345
 1812SOL    HW1 6526   0.265   3.652   2.399
 1812SOL    HW2 6527   0.275   3.575   2.255
 1813SOL     OW 6528   1.127   3.203   3.552
 1813SOL    HW1 6529   1.174   3.203   3.640
 1813SOL    HW2 6530   1.079   3.116   3.541
 1814SOL     OW 6531   0.230   3.296   2.400
 1814SOL    HW1 6532   0.204   3.392   2.400
 1814SOL    HW2 6533   0.159   3.242   2.445
 1815SOL     OW 6534   0.240   2.953   2.748
 1815SOL    HW1 6535   0.254   2.869   2.800
 1815SOL    HW2 6536   0.185   3.017   2.803
 1816SOL     OW 6537   0.620   3.648   3.301
 1816SOL    HW1 6538   0.528   3.631   3.336
 1816SOL    HW2 6539   0.648   3.740   3.327
 1817SOL     OW 6540   0.606   2.826   1.985
 1817SOL    HW1 6541   0.613   2.910   1.931
 1817SOL    HW2 6542   0.652   2.839   2.073
 1818SOL     OW 6543   1.594   1.976   3.342
 1818SOL    HW1 6544   1.576   2.043   3.270
 1818SOL    HW2 6545   1.591   2.022   3.431
 1819SOL     OW 6546   0.122   2.505   2.425
 1819SOL    HW1 6547   0.077   2.417   2.442
 1819SOL    HW2 6548   0.121   2.559   2.509
 1820SOL     OW 6549   1.842   3.629   2.221
 1820SOL    HW1 6550   1.896   3.600   2.301
 1820SOL    HW2 6551   1.872   3.719   2.192
 1821SOL     OW 6552   0.027   3.458   1.979
 1821SOL    HW1 6553   0.008   3.362   2.000
 1821SOL    HW2 6554  -0.006   3.516   2.054
 1822SOL     OW 6555   1.689   2.784   2.474
 1822SOL    HW1 6556   1.784   2.755   2.482
 1822SOL    HW2 6557   1.681   2.849   2.399
 1823SOL     OW 6558   1.641   2.970   2.294
 1823SOL    HW1 6559   1.727   2.972   2.242
 1823SOL    HW2 6560   1.655   3.017   2.382
 1824SOL     OW 6561   0.113   2.599   3.459
 1824SOL    HW1 6562   0.201   2.586   3.504
 1824SOL    HW2 6563   0.100   2.696   3.437
 1825SOL     OW 6564   0.613   3.227   2.588
 1825SOL    HW1 6565   0.564   3.140   2.597
 1825SOL    HW2 6566   0.590   3.270   2.501
 1826SOL     OW 6567   1.293   3.090   3.285
 1826SOL    HW1 6568   1.330   3.017   3.227
 1826SOL    HW2 6569   1.345   3.095   3.370
 1827SOL     OW 6570   0.809   1.866   2.364
 1827SOL    HW1 6571   0.849   1.957   2.355
 1827SOL    HW2 6572   0.709   1.874   2.370
 1828SOL     OW 6573   0.197   2.838   3.126
 1828SOL    HW1 6574   0.286   2.793   3.112
 1828SOL    HW2 6575   0.124   2.773   3.107
 1829SOL     OW 6576   1.525   2.861   2.052
 1829SOL    HW1 6577   1.462   2.785   2.065
 1829SOL    HW2 6578   1.573   2.879   2.138
 1830SOL     OW 6579   0.317   2.113   3.663
 1830SOL    HW1 6580   0.388   2.184   3.669
 1830SOL    HW2 6581   0.229   2.152   3.691
 1831SOL     OW 6582   1.466   3.279   2.815
 1831SOL    HW1 6583   1.407   3.285   2.895
 1831SOL    HW2 6584   1.451   3.191   2.769
 1832SOL     OW 6585   1.667   3.576   2.434
 1832SOL    HW1 6586   1.626   3.553   2.346
 1832SOL    HW2 6587   1.649   3.502   2.499
 1833SOL     OW 6588   0.598   2.591   2.132
 1833SOL    HW1 6589   0.622   2.660   2.064
 1833SOL    HW2 6590   0.520   2.624   2.186
 1834SOL     OW 6591   1.281   2.207   2.806
 1834SOL    HW1 6592   1.195   2.157   2.793
 1834SOL    HW2 6593   1.343   2.153   2.862
 1835SOL     OW 6594   1.576   3.524   2.169
 1835SOL    HW1 6595   1.665   3.570   2.172
 1835SOL    HW2 6596   1.555   3.500   2.074
 1836SOL     OW 6597   0.807   2.467   3.327
 1836SOL    HW1 6598   0.760   2.464   3.416
 1836SOL    HW2 6599   0.756   2.412   3.261
 1837SOL     OW 6600   1.394   2.331   3.536
 1837SOL    HW1 6601   1.374   2.374   3.624
 1837SOL    HW2 6602   1.472   2.269   3.545
 1838SOL     OW 6603   0.973   2.752   3.434
 1838SOL    HW1 6604   1.019   2.668   3.405
 1838SOL    HW2 6605   0.917   2.786   3.359
 1839SOL     OW 6606   0.991   2.272   3.104
 1839SOL    HW1 6607   0.914   2.306   3.158
 1839SOL    HW2 6608   0.957   2.221   3.025
 1840SOL     OW 6609   1.041   2.563   2.291
 1840SOL    HW1 6610   1.067   2.559   2.387
 1840SOL    HW2 6611   0.956   2.512   2.277
 1841SOL     OW 6612   0.076   2.673   2.651
 1841SOL    HW1 6613   0.175   2.661   2.660
 1841SOL    HW2 6614   0.052   2.768   2.672
 1842SOL     OW 6615   0.130   3.683   3.433
 1842SOL    HW1 6616   0.120   3.668   3.532
 1842SOL    HW2 6617   0.044   3.719   3.397
 1843SOL     OW 6618   0.865   2.210   2.057
 1843SOL    HW1 6619   0.924   2.273   2.008
 1843SOL    HW2 6620   0.884   2.116   2.028
 1844SOL     OW 6621   1.719   2.447   3.693
 1844SOL    HW1 6622   1.693   2.536   3.657
 1844SOL    HW2 6623   1.717   2.379   3.620
 1845SOL     OW 6624   1.362   3.006   2.407
 1845SOL    HW1 6625   1.445   2.977   2.359
 1845SOL    HW2 6626   1.313   3.073   2.351
 1846SOL     OW 6627   0.550   2.058   2.747
 1846SOL    HW1 6628   0.545   2.053   2.847
 1846SOL    HW2 6629   0.552   2.154   2.718
 1847SOL     OW 6630   1.008   3.318   2.339
 1847SOL    HW1 6631   0.962   3.390   2.287
 1847SOL    HW2 6632   1.004   3.338   2.437
 1848SOL     OW 6633   0.351   3.663   2.715
 1848SOL    HW1 6634   0.401   3.577   2.721
 1848SOL    HW2 6635   0.416   3.740   2.712
 1849SOL     OW 6636   1.795   2.928   2.735
 1849SOL    HW1 6637   1.733   2.913   2.659
 1849SOL    HW2 6638   1.743   2.939   2.820
 1850SOL     OW 6639   0.321   2.805   2.104
 1850SOL    HW1 6640   0.403   2.844   2.062
 1850SOL    HW2 6641   0.294   2.723   2.055
 1851SOL     OW 6642   1.458   2.597   2.590
 1851SOL    HW1 6643   1.453   2.532   2.665
 1851SOL    HW2 6644   1.538   2.656   2.603
 1852SOL     OW 6645   0.461   3.128   3.589
 1852SOL    HW1 6646   0.411   3.129   3.503
 1852SOL    HW2 6647   0.398   3.110   3.665
 1853SOL     OW 6648   1.111   3.638   2.099
 1853SOL    HW1 6649   1.051   3.576   2.149
 1853SOL    HW2 6650   1.142   3.594   2.014
 1854SOL     OW 6651   0.202   2.147   3.360
 1854SOL    HW1 6652   0.122   2.207   3.347
 1854SOL    HW2 6653   0.192   2.098   3.446
 1855SOL     OW 6654   1.632   3.239   1.943
 1855SOL    HW1 6655   1.600   3.333   1.933
 1855SOL    HW2 6656   1.556   3.176   1.931
 1856SOL     OW 6657   0.464   3.605   2.185
 1856SOL    HW1 6658   0.497   3.644   2.271
 1856SOL    HW2 6659   0.540   3.598   2.120
 1857SOL     OW 6660   1.400   1.969   2.288
 1857SOL    HW1 6661   1.376   1.932   2.198
 1857SOL    HW2 6662   1.499   1.985   2.292
 1858SOL     OW 6663   0.249   3.647   3.103
 1858SOL    HW1 6664   0.306   3.582   3.153
 1858SOL    HW2 6665   0.233   3.614   3.010
 1859SOL     OW 6666   0.940   3.560   2.766
 1859SOL    HW1 6667   1.020   3.503   2.787
 1859SOL    HW2 6668   0.891   3.520   2.689
 1860SOL     OW 6669   0.382   2.562   2.342
 1860SOL    HW1 6670   0.427   2.472   2.339
 1860SOL    HW2 6671   0.288   2.551   2.375
 1861SOL     OW 6672   1.547   2.084   3.591
 1861SOL    HW1 6673   1.542   2.121   3.683
 1861SOL    HW2 6674   1.475   2.015   3.579
 1862SOL     OW 6675   0.614   1.984   1.979
 1862SOL    HW1 6676   0.712   1.962   1.986
 1862SOL    HW2 6677   0.583   1.967   1.886
 1863SOL     OW 6678   0.781   2.126   3.611
 1863SOL    HW1 6679   0.848   2.065   3.654
 1863SOL    HW2 6680   0.708   2.145   3.676
 1864SOL     OW 6681   0.888   3.376   3.057
 1864SOL    HW1 6682   0.865   3.351   2.963
 1864SOL    HW2 6683   0.949   3.307   3.096
 1865SOL     OW 6684   1.351   2.452   3.295
 1865SOL    HW1 6685   1.379   2.409   3.380
 1865SOL    HW2 6686   1.376   2.548   3.296
 1866SOL     OW 6687   0.803   3.264   2.786
 1866SOL    HW1 6688   0.893   3.278   2.744
 1866SOL    HW2 6689   0.732   3.266   2.715
 1867SOL     OW 6690   0.922   2.365   2.761
 1867SOL    HW1 6691   0.897   2.356   2.665
 1867SOL    HW2 6692   0.970   2.283   2.792
 1868SOL     OW 6693   0.539   1.926   2.374
 1868SOL    HW1 6694   0.458   1.927   2.432
 1868SOL    HW2 6695   0.542   2.009   2.319
 1869SOL     OW 6696   1.434   3.050   1.903
 1869SOL    HW1 6697   1.466   2.974   1.960
 1869SOL    HW2 6698   1.342   3.077   1.933
 1870SOL     OW 6699   0.297   1.897   2.033
 1870SOL    HW1 6700   0.346   1.981   2.012
 1870SOL    HW2 6701   0.359   1.832   2.078
 1871SOL     OW 6702   0.935   2.098   2.342
 1871SOL    HW1 6703   0.887   2.139   2.264
 1871SOL    HW2 6704   1.034   2.096   2.323
 1872SOL     OW 6705   1.076   2.545   3.326
 1872SOL    HW1 6706   0.996   2.484   3.329
 1872SOL    HW2 6707   1.157   2.492   3.302
 1873SOL     OW 6708   1.227   3.432   2.655
 1873SOL    HW1 6709   1.248   3.506   2.590
 1873SOL    HW2 6710   1.295   3.432   2.728
 1874SOL     OW 6711   0.459   3.014   2.603
 1874SOL    HW1 6712   0.388   2.987   2.668
 1874SOL    HW2 6713   0.433   2.986   2.510
 1875SOL     OW 6714   1.271   3.659   2.453
 1875SOL    HW1 6715   1.315   3.723   2.389
 1875SOL    HW2 6716   1.221   3.711   2.523
 1876SOL     OW 6717   1.032   2.411   1.878
 1876SOL    HW1 6718   0.991   2.493   1.839
 1876SOL    HW2 6719   1.096   2.437   1.951
 1877SOL     OW 6720   0.078   2.418   3.248
 1877SOL    HW1 6721   0.170   2.417   3.207
 1877SOL    HW2 6722   0.072   2.492   3.315
 1878SOL     OW 6723   0.561   2.084   3.009
 1878SOL    HW1 6724   0.599   2.000   3.046
 1878SOL    HW2 6725   0.473   2.103   3.053
 1879SOL     OW 6726   0.866   2.316   2.504
 1879SOL    HW1 6727   0.834   2.388   2.442
 1879SOL    HW2 6728   0.890   2.235   2.451
 1880SOL     OW 6729   1.017   1.901   2.615
 1880SOL    HW1 6730   0.945   1.906   2.546
 1880SOL    HW2 6731   0.993   1.832   2.684
 1881SOL     OW 6732   1.429   3.035   2.729
 1881SOL    HW1 6733   1.374   2.951   2.722
 1881SOL    HW2 6734   1.455   3.064   2.637
 1882SOL     OW 6735   1.466   2.452   2.854
 1882SOL    HW1 6736   1.436   2.357   2.861
 1882SOL    HW2 6737   1.539   2.468   2.920
 1883SOL     OW 6738   1.857   2.695   2.239
 1883SOL    HW1 6739   1.899   2.631   2.303
 1883SOL    HW2 6740   1.819   2.644   2.161
 1884SOL     OW 6741   0.488   3.247   2.036
 1884SOL    HW1 6742   0.401   3.232   2.083
 1884SOL    HW2 6743   0.471   3.273   1.941
 1885SOL     OW 6744   1.664   3.142   2.519
 1885SOL    HW1 6745   1.763   3.150   2.533
 1885SOL    HW2 6746   1.619   3.226   2.550
 1886SOL     OW 6747   1.390   2.437   1.940
 1886SOL    HW1 6748   1.336   2.416   2.021
 1886SOL    HW2 6749   1.481   2.396   1.949
 1887SOL     OW 6750   0.527   2.118   2.190
 1887SOL    HW1 6751   0.554   2.059   2.115
 1887SOL    HW2 6752   0.527   2.213   2.159
 1888SOL     OW 6753   1.064   3.209   3.202
 1888SOL    HW1 6754   0.984   3.186   3.257
 1888SOL    HW2 6755   1.147   3.183   3.251
 1889SOL     OW 6756   1.111   3.057   2.962
 1889SOL    HW1 6757   1.071   3.101   3.043
 1889SOL    HW2 6758   1.070   3.094   2.879
 1890SOL     OW 6759   1.638   2.961   2.941
 1890SOL    HW1 6760   1.643   3.042   3.000
 1890SOL    HW2 6761   1.552   2.963   2.890
 1891SOL     OW 6762   0.915   1.951   3.264
 1891SOL    HW1 6763   0.940   1.931   3.169
 1891SOL    HW2 6764   0.987   2.007   3.306
 1892SOL     OW 6765   0.980   2.978   3.581
 1892SOL    HW1 6766   0.881   2.984   3.591
 1892SOL    HW2 6767   1.003   2.898   3.525
 1893SOL     OW 6768   0.705   2.912   2.230
 1893SOL    HW1 6769   0.691   2.919   2.329
 1893SOL    HW2 6770   0.789   2.861   2.212
 1894SOL     OW 6771   0.410   2.675   3.113
 1894SOL    HW1 6772   0.496   2.687   3.163
 1894SOL    HW2 6773   0.368   2.588   3.140
 1895SOL     OW 6774   1.274   2.248   3.124
 1895SOL    HW1 6775   1.295   2.322   3.188
 1895SOL    HW2 6776   1.185   2.265   3.081
 1896SOL     OW 6777   0.064   3.426   3.193
 1896SOL    HW1 6778   0.018   3.508   3.159
 1896SOL    HW2 6779   0.162   3.445   3.202
 1897SOL     OW 6780   0.367   2.962   2.363
 1897SOL    HW1 6781   0.360   3.045   2.307
 1897SOL    HW2 6782   0.371   2.882   2.303
 1898SOL     OW 6783   0.566   2.399   2.727
 1898SOL    HW1 6784   0.578   2.465   2.653
 1898SOL    HW2 6785   0.612   2.433   2.810
 1899SOL     OW 6786   1.252   3.210   2.250
 1899SOL    HW1 6787   1.302   3.287   2.290
 1899SOL    HW2 6788   1.157   3.212   2.282
 1900SOL     OW 6789   1.272   3.307   3.004
 1900SOL    HW1 6790   1.319   3.320   3.091
 1900SOL    HW2 6791   1.206   3.233   3.013
 1901SOL     OW 6792   1.582   2.501   2.334
 1901SOL    HW1 6793   1.551   2.562   2.407
 1901SOL    HW2 6794   1.632   2.553   2.265
 1902SOL     OW 6795   0.354   3.372   3.191
 1902SOL    HW1 6796   0.333   3.328   3.104
 1902SOL    HW2 6797   0.451   3.398   3.194
 1903SOL     OW 6798   0.402   2.613   3.460
 1903SOL    HW1 6799   0.470   2.668   3.413
 1903SOL    HW2 6800   0.442   2.525   3.487
 1904SOL     OW 6801   1.587   2.641   3.532
 1904SOL    HW1 6802   1.495   2.679   3.527
 1904SOL    HW2 6803   1.647   2.688   3.467
 1905SOL     OW 6804   1.013   1.967   3.632
 1905SOL    HW1 6805   1.019   2.052   3.580
 1905SOL    HW2 6806   1.045   1.891   3.575
 1906SOL     OW 6807   0.504   1.912   3.602
 1906SOL    HW1 6808   0.462   1.855   3.532
 1906SOL    HW2 6809   0.438   1.981   3.634
 1907SOL     OW 6810   0.573   2.732   2.891
 1907SOL    HW1 6811   0.617   2.821   2.882
 1907SOL    HW2 6812   0.510   2.732   2.968
 1908SOL     OW 6813   1.360   2.724   2.907
 1908SOL    HW1 6814   1.285   2.724   2.841
 1908SOL    HW2 6815   1.397   2.632   2.916
 1909SOL     OW 6816   1.209   2.387   2.137
 1909SOL    HW1 6817   1.222   2.303   2.191
 1909SOL    HW2 6818   1.180   2.461   2.197
 1910SOL     OW 6819   0.307   2.075   3.093
 1910SOL    HW1 6820   0.284   2.112   3.183
 1910SOL    HW2 6821   0.277   1.980   3.087
 1911SOL     OW 6822   0.037   3.172   3.144
 1911SOL    HW1 6823   0.090   3.123   3.212
 1911SOL    HW2 6824   0.059   3.270   3.149
 1912SOL     OW 6825   0.732   2.496   2.926
 1912SOL    HW1 6826   0.791   2.470   2.850
 1912SOL    HW2 6827   0.704   2.592   2.915
 1913SOL     OW 6828   1.728   2.797   3.716
 1913SOL    HW1 6829   1.682   2.790   3.627
 1913SOL    HW2 6830   1.666   2.841   3.782
 1914SOL     OW 6831   0.307   1.925   2.480
 1914SOL    HW1 6832   0.296   2.019   2.513
 1914SOL    HW2 6833   0.302   1.862   2.557
 1915SOL     OW 6834   1.622   2.229   2.236
 1915SOL    HW1 6835   1.624   2.153   2.300
 1915SOL    HW2 6836   1.574   2.306   2.276
 1916SOL     OW 6837   1.023   2.628   2.828
 1916SOL    HW1 6838   1.038   2.649   2.924
 1916SOL    HW2 6839   0.993   2.533   2.819
 1917SOL     OW 6840   0.350   2.760   3.666
 1917SOL    HW1 6841   0.426   2.804   3.714
 1917SOL    HW2 6842   0.385   2.713   3.584
 1918SOL     OW 6843   1.540   2.136   1.987
 1918SOL    HW1 6844   1.479   2.061   2.010
 1918SOL    HW2 6845   1.562   2.188   2.070
 1919SOL     OW 6846   1.303   2.700   1.904
 1919SOL    HW1 6847   1.337   2.607   1.919
 1919SOL    HW2 6848   1.321   2.727   1.809
 1920SOL     OW 6849   1.068   3.195   2.711
 1920SOL    HW1 6850   1.075   3.111   2.656
 1920SOL    HW2 6851   1.130   3.264   2.675
 1921SOL     OW 6852   0.319   2.672   2.811
 1921SOL    HW1 6853   0.412   2.708   2.816
 1921SOL    HW2 6854   0.313   2.587   2.863
 1922SOL     OW 6855   0.339   2.371   2.868
 1922SOL    HW1 6856   0.287   2.288   2.851
 1922SOL    HW2 6857   0.416   2.376   2.804
 1923SOL     OW 6858   1.138   2.242   3.540
 1923SOL    HW1 6859   1.093   2.305   3.604
 1923SOL    HW2 6860   1.231   2.273   3.523
 1924SOL     OW 6861   1.160   2.069   3.339
 1924SOL    HW1 6862   1.160   2.133   3.416
 1924SOL    HW2 6863   1.188   2.117   3.256
 1925SOL     OW 6864   0.008   3.188   2.062
 1925SOL    HW1 6865  -0.085   3.209   2.031
 1925SOL    HW2 6866   0.018   3.089   2.075
 1926SOL     OW 6867   0.088   3.663   2.789
 1926SOL    HW1 6868   0.046   3.577   2.762
 1926SOL    HW2 6869   0.182   3.666   2.755
 1927SOL     OW 6870   0.504   3.430   2.772
 1927SOL    HW1 6871   0.570   3.504   2.781
 1927SOL    HW2 6872   0.548   3.351   2.730
 1928SOL     OW 6873   1.002   2.658   3.100
 1928SOL    HW1 6874   1.043   2.626   3.186
 1928SOL    HW2 6875   0.906   2.631   3.097
 1929SOL     OW 6876   0.040   2.406   2.976
 1929SOL    HW1 6877   0.125   2.373   2.935
 1929SOL    HW2 6878   0.053   2.421   3.074
 1930SOL     OW 6879   0.189   2.382   3.584
 1930SOL    HW1 6880   0.248   2.342   3.514
 1930SOL    HW2 6881   0.131   2.453   3.543
 1931SOL     OW 6882   1.369   2.812   3.522
 1931SOL    HW1 6883   1.408   2.901   3.542
 1931SOL    HW2 6884   1.379   2.792   3.425
 1932SOL     OW 6885   0.815   2.434   2.187
 1932SOL    HW1 6886   0.822   2.345   2.141
 1932SOL    HW2 6887   0.721   2.468   2.179
 1933SOL     OW 6888   1.657   2.466   3.068
 1933SOL    HW1 6889   1.619   2.397   3.130
 1933SOL    HW2 6890   1.739   2.430   3.024
 1934SOL     OW 6891   0.252   3.426   3.606
 1934SOL    HW1 6892   0.222   3.483   3.682
 1934SOL    HW2 6893   0.245   3.329   3.632
 1935SOL     OW 6894   0.671   2.326   3.131
 1935SOL    HW1 6895   0.637   2.237   3.101
 1935SOL    HW2 6896   0.697   2.380   3.051
 1936SOL     OW 6897   0.473   2.362   2.053
 1936SOL    HW1 6898   0.534   2.442   2.057
 1936SOL    HW2 6899   0.378   2.393   2.060
 1937SOL     OW 6900   0.159   2.999   3.328
 1937SOL    HW1 6901   0.181   2.938   3.404
 1937SOL    HW2 6902   0.169   2.950   3.242
 1938SOL     OW 6903   1.347   2.921   3.096
 1938SOL    HW1 6904   1.371   2.858   3.022
 1938SOL    HW2 6905   1.257   2.961   3.078
 1939SOL     OW 6906   1.302   2.717   2.171
 1939SOL    HW1 6907   1.216   2.686   2.213
 1939SOL    HW2 6908   1.298   2.703   2.072
 1940SOL     OW 6909   1.759   3.609   3.016
 1940SOL    HW1 6910   1.820   3.639   2.943
 1940SOL    HW2 6911   1.721   3.520   2.994
 1941SOL     OW 6912   0.083   3.120   2.884
 1941SOL    HW1 6913   0.078   3.119   2.984
 1941SOL    HW2 6914   0.000   3.079   2.846
 1942SOL     OW 6915   0.688   3.524   3.578
 1942SOL    HW1 6916   0.632   3.605   3.587
 1942SOL    HW2 6917   0.740   3.528   3.492
 1943SOL     OW 6918   1.726   1.997   2.385
 1943SOL    HW1 6919   1.799   1.980   2.318
 1943SOL    HW2 6920   1.695   1.910   2.423
 1944SOL     OW 6921   1.388   3.435   2.339
 1944SOL    HW1 6922   1.455   3.447   2.265
 1944SOL    HW2 6923   1.348   3.524   2.362
 1945SOL     OW 6924   0.130   3.656   3.713
 1945SOL    HW1 6925   0.089   3.582   3.766
 1945SOL    HW2 6926   0.194   3.707   3.771
 1946SOL     OW 6927   1.280   2.789   2.534
 1946SOL    HW1 6928   1.340   2.708   2.536
 1946SOL    HW2 6929   1.320   2.858   2.474
 1947SOL     OW 6930   0.830   3.135   3.284
 1947SOL    HW1 6931   0.825   3.168   3.379
 1947SOL    HW2 6932   0.744   3.154   3.238
 1948SOL     OW 6933   0.672   3.478   2.016
 1948SOL    HW1 6934   0.681   3.488   1.917
 1948SOL    HW2 6935   0.632   3.389   2.037
 1949SOL     OW 6936   1.841   2.037   2.825
 1949SOL    HW1 6937   1.880   1.952   2.789
 1949SOL    HW2 6938   1.743   2.039   2.806
 1950SOL     OW 6939   0.263   2.188   2.582
 1950SOL    HW1 6940   0.184   2.239   2.548
 1950SOL    HW2 6941   0.254   2.173   2.680
 1951SOL     OW 6942   1.194   3.474   1.893
 1951SOL    HW1 6943   1.200   3.381   1.930
 1951SOL    HW2 6944   1.135   3.474   1.813
 1952SOL     OW 6945   0.822   2.864   3.234
 1952SOL    HW1 6946   0.862   2.863   3.142
 1952SOL    HW2 6947   0.832   2.956   3.274
 1953SOL     OW 6948   0.916   2.772   2.153
 1953SOL    HW1 6949   0.979   2.810   2.085
 1953SOL    HW2 6950   0.956   2.689   2.192
 1954SOL     OW 6951   1.504   3.469   1.906
 1954SOL    HW1 6952   1.412   3.506   1.913
 1954SOL    HW2 6953   1.542   3.489   1.816
 1955SOL     OW 6954   0.372   3.150   3.352
 1955SOL    HW1 6955   0.359   3.243   3.318
 1955SOL    HW2 6956   0.288   3.098   3.339
 1956SOL     OW 6957   1.614   3.154   3.151
 1956SOL    HW1 6958   1.674   3.157   3.231
 1956SOL    HW2 6959   1.539   3.218   3.164
 1957SOL     OW 6960   1.039   2.960   2.558
 1957SOL    HW1 6961   0.969   2.913   2.612
 1957SOL    HW2 6962   1.098   2.892   2.515
 1958SOL     OW 6963   1.014   2.098   2.833
 1958SOL    HW1 6964   1.006   2.062   2.740
 1958SOL    HW2 6965   1.012   2.022   2.898
 1959SOL     OW 6966   0.590   3.349   2.353
 1959SOL    HW1 6967   0.632   3.291   2.283
 1959SOL    HW2 6968   0.546   3.428   2.309
 1960SOL     OW 6969   1.709   2.247   3.243
 1960SOL    HW1 6970   1.782   2.316   3.247
 1960SOL    HW2 6971   1.737   2.172   3.184
 1961SOL     OW 6972   0.255   3.210   2.152
 1961SOL    HW1 6973   0.159   3.211   2.125
 1961SOL    HW2 6974   0.267   3.263   2.236
 1962SOL     OW 6975   0.105   2.875   3.588
 1962SOL    HW1 6976   0.028   2.842   3.642
 1962SOL    HW2 6977   0.190   2.845   3.630
 1963SOL     OW 6978   0.672   2.065   3.351
 1963SOL    HW1 6979   0.762   2.049   3.311
 1963SOL    HW2 6980   0.680   2.070   3.450
 1964SOL     OW 6981   0.075   2.207   1.895
 1964SOL    HW1 6982  -0.017   2.179   1.866
 1964SOL    HW2 6983   0.106   2.284   1.839
 1965SOL     OW 6984   1.440   2.718   3.260
 1965SOL    HW1 6985   1.383   2.770   3.197
 1965SOL    HW2 6986   1.536   2.730   3.236
 1966SOL     OW 6987   0.072   2.028   2.180
 1966SOL    HW1 6988   0.055   2.111   2.126
 1966SOL    HW2 6989   0.162   1.991   2.158
 1967SOL     OW 6990   1.183   3.197   1.981
 1967SOL    HW1 6991   1.084   3.186   1.983
 1967SOL    HW2 6992   1.217   3.212   2.074
 1968SOL     OW 6993   0.613   2.704   3.293
 1968SOL    HW1 6994   0.669   2.785   3.276
 1968SOL    HW2 6995   0.672   2.624   3.296
 1969SOL     OW 6996   0.716   2.427   3.570
 1969SOL    HW1 6997   0.735   2.492   3.644
 1969SOL    HW2 6998   0.776   2.347   3.579
 1970SOL     OW 6999   0.390   3.603   3.422
 1970SOL    HW1 7000   0.299   3.644   3.420
 1970SOL    HW2 7001   0.383   3.509   3.454
 1971SOL     OW 7002   1.225   2.187   2.311
 1971SOL    HW1 7003   1.290   2.113   2.300
 1971SOL    HW2 7004   1.245   2.237   2.395
 1972SOL     OW 7005   0.594   2.607   2.514
 1972SOL    HW1 7006   0.644   2.692   2.495
 1972SOL    HW2 7007   0.506   2.609   2.466
 1973SOL     OW 7008   1.777   2.204   3.504
 1973SOL    HW1 7009   1.760   2.235   3.410
 1973SOL    HW2 7010   1.693   2.167   3.542
 1974SOL     OW 7011   0.859   3.236   1.878
 1974SOL    HW1 7012   0.813   3.251   1.966
 1974SOL    HW2 7013   0.903   3.321   1.848
 1975SOL     OW 7014   0.661   3.652   2.815
 1975SOL    HW1 7015   0.615   3.740   2.802
 1975SOL    HW2 7016   0.760   3.664   2.808
 1976SOL     OW 7017   0.859   2.818   2.723
 1976SOL    HW1 7018   0.913   2.749   2.771
 1976SOL    HW2 7019   0.827   2.887   2.789
 1977SOL     OW 7020   1.083   2.846   1.949
 1977SOL    HW1 7021   1.060   2.899   1.867
 1977SOL    HW2 7022   1.164   2.790   1.930
 1978SOL     OW 7023   1.861   3.431   2.713
 1978SOL    HW1 7024   1.790   3.419   2.643
 1978SOL    HW2 7025   1.862   3.352   2.773
 1979SOL     OW 7026   0.221   3.176   3.706
 1979SOL    HW1 7027   0.156   3.103   3.685
 1979SOL    HW2 7028   0.225   3.190   3.804
 1980SOL     OW 7029   0.079   3.102   2.515
 1980SOL    HW1 7030   0.078   3.055   2.603
 1980SOL    HW2 7031   0.161   3.074   2.464
 1981SOL     OW 7032   0.672   3.253   3.486
 1981SOL    HW1 7033   0.594   3.203   3.524
 1981SOL    HW2 7034   0.669   3.348   3.517
 1982SOL     OW 7035   1.824   2.054   3.089
 1982SOL    HW1 7036   1.820   1.964   3.133
 1982SOL    HW2 7037   1.827   2.043   2.990
 1983SOL     OW 7038   0.428   2.286   2.382
 1983SOL    HW1 7039   0.458   2.214   2.320
 1983SOL    HW2 7040   0.389   2.246   2.465
 1984SOL     OW 7041   1.705   3.349   2.966
 1984SOL    HW1 7042   1.612   3.324   2.939
 1984SOL    HW2 7043   1.731   3.299   3.048
 1985SOL     OW 7044   0.317   2.409   3.142
 1985SOL    HW1 7045   0.355   2.350   3.214
 1985SOL    HW2 7046   0.357   2.383   3.054
 1986SOL     OW 7047   0.812   3.448   2.549
 1986SOL    HW1 7048   0.844   3.458   2.455
 1986SOL    HW2 7049   0.733   3.386   2.551
 1987SOL     OW 7050   1.424   2.076   2.974
 1987SOL    HW1 7051   1.476   2.011   3.029
 1987SOL    HW2 7052   1.375   2.139   3.035
 1988SOL     OW 7053   1.001   1.896   3.016
 1988SOL    HW1 7054   0.938   1.824   2.985
 1988SOL    HW2 7055   1.094   1.860   3.016
 1989SOL     OW 7056   0.770   3.192   2.163
 1989SOL    HW1 7057   0.724   3.105   2.180
 1989SOL    HW2 7058   0.861   3.189   2.204
 1990SOL     OW 7059   0.618   3.429   3.146
 1990SOL    HW1 7060   0.613   3.511   3.203
 1990SOL    HW2 7061   0.707   3.426   3.101
 1991SOL     OW 7062   1.352   1.914   2.030
 1991SOL    HW1 7063   1.387   1.873   1.946
 1991SOL    HW2 7064   1.262   1.876   2.050
 1992SOL     OW 7065   1.300   2.315   2.553
 1992SOL    HW1 7066   1.241   2.395   2.557
 1992SOL    HW2 7067   1.315   2.280   2.646
 1993SOL     OW 7068   1.593   2.083   2.744
 1993SOL    HW1 7069   1.509   2.082   2.798
 1993SOL    HW2 7070   1.595   2.166   2.688
 1994SOL     OW 7071   0.039   2.939   2.162
 1994SOL    HW1 7072   0.138   2.928   2.153
 1994SOL    HW2 7073  -0.001   2.853   2.194
 1995SOL     OW 7074   0.875   3.508   2.199
 1995SOL    HW1 7075   0.798   3.473   2.145
 1995SOL    HW2 7076   0.843   3.579   2.261
 1996SOL     OW 7077   0.230   2.490   3.837
 1996SOL    HW1 7078   0.137   2.488   3.874
 1996SOL    HW2 7079   0.231   2.451   3.745
 1997SOL     OW 7080   0.225   2.137   4.720
 1997SOL    HW1 7081   0.260   2.120   4.812
 1997SOL    HW2 7082   0.137   2.092   4.708
 1998SOL     OW 7083   0.019   2.230   4.371
 1998SOL    HW1 7084  -0.063   2.273   4.410
 1998SOL    HW2 7085  -0.009   2.157   4.308
 1999SOL     OW 7086   0.569   3.137   4.889
 1999SOL    HW1 7087   0.476   3.130   4.852
 1999SOL    HW2 7088   0.580   3.226   4.933
 2000SOL     OW 7089   1.135   2.565   4.441
 2000SOL    HW1 7090   1.192   2.643   4.416
 2000SOL    HW2 7091   1.075   2.591   4.517
 2001SOL     OW 7092   1.755   2.469   3.955
 2001SOL    HW1 7093   1.743   2.456   3.856
 2001SOL    HW2 7094   1.725   2.388   4.004
 2002SOL     OW 7095   0.768   3.006   4.747
 2002SOL    HW1 7096   0.690   3.023   4.807
 2002SOL    HW2 7097   0.802   3.093   4.711
 2003SOL     OW 7098   0.850   2.660   5.547
 2003SOL    HW1 7099   0.846   2.736   5.612
 2003SOL    HW2 7100   0.872   2.696   5.456
 2004SOL     OW 7101   0.686   3.023   5.527
 2004SOL    HW1 7102   0.746   3.102   5.541
 2004SOL    HW2 7103   0.600   3.054   5.486
 2005SOL     OW 7104   0.335   3.297   4.785
 2005SOL    HW1 7105   0.257   3.266   4.732
 2005SOL    HW2 7106   0.393   3.355   4.728
 2006SOL     OW 7107   1.460   3.367   5.063
 2006SOL    HW1 7108   1.484   3.461   5.089
 2006SOL    HW2 7109   1.444   3.313   5.145
 2007SOL     OW 7110   0.438   2.254   5.223
 2007SOL    HW1 7111   0.520   2.198   5.232
 2007SOL    HW2 7112   0.357   2.196   5.227
 2008SOL     OW 7113   1.603   2.309   4.461
 2008SOL    HW1 7114   1.529   2.355   4.411
 2008SOL    HW2 7115   1.654   2.377   4.514
 2009SOL     OW 7116   0.231   3.575   4.207
 2009SOL    HW1 7117   0.265   3.652   4.261
 2009SOL    HW2 7118   0.275   3.575   4.117
 2010SOL     OW 7119   1.127   3.203   5.414
 2010SOL    HW1 7120   1.174   3.203   5.502
 2010SOL    HW2 7121   1.079   3.116   5.403
 2011SOL     OW 7122   0.230   3.296   4.262
 2011SOL    HW1 7123   0.204   3.392   4.262
 2011SOL    HW2 7124   0.159   3.242   4.307
 2012SOL     OW 7125   0.240   2.953   4.610
 2012SOL    HW1 7126   0.254   2.869   4.662
 2012SOL    HW2 7127   0.185   3.017   4.665
 2013SOL     OW 7128   0.620   3.648   5.163
 2013SOL    HW1 7129   0.528   3.631   5.198
 2013SOL    HW2 7130   0.648   3.740   5.189
 2014SOL     OW 7131   0.606   2.826   3.847
 2014SOL    HW1 7132   0.613   2.910   3.793
 2014SOL    HW2 7133   0.652   2.839   3.935
 2015SOL     OW 7134   1.594   1.976   5.204
 2015SOL    HW1 7135   1.576   2.043   5.132
 2015SOL    HW2 7136   1.591   2.022   5.293
 2016SOL     OW 7137   0.122   2.505   4.287
 2016SOL    HW1 7138   0.077   2.417   4.304
 2016SOL    HW2 7139   0.121   2.559   4.371
 2017SOL     OW 7140   0.027   3.458   3.841
 2017SOL    HW1 7141   0.008   3.362   3.862
 2017SOL    HW2 7142  -0.006   3.516   3.916
 2018SOL     OW 7143   1.689   2.784   4.336
 2018SOL    HW1 7144   1.784   2.755   4.344
 2018SOL    HW2 7145   1.681   2.849   4.261
 2019SOL     OW 7146   1.641   2.970   4.156
 2019SOL    HW1 7147   1.727   2.972   4.104
 2019SOL    HW2 7148   1.655   3.017   4.244
 2020SOL     OW 7149   0.113   2.599   5.321
 2020SOL    HW1 7150   0.201   2.586   5.366
 2020SOL    HW2 7151   0.100   2.696   5.299
 2021SOL     OW 7152   0.613   3.227   4.450
 2021SOL    HW1 7153   0.564   3.140   4.459
 2021SOL    HW2 7154   0.590   3.270   4.363
 2022SOL     OW 7155   1.293   3.090   5.147
 2022SOL    HW1 7156   1.330   3.017   5.089
 2022SOL    HW2 7157   1.345   3.095   5.232
 2023SOL     OW 7158   0.809   1.866   4.226
 2023SOL    HW1 7159   0.849   1.957   4.217
 2023SOL    HW2 7160   0.709   1.874   4.232
 2024SOL     OW 7161   0.197   2.838   4.988
 2024SOL    HW1 7162   0.286   2.793   4.974
 2024SOL    HW2 7163   0.124   2.773   4.969
 2025SOL     OW 7164   1.525   2.861   3.914
 2025SOL    HW1 7165   1.462   2.785   3.927
 2025SOL    HW2 7166   1.573   2.879   4.000
 2026SOL     OW 7167   1.187   3.654   5.340
 2026SOL    HW1 7168   1.211   3.714   5.264
 2026SOL    HW2 7169   1.194   3.559   5.310
 2027SOL     OW 7170   0.317   2.113   5.525
 2027SOL    HW1 7171   0.388   2.184   5.531
 2027SOL    HW2 7172   0.229   2.152   5.553
 2028SOL     OW 7173   1.466   3.279   4.677
 2028SOL    HW1 7174   1.407   3.285   4.757
 2028SOL    HW2 7175   1.451   3.191   4.631
 2029SOL     OW 7176   0.598   2.591   3.994
 2029SOL    HW1 7177   0.622   2.660   3.926
 2029SOL    HW2 7178   0.520   2.624   4.048
 2030SOL     OW 7179   1.281   2.207   4.668
 2030SOL    HW1 7180   1.195   2.157   4.655
 2030SOL    HW2 7181   1.343   2.153   4.724
 2031SOL     OW 7182   0.807   2.467   5.189
 2031SOL    HW1 7183   0.760   2.464   5.278
 2031SOL    HW2 7184   0.756   2.412   5.123
 2032SOL     OW 7185   1.394   2.331   5.398
 2032SOL    HW1 7186   1.374   2.374   5.486
 2032SOL    HW2 7187   1.472   2.269   5.407
 2033SOL     OW 7188   0.973   2.752   5.296
 2033SOL    HW1 7189   1.019   2.668   5.267
 2033SOL    HW2 7190   0.917   2.786   5.221
 2034SOL     OW 7191   0.991   2.272   4.966
 2034SOL    HW1 7192   0.914   2.306   5.020
 2034SOL    HW2 7193   0.957   2.221   4.887
 2035SOL     OW 7194   1.041   2.563   4.153
 2035SOL    HW1 7195   1.067   2.559   4.249
 2035SOL    HW2 7196   0.956   2.512   4.139
 2036SOL     OW 7197   0.076   2.673   4.513
 2036SOL    HW1 7198   0.175   2.661   4.522
 2036SOL    HW2 7199   0.052   2.768   4.534
 2037SOL     OW 7200   0.130   3.683   5.295
 2037SOL    HW1 7201   0.120   3.668   5.394
 2037SOL    HW2 7202   0.044   3.719   5.259
 2038SOL     OW 7203   0.865   2.210   3.919
 2038SOL    HW1 7204   0.924   2.273   3.870
 2038SOL    HW2 7205   0.884   2.116   3.890
 2039SOL     OW 7206   1.719   2.447   5.555
 2039SOL    HW1 7207   1.693   2.536   5.519
 2039SOL    HW2 7208   1.717   2.379   5.482
 2040SOL     OW 7209   0.550   2.058   4.609
 2040SOL    HW1 7210   0.545   2.053   4.709
 2040SOL    HW2 7211   0.552   2.154   4.580
 2041SOL     OW 7212   1.008   3.318   4.201
 2041SOL    HW1 7213   0.962   3.390   4.149
 2041SOL    HW2 7214   1.004   3.338   4.299
 2042SOL     OW 7215   0.351   3.663   4.577
 2042SOL    HW1 7216   0.401   3.577   4.583
 2042SOL    HW2 7217   0.416   3.740   4.574
 2043SOL     OW 7218   1.795   2.928   4.597
 2043SOL    HW1 7219   1.733   2.913   4.521
 2043SOL    HW2 7220   1.743   2.939   4.682
 2044SOL     OW 7221   1.227   3.412   5.230
 2044SOL    HW1 7222   1.233   3.335   5.294
 2044SOL    HW2 7223   1.175   3.386   5.150
 2045SOL     OW 7224   0.321   2.805   3.966
 2045SOL    HW1 7225   0.403   2.844   3.924
 2045SOL    HW2 7226   0.294   2.723   3.917
 2046SOL     OW 7227   1.458   2.597   4.452
 2046SOL    HW1 7228   1.453   2.532   4.527
 2046SOL    HW2 7229   1.538   2.656   4.465
 2047SOL     OW 7230   0.461   3.128   5.451
 2047SOL    HW1 7231   0.411   3.129   5.365
 2047SOL    HW2 7232   0.398   3.110   5.527
 2048SOL     OW 7233   1.111   3.638   3.961
 2048SOL    HW1 7234   1.051   3.576   4.011
 2048SOL    HW2 7235   1.142   3.594   3.876
 2049SOL     OW 7236   0.202   2.147   5.222
 2049SOL    HW1 7237   0.122   2.207   5.209
 2049SOL    HW2 7238   0.192   2.098   5.308
 2050SOL     OW 7239   0.464   3.605   4.047
 2050SOL    HW1 7240   0.497   3.644   4.133
 2050SOL    HW2 7241   0.540   3.598   3.982
 2051SOL     OW 7242   1.400   1.969   4.150
 2051SOL    HW1 7243   1.376   1.932   4.060
 2051SOL    HW2 7244   1.499   1.985   4.154
 2052SOL     OW 7245   0.249   3.647   4.965
 2052SOL    HW1 7246   0.306   3.582   5.015
 2052SOL    HW2 7247   0.233   3.614   4.872
 2053SOL     OW 7248   0.940   3.560   4.628
 2053SOL    HW1 7249   1.020   3.503   4.649
 2053SOL    HW2 7250   0.891   3.520   4.551
 2054SOL     OW 7251   0.382   2.562   4.204
 2054SOL    HW1 7252   0.427   2.472   4.201
 2054SOL    HW2 7253   0.288   2.551   4.237
 2055SOL     OW 7254   1.547   2.084   5.453
 2055SOL    HW1 7255   1.542   2.121   5.545
 2055SOL    HW2 7256   1.475   2.015   5.441
 2056SOL     OW 7257   0.614   1.984   3.841
 2056SOL    HW1 7258   0.712   1.962   3.848
 2056SOL    HW2 7259   0.583   1.967   3.748
 2057SOL     OW 7260   0.781   2.126   5.473
 2057SOL    HW1 7261   0.848   2.065   5.516
 2057SOL    HW2 7262   0.708   2.145   5.538
 2058SOL     OW 7263   0.888   3.376   4.919
 2058SOL    HW1 7264   0.865   3.351   4.825
 2058SOL    HW2 7265   0.949   3.307   4.958
 2059SOL     OW 7266   1.351   2.452   5.157
 2059SOL    HW1 7267   1.379   2.409   5.242
 2059SOL    HW2 7268   1.376   2.548   5.158
 2060SOL     OW 7269   0.803   3.264   4.648
 2060SOL    HW1 7270   0.893   3.278   4.606
 2060SOL    HW2 7271   0.732   3.266   4.577
 2061SOL     OW 7272   0.922   2.365   4.623
 2061SOL    HW1 7273   0.897   2.356   4.527
 2061SOL    HW2 7274   0.970   2.283   4.654
 2062SOL     OW 7275   0.539   1.926   4.236
 2062SOL    HW1 7276   0.458   1.927   4.294
 2062SOL    HW2 7277   0.542   2.009   4.181
 2063SOL     OW 7278   1.434   3.050   3.765
 2063SOL    HW1 7279   1.466   2.974   3.822
 2063SOL    HW2 7280   1.342   3.077   3.795
 2064SOL     OW 7281   0.297   1.897   3.895
 2064SOL    HW1 7282   0.346   1.981   3.874
 2064SOL    HW2 7283   0.359   1.832   3.940
 2065SOL     OW 7284   0.935   2.098   4.204
 2065SOL    HW1 7285   0.887   2.139   4.126
 2065SOL    HW2 7286   1.034   2.096   4.185
 2066SOL     OW 7287   1.076   2.545   5.188
 2066SOL    HW1 7288   0.996   2.484   5.191
 2066SOL    HW2 7289   1.157   2.492   5.164
 2067SOL     OW 7290   1.227   3.432   4.517
 2067SOL    HW1 7291   1.248   3.506   4.452
 2067SOL    HW2 7292   1.295   3.432   4.590
 2068SOL     OW 7293   0.459   3.014   4.465
 2068SOL    HW1 7294   0.388   2.987   4.530
 2068SOL    HW2 7295   0.433   2.986   4.372
 2069SOL     OW 7296   1.271   3.659   4.315
 2069SOL    HW1 7297   1.315   3.723   4.251
 2069SOL    HW2 7298   1.221   3.711   4.385
 2070SOL     OW 7299   1.032   2.411   3.740
 2070SOL    HW1 7300   0.991   2.493   3.701
 2070SOL    HW2 7301   1.096   2.437   3.813
 2071SOL     OW 7302   0.078   2.418   5.110
 2071SOL    HW1 7303   0.170   2.417   5.069
 2071SOL    HW2 7304   0.072   2.492   5.177
 2072SOL     OW 7305   0.561   2.084   4.871
 2072SOL    HW1 7306   0.599   2.000   4.908
 2072SOL    HW2 7307   0.473   2.103   4.915
 2073SOL     OW 7308   0.866   2.316   4.366
 2073SOL    HW1 7309   0.834   2.388   4.304
 2073SOL    HW2 7310   0.890   2.235   4.313
 2074SOL     OW 7311   1.017   1.901   4.477
 2074SOL    HW1 7312   0.945   1.906   4.408
 2074SOL    HW2 7313   0.993   1.832   4.546
 2075SOL     OW 7314   1.429   3.035   4.591
 2075SOL    HW1 7315   1.374   2.951   4.584
 2075SOL    HW2 7316   1.455   3.064   4.499
 2076SOL     OW 7317   1.466   2.452   4.716
 2076SOL    HW1 7318   1.436   2.357   4.723
 2076SOL    HW2 7319   1.539   2.468   4.782
 2077SOL     OW 7320   1.857   2.695   4.101
 2077SOL    HW1 7321   1.899   2.631   4.165
 2077SOL    HW2 7322   1.819   2.644   4.023
 2078SOL     OW 7323   0.488   3.247   3.898
 2078SOL    HW1 7324   0.401   3.232   3.945
 2078SOL    HW2 7325   0.471   3.273   3.803
 2079SOL     OW 7326   1.664   3.142   4.381
 2079SOL    HW1 7327   1.763   3.150   4.395
 2079SOL    HW2 7328   1.619   3.226   4.412
 2080SOL     OW 7329   1.390   2.437   3.802
 2080SOL    HW1 7330   1.336   2.416   3.883
 2080SOL    HW2 7331   1.481   2.396   3.811
 2081SOL     OW 7332   0.527   2.118   4.052
 2081SOL    HW1 7333   0.554   2.059   3.977
 2081SOL    HW2 7334   0.527   2.213   4.021
 2082SOL     OW 7335   1.754   3.085   5.312
 2082SOL    HW1 7336   1.845   3.046   5.299
 2082SOL    HW2 7337   1.762   3.181   5.336
 2083SOL     OW 7338   1.064   3.209   5.064
 2083SOL    HW1 7339   0.984   3.186   5.119
 2083SOL    HW2 7340   1.147   3.183   5.113
 2084SOL     OW 7341   1.592   3.491   5.349
 2084SOL    HW1 7342   1.619   3.525   5.259
 2084SOL    HW2 7343   1.671   3.453   5.395
 2085SOL     OW 7344   1.111   3.057   4.824
 2085SOL    HW1 7345   1.071   3.101   4.905
 2085SOL    HW2 7346   1.070   3.094   4.741
 2086SOL     OW 7347   1.638   2.961   4.803
 2086SOL    HW1 7348   1.643   3.042   4.862
 2086SOL    HW2 7349   1.552   2.963   4.752
 2087SOL     OW 7350   0.915   1.951   5.126
 2087SOL    HW1 7351   0.940   1.931   5.031
 2087SOL    HW2 7352   0.987   2.007   5.168
 2088SOL     OW 7353   0.980   2.978   5.443
 2088SOL    HW1 7354   0.881   2.984   5.453
 2088SOL    HW2 7355   1.003   2.898   5.387
 2089SOL     OW 7356   0.705   2.912   4.092
 2089SOL    HW1 7357   0.691   2.919   4.191
 2089SOL    HW2 7358   0.789   2.861   4.074
 2090SOL     OW 7359   0.410   2.675   4.975
 2090SOL    HW1 7360   0.496   2.687   5.025
 2090SOL    HW2 7361   0.368   2.588   5.002
 2091SOL     OW 7362   1.274   2.248   4.986
 2091SOL    HW1 7363   1.295   2.322   5.050
 2091SOL    HW2 7364   1.185   2.265   4.943
 2092SOL     OW 7365   0.064   3.426   5.055
 2092SOL    HW1 7366   0.018   3.508   5.021
 2092SOL    HW2 7367   0.162   3.445   5.064
 2093SOL     OW 7368   0.367   2.962   4.225
 2093SOL    HW1 7369   0.360   3.045   4.169
 2093SOL    HW2 7370   0.371   2.882   4.165
 2094SOL     OW 7371   0.566   2.399   4.589
 2094SOL    HW1 7372   0.578   2.465   4.515
 2094SOL    HW2 7373   0.612   2.433   4.672
 2095SOL     OW 7374   1.252   3.210   4.112
 2095SOL    HW1 7375   1.302   3.287   4.152
 2095SOL    HW2 7376   1.157   3.212   4.144
 2096SOL     OW 7377   1.272   3.307   4.866
 2096SOL    HW1 7378   1.319   3.320   4.953
 2096SOL    HW2 7379   1.206   3.233   4.875
 2097SOL     OW 7380   1.582   2.501   4.196
 2097SOL    HW1 7381   1.551   2.562   4.269
 2097SOL    HW2 7382   1.632   2.553   4.127
 2098SOL     OW 7383   0.354   3.372   5.053
 2098SOL    HW1 7384   0.333   3.328   4.966
 2098SOL    HW2 7385   0.451   3.398   5.056
 2099SOL     OW 7386   0.402   2.613   5.322
 2099SOL    HW1 7387   0.470   2.668   5.275
 2099SOL    HW2 7388   0.442   2.525   5.349
 2100SOL     OW 7389   1.587   2.641   5.394
 2100SOL    HW1 7390   1.495   2.679   5.389
 2100SOL    HW2 7391   1.647   2.688   5.329
 2101SOL     OW 7392   1.013   1.967   5.494
 2101SOL    HW1 7393   1.019   2.052   5.442
 2101SOL    HW2 7394   1.045   1.891   5.437
 2102SOL     OW 7395   0.504   1.912   5.464
 2102SOL    HW1 7396   0.462   1.855   5.394
 2102SOL    HW2 7397   0.438   1.981   5.496
 2103SOL     OW 7398   0.573   2.732   4.753
 2103SOL    HW1 7399   0.617   2.821   4.744
 2103SOL    HW2 7400   0.510   2.732   4.830
 2104SOL     OW 7401   1.360   2.724   4.769
 2104SOL    HW1 7402   1.285   2.724   4.703
 2104SOL    HW2 7403   1.397   2.632   4.778
 2105SOL     OW 7404   1.209   2.387   3.999
 2105SOL    HW1 7405   1.222   2.303   4.053
 2105SOL    HW2 7406   1.180   2.461   4.059
 2106SOL     OW 7407   0.307   2.075   4.955
 2106SOL    HW1 7408   0.284   2.112   5.045
 2106SOL    HW2 7409   0.277   1.980   4.949
 2107SOL     OW 7410   0.037   3.172   5.006
 2107SOL    HW1 7411   0.090   3.123   5.074
 2107SOL    HW2 7412   0.059   3.270   5.011
 2108SOL     OW 7413   0.732   2.496   4.788
 2108SOL    HW1 7414   0.791   2.470   4.712
 2108SOL    HW2 7415   0.704   2.592   4.777
 2109SOL     OW 7416   1.728   2.797   5.578
 2109SOL    HW1 7417   1.682   2.790   5.489
 2109SOL    HW2 7418   1.666   2.841   5.644
 2110SOL     OW 7419   0.307   1.925   4.342
 2110SOL    HW1 7420   0.296   2.019   4.375
 2110SOL    HW2 7421   0.302   1.862   4.419
 2111SOL     OW 7422   1.622   2.229   4.098
 2111SOL    HW1 7423   1.624   2.153   4.162
 2111SOL    HW2 7424   1.574   2.306   4.138
 2112SOL     OW 7425   1.023   2.628   4.690
 2112SOL    HW1 7426   1.038   2.649   4.786
 2112SOL    HW2 7427   0.993   2.533   4.681
 2113SOL     OW 7428   0.980   3.435   5.424
 2113SOL    HW1 7429   0.960   3.479   5.336
 2113SOL    HW2 7430   1.019   3.344   5.408
 2114SOL     OW 7431   1.859   3.380   5.329
 2114SOL    HW1 7432   1.873   3.407   5.234
 2114SOL    HW2 7433   1.942   3.402   5.382
 2115SOL     OW 7434   0.350   2.760   5.528
 2115SOL    HW1 7435   0.426   2.804   5.576
 2115SOL    HW2 7436   0.385   2.713   5.446
 2116SOL     OW 7437   1.540   2.136   3.849
 2116SOL    HW1 7438   1.479   2.061   3.872
 2116SOL    HW2 7439   1.562   2.188   3.932
 2117SOL     OW 7440   1.303   2.700   3.766
 2117SOL    HW1 7441   1.337   2.607   3.781
 2117SOL    HW2 7442   1.321   2.727   3.671
 2118SOL     OW 7443   1.068   3.195   4.573
 2118SOL    HW1 7444   1.075   3.111   4.518
 2118SOL    HW2 7445   1.130   3.264   4.537
 2119SOL     OW 7446   0.319   2.672   4.673
 2119SOL    HW1 7447   0.412   2.708   4.678
 2119SOL    HW2 7448   0.313   2.587   4.725
 2120SOL     OW 7449   0.339   2.371   4.730
 2120SOL    HW1 7450   0.287   2.288   4.713
 2120SOL    HW2 7451   0.416   2.376   4.666
 2121SOL     OW 7452   1.138   2.242   5.402
 2121SOL    HW1 7453   1.093   2.305   5.466
 2121SOL    HW2 7454   1.231   2.273   5.385
 2122SOL     OW 7455   1.160   2.069   5.201
 2122SOL    HW1 7456   1.160   2.133   5.278
 2122SOL    HW2 7457   1.188   2.117   5.118
 2123SOL     OW 7458   0.008   3.188   3.924
 2123SOL    HW1 7459  -0.085   3.209   3.893
 2123SOL    HW2 7460   0.018   3.089   3.937
 2124SOL     OW 7461   0.088   3.663   4.651
 2124SOL    HW1 7462   0.046   3.577   4.624
 2124SOL    HW2 7463   0.182   3.666   4.617
 2125SOL     OW 7464   0.504   3.430   4.634
 2125SOL    HW1 7465   0.570   3.504   4.643
 2125SOL    HW2 7466   0.548   3.351   4.592
 2126SOL     OW 7467   1.002   2.658   4.962
 2126SOL    HW1 7468   1.043   2.626   5.048
 2126SOL    HW2 7469   0.906   2.631   4.959
 2127SOL     OW 7470   0.040   2.406   4.838
 2127SOL    HW1 7471   0.125   2.373   4.797
 2127SOL    HW2 7472   0.053   2.421   4.936
 2128SOL     OW 7473   0.189   2.382   5.446
 2128SOL    HW1 7474   0.248   2.342   5.376
 2128SOL    HW2 7475   0.131   2.453   5.405
 2129SOL     OW 7476   1.369   2.812   5.384
 2129SOL    HW1 7477   1.408   2.901   5.404
 2129SOL    HW2 7478   1.379   2.792   5.287
 2130SOL     OW 7479   0.815   2.434   4.049
 2130SOL    HW1 7480   0.822   2.345   4.003
 2130SOL    HW2 7481   0.721   2.468   4.041
 2131SOL     OW 7482   1.657   2.466   4.930
 2131SOL    HW1 7483   1.619   2.397   4.992
 2131SOL    HW2 7484   1.739   2.430   4.886
 2132SOL     OW 7485   0.252   3.426   5.468
 2132SOL    HW1 7486   0.222   3.483   5.544
 2132SOL    HW2 7487   0.245   3.329   5.494
 2133SOL     OW 7488   0.671   2.326   4.993
 2133SOL    HW1 7489   0.637   2.237   4.963
 2133SOL    HW2 7490   0.697   2.380   4.913
 2134SOL     OW 7491   0.930   3.540   5.189
 2134SOL    HW1 7492   0.906   3.522   5.094
 2134SOL    HW2 7493   0.960   3.634   5.199
 2135SOL     OW 7494   0.473   2.362   3.915
 2135SOL    HW1 7495   0.534   2.442   3.919
 2135SOL    HW2 7496   0.378   2.393   3.922
 2136SOL     OW 7497   0.159   2.999   5.190
 2136SOL    HW1 7498   0.181   2.938   5.266
 2136SOL    HW2 7499   0.169   2.950   5.104
 2137SOL     OW 7500   1.347   2.921   4.958
 2137SOL    HW1 7501   1.371   2.858   4.884
 2137SOL    HW2 7502   1.257   2.961   4.940
 2138SOL     OW 7503   1.302   2.717   4.033
 2138SOL    HW1 7504   1.216   2.686   4.075
 2138SOL    HW2 7505   1.298   2.703   3.934
 2139SOL     OW 7506   1.759   3.609   4.878
 2139SOL    HW1 7507   1.820   3.639   4.805
 2139SOL    HW2 7508   1.721   3.520   4.856
 2140SOL     OW 7509   1.252   3.593   4.852
 2140SOL    HW1 7510   1.336   3.598   4.798
 2140SOL    HW2 7511   1.229   3.497   4.870
 2141SOL     OW 7512   0.083   3.120   4.746
 2141SOL    HW1 7513   0.078   3.119   4.846
 2141SOL    HW2 7514   0.000   3.079   4.708
 2142SOL     OW 7515   0.688   3.524   5.440
 2142SOL    HW1 7516   0.632   3.605   5.449
 2142SOL    HW2 7517   0.740   3.528   5.354
 2143SOL     OW 7518   1.726   1.997   4.247
 2143SOL    HW1 7519   1.799   1.980   4.180
 2143SOL    HW2 7520   1.695   1.910   4.285
 2144SOL     OW 7521   1.388   3.435   4.201
 2144SOL    HW1 7522   1.455   3.447   4.127
 2144SOL    HW2 7523   1.348   3.524   4.224
 2145SOL     OW 7524   0.130   3.656   5.575
 2145SOL    HW1 7525   0.089   3.582   5.628
 2145SOL    HW2 7526   0.194   3.707   5.633
 2146SOL     OW 7527   1.280   2.789   4.396
 2146SOL    HW1 7528   1.340   2.708   4.398
 2146SOL    HW2 7529   1.320   2.858   4.336
 2147SOL     OW 7530   0.830   3.135   5.146
 2147SOL    HW1 7531   0.825   3.168   5.241
 2147SOL    HW2 7532   0.744   3.154   5.100
 2148SOL     OW 7533   0.672   3.478   3.878
 2148SOL    HW1 7534   0.681   3.488   3.779
 2148SOL    HW2 7535   0.632   3.389   3.899
 2149SOL     OW 7536   1.650   3.582   5.118
 2149SOL    HW1 7537   1.703   3.592   5.034
 2149SOL    HW2 7538   1.623   3.672   5.152
 2150SOL     OW 7539   1.841   2.037   4.687
 2150SOL    HW1 7540   1.880   1.952   4.651
 2150SOL    HW2 7541   1.743   2.039   4.668
 2151SOL     OW 7542   0.263   2.188   4.444
 2151SOL    HW1 7543   0.184   2.239   4.410
 2151SOL    HW2 7544   0.254   2.173   4.542
 2152SOL     OW 7545   1.194   3.474   3.755
 2152SOL    HW1 7546   1.200   3.381   3.792
 2152SOL    HW2 7547   1.135   3.474   3.675
 2153SOL     OW 7548   0.822   2.864   5.096
 2153SOL    HW1 7549   0.862   2.863   5.004
 2153SOL    HW2 7550   0.832   2.956   5.136
 2154SOL     OW 7551   0.916   2.772   4.015
 2154SOL    HW1 7552   0.979   2.810   3.947
 2154SOL    HW2 7553   0.956   2.689   4.054
 2155SOL     OW 7554   1.504   3.469   3.768
 2155SOL    HW1 7555   1.412   3.506   3.775
 2155SOL    HW2 7556   1.542   3.489   3.678
 2156SOL     OW 7557   0.372   3.150   5.214
 2156SOL    HW1 7558   0.359   3.243   5.180
 2156SOL    HW2 7559   0.288   3.098   5.201
 2157SOL     OW 7560   1.614   3.154   5.013
 2157SOL    HW1 7561   1.674   3.157   5.093
 2157SOL    HW2 7562   1.539   3.218   5.026
 2158SOL     OW 7563   1.039   2.960   4.420
 2158SOL    HW1 7564   0.969   2.913   4.474
 2158SOL    HW2 7565   1.098   2.892   4.377
 2159SOL     OW 7566   1.014   2.098   4.695
 2159SOL    HW1 7567   1.006   2.062   4.602
 2159SOL    HW2 7568   1.012   2.022   4.760
 2160SOL     OW 7569   0.590   3.349   4.215
 2160SOL    HW1 7570   0.632   3.291   4.145
 2160SOL    HW2 7571   0.546   3.428   4.171
 2161SOL     OW 7572   1.709   2.247   5.105
 2161SOL    HW1 7573   1.782   2.316   5.109
 2161SOL    HW2 7574   1.737   2.172   5.046
 2162SOL     OW 7575   0.255   3.210   4.014
 2162SOL    HW1 7576   0.159   3.211   3.987
 2162SOL    HW2 7577   0.267   3.263   4.098
 2163SOL     OW 7578   0.105   2.875   5.450
 2163SOL    HW1 7579   0.028   2.842   5.504
 2163SOL    HW2 7580   0.190   2.845   5.492
 2164SOL     OW 7581   0.672   2.065   5.213
 2164SOL    HW1 7582   0.762   2.049   5.173
 2164SOL    HW2 7583   0.680   2.070   5.312
 2165SOL     OW 7584   0.075   2.207   3.757
 2165SOL    HW1 7585  -0.017   2.179   3.728
 2165SOL    HW2 7586   0.106   2.284   3.701
 2166SOL     OW 7587   1.440   2.718   5.122
 2166SOL    HW1 7588   1.383   2.770   5.059
 2166SOL    HW2 7589   1.536   2.730   5.098
 2167SOL     OW 7590   0.072   2.028   4.042
 2167SOL    HW1 7591   0.055   2.111   3.988
 2167SOL    HW2 7592   0.162   1.991   4.020
 2168SOL     OW 7593   1.183   3.197   3.843
 2168SOL    HW1 7594   1.084   3.186   3.845
 2168SOL    HW2 7595   1.217   3.212   3.936
 2169SOL     OW 7596   0.613   2.704   5.155
 2169SOL    HW1 7597   0.669   2.785   5.138
 2169SOL    HW2 7598   0.672   2.624   5.158
 2170SOL     OW 7599   1.493   3.629   4.683
 2170SOL    HW1 7600   1.526   3.693   4.614
 2170SOL    HW2 7601   1.559   3.623   4.758
 2171SOL     OW 7602   0.716   2.427   5.432
 2171SOL    HW1 7603   0.735   2.492   5.506
 2171SOL    HW2 7604   0.776   2.347   5.441
 2172SOL     OW 7605   1.450   3.082   5.357
 2172SOL    HW1 7606   1.441   3.072   5.456
 2172SOL    HW2 7607   1.546   3.075   5.331
 2173SOL     OW 7608   0.390   3.603   5.284
 2173SOL    HW1 7609   0.299   3.644   5.282
 2173SOL    HW2 7610   0.383   3.509   5.316
 2174SOL     OW 7611   1.674   2.745   4.978
 2174SOL    HW1 7612   1.647   2.656   4.941
 2174SOL    HW2 7613   1.675   2.813   4.905
 2175SOL     OW 7614   1.225   2.187   4.173
 2175SOL    HW1 7615   1.290   2.113   4.162
 2175SOL    HW2 7616   1.245   2.237   4.257
 2176SOL     OW 7617   0.594   2.607   4.376
 2176SOL    HW1 7618   0.644   2.692   4.357
 2176SOL    HW2 7619   0.506   2.609   4.328
 2177SOL     OW 7620   1.777   2.204   5.366
 2177SOL    HW1 7621   1.760   2.235   5.272
 2177SOL    HW2 7622   1.693   2.167   5.404
 2178SOL     OW 7623   1.730   2.796   5.241
 2178SOL    HW1 7624   1.768   2.887   5.256
 2178SOL    HW2 7625   1.722   2.779   5.142
 2179SOL     OW 7626   0.859   3.236   3.740
 2179SOL    HW1 7627   0.813   3.251   3.828
 2179SOL    HW2 7628   0.903   3.321   3.710
 2180SOL     OW 7629   0.661   3.652   4.677
 2180SOL    HW1 7630   0.615   3.740   4.664
 2180SOL    HW2 7631   0.760   3.664   4.670
 2181SOL     OW 7632   0.859   2.818   4.585
 2181SOL    HW1 7633   0.913   2.749   4.633
 2181SOL    HW2 7634   0.827   2.887   4.651
 2182SOL     OW 7635   1.083   2.846   3.811
 2182SOL    HW1 7636   1.060   2.899   3.729
 2182SOL    HW2 7637   1.164   2.790   3.792
 2183SOL     OW 7638   1.861   3.431   4.575
 2183SOL    HW1 7639   1.790   3.419   4.505
 2183SOL    HW2 7640   1.862   3.352   4.635
 2184SOL     OW 7641   0.221   3.176   5.568
 2184SOL    HW1 7642   0.156   3.103   5.547
 2184SOL    HW2 7643   0.225   3.190   5.666
 2185SOL     OW 7644   0.079   3.102   4.377
 2185SOL    HW1 7645   0.078   3.055   4.465
 2185SOL    HW2 7646   0.161   3.074   4.326
 2186SOL     OW 7647   0.672   3.253   5.348
 2186SOL    HW1 7648   0.594   3.203   5.386
 2186SOL    HW2 7649   0.669   3.348   5.379
 2187SOL     OW 7650   1.824   2.054   4.951
 2187SOL    HW1 7651   1.820   1.964   4.995
 2187SOL    HW2 7652   1.827   2.043   4.852
 2188SOL     OW 7653   0.428   2.286   4.244
 2188SOL    HW1 7654   0.458   2.214   4.182
 2188SOL    HW2 7655   0.389   2.246   4.327
 2189SOL     OW 7656   1.705   3.349   4.828
 2189SOL    HW1 7657   1.612   3.324   4.801
 2189SOL    HW2 7658   1.731   3.299   4.910
 2190SOL     OW 7659   0.317   2.409   5.004
 2190SOL    HW1 7660   0.355   2.350   5.076
 2190SOL    HW2 7661   0.357   2.383   4.916
 2191SOL     OW 7662   0.812   3.448   4.411
 2191SOL    HW1 7663   0.844   3.458   4.317
 2191SOL    HW2 7664   0.733   3.386   4.413
 2192SOL     OW 7665   1.424   2.076   4.836
 2192SOL    HW1 7666   1.476   2.011   4.891
 2192SOL    HW2 7667   1.375   2.139   4.897
 2193SOL     OW 7668   1.001   1.896   4.878
 2193SOL    HW1 7669   0.938   1.824   4.847
 2193SOL    HW2 7670   1.094   1.860   4.878
 2194SOL     OW 7671   0.770   3.192   4.025
 2194SOL    HW1 7672   0.724   3.105   4.042
 2194SOL    HW2 7673   0.861   3.189   4.066
 2195SOL     OW 7674   0.618   3.429   5.008
 2195SOL    HW1 7675   0.613   3.511   5.065
 2195SOL    HW2 7676   0.707   3.426   4.963
 2196SOL     OW 7677   1.352   1.914   3.892
 2196SOL    HW1 7678   1.387   1.873   3.808
 2196SOL    HW2 7679   1.262   1.876   3.912
 2197SOL     OW 7680   1.300   2.315   4.415
 2197SOL    HW1 7681   1.241   2.395   4.419
 2197SOL    HW2 7682   1.315   2.280   4.508
 2198SOL     OW 7683   1.593   2.083   4.606
 2198SOL    HW1 7684   1.509   2.082   4.660
 2198SOL    HW2 7685   1.595   2.166   4.550
 2199SOL     OW 7686   0.039   2.939   4.024
 2199SOL    HW1 7687   0.138   2.928   4.015
 2199SOL    HW2 7688  -0.001   2.853   4.056
 2200SOL     OW 7689   0.875   3.508   4.061
 2200SOL    HW1 7690   0.798   3.473   4.007
 2200SOL    HW2 7691   0.843   3.579   4.123
 2201SOL     OW 7692   0.230   2.490   5.699
 2201SOL    HW1 7693   0.137   2.488   5.736
 2201SOL    HW2 7694   0.231   2.451   5.607
 2202SOL     OW 7695   0.225   2.137   6.582
 2202SOL    HW1 7696   0.260   2.120   6.674
 2202SOL    HW2 7697   0.137   2.092   6.570
 2203SOL     OW 7698   0.019   2.230   6.233
 2203SOL    HW1 7699  -0.063   2.273   6.272
 2203SOL    HW2 7700  -0.009   2.157   6.170
 2204SOL     OW 7701   0.569   3.137   6.751
 2204SOL    HW1 7702   0.476   3.130   6.714
 2204SOL    HW2 7703   0.580   3.226   6.795
 2205SOL     OW 7704   1.555   3.373   6.289
 2205SOL    HW1 7705   1.498   3.357   6.370
 2205SOL    HW2 7706   1.496   3.383   6.209
 2206SOL     OW 7707   1.135   2.565   6.303
 2206SOL    HW1 7708   1.192   2.643   6.278
 2206SOL    HW2 7709   1.075   2.591   6.379
 2207SOL     OW 7710   1.755   2.469   5.817
 2207SOL    HW1 7711   1.743   2.456   5.718
 2207SOL    HW2 7712   1.725   2.388   5.866
 2208SOL     OW 7713   0.768   3.006   6.609
 2208SOL    HW1 7714   0.690   3.023   6.669
 2208SOL    HW2 7715   0.802   3.093   6.573
 2209SOL     OW 7716   0.850   2.660   7.409
 2209SOL    HW1 7717   0.846   2.736   7.474
 2209SOL    HW2 7718   0.872   2.696   7.318
 2210SOL     OW 7719   0.685   2.874   6.251
 2210SOL    HW1 7720   0.754   2.858   6.321
 2210SOL    HW2 7721   0.612   2.931   6.289
 2211SOL     OW 7722   1.460   3.367   6.925
 2211SOL    HW1 7723   1.484   3.461   6.951
 2211SOL    HW2 7724   1.444   3.313   7.007
 2212SOL     OW 7725   0.438   2.254   7.085
 2212SOL    HW1 7726   0.520   2.198   7.094
 2212SOL    HW2 7727   0.357   2.196   7.089
 2213SOL     OW 7728   1.603   2.309   6.323
 2213SOL    HW1 7729   1.529   2.355   6.273
 2213SOL    HW2 7730   1.654   2.377   6.376
 2214SOL     OW 7731   0.231   3.575   6.069
 2214SOL    HW1 7732   0.265   3.652   6.123
 2214SOL    HW2 7733   0.275   3.575   5.979
 2215SOL     OW 7734   0.230   3.296   6.124
 2215SOL    HW1 7735   0.204   3.392   6.124
 2215SOL    HW2 7736   0.159   3.242   6.169
 2216SOL     OW 7737   0.240   2.953   6.472
 2216SOL    HW1 7738   0.254   2.869   6.524
 2216SOL    HW2 7739   0.185   3.017   6.527
 2217SOL     OW 7740   0.620   3.648   7.025
 2217SOL    HW1 7741   0.528   3.631   7.060
 2217SOL    HW2 7742   0.648   3.740   7.051
 2218SOL     OW 7743   0.606   2.826   5.709
 2218SOL    HW1 7744   0.613   2.910   5.655
 2218SOL    HW2 7745   0.652   2.839   5.797
 2219SOL     OW 7746   1.594   1.976   7.066
 2219SOL    HW1 7747   1.576   2.043   6.994
 2219SOL    HW2 7748   1.591   2.022   7.155
 2220SOL     OW 7749   0.122   2.505   6.149
 2220SOL    HW1 7750   0.077   2.417   6.166
 2220SOL    HW2 7751   0.121   2.559   6.233
 2221SOL     OW 7752   1.842   3.629   5.945
 2221SOL    HW1 7753   1.896   3.600   6.025
 2221SOL    HW2 7754   1.872   3.719   5.916
 2222SOL     OW 7755   0.027   3.458   5.703
 2222SOL    HW1 7756   0.008   3.362   5.724
 2222SOL    HW2 7757  -0.006   3.516   5.778
 2223SOL     OW 7758   1.689   2.784   6.198
 2223SOL    HW1 7759   1.784   2.755   6.206
 2223SOL    HW2 7760   1.681   2.849   6.123
 2224SOL     OW 7761   1.641   2.970   6.018
 2224SOL    HW1 7762   1.727   2.972   5.966
 2224SOL    HW2 7763   1.655   3.017   6.106
 2225SOL     OW 7764   0.113   2.599   7.183
 2225SOL    HW1 7765   0.201   2.586   7.228
 2225SOL    HW2 7766   0.100   2.696   7.161
 2226SOL     OW 7767   0.613   3.227   6.312
 2226SOL    HW1 7768   0.564   3.140   6.321
 2226SOL    HW2 7769   0.590   3.270   6.225
 2227SOL     OW 7770   1.293   3.090   7.009
 2227SOL    HW1 7771   1.330   3.017   6.951
 2227SOL    HW2 7772   1.345   3.095   7.094
 2228SOL     OW 7773   0.809   1.866   6.088
 2228SOL    HW1 7774   0.849   1.957   6.079
 2228SOL    HW2 7775   0.709   1.874   6.094
 2229SOL     OW 7776   0.197   2.838   6.850
 2229SOL    HW1 7777   0.286   2.793   6.836
 2229SOL    HW2 7778   0.124   2.773   6.831
 2230SOL     OW 7779   1.525   2.861   5.776
 2230SOL    HW1 7780   1.462   2.785   5.789
 2230SOL    HW2 7781   1.573   2.879   5.862
 2231SOL     OW 7782   1.187   3.654   7.202
 2231SOL    HW1 7783   1.211   3.714   7.126
 2231SOL    HW2 7784   1.194   3.559   7.172
 2232SOL     OW 7785   0.317   2.113   7.387
 2232SOL    HW1 7786   0.388   2.184   7.393
 2232SOL    HW2 7787   0.229   2.152   7.415
 2233SOL     OW 7788   1.466   3.279   6.539
 2233SOL    HW1 7789   1.407   3.285   6.619
 2233SOL    HW2 7790   1.451   3.191   6.493
 2234SOL     OW 7791   1.667   3.576   6.158
 2234SOL    HW1 7792   1.626   3.553   6.070
 2234SOL    HW2 7793   1.649   3.502   6.223
 2235SOL     OW 7794   0.598   2.591   5.856
 2235SOL    HW1 7795   0.622   2.660   5.788
 2235SOL    HW2 7796   0.520   2.624   5.910
 2236SOL     OW 7797   1.281   2.207   6.530
 2236SOL    HW1 7798   1.195   2.157   6.517
 2236SOL    HW2 7799   1.343   2.153   6.586
 2237SOL     OW 7800   1.576   3.524   5.893
 2237SOL    HW1 7801   1.665   3.570   5.896
 2237SOL    HW2 7802   1.555   3.500   5.798
 2238SOL     OW 7803   0.807   2.467   7.051
 2238SOL    HW1 7804   0.760   2.464   7.140
 2238SOL    HW2 7805   0.756   2.412   6.985
 2239SOL     OW 7806   0.973   2.752   7.158
 2239SOL    HW1 7807   1.019   2.668   7.129
 2239SOL    HW2 7808   0.917   2.786   7.083
 2240SOL     OW 7809   0.991   2.272   6.828
 2240SOL    HW1 7810   0.914   2.306   6.882
 2240SOL    HW2 7811   0.957   2.221   6.749
 2241SOL     OW 7812   1.041   2.563   6.015
 2241SOL    HW1 7813   1.067   2.559   6.111
 2241SOL    HW2 7814   0.956   2.512   6.001
 2242SOL     OW 7815   0.076   2.673   6.375
 2242SOL    HW1 7816   0.175   2.661   6.384
 2242SOL    HW2 7817   0.052   2.768   6.396
 2243SOL     OW 7818   0.130   3.683   7.157
 2243SOL    HW1 7819   0.120   3.668   7.256
 2243SOL    HW2 7820   0.044   3.719   7.121
 2244SOL     OW 7821   0.865   2.210   5.781
 2244SOL    HW1 7822   0.924   2.273   5.732
 2244SOL    HW2 7823   0.884   2.116   5.752
 2245SOL     OW 7824   1.362   3.006   6.131
 2245SOL    HW1 7825   1.445   2.977   6.083
 2245SOL    HW2 7826   1.313   3.073   6.075
 2246SOL     OW 7827   0.550   2.058   6.471
 2246SOL    HW1 7828   0.545   2.053   6.571
 2246SOL    HW2 7829   0.552   2.154   6.442
 2247SOL     OW 7830   1.008   3.318   6.063
 2247SOL    HW1 7831   0.962   3.390   6.011
 2247SOL    HW2 7832   1.004   3.338   6.161
 2248SOL     OW 7833   0.351   3.663   6.439
 2248SOL    HW1 7834   0.401   3.577   6.445
 2248SOL    HW2 7835   0.416   3.740   6.436
 2249SOL     OW 7836   1.795   2.928   6.459
 2249SOL    HW1 7837   1.733   2.913   6.383
 2249SOL    HW2 7838   1.743   2.939   6.544
 2250SOL     OW 7839   1.227   3.412   7.092
 2250SOL    HW1 7840   1.233   3.335   7.156
 2250SOL    HW2 7841   1.175   3.386   7.012
 2251SOL     OW 7842   0.321   2.805   5.828
 2251SOL    HW1 7843   0.403   2.844   5.786
 2251SOL    HW2 7844   0.294   2.723   5.779
 2252SOL     OW 7845   1.458   2.597   6.314
 2252SOL    HW1 7846   1.453   2.532   6.389
 2252SOL    HW2 7847   1.538   2.656   6.327
 2253SOL     OW 7848   0.461   3.128   7.313
 2253SOL    HW1 7849   0.411   3.129   7.227
 2253SOL    HW2 7850   0.398   3.110   7.389
 2254SOL     OW 7851   1.111   3.638   5.823
 2254SOL    HW1 7852   1.051   3.576   5.873
 2254SOL    HW2 7853   1.142   3.594   5.738
 2255SOL     OW 7854   0.202   2.147   7.084
 2255SOL    HW1 7855   0.122   2.207   7.071
 2255SOL    HW2 7856   0.192   2.098   7.170
 2256SOL     OW 7857   1.632   3.239   5.667
 2256SOL    HW1 7858   1.600   3.333   5.657
 2256SOL    HW2 7859   1.556   3.176   5.655
 2257SOL     OW 7860   0.464   3.605   5.909
 2257SOL    HW1 7861   0.497   3.644   5.995
 2257SOL    HW2 7862   0.540   3.598   5.844
 2258SOL     OW 7863   1.400   1.969   6.012
 2258SOL    HW1 7864   1.376   1.932   5.922
 2258SOL    HW2 7865   1.499   1.985   6.016
 2259SOL     OW 7866   0.249   3.647   6.827
 2259SOL    HW1 7867   0.306   3.582   6.877
 2259SOL    HW2 7868   0.233   3.614   6.734
 2260SOL     OW 7869   0.940   3.560   6.490
 2260SOL    HW1 7870   1.020   3.503   6.511
 2260SOL    HW2 7871   0.891   3.520   6.413
 2261SOL     OW 7872   0.382   2.562   6.066
 2261SOL    HW1 7873   0.427   2.472   6.063
 2261SOL    HW2 7874   0.288   2.551   6.099
 2262SOL     OW 7875   0.614   1.984   5.703
 2262SOL    HW1 7876   0.712   1.962   5.710
 2262SOL    HW2 7877   0.583   1.967   5.610
 2263SOL     OW 7878   0.781   2.126   7.335
 2263SOL    HW1 7879   0.848   2.065   7.378
 2263SOL    HW2 7880   0.708   2.145   7.400
 2264SOL     OW 7881   0.888   3.376   6.781
 2264SOL    HW1 7882   0.865   3.351   6.687
 2264SOL    HW2 7883   0.949   3.307   6.820
 2265SOL     OW 7884   1.351   2.452   7.019
 2265SOL    HW1 7885   1.379   2.409   7.104
 2265SOL    HW2 7886   1.376   2.548   7.020
 2266SOL     OW 7887   0.803   3.264   6.510
 2266SOL    HW1 7888   0.893   3.278   6.468
 2266SOL    HW2 7889   0.732   3.266   6.439
 2267SOL     OW 7890   0.922   2.365   6.485
 2267SOL    HW1 7891   0.897   2.356   6.389
 2267SOL    HW2 7892   0.970   2.283   6.516
 2268SOL     OW 7893   0.539   1.926   6.098
 2268SOL    HW1 7894   0.458   1.927   6.156
 2268SOL    HW2 7895   0.542   2.009   6.043
 2269SOL     OW 7896   1.434   3.050   5.627
 2269SOL    HW1 7897   1.466   2.974   5.684
 2269SOL    HW2 7898   1.342   3.077   5.657
 2270SOL     OW 7899   0.297   1.897   5.757
 2270SOL    HW1 7900   0.346   1.981   5.736
 2270SOL    HW2 7901   0.359   1.832   5.802
 2271SOL     OW 7902   0.935   2.098   6.066
 2271SOL    HW1 7903   0.887   2.139   5.988
 2271SOL    HW2 7904   1.034   2.096   6.047
 2272SOL     OW 7905   1.076   2.545   7.050
 2272SOL    HW1 7906   0.996   2.484   7.053
 2272SOL    HW2 7907   1.157   2.492   7.026
 2273SOL     OW 7908   1.227   3.432   6.379
 2273SOL    HW1 7909   1.248   3.506   6.314
 2273SOL    HW2 7910   1.295   3.432   6.452
 2274SOL     OW 7911   0.459   3.014   6.327
 2274SOL    HW1 7912   0.388   2.987   6.392
 2274SOL    HW2 7913   0.433   2.986   6.234
 2275SOL     OW 7914   1.271   3.659   6.177
 2275SOL    HW1 7915   1.315   3.723   6.113
 2275SOL    HW2 7916   1.221   3.711   6.247
 2276SOL     OW 7917   1.032   2.411   5.602
 2276SOL    HW1 7918   0.991   2.493   5.563
 2276SOL    HW2 7919   1.096   2.437   5.675
 2277SOL     OW 7920   0.078   2.418   6.972
 2277SOL    HW1 7921   0.170   2.417   6.931
 2277SOL    HW2 7922   0.072   2.492   7.039
 2278SOL     OW 7923   0.561   2.084   6.733
 2278SOL    HW1 7924   0.599   2.000   6.770
 2278SOL    HW2 7925   0.473   2.103   6.777
 2279SOL     OW 7926   0.866   2.316   6.228
 2279SOL    HW1 7927   0.834   2.388   6.166
 2279SOL    HW2 7928   0.890   2.235   6.175
 2280SOL     OW 7929   1.017   1.901   6.339
 2280SOL    HW1 7930   0.945   1.906   6.270
 2280SOL    HW2 7931   0.993   1.832   6.408
 2281SOL     OW 7932   1.429   3.035   6.453
 2281SOL    HW1 7933   1.374   2.951   6.446
 2281SOL    HW2 7934   1.455   3.064   6.361
 2282SOL     OW 7935   1.466   2.452   6.578
 2282SOL    HW1 7936   1.436   2.357   6.585
 2282SOL    HW2 7937   1.539   2.468   6.644
 2283SOL     OW 7938   1.857   2.695   5.963
 2283SOL    HW1 7939   1.899   2.631   6.027
 2283SOL    HW2 7940   1.819   2.644   5.885
 2284SOL     OW 7941   0.488   3.247   5.760
 2284SOL    HW1 7942   0.401   3.232   5.807
 2284SOL    HW2 7943   0.471   3.273   5.665
 2285SOL     OW 7944   1.664   3.142   6.243
 2285SOL    HW1 7945   1.763   3.150   6.257
 2285SOL    HW2 7946   1.619   3.226   6.274
 2286SOL     OW 7947   1.390   2.437   5.664
 2286SOL    HW1 7948   1.336   2.416   5.745
 2286SOL    HW2 7949   1.481   2.396   5.673
 2287SOL     OW 7950   0.527   2.118   5.914
 2287SOL    HW1 7951   0.554   2.059   5.839
 2287SOL    HW2 7952   0.527   2.213   5.883
 2288SOL     OW 7953   1.754   3.085   7.174
 2288SOL    HW1 7954   1.845   3.046   7.161
 2288SOL    HW2 7955   1.762   3.181   7.198
 2289SOL     OW 7956   1.064   3.209   6.926
 2289SOL    HW1 7957   0.984   3.186   6.981
 2289SOL    HW2 7958   1.147   3.183   6.975
 2290SOL     OW 7959   1.111   3.057   6.686
 2290SOL    HW1 7960   1.071   3.101   6.767
 2290SOL    HW2 7961   1.070   3.094   6.603
 2291SOL     OW 7962   1.638   2.961   6.665
 2291SOL    HW1 7963   1.643   3.042   6.724
 2291SOL    HW2 7964   1.552   2.963   6.614
 2292SOL     OW 7965   0.915   1.951   6.988
 2292SOL    HW1 7966   0.940   1.931   6.893
 2292SOL    HW2 7967   0.987   2.007   7.030
 2293SOL     OW 7968   0.705   2.912   5.954
 2293SOL    HW1 7969   0.691   2.919   6.053
 2293SOL    HW2 7970   0.789   2.861   5.936
 2294SOL     OW 7971   0.410   2.675   6.837
 2294SOL    HW1 7972   0.496   2.687   6.887
 2294SOL    HW2 7973   0.368   2.588   6.864
 2295SOL     OW 7974   1.274   2.248   6.848
 2295SOL    HW1 7975   1.295   2.322   6.912
 2295SOL    HW2 7976   1.185   2.265   6.805
 2296SOL     OW 7977   0.064   3.426   6.917
 2296SOL    HW1 7978   0.018   3.508   6.883
 2296SOL    HW2 7979   0.162   3.445   6.926
 2297SOL     OW 7980   0.367   2.962   6.087
 2297SOL    HW1 7981   0.360   3.045   6.031
 2297SOL    HW2 7982   0.371   2.882   6.027
 2298SOL     OW 7983   0.566   2.399   6.451
 2298SOL    HW1 7984   0.578   2.465   6.377
 2298SOL    HW2 7985   0.612   2.433   6.534
 2299SOL     OW 7986   1.252   3.210   5.974
 2299SOL    HW1 7987   1.302   3.287   6.014
 2299SOL    HW2 7988   1.157   3.212   6.006
 2300SOL     OW 7989   1.272   3.307   6.728
 2300SOL    HW1 7990   1.319   3.320   6.815
 2300SOL    HW2 7991   1.206   3.233   6.737
 2301SOL     OW 7992   1.582   2.501   6.058
 2301SOL    HW1 7993   1.551   2.562   6.131
 2301SOL    HW2 7994   1.632   2.553   5.989
 2302SOL     OW 7995   0.354   3.372   6.915
 2302SOL    HW1 7996   0.333   3.328   6.828
 2302SOL    HW2 7997   0.451   3.398   6.918
 2303SOL     OW 7998   0.402   2.613   7.184
 2303SOL    HW1 7999   0.470   2.668   7.137
 2303SOL    HW2 8000   0.442   2.525   7.211
 2304SOL     OW 8001   1.587   2.641   7.256
 2304SOL    HW1 8002   1.495   2.679   7.251
 2304SOL    HW2 8003   1.647   2.688   7.191
 2305SOL     OW 8004   0.573   2.732   6.615
 2305SOL    HW1 8005   0.617   2.821   6.606
 2305SOL    HW2 8006   0.510   2.732   6.692
 2306SOL     OW 8007   1.360   2.724   6.631
 2306SOL    HW1 8008   1.285   2.724   6.565
 2306SOL    HW2 8009   1.397   2.632   6.640
 2307SOL     OW 8010   1.209   2.387   5.861
 2307SOL    HW1 8011   1.222   2.303   5.915
 2307SOL    HW2 8012   1.180   2.461   5.921
 2308SOL     OW 8013   0.307   2.075   6.817
 2308SOL    HW1 8014   0.284   2.112   6.907
 2308SOL    HW2 8015   0.277   1.980   6.811
 2309SOL     OW 8016   0.037   3.172   6.868
 2309SOL    HW1 8017   0.090   3.123   6.936
 2309SOL    HW2 8018   0.059   3.270   6.873
 2310SOL     OW 8019   0.732   2.496   6.650
 2310SOL    HW1 8020   0.791   2.470   6.574
 2310SOL    HW2 8021   0.704   2.592   6.639
 2311SOL     OW 8022   0.307   1.925   6.204
 2311SOL    HW1 8023   0.296   2.019   6.237
 2311SOL    HW2 8024   0.302   1.862   6.281
 2312SOL     OW 8025   1.622   2.229   5.960
 2312SOL    HW1 8026   1.624   2.153   6.024
 2312SOL    HW2 8027   1.574   2.306   6.000
 2313SOL     OW 8028   1.023   2.628   6.552
 2313SOL    HW1 8029   1.038   2.649   6.648
 2313SOL    HW2 8030   0.993   2.533   6.543
 2314SOL     OW 8031   1.859   3.380   7.191
 2314SOL    HW1 8032   1.873   3.407   7.096
 2314SOL    HW2 8033   1.942   3.402   7.244
 2315SOL     OW 8034   1.540   2.136   5.711
 2315SOL    HW1 8035   1.479   2.061   5.734
 2315SOL    HW2 8036   1.562   2.188   5.794
 2316SOL     OW 8037   1.303   2.700   5.628
 2316SOL    HW1 8038   1.337   2.607   5.643
 2316SOL    HW2 8039   1.321   2.727   5.533
 2317SOL     OW 8040   1.068   3.195   6.435
 2317SOL    HW1 8041   1.075   3.111   6.380
 2317SOL    HW2 8042   1.130   3.264   6.399
 2318SOL     OW 8043   0.319   2.672   6.535
 2318SOL    HW1 8044   0.412   2.708   6.540
 2318SOL    HW2 8045   0.313   2.587   6.587
 2319SOL     OW 8046   0.339   2.371   6.592
 2319SOL    HW1 8047   0.287   2.288   6.575
 2319SOL    HW2 8048   0.416   2.376   6.528
 2320SOL     OW 8049   1.160   2.069   7.063
 2320SOL    HW1 8050   1.160   2.133   7.140
 2320SOL    HW2 8051   1.188   2.117   6.980
 2321SOL     OW 8052   0.008   3.188   5.786
 2321SOL    HW1 8053  -0.085   3.209   5.755
 2321SOL    HW2 8054   0.018   3.089   5.799
 2322SOL     OW 8055   0.088   3.663   6.513
 2322SOL    HW1 8056   0.046   3.577   6.486
 2322SOL    HW2 8057   0.182   3.666   6.479
 2323SOL     OW 8058   0.504   3.430   6.496
 2323SOL    HW1 8059   0.570   3.504   6.505
 2323SOL    HW2 8060   0.548   3.351   6.454
 2324SOL     OW 8061   1.002   2.658   6.824
 2324SOL    HW1 8062   1.043   2.626   6.910
 2324SOL    HW2 8063   0.906   2.631   6.821
 2325SOL     OW 8064   0.040   2.406   6.700
 2325SOL    HW1 8065   0.125   2.373   6.659
 2325SOL    HW2 8066   0.053   2.421   6.798
 2326SOL     OW 8067   0.815   2.434   5.911
 2326SOL    HW1 8068   0.822   2.345   5.865
 2326SOL    HW2 8069   0.721   2.468   5.903
 2327SOL     OW 8070   1.657   2.466   6.792
 2327SOL    HW1 8071   1.619   2.397   6.854
 2327SOL    HW2 8072   1.739   2.430   6.748
 2328SOL     OW 8073   0.252   3.426   7.330
 2328SOL    HW1 8074   0.222   3.483   7.406
 2328SOL    HW2 8075   0.245   3.329   7.356
 2329SOL     OW 8076   0.671   2.326   6.855
 2329SOL    HW1 8077   0.637   2.237   6.825
 2329SOL    HW2 8078   0.697   2.380   6.775
 2330SOL     OW 8079   0.930   3.540   7.051
 2330SOL    HW1 8080   0.906   3.522   6.956
 2330SOL    HW2 8081   0.960   3.634   7.061
 2331SOL     OW 8082   0.473   2.362   5.777
 2331SOL    HW1 8083   0.534   2.442   5.781
 2331SOL    HW2 8084   0.378   2.393   5.784
 2332SOL     OW 8085   0.159   2.999   7.052
 2332SOL    HW1 8086   0.181   2.938   7.128
 2332SOL    HW2 8087   0.169   2.950   6.966
 2333SOL     OW 8088   1.347   2.921   6.820
 2333SOL    HW1 8089   1.371   2.858   6.746
 2333SOL    HW2 8090   1.257   2.961   6.802
 2334SOL     OW 8091   1.302   2.717   5.895
 2334SOL    HW1 8092   1.216   2.686   5.937
 2334SOL    HW2 8093   1.298   2.703   5.796
 2335SOL     OW 8094   1.759   3.609   6.740
 2335SOL    HW1 8095   1.820   3.639   6.667
 2335SOL    HW2 8096   1.721   3.520   6.718
 2336SOL     OW 8097   1.252   3.593   6.714
 2336SOL    HW1 8098   1.336   3.598   6.660
 2336SOL    HW2 8099   1.229   3.497   6.732
 2337SOL     OW 8100   0.083   3.120   6.608
 2337SOL    HW1 8101   0.078   3.119   6.708
 2337SOL    HW2 8102   0.000   3.079   6.570
 2338SOL     OW 8103   1.726   1.997   6.109
 2338SOL    HW1 8104   1.799   1.980   6.042
 2338SOL    HW2 8105   1.695   1.910   6.147
 2339SOL     OW 8106   1.388   3.435   6.063
 2339SOL    HW1 8107   1.455   3.447   5.989
 2339SOL    HW2 8108   1.348   3.524   6.086
 2340SOL     OW 8109   1.280   2.789   6.258
 2340SOL    HW1 8110   1.340   2.708   6.260
 2340SOL    HW2 8111   1.320   2.858   6.198
 2341SOL     OW 8112   0.830   3.135   7.008
 2341SOL    HW1 8113   0.825   3.168   7.103
 2341SOL    HW2 8114   0.744   3.154   6.962
 2342SOL     OW 8115   0.672   3.478   5.740
 2342SOL    HW1 8116   0.681   3.488   5.641
 2342SOL    HW2 8117   0.632   3.389   5.761
 2343SOL     OW 8118   1.650   3.582   6.980
 2343SOL    HW1 8119   1.703   3.592   6.896
 2343SOL    HW2 8120   1.623   3.672   7.014
 2344SOL     OW 8121   1.841   2.037   6.549
 2344SOL    HW1 8122   1.880   1.952   6.513
 2344SOL    HW2 8123   1.743   2.039   6.530
 2345SOL     OW 8124   0.263   2.188   6.306
 2345SOL    HW1 8125   0.184   2.239   6.272
 2345SOL    HW2 8126   0.254   2.173   6.404
 2346SOL     OW 8127   1.194   3.474   5.617
 2346SOL    HW1 8128   1.200   3.381   5.654
 2346SOL    HW2 8129   1.135   3.474   5.537
 2347SOL     OW 8130   0.822   2.864   6.958
 2347SOL    HW1 8131   0.862   2.863   6.866
 2347SOL    HW2 8132   0.832   2.956   6.998
 2348SOL     OW 8133   0.916   2.772   5.877
 2348SOL    HW1 8134   0.979   2.810   5.809
 2348SOL    HW2 8135   0.956   2.689   5.916
 2349SOL     OW 8136   1.504   3.469   5.630
 2349SOL    HW1 8137   1.412   3.506   5.637
 2349SOL    HW2 8138   1.542   3.489   5.540
 2350SOL     OW 8139   0.372   3.150   7.076
 2350SOL    HW1 8140   0.359   3.243   7.042
 2350SOL    HW2 8141   0.288   3.098   7.063
 2351SOL     OW 8142   1.614   3.154   6.875
 2351SOL    HW1 8143   1.674   3.157   6.955
 2351SOL    HW2 8144   1.539   3.218   6.888
 2352SOL     OW 8145   1.039   2.960   6.282
 2352SOL    HW1 8146   0.969   2.913   6.336
 2352SOL    HW2 8147   1.098   2.892   6.239
 2353SOL     OW 8148   1.014   2.098   6.557
 2353SOL    HW1 8149   1.006   2.062   6.464
 2353SOL    HW2 8150   1.012   2.022   6.622
 2354SOL     OW 8151   0.590   3.349   6.077
 2354SOL    HW1 8152   0.632   3.291   6.007
 2354SOL    HW2 8153   0.546   3.428   6.033
 2355SOL     OW 8154   1.709   2.247   6.967
 2355SOL    HW1 8155   1.782   2.316   6.971
 2355SOL    HW2 8156   1.737   2.172   6.908
 2356SOL     OW 8157   0.255   3.210   5.876
 2356SOL    HW1 8158   0.159   3.211   5.849
 2356SOL    HW2 8159   0.267   3.263   5.960
 2357SOL     OW 8160   0.105   2.875   7.312
 2357SOL    HW1 8161   0.028   2.842   7.366
 2357SOL    HW2 8162   0.190   2.845   7.354
 2358SOL     OW 8163   0.672   2.065   7.075
 2358SOL    HW1 8164   0.762   2.049   7.035
 2358SOL    HW2 8165   0.680   2.070   7.174
 2359SOL     OW 8166   0.075   2.207   5.619
 2359SOL    HW1 8167  -0.017   2.179   5.590
 2359SOL    HW2 8168   0.106   2.284   5.563
 2360SOL     OW 8169   1.440   2.718   6.984
 2360SOL    HW1 8170   1.383   2.770   6.921
 2360SOL    HW2 8171   1.536   2.730   6.960
 2361SOL     OW 8172   0.072   2.028   5.904
 2361SOL    HW1 8173   0.055   2.111   5.850
 2361SOL    HW2 8174   0.162   1.991   5.882
 2362SOL     OW 8175   1.183   3.197   5.705
 2362SOL    HW1 8176   1.084   3.186   5.707
 2362SOL    HW2 8177   1.217   3.212   5.798
 2363SOL     OW 8178   0.613   2.704   7.017
 2363SOL    HW1 8179   0.669   2.785   7.000
 2363SOL    HW2 8180   0.672   2.624   7.020
 2364SOL     OW 8181   1.493   3.629   6.545
 2364SOL    HW1 8182   1.526   3.693   6.476
 2364SOL    HW2 8183   1.559   3.623   6.620
 2365SOL     OW 8184   0.716   2.427   7.294
 2365SOL    HW1 8185   0.735   2.492   7.368
 2365SOL    HW2 8186   0.776   2.347   7.303
 2366SOL     OW 8187   0.390   3.603   7.146
 2366SOL    HW1 8188   0.299   3.644   7.144
 2366SOL    HW2 8189   0.383   3.509   7.178
 2367SOL     OW 8190   1.674   2.745   6.840
 2367SOL    HW1 8191   1.647   2.656   6.803
 2367SOL    HW2 8192   1.675   2.813   6.767
 2368SOL     OW 8193   1.225   2.187   6.035
 2368SOL    HW1 8194   1.290   2.113   6.024
 2368SOL    HW2 8195   1.245   2.237   6.119
 2369SOL     OW 8196   0.594   2.607   6.238
 2369SOL    HW1 8197   0.644   2.692   6.219
 2369SOL    HW2 8198   0.506   2.609   6.190
 2370SOL     OW 8199   1.730   2.796   7.103
 2370SOL    HW1 8200   1.768   2.887   7.118
 2370SOL    HW2 8201   1.722   2.779   7.004
 2371SOL     OW 8202   0.859   3.236   5.602
 2371SOL    HW1 8203   0.813   3.251   5.690
 2371SOL    HW2 8204   0.903   3.321   5.572
 2372SOL     OW 8205   0.661   3.652   6.539
 2372SOL    HW1 8206   0.615   3.740   6.526
 2372SOL    HW2 8207   0.760   3.664   6.532
 2373SOL     OW 8208   0.859   2.818   6.447
 2373SOL    HW1 8209   0.913   2.749   6.495
 2373SOL    HW2 8210   0.827   2.887   6.513
 2374SOL     OW 8211   1.083   2.846   5.673
 2374SOL    HW1 8212   1.060   2.899   5.591
 2374SOL    HW2 8213   1.164   2.790   5.654
 2375SOL     OW 8214   1.861   3.431   6.437
 2375SOL    HW1 8215   1.790   3.419   6.367
 2375SOL    HW2 8216   1.862   3.352   6.497
 2376SOL     OW 8217   0.079   3.102   6.239
 2376SOL    HW1 8218   0.078   3.055   6.327
 2376SOL    HW2 8219   0.161   3.074   6.188
 2377SOL     OW 8220   0.672   3.253   7.210
 2377SOL    HW1 8221   0.594   3.203   7.248
 2377SOL    HW2 8222   0.669   3.348   7.241
 2378SOL     OW 8223   1.824   2.054   6.813
 2378SOL    HW1 8224   1.820   1.964   6.857
 2378SOL    HW2 8225   1.827   2.043   6.714
 2379SOL     OW 8226   0.428   2.286   6.106
 2379SOL    HW1 8227   0.458   2.214   6.044
 2379SOL    HW2 8228   0.389   2.246   6.189
 2380SOL     OW 8229   1.705   3.349   6.690
 2380SOL    HW1 8230   1.612   3.324   6.663
 2380SOL    HW2 8231   1.731   3.299   6.772
 2381SOL     OW 8232   0.317   2.409   6.866
 2381SOL    HW1 8233   0.355   2.350   6.938
 2381SOL    HW2 8234   0.357   2.383   6.778
 2382SOL     OW 8235   0.812   3.448   6.273
 2382SOL    HW1 8236   0.844   3.458   6.179
 2382SOL    HW2 8237   0.733   3.386   6.275
 2383SOL     OW 8238   1.424   2.076   6.698
 2383SOL    HW1 8239   1.476   2.011   6.753
 2383SOL    HW2 8240   1.375   2.139   6.759
 2384SOL     OW 8241   1.001   1.896   6.740
 2384SOL    HW1 8242   0.938   1.824   6.709
 2384SOL    HW2 8243   1.094   1.860   6.740
 2385SOL     OW 8244   0.770   3.192   5.887
 2385SOL    HW1 8245   0.724   3.105   5.904
 2385SOL    HW2 8246   0.861   3.189   5.928
 2386SOL     OW 8247   0.618   3.429   6.870
 2386SOL    HW1 8248   0.613   3.511   6.927
 2386SOL    HW2 8249   0.707   3.426   6.825
 2387SOL     OW 8250   1.352   1.914   5.754
 2387SOL    HW1 8251   1.387   1.873   5.670
 2387SOL    HW2 8252   1.262   1.876   5.774
 2388SOL     OW 8253   1.300   2.315   6.277
 2388SOL    HW1 8254   1.241   2.395   6.281
 2388SOL    HW2 8255   1.315   2.280   6.370
 2389SOL     OW 8256   1.593   2.083   6.468
 2389SOL    HW1 8257   1.509   2.082   6.522
 2389SOL    HW2 8258   1.595   2.166   6.412
 2390SOL     OW 8259   0.039   2.939   5.886
 2390SOL    HW1 8260   0.138   2.928   5.877
 2390SOL    HW2 8261  -0.001   2.853   5.918
 2391SOL     OW 8262   0.875   3.508   5.923
 2391SOL    HW1 8263   0.798   3.473   5.869
 2391SOL    HW2 8264   0.843   3.579   5.985
 2392SOL     OW 8265   0.230   4.352   0.113
 2392SOL    HW1 8266   0.137   4.350   0.150
 2392SOL    HW2 8267   0.231   4.313   0.021
 2393SOL     OW 8268   0.225   3.999   0.996
 2393SOL    HW1 8269   0.260   3.982   1.088
 2393SOL    HW2 8270   0.137   3.954   0.984
 2394SOL     OW 8271   0.019   4.092   0.647
 2394SOL    HW1 8272  -0.063   4.135   0.686
 2394SOL    HW2 8273  -0.009   4.019   0.584
 2395SOL     OW 8274   0.569   4.999   1.165
 2395SOL    HW1 8275   0.476   4.992   1.128
 2395SOL    HW2 8276   0.580   5.088   1.209
 2396SOL     OW 8277   1.555   5.235   0.703
 2396SOL    HW1 8278   1.498   5.219   0.784
 2396SOL    HW2 8279   1.496   5.245   0.623
 2397SOL     OW 8280   1.135   4.427   0.717
 2397SOL    HW1 8281   1.192   4.505   0.692
 2397SOL    HW2 8282   1.075   4.453   0.793
 2398SOL     OW 8283   1.755   4.331   0.231
 2398SOL    HW1 8284   1.743   4.318   0.132
 2398SOL    HW2 8285   1.725   4.250   0.280
 2399SOL     OW 8286   0.768   4.868   1.023
 2399SOL    HW1 8287   0.690   4.885   1.083
 2399SOL    HW2 8288   0.802   4.955   0.987
 2400SOL     OW 8289   0.850   4.522   1.823
 2400SOL    HW1 8290   0.846   4.598   1.888
 2400SOL    HW2 8291   0.872   4.558   1.732
 2401SOL     OW 8292   0.685   4.736   0.665
 2401SOL    HW1 8293   0.754   4.720   0.735
 2401SOL    HW2 8294   0.612   4.793   0.703
 2402SOL     OW 8295   0.686   4.885   1.803
 2402SOL    HW1 8296   0.746   4.964   1.817
 2402SOL    HW2 8297   0.600   4.916   1.762
 2403SOL     OW 8298   0.335   5.159   1.061
 2403SOL    HW1 8299   0.257   5.128   1.008
 2403SOL    HW2 8300   0.393   5.217   1.004
 2404SOL     OW 8301   1.460   5.229   1.339
 2404SOL    HW1 8302   1.484   5.323   1.365
 2404SOL    HW2 8303   1.444   5.175   1.421
 2405SOL     OW 8304   0.438   4.116   1.499
 2405SOL    HW1 8305   0.520   4.060   1.508
 2405SOL    HW2 8306   0.357   4.058   1.503
 2406SOL     OW 8307   1.603   4.171   0.737
 2406SOL    HW1 8308   1.529   4.217   0.687
 2406SOL    HW2 8309   1.654   4.239   0.790
 2407SOL     OW 8310   0.231   5.437   0.483
 2407SOL    HW1 8311   0.265   5.514   0.537
 2407SOL    HW2 8312   0.275   5.437   0.393
 2408SOL     OW 8313   1.127   5.065   1.690
 2408SOL    HW1 8314   1.174   5.065   1.778
 2408SOL    HW2 8315   1.079   4.978   1.679
 2409SOL     OW 8316   0.230   5.158   0.538
 2409SOL    HW1 8317   0.204   5.254   0.538
 2409SOL    HW2 8318   0.159   5.104   0.583
 2410SOL     OW 8319   0.240   4.815   0.886
 2410SOL    HW1 8320   0.254   4.731   0.938
 2410SOL    HW2 8321   0.185   4.879   0.941
 2411SOL     OW 8322   0.620   5.510   1.439
 2411SOL    HW1 8323   0.528   5.493   1.474
 2411SOL    HW2 8324   0.648   5.602   1.465
 2412SOL     OW 8325   0.606   4.688   0.123
 2412SOL    HW1 8326   0.613   4.772   0.069
 2412SOL    HW2 8327   0.652   4.701   0.211
 2413SOL     OW 8328   1.594   3.838   1.480
 2413SOL    HW1 8329   1.576   3.905   1.408
 2413SOL    HW2 8330   1.591   3.884   1.569
 2414SOL     OW 8331   0.122   4.367   0.563
 2414SOL    HW1 8332   0.077   4.279   0.580
 2414SOL    HW2 8333   0.121   4.421   0.647
 2415SOL     OW 8334   1.842   5.491   0.359
 2415SOL    HW1 8335   1.896   5.462   0.439
 2415SOL    HW2 8336   1.872   5.581   0.330
 2416SOL     OW 8337   0.027   5.320   0.117
 2416SOL    HW1 8338   0.008   5.224   0.138
 2416SOL    HW2 8339  -0.006   5.378   0.192
 2417SOL     OW 8340   1.689   4.646   0.612
 2417SOL    HW1 8341   1.784   4.617   0.620
 2417SOL    HW2 8342   1.681   4.711   0.537
 2418SOL     OW 8343   1.641   4.832   0.432
 2418SOL    HW1 8344   1.727   4.834   0.380
 2418SOL    HW2 8345   1.655   4.879   0.520
 2419SOL     OW 8346   0.113   4.461   1.597
 2419SOL    HW1 8347   0.201   4.448   1.642
 2419SOL    HW2 8348   0.100   4.558   1.575
 2420SOL     OW 8349   0.613   5.089   0.726
 2420SOL    HW1 8350   0.564   5.002   0.735
 2420SOL    HW2 8351   0.590   5.132   0.639
 2421SOL     OW 8352   1.293   4.952   1.423
 2421SOL    HW1 8353   1.330   4.879   1.365
 2421SOL    HW2 8354   1.345   4.957   1.508
 2422SOL     OW 8355   0.809   3.728   0.502
 2422SOL    HW1 8356   0.849   3.819   0.493
 2422SOL    HW2 8357   0.709   3.736   0.508
 2423SOL     OW 8358   0.197   4.700   1.264
 2423SOL    HW1 8359   0.286   4.655   1.250
 2423SOL    HW2 8360   0.124   4.635   1.245
 2424SOL     OW 8361   1.525   4.723   0.190
 2424SOL    HW1 8362   1.462   4.647   0.203
 2424SOL    HW2 8363   1.573   4.741   0.276
 2425SOL     OW 8364   1.187   5.516   1.616
 2425SOL    HW1 8365   1.211   5.576   1.540
 2425SOL    HW2 8366   1.194   5.421   1.586
 2426SOL     OW 8367   0.317   3.975   1.801
 2426SOL    HW1 8368   0.388   4.046   1.807
 2426SOL    HW2 8369   0.229   4.014   1.829
 2427SOL     OW 8370   1.466   5.141   0.953
 2427SOL    HW1 8371   1.407   5.147   1.033
 2427SOL    HW2 8372   1.451   5.053   0.907
 2428SOL     OW 8373   1.667   5.438   0.572
 2428SOL    HW1 8374   1.626   5.415   0.484
 2428SOL    HW2 8375   1.649   5.364   0.637
 2429SOL     OW 8376   0.598   4.453   0.270
 2429SOL    HW1 8377   0.622   4.522   0.202
 2429SOL    HW2 8378   0.520   4.486   0.324
 2430SOL     OW 8379   1.281   4.069   0.944
 2430SOL    HW1 8380   1.195   4.019   0.931
 2430SOL    HW2 8381   1.343   4.015   1.000
 2431SOL     OW 8382   1.576   5.386   0.307
 2431SOL    HW1 8383   1.665   5.432   0.310
 2431SOL    HW2 8384   1.555   5.362   0.212
 2432SOL     OW 8385   0.807   4.329   1.465
 2432SOL    HW1 8386   0.760   4.326   1.554
 2432SOL    HW2 8387   0.756   4.274   1.399
 2433SOL     OW 8388   1.394   4.193   1.674
 2433SOL    HW1 8389   1.374   4.236   1.762
 2433SOL    HW2 8390   1.472   4.131   1.683
 2434SOL     OW 8391   0.973   4.614   1.572
 2434SOL    HW1 8392   1.019   4.530   1.543
 2434SOL    HW2 8393   0.917   4.648   1.497
 2435SOL     OW 8394   0.991   4.134   1.242
 2435SOL    HW1 8395   0.914   4.168   1.296
 2435SOL    HW2 8396   0.957   4.083   1.163
 2436SOL     OW 8397   1.041   4.425   0.429
 2436SOL    HW1 8398   1.067   4.421   0.525
 2436SOL    HW2 8399   0.956   4.374   0.415
 2437SOL     OW 8400   0.076   4.535   0.789
 2437SOL    HW1 8401   0.175   4.523   0.798
 2437SOL    HW2 8402   0.052   4.630   0.810
 2438SOL     OW 8403   0.130   5.545   1.571
 2438SOL    HW1 8404   0.120   5.530   1.670
 2438SOL    HW2 8405   0.044   5.581   1.535
 2439SOL     OW 8406   0.865   4.072   0.195
 2439SOL    HW1 8407   0.924   4.135   0.146
 2439SOL    HW2 8408   0.884   3.978   0.166
 2440SOL     OW 8409   1.719   4.309   1.831
 2440SOL    HW1 8410   1.693   4.398   1.795
 2440SOL    HW2 8411   1.717   4.241   1.758
 2441SOL     OW 8412   1.362   4.868   0.545
 2441SOL    HW1 8413   1.445   4.839   0.497
 2441SOL    HW2 8414   1.313   4.935   0.489
 2442SOL     OW 8415   0.550   3.920   0.885
 2442SOL    HW1 8416   0.545   3.915   0.985
 2442SOL    HW2 8417   0.552   4.016   0.856
 2443SOL     OW 8418   1.008   5.180   0.477
 2443SOL    HW1 8419   0.962   5.252   0.425
 2443SOL    HW2 8420   1.004   5.200   0.575
 2444SOL     OW 8421   0.351   5.525   0.853
 2444SOL    HW1 8422   0.401   5.439   0.859
 2444SOL    HW2 8423   0.416   5.602   0.850
 2445SOL     OW 8424   1.795   4.790   0.873
 2445SOL    HW1 8425   1.733   4.775   0.797
 2445SOL    HW2 8426   1.743   4.801   0.958
 2446SOL     OW 8427   1.227   5.274   1.506
 2446SOL    HW1 8428   1.233   5.197   1.570
 2446SOL    HW2 8429   1.175   5.248   1.426
 2447SOL     OW 8430   0.321   4.667   0.242
 2447SOL    HW1 8431   0.403   4.706   0.200
 2447SOL    HW2 8432   0.294   4.585   0.193
 2448SOL     OW 8433   1.458   4.459   0.728
 2448SOL    HW1 8434   1.453   4.394   0.803
 2448SOL    HW2 8435   1.538   4.518   0.741
 2449SOL     OW 8436   0.461   4.990   1.727
 2449SOL    HW1 8437   0.411   4.991   1.641
 2449SOL    HW2 8438   0.398   4.972   1.803
 2450SOL     OW 8439   1.111   5.500   0.237
 2450SOL    HW1 8440   1.051   5.438   0.287
 2450SOL    HW2 8441   1.142   5.456   0.152
 2451SOL     OW 8442   0.202   4.009   1.498
 2451SOL    HW1 8443   0.122   4.069   1.485
 2451SOL    HW2 8444   0.192   3.960   1.584
 2452SOL     OW 8445   1.632   5.101   0.081
 2452SOL    HW1 8446   1.600   5.195   0.071
 2452SOL    HW2 8447   1.556   5.038   0.069
 2453SOL     OW 8448   0.464   5.467   0.323
 2453SOL    HW1 8449   0.497   5.506   0.409
 2453SOL    HW2 8450   0.540   5.460   0.258
 2454SOL     OW 8451   1.400   3.831   0.426
 2454SOL    HW1 8452   1.376   3.794   0.336
 2454SOL    HW2 8453   1.499   3.847   0.430
 2455SOL     OW 8454   0.249   5.509   1.241
 2455SOL    HW1 8455   0.306   5.444   1.291
 2455SOL    HW2 8456   0.233   5.476   1.148
 2456SOL     OW 8457   0.940   5.422   0.904
 2456SOL    HW1 8458   1.020   5.365   0.925
 2456SOL    HW2 8459   0.891   5.382   0.827
 2457SOL     OW 8460   0.382   4.424   0.480
 2457SOL    HW1 8461   0.427   4.334   0.477
 2457SOL    HW2 8462   0.288   4.413   0.513
 2458SOL     OW 8463   1.547   3.946   1.729
 2458SOL    HW1 8464   1.542   3.983   1.821
 2458SOL    HW2 8465   1.475   3.877   1.717
 2459SOL     OW 8466   0.614   3.846   0.117
 2459SOL    HW1 8467   0.712   3.824   0.124
 2459SOL    HW2 8468   0.583   3.829   0.024
 2460SOL     OW 8469   0.781   3.988   1.749
 2460SOL    HW1 8470   0.848   3.927   1.792
 2460SOL    HW2 8471   0.708   4.007   1.814
 2461SOL     OW 8472   0.888   5.238   1.195
 2461SOL    HW1 8473   0.865   5.213   1.101
 2461SOL    HW2 8474   0.949   5.169   1.234
 2462SOL     OW 8475   1.351   4.314   1.433
 2462SOL    HW1 8476   1.379   4.271   1.518
 2462SOL    HW2 8477   1.376   4.410   1.434
 2463SOL     OW 8478   0.803   5.126   0.924
 2463SOL    HW1 8479   0.893   5.140   0.882
 2463SOL    HW2 8480   0.732   5.128   0.853
 2464SOL     OW 8481   0.922   4.227   0.899
 2464SOL    HW1 8482   0.897   4.218   0.803
 2464SOL    HW2 8483   0.970   4.145   0.930
 2465SOL     OW 8484   0.539   3.788   0.512
 2465SOL    HW1 8485   0.458   3.789   0.570
 2465SOL    HW2 8486   0.542   3.871   0.457
 2466SOL     OW 8487   1.434   4.912   0.041
 2466SOL    HW1 8488   1.466   4.836   0.098
 2466SOL    HW2 8489   1.342   4.939   0.071
 2467SOL     OW 8490   0.297   3.759   0.171
 2467SOL    HW1 8491   0.346   3.843   0.150
 2467SOL    HW2 8492   0.359   3.694   0.216
 2468SOL     OW 8493   0.935   3.960   0.480
 2468SOL    HW1 8494   0.887   4.001   0.402
 2468SOL    HW2 8495   1.034   3.958   0.461
 2469SOL     OW 8496   1.076   4.407   1.464
 2469SOL    HW1 8497   0.996   4.346   1.467
 2469SOL    HW2 8498   1.157   4.354   1.440
 2470SOL     OW 8499   1.227   5.294   0.793
 2470SOL    HW1 8500   1.248   5.368   0.728
 2470SOL    HW2 8501   1.295   5.294   0.866
 2471SOL     OW 8502   0.459   4.876   0.741
 2471SOL    HW1 8503   0.388   4.849   0.806
 2471SOL    HW2 8504   0.433   4.848   0.648
 2472SOL     OW 8505   1.271   5.521   0.591
 2472SOL    HW1 8506   1.315   5.585   0.527
 2472SOL    HW2 8507   1.221   5.573   0.661
 2473SOL     OW 8508   1.032   4.273   0.016
 2473SOL    HW1 8509   0.991   4.355  -0.023
 2473SOL    HW2 8510   1.096   4.299   0.089
 2474SOL     OW 8511   0.078   4.280   1.386
 2474SOL    HW1 8512   0.170   4.279   1.345
 2474SOL    HW2 8513   0.072   4.354   1.453
 2475SOL     OW 8514   0.561   3.946   1.147
 2475SOL    HW1 8515   0.599   3.862   1.184
 2475SOL    HW2 8516   0.473   3.965   1.191
 2476SOL     OW 8517   0.866   4.178   0.642
 2476SOL    HW1 8518   0.834   4.250   0.580
 2476SOL    HW2 8519   0.890   4.097   0.589
 2477SOL     OW 8520   1.017   3.763   0.753
 2477SOL    HW1 8521   0.945   3.768   0.684
 2477SOL    HW2 8522   0.993   3.694   0.822
 2478SOL     OW 8523   1.429   4.897   0.867
 2478SOL    HW1 8524   1.374   4.813   0.860
 2478SOL    HW2 8525   1.455   4.926   0.775
 2479SOL     OW 8526   1.466   4.314   0.992
 2479SOL    HW1 8527   1.436   4.219   0.999
 2479SOL    HW2 8528   1.539   4.330   1.058
 2480SOL     OW 8529   1.857   4.557   0.377
 2480SOL    HW1 8530   1.899   4.493   0.441
 2480SOL    HW2 8531   1.819   4.506   0.299
 2481SOL     OW 8532   0.488   5.109   0.174
 2481SOL    HW1 8533   0.401   5.094   0.221
 2481SOL    HW2 8534   0.471   5.135   0.079
 2482SOL     OW 8535   1.664   5.004   0.657
 2482SOL    HW1 8536   1.763   5.012   0.671
 2482SOL    HW2 8537   1.619   5.088   0.688
 2483SOL     OW 8538   1.390   4.299   0.078
 2483SOL    HW1 8539   1.336   4.278   0.159
 2483SOL    HW2 8540   1.481   4.258   0.087
 2484SOL     OW 8541   0.527   3.980   0.328
 2484SOL    HW1 8542   0.554   3.921   0.253
 2484SOL    HW2 8543   0.527   4.075   0.297
 2485SOL     OW 8544   1.754   4.947   1.588
 2485SOL    HW1 8545   1.845   4.908   1.575
 2485SOL    HW2 8546   1.762   5.043   1.612
 2486SOL     OW 8547   1.064   5.071   1.340
 2486SOL    HW1 8548   0.984   5.048   1.395
 2486SOL    HW2 8549   1.147   5.045   1.389
 2487SOL     OW 8550   1.592   5.353   1.625
 2487SOL    HW1 8551   1.619   5.387   1.535
 2487SOL    HW2 8552   1.671   5.315   1.671
 2488SOL     OW 8553   1.111   4.919   1.100
 2488SOL    HW1 8554   1.071   4.963   1.181
 2488SOL    HW2 8555   1.070   4.956   1.017
 2489SOL     OW 8556   1.638   4.823   1.079
 2489SOL    HW1 8557   1.643   4.904   1.138
 2489SOL    HW2 8558   1.552   4.825   1.028
 2490SOL     OW 8559   0.915   3.813   1.402
 2490SOL    HW1 8560   0.940   3.793   1.307
 2490SOL    HW2 8561   0.987   3.869   1.444
 2491SOL     OW 8562   0.980   4.840   1.719
 2491SOL    HW1 8563   0.881   4.846   1.729
 2491SOL    HW2 8564   1.003   4.760   1.663
 2492SOL     OW 8565   0.705   4.774   0.368
 2492SOL    HW1 8566   0.691   4.781   0.467
 2492SOL    HW2 8567   0.789   4.723   0.350
 2493SOL     OW 8568   0.410   4.537   1.251
 2493SOL    HW1 8569   0.496   4.549   1.301
 2493SOL    HW2 8570   0.368   4.450   1.278
 2494SOL     OW 8571   1.274   4.110   1.262
 2494SOL    HW1 8572   1.295   4.184   1.326
 2494SOL    HW2 8573   1.185   4.127   1.219
 2495SOL     OW 8574   0.064   5.288   1.331
 2495SOL    HW1 8575   0.018   5.370   1.297
 2495SOL    HW2 8576   0.162   5.307   1.340
 2496SOL     OW 8577   0.367   4.824   0.501
 2496SOL    HW1 8578   0.360   4.907   0.445
 2496SOL    HW2 8579   0.371   4.744   0.441
 2497SOL     OW 8580   0.566   4.261   0.865
 2497SOL    HW1 8581   0.578   4.327   0.791
 2497SOL    HW2 8582   0.612   4.295   0.948
 2498SOL     OW 8583   1.252   5.072   0.388
 2498SOL    HW1 8584   1.302   5.149   0.428
 2498SOL    HW2 8585   1.157   5.074   0.420
 2499SOL     OW 8586   1.272   5.169   1.142
 2499SOL    HW1 8587   1.319   5.182   1.229
 2499SOL    HW2 8588   1.206   5.095   1.151
 2500SOL     OW 8589   1.582   4.363   0.472
 2500SOL    HW1 8590   1.551   4.424   0.545
 2500SOL    HW2 8591   1.632   4.415   0.403
 2501SOL     OW 8592   0.354   5.234   1.329
 2501SOL    HW1 8593   0.333   5.190   1.242
 2501SOL    HW2 8594   0.451   5.260   1.332
 2502SOL     OW 8595   0.402   4.475   1.598
 2502SOL    HW1 8596   0.470   4.530   1.551
 2502SOL    HW2 8597   0.442   4.387   1.625
 2503SOL     OW 8598   1.587   4.503   1.670
 2503SOL    HW1 8599   1.495   4.541   1.665
 2503SOL    HW2 8600   1.647   4.550   1.605
 2504SOL     OW 8601   1.013   3.829   1.770
 2504SOL    HW1 8602   1.019   3.914   1.718
 2504SOL    HW2 8603   1.045   3.753   1.713
 2505SOL     OW 8604   0.504   3.774   1.740
 2505SOL    HW1 8605   0.462   3.717   1.670
 2505SOL    HW2 8606   0.438   3.843   1.772
 2506SOL     OW 8607   0.573   4.594   1.029
 2506SOL    HW1 8608   0.617   4.683   1.020
 2506SOL    HW2 8609   0.510   4.594   1.106
 2507SOL     OW 8610   1.360   4.586   1.045
 2507SOL    HW1 8611   1.285   4.586   0.979
 2507SOL    HW2 8612   1.397   4.494   1.054
 2508SOL     OW 8613   1.209   4.249   0.275
 2508SOL    HW1 8614   1.222   4.165   0.329
 2508SOL    HW2 8615   1.180   4.323   0.335
 2509SOL     OW 8616   0.307   3.937   1.231
 2509SOL    HW1 8617   0.284   3.974   1.321
 2509SOL    HW2 8618   0.277   3.842   1.225
 2510SOL     OW 8619   0.037   5.034   1.282
 2510SOL    HW1 8620   0.090   4.985   1.350
 2510SOL    HW2 8621   0.059   5.132   1.287
 2511SOL     OW 8622   0.732   4.358   1.064
 2511SOL    HW1 8623   0.791   4.332   0.988
 2511SOL    HW2 8624   0.704   4.454   1.053
 2512SOL     OW 8625   1.728   4.659   1.854
 2512SOL    HW1 8626   1.682   4.652   1.765
 2512SOL    HW2 8627   1.666   4.703   1.920
 2513SOL     OW 8628   0.307   3.787   0.618
 2513SOL    HW1 8629   0.296   3.881   0.651
 2513SOL    HW2 8630   0.302   3.724   0.695
 2514SOL     OW 8631   1.622   4.091   0.374
 2514SOL    HW1 8632   1.624   4.015   0.438
 2514SOL    HW2 8633   1.574   4.168   0.414
 2515SOL     OW 8634   1.023   4.490   0.966
 2515SOL    HW1 8635   1.038   4.511   1.062
 2515SOL    HW2 8636   0.993   4.395   0.957
 2516SOL     OW 8637   0.980   5.297   1.700
 2516SOL    HW1 8638   0.960   5.341   1.612
 2516SOL    HW2 8639   1.019   5.206   1.684
 2517SOL     OW 8640   1.859   5.242   1.605
 2517SOL    HW1 8641   1.873   5.269   1.510
 2517SOL    HW2 8642   1.942   5.264   1.658
 2518SOL     OW 8643   0.350   4.622   1.804
 2518SOL    HW1 8644   0.426   4.666   1.852
 2518SOL    HW2 8645   0.385   4.575   1.722
 2519SOL     OW 8646   1.540   3.998   0.125
 2519SOL    HW1 8647   1.479   3.923   0.148
 2519SOL    HW2 8648   1.562   4.050   0.208
 2520SOL     OW 8649   1.303   4.562   0.042
 2520SOL    HW1 8650   1.337   4.469   0.057
 2520SOL    HW2 8651   1.321   4.589  -0.053
 2521SOL     OW 8652   1.068   5.057   0.849
 2521SOL    HW1 8653   1.075   4.973   0.794
 2521SOL    HW2 8654   1.130   5.126   0.813
 2522SOL     OW 8655   0.319   4.534   0.949
 2522SOL    HW1 8656   0.412   4.570   0.954
 2522SOL    HW2 8657   0.313   4.449   1.001
 2523SOL     OW 8658   0.339   4.233   1.006
 2523SOL    HW1 8659   0.287   4.150   0.989
 2523SOL    HW2 8660   0.416   4.238   0.942
 2524SOL     OW 8661   1.138   4.104   1.678
 2524SOL    HW1 8662   1.093   4.167   1.742
 2524SOL    HW2 8663   1.231   4.135   1.661
 2525SOL     OW 8664   1.160   3.931   1.477
 2525SOL    HW1 8665   1.160   3.995   1.554
 2525SOL    HW2 8666   1.188   3.979   1.394
 2526SOL     OW 8667   0.008   5.050   0.200
 2526SOL    HW1 8668  -0.085   5.071   0.169
 2526SOL    HW2 8669   0.018   4.951   0.213
 2527SOL     OW 8670   0.088   5.525   0.927
 2527SOL    HW1 8671   0.046   5.439   0.900
 2527SOL    HW2 8672   0.182   5.528   0.893
 2528SOL     OW 8673   0.504   5.292   0.910
 2528SOL    HW1 8674   0.570   5.366   0.919
 2528SOL    HW2 8675   0.548   5.213   0.868
 2529SOL     OW 8676   1.002   4.520   1.238
 2529SOL    HW1 8677   1.043   4.488   1.324
 2529SOL    HW2 8678   0.906   4.493   1.235
 2530SOL     OW 8679   0.040   4.268   1.114
 2530SOL    HW1 8680   0.125   4.235   1.073
 2530SOL    HW2 8681   0.053   4.283   1.212
 2531SOL     OW 8682   0.189   4.244   1.722
 2531SOL    HW1 8683   0.248   4.204   1.652
 2531SOL    HW2 8684   0.131   4.315   1.681
 2532SOL     OW 8685   1.369   4.674   1.660
 2532SOL    HW1 8686   1.408   4.763   1.680
 2532SOL    HW2 8687   1.379   4.654   1.563
 2533SOL     OW 8688   0.815   4.296   0.325
 2533SOL    HW1 8689   0.822   4.207   0.279
 2533SOL    HW2 8690   0.721   4.330   0.317
 2534SOL     OW 8691   1.657   4.328   1.206
 2534SOL    HW1 8692   1.619   4.259   1.268
 2534SOL    HW2 8693   1.739   4.292   1.162
 2535SOL     OW 8694   0.252   5.288   1.744
 2535SOL    HW1 8695   0.222   5.345   1.820
 2535SOL    HW2 8696   0.245   5.191   1.770
 2536SOL     OW 8697   0.671   4.188   1.269
 2536SOL    HW1 8698   0.637   4.099   1.239
 2536SOL    HW2 8699   0.697   4.242   1.189
 2537SOL     OW 8700   0.930   5.402   1.465
 2537SOL    HW1 8701   0.906   5.384   1.370
 2537SOL    HW2 8702   0.960   5.496   1.475
 2538SOL     OW 8703   0.473   4.224   0.191
 2538SOL    HW1 8704   0.534   4.304   0.195
 2538SOL    HW2 8705   0.378   4.255   0.198
 2539SOL     OW 8706   0.159   4.861   1.466
 2539SOL    HW1 8707   0.181   4.800   1.542
 2539SOL    HW2 8708   0.169   4.812   1.380
 2540SOL     OW 8709   1.347   4.783   1.234
 2540SOL    HW1 8710   1.371   4.720   1.160
 2540SOL    HW2 8711   1.257   4.823   1.216
 2541SOL     OW 8712   1.302   4.579   0.309
 2541SOL    HW1 8713   1.216   4.548   0.351
 2541SOL    HW2 8714   1.298   4.565   0.210
 2542SOL     OW 8715   1.759   5.471   1.154
 2542SOL    HW1 8716   1.820   5.501   1.081
 2542SOL    HW2 8717   1.721   5.382   1.132
 2543SOL     OW 8718   1.252   5.455   1.128
 2543SOL    HW1 8719   1.336   5.460   1.074
 2543SOL    HW2 8720   1.229   5.359   1.146
 2544SOL     OW 8721   0.083   4.982   1.022
 2544SOL    HW1 8722   0.078   4.981   1.122
 2544SOL    HW2 8723   0.000   4.941   0.984
 2545SOL     OW 8724   0.688   5.386   1.716
 2545SOL    HW1 8725   0.632   5.467   1.725
 2545SOL    HW2 8726   0.740   5.390   1.630
 2546SOL     OW 8727   0.903   3.810   0.133
 2546SOL    HW1 8728   0.954   3.811   0.047
 2546SOL    HW2 8729   0.959   3.768   0.204
 2547SOL     OW 8730   1.726   3.859   0.523
 2547SOL    HW1 8731   1.799   3.842   0.456
 2547SOL    HW2 8732   1.695   3.772   0.561
 2548SOL     OW 8733   1.388   5.297   0.477
 2548SOL    HW1 8734   1.455   5.309   0.403
 2548SOL    HW2 8735   1.348   5.386   0.500
 2549SOL     OW 8736   0.130   5.518   1.851
 2549SOL    HW1 8737   0.089   5.444   1.904
 2549SOL    HW2 8738   0.194   5.569   1.909
 2550SOL     OW 8739   1.280   4.651   0.672
 2550SOL    HW1 8740   1.340   4.570   0.674
 2550SOL    HW2 8741   1.320   4.720   0.612
 2551SOL     OW 8742   0.830   4.997   1.422
 2551SOL    HW1 8743   0.825   5.030   1.517
 2551SOL    HW2 8744   0.744   5.016   1.376
 2552SOL     OW 8745   0.672   5.340   0.154
 2552SOL    HW1 8746   0.681   5.350   0.055
 2552SOL    HW2 8747   0.632   5.251   0.175
 2553SOL     OW 8748   1.650   5.444   1.394
 2553SOL    HW1 8749   1.703   5.454   1.310
 2553SOL    HW2 8750   1.623   5.534   1.428
 2554SOL     OW 8751   1.841   3.899   0.963
 2554SOL    HW1 8752   1.880   3.814   0.927
 2554SOL    HW2 8753   1.743   3.901   0.944
 2555SOL     OW 8754   0.263   4.050   0.720
 2555SOL    HW1 8755   0.184   4.101   0.686
 2555SOL    HW2 8756   0.254   4.035   0.818
 2556SOL     OW 8757   1.194   5.336   0.031
 2556SOL    HW1 8758   1.200   5.243   0.068
 2556SOL    HW2 8759   1.135   5.336  -0.049
 2557SOL     OW 8760   0.822   4.726   1.372
 2557SOL    HW1 8761   0.862   4.725   1.280
 2557SOL    HW2 8762   0.832   4.818   1.412
 2558SOL     OW 8763   0.916   4.634   0.291
 2558SOL    HW1 8764   0.979   4.672   0.223
 2558SOL    HW2 8765   0.956   4.551   0.330
 2559SOL     OW 8766   1.504   5.331   0.044
 2559SOL    HW1 8767   1.412   5.368   0.051
 2559SOL    HW2 8768   1.542   5.351  -0.046
 2560SOL     OW 8769   0.372   5.012   1.490
 2560SOL    HW1 8770   0.359   5.105   1.456
 2560SOL    HW2 8771   0.288   4.960   1.477
 2561SOL     OW 8772   1.614   5.016   1.289
 2561SOL    HW1 8773   1.674   5.019   1.369
 2561SOL    HW2 8774   1.539   5.080   1.302
 2562SOL     OW 8775   1.039   4.822   0.696
 2562SOL    HW1 8776   0.969   4.775   0.750
 2562SOL    HW2 8777   1.098   4.754   0.653
 2563SOL     OW 8778   1.014   3.960   0.971
 2563SOL    HW1 8779   1.006   3.924   0.878
 2563SOL    HW2 8780   1.012   3.884   1.036
 2564SOL     OW 8781   0.590   5.211   0.491
 2564SOL    HW1 8782   0.632   5.153   0.421
 2564SOL    HW2 8783   0.546   5.290   0.447
 2565SOL     OW 8784   1.709   4.109   1.381
 2565SOL    HW1 8785   1.782   4.178   1.385
 2565SOL    HW2 8786   1.737   4.034   1.322
 2566SOL     OW 8787   0.255   5.072   0.290
 2566SOL    HW1 8788   0.159   5.073   0.263
 2566SOL    HW2 8789   0.267   5.125   0.374
 2567SOL     OW 8790   0.105   4.737   1.726
 2567SOL    HW1 8791   0.028   4.704   1.780
 2567SOL    HW2 8792   0.190   4.707   1.768
 2568SOL     OW 8793   0.672   3.927   1.489
 2568SOL    HW1 8794   0.762   3.911   1.449
 2568SOL    HW2 8795   0.680   3.932   1.588
 2569SOL     OW 8796   0.075   4.069   0.033
 2569SOL    HW1 8797  -0.017   4.041   0.004
 2569SOL    HW2 8798   0.106   4.146  -0.023
 2570SOL     OW 8799   1.440   4.580   1.398
 2570SOL    HW1 8800   1.383   4.632   1.335
 2570SOL    HW2 8801   1.536   4.592   1.374
 2571SOL     OW 8802   0.072   3.890   0.318
 2571SOL    HW1 8803   0.055   3.973   0.264
 2571SOL    HW2 8804   0.162   3.853   0.296
 2572SOL     OW 8805   1.183   5.059   0.119
 2572SOL    HW1 8806   1.084   5.048   0.121
 2572SOL    HW2 8807   1.217   5.074   0.212
 2573SOL     OW 8808   0.613   4.566   1.431
 2573SOL    HW1 8809   0.669   4.647   1.414
 2573SOL    HW2 8810   0.672   4.486   1.434
 2574SOL     OW 8811   1.493   5.491   0.959
 2574SOL    HW1 8812   1.526   5.555   0.890
 2574SOL    HW2 8813   1.559   5.485   1.034
 2575SOL     OW 8814   0.716   4.289   1.708
 2575SOL    HW1 8815   0.735   4.354   1.782
 2575SOL    HW2 8816   0.776   4.209   1.717
 2576SOL     OW 8817   1.450   4.944   1.633
 2576SOL    HW1 8818   1.441   4.934   1.732
 2576SOL    HW2 8819   1.546   4.937   1.607
 2577SOL     OW 8820   0.390   5.465   1.560
 2577SOL    HW1 8821   0.299   5.506   1.558
 2577SOL    HW2 8822   0.383   5.371   1.592
 2578SOL     OW 8823   1.674   4.607   1.254
 2578SOL    HW1 8824   1.647   4.518   1.217
 2578SOL    HW2 8825   1.675   4.675   1.181
 2579SOL     OW 8826   1.225   4.049   0.449
 2579SOL    HW1 8827   1.290   3.975   0.438
 2579SOL    HW2 8828   1.245   4.099   0.533
 2580SOL     OW 8829   0.594   4.469   0.652
 2580SOL    HW1 8830   0.644   4.554   0.633
 2580SOL    HW2 8831   0.506   4.471   0.604
 2581SOL     OW 8832   1.777   4.066   1.642
 2581SOL    HW1 8833   1.760   4.097   1.548
 2581SOL    HW2 8834   1.693   4.029   1.680
 2582SOL     OW 8835   1.730   4.658   1.517
 2582SOL    HW1 8836   1.768   4.749   1.532
 2582SOL    HW2 8837   1.722   4.641   1.418
 2583SOL     OW 8838   0.859   5.098   0.016
 2583SOL    HW1 8839   0.813   5.113   0.104
 2583SOL    HW2 8840   0.903   5.183  -0.014
 2584SOL     OW 8841   0.661   5.514   0.953
 2584SOL    HW1 8842   0.615   5.602   0.940
 2584SOL    HW2 8843   0.760   5.526   0.946
 2585SOL     OW 8844   0.859   4.680   0.861
 2585SOL    HW1 8845   0.913   4.611   0.909
 2585SOL    HW2 8846   0.827   4.749   0.927
 2586SOL     OW 8847   1.083   4.708   0.087
 2586SOL    HW1 8848   1.060   4.761   0.005
 2586SOL    HW2 8849   1.164   4.652   0.068
 2587SOL     OW 8850   1.861   5.293   0.851
 2587SOL    HW1 8851   1.790   5.281   0.781
 2587SOL    HW2 8852   1.862   5.214   0.911
 2588SOL     OW 8853   0.221   5.038   1.844
 2588SOL    HW1 8854   0.156   4.965   1.823
 2588SOL    HW2 8855   0.225   5.052   1.942
 2589SOL     OW 8856   0.079   4.964   0.653
 2589SOL    HW1 8857   0.078   4.917   0.741
 2589SOL    HW2 8858   0.161   4.936   0.602
 2590SOL     OW 8859   0.672   5.115   1.624
 2590SOL    HW1 8860   0.594   5.065   1.662
 2590SOL    HW2 8861   0.669   5.210   1.655
 2591SOL     OW 8862   1.824   3.916   1.227
 2591SOL    HW1 8863   1.820   3.826   1.271
 2591SOL    HW2 8864   1.827   3.905   1.128
 2592SOL     OW 8865   0.428   4.148   0.520
 2592SOL    HW1 8866   0.458   4.076   0.458
 2592SOL    HW2 8867   0.389   4.108   0.603
 2593SOL     OW 8868   1.705   5.211   1.104
 2593SOL    HW1 8869   1.612   5.186   1.077
 2593SOL    HW2 8870   1.731   5.161   1.186
 2594SOL     OW 8871   0.317   4.271   1.280
 2594SOL    HW1 8872   0.355   4.212   1.352
 2594SOL    HW2 8873   0.357   4.245   1.192
 2595SOL     OW 8874   0.812   5.310   0.687
 2595SOL    HW1 8875   0.844   5.320   0.593
 2595SOL    HW2 8876   0.733   5.248   0.689
 2596SOL     OW 8877   1.424   3.938   1.112
 2596SOL    HW1 8878   1.476   3.873   1.167
 2596SOL    HW2 8879   1.375   4.001   1.173
 2597SOL     OW 8880   1.001   3.758   1.154
 2597SOL    HW1 8881   0.938   3.686   1.123
 2597SOL    HW2 8882   1.094   3.722   1.154
 2598SOL     OW 8883   0.770   5.054   0.301
 2598SOL    HW1 8884   0.724   4.967   0.318
 2598SOL    HW2 8885   0.861   5.051   0.342
 2599SOL     OW 8886   0.618   5.291   1.284
 2599SOL    HW1 8887   0.613   5.373   1.341
[truncated: 1,452,948 more chars]
