# Supplementary material for: Redox Potentials of Disulfide Bonds in LOXL2 Studied by Nonequilibrium Alchemical Simulation
Source: Front Chem. 2021 Dec 14;9:797036. doi: 10.3389/fchem.2021.797036 (PMC8713139; doi:10.3389/fchem.2021.797036)
Supplement: Supplementary file 2 [file DataSheet2.ZIP › Raw Date for Redox potential LOXL2-797036/Input files/657x673/protein.top]

;
;	File 'unmodified.top' was generated
;	By user: Lirui (997)
;	On host: geng-PowerEdge-R740
;	At date: Wed Jun 30 15:08:00 2021
;
;	This is a standalone topology file
;
;	Created by:
;	                    :-) GROMACS - gmx pdb2gmx, 2019.4 (-:
;	
;	Executable:   /home/Kai/Program/gromacs/bin/gmx
;	Data prefix:  /home/Kai/Program/gromacs
;	Working dir:  /home/Lirui/redox-LOXL2/catalytic-657x673
;	Command line:
;	  gmx pdb2gmx -f prot_cyd.pdb -water tip3p -i protein -p unmodified
;	Force field was read from current directory or a relative path - path added.
;

; Include forcefield parameters
#include "./charmm27.ff/forcefield.itp"

[ moleculetype ]
; Name            nrexcl
Protein_chain_A     3

[ atoms ]
;   nr       type  resnr residue  atom   cgnr     charge       mass  typeB    chargeB      massB
; residue 547 ALA rtp ALA  q +1.0
     1        NH3    547    ALA      N      1       -0.3    14.0027
     2         HC    547    ALA     H1      2       0.33      1.008
     3         HC    547    ALA     H2      3       0.33      1.008
     4         HC    547    ALA     H3      4       0.33      1.008
     5        CT1    547    ALA     CA      5       0.21     12.011
     6         HB    547    ALA     HA      6        0.1      1.008
     7        CT3    547    ALA     CB      7      -0.27     12.011
     8         HA    547    ALA    HB1      8       0.09      1.008
     9         HA    547    ALA    HB2      9       0.09      1.008
    10         HA    547    ALA    HB3     10       0.09      1.008
    11          C    547    ALA      C     11       0.51     12.011
    12          O    547    ALA      O     12      -0.51     15.999   ; qtot 1
; residue 548 PRO rtp PRO  q  0.0
    13          N    548    PRO      N     13      -0.29     14.007
    14        CP3    548    PRO     CD     14          0     12.011
    15         HA    548    PRO    HD1     15       0.09      1.008
    16         HA    548    PRO    HD2     16       0.09      1.008
    17        CP1    548    PRO     CA     17       0.02     12.011
    18         HB    548    PRO     HA     18       0.09      1.008
    19        CP2    548    PRO     CB     19      -0.18     12.011
    20         HA    548    PRO    HB1     20       0.09      1.008
    21         HA    548    PRO    HB2     21       0.09      1.008
    22        CP2    548    PRO     CG     22      -0.18     12.011
    23         HA    548    PRO    HG1     23       0.09      1.008
    24         HA    548    PRO    HG2     24       0.09      1.008
    25          C    548    PRO      C     25       0.51     12.011
    26          O    548    PRO      O     26      -0.51     15.999   ; qtot 1
; residue 549 ASP rtp ASP  q -1.0
    27        NH1    549    ASP      N     27      -0.47     14.007
    28          H    549    ASP     HN     28       0.31      1.008
    29        CT1    549    ASP     CA     29       0.07     12.011
    30         HB    549    ASP     HA     30       0.09      1.008
    31        CT2    549    ASP     CB     31      -0.28     12.011
    32         HA    549    ASP    HB1     32       0.09      1.008
    33         HA    549    ASP    HB2     33       0.09      1.008
    34         CC    549    ASP     CG     34       0.62     12.011
    35         OC    549    ASP    OD1     35      -0.76     15.999
    36         OC    549    ASP    OD2     36      -0.76     15.999
    37          C    549    ASP      C     37       0.51     12.011
    38          O    549    ASP      O     38      -0.51     15.999   ; qtot 0
; residue 550 LEU rtp LEU  q  0.0
    39        NH1    550    LEU      N     39      -0.47     14.007
    40          H    550    LEU     HN     40       0.31      1.008
    41        CT1    550    LEU     CA     41       0.07     12.011
    42         HB    550    LEU     HA     42       0.09      1.008
    43        CT2    550    LEU     CB     43      -0.18     12.011
    44         HA    550    LEU    HB1     44       0.09      1.008
    45         HA    550    LEU    HB2     45       0.09      1.008
    46        CT1    550    LEU     CG     46      -0.09     12.011
    47         HA    550    LEU     HG     47       0.09      1.008
    48        CT3    550    LEU    CD1     48      -0.27     12.011
    49         HA    550    LEU   HD11     49       0.09      1.008
    50         HA    550    LEU   HD12     50       0.09      1.008
    51         HA    550    LEU   HD13     51       0.09      1.008
    52        CT3    550    LEU    CD2     52      -0.27     12.011
    53         HA    550    LEU   HD21     53       0.09      1.008
    54         HA    550    LEU   HD22     54       0.09      1.008
    55         HA    550    LEU   HD23     55       0.09      1.008
    56          C    550    LEU      C     56       0.51     12.011
    57          O    550    LEU      O     57      -0.51     15.999   ; qtot 0
; residue 551 VAL rtp VAL  q  0.0
    58        NH1    551    VAL      N     58      -0.47     14.007
    59          H    551    VAL     HN     59       0.31      1.008
    60        CT1    551    VAL     CA     60       0.07     12.011
    61         HB    551    VAL     HA     61       0.09      1.008
    62        CT1    551    VAL     CB     62      -0.09     12.011
    63         HA    551    VAL     HB     63       0.09      1.008
    64        CT3    551    VAL    CG1     64      -0.27     12.011
    65         HA    551    VAL   HG11     65       0.09      1.008
    66         HA    551    VAL   HG12     66       0.09      1.008
    67         HA    551    VAL   HG13     67       0.09      1.008
    68        CT3    551    VAL    CG2     68      -0.27     12.011
    69         HA    551    VAL   HG21     69       0.09      1.008
    70         HA    551    VAL   HG22     70       0.09      1.008
    71         HA    551    VAL   HG23     71       0.09      1.008
    72          C    551    VAL      C     72       0.51     12.011
    73          O    551    VAL      O     73      -0.51     15.999   ; qtot 0
; residue 552 LEU rtp LEU  q  0.0
    74        NH1    552    LEU      N     74      -0.47     14.007
    75          H    552    LEU     HN     75       0.31      1.008
    76        CT1    552    LEU     CA     76       0.07     12.011
    77         HB    552    LEU     HA     77       0.09      1.008
    78        CT2    552    LEU     CB     78      -0.18     12.011
    79         HA    552    LEU    HB1     79       0.09      1.008
    80         HA    552    LEU    HB2     80       0.09      1.008
    81        CT1    552    LEU     CG     81      -0.09     12.011
    82         HA    552    LEU     HG     82       0.09      1.008
    83        CT3    552    LEU    CD1     83      -0.27     12.011
    84         HA    552    LEU   HD11     84       0.09      1.008
    85         HA    552    LEU   HD12     85       0.09      1.008
    86         HA    552    LEU   HD13     86       0.09      1.008
    87        CT3    552    LEU    CD2     87      -0.27     12.011
    88         HA    552    LEU   HD21     88       0.09      1.008
    89         HA    552    LEU   HD22     89       0.09      1.008
    90         HA    552    LEU   HD23     90       0.09      1.008
    91          C    552    LEU      C     91       0.51     12.011
    92          O    552    LEU      O     92      -0.51     15.999   ; qtot 0
; residue 553 ASN rtp ASN  q  0.0
    93        NH1    553    ASN      N     93      -0.47     14.007
    94          H    553    ASN     HN     94       0.31      1.008
    95        CT1    553    ASN     CA     95       0.07     12.011
    96         HB    553    ASN     HA     96       0.09      1.008
    97        CT2    553    ASN     CB     97      -0.18     12.011
    98         HA    553    ASN    HB1     98       0.09      1.008
    99         HA    553    ASN    HB2     99       0.09      1.008
   100         CC    553    ASN     CG    100       0.55     12.011
   101          O    553    ASN    OD1    101      -0.55     15.999
   102        NH2    553    ASN    ND2    102      -0.62     14.007
   103          H    553    ASN   HD21    103       0.32      1.008
   104          H    553    ASN   HD22    104        0.3      1.008
   105          C    553    ASN      C    105       0.51     12.011
   106          O    553    ASN      O    106      -0.51     15.999   ; qtot 0
; residue 554 ALA rtp ALA  q  0.0
   107        NH1    554    ALA      N    107      -0.47     14.007
   108          H    554    ALA     HN    108       0.31      1.008
   109        CT1    554    ALA     CA    109       0.07     12.011
   110         HB    554    ALA     HA    110       0.09      1.008
   111        CT3    554    ALA     CB    111      -0.27     12.011
   112         HA    554    ALA    HB1    112       0.09      1.008
   113         HA    554    ALA    HB2    113       0.09      1.008
   114         HA    554    ALA    HB3    114       0.09      1.008
   115          C    554    ALA      C    115       0.51     12.011
   116          O    554    ALA      O    116      -0.51     15.999   ; qtot 0
; residue 555 GLU rtp GLU  q -1.0
   117        NH1    555    GLU      N    117      -0.47     14.007
   118          H    555    GLU     HN    118       0.31      1.008
   119        CT1    555    GLU     CA    119       0.07     12.011
   120         HB    555    GLU     HA    120       0.09      1.008
   121        CT2    555    GLU     CB    121      -0.18     12.011
   122         HA    555    GLU    HB1    122       0.09      1.008
   123         HA    555    GLU    HB2    123       0.09      1.008
   124        CT2    555    GLU     CG    124      -0.28     12.011
   125         HA    555    GLU    HG1    125       0.09      1.008
   126         HA    555    GLU    HG2    126       0.09      1.008
   127         CC    555    GLU     CD    127       0.62     12.011
   128         OC    555    GLU    OE1    128      -0.76     15.999
   129         OC    555    GLU    OE2    129      -0.76     15.999
   130          C    555    GLU      C    130       0.51     12.011
   131          O    555    GLU      O    131      -0.51     15.999   ; qtot -1
; residue 556 MET rtp MET  q  0.0
   132        NH1    556    MET      N    132      -0.47     14.007
   133          H    556    MET     HN    133       0.31      1.008
   134        CT1    556    MET     CA    134       0.07     12.011
   135         HB    556    MET     HA    135       0.09      1.008
   136        CT2    556    MET     CB    136      -0.18     12.011
   137         HA    556    MET    HB1    137       0.09      1.008
   138         HA    556    MET    HB2    138       0.09      1.008
   139        CT2    556    MET     CG    139      -0.14     12.011
   140         HA    556    MET    HG1    140       0.09      1.008
   141         HA    556    MET    HG2    141       0.09      1.008
   142          S    556    MET     SD    142      -0.09      32.06
   143        CT3    556    MET     CE    143      -0.22     12.011
   144         HA    556    MET    HE1    144       0.09      1.008
   145         HA    556    MET    HE2    145       0.09      1.008
   146         HA    556    MET    HE3    146       0.09      1.008
   147          C    556    MET      C    147       0.51     12.011
   148          O    556    MET      O    148      -0.51     15.999   ; qtot -1
; residue 557 VAL rtp VAL  q  0.0
   149        NH1    557    VAL      N    149      -0.47     14.007
   150          H    557    VAL     HN    150       0.31      1.008
   151        CT1    557    VAL     CA    151       0.07     12.011
   152         HB    557    VAL     HA    152       0.09      1.008
   153        CT1    557    VAL     CB    153      -0.09     12.011
   154         HA    557    VAL     HB    154       0.09      1.008
   155        CT3    557    VAL    CG1    155      -0.27     12.011
   156         HA    557    VAL   HG11    156       0.09      1.008
   157         HA    557    VAL   HG12    157       0.09      1.008
   158         HA    557    VAL   HG13    158       0.09      1.008
   159        CT3    557    VAL    CG2    159      -0.27     12.011
   160         HA    557    VAL   HG21    160       0.09      1.008
   161         HA    557    VAL   HG22    161       0.09      1.008
   162         HA    557    VAL   HG23    162       0.09      1.008
   163          C    557    VAL      C    163       0.51     12.011
   164          O    557    VAL      O    164      -0.51     15.999   ; qtot -1
; residue 558 GLN rtp GLN  q  0.0
   165        NH1    558    GLN      N    165      -0.47     14.007
   166          H    558    GLN     HN    166       0.31      1.008
   167        CT1    558    GLN     CA    167       0.07     12.011
   168         HB    558    GLN     HA    168       0.09      1.008
   169        CT2    558    GLN     CB    169      -0.18     12.011
   170         HA    558    GLN    HB1    170       0.09      1.008
   171         HA    558    GLN    HB2    171       0.09      1.008
   172        CT2    558    GLN     CG    172      -0.18     12.011
   173         HA    558    GLN    HG1    173       0.09      1.008
   174         HA    558    GLN    HG2    174       0.09      1.008
   175         CC    558    GLN     CD    175       0.55     12.011
   176          O    558    GLN    OE1    176      -0.55     15.999
   177        NH2    558    GLN    NE2    177      -0.62     14.007
   178          H    558    GLN   HE21    178       0.32      1.008
   179          H    558    GLN   HE22    179        0.3      1.008
   180          C    558    GLN      C    180       0.51     12.011
   181          O    558    GLN      O    181      -0.51     15.999   ; qtot -1
; residue 559 GLN rtp GLN  q  0.0
   182        NH1    559    GLN      N    182      -0.47     14.007
   183          H    559    GLN     HN    183       0.31      1.008
   184        CT1    559    GLN     CA    184       0.07     12.011
   185         HB    559    GLN     HA    185       0.09      1.008
   186        CT2    559    GLN     CB    186      -0.18     12.011
   187         HA    559    GLN    HB1    187       0.09      1.008
   188         HA    559    GLN    HB2    188       0.09      1.008
   189        CT2    559    GLN     CG    189      -0.18     12.011
   190         HA    559    GLN    HG1    190       0.09      1.008
   191         HA    559    GLN    HG2    191       0.09      1.008
   192         CC    559    GLN     CD    192       0.55     12.011
   193          O    559    GLN    OE1    193      -0.55     15.999
   194        NH2    559    GLN    NE2    194      -0.62     14.007
   195          H    559    GLN   HE21    195       0.32      1.008
   196          H    559    GLN   HE22    196        0.3      1.008
   197          C    559    GLN      C    197       0.51     12.011
   198          O    559    GLN      O    198      -0.51     15.999   ; qtot -1
; residue 560 THR rtp THR  q  0.0
   199        NH1    560    THR      N    199      -0.47     14.007
   200          H    560    THR     HN    200       0.31      1.008
   201        CT1    560    THR     CA    201       0.07     12.011
   202         HB    560    THR     HA    202       0.09      1.008
   203        CT1    560    THR     CB    203       0.14     12.011
   204         HA    560    THR     HB    204       0.09      1.008
   205        OH1    560    THR    OG1    205      -0.66     15.999
   206          H    560    THR    HG1    206       0.43      1.008
   207        CT3    560    THR    CG2    207      -0.27     12.011
   208         HA    560    THR   HG21    208       0.09      1.008
   209         HA    560    THR   HG22    209       0.09      1.008
   210         HA    560    THR   HG23    210       0.09      1.008
   211          C    560    THR      C    211       0.51     12.011
   212          O    560    THR      O    212      -0.51     15.999   ; qtot -1
; residue 561 THR rtp THR  q  0.0
   213        NH1    561    THR      N    213      -0.47     14.007
   214          H    561    THR     HN    214       0.31      1.008
   215        CT1    561    THR     CA    215       0.07     12.011
   216         HB    561    THR     HA    216       0.09      1.008
   217        CT1    561    THR     CB    217       0.14     12.011
   218         HA    561    THR     HB    218       0.09      1.008
   219        OH1    561    THR    OG1    219      -0.66     15.999
   220          H    561    THR    HG1    220       0.43      1.008
   221        CT3    561    THR    CG2    221      -0.27     12.011
   222         HA    561    THR   HG21    222       0.09      1.008
   223         HA    561    THR   HG22    223       0.09      1.008
   224         HA    561    THR   HG23    224       0.09      1.008
   225          C    561    THR      C    225       0.51     12.011
   226          O    561    THR      O    226      -0.51     15.999   ; qtot -1
; residue 562 TYR rtp TYR  q  0.0
   227        NH1    562    TYR      N    227      -0.47     14.007
   228          H    562    TYR     HN    228       0.31      1.008
   229        CT1    562    TYR     CA    229       0.07     12.011
   230         HB    562    TYR     HA    230       0.09      1.008
   231        CT2    562    TYR     CB    231      -0.18     12.011
   232         HA    562    TYR    HB1    232       0.09      1.008
   233         HA    562    TYR    HB2    233       0.09      1.008
   234         CA    562    TYR     CG    234          0     12.011
   235         CA    562    TYR    CD1    235     -0.115     12.011
   236         HP    562    TYR    HD1    236      0.115      1.008
   237         CA    562    TYR    CE1    237     -0.115     12.011
   238         HP    562    TYR    HE1    238      0.115      1.008
   239         CA    562    TYR     CZ    239       0.11     12.011
   240        OH1    562    TYR     OH    240      -0.54     15.999
   241          H    562    TYR     HH    241       0.43      1.008
   242         CA    562    TYR    CD2    242     -0.115     12.011
   243         HP    562    TYR    HD2    243      0.115      1.008
   244         CA    562    TYR    CE2    244     -0.115     12.011
   245         HP    562    TYR    HE2    245      0.115      1.008
   246          C    562    TYR      C    246       0.51     12.011
   247          O    562    TYR      O    247      -0.51     15.999   ; qtot -1
; residue 563 LEU rtp LEU  q  0.0
   248        NH1    563    LEU      N    248      -0.47     14.007
   249          H    563    LEU     HN    249       0.31      1.008
   250        CT1    563    LEU     CA    250       0.07     12.011
   251         HB    563    LEU     HA    251       0.09      1.008
   252        CT2    563    LEU     CB    252      -0.18     12.011
   253         HA    563    LEU    HB1    253       0.09      1.008
   254         HA    563    LEU    HB2    254       0.09      1.008
   255        CT1    563    LEU     CG    255      -0.09     12.011
   256         HA    563    LEU     HG    256       0.09      1.008
   257        CT3    563    LEU    CD1    257      -0.27     12.011
   258         HA    563    LEU   HD11    258       0.09      1.008
   259         HA    563    LEU   HD12    259       0.09      1.008
   260         HA    563    LEU   HD13    260       0.09      1.008
   261        CT3    563    LEU    CD2    261      -0.27     12.011
   262         HA    563    LEU   HD21    262       0.09      1.008
   263         HA    563    LEU   HD22    263       0.09      1.008
   264         HA    563    LEU   HD23    264       0.09      1.008
   265          C    563    LEU      C    265       0.51     12.011
   266          O    563    LEU      O    266      -0.51     15.999   ; qtot -1
; residue 564 GLU rtp GLU  q -1.0
   267        NH1    564    GLU      N    267      -0.47     14.007
   268          H    564    GLU     HN    268       0.31      1.008
   269        CT1    564    GLU     CA    269       0.07     12.011
   270         HB    564    GLU     HA    270       0.09      1.008
   271        CT2    564    GLU     CB    271      -0.18     12.011
   272         HA    564    GLU    HB1    272       0.09      1.008
   273         HA    564    GLU    HB2    273       0.09      1.008
   274        CT2    564    GLU     CG    274      -0.28     12.011
   275         HA    564    GLU    HG1    275       0.09      1.008
   276         HA    564    GLU    HG2    276       0.09      1.008
   277         CC    564    GLU     CD    277       0.62     12.011
   278         OC    564    GLU    OE1    278      -0.76     15.999
   279         OC    564    GLU    OE2    279      -0.76     15.999
   280          C    564    GLU      C    280       0.51     12.011
   281          O    564    GLU      O    281      -0.51     15.999   ; qtot -2
; residue 565 ASP rtp ASP  q -1.0
   282        NH1    565    ASP      N    282      -0.47     14.007
   283          H    565    ASP     HN    283       0.31      1.008
   284        CT1    565    ASP     CA    284       0.07     12.011
   285         HB    565    ASP     HA    285       0.09      1.008
   286        CT2    565    ASP     CB    286      -0.28     12.011
   287         HA    565    ASP    HB1    287       0.09      1.008
   288         HA    565    ASP    HB2    288       0.09      1.008
   289         CC    565    ASP     CG    289       0.62     12.011
   290         OC    565    ASP    OD1    290      -0.76     15.999
   291         OC    565    ASP    OD2    291      -0.76     15.999
   292          C    565    ASP      C    292       0.51     12.011
   293          O    565    ASP      O    293      -0.51     15.999   ; qtot -3
; residue 566 ARG rtp ARG  q +1.0
   294        NH1    566    ARG      N    294      -0.47     14.007
   295          H    566    ARG     HN    295       0.31      1.008
   296        CT1    566    ARG     CA    296       0.07     12.011
   297         HB    566    ARG     HA    297       0.09      1.008
   298        CT2    566    ARG     CB    298      -0.18     12.011
   299         HA    566    ARG    HB1    299       0.09      1.008
   300         HA    566    ARG    HB2    300       0.09      1.008
   301        CT2    566    ARG     CG    301      -0.18     12.011
   302         HA    566    ARG    HG1    302       0.09      1.008
   303         HA    566    ARG    HG2    303       0.09      1.008
   304        CT2    566    ARG     CD    304        0.2     12.011
   305         HA    566    ARG    HD1    305       0.09      1.008
   306         HA    566    ARG    HD2    306       0.09      1.008
   307        NC2    566    ARG     NE    307       -0.7     14.007
   308         HC    566    ARG     HE    308       0.44      1.008
   309          C    566    ARG     CZ    309       0.64     12.011
   310        NC2    566    ARG    NH1    310       -0.8     14.007
   311         HC    566    ARG   HH11    311       0.46      1.008
   312         HC    566    ARG   HH12    312       0.46      1.008
   313        NC2    566    ARG    NH2    313       -0.8     14.007
   314         HC    566    ARG   HH21    314       0.46      1.008
   315         HC    566    ARG   HH22    315       0.46      1.008
   316          C    566    ARG      C    316       0.51     12.011
   317          O    566    ARG      O    317      -0.51     15.999   ; qtot -2
; residue 567 PRO rtp PRO  q  0.0
   318          N    567    PRO      N    318      -0.29     14.007
   319        CP3    567    PRO     CD    319          0     12.011
   320         HA    567    PRO    HD1    320       0.09      1.008
   321         HA    567    PRO    HD2    321       0.09      1.008
   322        CP1    567    PRO     CA    322       0.02     12.011
   323         HB    567    PRO     HA    323       0.09      1.008
   324        CP2    567    PRO     CB    324      -0.18     12.011
   325         HA    567    PRO    HB1    325       0.09      1.008
   326         HA    567    PRO    HB2    326       0.09      1.008
   327        CP2    567    PRO     CG    327      -0.18     12.011
   328         HA    567    PRO    HG1    328       0.09      1.008
   329         HA    567    PRO    HG2    329       0.09      1.008
   330          C    567    PRO      C    330       0.51     12.011
   331          O    567    PRO      O    331      -0.51     15.999   ; qtot -2
; residue 568 MET rtp MET  q  0.0
   332        NH1    568    MET      N    332      -0.47     14.007
   333          H    568    MET     HN    333       0.31      1.008
   334        CT1    568    MET     CA    334       0.07     12.011
   335         HB    568    MET     HA    335       0.09      1.008
   336        CT2    568    MET     CB    336      -0.18     12.011
   337         HA    568    MET    HB1    337       0.09      1.008
   338         HA    568    MET    HB2    338       0.09      1.008
   339        CT2    568    MET     CG    339      -0.14     12.011
   340         HA    568    MET    HG1    340       0.09      1.008
   341         HA    568    MET    HG2    341       0.09      1.008
   342          S    568    MET     SD    342      -0.09      32.06
   343        CT3    568    MET     CE    343      -0.22     12.011
   344         HA    568    MET    HE1    344       0.09      1.008
   345         HA    568    MET    HE2    345       0.09      1.008
   346         HA    568    MET    HE3    346       0.09      1.008
   347          C    568    MET      C    347       0.51     12.011
   348          O    568    MET      O    348      -0.51     15.999   ; qtot -2
; residue 569 PHE rtp PHE  q  0.0
   349        NH1    569    PHE      N    349      -0.47     14.007
   350          H    569    PHE     HN    350       0.31      1.008
   351        CT1    569    PHE     CA    351       0.07     12.011
   352         HB    569    PHE     HA    352       0.09      1.008
   353        CT2    569    PHE     CB    353      -0.18     12.011
   354         HA    569    PHE    HB1    354       0.09      1.008
   355         HA    569    PHE    HB2    355       0.09      1.008
   356         CA    569    PHE     CG    356          0     12.011
   357         CA    569    PHE    CD1    357     -0.115     12.011
   358         HP    569    PHE    HD1    358      0.115      1.008
   359         CA    569    PHE    CE1    359     -0.115     12.011
   360         HP    569    PHE    HE1    360      0.115      1.008
   361         CA    569    PHE     CZ    361     -0.115     12.011
   362         HP    569    PHE     HZ    362      0.115      1.008
   363         CA    569    PHE    CD2    363     -0.115     12.011
   364         HP    569    PHE    HD2    364      0.115      1.008
   365         CA    569    PHE    CE2    365     -0.115     12.011
   366         HP    569    PHE    HE2    366      0.115      1.008
   367          C    569    PHE      C    367       0.51     12.011
   368          O    569    PHE      O    368      -0.51     15.999   ; qtot -2
; residue 570 LEU rtp LEU  q  0.0
   369        NH1    570    LEU      N    369      -0.47     14.007
   370          H    570    LEU     HN    370       0.31      1.008
   371        CT1    570    LEU     CA    371       0.07     12.011
   372         HB    570    LEU     HA    372       0.09      1.008
   373        CT2    570    LEU     CB    373      -0.18     12.011
   374         HA    570    LEU    HB1    374       0.09      1.008
   375         HA    570    LEU    HB2    375       0.09      1.008
   376        CT1    570    LEU     CG    376      -0.09     12.011
   377         HA    570    LEU     HG    377       0.09      1.008
   378        CT3    570    LEU    CD1    378      -0.27     12.011
   379         HA    570    LEU   HD11    379       0.09      1.008
   380         HA    570    LEU   HD12    380       0.09      1.008
   381         HA    570    LEU   HD13    381       0.09      1.008
   382        CT3    570    LEU    CD2    382      -0.27     12.011
   383         HA    570    LEU   HD21    383       0.09      1.008
   384         HA    570    LEU   HD22    384       0.09      1.008
   385         HA    570    LEU   HD23    385       0.09      1.008
   386          C    570    LEU      C    386       0.51     12.011
   387          O    570    LEU      O    387      -0.51     15.999   ; qtot -2
; residue 571 LEU rtp LEU  q  0.0
   388        NH1    571    LEU      N    388      -0.47     14.007
   389          H    571    LEU     HN    389       0.31      1.008
   390        CT1    571    LEU     CA    390       0.07     12.011
   391         HB    571    LEU     HA    391       0.09      1.008
   392        CT2    571    LEU     CB    392      -0.18     12.011
   393         HA    571    LEU    HB1    393       0.09      1.008
   394         HA    571    LEU    HB2    394       0.09      1.008
   395        CT1    571    LEU     CG    395      -0.09     12.011
   396         HA    571    LEU     HG    396       0.09      1.008
   397        CT3    571    LEU    CD1    397      -0.27     12.011
   398         HA    571    LEU   HD11    398       0.09      1.008
   399         HA    571    LEU   HD12    399       0.09      1.008
   400         HA    571    LEU   HD13    400       0.09      1.008
   401        CT3    571    LEU    CD2    401      -0.27     12.011
   402         HA    571    LEU   HD21    402       0.09      1.008
   403         HA    571    LEU   HD22    403       0.09      1.008
   404         HA    571    LEU   HD23    404       0.09      1.008
   405          C    571    LEU      C    405       0.51     12.011
   406          O    571    LEU      O    406      -0.51     15.999   ; qtot -2
; residue 572 GLN rtp GLN  q  0.0
   407        NH1    572    GLN      N    407      -0.47     14.007
   408          H    572    GLN     HN    408       0.31      1.008
   409        CT1    572    GLN     CA    409       0.07     12.011
   410         HB    572    GLN     HA    410       0.09      1.008
   411        CT2    572    GLN     CB    411      -0.18     12.011
   412         HA    572    GLN    HB1    412       0.09      1.008
   413         HA    572    GLN    HB2    413       0.09      1.008
   414        CT2    572    GLN     CG    414      -0.18     12.011
   415         HA    572    GLN    HG1    415       0.09      1.008
   416         HA    572    GLN    HG2    416       0.09      1.008
   417         CC    572    GLN     CD    417       0.55     12.011
   418          O    572    GLN    OE1    418      -0.55     15.999
   419        NH2    572    GLN    NE2    419      -0.62     14.007
   420          H    572    GLN   HE21    420       0.32      1.008
   421          H    572    GLN   HE22    421        0.3      1.008
   422          C    572    GLN      C    422       0.51     12.011
   423          O    572    GLN      O    423      -0.51     15.999   ; qtot -2
; residue 573 CYS rtp CYS2 q  0.0
   424        NH1    573    CYS      N    424      -0.47     14.007
   425          H    573    CYS     HN    425       0.31      1.008
   426        CT1    573    CYS     CA    426       0.07     12.011
   427         HB    573    CYS     HA    427       0.09      1.008
   428        CT2    573    CYS     CB    428       -0.1     12.011
   429         HA    573    CYS    HB1    429       0.09      1.008
   430         HA    573    CYS    HB2    430       0.09      1.008
   431         SM    573    CYS     SG    431      -0.08      32.06
   432          C    573    CYS      C    432       0.51     12.011
   433          O    573    CYS      O    433      -0.51     15.999   ; qtot -2
; residue 574 ALA rtp ALA  q  0.0
   434        NH1    574    ALA      N    434      -0.47     14.007
   435          H    574    ALA     HN    435       0.31      1.008
   436        CT1    574    ALA     CA    436       0.07     12.011
   437         HB    574    ALA     HA    437       0.09      1.008
   438        CT3    574    ALA     CB    438      -0.27     12.011
   439         HA    574    ALA    HB1    439       0.09      1.008
   440         HA    574    ALA    HB2    440       0.09      1.008
   441         HA    574    ALA    HB3    441       0.09      1.008
   442          C    574    ALA      C    442       0.51     12.011
   443          O    574    ALA      O    443      -0.51     15.999   ; qtot -2
; residue 575 MET rtp MET  q  0.0
   444        NH1    575    MET      N    444      -0.47     14.007
   445          H    575    MET     HN    445       0.31      1.008
   446        CT1    575    MET     CA    446       0.07     12.011
   447         HB    575    MET     HA    447       0.09      1.008
   448        CT2    575    MET     CB    448      -0.18     12.011
   449         HA    575    MET    HB1    449       0.09      1.008
   450         HA    575    MET    HB2    450       0.09      1.008
   451        CT2    575    MET     CG    451      -0.14     12.011
   452         HA    575    MET    HG1    452       0.09      1.008
   453         HA    575    MET    HG2    453       0.09      1.008
   454          S    575    MET     SD    454      -0.09      32.06
   455        CT3    575    MET     CE    455      -0.22     12.011
   456         HA    575    MET    HE1    456       0.09      1.008
   457         HA    575    MET    HE2    457       0.09      1.008
   458         HA    575    MET    HE3    458       0.09      1.008
   459          C    575    MET      C    459       0.51     12.011
   460          O    575    MET      O    460      -0.51     15.999   ; qtot -2
; residue 576 GLU rtp GLU  q -1.0
   461        NH1    576    GLU      N    461      -0.47     14.007
   462          H    576    GLU     HN    462       0.31      1.008
   463        CT1    576    GLU     CA    463       0.07     12.011
   464         HB    576    GLU     HA    464       0.09      1.008
   465        CT2    576    GLU     CB    465      -0.18     12.011
   466         HA    576    GLU    HB1    466       0.09      1.008
   467         HA    576    GLU    HB2    467       0.09      1.008
   468        CT2    576    GLU     CG    468      -0.28     12.011
   469         HA    576    GLU    HG1    469       0.09      1.008
   470         HA    576    GLU    HG2    470       0.09      1.008
   471         CC    576    GLU     CD    471       0.62     12.011
   472         OC    576    GLU    OE1    472      -0.76     15.999
   473         OC    576    GLU    OE2    473      -0.76     15.999
   474          C    576    GLU      C    474       0.51     12.011
   475          O    576    GLU      O    475      -0.51     15.999   ; qtot -3
; residue 577 GLU rtp GLU  q -1.0
   476        NH1    577    GLU      N    476      -0.47     14.007
   477          H    577    GLU     HN    477       0.31      1.008
   478        CT1    577    GLU     CA    478       0.07     12.011
   479         HB    577    GLU     HA    479       0.09      1.008
   480        CT2    577    GLU     CB    480      -0.18     12.011
   481         HA    577    GLU    HB1    481       0.09      1.008
   482         HA    577    GLU    HB2    482       0.09      1.008
   483        CT2    577    GLU     CG    483      -0.28     12.011
   484         HA    577    GLU    HG1    484       0.09      1.008
   485         HA    577    GLU    HG2    485       0.09      1.008
   486         CC    577    GLU     CD    486       0.62     12.011
   487         OC    577    GLU    OE1    487      -0.76     15.999
   488         OC    577    GLU    OE2    488      -0.76     15.999
   489          C    577    GLU      C    489       0.51     12.011
   490          O    577    GLU      O    490      -0.51     15.999   ; qtot -4
; residue 578 ASN rtp ASN  q  0.0
   491        NH1    578    ASN      N    491      -0.47     14.007
   492          H    578    ASN     HN    492       0.31      1.008
   493        CT1    578    ASN     CA    493       0.07     12.011
   494         HB    578    ASN     HA    494       0.09      1.008
   495        CT2    578    ASN     CB    495      -0.18     12.011
   496         HA    578    ASN    HB1    496       0.09      1.008
   497         HA    578    ASN    HB2    497       0.09      1.008
   498         CC    578    ASN     CG    498       0.55     12.011
   499          O    578    ASN    OD1    499      -0.55     15.999
   500        NH2    578    ASN    ND2    500      -0.62     14.007
   501          H    578    ASN   HD21    501       0.32      1.008
   502          H    578    ASN   HD22    502        0.3      1.008
   503          C    578    ASN      C    503       0.51     12.011
   504          O    578    ASN      O    504      -0.51     15.999   ; qtot -4
; residue 579 CYS rtp CYS2 q  0.0
   505        NH1    579    CYS      N    505      -0.47     14.007
   506          H    579    CYS     HN    506       0.31      1.008
   507        CT1    579    CYS     CA    507       0.07     12.011
   508         HB    579    CYS     HA    508       0.09      1.008
   509        CT2    579    CYS     CB    509       -0.1     12.011
   510         HA    579    CYS    HB1    510       0.09      1.008
   511         HA    579    CYS    HB2    511       0.09      1.008
   512         SM    579    CYS     SG    512      -0.08      32.06
   513          C    579    CYS      C    513       0.51     12.011
   514          O    579    CYS      O    514      -0.51     15.999   ; qtot -4
; residue 580 LEU rtp LEU  q  0.0
   515        NH1    580    LEU      N    515      -0.47     14.007
   516          H    580    LEU     HN    516       0.31      1.008
   517        CT1    580    LEU     CA    517       0.07     12.011
   518         HB    580    LEU     HA    518       0.09      1.008
   519        CT2    580    LEU     CB    519      -0.18     12.011
   520         HA    580    LEU    HB1    520       0.09      1.008
   521         HA    580    LEU    HB2    521       0.09      1.008
   522        CT1    580    LEU     CG    522      -0.09     12.011
   523         HA    580    LEU     HG    523       0.09      1.008
   524        CT3    580    LEU    CD1    524      -0.27     12.011
   525         HA    580    LEU   HD11    525       0.09      1.008
   526         HA    580    LEU   HD12    526       0.09      1.008
   527         HA    580    LEU   HD13    527       0.09      1.008
   528        CT3    580    LEU    CD2    528      -0.27     12.011
   529         HA    580    LEU   HD21    529       0.09      1.008
   530         HA    580    LEU   HD22    530       0.09      1.008
   531         HA    580    LEU   HD23    531       0.09      1.008
   532          C    580    LEU      C    532       0.51     12.011
   533          O    580    LEU      O    533      -0.51     15.999   ; qtot -4
; residue 581 SER rtp SER  q  0.0
   534        NH1    581    SER      N    534      -0.47     14.007
   535          H    581    SER     HN    535       0.31      1.008
   536        CT1    581    SER     CA    536       0.07     12.011
   537         HB    581    SER     HA    537       0.09      1.008
   538        CT2    581    SER     CB    538       0.05     12.011
   539         HA    581    SER    HB1    539       0.09      1.008
   540         HA    581    SER    HB2    540       0.09      1.008
   541        OH1    581    SER     OG    541      -0.66     15.999
   542          H    581    SER    HG1    542       0.43      1.008
   543          C    581    SER      C    543       0.51     12.011
   544          O    581    SER      O    544      -0.51     15.999   ; qtot -4
; residue 582 ALA rtp ALA  q  0.0
   545        NH1    582    ALA      N    545      -0.47     14.007
   546          H    582    ALA     HN    546       0.31      1.008
   547        CT1    582    ALA     CA    547       0.07     12.011
   548         HB    582    ALA     HA    548       0.09      1.008
   549        CT3    582    ALA     CB    549      -0.27     12.011
   550         HA    582    ALA    HB1    550       0.09      1.008
   551         HA    582    ALA    HB2    551       0.09      1.008
   552         HA    582    ALA    HB3    552       0.09      1.008
   553          C    582    ALA      C    553       0.51     12.011
   554          O    582    ALA      O    554      -0.51     15.999   ; qtot -4
; residue 583 SER rtp SER  q  0.0
   555        NH1    583    SER      N    555      -0.47     14.007
   556          H    583    SER     HN    556       0.31      1.008
   557        CT1    583    SER     CA    557       0.07     12.011
   558         HB    583    SER     HA    558       0.09      1.008
   559        CT2    583    SER     CB    559       0.05     12.011
   560         HA    583    SER    HB1    560       0.09      1.008
   561         HA    583    SER    HB2    561       0.09      1.008
   562        OH1    583    SER     OG    562      -0.66     15.999
   563          H    583    SER    HG1    563       0.43      1.008
   564          C    583    SER      C    564       0.51     12.011
   565          O    583    SER      O    565      -0.51     15.999   ; qtot -4
; residue 584 ALA rtp ALA  q  0.0
   566        NH1    584    ALA      N    566      -0.47     14.007
   567          H    584    ALA     HN    567       0.31      1.008
   568        CT1    584    ALA     CA    568       0.07     12.011
   569         HB    584    ALA     HA    569       0.09      1.008
   570        CT3    584    ALA     CB    570      -0.27     12.011
   571         HA    584    ALA    HB1    571       0.09      1.008
   572         HA    584    ALA    HB2    572       0.09      1.008
   573         HA    584    ALA    HB3    573       0.09      1.008
   574          C    584    ALA      C    574       0.51     12.011
   575          O    584    ALA      O    575      -0.51     15.999   ; qtot -4
; residue 585 ALA rtp ALA  q  0.0
   576        NH1    585    ALA      N    576      -0.47     14.007
   577          H    585    ALA     HN    577       0.31      1.008
   578        CT1    585    ALA     CA    578       0.07     12.011
   579         HB    585    ALA     HA    579       0.09      1.008
   580        CT3    585    ALA     CB    580      -0.27     12.011
   581         HA    585    ALA    HB1    581       0.09      1.008
   582         HA    585    ALA    HB2    582       0.09      1.008
   583         HA    585    ALA    HB3    583       0.09      1.008
   584          C    585    ALA      C    584       0.51     12.011
   585          O    585    ALA      O    585      -0.51     15.999   ; qtot -4
; residue 586 GLN rtp GLN  q  0.0
   586        NH1    586    GLN      N    586      -0.47     14.007
   587          H    586    GLN     HN    587       0.31      1.008
   588        CT1    586    GLN     CA    588       0.07     12.011
   589         HB    586    GLN     HA    589       0.09      1.008
   590        CT2    586    GLN     CB    590      -0.18     12.011
   591         HA    586    GLN    HB1    591       0.09      1.008
   592         HA    586    GLN    HB2    592       0.09      1.008
   593        CT2    586    GLN     CG    593      -0.18     12.011
   594         HA    586    GLN    HG1    594       0.09      1.008
   595         HA    586    GLN    HG2    595       0.09      1.008
   596         CC    586    GLN     CD    596       0.55     12.011
   597          O    586    GLN    OE1    597      -0.55     15.999
   598        NH2    586    GLN    NE2    598      -0.62     14.007
   599          H    586    GLN   HE21    599       0.32      1.008
   600          H    586    GLN   HE22    600        0.3      1.008
   601          C    586    GLN      C    601       0.51     12.011
   602          O    586    GLN      O    602      -0.51     15.999   ; qtot -4
; residue 587 THR rtp THR  q  0.0
   603        NH1    587    THR      N    603      -0.47     14.007
   604          H    587    THR     HN    604       0.31      1.008
   605        CT1    587    THR     CA    605       0.07     12.011
   606         HB    587    THR     HA    606       0.09      1.008
   607        CT1    587    THR     CB    607       0.14     12.011
   608         HA    587    THR     HB    608       0.09      1.008
   609        OH1    587    THR    OG1    609      -0.66     15.999
   610          H    587    THR    HG1    610       0.43      1.008
   611        CT3    587    THR    CG2    611      -0.27     12.011
   612         HA    587    THR   HG21    612       0.09      1.008
   613         HA    587    THR   HG22    613       0.09      1.008
   614         HA    587    THR   HG23    614       0.09      1.008
   615          C    587    THR      C    615       0.51     12.011
   616          O    587    THR      O    616      -0.51     15.999   ; qtot -4
; residue 588 ASP rtp ASP  q -1.0
   617        NH1    588    ASP      N    617      -0.47     14.007
   618          H    588    ASP     HN    618       0.31      1.008
   619        CT1    588    ASP     CA    619       0.07     12.011
   620         HB    588    ASP     HA    620       0.09      1.008
   621        CT2    588    ASP     CB    621      -0.28     12.011
   622         HA    588    ASP    HB1    622       0.09      1.008
   623         HA    588    ASP    HB2    623       0.09      1.008
   624         CC    588    ASP     CG    624       0.62     12.011
   625         OC    588    ASP    OD1    625      -0.76     15.999
   626         OC    588    ASP    OD2    626      -0.76     15.999
   627          C    588    ASP      C    627       0.51     12.011
   628          O    588    ASP      O    628      -0.51     15.999   ; qtot -5
; residue 589 PRO rtp PRO  q  0.0
   629          N    589    PRO      N    629      -0.29     14.007
   630        CP3    589    PRO     CD    630          0     12.011
   631         HA    589    PRO    HD1    631       0.09      1.008
   632         HA    589    PRO    HD2    632       0.09      1.008
   633        CP1    589    PRO     CA    633       0.02     12.011
   634         HB    589    PRO     HA    634       0.09      1.008
   635        CP2    589    PRO     CB    635      -0.18     12.011
   636         HA    589    PRO    HB1    636       0.09      1.008
   637         HA    589    PRO    HB2    637       0.09      1.008
   638        CP2    589    PRO     CG    638      -0.18     12.011
   639         HA    589    PRO    HG1    639       0.09      1.008
   640         HA    589    PRO    HG2    640       0.09      1.008
   641          C    589    PRO      C    641       0.51     12.011
   642          O    589    PRO      O    642      -0.51     15.999   ; qtot -5
; residue 590 THR rtp THR  q  0.0
   643        NH1    590    THR      N    643      -0.47     14.007
   644          H    590    THR     HN    644       0.31      1.008
   645        CT1    590    THR     CA    645       0.07     12.011
   646         HB    590    THR     HA    646       0.09      1.008
   647        CT1    590    THR     CB    647       0.14     12.011
   648         HA    590    THR     HB    648       0.09      1.008
   649        OH1    590    THR    OG1    649      -0.66     15.999
   650          H    590    THR    HG1    650       0.43      1.008
   651        CT3    590    THR    CG2    651      -0.27     12.011
   652         HA    590    THR   HG21    652       0.09      1.008
   653         HA    590    THR   HG22    653       0.09      1.008
   654         HA    590    THR   HG23    654       0.09      1.008
   655          C    590    THR      C    655       0.51     12.011
   656          O    590    THR      O    656      -0.51     15.999   ; qtot -5
; residue 591 THR rtp THR  q  0.0
   657        NH1    591    THR      N    657      -0.47     14.007
   658          H    591    THR     HN    658       0.31      1.008
   659        CT1    591    THR     CA    659       0.07     12.011
   660         HB    591    THR     HA    660       0.09      1.008
   661        CT1    591    THR     CB    661       0.14     12.011
   662         HA    591    THR     HB    662       0.09      1.008
   663        OH1    591    THR    OG1    663      -0.66     15.999
   664          H    591    THR    HG1    664       0.43      1.008
   665        CT3    591    THR    CG2    665      -0.27     12.011
   666         HA    591    THR   HG21    666       0.09      1.008
   667         HA    591    THR   HG22    667       0.09      1.008
   668         HA    591    THR   HG23    668       0.09      1.008
   669          C    591    THR      C    669       0.51     12.011
   670          O    591    THR      O    670      -0.51     15.999   ; qtot -5
; residue 592 GLY rtp GLY  q  0.0
   671        NH1    592    GLY      N    671      -0.47     14.007
   672          H    592    GLY     HN    672       0.31      1.008
   673        CT2    592    GLY     CA    673      -0.02     12.011
   674         HB    592    GLY    HA1    674       0.09      1.008
   675         HB    592    GLY    HA2    675       0.09      1.008
   676          C    592    GLY      C    676       0.51     12.011
   677          O    592    GLY      O    677      -0.51     15.999   ; qtot -5
; residue 593 TYR rtp TYR  q  0.0
   678        NH1    593    TYR      N    678      -0.47     14.007
   679          H    593    TYR     HN    679       0.31      1.008
   680        CT1    593    TYR     CA    680       0.07     12.011
   681         HB    593    TYR     HA    681       0.09      1.008
   682        CT2    593    TYR     CB    682      -0.18     12.011
   683         HA    593    TYR    HB1    683       0.09      1.008
   684         HA    593    TYR    HB2    684       0.09      1.008
   685         CA    593    TYR     CG    685          0     12.011
   686         CA    593    TYR    CD1    686     -0.115     12.011
   687         HP    593    TYR    HD1    687      0.115      1.008
   688         CA    593    TYR    CE1    688     -0.115     12.011
   689         HP    593    TYR    HE1    689      0.115      1.008
   690         CA    593    TYR     CZ    690       0.11     12.011
   691        OH1    593    TYR     OH    691      -0.54     15.999
   692          H    593    TYR     HH    692       0.43      1.008
   693         CA    593    TYR    CD2    693     -0.115     12.011
   694         HP    593    TYR    HD2    694      0.115      1.008
   695         CA    593    TYR    CE2    695     -0.115     12.011
   696         HP    593    TYR    HE2    696      0.115      1.008
   697          C    593    TYR      C    697       0.51     12.011
   698          O    593    TYR      O    698      -0.51     15.999   ; qtot -5
; residue 594 ARG rtp ARG  q +1.0
   699        NH1    594    ARG      N    699      -0.47     14.007
   700          H    594    ARG     HN    700       0.31      1.008
   701        CT1    594    ARG     CA    701       0.07     12.011
   702         HB    594    ARG     HA    702       0.09      1.008
   703        CT2    594    ARG     CB    703      -0.18     12.011
   704         HA    594    ARG    HB1    704       0.09      1.008
   705         HA    594    ARG    HB2    705       0.09      1.008
   706        CT2    594    ARG     CG    706      -0.18     12.011
   707         HA    594    ARG    HG1    707       0.09      1.008
   708         HA    594    ARG    HG2    708       0.09      1.008
   709        CT2    594    ARG     CD    709        0.2     12.011
   710         HA    594    ARG    HD1    710       0.09      1.008
   711         HA    594    ARG    HD2    711       0.09      1.008
   712        NC2    594    ARG     NE    712       -0.7     14.007
   713         HC    594    ARG     HE    713       0.44      1.008
   714          C    594    ARG     CZ    714       0.64     12.011
   715        NC2    594    ARG    NH1    715       -0.8     14.007
   716         HC    594    ARG   HH11    716       0.46      1.008
   717         HC    594    ARG   HH12    717       0.46      1.008
   718        NC2    594    ARG    NH2    718       -0.8     14.007
   719         HC    594    ARG   HH21    719       0.46      1.008
   720         HC    594    ARG   HH22    720       0.46      1.008
   721          C    594    ARG      C    721       0.51     12.011
   722          O    594    ARG      O    722      -0.51     15.999   ; qtot -4
; residue 595 ARG rtp ARG  q +1.0
   723        NH1    595    ARG      N    723      -0.47     14.007
   724          H    595    ARG     HN    724       0.31      1.008
   725        CT1    595    ARG     CA    725       0.07     12.011
   726         HB    595    ARG     HA    726       0.09      1.008
   727        CT2    595    ARG     CB    727      -0.18     12.011
   728         HA    595    ARG    HB1    728       0.09      1.008
   729         HA    595    ARG    HB2    729       0.09      1.008
   730        CT2    595    ARG     CG    730      -0.18     12.011
   731         HA    595    ARG    HG1    731       0.09      1.008
   732         HA    595    ARG    HG2    732       0.09      1.008
   733        CT2    595    ARG     CD    733        0.2     12.011
   734         HA    595    ARG    HD1    734       0.09      1.008
   735         HA    595    ARG    HD2    735       0.09      1.008
   736        NC2    595    ARG     NE    736       -0.7     14.007
   737         HC    595    ARG     HE    737       0.44      1.008
   738          C    595    ARG     CZ    738       0.64     12.011
   739        NC2    595    ARG    NH1    739       -0.8     14.007
   740         HC    595    ARG   HH11    740       0.46      1.008
   741         HC    595    ARG   HH12    741       0.46      1.008
   742        NC2    595    ARG    NH2    742       -0.8     14.007
   743         HC    595    ARG   HH21    743       0.46      1.008
   744         HC    595    ARG   HH22    744       0.46      1.008
   745          C    595    ARG      C    745       0.51     12.011
   746          O    595    ARG      O    746      -0.51     15.999   ; qtot -3
; residue 596 LEU rtp LEU  q  0.0
   747        NH1    596    LEU      N    747      -0.47     14.007
   748          H    596    LEU     HN    748       0.31      1.008
   749        CT1    596    LEU     CA    749       0.07     12.011
   750         HB    596    LEU     HA    750       0.09      1.008
   751        CT2    596    LEU     CB    751      -0.18     12.011
   752         HA    596    LEU    HB1    752       0.09      1.008
   753         HA    596    LEU    HB2    753       0.09      1.008
   754        CT1    596    LEU     CG    754      -0.09     12.011
   755         HA    596    LEU     HG    755       0.09      1.008
   756        CT3    596    LEU    CD1    756      -0.27     12.011
   757         HA    596    LEU   HD11    757       0.09      1.008
   758         HA    596    LEU   HD12    758       0.09      1.008
   759         HA    596    LEU   HD13    759       0.09      1.008
   760        CT3    596    LEU    CD2    760      -0.27     12.011
   761         HA    596    LEU   HD21    761       0.09      1.008
   762         HA    596    LEU   HD22    762       0.09      1.008
   763         HA    596    LEU   HD23    763       0.09      1.008
   764          C    596    LEU      C    764       0.51     12.011
   765          O    596    LEU      O    765      -0.51     15.999   ; qtot -3
; residue 597 LEU rtp LEU  q  0.0
   766        NH1    597    LEU      N    766      -0.47     14.007
   767          H    597    LEU     HN    767       0.31      1.008
   768        CT1    597    LEU     CA    768       0.07     12.011
   769         HB    597    LEU     HA    769       0.09      1.008
   770        CT2    597    LEU     CB    770      -0.18     12.011
   771         HA    597    LEU    HB1    771       0.09      1.008
   772         HA    597    LEU    HB2    772       0.09      1.008
   773        CT1    597    LEU     CG    773      -0.09     12.011
   774         HA    597    LEU     HG    774       0.09      1.008
   775        CT3    597    LEU    CD1    775      -0.27     12.011
   776         HA    597    LEU   HD11    776       0.09      1.008
   777         HA    597    LEU   HD12    777       0.09      1.008
   778         HA    597    LEU   HD13    778       0.09      1.008
   779        CT3    597    LEU    CD2    779      -0.27     12.011
   780         HA    597    LEU   HD21    780       0.09      1.008
   781         HA    597    LEU   HD22    781       0.09      1.008
   782         HA    597    LEU   HD23    782       0.09      1.008
   783          C    597    LEU      C    783       0.51     12.011
   784          O    597    LEU      O    784      -0.51     15.999   ; qtot -3
; residue 598 ARG rtp ARG  q +1.0
   785        NH1    598    ARG      N    785      -0.47     14.007
   786          H    598    ARG     HN    786       0.31      1.008
   787        CT1    598    ARG     CA    787       0.07     12.011
   788         HB    598    ARG     HA    788       0.09      1.008
   789        CT2    598    ARG     CB    789      -0.18     12.011
   790         HA    598    ARG    HB1    790       0.09      1.008
   791         HA    598    ARG    HB2    791       0.09      1.008
   792        CT2    598    ARG     CG    792      -0.18     12.011
   793         HA    598    ARG    HG1    793       0.09      1.008
   794         HA    598    ARG    HG2    794       0.09      1.008
   795        CT2    598    ARG     CD    795        0.2     12.011
   796         HA    598    ARG    HD1    796       0.09      1.008
   797         HA    598    ARG    HD2    797       0.09      1.008
   798        NC2    598    ARG     NE    798       -0.7     14.007
   799         HC    598    ARG     HE    799       0.44      1.008
   800          C    598    ARG     CZ    800       0.64     12.011
   801        NC2    598    ARG    NH1    801       -0.8     14.007
   802         HC    598    ARG   HH11    802       0.46      1.008
   803         HC    598    ARG   HH12    803       0.46      1.008
   804        NC2    598    ARG    NH2    804       -0.8     14.007
   805         HC    598    ARG   HH21    805       0.46      1.008
   806         HC    598    ARG   HH22    806       0.46      1.008
   807          C    598    ARG      C    807       0.51     12.011
   808          O    598    ARG      O    808      -0.51     15.999   ; qtot -2
; residue 599 PHE rtp PHE  q  0.0
   809        NH1    599    PHE      N    809      -0.47     14.007
   810          H    599    PHE     HN    810       0.31      1.008
   811        CT1    599    PHE     CA    811       0.07     12.011
   812         HB    599    PHE     HA    812       0.09      1.008
   813        CT2    599    PHE     CB    813      -0.18     12.011
   814         HA    599    PHE    HB1    814       0.09      1.008
   815         HA    599    PHE    HB2    815       0.09      1.008
   816         CA    599    PHE     CG    816          0     12.011
   817         CA    599    PHE    CD1    817     -0.115     12.011
   818         HP    599    PHE    HD1    818      0.115      1.008
   819         CA    599    PHE    CE1    819     -0.115     12.011
   820         HP    599    PHE    HE1    820      0.115      1.008
   821         CA    599    PHE     CZ    821     -0.115     12.011
   822         HP    599    PHE     HZ    822      0.115      1.008
   823         CA    599    PHE    CD2    823     -0.115     12.011
   824         HP    599    PHE    HD2    824      0.115      1.008
   825         CA    599    PHE    CE2    825     -0.115     12.011
   826         HP    599    PHE    HE2    826      0.115      1.008
   827          C    599    PHE      C    827       0.51     12.011
   828          O    599    PHE      O    828      -0.51     15.999   ; qtot -2
; residue 600 SER rtp SER  q  0.0
   829        NH1    600    SER      N    829      -0.47     14.007
   830          H    600    SER     HN    830       0.31      1.008
   831        CT1    600    SER     CA    831       0.07     12.011
   832         HB    600    SER     HA    832       0.09      1.008
   833        CT2    600    SER     CB    833       0.05     12.011
   834         HA    600    SER    HB1    834       0.09      1.008
   835         HA    600    SER    HB2    835       0.09      1.008
   836        OH1    600    SER     OG    836      -0.66     15.999
   837          H    600    SER    HG1    837       0.43      1.008
   838          C    600    SER      C    838       0.51     12.011
   839          O    600    SER      O    839      -0.51     15.999   ; qtot -2
; residue 601 SER rtp SER  q  0.0
   840        NH1    601    SER      N    840      -0.47     14.007
   841          H    601    SER     HN    841       0.31      1.008
   842        CT1    601    SER     CA    842       0.07     12.011
   843         HB    601    SER     HA    843       0.09      1.008
   844        CT2    601    SER     CB    844       0.05     12.011
   845         HA    601    SER    HB1    845       0.09      1.008
   846         HA    601    SER    HB2    846       0.09      1.008
   847        OH1    601    SER     OG    847      -0.66     15.999
   848          H    601    SER    HG1    848       0.43      1.008
   849          C    601    SER      C    849       0.51     12.011
   850          O    601    SER      O    850      -0.51     15.999   ; qtot -2
; residue 602 GLN rtp GLN  q  0.0
   851        NH1    602    GLN      N    851      -0.47     14.007
   852          H    602    GLN     HN    852       0.31      1.008
   853        CT1    602    GLN     CA    853       0.07     12.011
   854         HB    602    GLN     HA    854       0.09      1.008
   855        CT2    602    GLN     CB    855      -0.18     12.011
   856         HA    602    GLN    HB1    856       0.09      1.008
   857         HA    602    GLN    HB2    857       0.09      1.008
   858        CT2    602    GLN     CG    858      -0.18     12.011
   859         HA    602    GLN    HG1    859       0.09      1.008
   860         HA    602    GLN    HG2    860       0.09      1.008
   861         CC    602    GLN     CD    861       0.55     12.011
   862          O    602    GLN    OE1    862      -0.55     15.999
   863        NH2    602    GLN    NE2    863      -0.62     14.007
   864          H    602    GLN   HE21    864       0.32      1.008
   865          H    602    GLN   HE22    865        0.3      1.008
   866          C    602    GLN      C    866       0.51     12.011
   867          O    602    GLN      O    867      -0.51     15.999   ; qtot -2
; residue 603 ILE rtp ILE  q  0.0
   868        NH1    603    ILE      N    868      -0.47     14.007
   869          H    603    ILE     HN    869       0.31      1.008
   870        CT1    603    ILE     CA    870       0.07     12.011
   871         HB    603    ILE     HA    871       0.09      1.008
   872        CT1    603    ILE     CB    872      -0.09     12.011
   873         HA    603    ILE     HB    873       0.09      1.008
   874        CT3    603    ILE    CG2    874      -0.27     12.011
   875         HA    603    ILE   HG21    875       0.09      1.008
   876         HA    603    ILE   HG22    876       0.09      1.008
   877         HA    603    ILE   HG23    877       0.09      1.008
   878        CT2    603    ILE    CG1    878      -0.18     12.011
   879         HA    603    ILE   HG11    879       0.09      1.008
   880         HA    603    ILE   HG12    880       0.09      1.008
   881        CT3    603    ILE     CD    881      -0.27     12.011
   882         HA    603    ILE    HD1    882       0.09      1.008
   883         HA    603    ILE    HD2    883       0.09      1.008
   884         HA    603    ILE    HD3    884       0.09      1.008
   885          C    603    ILE      C    885       0.51     12.011
   886          O    603    ILE      O    886      -0.51     15.999   ; qtot -2
; residue 604 HSD rtp HSD  q  0.0
   887        NH1    604    HSD      N    887      -0.47     14.007
   888          H    604    HSD     HN    888       0.31      1.008
   889        CT1    604    HSD     CA    889       0.07     12.011
   890         HB    604    HSD     HA    890       0.09      1.008
   891        CT2    604    HSD     CB    891      -0.09     12.011
   892         HA    604    HSD    HB1    892       0.09      1.008
   893         HA    604    HSD    HB2    893       0.09      1.008
   894        NR1    604    HSD    ND1    894      -0.36     14.007
   895          H    604    HSD    HD1    895       0.32      1.008
   896       CPH1    604    HSD     CG    896      -0.05     12.011
   897       CPH2    604    HSD    CE1    897       0.25     12.011
   898        HR1    604    HSD    HE1    898       0.13      1.008
   899        NR2    604    HSD    NE2    899       -0.7     14.007
   900       CPH1    604    HSD    CD2    900       0.22     12.011
   901        HR3    604    HSD    HD2    901        0.1      1.008
   902          C    604    HSD      C    902       0.51     12.011
   903          O    604    HSD      O    903      -0.51     15.999   ; qtot -2
; residue 605 ASN rtp ASN  q  0.0
   904        NH1    605    ASN      N    904      -0.47     14.007
   905          H    605    ASN     HN    905       0.31      1.008
   906        CT1    605    ASN     CA    906       0.07     12.011
   907         HB    605    ASN     HA    907       0.09      1.008
   908        CT2    605    ASN     CB    908      -0.18     12.011
   909         HA    605    ASN    HB1    909       0.09      1.008
   910         HA    605    ASN    HB2    910       0.09      1.008
   911         CC    605    ASN     CG    911       0.55     12.011
   912          O    605    ASN    OD1    912      -0.55     15.999
   913        NH2    605    ASN    ND2    913      -0.62     14.007
   914          H    605    ASN   HD21    914       0.32      1.008
   915          H    605    ASN   HD22    915        0.3      1.008
   916          C    605    ASN      C    916       0.51     12.011
   917          O    605    ASN      O    917      -0.51     15.999   ; qtot -2
; residue 606 ASN rtp ASN  q  0.0
   918        NH1    606    ASN      N    918      -0.47     14.007
   919          H    606    ASN     HN    919       0.31      1.008
   920        CT1    606    ASN     CA    920       0.07     12.011
   921         HB    606    ASN     HA    921       0.09      1.008
   922        CT2    606    ASN     CB    922      -0.18     12.011
   923         HA    606    ASN    HB1    923       0.09      1.008
   924         HA    606    ASN    HB2    924       0.09      1.008
   925         CC    606    ASN     CG    925       0.55     12.011
   926          O    606    ASN    OD1    926      -0.55     15.999
   927        NH2    606    ASN    ND2    927      -0.62     14.007
   928          H    606    ASN   HD21    928       0.32      1.008
   929          H    606    ASN   HD22    929        0.3      1.008
   930          C    606    ASN      C    930       0.51     12.011
   931          O    606    ASN      O    931      -0.51     15.999   ; qtot -2
; residue 607 GLY rtp GLY  q  0.0
   932        NH1    607    GLY      N    932      -0.47     14.007
   933          H    607    GLY     HN    933       0.31      1.008
   934        CT2    607    GLY     CA    934      -0.02     12.011
   935         HB    607    GLY    HA1    935       0.09      1.008
   936         HB    607    GLY    HA2    936       0.09      1.008
   937          C    607    GLY      C    937       0.51     12.011
   938          O    607    GLY      O    938      -0.51     15.999   ; qtot -2
; residue 608 GLN rtp GLN  q  0.0
   939        NH1    608    GLN      N    939      -0.47     14.007
   940          H    608    GLN     HN    940       0.31      1.008
   941        CT1    608    GLN     CA    941       0.07     12.011
   942         HB    608    GLN     HA    942       0.09      1.008
   943        CT2    608    GLN     CB    943      -0.18     12.011
   944         HA    608    GLN    HB1    944       0.09      1.008
   945         HA    608    GLN    HB2    945       0.09      1.008
   946        CT2    608    GLN     CG    946      -0.18     12.011
   947         HA    608    GLN    HG1    947       0.09      1.008
   948         HA    608    GLN    HG2    948       0.09      1.008
   949         CC    608    GLN     CD    949       0.55     12.011
   950          O    608    GLN    OE1    950      -0.55     15.999
   951        NH2    608    GLN    NE2    951      -0.62     14.007
   952          H    608    GLN   HE21    952       0.32      1.008
   953          H    608    GLN   HE22    953        0.3      1.008
   954          C    608    GLN      C    954       0.51     12.011
   955          O    608    GLN      O    955      -0.51     15.999   ; qtot -2
; residue 609 SER rtp SER  q  0.0
   956        NH1    609    SER      N    956      -0.47     14.007
   957          H    609    SER     HN    957       0.31      1.008
   958        CT1    609    SER     CA    958       0.07     12.011
   959         HB    609    SER     HA    959       0.09      1.008
   960        CT2    609    SER     CB    960       0.05     12.011
   961         HA    609    SER    HB1    961       0.09      1.008
   962         HA    609    SER    HB2    962       0.09      1.008
   963        OH1    609    SER     OG    963      -0.66     15.999
   964          H    609    SER    HG1    964       0.43      1.008
   965          C    609    SER      C    965       0.51     12.011
   966          O    609    SER      O    966      -0.51     15.999   ; qtot -2
; residue 610 ASP rtp ASP  q -1.0
   967        NH1    610    ASP      N    967      -0.47     14.007
   968          H    610    ASP     HN    968       0.31      1.008
   969        CT1    610    ASP     CA    969       0.07     12.011
   970         HB    610    ASP     HA    970       0.09      1.008
   971        CT2    610    ASP     CB    971      -0.28     12.011
   972         HA    610    ASP    HB1    972       0.09      1.008
   973         HA    610    ASP    HB2    973       0.09      1.008
   974         CC    610    ASP     CG    974       0.62     12.011
   975         OC    610    ASP    OD1    975      -0.76     15.999
   976         OC    610    ASP    OD2    976      -0.76     15.999
   977          C    610    ASP      C    977       0.51     12.011
   978          O    610    ASP      O    978      -0.51     15.999   ; qtot -3
; residue 611 PHE rtp PHE  q  0.0
   979        NH1    611    PHE      N    979      -0.47     14.007
   980          H    611    PHE     HN    980       0.31      1.008
   981        CT1    611    PHE     CA    981       0.07     12.011
   982         HB    611    PHE     HA    982       0.09      1.008
   983        CT2    611    PHE     CB    983      -0.18     12.011
   984         HA    611    PHE    HB1    984       0.09      1.008
   985         HA    611    PHE    HB2    985       0.09      1.008
   986         CA    611    PHE     CG    986          0     12.011
   987         CA    611    PHE    CD1    987     -0.115     12.011
   988         HP    611    PHE    HD1    988      0.115      1.008
   989         CA    611    PHE    CE1    989     -0.115     12.011
   990         HP    611    PHE    HE1    990      0.115      1.008
   991         CA    611    PHE     CZ    991     -0.115     12.011
   992         HP    611    PHE     HZ    992      0.115      1.008
   993         CA    611    PHE    CD2    993     -0.115     12.011
   994         HP    611    PHE    HD2    994      0.115      1.008
   995         CA    611    PHE    CE2    995     -0.115     12.011
   996         HP    611    PHE    HE2    996      0.115      1.008
   997          C    611    PHE      C    997       0.51     12.011
   998          O    611    PHE      O    998      -0.51     15.999   ; qtot -3
; residue 612 ARG rtp ARG  q +1.0
   999        NH1    612    ARG      N    999      -0.47     14.007
  1000          H    612    ARG     HN   1000       0.31      1.008
  1001        CT1    612    ARG     CA   1001       0.07     12.011
  1002         HB    612    ARG     HA   1002       0.09      1.008
  1003        CT2    612    ARG     CB   1003      -0.18     12.011
  1004         HA    612    ARG    HB1   1004       0.09      1.008
  1005         HA    612    ARG    HB2   1005       0.09      1.008
  1006        CT2    612    ARG     CG   1006      -0.18     12.011
  1007         HA    612    ARG    HG1   1007       0.09      1.008
  1008         HA    612    ARG    HG2   1008       0.09      1.008
  1009        CT2    612    ARG     CD   1009        0.2     12.011
  1010         HA    612    ARG    HD1   1010       0.09      1.008
  1011         HA    612    ARG    HD2   1011       0.09      1.008
  1012        NC2    612    ARG     NE   1012       -0.7     14.007
  1013         HC    612    ARG     HE   1013       0.44      1.008
  1014          C    612    ARG     CZ   1014       0.64     12.011
  1015        NC2    612    ARG    NH1   1015       -0.8     14.007
  1016         HC    612    ARG   HH11   1016       0.46      1.008
  1017         HC    612    ARG   HH12   1017       0.46      1.008
  1018        NC2    612    ARG    NH2   1018       -0.8     14.007
  1019         HC    612    ARG   HH21   1019       0.46      1.008
  1020         HC    612    ARG   HH22   1020       0.46      1.008
  1021          C    612    ARG      C   1021       0.51     12.011
  1022          O    612    ARG      O   1022      -0.51     15.999   ; qtot -2
; residue 613 PRO rtp PRO  q  0.0
  1023          N    613    PRO      N   1023      -0.29     14.007
  1024        CP3    613    PRO     CD   1024          0     12.011
  1025         HA    613    PRO    HD1   1025       0.09      1.008
  1026         HA    613    PRO    HD2   1026       0.09      1.008
  1027        CP1    613    PRO     CA   1027       0.02     12.011
  1028         HB    613    PRO     HA   1028       0.09      1.008
  1029        CP2    613    PRO     CB   1029      -0.18     12.011
  1030         HA    613    PRO    HB1   1030       0.09      1.008
  1031         HA    613    PRO    HB2   1031       0.09      1.008
  1032        CP2    613    PRO     CG   1032      -0.18     12.011
  1033         HA    613    PRO    HG1   1033       0.09      1.008
  1034         HA    613    PRO    HG2   1034       0.09      1.008
  1035          C    613    PRO      C   1035       0.51     12.011
  1036          O    613    PRO      O   1036      -0.51     15.999   ; qtot -2
; residue 614 LYS rtp LYS  q +1.0
  1037        NH1    614    LYS      N   1037      -0.47     14.007
  1038          H    614    LYS     HN   1038       0.31      1.008
  1039        CT1    614    LYS     CA   1039       0.07     12.011
  1040         HB    614    LYS     HA   1040       0.09      1.008
  1041        CT2    614    LYS     CB   1041      -0.18     12.011
  1042         HA    614    LYS    HB1   1042       0.09      1.008
  1043         HA    614    LYS    HB2   1043       0.09      1.008
  1044        CT2    614    LYS     CG   1044      -0.18     12.011
  1045         HA    614    LYS    HG1   1045       0.09      1.008
  1046         HA    614    LYS    HG2   1046       0.09      1.008
  1047        CT2    614    LYS     CD   1047      -0.18     12.011
  1048         HA    614    LYS    HD1   1048       0.09      1.008
  1049         HA    614    LYS    HD2   1049       0.09      1.008
  1050        CT2    614    LYS     CE   1050       0.21     12.011
  1051         HA    614    LYS    HE1   1051       0.05      1.008
  1052         HA    614    LYS    HE2   1052       0.05      1.008
  1053        NH3    614    LYS     NZ   1053       -0.3     14.007
  1054         HC    614    LYS    HZ1   1054       0.33      1.008
  1055         HC    614    LYS    HZ2   1055       0.33      1.008
  1056         HC    614    LYS    HZ3   1056       0.33      1.008
  1057          C    614    LYS      C   1057       0.51     12.011
  1058          O    614    LYS      O   1058      -0.51     15.999   ; qtot -1
; residue 615 ASN rtp ASN  q  0.0
  1059        NH1    615    ASN      N   1059      -0.47     14.007
  1060          H    615    ASN     HN   1060       0.31      1.008
  1061        CT1    615    ASN     CA   1061       0.07     12.011
  1062         HB    615    ASN     HA   1062       0.09      1.008
  1063        CT2    615    ASN     CB   1063      -0.18     12.011
  1064         HA    615    ASN    HB1   1064       0.09      1.008
  1065         HA    615    ASN    HB2   1065       0.09      1.008
  1066         CC    615    ASN     CG   1066       0.55     12.011
  1067          O    615    ASN    OD1   1067      -0.55     15.999
  1068        NH2    615    ASN    ND2   1068      -0.62     14.007
  1069          H    615    ASN   HD21   1069       0.32      1.008
  1070          H    615    ASN   HD22   1070        0.3      1.008
  1071          C    615    ASN      C   1071       0.51     12.011
  1072          O    615    ASN      O   1072      -0.51     15.999   ; qtot -1
; residue 616 GLY rtp GLY  q  0.0
  1073        NH1    616    GLY      N   1073      -0.47     14.007
  1074          H    616    GLY     HN   1074       0.31      1.008
  1075        CT2    616    GLY     CA   1075      -0.02     12.011
  1076         HB    616    GLY    HA1   1076       0.09      1.008
  1077         HB    616    GLY    HA2   1077       0.09      1.008
  1078          C    616    GLY      C   1078       0.51     12.011
  1079          O    616    GLY      O   1079      -0.51     15.999   ; qtot -1
; residue 617 ARG rtp ARG  q +1.0
  1080        NH1    617    ARG      N   1080      -0.47     14.007
  1081          H    617    ARG     HN   1081       0.31      1.008
  1082        CT1    617    ARG     CA   1082       0.07     12.011
  1083         HB    617    ARG     HA   1083       0.09      1.008
  1084        CT2    617    ARG     CB   1084      -0.18     12.011
  1085         HA    617    ARG    HB1   1085       0.09      1.008
  1086         HA    617    ARG    HB2   1086       0.09      1.008
  1087        CT2    617    ARG     CG   1087      -0.18     12.011
  1088         HA    617    ARG    HG1   1088       0.09      1.008
  1089         HA    617    ARG    HG2   1089       0.09      1.008
  1090        CT2    617    ARG     CD   1090        0.2     12.011
  1091         HA    617    ARG    HD1   1091       0.09      1.008
  1092         HA    617    ARG    HD2   1092       0.09      1.008
  1093        NC2    617    ARG     NE   1093       -0.7     14.007
  1094         HC    617    ARG     HE   1094       0.44      1.008
  1095          C    617    ARG     CZ   1095       0.64     12.011
  1096        NC2    617    ARG    NH1   1096       -0.8     14.007
  1097         HC    617    ARG   HH11   1097       0.46      1.008
  1098         HC    617    ARG   HH12   1098       0.46      1.008
  1099        NC2    617    ARG    NH2   1099       -0.8     14.007
  1100         HC    617    ARG   HH21   1100       0.46      1.008
  1101         HC    617    ARG   HH22   1101       0.46      1.008
  1102          C    617    ARG      C   1102       0.51     12.011
  1103          O    617    ARG      O   1103      -0.51     15.999   ; qtot 0
; residue 618 HSP rtp HSP  q +1.0
  1104        NH1    618    HSP      N   1104      -0.47     14.007
  1105          H    618    HSP     HN   1105       0.31      1.008
  1106        CT1    618    HSP     CA   1106       0.07     12.011
  1107         HB    618    HSP     HA   1107       0.09      1.008
  1108        CT2    618    HSP     CB   1108      -0.05     12.011
  1109         HA    618    HSP    HB1   1109       0.09      1.008
  1110         HA    618    HSP    HB2   1110       0.09      1.008
  1111       CPH1    618    HSP    CD2   1111       0.19     12.011
  1112        HR1    618    HSP    HD2   1112       0.13      1.008
  1113       CPH1    618    HSP     CG   1113       0.19     12.011
  1114        NR3    618    HSP    NE2   1114      -0.51     14.007
  1115          H    618    HSP    HE2   1115       0.44      1.008
  1116        NR3    618    HSP    ND1   1116      -0.51     14.007
  1117          H    618    HSP    HD1   1117       0.44      1.008
  1118       CPH2    618    HSP    CE1   1118       0.32     12.011
  1119        HR2    618    HSP    HE1   1119       0.18      1.008
  1120          C    618    HSP      C   1120       0.51     12.011
  1121          O    618    HSP      O   1121      -0.51     15.999   ; qtot 1
; residue 619 ALA rtp ALA  q  0.0
  1122        NH1    619    ALA      N   1122      -0.47     14.007
  1123          H    619    ALA     HN   1123       0.31      1.008
  1124        CT1    619    ALA     CA   1124       0.07     12.011
  1125         HB    619    ALA     HA   1125       0.09      1.008
  1126        CT3    619    ALA     CB   1126      -0.27     12.011
  1127         HA    619    ALA    HB1   1127       0.09      1.008
  1128         HA    619    ALA    HB2   1128       0.09      1.008
  1129         HA    619    ALA    HB3   1129       0.09      1.008
  1130          C    619    ALA      C   1130       0.51     12.011
  1131          O    619    ALA      O   1131      -0.51     15.999   ; qtot 1
; residue 620 TRP rtp TRP  q  0.0
  1132        NH1    620    TRP      N   1132      -0.47     14.007
  1133          H    620    TRP     HN   1133       0.31      1.008
  1134        CT1    620    TRP     CA   1134       0.07     12.011
  1135         HB    620    TRP     HA   1135       0.09      1.008
  1136        CT2    620    TRP     CB   1136      -0.18     12.011
  1137         HA    620    TRP    HB1   1137       0.09      1.008
  1138         HA    620    TRP    HB2   1138       0.09      1.008
  1139         CY    620    TRP     CG   1139      -0.03     12.011
  1140         CA    620    TRP    CD1   1140      0.035     12.011
  1141         HP    620    TRP    HD1   1141      0.115      1.008
  1142         NY    620    TRP    NE1   1142      -0.61     14.007
  1143          H    620    TRP    HE1   1143       0.38      1.008
  1144        CPT    620    TRP    CE2   1144       0.13     12.011
  1145        CPT    620    TRP    CD2   1145      -0.02     12.011
  1146         CA    620    TRP    CE3   1146     -0.115     12.011
  1147         HP    620    TRP    HE3   1147      0.115      1.008
  1148         CA    620    TRP    CZ3   1148     -0.115     12.011
  1149         HP    620    TRP    HZ3   1149      0.115      1.008
  1150         CA    620    TRP    CZ2   1150     -0.115     12.011
  1151         HP    620    TRP    HZ2   1151      0.115      1.008
  1152         CA    620    TRP    CH2   1152     -0.115     12.011
  1153         HP    620    TRP    HH2   1153      0.115      1.008
  1154          C    620    TRP      C   1154       0.51     12.011
  1155          O    620    TRP      O   1155      -0.51     15.999   ; qtot 1
; residue 621 ILE rtp ILE  q  0.0
  1156        NH1    621    ILE      N   1156      -0.47     14.007
  1157          H    621    ILE     HN   1157       0.31      1.008
  1158        CT1    621    ILE     CA   1158       0.07     12.011
  1159         HB    621    ILE     HA   1159       0.09      1.008
  1160        CT1    621    ILE     CB   1160      -0.09     12.011
  1161         HA    621    ILE     HB   1161       0.09      1.008
  1162        CT3    621    ILE    CG2   1162      -0.27     12.011
  1163         HA    621    ILE   HG21   1163       0.09      1.008
  1164         HA    621    ILE   HG22   1164       0.09      1.008
  1165         HA    621    ILE   HG23   1165       0.09      1.008
  1166        CT2    621    ILE    CG1   1166      -0.18     12.011
  1167         HA    621    ILE   HG11   1167       0.09      1.008
  1168         HA    621    ILE   HG12   1168       0.09      1.008
  1169        CT3    621    ILE     CD   1169      -0.27     12.011
  1170         HA    621    ILE    HD1   1170       0.09      1.008
  1171         HA    621    ILE    HD2   1171       0.09      1.008
  1172         HA    621    ILE    HD3   1172       0.09      1.008
  1173          C    621    ILE      C   1173       0.51     12.011
  1174          O    621    ILE      O   1174      -0.51     15.999   ; qtot 1
; residue 622 TRP rtp TRP  q  0.0
  1175        NH1    622    TRP      N   1175      -0.47     14.007
  1176          H    622    TRP     HN   1176       0.31      1.008
  1177        CT1    622    TRP     CA   1177       0.07     12.011
  1178         HB    622    TRP     HA   1178       0.09      1.008
  1179        CT2    622    TRP     CB   1179      -0.18     12.011
  1180         HA    622    TRP    HB1   1180       0.09      1.008
  1181         HA    622    TRP    HB2   1181       0.09      1.008
  1182         CY    622    TRP     CG   1182      -0.03     12.011
  1183         CA    622    TRP    CD1   1183      0.035     12.011
  1184         HP    622    TRP    HD1   1184      0.115      1.008
  1185         NY    622    TRP    NE1   1185      -0.61     14.007
  1186          H    622    TRP    HE1   1186       0.38      1.008
  1187        CPT    622    TRP    CE2   1187       0.13     12.011
  1188        CPT    622    TRP    CD2   1188      -0.02     12.011
  1189         CA    622    TRP    CE3   1189     -0.115     12.011
  1190         HP    622    TRP    HE3   1190      0.115      1.008
  1191         CA    622    TRP    CZ3   1191     -0.115     12.011
  1192         HP    622    TRP    HZ3   1192      0.115      1.008
  1193         CA    622    TRP    CZ2   1193     -0.115     12.011
  1194         HP    622    TRP    HZ2   1194      0.115      1.008
  1195         CA    622    TRP    CH2   1195     -0.115     12.011
  1196         HP    622    TRP    HH2   1196      0.115      1.008
  1197          C    622    TRP      C   1197       0.51     12.011
  1198          O    622    TRP      O   1198      -0.51     15.999   ; qtot 1
; residue 623 HSE rtp HSE  q  0.0
  1199        NH1    623    HSE      N   1199      -0.47     14.007
  1200          H    623    HSE     HN   1200       0.31      1.008
  1201        CT1    623    HSE     CA   1201       0.07     12.011
  1202         HB    623    HSE     HA   1202       0.09      1.008
  1203        CT2    623    HSE     CB   1203      -0.08     12.011
  1204         HA    623    HSE    HB1   1204       0.09      1.008
  1205         HA    623    HSE    HB2   1205       0.09      1.008
  1206        NR2    623    HSE    ND1   1206       -0.7     14.007
  1207       CPH1    623    HSE     CG   1207       0.22     12.011
  1208       CPH2    623    HSE    CE1   1208       0.25     12.011
  1209        HR1    623    HSE    HE1   1209       0.13      1.008
  1210        NR1    623    HSE    NE2   1210      -0.36     14.007
  1211          H    623    HSE    HE2   1211       0.32      1.008
  1212       CPH1    623    HSE    CD2   1212      -0.05     12.011
  1213        HR3    623    HSE    HD2   1213       0.09      1.008
  1214          C    623    HSE      C   1214       0.51     12.011
  1215          O    623    HSE      O   1215      -0.51     15.999   ; qtot 1
; residue 624 ASP rtp ASP  q -1.0
  1216        NH1    624    ASP      N   1216      -0.47     14.007
  1217          H    624    ASP     HN   1217       0.31      1.008
  1218        CT1    624    ASP     CA   1218       0.07     12.011
  1219         HB    624    ASP     HA   1219       0.09      1.008
  1220        CT2    624    ASP     CB   1220      -0.28     12.011
  1221         HA    624    ASP    HB1   1221       0.09      1.008
  1222         HA    624    ASP    HB2   1222       0.09      1.008
  1223         CC    624    ASP     CG   1223       0.62     12.011
  1224         OC    624    ASP    OD1   1224      -0.76     15.999
  1225         OC    624    ASP    OD2   1225      -0.76     15.999
  1226          C    624    ASP      C   1226       0.51     12.011
  1227          O    624    ASP      O   1227      -0.51     15.999   ; qtot 0
; residue 625 CYS rtp CYS2 q  0.0
  1228        NH1    625    CYS      N   1228      -0.47     14.007
  1229          H    625    CYS     HN   1229       0.31      1.008
  1230        CT1    625    CYS     CA   1230       0.07     12.011
  1231         HB    625    CYS     HA   1231       0.09      1.008
  1232        CT2    625    CYS     CB   1232       -0.1     12.011
  1233         HA    625    CYS    HB1   1233       0.09      1.008
  1234         HA    625    CYS    HB2   1234       0.09      1.008
  1235         SM    625    CYS     SG   1235      -0.08      32.06
  1236          C    625    CYS      C   1236       0.51     12.011
  1237          O    625    CYS      O   1237      -0.51     15.999   ; qtot 0
; residue 626 HSE rtp HSE  q  0.0
  1238        NH1    626    HSE      N   1238      -0.47     14.007
  1239          H    626    HSE     HN   1239       0.31      1.008
  1240        CT1    626    HSE     CA   1240       0.07     12.011
  1241         HB    626    HSE     HA   1241       0.09      1.008
  1242        CT2    626    HSE     CB   1242      -0.08     12.011
  1243         HA    626    HSE    HB1   1243       0.09      1.008
  1244         HA    626    HSE    HB2   1244       0.09      1.008
  1245        NR2    626    HSE    ND1   1245       -0.7     14.007
  1246       CPH1    626    HSE     CG   1246       0.22     12.011
  1247       CPH2    626    HSE    CE1   1247       0.25     12.011
  1248        HR1    626    HSE    HE1   1248       0.13      1.008
  1249        NR1    626    HSE    NE2   1249      -0.36     14.007
  1250          H    626    HSE    HE2   1250       0.32      1.008
  1251       CPH1    626    HSE    CD2   1251      -0.05     12.011
  1252        HR3    626    HSE    HD2   1252       0.09      1.008
  1253          C    626    HSE      C   1253       0.51     12.011
  1254          O    626    HSE      O   1254      -0.51     15.999   ; qtot 0
; residue 627 ARG rtp ARG  q +1.0
  1255        NH1    627    ARG      N   1255      -0.47     14.007
  1256          H    627    ARG     HN   1256       0.31      1.008
  1257        CT1    627    ARG     CA   1257       0.07     12.011
  1258         HB    627    ARG     HA   1258       0.09      1.008
  1259        CT2    627    ARG     CB   1259      -0.18     12.011
  1260         HA    627    ARG    HB1   1260       0.09      1.008
  1261         HA    627    ARG    HB2   1261       0.09      1.008
  1262        CT2    627    ARG     CG   1262      -0.18     12.011
  1263         HA    627    ARG    HG1   1263       0.09      1.008
  1264         HA    627    ARG    HG2   1264       0.09      1.008
  1265        CT2    627    ARG     CD   1265        0.2     12.011
  1266         HA    627    ARG    HD1   1266       0.09      1.008
  1267         HA    627    ARG    HD2   1267       0.09      1.008
  1268        NC2    627    ARG     NE   1268       -0.7     14.007
  1269         HC    627    ARG     HE   1269       0.44      1.008
  1270          C    627    ARG     CZ   1270       0.64     12.011
  1271        NC2    627    ARG    NH1   1271       -0.8     14.007
  1272         HC    627    ARG   HH11   1272       0.46      1.008
  1273         HC    627    ARG   HH12   1273       0.46      1.008
  1274        NC2    627    ARG    NH2   1274       -0.8     14.007
  1275         HC    627    ARG   HH21   1275       0.46      1.008
  1276         HC    627    ARG   HH22   1276       0.46      1.008
  1277          C    627    ARG      C   1277       0.51     12.011
  1278          O    627    ARG      O   1278      -0.51     15.999   ; qtot 1
; residue 628 HSD rtp HSD  q  0.0
  1279        NH1    628    HSD      N   1279      -0.47     14.007
  1280          H    628    HSD     HN   1280       0.31      1.008
  1281        CT1    628    HSD     CA   1281       0.07     12.011
  1282         HB    628    HSD     HA   1282       0.09      1.008
  1283        CT2    628    HSD     CB   1283      -0.09     12.011
  1284         HA    628    HSD    HB1   1284       0.09      1.008
  1285         HA    628    HSD    HB2   1285       0.09      1.008
  1286        NR1    628    HSD    ND1   1286      -0.36     14.007
  1287          H    628    HSD    HD1   1287       0.32      1.008
  1288       CPH1    628    HSD     CG   1288      -0.05     12.011
  1289       CPH2    628    HSD    CE1   1289       0.25     12.011
  1290        HR1    628    HSD    HE1   1290       0.13      1.008
  1291        NR2    628    HSD    NE2   1291       -0.7     14.007
  1292       CPH1    628    HSD    CD2   1292       0.22     12.011
  1293        HR3    628    HSD    HD2   1293        0.1      1.008
  1294          C    628    HSD      C   1294       0.51     12.011
  1295          O    628    HSD      O   1295      -0.51     15.999   ; qtot 1
; residue 629 TYR rtp TYR  q  0.0
  1296        NH1    629    TYR      N   1296      -0.47     14.007
  1297          H    629    TYR     HN   1297       0.31      1.008
  1298        CT1    629    TYR     CA   1298       0.07     12.011
  1299         HB    629    TYR     HA   1299       0.09      1.008
  1300        CT2    629    TYR     CB   1300      -0.18     12.011
  1301         HA    629    TYR    HB1   1301       0.09      1.008
  1302         HA    629    TYR    HB2   1302       0.09      1.008
  1303         CA    629    TYR     CG   1303          0     12.011
  1304         CA    629    TYR    CD1   1304     -0.115     12.011
  1305         HP    629    TYR    HD1   1305      0.115      1.008
  1306         CA    629    TYR    CE1   1306     -0.115     12.011
  1307         HP    629    TYR    HE1   1307      0.115      1.008
  1308         CA    629    TYR     CZ   1308       0.11     12.011
  1309        OH1    629    TYR     OH   1309      -0.54     15.999
  1310          H    629    TYR     HH   1310       0.43      1.008
  1311         CA    629    TYR    CD2   1311     -0.115     12.011
  1312         HP    629    TYR    HD2   1312      0.115      1.008
  1313         CA    629    TYR    CE2   1313     -0.115     12.011
  1314         HP    629    TYR    HE2   1314      0.115      1.008
  1315          C    629    TYR      C   1315       0.51     12.011
  1316          O    629    TYR      O   1316      -0.51     15.999   ; qtot 1
; residue 630 HSD rtp HSD  q  0.0
  1317        NH1    630    HSD      N   1317      -0.47     14.007
  1318          H    630    HSD     HN   1318       0.31      1.008
  1319        CT1    630    HSD     CA   1319       0.07     12.011
  1320         HB    630    HSD     HA   1320       0.09      1.008
  1321        CT2    630    HSD     CB   1321      -0.09     12.011
  1322         HA    630    HSD    HB1   1322       0.09      1.008
  1323         HA    630    HSD    HB2   1323       0.09      1.008
  1324        NR1    630    HSD    ND1   1324      -0.36     14.007
  1325          H    630    HSD    HD1   1325       0.32      1.008
  1326       CPH1    630    HSD     CG   1326      -0.05     12.011
  1327       CPH2    630    HSD    CE1   1327       0.25     12.011
  1328        HR1    630    HSD    HE1   1328       0.13      1.008
  1329        NR2    630    HSD    NE2   1329       -0.7     14.007
  1330       CPH1    630    HSD    CD2   1330       0.22     12.011
  1331        HR3    630    HSD    HD2   1331        0.1      1.008
  1332          C    630    HSD      C   1332       0.51     12.011
  1333          O    630    HSD      O   1333      -0.51     15.999   ; qtot 1
; residue 631 SER rtp SER  q  0.0
  1334        NH1    631    SER      N   1334      -0.47     14.007
  1335          H    631    SER     HN   1335       0.31      1.008
  1336        CT1    631    SER     CA   1336       0.07     12.011
  1337         HB    631    SER     HA   1337       0.09      1.008
  1338        CT2    631    SER     CB   1338       0.05     12.011
  1339         HA    631    SER    HB1   1339       0.09      1.008
  1340         HA    631    SER    HB2   1340       0.09      1.008
  1341        OH1    631    SER     OG   1341      -0.66     15.999
  1342          H    631    SER    HG1   1342       0.43      1.008
  1343          C    631    SER      C   1343       0.51     12.011
  1344          O    631    SER      O   1344      -0.51     15.999   ; qtot 1
; residue 632 MET rtp MET  q  0.0
  1345        NH1    632    MET      N   1345      -0.47     14.007
  1346          H    632    MET     HN   1346       0.31      1.008
  1347        CT1    632    MET     CA   1347       0.07     12.011
  1348         HB    632    MET     HA   1348       0.09      1.008
  1349        CT2    632    MET     CB   1349      -0.18     12.011
  1350         HA    632    MET    HB1   1350       0.09      1.008
  1351         HA    632    MET    HB2   1351       0.09      1.008
  1352        CT2    632    MET     CG   1352      -0.14     12.011
  1353         HA    632    MET    HG1   1353       0.09      1.008
  1354         HA    632    MET    HG2   1354       0.09      1.008
  1355          S    632    MET     SD   1355      -0.09      32.06
  1356        CT3    632    MET     CE   1356      -0.22     12.011
  1357         HA    632    MET    HE1   1357       0.09      1.008
  1358         HA    632    MET    HE2   1358       0.09      1.008
  1359         HA    632    MET    HE3   1359       0.09      1.008
  1360          C    632    MET      C   1360       0.51     12.011
  1361          O    632    MET      O   1361      -0.51     15.999   ; qtot 1
; residue 633 GLU rtp GLU  q -1.0
  1362        NH1    633    GLU      N   1362      -0.47     14.007
  1363          H    633    GLU     HN   1363       0.31      1.008
  1364        CT1    633    GLU     CA   1364       0.07     12.011
  1365         HB    633    GLU     HA   1365       0.09      1.008
  1366        CT2    633    GLU     CB   1366      -0.18     12.011
  1367         HA    633    GLU    HB1   1367       0.09      1.008
  1368         HA    633    GLU    HB2   1368       0.09      1.008
  1369        CT2    633    GLU     CG   1369      -0.28     12.011
  1370         HA    633    GLU    HG1   1370       0.09      1.008
  1371         HA    633    GLU    HG2   1371       0.09      1.008
  1372         CC    633    GLU     CD   1372       0.62     12.011
  1373         OC    633    GLU    OE1   1373      -0.76     15.999
  1374         OC    633    GLU    OE2   1374      -0.76     15.999
  1375          C    633    GLU      C   1375       0.51     12.011
  1376          O    633    GLU      O   1376      -0.51     15.999   ; qtot 0
; residue 634 VAL rtp VAL  q  0.0
  1377        NH1    634    VAL      N   1377      -0.47     14.007
  1378          H    634    VAL     HN   1378       0.31      1.008
  1379        CT1    634    VAL     CA   1379       0.07     12.011
  1380         HB    634    VAL     HA   1380       0.09      1.008
  1381        CT1    634    VAL     CB   1381      -0.09     12.011
  1382         HA    634    VAL     HB   1382       0.09      1.008
  1383        CT3    634    VAL    CG1   1383      -0.27     12.011
  1384         HA    634    VAL   HG11   1384       0.09      1.008
  1385         HA    634    VAL   HG12   1385       0.09      1.008
  1386         HA    634    VAL   HG13   1386       0.09      1.008
  1387        CT3    634    VAL    CG2   1387      -0.27     12.011
  1388         HA    634    VAL   HG21   1388       0.09      1.008
  1389         HA    634    VAL   HG22   1389       0.09      1.008
  1390         HA    634    VAL   HG23   1390       0.09      1.008
  1391          C    634    VAL      C   1391       0.51     12.011
  1392          O    634    VAL      O   1392      -0.51     15.999   ; qtot 0
; residue 635 PHE rtp PHE  q  0.0
  1393        NH1    635    PHE      N   1393      -0.47     14.007
  1394          H    635    PHE     HN   1394       0.31      1.008
  1395        CT1    635    PHE     CA   1395       0.07     12.011
  1396         HB    635    PHE     HA   1396       0.09      1.008
  1397        CT2    635    PHE     CB   1397      -0.18     12.011
  1398         HA    635    PHE    HB1   1398       0.09      1.008
  1399         HA    635    PHE    HB2   1399       0.09      1.008
  1400         CA    635    PHE     CG   1400          0     12.011
  1401         CA    635    PHE    CD1   1401     -0.115     12.011
  1402         HP    635    PHE    HD1   1402      0.115      1.008
  1403         CA    635    PHE    CE1   1403     -0.115     12.011
  1404         HP    635    PHE    HE1   1404      0.115      1.008
  1405         CA    635    PHE     CZ   1405     -0.115     12.011
  1406         HP    635    PHE     HZ   1406      0.115      1.008
  1407         CA    635    PHE    CD2   1407     -0.115     12.011
  1408         HP    635    PHE    HD2   1408      0.115      1.008
  1409         CA    635    PHE    CE2   1409     -0.115     12.011
  1410         HP    635    PHE    HE2   1410      0.115      1.008
  1411          C    635    PHE      C   1411       0.51     12.011
  1412          O    635    PHE      O   1412      -0.51     15.999   ; qtot 0
; residue 636 THR rtp THR  q  0.0
  1413        NH1    636    THR      N   1413      -0.47     14.007
  1414          H    636    THR     HN   1414       0.31      1.008
  1415        CT1    636    THR     CA   1415       0.07     12.011
  1416         HB    636    THR     HA   1416       0.09      1.008
  1417        CT1    636    THR     CB   1417       0.14     12.011
  1418         HA    636    THR     HB   1418       0.09      1.008
  1419        OH1    636    THR    OG1   1419      -0.66     15.999
  1420          H    636    THR    HG1   1420       0.43      1.008
  1421        CT3    636    THR    CG2   1421      -0.27     12.011
  1422         HA    636    THR   HG21   1422       0.09      1.008
  1423         HA    636    THR   HG22   1423       0.09      1.008
  1424         HA    636    THR   HG23   1424       0.09      1.008
  1425          C    636    THR      C   1425       0.51     12.011
  1426          O    636    THR      O   1426      -0.51     15.999   ; qtot 0
; residue 637 HSP rtp HSP  q +1.0
  1427        NH1    637    HSP      N   1427      -0.47     14.007
  1428          H    637    HSP     HN   1428       0.31      1.008
  1429        CT1    637    HSP     CA   1429       0.07     12.011
  1430         HB    637    HSP     HA   1430       0.09      1.008
  1431        CT2    637    HSP     CB   1431      -0.05     12.011
  1432         HA    637    HSP    HB1   1432       0.09      1.008
  1433         HA    637    HSP    HB2   1433       0.09      1.008
  1434       CPH1    637    HSP    CD2   1434       0.19     12.011
  1435        HR1    637    HSP    HD2   1435       0.13      1.008
  1436       CPH1    637    HSP     CG   1436       0.19     12.011
  1437        NR3    637    HSP    NE2   1437      -0.51     14.007
  1438          H    637    HSP    HE2   1438       0.44      1.008
  1439        NR3    637    HSP    ND1   1439      -0.51     14.007
  1440          H    637    HSP    HD1   1440       0.44      1.008
  1441       CPH2    637    HSP    CE1   1441       0.32     12.011
  1442        HR2    637    HSP    HE1   1442       0.18      1.008
  1443          C    637    HSP      C   1443       0.51     12.011
  1444          O    637    HSP      O   1444      -0.51     15.999   ; qtot 1
; residue 638 TYR rtp TYR  q  0.0
  1445        NH1    638    TYR      N   1445      -0.47     14.007
  1446          H    638    TYR     HN   1446       0.31      1.008
  1447        CT1    638    TYR     CA   1447       0.07     12.011
  1448         HB    638    TYR     HA   1448       0.09      1.008
  1449        CT2    638    TYR     CB   1449      -0.18     12.011
  1450         HA    638    TYR    HB1   1450       0.09      1.008
  1451         HA    638    TYR    HB2   1451       0.09      1.008
  1452         CA    638    TYR     CG   1452          0     12.011
  1453         CA    638    TYR    CD1   1453     -0.115     12.011
  1454         HP    638    TYR    HD1   1454      0.115      1.008
  1455         CA    638    TYR    CE1   1455     -0.115     12.011
  1456         HP    638    TYR    HE1   1456      0.115      1.008
  1457         CA    638    TYR     CZ   1457       0.11     12.011
  1458        OH1    638    TYR     OH   1458      -0.54     15.999
  1459          H    638    TYR     HH   1459       0.43      1.008
  1460         CA    638    TYR    CD2   1460     -0.115     12.011
  1461         HP    638    TYR    HD2   1461      0.115      1.008
  1462         CA    638    TYR    CE2   1462     -0.115     12.011
  1463         HP    638    TYR    HE2   1463      0.115      1.008
  1464          C    638    TYR      C   1464       0.51     12.011
  1465          O    638    TYR      O   1465      -0.51     15.999   ; qtot 1
; residue 639 ASP rtp ASP  q -1.0
  1466        NH1    639    ASP      N   1466      -0.47     14.007
  1467          H    639    ASP     HN   1467       0.31      1.008
  1468        CT1    639    ASP     CA   1468       0.07     12.011
  1469         HB    639    ASP     HA   1469       0.09      1.008
  1470        CT2    639    ASP     CB   1470      -0.28     12.011
  1471         HA    639    ASP    HB1   1471       0.09      1.008
  1472         HA    639    ASP    HB2   1472       0.09      1.008
  1473         CC    639    ASP     CG   1473       0.62     12.011
  1474         OC    639    ASP    OD1   1474      -0.76     15.999
  1475         OC    639    ASP    OD2   1475      -0.76     15.999
  1476          C    639    ASP      C   1476       0.51     12.011
  1477          O    639    ASP      O   1477      -0.51     15.999   ; qtot 0
; residue 640 LEU rtp LEU  q  0.0
  1478        NH1    640    LEU      N   1478      -0.47     14.007
  1479          H    640    LEU     HN   1479       0.31      1.008
  1480        CT1    640    LEU     CA   1480       0.07     12.011
  1481         HB    640    LEU     HA   1481       0.09      1.008
  1482        CT2    640    LEU     CB   1482      -0.18     12.011
  1483         HA    640    LEU    HB1   1483       0.09      1.008
  1484         HA    640    LEU    HB2   1484       0.09      1.008
  1485        CT1    640    LEU     CG   1485      -0.09     12.011
  1486         HA    640    LEU     HG   1486       0.09      1.008
  1487        CT3    640    LEU    CD1   1487      -0.27     12.011
  1488         HA    640    LEU   HD11   1488       0.09      1.008
  1489         HA    640    LEU   HD12   1489       0.09      1.008
  1490         HA    640    LEU   HD13   1490       0.09      1.008
  1491        CT3    640    LEU    CD2   1491      -0.27     12.011
  1492         HA    640    LEU   HD21   1492       0.09      1.008
  1493         HA    640    LEU   HD22   1493       0.09      1.008
  1494         HA    640    LEU   HD23   1494       0.09      1.008
  1495          C    640    LEU      C   1495       0.51     12.011
  1496          O    640    LEU      O   1496      -0.51     15.999   ; qtot 0
; residue 641 LEU rtp LEU  q  0.0
  1497        NH1    641    LEU      N   1497      -0.47     14.007
  1498          H    641    LEU     HN   1498       0.31      1.008
  1499        CT1    641    LEU     CA   1499       0.07     12.011
  1500         HB    641    LEU     HA   1500       0.09      1.008
  1501        CT2    641    LEU     CB   1501      -0.18     12.011
  1502         HA    641    LEU    HB1   1502       0.09      1.008
  1503         HA    641    LEU    HB2   1503       0.09      1.008
  1504        CT1    641    LEU     CG   1504      -0.09     12.011
  1505         HA    641    LEU     HG   1505       0.09      1.008
  1506        CT3    641    LEU    CD1   1506      -0.27     12.011
  1507         HA    641    LEU   HD11   1507       0.09      1.008
  1508         HA    641    LEU   HD12   1508       0.09      1.008
  1509         HA    641    LEU   HD13   1509       0.09      1.008
  1510        CT3    641    LEU    CD2   1510      -0.27     12.011
  1511         HA    641    LEU   HD21   1511       0.09      1.008
  1512         HA    641    LEU   HD22   1512       0.09      1.008
  1513         HA    641    LEU   HD23   1513       0.09      1.008
  1514          C    641    LEU      C   1514       0.51     12.011
  1515          O    641    LEU      O   1515      -0.51     15.999   ; qtot 0
; residue 642 ASN rtp ASN  q  0.0
  1516        NH1    642    ASN      N   1516      -0.47     14.007
  1517          H    642    ASN     HN   1517       0.31      1.008
  1518        CT1    642    ASN     CA   1518       0.07     12.011
  1519         HB    642    ASN     HA   1519       0.09      1.008
  1520        CT2    642    ASN     CB   1520      -0.18     12.011
  1521         HA    642    ASN    HB1   1521       0.09      1.008
  1522         HA    642    ASN    HB2   1522       0.09      1.008
  1523         CC    642    ASN     CG   1523       0.55     12.011
  1524          O    642    ASN    OD1   1524      -0.55     15.999
  1525        NH2    642    ASN    ND2   1525      -0.62     14.007
  1526          H    642    ASN   HD21   1526       0.32      1.008
  1527          H    642    ASN   HD22   1527        0.3      1.008
  1528          C    642    ASN      C   1528       0.51     12.011
  1529          O    642    ASN      O   1529      -0.51     15.999   ; qtot 0
; residue 643 LEU rtp LEU  q  0.0
  1530        NH1    643    LEU      N   1530      -0.47     14.007
  1531          H    643    LEU     HN   1531       0.31      1.008
  1532        CT1    643    LEU     CA   1532       0.07     12.011
  1533         HB    643    LEU     HA   1533       0.09      1.008
  1534        CT2    643    LEU     CB   1534      -0.18     12.011
  1535         HA    643    LEU    HB1   1535       0.09      1.008
  1536         HA    643    LEU    HB2   1536       0.09      1.008
  1537        CT1    643    LEU     CG   1537      -0.09     12.011
  1538         HA    643    LEU     HG   1538       0.09      1.008
  1539        CT3    643    LEU    CD1   1539      -0.27     12.011
  1540         HA    643    LEU   HD11   1540       0.09      1.008
  1541         HA    643    LEU   HD12   1541       0.09      1.008
  1542         HA    643    LEU   HD13   1542       0.09      1.008
  1543        CT3    643    LEU    CD2   1543      -0.27     12.011
  1544         HA    643    LEU   HD21   1544       0.09      1.008
  1545         HA    643    LEU   HD22   1545       0.09      1.008
  1546         HA    643    LEU   HD23   1546       0.09      1.008
  1547          C    643    LEU      C   1547       0.51     12.011
  1548          O    643    LEU      O   1548      -0.51     15.999   ; qtot 0
; residue 644 ASN rtp ASN  q  0.0
  1549        NH1    644    ASN      N   1549      -0.47     14.007
  1550          H    644    ASN     HN   1550       0.31      1.008
  1551        CT1    644    ASN     CA   1551       0.07     12.011
  1552         HB    644    ASN     HA   1552       0.09      1.008
  1553        CT2    644    ASN     CB   1553      -0.18     12.011
  1554         HA    644    ASN    HB1   1554       0.09      1.008
  1555         HA    644    ASN    HB2   1555       0.09      1.008
  1556         CC    644    ASN     CG   1556       0.55     12.011
  1557          O    644    ASN    OD1   1557      -0.55     15.999
  1558        NH2    644    ASN    ND2   1558      -0.62     14.007
  1559          H    644    ASN   HD21   1559       0.32      1.008
  1560          H    644    ASN   HD22   1560        0.3      1.008
  1561          C    644    ASN      C   1561       0.51     12.011
  1562          O    644    ASN      O   1562      -0.51     15.999   ; qtot 0
; residue 645 GLY rtp GLY  q  0.0
  1563        NH1    645    GLY      N   1563      -0.47     14.007
  1564          H    645    GLY     HN   1564       0.31      1.008
  1565        CT2    645    GLY     CA   1565      -0.02     12.011
  1566         HB    645    GLY    HA1   1566       0.09      1.008
  1567         HB    645    GLY    HA2   1567       0.09      1.008
  1568          C    645    GLY      C   1568       0.51     12.011
  1569          O    645    GLY      O   1569      -0.51     15.999   ; qtot 0
; residue 646 THR rtp THR  q  0.0
  1570        NH1    646    THR      N   1570      -0.47     14.007
  1571          H    646    THR     HN   1571       0.31      1.008
  1572        CT1    646    THR     CA   1572       0.07     12.011
  1573         HB    646    THR     HA   1573       0.09      1.008
  1574        CT1    646    THR     CB   1574       0.14     12.011
  1575         HA    646    THR     HB   1575       0.09      1.008
  1576        OH1    646    THR    OG1   1576      -0.66     15.999
  1577          H    646    THR    HG1   1577       0.43      1.008
  1578        CT3    646    THR    CG2   1578      -0.27     12.011
  1579         HA    646    THR   HG21   1579       0.09      1.008
  1580         HA    646    THR   HG22   1580       0.09      1.008
  1581         HA    646    THR   HG23   1581       0.09      1.008
  1582          C    646    THR      C   1582       0.51     12.011
  1583          O    646    THR      O   1583      -0.51     15.999   ; qtot 0
; residue 647 LYS rtp LYS  q +1.0
  1584        NH1    647    LYS      N   1584      -0.47     14.007
  1585          H    647    LYS     HN   1585       0.31      1.008
  1586        CT1    647    LYS     CA   1586       0.07     12.011
  1587         HB    647    LYS     HA   1587       0.09      1.008
  1588        CT2    647    LYS     CB   1588      -0.18     12.011
  1589         HA    647    LYS    HB1   1589       0.09      1.008
  1590         HA    647    LYS    HB2   1590       0.09      1.008
  1591        CT2    647    LYS     CG   1591      -0.18     12.011
  1592         HA    647    LYS    HG1   1592       0.09      1.008
  1593         HA    647    LYS    HG2   1593       0.09      1.008
  1594        CT2    647    LYS     CD   1594      -0.18     12.011
  1595         HA    647    LYS    HD1   1595       0.09      1.008
  1596         HA    647    LYS    HD2   1596       0.09      1.008
  1597        CT2    647    LYS     CE   1597       0.21     12.011
  1598         HA    647    LYS    HE1   1598       0.05      1.008
  1599         HA    647    LYS    HE2   1599       0.05      1.008
  1600        NH3    647    LYS     NZ   1600       -0.3     14.007
  1601         HC    647    LYS    HZ1   1601       0.33      1.008
  1602         HC    647    LYS    HZ2   1602       0.33      1.008
  1603         HC    647    LYS    HZ3   1603       0.33      1.008
  1604          C    647    LYS      C   1604       0.51     12.011
  1605          O    647    LYS      O   1605      -0.51     15.999   ; qtot 1
; residue 648 VAL rtp VAL  q  0.0
  1606        NH1    648    VAL      N   1606      -0.47     14.007
  1607          H    648    VAL     HN   1607       0.31      1.008
  1608        CT1    648    VAL     CA   1608       0.07     12.011
  1609         HB    648    VAL     HA   1609       0.09      1.008
  1610        CT1    648    VAL     CB   1610      -0.09     12.011
  1611         HA    648    VAL     HB   1611       0.09      1.008
  1612        CT3    648    VAL    CG1   1612      -0.27     12.011
  1613         HA    648    VAL   HG11   1613       0.09      1.008
  1614         HA    648    VAL   HG12   1614       0.09      1.008
  1615         HA    648    VAL   HG13   1615       0.09      1.008
  1616        CT3    648    VAL    CG2   1616      -0.27     12.011
  1617         HA    648    VAL   HG21   1617       0.09      1.008
  1618         HA    648    VAL   HG22   1618       0.09      1.008
  1619         HA    648    VAL   HG23   1619       0.09      1.008
  1620          C    648    VAL      C   1620       0.51     12.011
  1621          O    648    VAL      O   1621      -0.51     15.999   ; qtot 1
; residue 649 ALA rtp ALA  q  0.0
  1622        NH1    649    ALA      N   1622      -0.47     14.007
  1623          H    649    ALA     HN   1623       0.31      1.008
  1624        CT1    649    ALA     CA   1624       0.07     12.011
  1625         HB    649    ALA     HA   1625       0.09      1.008
  1626        CT3    649    ALA     CB   1626      -0.27     12.011
  1627         HA    649    ALA    HB1   1627       0.09      1.008
  1628         HA    649    ALA    HB2   1628       0.09      1.008
  1629         HA    649    ALA    HB3   1629       0.09      1.008
  1630          C    649    ALA      C   1630       0.51     12.011
  1631          O    649    ALA      O   1631      -0.51     15.999   ; qtot 1
; residue 650 GLU rtp GLU  q -1.0
  1632        NH1    650    GLU      N   1632      -0.47     14.007
  1633          H    650    GLU     HN   1633       0.31      1.008
  1634        CT1    650    GLU     CA   1634       0.07     12.011
  1635         HB    650    GLU     HA   1635       0.09      1.008
  1636        CT2    650    GLU     CB   1636      -0.18     12.011
  1637         HA    650    GLU    HB1   1637       0.09      1.008
  1638         HA    650    GLU    HB2   1638       0.09      1.008
  1639        CT2    650    GLU     CG   1639      -0.28     12.011
  1640         HA    650    GLU    HG1   1640       0.09      1.008
  1641         HA    650    GLU    HG2   1641       0.09      1.008
  1642         CC    650    GLU     CD   1642       0.62     12.011
  1643         OC    650    GLU    OE1   1643      -0.76     15.999
  1644         OC    650    GLU    OE2   1644      -0.76     15.999
  1645          C    650    GLU      C   1645       0.51     12.011
  1646          O    650    GLU      O   1646      -0.51     15.999   ; qtot 0
; residue 651 GLY rtp GLY  q  0.0
  1647        NH1    651    GLY      N   1647      -0.47     14.007
  1648          H    651    GLY     HN   1648       0.31      1.008
  1649        CT2    651    GLY     CA   1649      -0.02     12.011
  1650         HB    651    GLY    HA1   1650       0.09      1.008
  1651         HB    651    GLY    HA2   1651       0.09      1.008
  1652          C    651    GLY      C   1652       0.51     12.011
  1653          O    651    GLY      O   1653      -0.51     15.999   ; qtot 0
; residue 652 HSD rtp HSD  q  0.0
  1654        NH1    652    HSD      N   1654      -0.47     14.007
  1655          H    652    HSD     HN   1655       0.31      1.008
  1656        CT1    652    HSD     CA   1656       0.07     12.011
  1657         HB    652    HSD     HA   1657       0.09      1.008
  1658        CT2    652    HSD     CB   1658      -0.09     12.011
  1659         HA    652    HSD    HB1   1659       0.09      1.008
  1660         HA    652    HSD    HB2   1660       0.09      1.008
  1661        NR1    652    HSD    ND1   1661      -0.36     14.007
  1662          H    652    HSD    HD1   1662       0.32      1.008
  1663       CPH1    652    HSD     CG   1663      -0.05     12.011
  1664       CPH2    652    HSD    CE1   1664       0.25     12.011
  1665        HR1    652    HSD    HE1   1665       0.13      1.008
  1666        NR2    652    HSD    NE2   1666       -0.7     14.007
  1667       CPH1    652    HSD    CD2   1667       0.22     12.011
  1668        HR3    652    HSD    HD2   1668        0.1      1.008
  1669          C    652    HSD      C   1669       0.51     12.011
  1670          O    652    HSD      O   1670      -0.51     15.999   ; qtot 0
; residue 653 LYS rtp LYS  q +1.0
  1671        NH1    653    LYS      N   1671      -0.47     14.007
  1672          H    653    LYS     HN   1672       0.31      1.008
  1673        CT1    653    LYS     CA   1673       0.07     12.011
  1674         HB    653    LYS     HA   1674       0.09      1.008
  1675        CT2    653    LYS     CB   1675      -0.18     12.011
  1676         HA    653    LYS    HB1   1676       0.09      1.008
  1677         HA    653    LYS    HB2   1677       0.09      1.008
  1678        CT2    653    LYS     CG   1678      -0.18     12.011
  1679         HA    653    LYS    HG1   1679       0.09      1.008
  1680         HA    653    LYS    HG2   1680       0.09      1.008
  1681        CT2    653    LYS     CD   1681      -0.18     12.011
  1682         HA    653    LYS    HD1   1682       0.09      1.008
  1683         HA    653    LYS    HD2   1683       0.09      1.008
  1684        CT2    653    LYS     CE   1684       0.21     12.011
  1685         HA    653    LYS    HE1   1685       0.05      1.008
  1686         HA    653    LYS    HE2   1686       0.05      1.008
  1687        NH3    653    LYS     NZ   1687       -0.3     14.007
  1688         HC    653    LYS    HZ1   1688       0.33      1.008
  1689         HC    653    LYS    HZ2   1689       0.33      1.008
  1690         HC    653    LYS    HZ3   1690       0.33      1.008
  1691          C    653    LYS      C   1691       0.51     12.011
  1692          O    653    LYS      O   1692      -0.51     15.999   ; qtot 1
; residue 654 ALA rtp ALA  q  0.0
  1693        NH1    654    ALA      N   1693      -0.47     14.007
  1694          H    654    ALA     HN   1694       0.31      1.008
  1695        CT1    654    ALA     CA   1695       0.07     12.011
  1696         HB    654    ALA     HA   1696       0.09      1.008
  1697        CT3    654    ALA     CB   1697      -0.27     12.011
  1698         HA    654    ALA    HB1   1698       0.09      1.008
  1699         HA    654    ALA    HB2   1699       0.09      1.008
  1700         HA    654    ALA    HB3   1700       0.09      1.008
  1701          C    654    ALA      C   1701       0.51     12.011
  1702          O    654    ALA      O   1702      -0.51     15.999   ; qtot 1
; residue 655 SER rtp SER  q  0.0
  1703        NH1    655    SER      N   1703      -0.47     14.007
  1704          H    655    SER     HN   1704       0.31      1.008
  1705        CT1    655    SER     CA   1705       0.07     12.011
  1706         HB    655    SER     HA   1706       0.09      1.008
  1707        CT2    655    SER     CB   1707       0.05     12.011
  1708         HA    655    SER    HB1   1708       0.09      1.008
  1709         HA    655    SER    HB2   1709       0.09      1.008
  1710        OH1    655    SER     OG   1710      -0.66     15.999
  1711          H    655    SER    HG1   1711       0.43      1.008
  1712          C    655    SER      C   1712       0.51     12.011
  1713          O    655    SER      O   1713      -0.51     15.999   ; qtot 1
; residue 656 PHE rtp PHE  q  0.0
  1714        NH1    656    PHE      N   1714      -0.47     14.007
  1715          H    656    PHE     HN   1715       0.31      1.008
  1716        CT1    656    PHE     CA   1716       0.07     12.011
  1717         HB    656    PHE     HA   1717       0.09      1.008
  1718        CT2    656    PHE     CB   1718      -0.18     12.011
  1719         HA    656    PHE    HB1   1719       0.09      1.008
  1720         HA    656    PHE    HB2   1720       0.09      1.008
  1721         CA    656    PHE     CG   1721          0     12.011
  1722         CA    656    PHE    CD1   1722     -0.115     12.011
  1723         HP    656    PHE    HD1   1723      0.115      1.008
  1724         CA    656    PHE    CE1   1724     -0.115     12.011
  1725         HP    656    PHE    HE1   1725      0.115      1.008
  1726         CA    656    PHE     CZ   1726     -0.115     12.011
  1727         HP    656    PHE     HZ   1727      0.115      1.008
  1728         CA    656    PHE    CD2   1728     -0.115     12.011
  1729         HP    656    PHE    HD2   1729      0.115      1.008
  1730         CA    656    PHE    CE2   1730     -0.115     12.011
  1731         HP    656    PHE    HE2   1731      0.115      1.008
  1732          C    656    PHE      C   1732       0.51     12.011
  1733          O    656    PHE      O   1733      -0.51     15.999   ; qtot 1
; residue 657 CYD rtp CYD  q  0.0
  1734        NH1    657    CYD      N   1734      -0.47     14.007
  1735          H    657    CYD     HN   1735       0.31      1.008
  1736        CT1    657    CYD     CA   1736       0.07     12.011
  1737         HB    657    CYD     HA   1737       0.09      1.008
  1738        CT2    657    CYD     CB   1738       -0.1     12.011	   CT2        0.00  12.011   
  1739        VSc    657    CYD     Vc   1738          0          0	   VSc       -0.11   0.00
  1740         HA    657    CYD    HB1   1739       0.09      1.008	
  1741         HA    657    CYD    HB2   1740       0.09      1.008	    
  1742         SM    657    CYD     SG   1741      -0.08      32.06	   S          0.00  32.06   
  1743        VSs    657    CYD     Vs   1741          0          0	   VSs       -0.23   0.00    
  1744        HUD    657    CYD    HUD   1742          0      1.008	   HS         0.16   1.008   
  1745          C    657    CYD      C   1743       0.51     12.011	
  1746          O    657    CYD      O   1744      -0.51     15.999   	
; residue 658 LEU rtp LEU  q  0.0
  1747        NH1    658    LEU      N   1745      -0.47     14.007
  1748          H    658    LEU     HN   1746       0.31      1.008
  1749        CT1    658    LEU     CA   1747       0.07     12.011
  1750         HB    658    LEU     HA   1748       0.09      1.008
  1751        CT2    658    LEU     CB   1749      -0.18     12.011
  1752         HA    658    LEU    HB1   1750       0.09      1.008
  1753         HA    658    LEU    HB2   1751       0.09      1.008
  1754        CT1    658    LEU     CG   1752      -0.09     12.011
  1755         HA    658    LEU     HG   1753       0.09      1.008
  1756        CT3    658    LEU    CD1   1754      -0.27     12.011
  1757         HA    658    LEU   HD11   1755       0.09      1.008
  1758         HA    658    LEU   HD12   1756       0.09      1.008
  1759         HA    658    LEU   HD13   1757       0.09      1.008
  1760        CT3    658    LEU    CD2   1758      -0.27     12.011
  1761         HA    658    LEU   HD21   1759       0.09      1.008
  1762         HA    658    LEU   HD22   1760       0.09      1.008
  1763         HA    658    LEU   HD23   1761       0.09      1.008
  1764          C    658    LEU      C   1762       0.51     12.011
  1765          O    658    LEU      O   1763      -0.51     15.999   ; qtot 1
; residue 659 GLU rtp GLU  q -1.0
  1766        NH1    659    GLU      N   1764      -0.47     14.007
  1767          H    659    GLU     HN   1765       0.31      1.008
  1768        CT1    659    GLU     CA   1766       0.07     12.011
  1769         HB    659    GLU     HA   1767       0.09      1.008
  1770        CT2    659    GLU     CB   1768      -0.18     12.011
  1771         HA    659    GLU    HB1   1769       0.09      1.008
  1772         HA    659    GLU    HB2   1770       0.09      1.008
  1773        CT2    659    GLU     CG   1771      -0.28     12.011
  1774         HA    659    GLU    HG1   1772       0.09      1.008
  1775         HA    659    GLU    HG2   1773       0.09      1.008
  1776         CC    659    GLU     CD   1774       0.62     12.011
  1777         OC    659    GLU    OE1   1775      -0.76     15.999
  1778         OC    659    GLU    OE2   1776      -0.76     15.999
  1779          C    659    GLU      C   1777       0.51     12.011
  1780          O    659    GLU      O   1778      -0.51     15.999   ; qtot 0
; residue 660 ASP rtp ASP  q -1.0
  1781        NH1    660    ASP      N   1779      -0.47     14.007
  1782          H    660    ASP     HN   1780       0.31      1.008
  1783        CT1    660    ASP     CA   1781       0.07     12.011
  1784         HB    660    ASP     HA   1782       0.09      1.008
  1785        CT2    660    ASP     CB   1783      -0.28     12.011
  1786         HA    660    ASP    HB1   1784       0.09      1.008
  1787         HA    660    ASP    HB2   1785       0.09      1.008
  1788         CC    660    ASP     CG   1786       0.62     12.011
  1789         OC    660    ASP    OD1   1787      -0.76     15.999
  1790         OC    660    ASP    OD2   1788      -0.76     15.999
  1791          C    660    ASP      C   1789       0.51     12.011
  1792          O    660    ASP      O   1790      -0.51     15.999   ; qtot -1
; residue 661 THR rtp THR  q  0.0
  1793        NH1    661    THR      N   1791      -0.47     14.007
  1794          H    661    THR     HN   1792       0.31      1.008
  1795        CT1    661    THR     CA   1793       0.07     12.011
  1796         HB    661    THR     HA   1794       0.09      1.008
  1797        CT1    661    THR     CB   1795       0.14     12.011
  1798         HA    661    THR     HB   1796       0.09      1.008
  1799        OH1    661    THR    OG1   1797      -0.66     15.999
  1800          H    661    THR    HG1   1798       0.43      1.008
  1801        CT3    661    THR    CG2   1799      -0.27     12.011
  1802         HA    661    THR   HG21   1800       0.09      1.008
  1803         HA    661    THR   HG22   1801       0.09      1.008
  1804         HA    661    THR   HG23   1802       0.09      1.008
  1805          C    661    THR      C   1803       0.51     12.011
  1806          O    661    THR      O   1804      -0.51     15.999   ; qtot -1
; residue 662 GLU rtp GLU  q -1.0
  1807        NH1    662    GLU      N   1805      -0.47     14.007
  1808          H    662    GLU     HN   1806       0.31      1.008
  1809        CT1    662    GLU     CA   1807       0.07     12.011
  1810         HB    662    GLU     HA   1808       0.09      1.008
  1811        CT2    662    GLU     CB   1809      -0.18     12.011
  1812         HA    662    GLU    HB1   1810       0.09      1.008
  1813         HA    662    GLU    HB2   1811       0.09      1.008
  1814        CT2    662    GLU     CG   1812      -0.28     12.011
  1815         HA    662    GLU    HG1   1813       0.09      1.008
  1816         HA    662    GLU    HG2   1814       0.09      1.008
  1817         CC    662    GLU     CD   1815       0.62     12.011
  1818         OC    662    GLU    OE1   1816      -0.76     15.999
  1819         OC    662    GLU    OE2   1817      -0.76     15.999
  1820          C    662    GLU      C   1818       0.51     12.011
  1821          O    662    GLU      O   1819      -0.51     15.999   ; qtot -2
; residue 663 CYS rtp CYS2 q  0.0
  1822        NH1    663    CYS      N   1820      -0.47     14.007
  1823          H    663    CYS     HN   1821       0.31      1.008
  1824        CT1    663    CYS     CA   1822       0.07     12.011
  1825         HB    663    CYS     HA   1823       0.09      1.008
  1826        CT2    663    CYS     CB   1824       -0.1     12.011
  1827         HA    663    CYS    HB1   1825       0.09      1.008
  1828         HA    663    CYS    HB2   1826       0.09      1.008
  1829         SM    663    CYS     SG   1827      -0.08      32.06
  1830          C    663    CYS      C   1828       0.51     12.011
  1831          O    663    CYS      O   1829      -0.51     15.999   ; qtot -2
; residue 664 GLU rtp GLU  q -1.0
  1832        NH1    664    GLU      N   1830      -0.47     14.007
  1833          H    664    GLU     HN   1831       0.31      1.008
  1834        CT1    664    GLU     CA   1832       0.07     12.011
  1835         HB    664    GLU     HA   1833       0.09      1.008
  1836        CT2    664    GLU     CB   1834      -0.18     12.011
  1837         HA    664    GLU    HB1   1835       0.09      1.008
  1838         HA    664    GLU    HB2   1836       0.09      1.008
  1839        CT2    664    GLU     CG   1837      -0.28     12.011
  1840         HA    664    GLU    HG1   1838       0.09      1.008
  1841         HA    664    GLU    HG2   1839       0.09      1.008
  1842         CC    664    GLU     CD   1840       0.62     12.011
  1843         OC    664    GLU    OE1   1841      -0.76     15.999
  1844         OC    664    GLU    OE2   1842      -0.76     15.999
  1845          C    664    GLU      C   1843       0.51     12.011
  1846          O    664    GLU      O   1844      -0.51     15.999   ; qtot -3
; residue 665 GLY rtp GLY  q  0.0
  1847        NH1    665    GLY      N   1845      -0.47     14.007
  1848          H    665    GLY     HN   1846       0.31      1.008
  1849        CT2    665    GLY     CA   1847      -0.02     12.011
  1850         HB    665    GLY    HA1   1848       0.09      1.008
  1851         HB    665    GLY    HA2   1849       0.09      1.008
  1852          C    665    GLY      C   1850       0.51     12.011
  1853          O    665    GLY      O   1851      -0.51     15.999   ; qtot -3
; residue 666 ASP rtp ASP  q -1.0
  1854        NH1    666    ASP      N   1852      -0.47     14.007
  1855          H    666    ASP     HN   1853       0.31      1.008
  1856        CT1    666    ASP     CA   1854       0.07     12.011
  1857         HB    666    ASP     HA   1855       0.09      1.008
  1858        CT2    666    ASP     CB   1856      -0.28     12.011
  1859         HA    666    ASP    HB1   1857       0.09      1.008
  1860         HA    666    ASP    HB2   1858       0.09      1.008
  1861         CC    666    ASP     CG   1859       0.62     12.011
  1862         OC    666    ASP    OD1   1860      -0.76     15.999
  1863         OC    666    ASP    OD2   1861      -0.76     15.999
  1864          C    666    ASP      C   1862       0.51     12.011
  1865          O    666    ASP      O   1863      -0.51     15.999   ; qtot -4
; residue 667 ILE rtp ILE  q  0.0
  1866        NH1    667    ILE      N   1864      -0.47     14.007
  1867          H    667    ILE     HN   1865       0.31      1.008
  1868        CT1    667    ILE     CA   1866       0.07     12.011
  1869         HB    667    ILE     HA   1867       0.09      1.008
  1870        CT1    667    ILE     CB   1868      -0.09     12.011
  1871         HA    667    ILE     HB   1869       0.09      1.008
  1872        CT3    667    ILE    CG2   1870      -0.27     12.011
  1873         HA    667    ILE   HG21   1871       0.09      1.008
  1874         HA    667    ILE   HG22   1872       0.09      1.008
  1875         HA    667    ILE   HG23   1873       0.09      1.008
  1876        CT2    667    ILE    CG1   1874      -0.18     12.011
  1877         HA    667    ILE   HG11   1875       0.09      1.008
  1878         HA    667    ILE   HG12   1876       0.09      1.008
  1879        CT3    667    ILE     CD   1877      -0.27     12.011
  1880         HA    667    ILE    HD1   1878       0.09      1.008
  1881         HA    667    ILE    HD2   1879       0.09      1.008
  1882         HA    667    ILE    HD3   1880       0.09      1.008
  1883          C    667    ILE      C   1881       0.51     12.011
  1884          O    667    ILE      O   1882      -0.51     15.999   ; qtot -4
; residue 668 GLN rtp GLN  q  0.0
  1885        NH1    668    GLN      N   1883      -0.47     14.007
  1886          H    668    GLN     HN   1884       0.31      1.008
  1887        CT1    668    GLN     CA   1885       0.07     12.011
  1888         HB    668    GLN     HA   1886       0.09      1.008
  1889        CT2    668    GLN     CB   1887      -0.18     12.011
  1890         HA    668    GLN    HB1   1888       0.09      1.008
  1891         HA    668    GLN    HB2   1889       0.09      1.008
  1892        CT2    668    GLN     CG   1890      -0.18     12.011
  1893         HA    668    GLN    HG1   1891       0.09      1.008
  1894         HA    668    GLN    HG2   1892       0.09      1.008
  1895         CC    668    GLN     CD   1893       0.55     12.011
  1896          O    668    GLN    OE1   1894      -0.55     15.999
  1897        NH2    668    GLN    NE2   1895      -0.62     14.007
  1898          H    668    GLN   HE21   1896       0.32      1.008
  1899          H    668    GLN   HE22   1897        0.3      1.008
  1900          C    668    GLN      C   1898       0.51     12.011
  1901          O    668    GLN      O   1899      -0.51     15.999   ; qtot -4
; residue 669 LYS rtp LYS  q +1.0
  1902        NH1    669    LYS      N   1900      -0.47     14.007
  1903          H    669    LYS     HN   1901       0.31      1.008
  1904        CT1    669    LYS     CA   1902       0.07     12.011
  1905         HB    669    LYS     HA   1903       0.09      1.008
  1906        CT2    669    LYS     CB   1904      -0.18     12.011
  1907         HA    669    LYS    HB1   1905       0.09      1.008
  1908         HA    669    LYS    HB2   1906       0.09      1.008
  1909        CT2    669    LYS     CG   1907      -0.18     12.011
  1910         HA    669    LYS    HG1   1908       0.09      1.008
  1911         HA    669    LYS    HG2   1909       0.09      1.008
  1912        CT2    669    LYS     CD   1910      -0.18     12.011
  1913         HA    669    LYS    HD1   1911       0.09      1.008
  1914         HA    669    LYS    HD2   1912       0.09      1.008
  1915        CT2    669    LYS     CE   1913       0.21     12.011
  1916         HA    669    LYS    HE1   1914       0.05      1.008
  1917         HA    669    LYS    HE2   1915       0.05      1.008
  1918        NH3    669    LYS     NZ   1916       -0.3     14.007
  1919         HC    669    LYS    HZ1   1917       0.33      1.008
  1920         HC    669    LYS    HZ2   1918       0.33      1.008
  1921         HC    669    LYS    HZ3   1919       0.33      1.008
  1922          C    669    LYS      C   1920       0.51     12.011
  1923          O    669    LYS      O   1921      -0.51     15.999   ; qtot -3
; residue 670 ASN rtp ASN  q  0.0
  1924        NH1    670    ASN      N   1922      -0.47     14.007
  1925          H    670    ASN     HN   1923       0.31      1.008
  1926        CT1    670    ASN     CA   1924       0.07     12.011
  1927         HB    670    ASN     HA   1925       0.09      1.008
  1928        CT2    670    ASN     CB   1926      -0.18     12.011
  1929         HA    670    ASN    HB1   1927       0.09      1.008
  1930         HA    670    ASN    HB2   1928       0.09      1.008
  1931         CC    670    ASN     CG   1929       0.55     12.011
  1932          O    670    ASN    OD1   1930      -0.55     15.999
  1933        NH2    670    ASN    ND2   1931      -0.62     14.007
  1934          H    670    ASN   HD21   1932       0.32      1.008
  1935          H    670    ASN   HD22   1933        0.3      1.008
  1936          C    670    ASN      C   1934       0.51     12.011
  1937          O    670    ASN      O   1935      -0.51     15.999   ; qtot -3
; residue 671 TYR rtp TYR  q  0.0
  1938        NH1    671    TYR      N   1936      -0.47     14.007
  1939          H    671    TYR     HN   1937       0.31      1.008
  1940        CT1    671    TYR     CA   1938       0.07     12.011
  1941         HB    671    TYR     HA   1939       0.09      1.008
  1942        CT2    671    TYR     CB   1940      -0.18     12.011
  1943         HA    671    TYR    HB1   1941       0.09      1.008
  1944         HA    671    TYR    HB2   1942       0.09      1.008
  1945         CA    671    TYR     CG   1943          0     12.011
  1946         CA    671    TYR    CD1   1944     -0.115     12.011
  1947         HP    671    TYR    HD1   1945      0.115      1.008
  1948         CA    671    TYR    CE1   1946     -0.115     12.011
  1949         HP    671    TYR    HE1   1947      0.115      1.008
  1950         CA    671    TYR     CZ   1948       0.11     12.011
  1951        OH1    671    TYR     OH   1949      -0.54     15.999
  1952          H    671    TYR     HH   1950       0.43      1.008
  1953         CA    671    TYR    CD2   1951     -0.115     12.011
  1954         HP    671    TYR    HD2   1952      0.115      1.008
  1955         CA    671    TYR    CE2   1953     -0.115     12.011
  1956         HP    671    TYR    HE2   1954      0.115      1.008
  1957          C    671    TYR      C   1955       0.51     12.011
  1958          O    671    TYR      O   1956      -0.51     15.999   ; qtot -3
; residue 672 GLU rtp GLU  q -1.0
  1959        NH1    672    GLU      N   1957      -0.47     14.007
  1960          H    672    GLU     HN   1958       0.31      1.008
  1961        CT1    672    GLU     CA   1959       0.07     12.011
  1962         HB    672    GLU     HA   1960       0.09      1.008
  1963        CT2    672    GLU     CB   1961      -0.18     12.011
  1964         HA    672    GLU    HB1   1962       0.09      1.008
  1965         HA    672    GLU    HB2   1963       0.09      1.008
  1966        CT2    672    GLU     CG   1964      -0.28     12.011
  1967         HA    672    GLU    HG1   1965       0.09      1.008
  1968         HA    672    GLU    HG2   1966       0.09      1.008
  1969         CC    672    GLU     CD   1967       0.62     12.011
  1970         OC    672    GLU    OE1   1968      -0.76     15.999
  1971         OC    672    GLU    OE2   1969      -0.76     15.999
  1972          C    672    GLU      C   1970       0.51     12.011
  1973          O    672    GLU      O   1971      -0.51     15.999   ; qtot -4
; residue 673 CYD rtp CYD  q  0.0
  1974        NH1    673    CYD      N   1972      -0.47     14.007
  1975          H    673    CYD     HN   1973       0.31      1.008
  1976        CT1    673    CYD     CA   1974       0.07     12.011
  1977         HB    673    CYD     HA   1975       0.09      1.008
  1978        CT2    673    CYD     CB   1976       -0.1     12.011	   CT2        0.00  12.011   
  1979        VSc    673    CYD     Vc   1976          0          0	   VSc       -0.11   0.00
  1980         HA    673    CYD    HB1   1977       0.09      1.008	
  1981         HA    673    CYD    HB2   1978       0.09      1.008	    
  1982         SM    673    CYD     SG   1979      -0.08      32.06	   S          0.00  32.06   
  1983        VSs    673    CYD     Vs   1979          0          0	   VSs       -0.23   0.00    
  1984        HUD    673    CYD    HUD   1980          0      1.008	   HS         0.16   1.008   
  1985          C    673    CYD      C   1981       0.51     12.011	
  1986          O    673    CYD      O   1982      -0.51     15.999   	
; residue 674 ALA rtp ALA  q  0.0
  1987        NH1    674    ALA      N   1983      -0.47     14.007
  1988          H    674    ALA     HN   1984       0.31      1.008
  1989        CT1    674    ALA     CA   1985       0.07     12.011
  1990         HB    674    ALA     HA   1986       0.09      1.008
  1991        CT3    674    ALA     CB   1987      -0.27     12.011
  1992         HA    674    ALA    HB1   1988       0.09      1.008
  1993         HA    674    ALA    HB2   1989       0.09      1.008
  1994         HA    674    ALA    HB3   1990       0.09      1.008
  1995          C    674    ALA      C   1991       0.51     12.011
  1996          O    674    ALA      O   1992      -0.51     15.999   ; qtot -4
; residue 675 ASN rtp ASN  q  0.0
  1997        NH1    675    ASN      N   1993      -0.47     14.007
  1998          H    675    ASN     HN   1994       0.31      1.008
  1999        CT1    675    ASN     CA   1995       0.07     12.011
  2000         HB    675    ASN     HA   1996       0.09      1.008
  2001        CT2    675    ASN     CB   1997      -0.18     12.011
  2002         HA    675    ASN    HB1   1998       0.09      1.008
  2003         HA    675    ASN    HB2   1999       0.09      1.008
  2004         CC    675    ASN     CG   2000       0.55     12.011
  2005          O    675    ASN    OD1   2001      -0.55     15.999
  2006        NH2    675    ASN    ND2   2002      -0.62     14.007
  2007          H    675    ASN   HD21   2003       0.32      1.008
  2008          H    675    ASN   HD22   2004        0.3      1.008
  2009          C    675    ASN      C   2005       0.51     12.011
  2010          O    675    ASN      O   2006      -0.51     15.999   ; qtot -4
; residue 676 PHE rtp PHE  q  0.0
  2011        NH1    676    PHE      N   2007      -0.47     14.007
  2012          H    676    PHE     HN   2008       0.31      1.008
  2013        CT1    676    PHE     CA   2009       0.07     12.011
  2014         HB    676    PHE     HA   2010       0.09      1.008
  2015        CT2    676    PHE     CB   2011      -0.18     12.011
  2016         HA    676    PHE    HB1   2012       0.09      1.008
  2017         HA    676    PHE    HB2   2013       0.09      1.008
  2018         CA    676    PHE     CG   2014          0     12.011
  2019         CA    676    PHE    CD1   2015     -0.115     12.011
  2020         HP    676    PHE    HD1   2016      0.115      1.008
  2021         CA    676    PHE    CE1   2017     -0.115     12.011
  2022         HP    676    PHE    HE1   2018      0.115      1.008
  2023         CA    676    PHE     CZ   2019     -0.115     12.011
  2024         HP    676    PHE     HZ   2020      0.115      1.008
  2025         CA    676    PHE    CD2   2021     -0.115     12.011
  2026         HP    676    PHE    HD2   2022      0.115      1.008
  2027         CA    676    PHE    CE2   2023     -0.115     12.011
  2028         HP    676    PHE    HE2   2024      0.115      1.008
  2029          C    676    PHE      C   2025       0.51     12.011
  2030          O    676    PHE      O   2026      -0.51     15.999   ; qtot -4
; residue 677 GLY rtp GLY  q  0.0
  2031        NH1    677    GLY      N   2027      -0.47     14.007
  2032          H    677    GLY     HN   2028       0.31      1.008
  2033        CT2    677    GLY     CA   2029      -0.02     12.011
  2034         HB    677    GLY    HA1   2030       0.09      1.008
  2035         HB    677    GLY    HA2   2031       0.09      1.008
  2036          C    677    GLY      C   2032       0.51     12.011
  2037          O    677    GLY      O   2033      -0.51     15.999   ; qtot -4
; residue 678 ASP rtp ASP  q -1.0
  2038        NH1    678    ASP      N   2034      -0.47     14.007
  2039          H    678    ASP     HN   2035       0.31      1.008
  2040        CT1    678    ASP     CA   2036       0.07     12.011
  2041         HB    678    ASP     HA   2037       0.09      1.008
  2042        CT2    678    ASP     CB   2038      -0.28     12.011
  2043         HA    678    ASP    HB1   2039       0.09      1.008
  2044         HA    678    ASP    HB2   2040       0.09      1.008
  2045         CC    678    ASP     CG   2041       0.62     12.011
  2046         OC    678    ASP    OD1   2042      -0.76     15.999
  2047         OC    678    ASP    OD2   2043      -0.76     15.999
  2048          C    678    ASP      C   2044       0.51     12.011
  2049          O    678    ASP      O   2045      -0.51     15.999   ; qtot -5
; residue 679 GLN rtp GLN  q  0.0
  2050        NH1    679    GLN      N   2046      -0.47     14.007
  2051          H    679    GLN     HN   2047       0.31      1.008
  2052        CT1    679    GLN     CA   2048       0.07     12.011
  2053         HB    679    GLN     HA   2049       0.09      1.008
  2054        CT2    679    GLN     CB   2050      -0.18     12.011
  2055         HA    679    GLN    HB1   2051       0.09      1.008
  2056         HA    679    GLN    HB2   2052       0.09      1.008
  2057        CT2    679    GLN     CG   2053      -0.18     12.011
  2058         HA    679    GLN    HG1   2054       0.09      1.008
  2059         HA    679    GLN    HG2   2055       0.09      1.008
  2060         CC    679    GLN     CD   2056       0.55     12.011
  2061          O    679    GLN    OE1   2057      -0.55     15.999
  2062        NH2    679    GLN    NE2   2058      -0.62     14.007
  2063          H    679    GLN   HE21   2059       0.32      1.008
  2064          H    679    GLN   HE22   2060        0.3      1.008
  2065          C    679    GLN      C   2061       0.51     12.011
  2066          O    679    GLN      O   2062      -0.51     15.999   ; qtot -5
; residue 680 GLY rtp GLY  q  0.0
  2067        NH1    680    GLY      N   2063      -0.47     14.007
  2068          H    680    GLY     HN   2064       0.31      1.008
  2069        CT2    680    GLY     CA   2065      -0.02     12.011
  2070         HB    680    GLY    HA1   2066       0.09      1.008
  2071         HB    680    GLY    HA2   2067       0.09      1.008
  2072          C    680    GLY      C   2068       0.51     12.011
  2073          O    680    GLY      O   2069      -0.51     15.999   ; qtot -5
; residue 681 ILE rtp ILE  q  0.0
  2074        NH1    681    ILE      N   2070      -0.47     14.007
  2075          H    681    ILE     HN   2071       0.31      1.008
  2076        CT1    681    ILE     CA   2072       0.07     12.011
  2077         HB    681    ILE     HA   2073       0.09      1.008
  2078        CT1    681    ILE     CB   2074      -0.09     12.011
  2079         HA    681    ILE     HB   2075       0.09      1.008
  2080        CT3    681    ILE    CG2   2076      -0.27     12.011
  2081         HA    681    ILE   HG21   2077       0.09      1.008
  2082         HA    681    ILE   HG22   2078       0.09      1.008
  2083         HA    681    ILE   HG23   2079       0.09      1.008
  2084        CT2    681    ILE    CG1   2080      -0.18     12.011
  2085         HA    681    ILE   HG11   2081       0.09      1.008
  2086         HA    681    ILE   HG12   2082       0.09      1.008
  2087        CT3    681    ILE     CD   2083      -0.27     12.011
  2088         HA    681    ILE    HD1   2084       0.09      1.008
  2089         HA    681    ILE    HD2   2085       0.09      1.008
  2090         HA    681    ILE    HD3   2086       0.09      1.008
  2091          C    681    ILE      C   2087       0.51     12.011
  2092          O    681    ILE      O   2088      -0.51     15.999   ; qtot -5
; residue 682 THR rtp THR  q  0.0
  2093        NH1    682    THR      N   2089      -0.47     14.007
  2094          H    682    THR     HN   2090       0.31      1.008
  2095        CT1    682    THR     CA   2091       0.07     12.011
  2096         HB    682    THR     HA   2092       0.09      1.008
  2097        CT1    682    THR     CB   2093       0.14     12.011
  2098         HA    682    THR     HB   2094       0.09      1.008
  2099        OH1    682    THR    OG1   2095      -0.66     15.999
  2100          H    682    THR    HG1   2096       0.43      1.008
  2101        CT3    682    THR    CG2   2097      -0.27     12.011
  2102         HA    682    THR   HG21   2098       0.09      1.008
  2103         HA    682    THR   HG22   2099       0.09      1.008
  2104         HA    682    THR   HG23   2100       0.09      1.008
  2105          C    682    THR      C   2101       0.51     12.011
  2106          O    682    THR      O   2102      -0.51     15.999   ; qtot -5
; residue 683 MET rtp MET  q  0.0
  2107        NH1    683    MET      N   2103      -0.47     14.007
  2108          H    683    MET     HN   2104       0.31      1.008
  2109        CT1    683    MET     CA   2105       0.07     12.011
  2110         HB    683    MET     HA   2106       0.09      1.008
  2111        CT2    683    MET     CB   2107      -0.18     12.011
  2112         HA    683    MET    HB1   2108       0.09      1.008
  2113         HA    683    MET    HB2   2109       0.09      1.008
  2114        CT2    683    MET     CG   2110      -0.14     12.011
  2115         HA    683    MET    HG1   2111       0.09      1.008
  2116         HA    683    MET    HG2   2112       0.09      1.008
  2117          S    683    MET     SD   2113      -0.09      32.06
  2118        CT3    683    MET     CE   2114      -0.22     12.011
  2119         HA    683    MET    HE1   2115       0.09      1.008
  2120         HA    683    MET    HE2   2116       0.09      1.008
  2121         HA    683    MET    HE3   2117       0.09      1.008
  2122          C    683    MET      C   2118       0.51     12.011
  2123          O    683    MET      O   2119      -0.51     15.999   ; qtot -5
; residue 684 GLY rtp GLY  q  0.0
  2124        NH1    684    GLY      N   2120      -0.47     14.007
  2125          H    684    GLY     HN   2121       0.31      1.008
  2126        CT2    684    GLY     CA   2122      -0.02     12.011
  2127         HB    684    GLY    HA1   2123       0.09      1.008
  2128         HB    684    GLY    HA2   2124       0.09      1.008
  2129          C    684    GLY      C   2125       0.51     12.011
  2130          O    684    GLY      O   2126      -0.51     15.999   ; qtot -5
; residue 685 CYS rtp CYS2 q  0.0
  2131        NH1    685    CYS      N   2127      -0.47     14.007
  2132          H    685    CYS     HN   2128       0.31      1.008
  2133        CT1    685    CYS     CA   2129       0.07     12.011
  2134         HB    685    CYS     HA   2130       0.09      1.008
  2135        CT2    685    CYS     CB   2131       -0.1     12.011
  2136         HA    685    CYS    HB1   2132       0.09      1.008
  2137         HA    685    CYS    HB2   2133       0.09      1.008
  2138         SM    685    CYS     SG   2134      -0.08      32.06
  2139          C    685    CYS      C   2135       0.51     12.011
  2140          O    685    CYS      O   2136      -0.51     15.999   ; qtot -5
; residue 686 TRP rtp TRP  q  0.0
  2141        NH1    686    TRP      N   2137      -0.47     14.007
  2142          H    686    TRP     HN   2138       0.31      1.008
  2143        CT1    686    TRP     CA   2139       0.07     12.011
  2144         HB    686    TRP     HA   2140       0.09      1.008
  2145        CT2    686    TRP     CB   2141      -0.18     12.011
  2146         HA    686    TRP    HB1   2142       0.09      1.008
  2147         HA    686    TRP    HB2   2143       0.09      1.008
  2148         CY    686    TRP     CG   2144      -0.03     12.011
  2149         CA    686    TRP    CD1   2145      0.035     12.011
  2150         HP    686    TRP    HD1   2146      0.115      1.008
  2151         NY    686    TRP    NE1   2147      -0.61     14.007
  2152          H    686    TRP    HE1   2148       0.38      1.008
  2153        CPT    686    TRP    CE2   2149       0.13     12.011
  2154        CPT    686    TRP    CD2   2150      -0.02     12.011
  2155         CA    686    TRP    CE3   2151     -0.115     12.011
  2156         HP    686    TRP    HE3   2152      0.115      1.008
  2157         CA    686    TRP    CZ3   2153     -0.115     12.011
  2158         HP    686    TRP    HZ3   2154      0.115      1.008
  2159         CA    686    TRP    CZ2   2155     -0.115     12.011
  2160         HP    686    TRP    HZ2   2156      0.115      1.008
  2161         CA    686    TRP    CH2   2157     -0.115     12.011
  2162         HP    686    TRP    HH2   2158      0.115      1.008
  2163          C    686    TRP      C   2159       0.51     12.011
  2164          O    686    TRP      O   2160      -0.51     15.999   ; qtot -5
; residue 687 ASP rtp ASP  q -1.0
  2165        NH1    687    ASP      N   2161      -0.47     14.007
  2166          H    687    ASP     HN   2162       0.31      1.008
  2167        CT1    687    ASP     CA   2163       0.07     12.011
  2168         HB    687    ASP     HA   2164       0.09      1.008
  2169        CT2    687    ASP     CB   2165      -0.28     12.011
  2170         HA    687    ASP    HB1   2166       0.09      1.008
  2171         HA    687    ASP    HB2   2167       0.09      1.008
  2172         CC    687    ASP     CG   2168       0.62     12.011
  2173         OC    687    ASP    OD1   2169      -0.76     15.999
  2174         OC    687    ASP    OD2   2170      -0.76     15.999
  2175          C    687    ASP      C   2171       0.51     12.011
  2176          O    687    ASP      O   2172      -0.51     15.999   ; qtot -6
; residue 688 MET rtp MET  q  0.0
  2177        NH1    688    MET      N   2173      -0.47     14.007
  2178          H    688    MET     HN   2174       0.31      1.008
  2179        CT1    688    MET     CA   2175       0.07     12.011
  2180         HB    688    MET     HA   2176       0.09      1.008
  2181        CT2    688    MET     CB   2177      -0.18     12.011
  2182         HA    688    MET    HB1   2178       0.09      1.008
  2183         HA    688    MET    HB2   2179       0.09      1.008
  2184        CT2    688    MET     CG   2180      -0.14     12.011
  2185         HA    688    MET    HG1   2181       0.09      1.008
  2186         HA    688    MET    HG2   2182       0.09      1.008
  2187          S    688    MET     SD   2183      -0.09      32.06
  2188        CT3    688    MET     CE   2184      -0.22     12.011
  2189         HA    688    MET    HE1   2185       0.09      1.008
  2190         HA    688    MET    HE2   2186       0.09      1.008
  2191         HA    688    MET    HE3   2187       0.09      1.008
  2192          C    688    MET      C   2188       0.51     12.011
  2193          O    688    MET      O   2189      -0.51     15.999   ; qtot -6
; residue 689 TYM rtp TYM  q -1.0
  2194        NH1    689    TYM      N   2190      -0.47     14.007
  2195          H    689    TYM     HN   2191       0.31      1.008
  2196        CT1    689    TYM     CA   2192       0.07     12.011
  2197         HB    689    TYM     HA   2193       0.09      1.008
  2198        CT2    689    TYM     CB   2194      -0.18     12.011
  2199         HA    689    TYM    HB1   2195       0.09      1.008
  2200         HA    689    TYM    HB2   2196       0.09      1.008
  2201         CA    689    TYM     CG   2197          0     12.011
  2202         CA    689    TYM    CD1   2198     -0.118     12.011
  2203         HP    689    TYM    HD1   2199      0.115      1.008
  2204         CA    689    TYM    CE1   2200     -0.603     12.011
  2205         HP    689    TYM    HE1   2201      0.279      1.008
  2206         CA    689    TYM     CZ   2202      0.414     12.011
  2207        OH1    689    TYM     OH   2203      -0.76     15.999
  2208         CA    689    TYM    CD2   2204     -0.118     12.011
  2209         HP    689    TYM    HD2   2205      0.115      1.008
  2210         CA    689    TYM    CE2   2206     -0.603     12.011
  2211         HP    689    TYM    HE2   2207      0.279      1.008
  2212          C    689    TYM      C   2208       0.51     12.011
  2213          O    689    TYM      O   2209      -0.51     15.999   ; qtot -7
; residue 690 ARG rtp ARG  q +1.0
  2214        NH1    690    ARG      N   2210      -0.47     14.007
  2215          H    690    ARG     HN   2211       0.31      1.008
  2216        CT1    690    ARG     CA   2212       0.07     12.011
  2217         HB    690    ARG     HA   2213       0.09      1.008
  2218        CT2    690    ARG     CB   2214      -0.18     12.011
  2219         HA    690    ARG    HB1   2215       0.09      1.008
  2220         HA    690    ARG    HB2   2216       0.09      1.008
  2221        CT2    690    ARG     CG   2217      -0.18     12.011
  2222         HA    690    ARG    HG1   2218       0.09      1.008
  2223         HA    690    ARG    HG2   2219       0.09      1.008
  2224        CT2    690    ARG     CD   2220        0.2     12.011
  2225         HA    690    ARG    HD1   2221       0.09      1.008
  2226         HA    690    ARG    HD2   2222       0.09      1.008
  2227        NC2    690    ARG     NE   2223       -0.7     14.007
  2228         HC    690    ARG     HE   2224       0.44      1.008
  2229          C    690    ARG     CZ   2225       0.64     12.011
  2230        NC2    690    ARG    NH1   2226       -0.8     14.007
  2231         HC    690    ARG   HH11   2227       0.46      1.008
  2232         HC    690    ARG   HH12   2228       0.46      1.008
  2233        NC2    690    ARG    NH2   2229       -0.8     14.007
  2234         HC    690    ARG   HH21   2230       0.46      1.008
  2235         HC    690    ARG   HH22   2231       0.46      1.008
  2236          C    690    ARG      C   2232       0.51     12.011
  2237          O    690    ARG      O   2233      -0.51     15.999   ; qtot -6
; residue 691 HSP rtp HSP  q +1.0
  2238        NH1    691    HSP      N   2234      -0.47     14.007
  2239          H    691    HSP     HN   2235       0.31      1.008
  2240        CT1    691    HSP     CA   2236       0.07     12.011
  2241         HB    691    HSP     HA   2237       0.09      1.008
  2242        CT2    691    HSP     CB   2238      -0.05     12.011
  2243         HA    691    HSP    HB1   2239       0.09      1.008
  2244         HA    691    HSP    HB2   2240       0.09      1.008
  2245       CPH1    691    HSP    CD2   2241       0.19     12.011
  2246        HR1    691    HSP    HD2   2242       0.13      1.008
  2247       CPH1    691    HSP     CG   2243       0.19     12.011
  2248        NR3    691    HSP    NE2   2244      -0.51     14.007
  2249          H    691    HSP    HE2   2245       0.44      1.008
  2250        NR3    691    HSP    ND1   2246      -0.51     14.007
  2251          H    691    HSP    HD1   2247       0.44      1.008
  2252       CPH2    691    HSP    CE1   2248       0.32     12.011
  2253        HR2    691    HSP    HE1   2249       0.18      1.008
  2254          C    691    HSP      C   2250       0.51     12.011
  2255          O    691    HSP      O   2251      -0.51     15.999   ; qtot -5
; residue 692 ASP rtp ASP  q -1.0
  2256        NH1    692    ASP      N   2252      -0.47     14.007
  2257          H    692    ASP     HN   2253       0.31      1.008
  2258        CT1    692    ASP     CA   2254       0.07     12.011
  2259         HB    692    ASP     HA   2255       0.09      1.008
  2260        CT2    692    ASP     CB   2256      -0.28     12.011
  2261         HA    692    ASP    HB1   2257       0.09      1.008
  2262         HA    692    ASP    HB2   2258       0.09      1.008
  2263         CC    692    ASP     CG   2259       0.62     12.011
  2264         OC    692    ASP    OD1   2260      -0.76     15.999
  2265         OC    692    ASP    OD2   2261      -0.76     15.999
  2266          C    692    ASP      C   2262       0.51     12.011
  2267          O    692    ASP      O   2263      -0.51     15.999   ; qtot -6
; residue 693 ILE rtp ILE  q  0.0
  2268        NH1    693    ILE      N   2264      -0.47     14.007
  2269          H    693    ILE     HN   2265       0.31      1.008
  2270        CT1    693    ILE     CA   2266       0.07     12.011
  2271         HB    693    ILE     HA   2267       0.09      1.008
  2272        CT1    693    ILE     CB   2268      -0.09     12.011
  2273         HA    693    ILE     HB   2269       0.09      1.008
  2274        CT3    693    ILE    CG2   2270      -0.27     12.011
  2275         HA    693    ILE   HG21   2271       0.09      1.008
  2276         HA    693    ILE   HG22   2272       0.09      1.008
  2277         HA    693    ILE   HG23   2273       0.09      1.008
  2278        CT2    693    ILE    CG1   2274      -0.18     12.011
  2279         HA    693    ILE   HG11   2275       0.09      1.008
  2280         HA    693    ILE   HG12   2276       0.09      1.008
  2281        CT3    693    ILE     CD   2277      -0.27     12.011
  2282         HA    693    ILE    HD1   2278       0.09      1.008
  2283         HA    693    ILE    HD2   2279       0.09      1.008
  2284         HA    693    ILE    HD3   2280       0.09      1.008
  2285          C    693    ILE      C   2281       0.51     12.011
  2286          O    693    ILE      O   2282      -0.51     15.999   ; qtot -6
; residue 694 ASP rtp ASP  q -1.0
  2287        NH1    694    ASP      N   2283      -0.47     14.007
  2288          H    694    ASP     HN   2284       0.31      1.008
  2289        CT1    694    ASP     CA   2285       0.07     12.011
  2290         HB    694    ASP     HA   2286       0.09      1.008
  2291        CT2    694    ASP     CB   2287      -0.28     12.011
  2292         HA    694    ASP    HB1   2288       0.09      1.008
  2293         HA    694    ASP    HB2   2289       0.09      1.008
  2294         CC    694    ASP     CG   2290       0.62     12.011
  2295         OC    694    ASP    OD1   2291      -0.76     15.999
  2296         OC    694    ASP    OD2   2292      -0.76     15.999
  2297          C    694    ASP      C   2293       0.51     12.011
  2298          O    694    ASP      O   2294      -0.51     15.999   ; qtot -7
; residue 695 CYS rtp CYS2 q  0.0
  2299        NH1    695    CYS      N   2295      -0.47     14.007
  2300          H    695    CYS     HN   2296       0.31      1.008
  2301        CT1    695    CYS     CA   2297       0.07     12.011
  2302         HB    695    CYS     HA   2298       0.09      1.008
  2303        CT2    695    CYS     CB   2299       -0.1     12.011
  2304         HA    695    CYS    HB1   2300       0.09      1.008
  2305         HA    695    CYS    HB2   2301       0.09      1.008
  2306         SM    695    CYS     SG   2302      -0.08      32.06
  2307          C    695    CYS      C   2303       0.51     12.011
  2308          O    695    CYS      O   2304      -0.51     15.999   ; qtot -7
; residue 696 GLN rtp GLN  q  0.0
  2309        NH1    696    GLN      N   2305      -0.47     14.007
  2310          H    696    GLN     HN   2306       0.31      1.008
  2311        CT1    696    GLN     CA   2307       0.07     12.011
  2312         HB    696    GLN     HA   2308       0.09      1.008
  2313        CT2    696    GLN     CB   2309      -0.18     12.011
  2314         HA    696    GLN    HB1   2310       0.09      1.008
  2315         HA    696    GLN    HB2   2311       0.09      1.008
  2316        CT2    696    GLN     CG   2312      -0.18     12.011
  2317         HA    696    GLN    HG1   2313       0.09      1.008
  2318         HA    696    GLN    HG2   2314       0.09      1.008
  2319         CC    696    GLN     CD   2315       0.55     12.011
  2320          O    696    GLN    OE1   2316      -0.55     15.999
  2321        NH2    696    GLN    NE2   2317      -0.62     14.007
  2322          H    696    GLN   HE21   2318       0.32      1.008
  2323          H    696    GLN   HE22   2319        0.3      1.008
  2324          C    696    GLN      C   2320       0.51     12.011
  2325          O    696    GLN      O   2321      -0.51     15.999   ; qtot -7
; residue 697 TRP rtp TRP  q  0.0
  2326        NH1    697    TRP      N   2322      -0.47     14.007
  2327          H    697    TRP     HN   2323       0.31      1.008
  2328        CT1    697    TRP     CA   2324       0.07     12.011
  2329         HB    697    TRP     HA   2325       0.09      1.008
  2330        CT2    697    TRP     CB   2326      -0.18     12.011
  2331         HA    697    TRP    HB1   2327       0.09      1.008
  2332         HA    697    TRP    HB2   2328       0.09      1.008
  2333         CY    697    TRP     CG   2329      -0.03     12.011
  2334         CA    697    TRP    CD1   2330      0.035     12.011
  2335         HP    697    TRP    HD1   2331      0.115      1.008
  2336         NY    697    TRP    NE1   2332      -0.61     14.007
  2337          H    697    TRP    HE1   2333       0.38      1.008
  2338        CPT    697    TRP    CE2   2334       0.13     12.011
  2339        CPT    697    TRP    CD2   2335      -0.02     12.011
  2340         CA    697    TRP    CE3   2336     -0.115     12.011
  2341         HP    697    TRP    HE3   2337      0.115      1.008
  2342         CA    697    TRP    CZ3   2338     -0.115     12.011
  2343         HP    697    TRP    HZ3   2339      0.115      1.008
  2344         CA    697    TRP    CZ2   2340     -0.115     12.011
  2345         HP    697    TRP    HZ2   2341      0.115      1.008
  2346         CA    697    TRP    CH2   2342     -0.115     12.011
  2347         HP    697    TRP    HH2   2343      0.115      1.008
  2348          C    697    TRP      C   2344       0.51     12.011
  2349          O    697    TRP      O   2345      -0.51     15.999   ; qtot -7
; residue 698 VAL rtp VAL  q  0.0
  2350        NH1    698    VAL      N   2346      -0.47     14.007
  2351          H    698    VAL     HN   2347       0.31      1.008
  2352        CT1    698    VAL     CA   2348       0.07     12.011
  2353         HB    698    VAL     HA   2349       0.09      1.008
  2354        CT1    698    VAL     CB   2350      -0.09     12.011
  2355         HA    698    VAL     HB   2351       0.09      1.008
  2356        CT3    698    VAL    CG1   2352      -0.27     12.011
  2357         HA    698    VAL   HG11   2353       0.09      1.008
  2358         HA    698    VAL   HG12   2354       0.09      1.008
  2359         HA    698    VAL   HG13   2355       0.09      1.008
  2360        CT3    698    VAL    CG2   2356      -0.27     12.011
  2361         HA    698    VAL   HG21   2357       0.09      1.008
  2362         HA    698    VAL   HG22   2358       0.09      1.008
  2363         HA    698    VAL   HG23   2359       0.09      1.008
  2364          C    698    VAL      C   2360       0.51     12.011
  2365          O    698    VAL      O   2361      -0.51     15.999   ; qtot -7
; residue 699 ASP rtp ASP  q -1.0
  2366        NH1    699    ASP      N   2362      -0.47     14.007
  2367          H    699    ASP     HN   2363       0.31      1.008
  2368        CT1    699    ASP     CA   2364       0.07     12.011
  2369         HB    699    ASP     HA   2365       0.09      1.008
  2370        CT2    699    ASP     CB   2366      -0.28     12.011
  2371         HA    699    ASP    HB1   2367       0.09      1.008
  2372         HA    699    ASP    HB2   2368       0.09      1.008
  2373         CC    699    ASP     CG   2369       0.62     12.011
  2374         OC    699    ASP    OD1   2370      -0.76     15.999
  2375         OC    699    ASP    OD2   2371      -0.76     15.999
  2376          C    699    ASP      C   2372       0.51     12.011
  2377          O    699    ASP      O   2373      -0.51     15.999   ; qtot -8
; residue 700 ILE rtp ILE  q  0.0
  2378        NH1    700    ILE      N   2374      -0.47     14.007
  2379          H    700    ILE     HN   2375       0.31      1.008
  2380        CT1    700    ILE     CA   2376       0.07     12.011
  2381         HB    700    ILE     HA   2377       0.09      1.008
  2382        CT1    700    ILE     CB   2378      -0.09     12.011
  2383         HA    700    ILE     HB   2379       0.09      1.008
  2384        CT3    700    ILE    CG2   2380      -0.27     12.011
  2385         HA    700    ILE   HG21   2381       0.09      1.008
  2386         HA    700    ILE   HG22   2382       0.09      1.008
  2387         HA    700    ILE   HG23   2383       0.09      1.008
  2388        CT2    700    ILE    CG1   2384      -0.18     12.011
  2389         HA    700    ILE   HG11   2385       0.09      1.008
  2390         HA    700    ILE   HG12   2386       0.09      1.008
  2391        CT3    700    ILE     CD   2387      -0.27     12.011
  2392         HA    700    ILE    HD1   2388       0.09      1.008
  2393         HA    700    ILE    HD2   2389       0.09      1.008
  2394         HA    700    ILE    HD3   2390       0.09      1.008
  2395          C    700    ILE      C   2391       0.51     12.011
  2396          O    700    ILE      O   2392      -0.51     15.999   ; qtot -8
; residue 701 THR rtp THR  q  0.0
  2397        NH1    701    THR      N   2393      -0.47     14.007
  2398          H    701    THR     HN   2394       0.31      1.008
  2399        CT1    701    THR     CA   2395       0.07     12.011
  2400         HB    701    THR     HA   2396       0.09      1.008
  2401        CT1    701    THR     CB   2397       0.14     12.011
  2402         HA    701    THR     HB   2398       0.09      1.008
  2403        OH1    701    THR    OG1   2399      -0.66     15.999
  2404          H    701    THR    HG1   2400       0.43      1.008
  2405        CT3    701    THR    CG2   2401      -0.27     12.011
  2406         HA    701    THR   HG21   2402       0.09      1.008
  2407         HA    701    THR   HG22   2403       0.09      1.008
  2408         HA    701    THR   HG23   2404       0.09      1.008
  2409          C    701    THR      C   2405       0.51     12.011
  2410          O    701    THR      O   2406      -0.51     15.999   ; qtot -8
; residue 702 ASP rtp ASP  q -1.0
  2411        NH1    702    ASP      N   2407      -0.47     14.007
  2412          H    702    ASP     HN   2408       0.31      1.008
  2413        CT1    702    ASP     CA   2409       0.07     12.011
  2414         HB    702    ASP     HA   2410       0.09      1.008
  2415        CT2    702    ASP     CB   2411      -0.28     12.011
  2416         HA    702    ASP    HB1   2412       0.09      1.008
  2417         HA    702    ASP    HB2   2413       0.09      1.008
  2418         CC    702    ASP     CG   2414       0.62     12.011
  2419         OC    702    ASP    OD1   2415      -0.76     15.999
  2420         OC    702    ASP    OD2   2416      -0.76     15.999
  2421          C    702    ASP      C   2417       0.51     12.011
  2422          O    702    ASP      O   2418      -0.51     15.999   ; qtot -9
; residue 703 VAL rtp VAL  q  0.0
  2423        NH1    703    VAL      N   2419      -0.47     14.007
  2424          H    703    VAL     HN   2420       0.31      1.008
  2425        CT1    703    VAL     CA   2421       0.07     12.011
  2426         HB    703    VAL     HA   2422       0.09      1.008
  2427        CT1    703    VAL     CB   2423      -0.09     12.011
  2428         HA    703    VAL     HB   2424       0.09      1.008
  2429        CT3    703    VAL    CG1   2425      -0.27     12.011
  2430         HA    703    VAL   HG11   2426       0.09      1.008
  2431         HA    703    VAL   HG12   2427       0.09      1.008
  2432         HA    703    VAL   HG13   2428       0.09      1.008
  2433        CT3    703    VAL    CG2   2429      -0.27     12.011
  2434         HA    703    VAL   HG21   2430       0.09      1.008
  2435         HA    703    VAL   HG22   2431       0.09      1.008
  2436         HA    703    VAL   HG23   2432       0.09      1.008
  2437          C    703    VAL      C   2433       0.51     12.011
  2438          O    703    VAL      O   2434      -0.51     15.999   ; qtot -9
; residue 704 PRO rtp PRO  q  0.0
  2439          N    704    PRO      N   2435      -0.29     14.007
  2440        CP3    704    PRO     CD   2436          0     12.011
  2441         HA    704    PRO    HD1   2437       0.09      1.008
  2442         HA    704    PRO    HD2   2438       0.09      1.008
  2443        CP1    704    PRO     CA   2439       0.02     12.011
  2444         HB    704    PRO     HA   2440       0.09      1.008
  2445        CP2    704    PRO     CB   2441      -0.18     12.011
  2446         HA    704    PRO    HB1   2442       0.09      1.008
  2447         HA    704    PRO    HB2   2443       0.09      1.008
  2448        CP2    704    PRO     CG   2444      -0.18     12.011
  2449         HA    704    PRO    HG1   2445       0.09      1.008
  2450         HA    704    PRO    HG2   2446       0.09      1.008
  2451          C    704    PRO      C   2447       0.51     12.011
  2452          O    704    PRO      O   2448      -0.51     15.999   ; qtot -9
; residue 705 PRO rtp PRO  q  0.0
  2453          N    705    PRO      N   2449      -0.29     14.007
  2454        CP3    705    PRO     CD   2450          0     12.011
  2455         HA    705    PRO    HD1   2451       0.09      1.008
  2456         HA    705    PRO    HD2   2452       0.09      1.008
  2457        CP1    705    PRO     CA   2453       0.02     12.011
  2458         HB    705    PRO     HA   2454       0.09      1.008
  2459        CP2    705    PRO     CB   2455      -0.18     12.011
  2460         HA    705    PRO    HB1   2456       0.09      1.008
  2461         HA    705    PRO    HB2   2457       0.09      1.008
  2462        CP2    705    PRO     CG   2458      -0.18     12.011
  2463         HA    705    PRO    HG1   2459       0.09      1.008
  2464         HA    705    PRO    HG2   2460       0.09      1.008
  2465          C    705    PRO      C   2461       0.51     12.011
  2466          O    705    PRO      O   2462      -0.51     15.999   ; qtot -9
; residue 706 GLY rtp GLY  q  0.0
  2467        NH1    706    GLY      N   2463      -0.47     14.007
  2468          H    706    GLY     HN   2464       0.31      1.008
  2469        CT2    706    GLY     CA   2465      -0.02     12.011
  2470         HB    706    GLY    HA1   2466       0.09      1.008
  2471         HB    706    GLY    HA2   2467       0.09      1.008
  2472          C    706    GLY      C   2468       0.51     12.011
  2473          O    706    GLY      O   2469      -0.51     15.999   ; qtot -9
; residue 707 ASP rtp ASP  q -1.0
  2474        NH1    707    ASP      N   2470      -0.47     14.007
  2475          H    707    ASP     HN   2471       0.31      1.008
  2476        CT1    707    ASP     CA   2472       0.07     12.011
  2477         HB    707    ASP     HA   2473       0.09      1.008
  2478        CT2    707    ASP     CB   2474      -0.28     12.011
  2479         HA    707    ASP    HB1   2475       0.09      1.008
  2480         HA    707    ASP    HB2   2476       0.09      1.008
  2481         CC    707    ASP     CG   2477       0.62     12.011
  2482         OC    707    ASP    OD1   2478      -0.76     15.999
  2483         OC    707    ASP    OD2   2479      -0.76     15.999
  2484          C    707    ASP      C   2480       0.51     12.011
  2485          O    707    ASP      O   2481      -0.51     15.999   ; qtot -10
; residue 708 TYR rtp TYR  q  0.0
  2486        NH1    708    TYR      N   2482      -0.47     14.007
  2487          H    708    TYR     HN   2483       0.31      1.008
  2488        CT1    708    TYR     CA   2484       0.07     12.011
  2489         HB    708    TYR     HA   2485       0.09      1.008
  2490        CT2    708    TYR     CB   2486      -0.18     12.011
  2491         HA    708    TYR    HB1   2487       0.09      1.008
  2492         HA    708    TYR    HB2   2488       0.09      1.008
  2493         CA    708    TYR     CG   2489          0     12.011
  2494         CA    708    TYR    CD1   2490     -0.115     12.011
  2495         HP    708    TYR    HD1   2491      0.115      1.008
  2496         CA    708    TYR    CE1   2492     -0.115     12.011
  2497         HP    708    TYR    HE1   2493      0.115      1.008
  2498         CA    708    TYR     CZ   2494       0.11     12.011
  2499        OH1    708    TYR     OH   2495      -0.54     15.999
  2500          H    708    TYR     HH   2496       0.43      1.008
  2501         CA    708    TYR    CD2   2497     -0.115     12.011
  2502         HP    708    TYR    HD2   2498      0.115      1.008
  2503         CA    708    TYR    CE2   2499     -0.115     12.011
  2504         HP    708    TYR    HE2   2500      0.115      1.008
  2505          C    708    TYR      C   2501       0.51     12.011
  2506          O    708    TYR      O   2502      -0.51     15.999   ; qtot -10
; residue 709 LEU rtp LEU  q  0.0
  2507        NH1    709    LEU      N   2503      -0.47     14.007
  2508          H    709    LEU     HN   2504       0.31      1.008
  2509        CT1    709    LEU     CA   2505       0.07     12.011
  2510         HB    709    LEU     HA   2506       0.09      1.008
  2511        CT2    709    LEU     CB   2507      -0.18     12.011
  2512         HA    709    LEU    HB1   2508       0.09      1.008
  2513         HA    709    LEU    HB2   2509       0.09      1.008
  2514        CT1    709    LEU     CG   2510      -0.09     12.011
  2515         HA    709    LEU     HG   2511       0.09      1.008
  2516        CT3    709    LEU    CD1   2512      -0.27     12.011
  2517         HA    709    LEU   HD11   2513       0.09      1.008
  2518         HA    709    LEU   HD12   2514       0.09      1.008
  2519         HA    709    LEU   HD13   2515       0.09      1.008
  2520        CT3    709    LEU    CD2   2516      -0.27     12.011
  2521         HA    709    LEU   HD21   2517       0.09      1.008
  2522         HA    709    LEU   HD22   2518       0.09      1.008
  2523         HA    709    LEU   HD23   2519       0.09      1.008
  2524          C    709    LEU      C   2520       0.51     12.011
  2525          O    709    LEU      O   2521      -0.51     15.999   ; qtot -10
; residue 710 PHE rtp PHE  q  0.0
  2526        NH1    710    PHE      N   2522      -0.47     14.007
  2527          H    710    PHE     HN   2523       0.31      1.008
  2528        CT1    710    PHE     CA   2524       0.07     12.011
  2529         HB    710    PHE     HA   2525       0.09      1.008
  2530        CT2    710    PHE     CB   2526      -0.18     12.011
  2531         HA    710    PHE    HB1   2527       0.09      1.008
  2532         HA    710    PHE    HB2   2528       0.09      1.008
  2533         CA    710    PHE     CG   2529          0     12.011
  2534         CA    710    PHE    CD1   2530     -0.115     12.011
  2535         HP    710    PHE    HD1   2531      0.115      1.008
  2536         CA    710    PHE    CE1   2532     -0.115     12.011
  2537         HP    710    PHE    HE1   2533      0.115      1.008
  2538         CA    710    PHE     CZ   2534     -0.115     12.011
  2539         HP    710    PHE     HZ   2535      0.115      1.008
  2540         CA    710    PHE    CD2   2536     -0.115     12.011
  2541         HP    710    PHE    HD2   2537      0.115      1.008
  2542         CA    710    PHE    CE2   2538     -0.115     12.011
  2543         HP    710    PHE    HE2   2539      0.115      1.008
  2544          C    710    PHE      C   2540       0.51     12.011
  2545          O    710    PHE      O   2541      -0.51     15.999   ; qtot -10
; residue 711 GLN rtp GLN  q  0.0
  2546        NH1    711    GLN      N   2542      -0.47     14.007
  2547          H    711    GLN     HN   2543       0.31      1.008
  2548        CT1    711    GLN     CA   2544       0.07     12.011
  2549         HB    711    GLN     HA   2545       0.09      1.008
  2550        CT2    711    GLN     CB   2546      -0.18     12.011
  2551         HA    711    GLN    HB1   2547       0.09      1.008
  2552         HA    711    GLN    HB2   2548       0.09      1.008
  2553        CT2    711    GLN     CG   2549      -0.18     12.011
  2554         HA    711    GLN    HG1   2550       0.09      1.008
  2555         HA    711    GLN    HG2   2551       0.09      1.008
  2556         CC    711    GLN     CD   2552       0.55     12.011
  2557          O    711    GLN    OE1   2553      -0.55     15.999
  2558        NH2    711    GLN    NE2   2554      -0.62     14.007
  2559          H    711    GLN   HE21   2555       0.32      1.008
  2560          H    711    GLN   HE22   2556        0.3      1.008
  2561          C    711    GLN      C   2557       0.51     12.011
  2562          O    711    GLN      O   2558      -0.51     15.999   ; qtot -10
; residue 712 VAL rtp VAL  q  0.0
  2563        NH1    712    VAL      N   2559      -0.47     14.007
  2564          H    712    VAL     HN   2560       0.31      1.008
  2565        CT1    712    VAL     CA   2561       0.07     12.011
  2566         HB    712    VAL     HA   2562       0.09      1.008
  2567        CT1    712    VAL     CB   2563      -0.09     12.011
  2568         HA    712    VAL     HB   2564       0.09      1.008
  2569        CT3    712    VAL    CG1   2565      -0.27     12.011
  2570         HA    712    VAL   HG11   2566       0.09      1.008
  2571         HA    712    VAL   HG12   2567       0.09      1.008
  2572         HA    712    VAL   HG13   2568       0.09      1.008
  2573        CT3    712    VAL    CG2   2569      -0.27     12.011
  2574         HA    712    VAL   HG21   2570       0.09      1.008
  2575         HA    712    VAL   HG22   2571       0.09      1.008
  2576         HA    712    VAL   HG23   2572       0.09      1.008
  2577          C    712    VAL      C   2573       0.51     12.011
  2578          O    712    VAL      O   2574      -0.51     15.999   ; qtot -10
; residue 713 VAL rtp VAL  q  0.0
  2579        NH1    713    VAL      N   2575      -0.47     14.007
  2580          H    713    VAL     HN   2576       0.31      1.008
  2581        CT1    713    VAL     CA   2577       0.07     12.011
  2582         HB    713    VAL     HA   2578       0.09      1.008
  2583        CT1    713    VAL     CB   2579      -0.09     12.011
  2584         HA    713    VAL     HB   2580       0.09      1.008
  2585        CT3    713    VAL    CG1   2581      -0.27     12.011
  2586         HA    713    VAL   HG11   2582       0.09      1.008
  2587         HA    713    VAL   HG12   2583       0.09      1.008
  2588         HA    713    VAL   HG13   2584       0.09      1.008
  2589        CT3    713    VAL    CG2   2585      -0.27     12.011
  2590         HA    713    VAL   HG21   2586       0.09      1.008
  2591         HA    713    VAL   HG22   2587       0.09      1.008
  2592         HA    713    VAL   HG23   2588       0.09      1.008
  2593          C    713    VAL      C   2589       0.51     12.011
  2594          O    713    VAL      O   2590      -0.51     15.999   ; qtot -10
; residue 714 ILE rtp ILE  q  0.0
  2595        NH1    714    ILE      N   2591      -0.47     14.007
  2596          H    714    ILE     HN   2592       0.31      1.008
  2597        CT1    714    ILE     CA   2593       0.07     12.011
  2598         HB    714    ILE     HA   2594       0.09      1.008
  2599        CT1    714    ILE     CB   2595      -0.09     12.011
  2600         HA    714    ILE     HB   2596       0.09      1.008
  2601        CT3    714    ILE    CG2   2597      -0.27     12.011
  2602         HA    714    ILE   HG21   2598       0.09      1.008
  2603         HA    714    ILE   HG22   2599       0.09      1.008
  2604         HA    714    ILE   HG23   2600       0.09      1.008
  2605        CT2    714    ILE    CG1   2601      -0.18     12.011
  2606         HA    714    ILE   HG11   2602       0.09      1.008
  2607         HA    714    ILE   HG12   2603       0.09      1.008
  2608        CT3    714    ILE     CD   2604      -0.27     12.011
  2609         HA    714    ILE    HD1   2605       0.09      1.008
  2610         HA    714    ILE    HD2   2606       0.09      1.008
  2611         HA    714    ILE    HD3   2607       0.09      1.008
  2612          C    714    ILE      C   2608       0.51     12.011
  2613          O    714    ILE      O   2609      -0.51     15.999   ; qtot -10
; residue 715 ASN rtp ASN  q  0.0
  2614        NH1    715    ASN      N   2610      -0.47     14.007
  2615          H    715    ASN     HN   2611       0.31      1.008
  2616        CT1    715    ASN     CA   2612       0.07     12.011
  2617         HB    715    ASN     HA   2613       0.09      1.008
  2618        CT2    715    ASN     CB   2614      -0.18     12.011
  2619         HA    715    ASN    HB1   2615       0.09      1.008
  2620         HA    715    ASN    HB2   2616       0.09      1.008
  2621         CC    715    ASN     CG   2617       0.55     12.011
  2622          O    715    ASN    OD1   2618      -0.55     15.999
  2623        NH2    715    ASN    ND2   2619      -0.62     14.007
  2624          H    715    ASN   HD21   2620       0.32      1.008
  2625          H    715    ASN   HD22   2621        0.3      1.008
  2626          C    715    ASN      C   2622       0.51     12.011
  2627          O    715    ASN      O   2623      -0.51     15.999   ; qtot -10
; residue 716 PRO rtp PRO  q  0.0
  2628          N    716    PRO      N   2624      -0.29     14.007
  2629        CP3    716    PRO     CD   2625          0     12.011
  2630         HA    716    PRO    HD1   2626       0.09      1.008
  2631         HA    716    PRO    HD2   2627       0.09      1.008
  2632        CP1    716    PRO     CA   2628       0.02     12.011
  2633         HB    716    PRO     HA   2629       0.09      1.008
  2634        CP2    716    PRO     CB   2630      -0.18     12.011
  2635         HA    716    PRO    HB1   2631       0.09      1.008
  2636         HA    716    PRO    HB2   2632       0.09      1.008
  2637        CP2    716    PRO     CG   2633      -0.18     12.011
  2638         HA    716    PRO    HG1   2634       0.09      1.008
  2639         HA    716    PRO    HG2   2635       0.09      1.008
  2640          C    716    PRO      C   2636       0.51     12.011
  2641          O    716    PRO      O   2637      -0.51     15.999   ; qtot -10
; residue 717 ASN rtp ASN  q  0.0
  2642        NH1    717    ASN      N   2638      -0.47     14.007
  2643          H    717    ASN     HN   2639       0.31      1.008
  2644        CT1    717    ASN     CA   2640       0.07     12.011
  2645         HB    717    ASN     HA   2641       0.09      1.008
  2646        CT2    717    ASN     CB   2642      -0.18     12.011
  2647         HA    717    ASN    HB1   2643       0.09      1.008
  2648         HA    717    ASN    HB2   2644       0.09      1.008
  2649         CC    717    ASN     CG   2645       0.55     12.011
  2650          O    717    ASN    OD1   2646      -0.55     15.999
  2651        NH2    717    ASN    ND2   2647      -0.62     14.007
  2652          H    717    ASN   HD21   2648       0.32      1.008
  2653          H    717    ASN   HD22   2649        0.3      1.008
  2654          C    717    ASN      C   2650       0.51     12.011
  2655          O    717    ASN      O   2651      -0.51     15.999   ; qtot -10
; residue 718 PHE rtp PHE  q  0.0
  2656        NH1    718    PHE      N   2652      -0.47     14.007
  2657          H    718    PHE     HN   2653       0.31      1.008
  2658        CT1    718    PHE     CA   2654       0.07     12.011
  2659         HB    718    PHE     HA   2655       0.09      1.008
  2660        CT2    718    PHE     CB   2656      -0.18     12.011
  2661         HA    718    PHE    HB1   2657       0.09      1.008
  2662         HA    718    PHE    HB2   2658       0.09      1.008
  2663         CA    718    PHE     CG   2659          0     12.011
  2664         CA    718    PHE    CD1   2660     -0.115     12.011
  2665         HP    718    PHE    HD1   2661      0.115      1.008
  2666         CA    718    PHE    CE1   2662     -0.115     12.011
  2667         HP    718    PHE    HE1   2663      0.115      1.008
  2668         CA    718    PHE     CZ   2664     -0.115     12.011
  2669         HP    718    PHE     HZ   2665      0.115      1.008
  2670         CA    718    PHE    CD2   2666     -0.115     12.011
  2671         HP    718    PHE    HD2   2667      0.115      1.008
  2672         CA    718    PHE    CE2   2668     -0.115     12.011
  2673         HP    718    PHE    HE2   2669      0.115      1.008
  2674          C    718    PHE      C   2670       0.51     12.011
  2675          O    718    PHE      O   2671      -0.51     15.999   ; qtot -10
; residue 719 GLU rtp GLU  q -1.0
  2676        NH1    719    GLU      N   2672      -0.47     14.007
  2677          H    719    GLU     HN   2673       0.31      1.008
  2678        CT1    719    GLU     CA   2674       0.07     12.011
  2679         HB    719    GLU     HA   2675       0.09      1.008
  2680        CT2    719    GLU     CB   2676      -0.18     12.011
  2681         HA    719    GLU    HB1   2677       0.09      1.008
  2682         HA    719    GLU    HB2   2678       0.09      1.008
  2683        CT2    719    GLU     CG   2679      -0.28     12.011
  2684         HA    719    GLU    HG1   2680       0.09      1.008
  2685         HA    719    GLU    HG2   2681       0.09      1.008
  2686         CC    719    GLU     CD   2682       0.62     12.011
  2687         OC    719    GLU    OE1   2683      -0.76     15.999
  2688         OC    719    GLU    OE2   2684      -0.76     15.999
  2689          C    719    GLU      C   2685       0.51     12.011
  2690          O    719    GLU      O   2686      -0.51     15.999   ; qtot -11
; residue 720 VAL rtp VAL  q  0.0
  2691        NH1    720    VAL      N   2687      -0.47     14.007
  2692          H    720    VAL     HN   2688       0.31      1.008
  2693        CT1    720    VAL     CA   2689       0.07     12.011
  2694         HB    720    VAL     HA   2690       0.09      1.008
  2695        CT1    720    VAL     CB   2691      -0.09     12.011
  2696         HA    720    VAL     HB   2692       0.09      1.008
  2697        CT3    720    VAL    CG1   2693      -0.27     12.011
  2698         HA    720    VAL   HG11   2694       0.09      1.008
  2699         HA    720    VAL   HG12   2695       0.09      1.008
  2700         HA    720    VAL   HG13   2696       0.09      1.008
  2701        CT3    720    VAL    CG2   2697      -0.27     12.011
  2702         HA    720    VAL   HG21   2698       0.09      1.008
  2703         HA    720    VAL   HG22   2699       0.09      1.008
  2704         HA    720    VAL   HG23   2700       0.09      1.008
  2705          C    720    VAL      C   2701       0.51     12.011
  2706          O    720    VAL      O   2702      -0.51     15.999   ; qtot -11
; residue 721 ALA rtp ALA  q  0.0
  2707        NH1    721    ALA      N   2703      -0.47     14.007
  2708          H    721    ALA     HN   2704       0.31      1.008
  2709        CT1    721    ALA     CA   2705       0.07     12.011
  2710         HB    721    ALA     HA   2706       0.09      1.008
  2711        CT3    721    ALA     CB   2707      -0.27     12.011
  2712         HA    721    ALA    HB1   2708       0.09      1.008
  2713         HA    721    ALA    HB2   2709       0.09      1.008
  2714         HA    721    ALA    HB3   2710       0.09      1.008
  2715          C    721    ALA      C   2711       0.51     12.011
  2716          O    721    ALA      O   2712      -0.51     15.999   ; qtot -11
; residue 722 GLU rtp GLU  q -1.0
  2717        NH1    722    GLU      N   2713      -0.47     14.007
  2718          H    722    GLU     HN   2714       0.31      1.008
  2719        CT1    722    GLU     CA   2715       0.07     12.011
  2720         HB    722    GLU     HA   2716       0.09      1.008
  2721        CT2    722    GLU     CB   2717      -0.18     12.011
  2722         HA    722    GLU    HB1   2718       0.09      1.008
  2723         HA    722    GLU    HB2   2719       0.09      1.008
  2724        CT2    722    GLU     CG   2720      -0.28     12.011
  2725         HA    722    GLU    HG1   2721       0.09      1.008
  2726         HA    722    GLU    HG2   2722       0.09      1.008
  2727         CC    722    GLU     CD   2723       0.62     12.011
  2728         OC    722    GLU    OE1   2724      -0.76     15.999
  2729         OC    722    GLU    OE2   2725      -0.76     15.999
  2730          C    722    GLU      C   2726       0.51     12.011
  2731          O    722    GLU      O   2727      -0.51     15.999   ; qtot -12
; residue 723 SER rtp SER  q  0.0
  2732        NH1    723    SER      N   2728      -0.47     14.007
  2733          H    723    SER     HN   2729       0.31      1.008
  2734        CT1    723    SER     CA   2730       0.07     12.011
  2735         HB    723    SER     HA   2731       0.09      1.008
  2736        CT2    723    SER     CB   2732       0.05     12.011
  2737         HA    723    SER    HB1   2733       0.09      1.008
  2738         HA    723    SER    HB2   2734       0.09      1.008
  2739        OH1    723    SER     OG   2735      -0.66     15.999
  2740          H    723    SER    HG1   2736       0.43      1.008
  2741          C    723    SER      C   2737       0.51     12.011
  2742          O    723    SER      O   2738      -0.51     15.999   ; qtot -12
; residue 724 ASP rtp ASP  q -1.0
  2743        NH1    724    ASP      N   2739      -0.47     14.007
  2744          H    724    ASP     HN   2740       0.31      1.008
  2745        CT1    724    ASP     CA   2741       0.07     12.011
  2746         HB    724    ASP     HA   2742       0.09      1.008
  2747        CT2    724    ASP     CB   2743      -0.28     12.011
  2748         HA    724    ASP    HB1   2744       0.09      1.008
  2749         HA    724    ASP    HB2   2745       0.09      1.008
  2750         CC    724    ASP     CG   2746       0.62     12.011
  2751         OC    724    ASP    OD1   2747      -0.76     15.999
  2752         OC    724    ASP    OD2   2748      -0.76     15.999
  2753          C    724    ASP      C   2749       0.51     12.011
  2754          O    724    ASP      O   2750      -0.51     15.999   ; qtot -13
; residue 725 TYR rtp TYR  q  0.0
  2755        NH1    725    TYR      N   2751      -0.47     14.007
  2756          H    725    TYR     HN   2752       0.31      1.008
  2757        CT1    725    TYR     CA   2753       0.07     12.011
  2758         HB    725    TYR     HA   2754       0.09      1.008
  2759        CT2    725    TYR     CB   2755      -0.18     12.011
  2760         HA    725    TYR    HB1   2756       0.09      1.008
  2761         HA    725    TYR    HB2   2757       0.09      1.008
  2762         CA    725    TYR     CG   2758          0     12.011
  2763         CA    725    TYR    CD1   2759     -0.115     12.011
  2764         HP    725    TYR    HD1   2760      0.115      1.008
  2765         CA    725    TYR    CE1   2761     -0.115     12.011
  2766         HP    725    TYR    HE1   2762      0.115      1.008
  2767         CA    725    TYR     CZ   2763       0.11     12.011
  2768        OH1    725    TYR     OH   2764      -0.54     15.999
  2769          H    725    TYR     HH   2765       0.43      1.008
  2770         CA    725    TYR    CD2   2766     -0.115     12.011
  2771         HP    725    TYR    HD2   2767      0.115      1.008
  2772         CA    725    TYR    CE2   2768     -0.115     12.011
  2773         HP    725    TYR    HE2   2769      0.115      1.008
  2774          C    725    TYR      C   2770       0.51     12.011
  2775          O    725    TYR      O   2771      -0.51     15.999   ; qtot -13
; residue 726 SER rtp SER  q  0.0
  2776        NH1    726    SER      N   2772      -0.47     14.007
  2777          H    726    SER     HN   2773       0.31      1.008
  2778        CT1    726    SER     CA   2774       0.07     12.011
  2779         HB    726    SER     HA   2775       0.09      1.008
  2780        CT2    726    SER     CB   2776       0.05     12.011
  2781         HA    726    SER    HB1   2777       0.09      1.008
  2782         HA    726    SER    HB2   2778       0.09      1.008
  2783        OH1    726    SER     OG   2779      -0.66     15.999
  2784          H    726    SER    HG1   2780       0.43      1.008
  2785          C    726    SER      C   2781       0.51     12.011
  2786          O    726    SER      O   2782      -0.51     15.999   ; qtot -13
; residue 727 ASN rtp ASN  q  0.0
  2787        NH1    727    ASN      N   2783      -0.47     14.007
  2788          H    727    ASN     HN   2784       0.31      1.008
  2789        CT1    727    ASN     CA   2785       0.07     12.011
  2790         HB    727    ASN     HA   2786       0.09      1.008
  2791        CT2    727    ASN     CB   2787      -0.18     12.011
  2792         HA    727    ASN    HB1   2788       0.09      1.008
  2793         HA    727    ASN    HB2   2789       0.09      1.008
  2794         CC    727    ASN     CG   2790       0.55     12.011
  2795          O    727    ASN    OD1   2791      -0.55     15.999
  2796        NH2    727    ASN    ND2   2792      -0.62     14.007
  2797          H    727    ASN   HD21   2793       0.32      1.008
  2798          H    727    ASN   HD22   2794        0.3      1.008
  2799          C    727    ASN      C   2795       0.51     12.011
  2800          O    727    ASN      O   2796      -0.51     15.999   ; qtot -13
; residue 728 ASN rtp ASN  q  0.0
  2801        NH1    728    ASN      N   2797      -0.47     14.007
  2802          H    728    ASN     HN   2798       0.31      1.008
  2803        CT1    728    ASN     CA   2799       0.07     12.011
  2804         HB    728    ASN     HA   2800       0.09      1.008
  2805        CT2    728    ASN     CB   2801      -0.18     12.011
  2806         HA    728    ASN    HB1   2802       0.09      1.008
  2807         HA    728    ASN    HB2   2803       0.09      1.008
  2808         CC    728    ASN     CG   2804       0.55     12.011
  2809          O    728    ASN    OD1   2805      -0.55     15.999
  2810        NH2    728    ASN    ND2   2806      -0.62     14.007
  2811          H    728    ASN   HD21   2807       0.32      1.008
  2812          H    728    ASN   HD22   2808        0.3      1.008
  2813          C    728    ASN      C   2809       0.51     12.011
  2814          O    728    ASN      O   2810      -0.51     15.999   ; qtot -13
; residue 729 ILE rtp ILE  q  0.0
  2815        NH1    729    ILE      N   2811      -0.47     14.007
  2816          H    729    ILE     HN   2812       0.31      1.008
  2817        CT1    729    ILE     CA   2813       0.07     12.011
  2818         HB    729    ILE     HA   2814       0.09      1.008
  2819        CT1    729    ILE     CB   2815      -0.09     12.011
  2820         HA    729    ILE     HB   2816       0.09      1.008
  2821        CT3    729    ILE    CG2   2817      -0.27     12.011
  2822         HA    729    ILE   HG21   2818       0.09      1.008
  2823         HA    729    ILE   HG22   2819       0.09      1.008
  2824         HA    729    ILE   HG23   2820       0.09      1.008
  2825        CT2    729    ILE    CG1   2821      -0.18     12.011
  2826         HA    729    ILE   HG11   2822       0.09      1.008
  2827         HA    729    ILE   HG12   2823       0.09      1.008
  2828        CT3    729    ILE     CD   2824      -0.27     12.011
  2829         HA    729    ILE    HD1   2825       0.09      1.008
  2830         HA    729    ILE    HD2   2826       0.09      1.008
  2831         HA    729    ILE    HD3   2827       0.09      1.008
  2832          C    729    ILE      C   2828       0.51     12.011
  2833          O    729    ILE      O   2829      -0.51     15.999   ; qtot -13
; residue 730 MET rtp MET  q  0.0
  2834        NH1    730    MET      N   2830      -0.47     14.007
  2835          H    730    MET     HN   2831       0.31      1.008
  2836        CT1    730    MET     CA   2832       0.07     12.011
  2837         HB    730    MET     HA   2833       0.09      1.008
  2838        CT2    730    MET     CB   2834      -0.18     12.011
  2839         HA    730    MET    HB1   2835       0.09      1.008
  2840         HA    730    MET    HB2   2836       0.09      1.008
  2841        CT2    730    MET     CG   2837      -0.14     12.011
  2842         HA    730    MET    HG1   2838       0.09      1.008
  2843         HA    730    MET    HG2   2839       0.09      1.008
  2844          S    730    MET     SD   2840      -0.09      32.06
  2845        CT3    730    MET     CE   2841      -0.22     12.011
  2846         HA    730    MET    HE1   2842       0.09      1.008
  2847         HA    730    MET    HE2   2843       0.09      1.008
  2848         HA    730    MET    HE3   2844       0.09      1.008
  2849          C    730    MET      C   2845       0.51     12.011
  2850          O    730    MET      O   2846      -0.51     15.999   ; qtot -13
; residue 731 LYS rtp LYS  q +1.0
  2851        NH1    731    LYS      N   2847      -0.47     14.007
  2852          H    731    LYS     HN   2848       0.31      1.008
  2853        CT1    731    LYS     CA   2849       0.07     12.011
  2854         HB    731    LYS     HA   2850       0.09      1.008
  2855        CT2    731    LYS     CB   2851      -0.18     12.011
  2856         HA    731    LYS    HB1   2852       0.09      1.008
  2857         HA    731    LYS    HB2   2853       0.09      1.008
  2858        CT2    731    LYS     CG   2854      -0.18     12.011
  2859         HA    731    LYS    HG1   2855       0.09      1.008
  2860         HA    731    LYS    HG2   2856       0.09      1.008
  2861        CT2    731    LYS     CD   2857      -0.18     12.011
  2862         HA    731    LYS    HD1   2858       0.09      1.008
  2863         HA    731    LYS    HD2   2859       0.09      1.008
  2864        CT2    731    LYS     CE   2860       0.21     12.011
  2865         HA    731    LYS    HE1   2861       0.05      1.008
  2866         HA    731    LYS    HE2   2862       0.05      1.008
  2867        NH3    731    LYS     NZ   2863       -0.3     14.007
  2868         HC    731    LYS    HZ1   2864       0.33      1.008
  2869         HC    731    LYS    HZ2   2865       0.33      1.008
  2870         HC    731    LYS    HZ3   2866       0.33      1.008
  2871          C    731    LYS      C   2867       0.51     12.011
  2872          O    731    LYS      O   2868      -0.51     15.999   ; qtot -12
; residue 732 CYS rtp CYS2 q  0.0
  2873        NH1    732    CYS      N   2869      -0.47     14.007
  2874          H    732    CYS     HN   2870       0.31      1.008
  2875        CT1    732    CYS     CA   2871       0.07     12.011
  2876         HB    732    CYS     HA   2872       0.09      1.008
  2877        CT2    732    CYS     CB   2873       -0.1     12.011
  2878         HA    732    CYS    HB1   2874       0.09      1.008
  2879         HA    732    CYS    HB2   2875       0.09      1.008
  2880         SM    732    CYS     SG   2876      -0.08      32.06
  2881          C    732    CYS      C   2877       0.51     12.011
  2882          O    732    CYS      O   2878      -0.51     15.999   ; qtot -12
; residue 733 ARG rtp ARG  q +1.0
  2883        NH1    733    ARG      N   2879      -0.47     14.007
  2884          H    733    ARG     HN   2880       0.31      1.008
  2885        CT1    733    ARG     CA   2881       0.07     12.011
  2886         HB    733    ARG     HA   2882       0.09      1.008
  2887        CT2    733    ARG     CB   2883      -0.18     12.011
  2888         HA    733    ARG    HB1   2884       0.09      1.008
  2889         HA    733    ARG    HB2   2885       0.09      1.008
  2890        CT2    733    ARG     CG   2886      -0.18     12.011
  2891         HA    733    ARG    HG1   2887       0.09      1.008
  2892         HA    733    ARG    HG2   2888       0.09      1.008
  2893        CT2    733    ARG     CD   2889        0.2     12.011
  2894         HA    733    ARG    HD1   2890       0.09      1.008
  2895         HA    733    ARG    HD2   2891       0.09      1.008
  2896        NC2    733    ARG     NE   2892       -0.7     14.007
  2897         HC    733    ARG     HE   2893       0.44      1.008
  2898          C    733    ARG     CZ   2894       0.64     12.011
  2899        NC2    733    ARG    NH1   2895       -0.8     14.007
  2900         HC    733    ARG   HH11   2896       0.46      1.008
  2901         HC    733    ARG   HH12   2897       0.46      1.008
  2902        NC2    733    ARG    NH2   2898       -0.8     14.007
  2903         HC    733    ARG   HH21   2899       0.46      1.008
  2904         HC    733    ARG   HH22   2900       0.46      1.008
  2905          C    733    ARG      C   2901       0.51     12.011
  2906          O    733    ARG      O   2902      -0.51     15.999   ; qtot -11
; residue 734 SER rtp SER  q  0.0
  2907        NH1    734    SER      N   2903      -0.47     14.007
  2908          H    734    SER     HN   2904       0.31      1.008
  2909        CT1    734    SER     CA   2905       0.07     12.011
  2910         HB    734    SER     HA   2906       0.09      1.008
  2911        CT2    734    SER     CB   2907       0.05     12.011
  2912         HA    734    SER    HB1   2908       0.09      1.008
  2913         HA    734    SER    HB2   2909       0.09      1.008
  2914        OH1    734    SER     OG   2910      -0.66     15.999
  2915          H    734    SER    HG1   2911       0.43      1.008
  2916          C    734    SER      C   2912       0.51     12.011
  2917          O    734    SER      O   2913      -0.51     15.999   ; qtot -11
; residue 735 ARG rtp ARG  q +1.0
  2918        NH1    735    ARG      N   2914      -0.47     14.007
  2919          H    735    ARG     HN   2915       0.31      1.008
  2920        CT1    735    ARG     CA   2916       0.07     12.011
  2921         HB    735    ARG     HA   2917       0.09      1.008
  2922        CT2    735    ARG     CB   2918      -0.18     12.011
  2923         HA    735    ARG    HB1   2919       0.09      1.008
  2924         HA    735    ARG    HB2   2920       0.09      1.008
  2925        CT2    735    ARG     CG   2921      -0.18     12.011
  2926         HA    735    ARG    HG1   2922       0.09      1.008
  2927         HA    735    ARG    HG2   2923       0.09      1.008
  2928        CT2    735    ARG     CD   2924        0.2     12.011
  2929         HA    735    ARG    HD1   2925       0.09      1.008
  2930         HA    735    ARG    HD2   2926       0.09      1.008
  2931        NC2    735    ARG     NE   2927       -0.7     14.007
  2932         HC    735    ARG     HE   2928       0.44      1.008
  2933          C    735    ARG     CZ   2929       0.64     12.011
  2934        NC2    735    ARG    NH1   2930       -0.8     14.007
  2935         HC    735    ARG   HH11   2931       0.46      1.008
  2936         HC    735    ARG   HH12   2932       0.46      1.008
  2937        NC2    735    ARG    NH2   2933       -0.8     14.007
  2938         HC    735    ARG   HH21   2934       0.46      1.008
  2939         HC    735    ARG   HH22   2935       0.46      1.008
  2940          C    735    ARG      C   2936       0.51     12.011
  2941          O    735    ARG      O   2937      -0.51     15.999   ; qtot -10
; residue 736 TYR rtp TYR  q  0.0
  2942        NH1    736    TYR      N   2938      -0.47     14.007
  2943          H    736    TYR     HN   2939       0.31      1.008
  2944        CT1    736    TYR     CA   2940       0.07     12.011
  2945         HB    736    TYR     HA   2941       0.09      1.008
  2946        CT2    736    TYR     CB   2942      -0.18     12.011
  2947         HA    736    TYR    HB1   2943       0.09      1.008
  2948         HA    736    TYR    HB2   2944       0.09      1.008
  2949         CA    736    TYR     CG   2945          0     12.011
  2950         CA    736    TYR    CD1   2946     -0.115     12.011
  2951         HP    736    TYR    HD1   2947      0.115      1.008
  2952         CA    736    TYR    CE1   2948     -0.115     12.011
  2953         HP    736    TYR    HE1   2949      0.115      1.008
  2954         CA    736    TYR     CZ   2950       0.11     12.011
  2955        OH1    736    TYR     OH   2951      -0.54     15.999
  2956          H    736    TYR     HH   2952       0.43      1.008
  2957         CA    736    TYR    CD2   2953     -0.115     12.011
  2958         HP    736    TYR    HD2   2954      0.115      1.008
  2959         CA    736    TYR    CE2   2955     -0.115     12.011
  2960         HP    736    TYR    HE2   2956      0.115      1.008
  2961          C    736    TYR      C   2957       0.51     12.011
  2962          O    736    TYR      O   2958      -0.51     15.999   ; qtot -10
; residue 737 ASP rtp ASP  q -1.0
  2963        NH1    737    ASP      N   2959      -0.47     14.007
  2964          H    737    ASP     HN   2960       0.31      1.008
  2965        CT1    737    ASP     CA   2961       0.07     12.011
  2966         HB    737    ASP     HA   2962       0.09      1.008
  2967        CT2    737    ASP     CB   2963      -0.28     12.011
  2968         HA    737    ASP    HB1   2964       0.09      1.008
  2969         HA    737    ASP    HB2   2965       0.09      1.008
  2970         CC    737    ASP     CG   2966       0.62     12.011
  2971         OC    737    ASP    OD1   2967      -0.76     15.999
  2972         OC    737    ASP    OD2   2968      -0.76     15.999
  2973          C    737    ASP      C   2969       0.51     12.011
  2974          O    737    ASP      O   2970      -0.51     15.999   ; qtot -11
; residue 738 GLY rtp GLY  q  0.0
  2975        NH1    738    GLY      N   2971      -0.47     14.007
  2976          H    738    GLY     HN   2972       0.31      1.008
  2977        CT2    738    GLY     CA   2973      -0.02     12.011
  2978         HB    738    GLY    HA1   2974       0.09      1.008
  2979         HB    738    GLY    HA2   2975       0.09      1.008
  2980          C    738    GLY      C   2976       0.51     12.011
  2981          O    738    GLY      O   2977      -0.51     15.999   ; qtot -11
; residue 739 HSD rtp HSD  q  0.0
  2982        NH1    739    HSD      N   2978      -0.47     14.007
  2983          H    739    HSD     HN   2979       0.31      1.008
  2984        CT1    739    HSD     CA   2980       0.07     12.011
  2985         HB    739    HSD     HA   2981       0.09      1.008
  2986        CT2    739    HSD     CB   2982      -0.09     12.011
  2987         HA    739    HSD    HB1   2983       0.09      1.008
  2988         HA    739    HSD    HB2   2984       0.09      1.008
  2989        NR1    739    HSD    ND1   2985      -0.36     14.007
  2990          H    739    HSD    HD1   2986       0.32      1.008
  2991       CPH1    739    HSD     CG   2987      -0.05     12.011
  2992       CPH2    739    HSD    CE1   2988       0.25     12.011
  2993        HR1    739    HSD    HE1   2989       0.13      1.008
  2994        NR2    739    HSD    NE2   2990       -0.7     14.007
  2995       CPH1    739    HSD    CD2   2991       0.22     12.011
  2996        HR3    739    HSD    HD2   2992        0.1      1.008
  2997          C    739    HSD      C   2993       0.51     12.011
  2998          O    739    HSD      O   2994      -0.51     15.999   ; qtot -11
; residue 740 ARG rtp ARG  q +1.0
  2999        NH1    740    ARG      N   2995      -0.47     14.007
  3000          H    740    ARG     HN   2996       0.31      1.008
  3001        CT1    740    ARG     CA   2997       0.07     12.011
  3002         HB    740    ARG     HA   2998       0.09      1.008
  3003        CT2    740    ARG     CB   2999      -0.18     12.011
  3004         HA    740    ARG    HB1   3000       0.09      1.008
  3005         HA    740    ARG    HB2   3001       0.09      1.008
  3006        CT2    740    ARG     CG   3002      -0.18     12.011
  3007         HA    740    ARG    HG1   3003       0.09      1.008
  3008         HA    740    ARG    HG2   3004       0.09      1.008
  3009        CT2    740    ARG     CD   3005        0.2     12.011
  3010         HA    740    ARG    HD1   3006       0.09      1.008
  3011         HA    740    ARG    HD2   3007       0.09      1.008
  3012        NC2    740    ARG     NE   3008       -0.7     14.007
  3013         HC    740    ARG     HE   3009       0.44      1.008
  3014          C    740    ARG     CZ   3010       0.64     12.011
  3015        NC2    740    ARG    NH1   3011       -0.8     14.007
  3016         HC    740    ARG   HH11   3012       0.46      1.008
  3017         HC    740    ARG   HH12   3013       0.46      1.008
  3018        NC2    740    ARG    NH2   3014       -0.8     14.007
  3019         HC    740    ARG   HH21   3015       0.46      1.008
  3020         HC    740    ARG   HH22   3016       0.46      1.008
  3021          C    740    ARG      C   3017       0.51     12.011
  3022          O    740    ARG      O   3018      -0.51     15.999   ; qtot -10
; residue 741 ILE rtp ILE  q  0.0
  3023        NH1    741    ILE      N   3019      -0.47     14.007
  3024          H    741    ILE     HN   3020       0.31      1.008
  3025        CT1    741    ILE     CA   3021       0.07     12.011
  3026         HB    741    ILE     HA   3022       0.09      1.008
  3027        CT1    741    ILE     CB   3023      -0.09     12.011
  3028         HA    741    ILE     HB   3024       0.09      1.008
  3029        CT3    741    ILE    CG2   3025      -0.27     12.011
  3030         HA    741    ILE   HG21   3026       0.09      1.008
  3031         HA    741    ILE   HG22   3027       0.09      1.008
  3032         HA    741    ILE   HG23   3028       0.09      1.008
  3033        CT2    741    ILE    CG1   3029      -0.18     12.011
  3034         HA    741    ILE   HG11   3030       0.09      1.008
  3035         HA    741    ILE   HG12   3031       0.09      1.008
  3036        CT3    741    ILE     CD   3032      -0.27     12.011
  3037         HA    741    ILE    HD1   3033       0.09      1.008
  3038         HA    741    ILE    HD2   3034       0.09      1.008
  3039         HA    741    ILE    HD3   3035       0.09      1.008
  3040          C    741    ILE      C   3036       0.51     12.011
  3041          O    741    ILE      O   3037      -0.51     15.999   ; qtot -10
; residue 742 TRP rtp TRP  q  0.0
  3042        NH1    742    TRP      N   3038      -0.47     14.007
  3043          H    742    TRP     HN   3039       0.31      1.008
  3044        CT1    742    TRP     CA   3040       0.07     12.011
  3045         HB    742    TRP     HA   3041       0.09      1.008
  3046        CT2    742    TRP     CB   3042      -0.18     12.011
  3047         HA    742    TRP    HB1   3043       0.09      1.008
  3048         HA    742    TRP    HB2   3044       0.09      1.008
  3049         CY    742    TRP     CG   3045      -0.03     12.011
  3050         CA    742    TRP    CD1   3046      0.035     12.011
  3051         HP    742    TRP    HD1   3047      0.115      1.008
  3052         NY    742    TRP    NE1   3048      -0.61     14.007
  3053          H    742    TRP    HE1   3049       0.38      1.008
  3054        CPT    742    TRP    CE2   3050       0.13     12.011
  3055        CPT    742    TRP    CD2   3051      -0.02     12.011
  3056         CA    742    TRP    CE3   3052     -0.115     12.011
  3057         HP    742    TRP    HE3   3053      0.115      1.008
  3058         CA    742    TRP    CZ3   3054     -0.115     12.011
  3059         HP    742    TRP    HZ3   3055      0.115      1.008
  3060         CA    742    TRP    CZ2   3056     -0.115     12.011
  3061         HP    742    TRP    HZ2   3057      0.115      1.008
  3062         CA    742    TRP    CH2   3058     -0.115     12.011
  3063         HP    742    TRP    HH2   3059      0.115      1.008
  3064          C    742    TRP      C   3060       0.51     12.011
  3065          O    742    TRP      O   3061      -0.51     15.999   ; qtot -10
; residue 743 MET rtp MET  q  0.0
  3066        NH1    743    MET      N   3062      -0.47     14.007
  3067          H    743    MET     HN   3063       0.31      1.008
  3068        CT1    743    MET     CA   3064       0.07     12.011
  3069         HB    743    MET     HA   3065       0.09      1.008
  3070        CT2    743    MET     CB   3066      -0.18     12.011
  3071         HA    743    MET    HB1   3067       0.09      1.008
  3072         HA    743    MET    HB2   3068       0.09      1.008
  3073        CT2    743    MET     CG   3069      -0.14     12.011
  3074         HA    743    MET    HG1   3070       0.09      1.008
  3075         HA    743    MET    HG2   3071       0.09      1.008
  3076          S    743    MET     SD   3072      -0.09      32.06
  3077        CT3    743    MET     CE   3073      -0.22     12.011
  3078         HA    743    MET    HE1   3074       0.09      1.008
  3079         HA    743    MET    HE2   3075       0.09      1.008
  3080         HA    743    MET    HE3   3076       0.09      1.008
  3081          C    743    MET      C   3077       0.51     12.011
  3082          O    743    MET      O   3078      -0.51     15.999   ; qtot -10
; residue 744 TYR rtp TYR  q  0.0
  3083        NH1    744    TYR      N   3079      -0.47     14.007
  3084          H    744    TYR     HN   3080       0.31      1.008
  3085        CT1    744    TYR     CA   3081       0.07     12.011
  3086         HB    744    TYR     HA   3082       0.09      1.008
  3087        CT2    744    TYR     CB   3083      -0.18     12.011
  3088         HA    744    TYR    HB1   3084       0.09      1.008
  3089         HA    744    TYR    HB2   3085       0.09      1.008
  3090         CA    744    TYR     CG   3086          0     12.011
  3091         CA    744    TYR    CD1   3087     -0.115     12.011
  3092         HP    744    TYR    HD1   3088      0.115      1.008
  3093         CA    744    TYR    CE1   3089     -0.115     12.011
  3094         HP    744    TYR    HE1   3090      0.115      1.008
  3095         CA    744    TYR     CZ   3091       0.11     12.011
  3096        OH1    744    TYR     OH   3092      -0.54     15.999
  3097          H    744    TYR     HH   3093       0.43      1.008
  3098         CA    744    TYR    CD2   3094     -0.115     12.011
  3099         HP    744    TYR    HD2   3095      0.115      1.008
  3100         CA    744    TYR    CE2   3096     -0.115     12.011
  3101         HP    744    TYR    HE2   3097      0.115      1.008
  3102          C    744    TYR      C   3098       0.51     12.011
  3103          O    744    TYR      O   3099      -0.51     15.999   ; qtot -10
; residue 745 ASN rtp ASN  q  0.0
  3104        NH1    745    ASN      N   3100      -0.47     14.007
  3105          H    745    ASN     HN   3101       0.31      1.008
  3106        CT1    745    ASN     CA   3102       0.07     12.011
  3107         HB    745    ASN     HA   3103       0.09      1.008
  3108        CT2    745    ASN     CB   3104      -0.18     12.011
  3109         HA    745    ASN    HB1   3105       0.09      1.008
  3110         HA    745    ASN    HB2   3106       0.09      1.008
  3111         CC    745    ASN     CG   3107       0.55     12.011
  3112          O    745    ASN    OD1   3108      -0.55     15.999
  3113        NH2    745    ASN    ND2   3109      -0.62     14.007
  3114          H    745    ASN   HD21   3110       0.32      1.008
  3115          H    745    ASN   HD22   3111        0.3      1.008
  3116          C    745    ASN      C   3112       0.51     12.011
  3117          O    745    ASN      O   3113      -0.51     15.999   ; qtot -10
; residue 746 CYS rtp CYS2 q  0.0
  3118        NH1    746    CYS      N   3114      -0.47     14.007
  3119          H    746    CYS     HN   3115       0.31      1.008
  3120        CT1    746    CYS     CA   3116       0.07     12.011
  3121         HB    746    CYS     HA   3117       0.09      1.008
  3122        CT2    746    CYS     CB   3118       -0.1     12.011
  3123         HA    746    CYS    HB1   3119       0.09      1.008
  3124         HA    746    CYS    HB2   3120       0.09      1.008
  3125         SM    746    CYS     SG   3121      -0.08      32.06
  3126          C    746    CYS      C   3122       0.51     12.011
  3127          O    746    CYS      O   3123      -0.51     15.999   ; qtot -10
; residue 747 HSP rtp HSP  q +1.0
  3128        NH1    747    HSP      N   3124      -0.47     14.007
  3129          H    747    HSP     HN   3125       0.31      1.008
  3130        CT1    747    HSP     CA   3126       0.07     12.011
  3131         HB    747    HSP     HA   3127       0.09      1.008
  3132        CT2    747    HSP     CB   3128      -0.05     12.011
  3133         HA    747    HSP    HB1   3129       0.09      1.008
  3134         HA    747    HSP    HB2   3130       0.09      1.008
  3135       CPH1    747    HSP    CD2   3131       0.19     12.011
  3136        HR1    747    HSP    HD2   3132       0.13      1.008
  3137       CPH1    747    HSP     CG   3133       0.19     12.011
  3138        NR3    747    HSP    NE2   3134      -0.51     14.007
  3139          H    747    HSP    HE2   3135       0.44      1.008
  3140        NR3    747    HSP    ND1   3136      -0.51     14.007
  3141          H    747    HSP    HD1   3137       0.44      1.008
  3142       CPH2    747    HSP    CE1   3138       0.32     12.011
  3143        HR2    747    HSP    HE1   3139       0.18      1.008
  3144          C    747    HSP      C   3140       0.51     12.011
  3145          O    747    HSP      O   3141      -0.51     15.999   ; qtot -9
; residue 748 ILE rtp ILE  q  0.0
  3146        NH1    748    ILE      N   3142      -0.47     14.007
  3147          H    748    ILE     HN   3143       0.31      1.008
  3148        CT1    748    ILE     CA   3144       0.07     12.011
  3149         HB    748    ILE     HA   3145       0.09      1.008
  3150        CT1    748    ILE     CB   3146      -0.09     12.011
  3151         HA    748    ILE     HB   3147       0.09      1.008
  3152        CT3    748    ILE    CG2   3148      -0.27     12.011
  3153         HA    748    ILE   HG21   3149       0.09      1.008
  3154         HA    748    ILE   HG22   3150       0.09      1.008
  3155         HA    748    ILE   HG23   3151       0.09      1.008
  3156        CT2    748    ILE    CG1   3152      -0.18     12.011
  3157         HA    748    ILE   HG11   3153       0.09      1.008
  3158         HA    748    ILE   HG12   3154       0.09      1.008
  3159        CT3    748    ILE     CD   3155      -0.27     12.011
  3160         HA    748    ILE    HD1   3156       0.09      1.008
  3161         HA    748    ILE    HD2   3157       0.09      1.008
  3162         HA    748    ILE    HD3   3158       0.09      1.008
  3163          C    748    ILE      C   3159       0.51     12.011
  3164          O    748    ILE      O   3160      -0.51     15.999   ; qtot -9
; residue 749 GLY rtp GLY  q  0.0
  3165        NH1    749    GLY      N   3161      -0.47     14.007
  3166          H    749    GLY     HN   3162       0.31      1.008
  3167        CT2    749    GLY     CA   3163      -0.02     12.011
  3168         HB    749    GLY    HA1   3164       0.09      1.008
  3169         HB    749    GLY    HA2   3165       0.09      1.008
  3170          C    749    GLY      C   3166       0.51     12.011
  3171          O    749    GLY      O   3167      -0.51     15.999   ; qtot -9
; residue 750 GLY rtp GLY  q  0.0
  3172        NH1    750    GLY      N   3168      -0.47     14.007
  3173          H    750    GLY     HN   3169       0.31      1.008
  3174        CT2    750    GLY     CA   3170      -0.02     12.011
  3175         HB    750    GLY    HA1   3171       0.09      1.008
  3176         HB    750    GLY    HA2   3172       0.09      1.008
  3177          C    750    GLY      C   3173       0.51     12.011
  3178          O    750    GLY      O   3174      -0.51     15.999   ; qtot -9
; residue 751 SER rtp SER  q  0.0
  3179        NH1    751    SER      N   3175      -0.47     14.007
  3180          H    751    SER     HN   3176       0.31      1.008
  3181        CT1    751    SER     CA   3177       0.07     12.011
  3182         HB    751    SER     HA   3178       0.09      1.008
  3183        CT2    751    SER     CB   3179       0.05     12.011
  3184         HA    751    SER    HB1   3180       0.09      1.008
  3185         HA    751    SER    HB2   3181       0.09      1.008
  3186        OH1    751    SER     OG   3182      -0.66     15.999
  3187          H    751    SER    HG1   3183       0.43      1.008
  3188          C    751    SER      C   3184       0.51     12.011
  3189          O    751    SER      O   3185      -0.51     15.999   ; qtot -9
; residue 752 PHE rtp PHE  q  0.0
  3190        NH1    752    PHE      N   3186      -0.47     14.007
  3191          H    752    PHE     HN   3187       0.31      1.008
  3192        CT1    752    PHE     CA   3188       0.07     12.011
  3193         HB    752    PHE     HA   3189       0.09      1.008
  3194        CT2    752    PHE     CB   3190      -0.18     12.011
  3195         HA    752    PHE    HB1   3191       0.09      1.008
  3196         HA    752    PHE    HB2   3192       0.09      1.008
  3197         CA    752    PHE     CG   3193          0     12.011
  3198         CA    752    PHE    CD1   3194     -0.115     12.011
  3199         HP    752    PHE    HD1   3195      0.115      1.008
  3200         CA    752    PHE    CE1   3196     -0.115     12.011
  3201         HP    752    PHE    HE1   3197      0.115      1.008
  3202         CA    752    PHE     CZ   3198     -0.115     12.011
  3203         HP    752    PHE     HZ   3199      0.115      1.008
  3204         CA    752    PHE    CD2   3200     -0.115     12.011
  3205         HP    752    PHE    HD2   3201      0.115      1.008
  3206         CA    752    PHE    CE2   3202     -0.115     12.011
  3207         HP    752    PHE    HE2   3203      0.115      1.008
  3208          C    752    PHE      C   3204       0.51     12.011
  3209          O    752    PHE      O   3205      -0.51     15.999   ; qtot -9
; residue 753 SER rtp SER  q  0.0
  3210        NH1    753    SER      N   3206      -0.47     14.007
  3211          H    753    SER     HN   3207       0.31      1.008
  3212        CT1    753    SER     CA   3208       0.07     12.011
  3213         HB    753    SER     HA   3209       0.09      1.008
  3214        CT2    753    SER     CB   3210       0.05     12.011
  3215         HA    753    SER    HB1   3211       0.09      1.008
  3216         HA    753    SER    HB2   3212       0.09      1.008
  3217        OH1    753    SER     OG   3213      -0.66     15.999
  3218          H    753    SER    HG1   3214       0.43      1.008
  3219          C    753    SER      C   3215       0.51     12.011
  3220          O    753    SER      O   3216      -0.51     15.999   ; qtot -9
; residue 754 GLU rtp GLU  q -1.0
  3221        NH1    754    GLU      N   3217      -0.47     14.007
  3222          H    754    GLU     HN   3218       0.31      1.008
  3223        CT1    754    GLU     CA   3219       0.07     12.011
  3224         HB    754    GLU     HA   3220       0.09      1.008
  3225        CT2    754    GLU     CB   3221      -0.18     12.011
  3226         HA    754    GLU    HB1   3222       0.09      1.008
  3227         HA    754    GLU    HB2   3223       0.09      1.008
  3228        CT2    754    GLU     CG   3224      -0.28     12.011
  3229         HA    754    GLU    HG1   3225       0.09      1.008
  3230         HA    754    GLU    HG2   3226       0.09      1.008
  3231         CC    754    GLU     CD   3227       0.62     12.011
  3232         OC    754    GLU    OE1   3228      -0.76     15.999
  3233         OC    754    GLU    OE2   3229      -0.76     15.999
  3234          C    754    GLU      C   3230       0.51     12.011
  3235          O    754    GLU      O   3231      -0.51     15.999   ; qtot -10
; residue 755 GLU rtp GLU  q -1.0
  3236        NH1    755    GLU      N   3232      -0.47     14.007
  3237          H    755    GLU     HN   3233       0.31      1.008
  3238        CT1    755    GLU     CA   3234       0.07     12.011
  3239         HB    755    GLU     HA   3235       0.09      1.008
  3240        CT2    755    GLU     CB   3236      -0.18     12.011
  3241         HA    755    GLU    HB1   3237       0.09      1.008
  3242         HA    755    GLU    HB2   3238       0.09      1.008
  3243        CT2    755    GLU     CG   3239      -0.28     12.011
  3244         HA    755    GLU    HG1   3240       0.09      1.008
  3245         HA    755    GLU    HG2   3241       0.09      1.008
  3246         CC    755    GLU     CD   3242       0.62     12.011
  3247         OC    755    GLU    OE1   3243      -0.76     15.999
  3248         OC    755    GLU    OE2   3244      -0.76     15.999
  3249          C    755    GLU      C   3245       0.51     12.011
  3250          O    755    GLU      O   3246      -0.51     15.999   ; qtot -11
; residue 756 THR rtp THR  q  0.0
  3251        NH1    756    THR      N   3247      -0.47     14.007
  3252          H    756    THR     HN   3248       0.31      1.008
  3253        CT1    756    THR     CA   3249       0.07     12.011
  3254         HB    756    THR     HA   3250       0.09      1.008
  3255        CT1    756    THR     CB   3251       0.14     12.011
  3256         HA    756    THR     HB   3252       0.09      1.008
  3257        OH1    756    THR    OG1   3253      -0.66     15.999
  3258          H    756    THR    HG1   3254       0.43      1.008
  3259        CT3    756    THR    CG2   3255      -0.27     12.011
  3260         HA    756    THR   HG21   3256       0.09      1.008
  3261         HA    756    THR   HG22   3257       0.09      1.008
  3262         HA    756    THR   HG23   3258       0.09      1.008
  3263          C    756    THR      C   3259       0.51     12.011
  3264          O    756    THR      O   3260      -0.51     15.999   ; qtot -11
; residue 757 GLU rtp GLU  q -1.0
  3265        NH1    757    GLU      N   3261      -0.47     14.007
  3266          H    757    GLU     HN   3262       0.31      1.008
  3267        CT1    757    GLU     CA   3263       0.07     12.011
  3268         HB    757    GLU     HA   3264       0.09      1.008
  3269        CT2    757    GLU     CB   3265      -0.18     12.011
  3270         HA    757    GLU    HB1   3266       0.09      1.008
  3271         HA    757    GLU    HB2   3267       0.09      1.008
  3272        CT2    757    GLU     CG   3268      -0.28     12.011
  3273         HA    757    GLU    HG1   3269       0.09      1.008
  3274         HA    757    GLU    HG2   3270       0.09      1.008
  3275         CC    757    GLU     CD   3271       0.62     12.011
  3276         OC    757    GLU    OE1   3272      -0.76     15.999
  3277         OC    757    GLU    OE2   3273      -0.76     15.999
  3278          C    757    GLU      C   3274       0.51     12.011
  3279          O    757    GLU      O   3275      -0.51     15.999   ; qtot -12
; residue 758 LYS rtp LYS  q +1.0
  3280        NH1    758    LYS      N   3276      -0.47     14.007
  3281          H    758    LYS     HN   3277       0.31      1.008
  3282        CT1    758    LYS     CA   3278       0.07     12.011
  3283         HB    758    LYS     HA   3279       0.09      1.008
  3284        CT2    758    LYS     CB   3280      -0.18     12.011
  3285         HA    758    LYS    HB1   3281       0.09      1.008
  3286         HA    758    LYS    HB2   3282       0.09      1.008
  3287        CT2    758    LYS     CG   3283      -0.18     12.011
  3288         HA    758    LYS    HG1   3284       0.09      1.008
  3289         HA    758    LYS    HG2   3285       0.09      1.008
  3290        CT2    758    LYS     CD   3286      -0.18     12.011
  3291         HA    758    LYS    HD1   3287       0.09      1.008
  3292         HA    758    LYS    HD2   3288       0.09      1.008
  3293        CT2    758    LYS     CE   3289       0.21     12.011
  3294         HA    758    LYS    HE1   3290       0.05      1.008
  3295         HA    758    LYS    HE2   3291       0.05      1.008
  3296        NH3    758    LYS     NZ   3292       -0.3     14.007
  3297         HC    758    LYS    HZ1   3293       0.33      1.008
  3298         HC    758    LYS    HZ2   3294       0.33      1.008
  3299         HC    758    LYS    HZ3   3295       0.33      1.008
  3300          C    758    LYS      C   3296       0.51     12.011
  3301          O    758    LYS      O   3297      -0.51     15.999   ; qtot -11
; residue 759 LYS rtp LYS  q +1.0
  3302        NH1    759    LYS      N   3298      -0.47     14.007
  3303          H    759    LYS     HN   3299       0.31      1.008
  3304        CT1    759    LYS     CA   3300       0.07     12.011
  3305         HB    759    LYS     HA   3301       0.09      1.008
  3306        CT2    759    LYS     CB   3302      -0.18     12.011
  3307         HA    759    LYS    HB1   3303       0.09      1.008
  3308         HA    759    LYS    HB2   3304       0.09      1.008
  3309        CT2    759    LYS     CG   3305      -0.18     12.011
  3310         HA    759    LYS    HG1   3306       0.09      1.008
  3311         HA    759    LYS    HG2   3307       0.09      1.008
  3312        CT2    759    LYS     CD   3308      -0.18     12.011
  3313         HA    759    LYS    HD1   3309       0.09      1.008
  3314         HA    759    LYS    HD2   3310       0.09      1.008
  3315        CT2    759    LYS     CE   3311       0.21     12.011
  3316         HA    759    LYS    HE1   3312       0.05      1.008
  3317         HA    759    LYS    HE2   3313       0.05      1.008
  3318        NH3    759    LYS     NZ   3314       -0.3     14.007
  3319         HC    759    LYS    HZ1   3315       0.33      1.008
  3320         HC    759    LYS    HZ2   3316       0.33      1.008
  3321         HC    759    LYS    HZ3   3317       0.33      1.008
  3322          C    759    LYS      C   3318       0.51     12.011
  3323          O    759    LYS      O   3319      -0.51     15.999   ; qtot -10
; residue 760 PHE rtp PHE  q  0.0
  3324        NH1    760    PHE      N   3320      -0.47     14.007
  3325          H    760    PHE     HN   3321       0.31      1.008
  3326        CT1    760    PHE     CA   3322       0.07     12.011
  3327         HB    760    PHE     HA   3323       0.09      1.008
  3328        CT2    760    PHE     CB   3324      -0.18     12.011
  3329         HA    760    PHE    HB1   3325       0.09      1.008
  3330         HA    760    PHE    HB2   3326       0.09      1.008
  3331         CA    760    PHE     CG   3327          0     12.011
  3332         CA    760    PHE    CD1   3328     -0.115     12.011
  3333         HP    760    PHE    HD1   3329      0.115      1.008
  3334         CA    760    PHE    CE1   3330     -0.115     12.011
  3335         HP    760    PHE    HE1   3331      0.115      1.008
  3336         CA    760    PHE     CZ   3332     -0.115     12.011
  3337         HP    760    PHE     HZ   3333      0.115      1.008
  3338         CA    760    PHE    CD2   3334     -0.115     12.011
  3339         HP    760    PHE    HD2   3335      0.115      1.008
  3340         CA    760    PHE    CE2   3336     -0.115     12.011
  3341         HP    760    PHE    HE2   3337      0.115      1.008
  3342          C    760    PHE      C   3338       0.51     12.011
  3343          O    760    PHE      O   3339      -0.51     15.999   ; qtot -10
; residue 761 GLU rtp GLU  q -1.0
  3344        NH1    761    GLU      N   3340      -0.47     14.007
  3345          H    761    GLU     HN   3341       0.31      1.008
  3346        CT1    761    GLU     CA   3342       0.07     12.011
  3347         HB    761    GLU     HA   3343       0.09      1.008
  3348        CT2    761    GLU     CB   3344      -0.18     12.011
  3349         HA    761    GLU    HB1   3345       0.09      1.008
  3350         HA    761    GLU    HB2   3346       0.09      1.008
  3351        CT2    761    GLU     CG   3347      -0.28     12.011
  3352         HA    761    GLU    HG1   3348       0.09      1.008
  3353         HA    761    GLU    HG2   3349       0.09      1.008
  3354         CC    761    GLU     CD   3350       0.62     12.011
  3355         OC    761    GLU    OE1   3351      -0.76     15.999
  3356         OC    761    GLU    OE2   3352      -0.76     15.999
  3357          C    761    GLU      C   3353       0.51     12.011
  3358          O    761    GLU      O   3354      -0.51     15.999   ; qtot -11
; residue 762 HSP rtp HSP  q  0.0
  3359        NH1    762    HSP      N   3355      -0.47     14.007
  3360          H    762    HSP     HN   3356       0.31      1.008
  3361        CT1    762    HSP     CA   3357       0.07     12.011
  3362         HB    762    HSP     HA   3358       0.09      1.008
  3363        CT2    762    HSP     CB   3359      -0.05     12.011
  3364         HA    762    HSP    HB1   3360       0.09      1.008
  3365         HA    762    HSP    HB2   3361       0.09      1.008
  3366       CPH1    762    HSP    CD2   3362       0.19     12.011
  3367        HR1    762    HSP    HD2   3363       0.13      1.008
  3368       CPH1    762    HSP     CG   3364       0.19     12.011
  3369        NR3    762    HSP    NE2   3365      -0.51     14.007
  3370          H    762    HSP    HE2   3366       0.44      1.008
  3371        NR3    762    HSP    ND1   3367      -0.51     14.007
  3372          H    762    HSP    HD1   3368       0.44      1.008
  3373       CPH2    762    HSP    CE1   3369       0.32     12.011
  3374        HR2    762    HSP    HE1   3370       0.18      1.008
  3375         CC    762    HSP      C   3371       0.34     12.011
  3376         OC    762    HSP    OT1   3372      -0.67    15.9994
  3377         OC    762    HSP    OT2   3373      -0.67    15.9994   ; qtot -11

[ bonds ]
;  ai    aj funct            c0            c1            c2            c3
    1     2     1 
    1     3     1 
    1     4     1 
    1     5     1 
    5     6     1 
    5     7     1 
    5    11     1 
    7     8     1 
    7     9     1 
    7    10     1 
   11    12     1 
   11    13     1 
   13    14     1 
   13    17     1 
   14    15     1 
   14    16     1 
   14    22     1 
   17    18     1 
   17    19     1 
   17    25     1 
   19    20     1 
   19    21     1 
   19    22     1 
   22    23     1 
   22    24     1 
   25    26     1 
   25    27     1 
   27    28     1 
   27    29     1 
   29    30     1 
   29    31     1 
   29    37     1 
   31    32     1 
   31    33     1 
   31    34     1 
   34    35     1 
   34    36     1 
   37    38     1 
   37    39     1 
   39    40     1 
   39    41     1 
   41    42     1 
   41    43     1 
   41    56     1 
   43    44     1 
   43    45     1 
   43    46     1 
   46    47     1 
   46    48     1 
   46    52     1 
   48    49     1 
   48    50     1 
   48    51     1 
   52    53     1 
   52    54     1 
   52    55     1 
   56    57     1 
   56    58     1 
   58    59     1 
   58    60     1 
   60    61     1 
   60    62     1 
   60    72     1 
   62    63     1 
   62    64     1 
   62    68     1 
   64    65     1 
   64    66     1 
   64    67     1 
   68    69     1 
   68    70     1 
   68    71     1 
   72    73     1 
   72    74     1 
   74    75     1 
   74    76     1 
   76    77     1 
   76    78     1 
   76    91     1 
   78    79     1 
   78    80     1 
   78    81     1 
   81    82     1 
   81    83     1 
   81    87     1 
   83    84     1 
   83    85     1 
   83    86     1 
   87    88     1 
   87    89     1 
   87    90     1 
   91    92     1 
   91    93     1 
   93    94     1 
   93    95     1 
   95    96     1 
   95    97     1 
   95   105     1 
   97    98     1 
   97    99     1 
   97   100     1 
  100   101     1 
  100   102     1 
  102   103     1 
  102   104     1 
  105   106     1 
  105   107     1 
  107   108     1 
  107   109     1 
  109   110     1 
  109   111     1 
  109   115     1 
  111   112     1 
  111   113     1 
  111   114     1 
  115   116     1 
  115   117     1 
  117   118     1 
  117   119     1 
  119   120     1 
  119   121     1 
  119   130     1 
  121   122     1 
  121   123     1 
  121   124     1 
  124   125     1 
  124   126     1 
  124   127     1 
  127   128     1 
  127   129     1 
  130   131     1 
  130   132     1 
  132   133     1 
  132   134     1 
  134   135     1 
  134   136     1 
  134   147     1 
  136   137     1 
  136   138     1 
  136   139     1 
  139   140     1 
  139   141     1 
  139   142     1 
  142   143     1 
  143   144     1 
  143   145     1 
  143   146     1 
  147   148     1 
  147   149     1 
  149   150     1 
  149   151     1 
  151   152     1 
  151   153     1 
  151   163     1 
  153   154     1 
  153   155     1 
  153   159     1 
  155   156     1 
  155   157     1 
  155   158     1 
  159   160     1 
  159   161     1 
  159   162     1 
  163   164     1 
  163   165     1 
  165   166     1 
  165   167     1 
  167   168     1 
  167   169     1 
  167   180     1 
  169   170     1 
  169   171     1 
  169   172     1 
  172   173     1 
  172   174     1 
  172   175     1 
  175   176     1 
  175   177     1 
  177   178     1 
  177   179     1 
  180   181     1 
  180   182     1 
  182   183     1 
  182   184     1 
  184   185     1 
  184   186     1 
  184   197     1 
  186   187     1 
  186   188     1 
  186   189     1 
  189   190     1 
  189   191     1 
  189   192     1 
  192   193     1 
  192   194     1 
  194   195     1 
  194   196     1 
  197   198     1 
  197   199     1 
  199   200     1 
  199   201     1 
  201   202     1 
  201   203     1 
  201   211     1 
  203   204     1 
  203   205     1 
  203   207     1 
  205   206     1 
  207   208     1 
  207   209     1 
  207   210     1 
  211   212     1 
  211   213     1 
  213   214     1 
  213   215     1 
  215   216     1 
  215   217     1 
  215   225     1 
  217   218     1 
  217   219     1 
  217   221     1 
  219   220     1 
  221   222     1 
  221   223     1 
  221   224     1 
  225   226     1 
  225   227     1 
  227   228     1 
  227   229     1 
  229   230     1 
  229   231     1 
  229   246     1 
  231   232     1 
  231   233     1 
  231   234     1 
  234   235     1 
  234   242     1 
  235   236     1 
  235   237     1 
  237   238     1 
  237   239     1 
  239   240     1 
  239   244     1 
  240   241     1 
  242   243     1 
  242   244     1 
  244   245     1 
  246   247     1 
  246   248     1 
  248   249     1 
  248   250     1 
  250   251     1 
  250   252     1 
  250   265     1 
  252   253     1 
  252   254     1 
  252   255     1 
  255   256     1 
  255   257     1 
  255   261     1 
  257   258     1 
  257   259     1 
  257   260     1 
  261   262     1 
  261   263     1 
  261   264     1 
  265   266     1 
  265   267     1 
  267   268     1 
  267   269     1 
  269   270     1 
  269   271     1 
  269   280     1 
  271   272     1 
  271   273     1 
  271   274     1 
  274   275     1 
  274   276     1 
  274   277     1 
  277   278     1 
  277   279     1 
  280   281     1 
  280   282     1 
  282   283     1 
  282   284     1 
  284   285     1 
  284   286     1 
  284   292     1 
  286   287     1 
  286   288     1 
  286   289     1 
  289   290     1 
  289   291     1 
  292   293     1 
  292   294     1 
  294   295     1 
  294   296     1 
  296   297     1 
  296   298     1 
  296   316     1 
  298   299     1 
  298   300     1 
  298   301     1 
  301   302     1 
  301   303     1 
  301   304     1 
  304   305     1 
  304   306     1 
  304   307     1 
  307   308     1 
  307   309     1 
  309   310     1 
  309   313     1 
  310   311     1 
  310   312     1 
  313   314     1 
  313   315     1 
  316   317     1 
  316   318     1 
  318   319     1 
  318   322     1 
  319   320     1 
  319   321     1 
  319   327     1 
  322   323     1 
  322   324     1 
  322   330     1 
  324   325     1 
  324   326     1 
  324   327     1 
  327   328     1 
  327   329     1 
  330   331     1 
  330   332     1 
  332   333     1 
  332   334     1 
  334   335     1 
  334   336     1 
  334   347     1 
  336   337     1 
  336   338     1 
  336   339     1 
  339   340     1 
  339   341     1 
  339   342     1 
  342   343     1 
  343   344     1 
  343   345     1 
  343   346     1 
  347   348     1 
  347   349     1 
  349   350     1 
  349   351     1 
  351   352     1 
  351   353     1 
  351   367     1 
  353   354     1 
  353   355     1 
  353   356     1 
  356   357     1 
  356   363     1 
  357   358     1 
  357   359     1 
  359   360     1 
  359   361     1 
  361   362     1 
  361   365     1 
  363   364     1 
  363   365     1 
  365   366     1 
  367   368     1 
  367   369     1 
  369   370     1 
  369   371     1 
  371   372     1 
  371   373     1 
  371   386     1 
  373   374     1 
  373   375     1 
  373   376     1 
  376   377     1 
  376   378     1 
  376   382     1 
  378   379     1 
  378   380     1 
  378   381     1 
  382   383     1 
  382   384     1 
  382   385     1 
  386   387     1 
  386   388     1 
  388   389     1 
  388   390     1 
  390   391     1 
  390   392     1 
  390   405     1 
  392   393     1 
  392   394     1 
  392   395     1 
  395   396     1 
  395   397     1 
  395   401     1 
  397   398     1 
  397   399     1 
  397   400     1 
  401   402     1 
  401   403     1 
  401   404     1 
  405   406     1 
  405   407     1 
  407   408     1 
  407   409     1 
  409   410     1 
  409   411     1 
  409   422     1 
  411   412     1 
  411   413     1 
  411   414     1 
  414   415     1 
  414   416     1 
  414   417     1 
  417   418     1 
  417   419     1 
  419   420     1 
  419   421     1 
  422   423     1 
  422   424     1 
  424   425     1 
  424   426     1 
  426   427     1 
  426   428     1 
  426   432     1 
  428   429     1 
  428   430     1 
  428   431     1 
  431  1235     1 
  432   433     1 
  432   434     1 
  434   435     1 
  434   436     1 
  436   437     1 
  436   438     1 
  436   442     1 
  438   439     1 
  438   440     1 
  438   441     1 
  442   443     1 
  442   444     1 
  444   445     1 
  444   446     1 
  446   447     1 
  446   448     1 
  446   459     1 
  448   449     1 
  448   450     1 
  448   451     1 
  451   452     1 
  451   453     1 
  451   454     1 
  454   455     1 
  455   456     1 
  455   457     1 
  455   458     1 
  459   460     1 
  459   461     1 
  461   462     1 
  461   463     1 
  463   464     1 
  463   465     1 
  463   474     1 
  465   466     1 
  465   467     1 
  465   468     1 
  468   469     1 
  468   470     1 
  468   471     1 
  471   472     1 
  471   473     1 
  474   475     1 
  474   476     1 
  476   477     1 
  476   478     1 
  478   479     1 
  478   480     1 
  478   489     1 
  480   481     1 
  480   482     1 
  480   483     1 
  483   484     1 
  483   485     1 
  483   486     1 
  486   487     1 
  486   488     1 
  489   490     1 
  489   491     1 
  491   492     1 
  491   493     1 
  493   494     1 
  493   495     1 
  493   503     1 
  495   496     1 
  495   497     1 
  495   498     1 
  498   499     1 
  498   500     1 
  500   501     1 
  500   502     1 
  503   504     1 
  503   505     1 
  505   506     1 
  505   507     1 
  507   508     1 
  507   509     1 
  507   513     1 
  509   510     1 
  509   511     1 
  509   512     1 
  512  2306     1 
  513   514     1 
  513   515     1 
  515   516     1 
  515   517     1 
  517   518     1 
  517   519     1 
  517   532     1 
  519   520     1 
  519   521     1 
  519   522     1 
  522   523     1 
  522   524     1 
  522   528     1 
  524   525     1 
  524   526     1 
  524   527     1 
  528   529     1 
  528   530     1 
  528   531     1 
  532   533     1 
  532   534     1 
  534   535     1 
  534   536     1 
  536   537     1 
  536   538     1 
  536   543     1 
  538   539     1 
  538   540     1 
  538   541     1 
  541   542     1 
  543   544     1 
  543   545     1 
  545   546     1 
  545   547     1 
  547   548     1 
  547   549     1 
  547   553     1 
  549   550     1 
  549   551     1 
  549   552     1 
  553   554     1 
  553   555     1 
  555   556     1 
  555   557     1 
  557   558     1 
  557   559     1 
  557   564     1 
  559   560     1 
  559   561     1 
  559   562     1 
  562   563     1 
  564   565     1 
  564   566     1 
  566   567     1 
  566   568     1 
  568   569     1 
  568   570     1 
  568   574     1 
  570   571     1 
  570   572     1 
  570   573     1 
  574   575     1 
  574   576     1 
  576   577     1 
  576   578     1 
  578   579     1 
  578   580     1 
  578   584     1 
  580   581     1 
  580   582     1 
  580   583     1 
  584   585     1 
  584   586     1 
  586   587     1 
  586   588     1 
  588   589     1 
  588   590     1 
  588   601     1 
  590   591     1 
  590   592     1 
  590   593     1 
  593   594     1 
  593   595     1 
  593   596     1 
  596   597     1 
  596   598     1 
  598   599     1 
  598   600     1 
  601   602     1 
  601   603     1 
  603   604     1 
  603   605     1 
  605   606     1 
  605   607     1 
  605   615     1 
  607   608     1 
  607   609     1 
  607   611     1 
  609   610     1 
  611   612     1 
  611   613     1 
  611   614     1 
  615   616     1 
  615   617     1 
  617   618     1 
  617   619     1 
  619   620     1 
  619   621     1 
  619   627     1 
  621   622     1 
  621   623     1 
  621   624     1 
  624   625     1 
  624   626     1 
  627   628     1 
  627   629     1 
  629   630     1 
  629   633     1 
  630   631     1 
  630   632     1 
  630   638     1 
  633   634     1 
  633   635     1 
  633   641     1 
  635   636     1 
  635   637     1 
  635   638     1 
  638   639     1 
  638   640     1 
  641   642     1 
  641   643     1 
  643   644     1 
  643   645     1 
  645   646     1 
  645   647     1 
  645   655     1 
  647   648     1 
  647   649     1 
  647   651     1 
  649   650     1 
  651   652     1 
  651   653     1 
  651   654     1 
  655   656     1 
  655   657     1 
  657   658     1 
  657   659     1 
  659   660     1 
  659   661     1 
  659   669     1 
  661   662     1 
  661   663     1 
  661   665     1 
  663   664     1 
  665   666     1 
  665   667     1 
  665   668     1 
  669   670     1 
  669   671     1 
  671   672     1 
  671   673     1 
  673   674     1 
  673   675     1 
  673   676     1 
  676   677     1 
  676   678     1 
  678   679     1 
  678   680     1 
  680   681     1 
  680   682     1 
  680   697     1 
  682   683     1 
  682   684     1 
  682   685     1 
  685   686     1 
  685   693     1 
  686   687     1 
  686   688     1 
  688   689     1 
  688   690     1 
  690   691     1 
  690   695     1 
  691   692     1 
  693   694     1 
  693   695     1 
  695   696     1 
  697   698     1 
  697   699     1 
  699   700     1 
  699   701     1 
  701   702     1 
  701   703     1 
  701   721     1 
  703   704     1 
  703   705     1 
  703   706     1 
  706   707     1 
  706   708     1 
  706   709     1 
  709   710     1 
  709   711     1 
  709   712     1 
  712   713     1 
  712   714     1 
  714   715     1 
  714   718     1 
  715   716     1 
  715   717     1 
  718   719     1 
  718   720     1 
  721   722     1 
  721   723     1 
  723   724     1 
  723   725     1 
  725   726     1 
  725   727     1 
  725   745     1 
  727   728     1 
  727   729     1 
  727   730     1 
  730   731     1 
  730   732     1 
  730   733     1 
  733   734     1 
  733   735     1 
  733   736     1 
  736   737     1 
  736   738     1 
  738   739     1 
  738   742     1 
  739   740     1 
  739   741     1 
  742   743     1 
  742   744     1 
  745   746     1 
  745   747     1 
  747   748     1 
  747   749     1 
  749   750     1 
  749   751     1 
  749   764     1 
  751   752     1 
  751   753     1 
  751   754     1 
  754   755     1 
  754   756     1 
  754   760     1 
  756   757     1 
  756   758     1 
  756   759     1 
  760   761     1 
  760   762     1 
  760   763     1 
  764   765     1 
  764   766     1 
  766   767     1 
  766   768     1 
  768   769     1 
  768   770     1 
  768   783     1 
  770   771     1 
  770   772     1 
  770   773     1 
  773   774     1 
  773   775     1 
  773   779     1 
  775   776     1 
  775   777     1 
  775   778     1 
  779   780     1 
  779   781     1 
  779   782     1 
  783   784     1 
  783   785     1 
  785   786     1 
  785   787     1 
  787   788     1 
  787   789     1 
  787   807     1 
  789   790     1 
  789   791     1 
  789   792     1 
  792   793     1 
  792   794     1 
  792   795     1 
  795   796     1 
  795   797     1 
  795   798     1 
  798   799     1 
  798   800     1 
  800   801     1 
  800   804     1 
  801   802     1 
  801   803     1 
  804   805     1 
  804   806     1 
  807   808     1 
  807   809     1 
  809   810     1 
  809   811     1 
  811   812     1 
  811   813     1 
  811   827     1 
  813   814     1 
  813   815     1 
  813   816     1 
  816   817     1 
  816   823     1 
  817   818     1 
  817   819     1 
  819   820     1 
  819   821     1 
  821   822     1 
  821   825     1 
  823   824     1 
  823   825     1 
  825   826     1 
  827   828     1 
  827   829     1 
  829   830     1 
  829   831     1 
  831   832     1 
  831   833     1 
  831   838     1 
  833   834     1 
  833   835     1 
  833   836     1 
  836   837     1 
  838   839     1 
  838   840     1 
  840   841     1 
  840   842     1 
  842   843     1 
  842   844     1 
  842   849     1 
  844   845     1 
  844   846     1 
  844   847     1 
  847   848     1 
  849   850     1 
  849   851     1 
  851   852     1 
  851   853     1 
  853   854     1 
  853   855     1 
  853   866     1 
  855   856     1 
  855   857     1 
  855   858     1 
  858   859     1 
  858   860     1 
  858   861     1 
  861   862     1 
  861   863     1 
  863   864     1 
  863   865     1 
  866   867     1 
  866   868     1 
  868   869     1 
  868   870     1 
  870   871     1 
  870   872     1 
  870   885     1 
  872   873     1 
  872   874     1 
  872   878     1 
  874   875     1 
  874   876     1 
  874   877     1 
  878   879     1 
  878   880     1 
  878   881     1 
  881   882     1 
  881   883     1 
  881   884     1 
  885   886     1 
  885   887     1 
  887   888     1 
  887   889     1 
  889   890     1 
  889   891     1 
  889   902     1 
  891   892     1 
  891   893     1 
  891   896     1 
  894   895     1 
  894   896     1 
  894   897     1 
  896   900     1 
  897   898     1 
  897   899     1 
  899   900     1 
  900   901     1 
  902   903     1 
  902   904     1 
  904   905     1 
  904   906     1 
  906   907     1 
  906   908     1 
  906   916     1 
  908   909     1 
  908   910     1 
  908   911     1 
  911   912     1 
  911   913     1 
  913   914     1 
  913   915     1 
  916   917     1 
  916   918     1 
  918   919     1 
  918   920     1 
  920   921     1 
  920   922     1 
  920   930     1 
  922   923     1 
  922   924     1 
  922   925     1 
  925   926     1 
  925   927     1 
  927   928     1 
  927   929     1 
  930   931     1 
  930   932     1 
  932   933     1 
  932   934     1 
  934   935     1 
  934   936     1 
  934   937     1 
  937   938     1 
  937   939     1 
  939   940     1 
  939   941     1 
  941   942     1 
  941   943     1 
  941   954     1 
  943   944     1 
  943   945     1 
  943   946     1 
  946   947     1 
  946   948     1 
  946   949     1 
  949   950     1 
  949   951     1 
  951   952     1 
  951   953     1 
  954   955     1 
  954   956     1 
  956   957     1 
  956   958     1 
  958   959     1 
  958   960     1 
  958   965     1 
  960   961     1 
  960   962     1 
  960   963     1 
  963   964     1 
  965   966     1 
  965   967     1 
  967   968     1 
  967   969     1 
  969   970     1 
  969   971     1 
  969   977     1 
  971   972     1 
  971   973     1 
  971   974     1 
  974   975     1 
  974   976     1 
  977   978     1 
  977   979     1 
  979   980     1 
  979   981     1 
  981   982     1 
  981   983     1 
  981   997     1 
  983   984     1 
  983   985     1 
  983   986     1 
  986   987     1 
  986   993     1 
  987   988     1 
  987   989     1 
  989   990     1 
  989   991     1 
  991   992     1 
  991   995     1 
  993   994     1 
  993   995     1 
  995   996     1 
  997   998     1 
  997   999     1 
  999  1000     1 
  999  1001     1 
 1001  1002     1 
 1001  1003     1 
 1001  1021     1 
 1003  1004     1 
 1003  1005     1 
 1003  1006     1 
 1006  1007     1 
 1006  1008     1 
 1006  1009     1 
 1009  1010     1 
 1009  1011     1 
 1009  1012     1 
 1012  1013     1 
 1012  1014     1 
 1014  1015     1 
 1014  1018     1 
 1015  1016     1 
 1015  1017     1 
 1018  1019     1 
 1018  1020     1 
 1021  1022     1 
 1021  1023     1 
 1023  1024     1 
 1023  1027     1 
 1024  1025     1 
 1024  1026     1 
 1024  1032     1 
 1027  1028     1 
 1027  1029     1 
 1027  1035     1 
 1029  1030     1 
 1029  1031     1 
 1029  1032     1 
 1032  1033     1 
 1032  1034     1 
 1035  1036     1 
 1035  1037     1 
 1037  1038     1 
 1037  1039     1 
 1039  1040     1 
 1039  1041     1 
 1039  1057     1 
 1041  1042     1 
 1041  1043     1 
 1041  1044     1 
 1044  1045     1 
 1044  1046     1 
 1044  1047     1 
 1047  1048     1 
 1047  1049     1 
 1047  1050     1 
 1050  1051     1 
 1050  1052     1 
 1050  1053     1 
 1053  1054     1 
 1053  1055     1 
 1053  1056     1 
 1057  1058     1 
 1057  1059     1 
 1059  1060     1 
 1059  1061     1 
 1061  1062     1 
 1061  1063     1 
 1061  1071     1 
 1063  1064     1 
 1063  1065     1 
 1063  1066     1 
 1066  1067     1 
 1066  1068     1 
 1068  1069     1 
 1068  1070     1 
 1071  1072     1 
 1071  1073     1 
 1073  1074     1 
 1073  1075     1 
 1075  1076     1 
 1075  1077     1 
 1075  1078     1 
 1078  1079     1 
 1078  1080     1 
 1080  1081     1 
 1080  1082     1 
 1082  1083     1 
 1082  1084     1 
 1082  1102     1 
 1084  1085     1 
 1084  1086     1 
 1084  1087     1 
 1087  1088     1 
 1087  1089     1 
 1087  1090     1 
 1090  1091     1 
 1090  1092     1 
 1090  1093     1 
 1093  1094     1 
 1093  1095     1 
 1095  1096     1 
 1095  1099     1 
 1096  1097     1 
 1096  1098     1 
 1099  1100     1 
 1099  1101     1 
 1102  1103     1 
 1102  1104     1 
 1104  1105     1 
 1104  1106     1 
 1106  1107     1 
 1106  1108     1 
 1106  1120     1 
 1108  1109     1 
 1108  1110     1 
 1108  1113     1 
 1111  1112     1 
 1111  1113     1 
 1111  1114     1 
 1113  1116     1 
 1114  1115     1 
 1114  1118     1 
 1116  1117     1 
 1116  1118     1 
 1118  1119     1 
 1120  1121     1 
 1120  1122     1 
 1122  1123     1 
 1122  1124     1 
 1124  1125     1 
 1124  1126     1 
 1124  1130     1 
 1126  1127     1 
 1126  1128     1 
 1126  1129     1 
 1130  1131     1 
 1130  1132     1 
 1132  1133     1 
 1132  1134     1 
 1134  1135     1 
 1134  1136     1 
 1134  1154     1 
 1136  1137     1 
 1136  1138     1 
 1136  1139     1 
 1139  1140     1 
 1139  1145     1 
 1140  1141     1 
 1140  1142     1 
 1142  1143     1 
 1142  1144     1 
 1144  1145     1 
 1144  1150     1 
 1145  1146     1 
 1146  1147     1 
 1146  1148     1 
 1148  1149     1 
 1148  1152     1 
 1150  1151     1 
 1150  1152     1 
 1152  1153     1 
 1154  1155     1 
 1154  1156     1 
 1156  1157     1 
 1156  1158     1 
 1158  1159     1 
 1158  1160     1 
 1158  1173     1 
 1160  1161     1 
 1160  1162     1 
 1160  1166     1 
 1162  1163     1 
 1162  1164     1 
 1162  1165     1 
 1166  1167     1 
 1166  1168     1 
 1166  1169     1 
 1169  1170     1 
 1169  1171     1 
 1169  1172     1 
 1173  1174     1 
 1173  1175     1 
 1175  1176     1 
 1175  1177     1 
 1177  1178     1 
 1177  1179     1 
 1177  1197     1 
 1179  1180     1 
 1179  1181     1 
 1179  1182     1 
 1182  1183     1 
 1182  1188     1 
 1183  1184     1 
 1183  1185     1 
 1185  1186     1 
 1185  1187     1 
 1187  1188     1 
 1187  1193     1 
 1188  1189     1 
 1189  1190     1 
 1189  1191     1 
 1191  1192     1 
 1191  1195     1 
 1193  1194     1 
 1193  1195     1 
 1195  1196     1 
 1197  1198     1 
 1197  1199     1 
 1199  1200     1 
 1199  1201     1 
 1201  1202     1 
 1201  1203     1 
 1201  1214     1 
 1203  1204     1 
 1203  1205     1 
 1203  1207     1 
 1206  1207     1 
 1206  1208     1 
 1207  1212     1 
 1208  1209     1 
 1208  1210     1 
 1210  1211     1 
 1210  1212     1 
 1212  1213     1 
 1214  1215     1 
 1214  1216     1 
 1216  1217     1 
 1216  1218     1 
 1218  1219     1 
 1218  1220     1 
 1218  1226     1 
 1220  1221     1 
 1220  1222     1 
 1220  1223     1 
 1223  1224     1 
 1223  1225     1 
 1226  1227     1 
 1226  1228     1 
 1228  1229     1 
 1228  1230     1 
 1230  1231     1 
 1230  1232     1 
 1230  1236     1 
 1232  1233     1 
 1232  1234     1 
 1232  1235     1 
 1236  1237     1 
 1236  1238     1 
 1238  1239     1 
 1238  1240     1 
 1240  1241     1 
 1240  1242     1 
 1240  1253     1 
 1242  1243     1 
 1242  1244     1 
 1242  1246     1 
 1245  1246     1 
 1245  1247     1 
 1246  1251     1 
 1247  1248     1 
 1247  1249     1 
 1249  1250     1 
 1249  1251     1 
 1251  1252     1 
 1253  1254     1 
 1253  1255     1 
 1255  1256     1 
 1255  1257     1 
 1257  1258     1 
 1257  1259     1 
 1257  1277     1 
 1259  1260     1 
 1259  1261     1 
 1259  1262     1 
 1262  1263     1 
 1262  1264     1 
 1262  1265     1 
 1265  1266     1 
 1265  1267     1 
 1265  1268     1 
 1268  1269     1 
 1268  1270     1 
 1270  1271     1 
 1270  1274     1 
 1271  1272     1 
 1271  1273     1 
 1274  1275     1 
 1274  1276     1 
 1277  1278     1 
 1277  1279     1 
 1279  1280     1 
 1279  1281     1 
 1281  1282     1 
 1281  1283     1 
 1281  1294     1 
 1283  1284     1 
 1283  1285     1 
 1283  1288     1 
 1286  1287     1 
 1286  1288     1 
 1286  1289     1 
 1288  1292     1 
 1289  1290     1 
 1289  1291     1 
 1291  1292     1 
 1292  1293     1 
 1294  1295     1 
 1294  1296     1 
 1296  1297     1 
 1296  1298     1 
 1298  1299     1 
 1298  1300     1 
 1298  1315     1 
 1300  1301     1 
 1300  1302     1 
 1300  1303     1 
 1303  1304     1 
 1303  1311     1 
 1304  1305     1 
 1304  1306     1 
 1306  1307     1 
 1306  1308     1 
 1308  1309     1 
 1308  1313     1 
 1309  1310     1 
 1311  1312     1 
 1311  1313     1 
 1313  1314     1 
 1315  1316     1 
 1315  1317     1 
 1317  1318     1 
 1317  1319     1 
 1319  1320     1 
 1319  1321     1 
 1319  1332     1 
 1321  1322     1 
 1321  1323     1 
 1321  1326     1 
 1324  1325     1 
 1324  1326     1 
 1324  1327     1 
 1326  1330     1 
 1327  1328     1 
 1327  1329     1 
 1329  1330     1 
 1330  1331     1 
 1332  1333     1 
 1332  1334     1 
 1334  1335     1 
 1334  1336     1 
 1336  1337     1 
 1336  1338     1 
 1336  1343     1 
 1338  1339     1 
 1338  1340     1 
 1338  1341     1 
 1341  1342     1 
 1343  1344     1 
 1343  1345     1 
 1345  1346     1 
 1345  1347     1 
 1347  1348     1 
 1347  1349     1 
 1347  1360     1 
 1349  1350     1 
 1349  1351     1 
 1349  1352     1 
 1352  1353     1 
 1352  1354     1 
 1352  1355     1 
 1355  1356     1 
 1356  1357     1 
 1356  1358     1 
 1356  1359     1 
 1360  1361     1 
 1360  1362     1 
 1362  1363     1 
 1362  1364     1 
 1364  1365     1 
 1364  1366     1 
 1364  1375     1 
 1366  1367     1 
 1366  1368     1 
 1366  1369     1 
 1369  1370     1 
 1369  1371     1 
 1369  1372     1 
 1372  1373     1 
 1372  1374     1 
 1375  1376     1 
 1375  1377     1 
 1377  1378     1 
 1377  1379     1 
 1379  1380     1 
 1379  1381     1 
 1379  1391     1 
 1381  1382     1 
 1381  1383     1 
 1381  1387     1 
 1383  1384     1 
 1383  1385     1 
 1383  1386     1 
 1387  1388     1 
 1387  1389     1 
 1387  1390     1 
 1391  1392     1 
 1391  1393     1 
 1393  1394     1 
 1393  1395     1 
 1395  1396     1 
 1395  1397     1 
 1395  1411     1 
 1397  1398     1 
 1397  1399     1 
 1397  1400     1 
 1400  1401     1 
 1400  1407     1 
 1401  1402     1 
 1401  1403     1 
 1403  1404     1 
 1403  1405     1 
 1405  1406     1 
 1405  1409     1 
 1407  1408     1 
 1407  1409     1 
 1409  1410     1 
 1411  1412     1 
 1411  1413     1 
 1413  1414     1 
 1413  1415     1 
 1415  1416     1 
 1415  1417     1 
 1415  1425     1 
 1417  1418     1 
 1417  1419     1 
 1417  1421     1 
 1419  1420     1 
 1421  1422     1 
 1421  1423     1 
 1421  1424     1 
 1425  1426     1 
 1425  1427     1 
 1427  1428     1 
 1427  1429     1 
 1429  1430     1 
 1429  1431     1 
 1429  1443     1 
 1431  1432     1 
 1431  1433     1 
 1431  1436     1 
 1434  1435     1 
 1434  1436     1 
 1434  1437     1 
 1436  1439     1 
 1437  1438     1 
 1437  1441     1 
 1439  1440     1 
 1439  1441     1 
 1441  1442     1 
 1443  1444     1 
 1443  1445     1 
 1445  1446     1 
 1445  1447     1 
 1447  1448     1 
 1447  1449     1 
 1447  1464     1 
 1449  1450     1 
 1449  1451     1 
 1449  1452     1 
 1452  1453     1 
 1452  1460     1 
 1453  1454     1 
 1453  1455     1 
 1455  1456     1 
 1455  1457     1 
 1457  1458     1 
 1457  1462     1 
 1458  1459     1 
 1460  1461     1 
 1460  1462     1 
 1462  1463     1 
 1464  1465     1 
 1464  1466     1 
 1466  1467     1 
 1466  1468     1 
 1468  1469     1 
 1468  1470     1 
 1468  1476     1 
 1470  1471     1 
 1470  1472     1 
 1470  1473     1 
 1473  1474     1 
 1473  1475     1 
 1476  1477     1 
 1476  1478     1 
 1478  1479     1 
 1478  1480     1 
 1480  1481     1 
 1480  1482     1 
 1480  1495     1 
 1482  1483     1 
 1482  1484     1 
 1482  1485     1 
 1485  1486     1 
 1485  1487     1 
 1485  1491     1 
 1487  1488     1 
 1487  1489     1 
 1487  1490     1 
 1491  1492     1 
 1491  1493     1 
 1491  1494     1 
 1495  1496     1 
 1495  1497     1 
 1497  1498     1 
 1497  1499     1 
 1499  1500     1 
 1499  1501     1 
 1499  1514     1 
 1501  1502     1 
 1501  1503     1 
 1501  1504     1 
 1504  1505     1 
 1504  1506     1 
 1504  1510     1 
 1506  1507     1 
 1506  1508     1 
 1506  1509     1 
 1510  1511     1 
 1510  1512     1 
 1510  1513     1 
 1514  1515     1 
 1514  1516     1 
 1516  1517     1 
 1516  1518     1 
 1518  1519     1 
 1518  1520     1 
 1518  1528     1 
 1520  1521     1 
 1520  1522     1 
 1520  1523     1 
 1523  1524     1 
 1523  1525     1 
 1525  1526     1 
 1525  1527     1 
 1528  1529     1 
 1528  1530     1 
 1530  1531     1 
 1530  1532     1 
 1532  1533     1 
 1532  1534     1 
 1532  1547     1 
 1534  1535     1 
 1534  1536     1 
 1534  1537     1 
 1537  1538     1 
 1537  1539     1 
 1537  1543     1 
 1539  1540     1 
 1539  1541     1 
 1539  1542     1 
 1543  1544     1 
 1543  1545     1 
 1543  1546     1 
 1547  1548     1 
 1547  1549     1 
 1549  1550     1 
 1549  1551     1 
 1551  1552     1 
 1551  1553     1 
 1551  1561     1 
 1553  1554     1 
 1553  1555     1 
 1553  1556     1 
 1556  1557     1 
 1556  1558     1 
 1558  1559     1 
 1558  1560     1 
 1561  1562     1 
 1561  1563     1 
 1563  1564     1 
 1563  1565     1 
 1565  1566     1 
 1565  1567     1 
 1565  1568     1 
 1568  1569     1 
 1568  1570     1 
 1570  1571     1 
 1570  1572     1 
 1572  1573     1 
 1572  1574     1 
 1572  1582     1 
 1574  1575     1 
 1574  1576     1 
 1574  1578     1 
 1576  1577     1 
 1578  1579     1 
 1578  1580     1 
 1578  1581     1 
 1582  1583     1 
 1582  1584     1 
 1584  1585     1 
 1584  1586     1 
 1586  1587     1 
 1586  1588     1 
 1586  1604     1 
 1588  1589     1 
 1588  1590     1 
 1588  1591     1 
 1591  1592     1 
 1591  1593     1 
 1591  1594     1 
 1594  1595     1 
 1594  1596     1 
 1594  1597     1 
 1597  1598     1 
 1597  1599     1 
 1597  1600     1 
 1600  1601     1 
 1600  1602     1 
 1600  1603     1 
 1604  1605     1 
 1604  1606     1 
 1606  1607     1 
 1606  1608     1 
 1608  1609     1 
 1608  1610     1 
 1608  1620     1 
 1610  1611     1 
 1610  1612     1 
 1610  1616     1 
 1612  1613     1 
 1612  1614     1 
 1612  1615     1 
 1616  1617     1 
 1616  1618     1 
 1616  1619     1 
 1620  1621     1 
 1620  1622     1 
 1622  1623     1 
 1622  1624     1 
 1624  1625     1 
 1624  1626     1 
 1624  1630     1 
 1626  1627     1 
 1626  1628     1 
 1626  1629     1 
 1630  1631     1 
 1630  1632     1 
 1632  1633     1 
 1632  1634     1 
 1634  1635     1 
 1634  1636     1 
 1634  1645     1 
 1636  1637     1 
 1636  1638     1 
 1636  1639     1 
 1639  1640     1 
 1639  1641     1 
 1639  1642     1 
 1642  1643     1 
 1642  1644     1 
 1645  1646     1 
 1645  1647     1 
 1647  1648     1 
 1647  1649     1 
 1649  1650     1 
 1649  1651     1 
 1649  1652     1 
 1652  1653     1 
 1652  1654     1 
 1654  1655     1 
 1654  1656     1 
 1656  1657     1 
 1656  1658     1 
 1656  1669     1 
 1658  1659     1 
 1658  1660     1 
 1658  1663     1 
 1661  1662     1 
 1661  1663     1 
 1661  1664     1 
 1663  1667     1 
 1664  1665     1 
 1664  1666     1 
 1666  1667     1 
 1667  1668     1 
 1669  1670     1 
 1669  1671     1 
 1671  1672     1 
 1671  1673     1 
 1673  1674     1 
 1673  1675     1 
 1673  1691     1 
 1675  1676     1 
 1675  1677     1 
 1675  1678     1 
 1678  1679     1 
 1678  1680     1 
 1678  1681     1 
 1681  1682     1 
 1681  1683     1 
 1681  1684     1 
 1684  1685     1 
 1684  1686     1 
 1684  1687     1 
 1687  1688     1 
 1687  1689     1 
 1687  1690     1 
 1691  1692     1 
 1691  1693     1 
 1693  1694     1 
 1693  1695     1 
 1695  1696     1 
 1695  1697     1 
 1695  1701     1 
 1697  1698     1 
 1697  1699     1 
 1697  1700     1 
 1701  1702     1 
 1701  1703     1 
 1703  1704     1 
 1703  1705     1 
 1705  1706     1 
 1705  1707     1 
 1705  1712     1 
 1707  1708     1 
 1707  1709     1 
 1707  1710     1 
 1710  1711     1 
 1712  1713     1 
 1712  1714     1 
 1714  1715     1 
 1714  1716     1 
 1716  1717     1 
 1716  1718     1 
 1716  1732     1 
 1718  1719     1 
 1718  1720     1 
 1718  1721     1 
 1721  1722     1 
 1721  1728     1 
 1722  1723     1 
 1722  1724     1 
 1724  1725     1 
 1724  1726     1 
 1726  1727     1 
 1726  1730     1 
 1728  1729     1 
 1728  1730     1 
 1730  1731     1 
 1732  1733     1 
 1732  1734     1 
 1734  1735     1 
 1734  1736     1 
 1736  1737     1 
 1736  1738     1 
 1736  1745     1 
 1738  1740     1 
 1738  1741     1 
 1738  1742     1 
 1742  1744     1 
 1745  1746     1 
 1745  1747     1 
 1747  1748     1 
 1747  1749     1 
 1749  1750     1 
 1749  1751     1 
 1749  1764     1 
 1751  1752     1 
 1751  1753     1 
 1751  1754     1 
 1754  1755     1 
 1754  1756     1 
 1754  1760     1 
 1756  1757     1 
 1756  1758     1 
 1756  1759     1 
 1760  1761     1 
 1760  1762     1 
 1760  1763     1 
 1764  1765     1 
 1764  1766     1 
 1766  1767     1 
 1766  1768     1 
 1768  1769     1 
 1768  1770     1 
 1768  1779     1 
 1770  1771     1 
 1770  1772     1 
 1770  1773     1 
 1773  1774     1 
 1773  1775     1 
 1773  1776     1 
 1776  1777     1 
 1776  1778     1 
 1779  1780     1 
 1779  1781     1 
 1781  1782     1 
 1781  1783     1 
 1783  1784     1 
 1783  1785     1 
 1783  1791     1 
 1785  1786     1 
 1785  1787     1 
 1785  1788     1 
 1788  1789     1 
 1788  1790     1 
 1791  1792     1 
 1791  1793     1 
 1793  1794     1 
 1793  1795     1 
 1795  1796     1 
 1795  1797     1 
 1795  1805     1 
 1797  1798     1 
 1797  1799     1 
 1797  1801     1 
 1799  1800     1 
 1801  1802     1 
 1801  1803     1 
 1801  1804     1 
 1805  1806     1 
 1805  1807     1 
 1807  1808     1 
 1807  1809     1 
 1809  1810     1 
 1809  1811     1 
 1809  1820     1 
 1811  1812     1 
 1811  1813     1 
 1811  1814     1 
 1814  1815     1 
 1814  1816     1 
 1814  1817     1 
 1817  1818     1 
 1817  1819     1 
 1820  1821     1 
 1820  1822     1 
 1822  1823     1 
 1822  1824     1 
 1824  1825     1 
 1824  1826     1 
 1824  1830     1 
 1826  1827     1 
 1826  1828     1 
 1826  1829     1 
 1829  2138     1 
 1830  1831     1 
 1830  1832     1 
 1832  1833     1 
 1832  1834     1 
 1834  1835     1 
 1834  1836     1 
 1834  1845     1 
 1836  1837     1 
 1836  1838     1 
 1836  1839     1 
 1839  1840     1 
 1839  1841     1 
 1839  1842     1 
 1842  1843     1 
 1842  1844     1 
 1845  1846     1 
 1845  1847     1 
 1847  1848     1 
 1847  1849     1 
 1849  1850     1 
 1849  1851     1 
 1849  1852     1 
 1852  1853     1 
 1852  1854     1 
 1854  1855     1 
 1854  1856     1 
 1856  1857     1 
 1856  1858     1 
 1856  1864     1 
 1858  1859     1 
 1858  1860     1 
 1858  1861     1 
 1861  1862     1 
 1861  1863     1 
 1864  1865     1 
 1864  1866     1 
 1866  1867     1 
 1866  1868     1 
 1868  1869     1 
 1868  1870     1 
 1868  1883     1 
 1870  1871     1 
 1870  1872     1 
 1870  1876     1 
 1872  1873     1 
 1872  1874     1 
 1872  1875     1 
 1876  1877     1 
 1876  1878     1 
 1876  1879     1 
 1879  1880     1 
 1879  1881     1 
 1879  1882     1 
 1883  1884     1 
 1883  1885     1 
 1885  1886     1 
 1885  1887     1 
 1887  1888     1 
 1887  1889     1 
 1887  1900     1 
 1889  1890     1 
 1889  1891     1 
 1889  1892     1 
 1892  1893     1 
 1892  1894     1 
 1892  1895     1 
 1895  1896     1 
 1895  1897     1 
 1897  1898     1 
 1897  1899     1 
 1900  1901     1 
 1900  1902     1 
 1902  1903     1 
 1902  1904     1 
 1904  1905     1 
 1904  1906     1 
 1904  1922     1 
 1906  1907     1 
 1906  1908     1 
 1906  1909     1 
 1909  1910     1 
 1909  1911     1 
 1909  1912     1 
 1912  1913     1 
 1912  1914     1 
 1912  1915     1 
 1915  1916     1 
 1915  1917     1 
 1915  1918     1 
 1918  1919     1 
 1918  1920     1 
 1918  1921     1 
 1922  1923     1 
 1922  1924     1 
 1924  1925     1 
 1924  1926     1 
 1926  1927     1 
 1926  1928     1 
 1926  1936     1 
 1928  1929     1 
 1928  1930     1 
 1928  1931     1 
 1931  1932     1 
 1931  1933     1 
 1933  1934     1 
 1933  1935     1 
 1936  1937     1 
 1936  1938     1 
 1938  1939     1 
 1938  1940     1 
 1940  1941     1 
 1940  1942     1 
 1940  1957     1 
 1942  1943     1 
 1942  1944     1 
 1942  1945     1 
 1945  1946     1 
 1945  1953     1 
 1946  1947     1 
 1946  1948     1 
 1948  1949     1 
 1948  1950     1 
 1950  1951     1 
 1950  1955     1 
 1951  1952     1 
 1953  1954     1 
 1953  1955     1 
 1955  1956     1 
 1957  1958     1 
 1957  1959     1 
 1959  1960     1 
 1959  1961     1 
 1961  1962     1 
 1961  1963     1 
 1961  1972     1 
 1963  1964     1 
 1963  1965     1 
 1963  1966     1 
 1966  1967     1 
 1966  1968     1 
 1966  1969     1 
 1969  1970     1 
 1969  1971     1 
 1972  1973     1 
 1972  1974     1 
 1974  1975     1 
 1974  1976     1 
 1976  1977     1 
 1976  1978     1 
 1976  1985     1 
 1978  1980     1 
 1978  1981     1 
 1978  1982     1 
 1982  1984     1 
 1985  1986     1 
 1985  1987     1 
 1987  1988     1 
 1987  1989     1 
 1989  1990     1 
 1989  1991     1 
 1989  1995     1 
 1991  1992     1 
 1991  1993     1 
 1991  1994     1 
 1995  1996     1 
 1995  1997     1 
 1997  1998     1 
 1997  1999     1 
 1999  2000     1 
 1999  2001     1 
 1999  2009     1 
 2001  2002     1 
 2001  2003     1 
 2001  2004     1 
 2004  2005     1 
 2004  2006     1 
 2006  2007     1 
 2006  2008     1 
 2009  2010     1 
 2009  2011     1 
 2011  2012     1 
 2011  2013     1 
 2013  2014     1 
 2013  2015     1 
 2013  2029     1 
 2015  2016     1 
 2015  2017     1 
 2015  2018     1 
 2018  2019     1 
 2018  2025     1 
 2019  2020     1 
 2019  2021     1 
 2021  2022     1 
 2021  2023     1 
 2023  2024     1 
 2023  2027     1 
 2025  2026     1 
 2025  2027     1 
 2027  2028     1 
 2029  2030     1 
 2029  2031     1 
 2031  2032     1 
 2031  2033     1 
 2033  2034     1 
 2033  2035     1 
 2033  2036     1 
 2036  2037     1 
 2036  2038     1 
 2038  2039     1 
 2038  2040     1 
 2040  2041     1 
 2040  2042     1 
 2040  2048     1 
 2042  2043     1 
 2042  2044     1 
 2042  2045     1 
 2045  2046     1 
 2045  2047     1 
 2048  2049     1 
 2048  2050     1 
 2050  2051     1 
 2050  2052     1 
 2052  2053     1 
 2052  2054     1 
 2052  2065     1 
 2054  2055     1 
 2054  2056     1 
 2054  2057     1 
 2057  2058     1 
 2057  2059     1 
 2057  2060     1 
 2060  2061     1 
 2060  2062     1 
 2062  2063     1 
 2062  2064     1 
 2065  2066     1 
 2065  2067     1 
 2067  2068     1 
 2067  2069     1 
 2069  2070     1 
 2069  2071     1 
 2069  2072     1 
 2072  2073     1 
 2072  2074     1 
 2074  2075     1 
 2074  2076     1 
 2076  2077     1 
 2076  2078     1 
 2076  2091     1 
 2078  2079     1 
 2078  2080     1 
 2078  2084     1 
 2080  2081     1 
 2080  2082     1 
 2080  2083     1 
 2084  2085     1 
 2084  2086     1 
 2084  2087     1 
 2087  2088     1 
 2087  2089     1 
 2087  2090     1 
 2091  2092     1 
 2091  2093     1 
 2093  2094     1 
 2093  2095     1 
 2095  2096     1 
 2095  2097     1 
 2095  2105     1 
 2097  2098     1 
 2097  2099     1 
 2097  2101     1 
 2099  2100     1 
 2101  2102     1 
 2101  2103     1 
 2101  2104     1 
 2105  2106     1 
 2105  2107     1 
 2107  2108     1 
 2107  2109     1 
 2109  2110     1 
 2109  2111     1 
 2109  2122     1 
 2111  2112     1 
 2111  2113     1 
 2111  2114     1 
 2114  2115     1 
 2114  2116     1 
 2114  2117     1 
 2117  2118     1 
 2118  2119     1 
 2118  2120     1 
 2118  2121     1 
 2122  2123     1 
 2122  2124     1 
 2124  2125     1 
 2124  2126     1 
 2126  2127     1 
 2126  2128     1 
 2126  2129     1 
 2129  2130     1 
 2129  2131     1 
 2131  2132     1 
 2131  2133     1 
 2133  2134     1 
 2133  2135     1 
 2133  2139     1 
 2135  2136     1 
 2135  2137     1 
 2135  2138     1 
 2139  2140     1 
 2139  2141     1 
 2141  2142     1 
 2141  2143     1 
 2143  2144     1 
 2143  2145     1 
 2143  2163     1 
 2145  2146     1 
 2145  2147     1 
 2145  2148     1 
 2148  2149     1 
 2148  2154     1 
 2149  2150     1 
 2149  2151     1 
 2151  2152     1 
 2151  2153     1 
 2153  2154     1 
 2153  2159     1 
 2154  2155     1 
 2155  2156     1 
 2155  2157     1 
 2157  2158     1 
 2157  2161     1 
 2159  2160     1 
 2159  2161     1 
 2161  2162     1 
 2163  2164     1 
 2163  2165     1 
 2165  2166     1 
 2165  2167     1 
 2167  2168     1 
 2167  2169     1 
 2167  2175     1 
 2169  2170     1 
 2169  2171     1 
 2169  2172     1 
 2172  2173     1 
 2172  2174     1 
 2175  2176     1 
 2175  2177     1 
 2177  2178     1 
 2177  2179     1 
 2179  2180     1 
 2179  2181     1 
 2179  2192     1 
 2181  2182     1 
 2181  2183     1 
 2181  2184     1 
 2184  2185     1 
 2184  2186     1 
 2184  2187     1 
 2187  2188     1 
 2188  2189     1 
 2188  2190     1 
 2188  2191     1 
 2192  2193     1 
 2192  2194     1 
 2194  2195     1 
 2194  2196     1 
 2196  2197     1 
 2196  2198     1 
 2196  2212     1 
 2198  2199     1 
 2198  2200     1 
 2198  2201     1 
 2201  2202     1 
 2201  2208     1 
 2202  2203     1 
 2202  2204     1 
 2204  2205     1 
 2204  2206     1 
 2206  2207     1 
 2206  2210     1 
 2208  2209     1 
 2208  2210     1 
 2210  2211     1 
 2212  2213     1 
 2212  2214     1 
 2214  2215     1 
 2214  2216     1 
 2216  2217     1 
 2216  2218     1 
 2216  2236     1 
 2218  2219     1 
 2218  2220     1 
 2218  2221     1 
 2221  2222     1 
 2221  2223     1 
 2221  2224     1 
 2224  2225     1 
 2224  2226     1 
 2224  2227     1 
 2227  2228     1 
 2227  2229     1 
 2229  2230     1 
 2229  2233     1 
 2230  2231     1 
 2230  2232     1 
 2233  2234     1 
 2233  2235     1 
 2236  2237     1 
 2236  2238     1 
 2238  2239     1 
 2238  2240     1 
 2240  2241     1 
 2240  2242     1 
 2240  2254     1 
 2242  2243     1 
 2242  2244     1 
 2242  2247     1 
 2245  2246     1 
 2245  2247     1 
 2245  2248     1 
 2247  2250     1 
 2248  2249     1 
 2248  2252     1 
 2250  2251     1 
 2250  2252     1 
 2252  2253     1 
 2254  2255     1 
 2254  2256     1 
 2256  2257     1 
 2256  2258     1 
 2258  2259     1 
 2258  2260     1 
 2258  2266     1 
 2260  2261     1 
 2260  2262     1 
 2260  2263     1 
 2263  2264     1 
 2263  2265     1 
 2266  2267     1 
 2266  2268     1 
 2268  2269     1 
 2268  2270     1 
 2270  2271     1 
 2270  2272     1 
 2270  2285     1 
 2272  2273     1 
 2272  2274     1 
 2272  2278     1 
 2274  2275     1 
 2274  2276     1 
 2274  2277     1 
 2278  2279     1 
 2278  2280     1 
 2278  2281     1 
 2281  2282     1 
 2281  2283     1 
 2281  2284     1 
 2285  2286     1 
 2285  2287     1 
 2287  2288     1 
 2287  2289     1 
 2289  2290     1 
 2289  2291     1 
 2289  2297     1 
 2291  2292     1 
 2291  2293     1 
 2291  2294     1 
 2294  2295     1 
 2294  2296     1 
 2297  2298     1 
 2297  2299     1 
 2299  2300     1 
 2299  2301     1 
 2301  2302     1 
 2301  2303     1 
 2301  2307     1 
 2303  2304     1 
 2303  2305     1 
 2303  2306     1 
 2307  2308     1 
 2307  2309     1 
 2309  2310     1 
 2309  2311     1 
 2311  2312     1 
 2311  2313     1 
 2311  2324     1 
 2313  2314     1 
 2313  2315     1 
 2313  2316     1 
 2316  2317     1 
 2316  2318     1 
 2316  2319     1 
 2319  2320     1 
 2319  2321     1 
 2321  2322     1 
 2321  2323     1 
 2324  2325     1 
 2324  2326     1 
 2326  2327     1 
 2326  2328     1 
 2328  2329     1 
 2328  2330     1 
 2328  2348     1 
 2330  2331     1 
 2330  2332     1 
 2330  2333     1 
 2333  2334     1 
 2333  2339     1 
 2334  2335     1 
 2334  2336     1 
 2336  2337     1 
 2336  2338     1 
 2338  2339     1 
 2338  2344     1 
 2339  2340     1 
 2340  2341     1 
 2340  2342     1 
 2342  2343     1 
 2342  2346     1 
 2344  2345     1 
 2344  2346     1 
 2346  2347     1 
 2348  2349     1 
 2348  2350     1 
 2350  2351     1 
 2350  2352     1 
 2352  2353     1 
 2352  2354     1 
 2352  2364     1 
 2354  2355     1 
 2354  2356     1 
 2354  2360     1 
 2356  2357     1 
 2356  2358     1 
 2356  2359     1 
 2360  2361     1 
 2360  2362     1 
 2360  2363     1 
 2364  2365     1 
 2364  2366     1 
 2366  2367     1 
 2366  2368     1 
 2368  2369     1 
 2368  2370     1 
 2368  2376     1 
 2370  2371     1 
 2370  2372     1 
 2370  2373     1 
 2373  2374     1 
 2373  2375     1 
 2376  2377     1 
 2376  2378     1 
 2378  2379     1 
 2378  2380     1 
 2380  2381     1 
 2380  2382     1 
 2380  2395     1 
 2382  2383     1 
 2382  2384     1 
 2382  2388     1 
 2384  2385     1 
 2384  2386     1 
 2384  2387     1 
 2388  2389     1 
 2388  2390     1 
 2388  2391     1 
 2391  2392     1 
 2391  2393     1 
 2391  2394     1 
 2395  2396     1 
 2395  2397     1 
 2397  2398     1 
 2397  2399     1 
 2399  2400     1 
 2399  2401     1 
 2399  2409     1 
 2401  2402     1 
 2401  2403     1 
 2401  2405     1 
 2403  2404     1 
 2405  2406     1 
 2405  2407     1 
 2405  2408     1 
 2409  2410     1 
 2409  2411     1 
 2411  2412     1 
 2411  2413     1 
 2413  2414     1 
 2413  2415     1 
 2413  2421     1 
 2415  2416     1 
 2415  2417     1 
 2415  2418     1 
 2418  2419     1 
 2418  2420     1 
 2421  2422     1 
 2421  2423     1 
 2423  2424     1 
 2423  2425     1 
 2425  2426     1 
 2425  2427     1 
 2425  2437     1 
 2427  2428     1 
 2427  2429     1 
 2427  2433     1 
 2429  2430     1 
 2429  2431     1 
 2429  2432     1 
 2433  2434     1 
 2433  2435     1 
 2433  2436     1 
 2437  2438     1 
 2437  2439     1 
 2439  2440     1 
 2439  2443     1 
 2440  2441     1 
 2440  2442     1 
 2440  2448     1 
 2443  2444     1 
 2443  2445     1 
 2443  2451     1 
 2445  2446     1 
 2445  2447     1 
 2445  2448     1 
 2448  2449     1 
 2448  2450     1 
 2451  2452     1 
 2451  2453     1 
 2453  2454     1 
 2453  2457     1 
 2454  2455     1 
 2454  2456     1 
 2454  2462     1 
 2457  2458     1 
 2457  2459     1 
 2457  2465     1 
 2459  2460     1 
 2459  2461     1 
 2459  2462     1 
 2462  2463     1 
 2462  2464     1 
 2465  2466     1 
 2465  2467     1 
 2467  2468     1 
 2467  2469     1 
 2469  2470     1 
 2469  2471     1 
 2469  2472     1 
 2472  2473     1 
 2472  2474     1 
 2474  2475     1 
 2474  2476     1 
 2476  2477     1 
 2476  2478     1 
 2476  2484     1 
 2478  2479     1 
 2478  2480     1 
 2478  2481     1 
 2481  2482     1 
 2481  2483     1 
 2484  2485     1 
 2484  2486     1 
 2486  2487     1 
 2486  2488     1 
 2488  2489     1 
 2488  2490     1 
 2488  2505     1 
 2490  2491     1 
 2490  2492     1 
 2490  2493     1 
 2493  2494     1 
 2493  2501     1 
 2494  2495     1 
 2494  2496     1 
 2496  2497     1 
 2496  2498     1 
 2498  2499     1 
 2498  2503     1 
 2499  2500     1 
 2501  2502     1 
 2501  2503     1 
 2503  2504     1 
 2505  2506     1 
 2505  2507     1 
 2507  2508     1 
 2507  2509     1 
 2509  2510     1 
 2509  2511     1 
 2509  2524     1 
 2511  2512     1 
 2511  2513     1 
 2511  2514     1 
 2514  2515     1 
 2514  2516     1 
 2514  2520     1 
 2516  2517     1 
 2516  2518     1 
 2516  2519     1 
 2520  2521     1 
 2520  2522     1 
 2520  2523     1 
 2524  2525     1 
 2524  2526     1 
 2526  2527     1 
 2526  2528     1 
 2528  2529     1 
 2528  2530     1 
 2528  2544     1 
 2530  2531     1 
 2530  2532     1 
 2530  2533     1 
 2533  2534     1 
 2533  2540     1 
 2534  2535     1 
 2534  2536     1 
 2536  2537     1 
 2536  2538     1 
 2538  2539     1 
 2538  2542     1 
 2540  2541     1 
 2540  2542     1 
 2542  2543     1 
 2544  2545     1 
 2544  2546     1 
 2546  2547     1 
 2546  2548     1 
 2548  2549     1 
 2548  2550     1 
 2548  2561     1 
 2550  2551     1 
 2550  2552     1 
 2550  2553     1 
 2553  2554     1 
 2553  2555     1 
 2553  2556     1 
 2556  2557     1 
 2556  2558     1 
 2558  2559     1 
 2558  2560     1 
 2561  2562     1 
 2561  2563     1 
 2563  2564     1 
 2563  2565     1 
 2565  2566     1 
 2565  2567     1 
 2565  2577     1 
 2567  2568     1 
 2567  2569     1 
 2567  2573     1 
 2569  2570     1 
 2569  2571     1 
 2569  2572     1 
 2573  2574     1 
 2573  2575     1 
 2573  2576     1 
 2577  2578     1 
 2577  2579     1 
 2579  2580     1 
 2579  2581     1 
 2581  2582     1 
 2581  2583     1 
 2581  2593     1 
 2583  2584     1 
 2583  2585     1 
 2583  2589     1 
 2585  2586     1 
 2585  2587     1 
 2585  2588     1 
 2589  2590     1 
 2589  2591     1 
 2589  2592     1 
 2593  2594     1 
 2593  2595     1 
 2595  2596     1 
 2595  2597     1 
 2597  2598     1 
 2597  2599     1 
 2597  2612     1 
 2599  2600     1 
 2599  2601     1 
 2599  2605     1 
 2601  2602     1 
 2601  2603     1 
 2601  2604     1 
 2605  2606     1 
 2605  2607     1 
 2605  2608     1 
 2608  2609     1 
 2608  2610     1 
 2608  2611     1 
 2612  2613     1 
 2612  2614     1 
 2614  2615     1 
 2614  2616     1 
 2616  2617     1 
 2616  2618     1 
 2616  2626     1 
 2618  2619     1 
 2618  2620     1 
 2618  2621     1 
 2621  2622     1 
 2621  2623     1 
 2623  2624     1 
 2623  2625     1 
 2626  2627     1 
 2626  2628     1 
 2628  2629     1 
 2628  2632     1 
 2629  2630     1 
 2629  2631     1 
 2629  2637     1 
 2632  2633     1 
 2632  2634     1 
 2632  2640     1 
 2634  2635     1 
 2634  2636     1 
 2634  2637     1 
 2637  2638     1 
 2637  2639     1 
 2640  2641     1 
 2640  2642     1 
 2642  2643     1 
 2642  2644     1 
 2644  2645     1 
 2644  2646     1 
 2644  2654     1 
 2646  2647     1 
 2646  2648     1 
 2646  2649     1 
 2649  2650     1 
 2649  2651     1 
 2651  2652     1 
 2651  2653     1 
 2654  2655     1 
 2654  2656     1 
 2656  2657     1 
 2656  2658     1 
 2658  2659     1 
 2658  2660     1 
 2658  2674     1 
 2660  2661     1 
 2660  2662     1 
 2660  2663     1 
 2663  2664     1 
 2663  2670     1 
 2664  2665     1 
 2664  2666     1 
 2666  2667     1 
 2666  2668     1 
 2668  2669     1 
 2668  2672     1 
 2670  2671     1 
 2670  2672     1 
 2672  2673     1 
 2674  2675     1 
 2674  2676     1 
 2676  2677     1 
 2676  2678     1 
 2678  2679     1 
 2678  2680     1 
 2678  2689     1 
 2680  2681     1 
 2680  2682     1 
 2680  2683     1 
 2683  2684     1 
 2683  2685     1 
 2683  2686     1 
 2686  2687     1 
 2686  2688     1 
 2689  2690     1 
 2689  2691     1 
 2691  2692     1 
 2691  2693     1 
 2693  2694     1 
 2693  2695     1 
 2693  2705     1 
 2695  2696     1 
 2695  2697     1 
 2695  2701     1 
 2697  2698     1 
 2697  2699     1 
 2697  2700     1 
 2701  2702     1 
 2701  2703     1 
 2701  2704     1 
 2705  2706     1 
 2705  2707     1 
 2707  2708     1 
 2707  2709     1 
 2709  2710     1 
 2709  2711     1 
 2709  2715     1 
 2711  2712     1 
 2711  2713     1 
 2711  2714     1 
 2715  2716     1 
 2715  2717     1 
 2717  2718     1 
 2717  2719     1 
 2719  2720     1 
 2719  2721     1 
 2719  2730     1 
 2721  2722     1 
 2721  2723     1 
 2721  2724     1 
 2724  2725     1 
 2724  2726     1 
 2724  2727     1 
 2727  2728     1 
 2727  2729     1 
 2730  2731     1 
 2730  2732     1 
 2732  2733     1 
 2732  2734     1 
 2734  2735     1 
 2734  2736     1 
 2734  2741     1 
 2736  2737     1 
 2736  2738     1 
 2736  2739     1 
 2739  2740     1 
 2741  2742     1 
 2741  2743     1 
 2743  2744     1 
 2743  2745     1 
 2745  2746     1 
 2745  2747     1 
 2745  2753     1 
 2747  2748     1 
 2747  2749     1 
 2747  2750     1 
 2750  2751     1 
 2750  2752     1 
 2753  2754     1 
 2753  2755     1 
 2755  2756     1 
 2755  2757     1 
 2757  2758     1 
 2757  2759     1 
 2757  2774     1 
 2759  2760     1 
 2759  2761     1 
 2759  2762     1 
 2762  2763     1 
 2762  2770     1 
 2763  2764     1 
 2763  2765     1 
 2765  2766     1 
 2765  2767     1 
 2767  2768     1 
 2767  2772     1 
 2768  2769     1 
 2770  2771     1 
 2770  2772     1 
 2772  2773     1 
 2774  2775     1 
 2774  2776     1 
 2776  2777     1 
 2776  2778     1 
 2778  2779     1 
 2778  2780     1 
 2778  2785     1 
 2780  2781     1 
 2780  2782     1 
 2780  2783     1 
 2783  2784     1 
 2785  2786     1 
 2785  2787     1 
 2787  2788     1 
 2787  2789     1 
 2789  2790     1 
 2789  2791     1 
 2789  2799     1 
 2791  2792     1 
 2791  2793     1 
 2791  2794     1 
 2794  2795     1 
 2794  2796     1 
 2796  2797     1 
 2796  2798     1 
 2799  2800     1 
 2799  2801     1 
 2801  2802     1 
 2801  2803     1 
 2803  2804     1 
 2803  2805     1 
 2803  2813     1 
 2805  2806     1 
 2805  2807     1 
 2805  2808     1 
 2808  2809     1 
 2808  2810     1 
 2810  2811     1 
 2810  2812     1 
 2813  2814     1 
 2813  2815     1 
 2815  2816     1 
 2815  2817     1 
 2817  2818     1 
 2817  2819     1 
 2817  2832     1 
 2819  2820     1 
 2819  2821     1 
 2819  2825     1 
 2821  2822     1 
 2821  2823     1 
 2821  2824     1 
 2825  2826     1 
 2825  2827     1 
 2825  2828     1 
 2828  2829     1 
 2828  2830     1 
 2828  2831     1 
 2832  2833     1 
 2832  2834     1 
 2834  2835     1 
 2834  2836     1 
 2836  2837     1 
 2836  2838     1 
 2836  2849     1 
 2838  2839     1 
 2838  2840     1 
 2838  2841     1 
 2841  2842     1 
 2841  2843     1 
 2841  2844     1 
 2844  2845     1 
 2845  2846     1 
 2845  2847     1 
 2845  2848     1 
 2849  2850     1 
 2849  2851     1 
 2851  2852     1 
 2851  2853     1 
 2853  2854     1 
 2853  2855     1 
 2853  2871     1 
 2855  2856     1 
 2855  2857     1 
 2855  2858     1 
 2858  2859     1 
 2858  2860     1 
 2858  2861     1 
 2861  2862     1 
 2861  2863     1 
 2861  2864     1 
 2864  2865     1 
 2864  2866     1 
 2864  2867     1 
 2867  2868     1 
 2867  2869     1 
 2867  2870     1 
 2871  2872     1 
 2871  2873     1 
 2873  2874     1 
 2873  2875     1 
 2875  2876     1 
 2875  2877     1 
 2875  2881     1 
 2877  2878     1 
 2877  2879     1 
 2877  2880     1 
 2880  3125     1 
 2881  2882     1 
 2881  2883     1 
 2883  2884     1 
 2883  2885     1 
 2885  2886     1 
 2885  2887     1 
 2885  2905     1 
 2887  2888     1 
 2887  2889     1 
 2887  2890     1 
 2890  2891     1 
 2890  2892     1 
 2890  2893     1 
 2893  2894     1 
 2893  2895     1 
 2893  2896     1 
 2896  2897     1 
 2896  2898     1 
 2898  2899     1 
 2898  2902     1 
 2899  2900     1 
 2899  2901     1 
 2902  2903     1 
 2902  2904     1 
 2905  2906     1 
 2905  2907     1 
 2907  2908     1 
 2907  2909     1 
 2909  2910     1 
 2909  2911     1 
 2909  2916     1 
 2911  2912     1 
 2911  2913     1 
 2911  2914     1 
 2914  2915     1 
 2916  2917     1 
 2916  2918     1 
 2918  2919     1 
 2918  2920     1 
 2920  2921     1 
 2920  2922     1 
 2920  2940     1 
 2922  2923     1 
 2922  2924     1 
 2922  2925     1 
 2925  2926     1 
 2925  2927     1 
 2925  2928     1 
 2928  2929     1 
 2928  2930     1 
 2928  2931     1 
 2931  2932     1 
 2931  2933     1 
 2933  2934     1 
 2933  2937     1 
 2934  2935     1 
 2934  2936     1 
 2937  2938     1 
 2937  2939     1 
 2940  2941     1 
 2940  2942     1 
 2942  2943     1 
 2942  2944     1 
 2944  2945     1 
 2944  2946     1 
 2944  2961     1 
 2946  2947     1 
 2946  2948     1 
 2946  2949     1 
 2949  2950     1 
 2949  2957     1 
 2950  2951     1 
 2950  2952     1 
 2952  2953     1 
 2952  2954     1 
 2954  2955     1 
 2954  2959     1 
 2955  2956     1 
 2957  2958     1 
 2957  2959     1 
 2959  2960     1 
 2961  2962     1 
 2961  2963     1 
 2963  2964     1 
 2963  2965     1 
 2965  2966     1 
 2965  2967     1 
 2965  2973     1 
 2967  2968     1 
 2967  2969     1 
 2967  2970     1 
 2970  2971     1 
 2970  2972     1 
 2973  2974     1 
 2973  2975     1 
 2975  2976     1 
 2975  2977     1 
 2977  2978     1 
 2977  2979     1 
 2977  2980     1 
 2980  2981     1 
 2980  2982     1 
 2982  2983     1 
 2982  2984     1 
 2984  2985     1 
 2984  2986     1 
 2984  2997     1 
 2986  2987     1 
 2986  2988     1 
 2986  2991     1 
 2989  2990     1 
 2989  2991     1 
 2989  2992     1 
 2991  2995     1 
 2992  2993     1 
 2992  2994     1 
 2994  2995     1 
 2995  2996     1 
 2997  2998     1 
 2997  2999     1 
 2999  3000     1 
 2999  3001     1 
 3001  3002     1 
 3001  3003     1 
 3001  3021     1 
 3003  3004     1 
 3003  3005     1 
 3003  3006     1 
 3006  3007     1 
 3006  3008     1 
 3006  3009     1 
 3009  3010     1 
 3009  3011     1 
 3009  3012     1 
 3012  3013     1 
 3012  3014     1 
 3014  3015     1 
 3014  3018     1 
 3015  3016     1 
 3015  3017     1 
 3018  3019     1 
 3018  3020     1 
 3021  3022     1 
 3021  3023     1 
 3023  3024     1 
 3023  3025     1 
 3025  3026     1 
 3025  3027     1 
 3025  3040     1 
 3027  3028     1 
 3027  3029     1 
 3027  3033     1 
 3029  3030     1 
 3029  3031     1 
 3029  3032     1 
 3033  3034     1 
 3033  3035     1 
 3033  3036     1 
 3036  3037     1 
 3036  3038     1 
 3036  3039     1 
 3040  3041     1 
 3040  3042     1 
 3042  3043     1 
 3042  3044     1 
 3044  3045     1 
 3044  3046     1 
 3044  3064     1 
 3046  3047     1 
 3046  3048     1 
 3046  3049     1 
 3049  3050     1 
 3049  3055     1 
 3050  3051     1 
 3050  3052     1 
 3052  3053     1 
 3052  3054     1 
 3054  3055     1 
 3054  3060     1 
 3055  3056     1 
 3056  3057     1 
 3056  3058     1 
 3058  3059     1 
 3058  3062     1 
 3060  3061     1 
 3060  3062     1 
 3062  3063     1 
 3064  3065     1 
 3064  3066     1 
 3066  3067     1 
 3066  3068     1 
 3068  3069     1 
 3068  3070     1 
 3068  3081     1 
 3070  3071     1 
 3070  3072     1 
 3070  3073     1 
 3073  3074     1 
 3073  3075     1 
 3073  3076     1 
 3076  3077     1 
 3077  3078     1 
 3077  3079     1 
 3077  3080     1 
 3081  3082     1 
 3081  3083     1 
 3083  3084     1 
 3083  3085     1 
 3085  3086     1 
 3085  3087     1 
 3085  3102     1 
 3087  3088     1 
 3087  3089     1 
 3087  3090     1 
 3090  3091     1 
 3090  3098     1 
 3091  3092     1 
 3091  3093     1 
 3093  3094     1 
 3093  3095     1 
 3095  3096     1 
 3095  3100     1 
 3096  3097     1 
 3098  3099     1 
 3098  3100     1 
 3100  3101     1 
 3102  3103     1 
 3102  3104     1 
 3104  3105     1 
 3104  3106     1 
 3106  3107     1 
 3106  3108     1 
 3106  3116     1 
 3108  3109     1 
 3108  3110     1 
 3108  3111     1 
 3111  3112     1 
 3111  3113     1 
 3113  3114     1 
 3113  3115     1 
 3116  3117     1 
 3116  3118     1 
 3118  3119     1 
 3118  3120     1 
 3120  3121     1 
 3120  3122     1 
 3120  3126     1 
 3122  3123     1 
 3122  3124     1 
 3122  3125     1 
 3126  3127     1 
 3126  3128     1 
 3128  3129     1 
 3128  3130     1 
 3130  3131     1 
 3130  3132     1 
 3130  3144     1 
 3132  3133     1 
 3132  3134     1 
 3132  3137     1 
 3135  3136     1 
 3135  3137     1 
 3135  3138     1 
 3137  3140     1 
 3138  3139     1 
 3138  3142     1 
 3140  3141     1 
 3140  3142     1 
 3142  3143     1 
 3144  3145     1 
 3144  3146     1 
 3146  3147     1 
 3146  3148     1 
 3148  3149     1 
 3148  3150     1 
 3148  3163     1 
 3150  3151     1 
 3150  3152     1 
 3150  3156     1 
 3152  3153     1 
 3152  3154     1 
 3152  3155     1 
 3156  3157     1 
 3156  3158     1 
 3156  3159     1 
 3159  3160     1 
 3159  3161     1 
 3159  3162     1 
 3163  3164     1 
 3163  3165     1 
 3165  3166     1 
 3165  3167     1 
 3167  3168     1 
 3167  3169     1 
 3167  3170     1 
 3170  3171     1 
 3170  3172     1 
 3172  3173     1 
 3172  3174     1 
 3174  3175     1 
 3174  3176     1 
 3174  3177     1 
 3177  3178     1 
 3177  3179     1 
 3179  3180     1 
 3179  3181     1 
 3181  3182     1 
 3181  3183     1 
 3181  3188     1 
 3183  3184     1 
 3183  3185     1 
 3183  3186     1 
 3186  3187     1 
 3188  3189     1 
 3188  3190     1 
 3190  3191     1 
 3190  3192     1 
 3192  3193     1 
 3192  3194     1 
 3192  3208     1 
 3194  3195     1 
 3194  3196     1 
 3194  3197     1 
 3197  3198     1 
 3197  3204     1 
 3198  3199     1 
 3198  3200     1 
 3200  3201     1 
 3200  3202     1 
 3202  3203     1 
 3202  3206     1 
 3204  3205     1 
 3204  3206     1 
 3206  3207     1 
 3208  3209     1 
 3208  3210     1 
 3210  3211     1 
 3210  3212     1 
 3212  3213     1 
 3212  3214     1 
 3212  3219     1 
 3214  3215     1 
 3214  3216     1 
 3214  3217     1 
 3217  3218     1 
 3219  3220     1 
 3219  3221     1 
 3221  3222     1 
 3221  3223     1 
 3223  3224     1 
 3223  3225     1 
 3223  3234     1 
 3225  3226     1 
 3225  3227     1 
 3225  3228     1 
 3228  3229     1 
 3228  3230     1 
 3228  3231     1 
 3231  3232     1 
 3231  3233     1 
 3234  3235     1 
 3234  3236     1 
 3236  3237     1 
 3236  3238     1 
 3238  3239     1 
 3238  3240     1 
 3238  3249     1 
 3240  3241     1 
 3240  3242     1 
 3240  3243     1 
 3243  3244     1 
 3243  3245     1 
 3243  3246     1 
 3246  3247     1 
 3246  3248     1 
 3249  3250     1 
 3249  3251     1 
 3251  3252     1 
 3251  3253     1 
 3253  3254     1 
 3253  3255     1 
 3253  3263     1 
 3255  3256     1 
 3255  3257     1 
 3255  3259     1 
 3257  3258     1 
 3259  3260     1 
 3259  3261     1 
 3259  3262     1 
 3263  3264     1 
 3263  3265     1 
 3265  3266     1 
 3265  3267     1 
 3267  3268     1 
 3267  3269     1 
 3267  3278     1 
 3269  3270     1 
 3269  3271     1 
 3269  3272     1 
 3272  3273     1 
 3272  3274     1 
 3272  3275     1 
 3275  3276     1 
 3275  3277     1 
 3278  3279     1 
 3278  3280     1 
 3280  3281     1 
 3280  3282     1 
 3282  3283     1 
 3282  3284     1 
 3282  3300     1 
 3284  3285     1 
 3284  3286     1 
 3284  3287     1 
 3287  3288     1 
 3287  3289     1 
 3287  3290     1 
 3290  3291     1 
 3290  3292     1 
 3290  3293     1 
 3293  3294     1 
 3293  3295     1 
 3293  3296     1 
 3296  3297     1 
 3296  3298     1 
 3296  3299     1 
 3300  3301     1 
 3300  3302     1 
 3302  3303     1 
 3302  3304     1 
 3304  3305     1 
 3304  3306     1 
 3304  3322     1 
 3306  3307     1 
 3306  3308     1 
 3306  3309     1 
 3309  3310     1 
 3309  3311     1 
 3309  3312     1 
 3312  3313     1 
 3312  3314     1 
 3312  3315     1 
 3315  3316     1 
 3315  3317     1 
 3315  3318     1 
 3318  3319     1 
 3318  3320     1 
 3318  3321     1 
 3322  3323     1 
 3322  3324     1 
 3324  3325     1 
 3324  3326     1 
 3326  3327     1 
 3326  3328     1 
 3326  3342     1 
 3328  3329     1 
 3328  3330     1 
 3328  3331     1 
 3331  3332     1 
 3331  3338     1 
 3332  3333     1 
 3332  3334     1 
 3334  3335     1 
 3334  3336     1 
 3336  3337     1 
 3336  3340     1 
 3338  3339     1 
 3338  3340     1 
 3340  3341     1 
 3342  3343     1 
 3342  3344     1 
 3344  3345     1 
 3344  3346     1 
 3346  3347     1 
 3346  3348     1 
 3346  3357     1 
 3348  3349     1 
 3348  3350     1 
 3348  3351     1 
 3351  3352     1 
 3351  3353     1 
 3351  3354     1 
 3354  3355     1 
 3354  3356     1 
 3357  3358     1 
 3357  3359     1 
 3359  3360     1 
 3359  3361     1 
 3361  3362     1 
 3361  3363     1 
 3361  3375     1 
 3363  3364     1 
 3363  3365     1 
 3363  3368     1 
 3366  3367     1 
 3366  3368     1 
 3366  3369     1 
 3368  3371     1 
 3369  3370     1 
 3369  3373     1 
 3371  3372     1 
 3371  3373     1 
 3373  3374     1 
 3375  3376     1 
 3375  3377     1 
  1742   1982     1         0.2029  144766.4        0.2029  0.00 ; the disulfide bond 

[ pairs ]
;  ai    aj funct            c0            c1            c2            c3
    1     8     1 
    1     9     1 
    1    10     1 
    1    12     1 
    1    13     1 
    2     6     1 
    2     7     1 
    2    11     1 
    3     6     1 
    3     7     1 
    3    11     1 
    4     6     1 
    4     7     1 
    4    11     1 
    5    14     1 
    5    17     1 
    6     8     1 
    6     9     1 
    6    10     1 
    6    12     1 
    6    13     1 
    7    12     1 
    7    13     1 
    8    11     1 
    9    11     1 
   10    11     1 
   11    15     1 
   11    16     1 
   11    18     1 
   11    19     1 
   11    22     1 
   11    25     1 
   12    14     1 
   12    17     1 
   13    20     1 
   13    21     1 
   13    23     1 
   13    24     1 
   13    26     1 
   13    27     1 
   14    18     1 
   14    20     1 
   14    21     1 
   14    25     1 
   15    17     1 
   15    19     1 
   15    23     1 
   15    24     1 
   16    17     1 
   16    19     1 
   16    23     1 
   16    24     1 
   17    23     1 
   17    24     1 
   17    28     1 
   17    29     1 
   18    20     1 
   18    21     1 
   18    22     1 
   18    26     1 
   18    27     1 
   19    26     1 
   19    27     1 
   20    23     1 
   20    24     1 
   20    25     1 
   21    23     1 
   21    24     1 
   21    25     1 
   22    25     1 
   25    30     1 
   25    31     1 
   25    37     1 
   26    28     1 
   26    29     1 
   27    32     1 
   27    33     1 
   27    34     1 
   27    38     1 
   27    39     1 
   28    30     1 
   28    31     1 
   28    37     1 
   29    35     1 
   29    36     1 
   29    40     1 
   29    41     1 
   30    32     1 
   30    33     1 
   30    34     1 
   30    38     1 
   30    39     1 
   31    38     1 
   31    39     1 
   32    35     1 
   32    36     1 
   32    37     1 
   33    35     1 
   33    36     1 
   33    37     1 
   34    37     1 
   37    42     1 
   37    43     1 
   37    56     1 
   38    40     1 
   38    41     1 
   39    44     1 
   39    45     1 
   39    46     1 
   39    57     1 
   39    58     1 
   40    42     1 
   40    43     1 
   40    56     1 
   41    47     1 
   41    48     1 
   41    52     1 
   41    59     1 
   41    60     1 
   42    44     1 
   42    45     1 
   42    46     1 
   42    57     1 
   42    58     1 
   43    49     1 
   43    50     1 
   43    51     1 
   43    53     1 
   43    54     1 
   43    55     1 
   43    57     1 
   43    58     1 
   44    47     1 
   44    48     1 
   44    52     1 
   44    56     1 
   45    47     1 
   45    48     1 
   45    52     1 
   45    56     1 
   46    56     1 
   47    49     1 
   47    50     1 
   47    51     1 
   47    53     1 
   47    54     1 
   47    55     1 
   48    53     1 
   48    54     1 
   48    55     1 
   49    52     1 
   50    52     1 
   51    52     1 
   56    61     1 
   56    62     1 
   56    72     1 
   57    59     1 
   57    60     1 
   58    63     1 
   58    64     1 
   58    68     1 
   58    73     1 
   58    74     1 
   59    61     1 
   59    62     1 
   59    72     1 
   60    65     1 
   60    66     1 
   60    67     1 
   60    69     1 
   60    70     1 
   60    71     1 
   60    75     1 
   60    76     1 
   61    63     1 
   61    64     1 
   61    68     1 
   61    73     1 
   61    74     1 
   62    73     1 
   62    74     1 
   63    65     1 
   63    66     1 
   63    67     1 
   63    69     1 
   63    70     1 
   63    71     1 
   63    72     1 
   64    69     1 
   64    70     1 
   64    71     1 
   64    72     1 
   65    68     1 
   66    68     1 
   67    68     1 
   68    72     1 
   72    77     1 
   72    78     1 
   72    91     1 
   73    75     1 
   73    76     1 
   74    79     1 
   74    80     1 
   74    81     1 
   74    92     1 
   74    93     1 
   75    77     1 
   75    78     1 
   75    91     1 
   76    82     1 
   76    83     1 
   76    87     1 
   76    94     1 
   76    95     1 
   77    79     1 
   77    80     1 
   77    81     1 
   77    92     1 
   77    93     1 
   78    84     1 
   78    85     1 
   78    86     1 
   78    88     1 
   78    89     1 
   78    90     1 
   78    92     1 
   78    93     1 
   79    82     1 
   79    83     1 
   79    87     1 
   79    91     1 
   80    82     1 
   80    83     1 
   80    87     1 
   80    91     1 
   81    91     1 
   82    84     1 
   82    85     1 
   82    86     1 
   82    88     1 
   82    89     1 
   82    90     1 
   83    88     1 
   83    89     1 
   83    90     1 
   84    87     1 
   85    87     1 
   86    87     1 
   91    96     1 
   91    97     1 
   91   105     1 
   92    94     1 
   92    95     1 
   93    98     1 
   93    99     1 
   93   100     1 
   93   106     1 
   93   107     1 
   94    96     1 
   94    97     1 
   94   105     1 
   95   101     1 
   95   102     1 
   95   108     1 
   95   109     1 
   96    98     1 
   96    99     1 
   96   100     1 
   96   106     1 
   96   107     1 
   97   103     1 
   97   104     1 
   97   106     1 
   97   107     1 
   98   101     1 
   98   102     1 
   98   105     1 
   99   101     1 
   99   102     1 
   99   105     1 
  100   105     1 
  101   103     1 
  101   104     1 
  105   110     1 
  105   111     1 
  105   115     1 
  106   108     1 
  106   109     1 
  107   112     1 
  107   113     1 
  107   114     1 
  107   116     1 
  107   117     1 
  108   110     1 
  108   111     1 
  108   115     1 
  109   118     1 
  109   119     1 
  110   112     1 
  110   113     1 
  110   114     1 
  110   116     1 
  110   117     1 
  111   116     1 
  111   117     1 
  112   115     1 
  113   115     1 
  114   115     1 
  115   120     1 
  115   121     1 
  115   130     1 
  116   118     1 
  116   119     1 
  117   122     1 
  117   123     1 
  117   124     1 
  117   131     1 
  117   132     1 
  118   120     1 
  118   121     1 
  118   130     1 
  119   125     1 
  119   126     1 
  119   127     1 
  119   133     1 
  119   134     1 
  120   122     1 
  120   123     1 
  120   124     1 
  120   131     1 
  120   132     1 
  121   128     1 
  121   129     1 
  121   131     1 
  121   132     1 
  122   125     1 
  122   126     1 
  122   127     1 
  122   130     1 
  123   125     1 
  123   126     1 
  123   127     1 
  123   130     1 
  124   130     1 
  125   128     1 
  125   129     1 
  126   128     1 
  126   129     1 
  130   135     1 
  130   136     1 
  130   147     1 
  131   133     1 
  131   134     1 
  132   137     1 
  132   138     1 
  132   139     1 
  132   148     1 
  132   149     1 
  133   135     1 
  133   136     1 
  133   147     1 
  134   140     1 
  134   141     1 
  134   142     1 
  134   150     1 
  134   151     1 
  135   137     1 
  135   138     1 
  135   139     1 
  135   148     1 
  135   149     1 
  136   143     1 
  136   148     1 
  136   149     1 
  137   140     1 
  137   141     1 
  137   142     1 
  137   147     1 
  138   140     1 
  138   141     1 
  138   142     1 
  138   147     1 
  139   144     1 
  139   145     1 
  139   146     1 
  139   147     1 
  140   143     1 
  141   143     1 
  147   152     1 
  147   153     1 
  147   163     1 
  148   150     1 
  148   151     1 
  149   154     1 
  149   155     1 
  149   159     1 
  149   164     1 
  149   165     1 
  150   152     1 
  150   153     1 
  150   163     1 
  151   156     1 
  151   157     1 
  151   158     1 
  151   160     1 
  151   161     1 
  151   162     1 
  151   166     1 
  151   167     1 
  152   154     1 
  152   155     1 
  152   159     1 
  152   164     1 
  152   165     1 
  153   164     1 
  153   165     1 
  154   156     1 
  154   157     1 
  154   158     1 
  154   160     1 
  154   161     1 
  154   162     1 
  154   163     1 
  155   160     1 
  155   161     1 
  155   162     1 
  155   163     1 
  156   159     1 
  157   159     1 
  158   159     1 
  159   163     1 
  163   168     1 
  163   169     1 
  163   180     1 
  164   166     1 
  164   167     1 
  165   170     1 
  165   171     1 
  165   172     1 
  165   181     1 
  165   182     1 
  166   168     1 
  166   169     1 
  166   180     1 
  167   173     1 
  167   174     1 
  167   175     1 
  167   183     1 
  167   184     1 
  168   170     1 
  168   171     1 
  168   172     1 
  168   181     1 
  168   182     1 
  169   176     1 
  169   177     1 
  169   181     1 
  169   182     1 
  170   173     1 
  170   174     1 
  170   175     1 
  170   180     1 
  171   173     1 
  171   174     1 
  171   175     1 
  171   180     1 
  172   178     1 
  172   179     1 
  172   180     1 
  173   176     1 
  173   177     1 
  174   176     1 
  174   177     1 
  176   178     1 
  176   179     1 
  180   185     1 
  180   186     1 
  180   197     1 
  181   183     1 
  181   184     1 
  182   187     1 
  182   188     1 
  182   189     1 
  182   198     1 
  182   199     1 
  183   185     1 
  183   186     1 
  183   197     1 
  184   190     1 
  184   191     1 
  184   192     1 
  184   200     1 
  184   201     1 
  185   187     1 
  185   188     1 
  185   189     1 
  185   198     1 
  185   199     1 
  186   193     1 
  186   194     1 
  186   198     1 
  186   199     1 
  187   190     1 
  187   191     1 
  187   192     1 
  187   197     1 
  188   190     1 
  188   191     1 
  188   192     1 
  188   197     1 
  189   195     1 
  189   196     1 
  189   197     1 
  190   193     1 
  190   194     1 
  191   193     1 
  191   194     1 
  193   195     1 
  193   196     1 
  197   202     1 
  197   203     1 
  197   211     1 
  198   200     1 
  198   201     1 
  199   204     1 
  199   205     1 
  199   207     1 
  199   212     1 
  199   213     1 
  200   202     1 
  200   203     1 
  200   211     1 
  201   206     1 
  201   208     1 
  201   209     1 
  201   210     1 
  201   214     1 
  201   215     1 
  202   204     1 
  202   205     1 
  202   207     1 
  202   212     1 
  202   213     1 
  203   212     1 
  203   213     1 
  204   206     1 
  204   208     1 
  204   209     1 
  204   210     1 
  204   211     1 
  205   208     1 
  205   209     1 
  205   210     1 
  205   211     1 
  206   207     1 
  207   211     1 
  211   216     1 
  211   217     1 
  211   225     1 
  212   214     1 
  212   215     1 
  213   218     1 
  213   219     1 
  213   221     1 
  213   226     1 
  213   227     1 
  214   216     1 
  214   217     1 
  214   225     1 
  215   220     1 
  215   222     1 
  215   223     1 
  215   224     1 
  215   228     1 
  215   229     1 
  216   218     1 
  216   219     1 
  216   221     1 
  216   226     1 
  216   227     1 
  217   226     1 
  217   227     1 
  218   220     1 
  218   222     1 
  218   223     1 
  218   224     1 
  218   225     1 
  219   222     1 
  219   223     1 
  219   224     1 
  219   225     1 
  220   221     1 
  221   225     1 
  225   230     1 
  225   231     1 
  225   246     1 
  226   228     1 
  226   229     1 
  227   232     1 
  227   233     1 
  227   234     1 
  227   247     1 
  227   248     1 
  228   230     1 
  228   231     1 
  228   246     1 
  229   235     1 
  229   242     1 
  229   249     1 
  229   250     1 
  230   232     1 
  230   233     1 
  230   234     1 
  230   247     1 
  230   248     1 
  231   236     1 
  231   237     1 
  231   243     1 
  231   244     1 
  231   247     1 
  231   248     1 
  232   235     1 
  232   242     1 
  232   246     1 
  233   235     1 
  233   242     1 
  233   246     1 
  234   238     1 
  234   239     1 
  234   245     1 
  234   246     1 
  235   240     1 
  235   243     1 
  235   244     1 
  236   238     1 
  236   239     1 
  236   242     1 
  237   241     1 
  237   242     1 
  237   245     1 
  238   240     1 
  238   244     1 
  239   243     1 
  240   242     1 
  240   245     1 
  241   244     1 
  243   245     1 
  246   251     1 
  246   252     1 
  246   265     1 
  247   249     1 
  247   250     1 
  248   253     1 
  248   254     1 
  248   255     1 
  248   266     1 
  248   267     1 
  249   251     1 
  249   252     1 
  249   265     1 
  250   256     1 
  250   257     1 
  250   261     1 
  250   268     1 
  250   269     1 
  251   253     1 
  251   254     1 
  251   255     1 
  251   266     1 
  251   267     1 
  252   258     1 
  252   259     1 
  252   260     1 
  252   262     1 
  252   263     1 
  252   264     1 
  252   266     1 
  252   267     1 
  253   256     1 
  253   257     1 
  253   261     1 
  253   265     1 
  254   256     1 
  254   257     1 
  254   261     1 
  254   265     1 
  255   265     1 
  256   258     1 
  256   259     1 
  256   260     1 
  256   262     1 
  256   263     1 
  256   264     1 
  257   262     1 
  257   263     1 
  257   264     1 
  258   261     1 
  259   261     1 
  260   261     1 
  265   270     1 
  265   271     1 
  265   280     1 
  266   268     1 
  266   269     1 
  267   272     1 
  267   273     1 
  267   274     1 
  267   281     1 
  267   282     1 
  268   270     1 
  268   271     1 
  268   280     1 
  269   275     1 
  269   276     1 
  269   277     1 
  269   283     1 
  269   284     1 
  270   272     1 
  270   273     1 
  270   274     1 
  270   281     1 
  270   282     1 
  271   278     1 
  271   279     1 
  271   281     1 
  271   282     1 
  272   275     1 
  272   276     1 
  272   277     1 
  272   280     1 
  273   275     1 
  273   276     1 
  273   277     1 
  273   280     1 
  274   280     1 
  275   278     1 
  275   279     1 
  276   278     1 
  276   279     1 
  280   285     1 
  280   286     1 
  280   292     1 
  281   283     1 
  281   284     1 
  282   287     1 
  282   288     1 
  282   289     1 
  282   293     1 
  282   294     1 
  283   285     1 
  283   286     1 
  283   292     1 
  284   290     1 
  284   291     1 
  284   295     1 
  284   296     1 
  285   287     1 
  285   288     1 
  285   289     1 
  285   293     1 
  285   294     1 
  286   293     1 
  286   294     1 
  287   290     1 
  287   291     1 
  287   292     1 
  288   290     1 
  288   291     1 
  288   292     1 
  289   292     1 
  292   297     1 
  292   298     1 
  292   316     1 
  293   295     1 
  293   296     1 
  294   299     1 
  294   300     1 
  294   301     1 
  294   317     1 
  294   318     1 
  295   297     1 
  295   298     1 
  295   316     1 
  296   302     1 
  296   303     1 
  296   304     1 
  296   319     1 
  296   322     1 
  297   299     1 
  297   300     1 
  297   301     1 
  297   317     1 
  297   318     1 
  298   305     1 
  298   306     1 
  298   307     1 
  298   317     1 
  298   318     1 
  299   302     1 
  299   303     1 
  299   304     1 
  299   316     1 
  300   302     1 
  300   303     1 
  300   304     1 
  300   316     1 
  301   308     1 
  301   309     1 
  301   316     1 
  302   305     1 
  302   306     1 
  302   307     1 
  303   305     1 
  303   306     1 
  303   307     1 
  304   310     1 
  304   313     1 
  305   308     1 
  305   309     1 
  306   308     1 
  306   309     1 
  307   311     1 
  307   312     1 
  307   314     1 
  307   315     1 
  308   310     1 
  308   313     1 
  310   314     1 
  310   315     1 
  311   313     1 
  312   313     1 
  316   320     1 
  316   321     1 
  316   323     1 
  316   324     1 
  316   327     1 
  316   330     1 
  317   319     1 
  317   322     1 
  318   325     1 
  318   326     1 
  318   328     1 
  318   329     1 
  318   331     1 
  318   332     1 
  319   323     1 
  319   325     1 
  319   326     1 
  319   330     1 
  320   322     1 
  320   324     1 
  320   328     1 
  320   329     1 
  321   322     1 
  321   324     1 
  321   328     1 
  321   329     1 
  322   328     1 
  322   329     1 
  322   333     1 
  322   334     1 
  323   325     1 
  323   326     1 
  323   327     1 
  323   331     1 
  323   332     1 
  324   331     1 
  324   332     1 
  325   328     1 
  325   329     1 
  325   330     1 
  326   328     1 
  326   329     1 
  326   330     1 
  327   330     1 
  330   335     1 
  330   336     1 
  330   347     1 
  331   333     1 
  331   334     1 
  332   337     1 
  332   338     1 
  332   339     1 
  332   348     1 
  332   349     1 
  333   335     1 
  333   336     1 
  333   347     1 
  334   340     1 
  334   341     1 
  334   342     1 
  334   350     1 
  334   351     1 
  335   337     1 
  335   338     1 
  335   339     1 
  335   348     1 
  335   349     1 
  336   343     1 
  336   348     1 
  336   349     1 
  337   340     1 
  337   341     1 
  337   342     1 
  337   347     1 
  338   340     1 
  338   341     1 
  338   342     1 
  338   347     1 
  339   344     1 
  339   345     1 
  339   346     1 
  339   347     1 
  340   343     1 
  341   343     1 
  347   352     1 
  347   353     1 
  347   367     1 
  348   350     1 
  348   351     1 
  349   354     1 
  349   355     1 
  349   356     1 
  349   368     1 
  349   369     1 
  350   352     1 
  350   353     1 
  350   367     1 
  351   357     1 
  351   363     1 
  351   370     1 
  351   371     1 
  352   354     1 
  352   355     1 
  352   356     1 
  352   368     1 
  352   369     1 
  353   358     1 
  353   359     1 
  353   364     1 
  353   365     1 
  353   368     1 
  353   369     1 
  354   357     1 
  354   363     1 
  354   367     1 
  355   357     1 
  355   363     1 
  355   367     1 
  356   360     1 
  356   361     1 
  356   366     1 
  356   367     1 
  357   362     1 
  357   364     1 
  357   365     1 
  358   360     1 
  358   361     1 
  358   363     1 
  359   363     1 
  359   366     1 
  360   362     1 
  360   365     1 
  361   364     1 
  362   363     1 
  362   366     1 
  364   366     1 
  367   372     1 
  367   373     1 
  367   386     1 
  368   370     1 
  368   371     1 
  369   374     1 
  369   375     1 
  369   376     1 
  369   387     1 
  369   388     1 
  370   372     1 
  370   373     1 
  370   386     1 
  371   377     1 
  371   378     1 
  371   382     1 
  371   389     1 
  371   390     1 
  372   374     1 
  372   375     1 
  372   376     1 
  372   387     1 
  372   388     1 
  373   379     1 
  373   380     1 
  373   381     1 
  373   383     1 
  373   384     1 
  373   385     1 
  373   387     1 
  373   388     1 
  374   377     1 
  374   378     1 
  374   382     1 
  374   386     1 
  375   377     1 
  375   378     1 
  375   382     1 
  375   386     1 
  376   386     1 
  377   379     1 
  377   380     1 
  377   381     1 
  377   383     1 
  377   384     1 
  377   385     1 
  378   383     1 
  378   384     1 
  378   385     1 
  379   382     1 
  380   382     1 
  381   382     1 
  386   391     1 
  386   392     1 
  386   405     1 
  387   389     1 
  387   390     1 
  388   393     1 
  388   394     1 
  388   395     1 
  388   406     1 
  388   407     1 
  389   391     1 
  389   392     1 
  389   405     1 
  390   396     1 
  390   397     1 
  390   401     1 
  390   408     1 
  390   409     1 
  391   393     1 
  391   394     1 
  391   395     1 
  391   406     1 
  391   407     1 
  392   398     1 
  392   399     1 
  392   400     1 
  392   402     1 
  392   403     1 
  392   404     1 
  392   406     1 
  392   407     1 
  393   396     1 
  393   397     1 
  393   401     1 
  393   405     1 
  394   396     1 
  394   397     1 
  394   401     1 
  394   405     1 
  395   405     1 
  396   398     1 
  396   399     1 
  396   400     1 
  396   402     1 
  396   403     1 
  396   404     1 
  397   402     1 
  397   403     1 
  397   404     1 
  398   401     1 
  399   401     1 
  400   401     1 
  405   410     1 
  405   411     1 
  405   422     1 
  406   408     1 
  406   409     1 
  407   412     1 
  407   413     1 
  407   414     1 
  407   423     1 
  407   424     1 
  408   410     1 
  408   411     1 
  408   422     1 
  409   415     1 
  409   416     1 
  409   417     1 
  409   425     1 
  409   426     1 
  410   412     1 
  410   413     1 
  410   414     1 
  410   423     1 
  410   424     1 
  411   418     1 
  411   419     1 
  411   423     1 
  411   424     1 
  412   415     1 
  412   416     1 
  412   417     1 
  412   422     1 
  413   415     1 
  413   416     1 
  413   417     1 
  413   422     1 
  414   420     1 
  414   421     1 
  414   422     1 
  415   418     1 
  415   419     1 
  416   418     1 
  416   419     1 
  418   420     1 
  418   421     1 
  422   427     1 
  422   428     1 
  422   432     1 
  423   425     1 
  423   426     1 
  424   429     1 
  424   430     1 
  424   431     1 
  424   433     1 
  424   434     1 
  425   427     1 
  425   428     1 
  425   432     1 
  426   435     1 
  426   436     1 
  426  1235     1 
  427   429     1 
  427   430     1 
  427   431     1 
  427   433     1 
  427   434     1 
  428   433     1 
  428   434     1 
  428  1232     1 
  429   432     1 
  429  1235     1 
  430   432     1 
  430  1235     1 
  431   432     1 
  431  1230     1 
  431  1233     1 
  431  1234     1 
  432   437     1 
  432   438     1 
  432   442     1 
  433   435     1 
  433   436     1 
  434   439     1 
  434   440     1 
  434   441     1 
  434   443     1 
  434   444     1 
  435   437     1 
  435   438     1 
  435   442     1 
  436   445     1 
  436   446     1 
  437   439     1 
  437   440     1 
  437   441     1 
  437   443     1 
  437   444     1 
  438   443     1 
  438   444     1 
  439   442     1 
  440   442     1 
  441   442     1 
  442   447     1 
  442   448     1 
  442   459     1 
  443   445     1 
  443   446     1 
  444   449     1 
  444   450     1 
  444   451     1 
  444   460     1 
  444   461     1 
  445   447     1 
  445   448     1 
  445   459     1 
  446   452     1 
  446   453     1 
  446   454     1 
  446   462     1 
  446   463     1 
  447   449     1 
  447   450     1 
  447   451     1 
  447   460     1 
  447   461     1 
  448   455     1 
  448   460     1 
  448   461     1 
  449   452     1 
  449   453     1 
  449   454     1 
  449   459     1 
  450   452     1 
  450   453     1 
  450   454     1 
  450   459     1 
  451   456     1 
  451   457     1 
  451   458     1 
  451   459     1 
  452   455     1 
  453   455     1 
  459   464     1 
  459   465     1 
  459   474     1 
  460   462     1 
  460   463     1 
  461   466     1 
  461   467     1 
  461   468     1 
  461   475     1 
  461   476     1 
  462   464     1 
  462   465     1 
  462   474     1 
  463   469     1 
  463   470     1 
  463   471     1 
  463   477     1 
  463   478     1 
  464   466     1 
  464   467     1 
  464   468     1 
  464   475     1 
  464   476     1 
  465   472     1 
  465   473     1 
  465   475     1 
  465   476     1 
  466   469     1 
  466   470     1 
  466   471     1 
  466   474     1 
  467   469     1 
  467   470     1 
  467   471     1 
  467   474     1 
  468   474     1 
  469   472     1 
  469   473     1 
  470   472     1 
  470   473     1 
  474   479     1 
  474   480     1 
  474   489     1 
  475   477     1 
  475   478     1 
  476   481     1 
  476   482     1 
  476   483     1 
  476   490     1 
  476   491     1 
  477   479     1 
  477   480     1 
  477   489     1 
  478   484     1 
  478   485     1 
  478   486     1 
  478   492     1 
  478   493     1 
  479   481     1 
  479   482     1 
  479   483     1 
  479   490     1 
  479   491     1 
  480   487     1 
  480   488     1 
  480   490     1 
  480   491     1 
  481   484     1 
  481   485     1 
  481   486     1 
  481   489     1 
  482   484     1 
  482   485     1 
  482   486     1 
  482   489     1 
  483   489     1 
  484   487     1 
  484   488     1 
  485   487     1 
  485   488     1 
  489   494     1 
  489   495     1 
  489   503     1 
  490   492     1 
  490   493     1 
  491   496     1 
  491   497     1 
  491   498     1 
  491   504     1 
  491   505     1 
  492   494     1 
  492   495     1 
  492   503     1 
  493   499     1 
  493   500     1 
  493   506     1 
  493   507     1 
  494   496     1 
  494   497     1 
  494   498     1 
  494   504     1 
  494   505     1 
  495   501     1 
  495   502     1 
  495   504     1 
  495   505     1 
  496   499     1 
  496   500     1 
  496   503     1 
  497   499     1 
  497   500     1 
  497   503     1 
  498   503     1 
  499   501     1 
  499   502     1 
  503   508     1 
  503   509     1 
  503   513     1 
  504   506     1 
  504   507     1 
  505   510     1 
  505   511     1 
  505   512     1 
  505   514     1 
  505   515     1 
  506   508     1 
  506   509     1 
  506   513     1 
  507   516     1 
  507   517     1 
  507  2306     1 
  508   510     1 
  508   511     1 
  508   512     1 
  508   514     1 
  508   515     1 
  509   514     1 
  509   515     1 
  509  2303     1 
  510   513     1 
  510  2306     1 
  511   513     1 
  511  2306     1 
  512   513     1 
  512  2301     1 
  512  2304     1 
  512  2305     1 
  513   518     1 
  513   519     1 
  513   532     1 
  514   516     1 
  514   517     1 
  515   520     1 
  515   521     1 
  515   522     1 
  515   533     1 
  515   534     1 
  516   518     1 
  516   519     1 
  516   532     1 
  517   523     1 
  517   524     1 
  517   528     1 
  517   535     1 
  517   536     1 
  518   520     1 
  518   521     1 
  518   522     1 
  518   533     1 
  518   534     1 
  519   525     1 
  519   526     1 
  519   527     1 
  519   529     1 
  519   530     1 
  519   531     1 
  519   533     1 
  519   534     1 
  520   523     1 
  520   524     1 
  520   528     1 
  520   532     1 
  521   523     1 
  521   524     1 
  521   528     1 
  521   532     1 
  522   532     1 
  523   525     1 
  523   526     1 
  523   527     1 
  523   529     1 
  523   530     1 
  523   531     1 
  524   529     1 
  524   530     1 
  524   531     1 
  525   528     1 
  526   528     1 
  527   528     1 
  532   537     1 
  532   538     1 
  532   543     1 
  533   535     1 
  533   536     1 
  534   539     1 
  534   540     1 
  534   541     1 
  534   544     1 
  534   545     1 
  535   537     1 
  535   538     1 
  535   543     1 
  536   542     1 
  536   546     1 
  536   547     1 
  537   539     1 
  537   540     1 
  537   541     1 
  537   544     1 
  537   545     1 
  538   544     1 
  538   545     1 
  539   542     1 
  539   543     1 
  540   542     1 
  540   543     1 
  541   543     1 
  543   548     1 
  543   549     1 
  543   553     1 
  544   546     1 
  544   547     1 
  545   550     1 
  545   551     1 
  545   552     1 
  545   554     1 
  545   555     1 
  546   548     1 
  546   549     1 
  546   553     1 
  547   556     1 
  547   557     1 
  548   550     1 
  548   551     1 
  548   552     1 
  548   554     1 
  548   555     1 
  549   554     1 
  549   555     1 
  550   553     1 
  551   553     1 
  552   553     1 
  553   558     1 
  553   559     1 
  553   564     1 
  554   556     1 
  554   557     1 
  555   560     1 
  555   561     1 
  555   562     1 
  555   565     1 
  555   566     1 
  556   558     1 
  556   559     1 
  556   564     1 
  557   563     1 
  557   567     1 
  557   568     1 
  558   560     1 
  558   561     1 
  558   562     1 
  558   565     1 
  558   566     1 
  559   565     1 
  559   566     1 
  560   563     1 
  560   564     1 
  561   563     1 
  561   564     1 
  562   564     1 
  564   569     1 
  564   570     1 
  564   574     1 
  565   567     1 
  565   568     1 
  566   571     1 
  566   572     1 
  566   573     1 
  566   575     1 
  566   576     1 
  567   569     1 
  567   570     1 
  567   574     1 
  568   577     1 
  568   578     1 
  569   571     1 
  569   572     1 
  569   573     1 
  569   575     1 
  569   576     1 
  570   575     1 
  570   576     1 
  571   574     1 
  572   574     1 
  573   574     1 
  574   579     1 
  574   580     1 
  574   584     1 
  575   577     1 
  575   578     1 
  576   581     1 
  576   582     1 
  576   583     1 
  576   585     1 
  576   586     1 
  577   579     1 
  577   580     1 
  577   584     1 
  578   587     1 
  578   588     1 
  579   581     1 
  579   582     1 
  579   583     1 
  579   585     1 
  579   586     1 
  580   585     1 
  580   586     1 
  581   584     1 
  582   584     1 
  583   584     1 
  584   589     1 
  584   590     1 
  584   601     1 
  585   587     1 
  585   588     1 
  586   591     1 
  586   592     1 
  586   593     1 
  586   602     1 
  586   603     1 
  587   589     1 
  587   590     1 
  587   601     1 
  588   594     1 
  588   595     1 
  588   596     1 
  588   604     1 
  588   605     1 
  589   591     1 
  589   592     1 
  589   593     1 
  589   602     1 
  589   603     1 
  590   597     1 
  590   598     1 
  590   602     1 
  590   603     1 
  591   594     1 
  591   595     1 
  591   596     1 
  591   601     1 
  592   594     1 
  592   595     1 
  592   596     1 
  592   601     1 
  593   599     1 
  593   600     1 
  593   601     1 
  594   597     1 
  594   598     1 
  595   597     1 
  595   598     1 
  597   599     1 
  597   600     1 
  601   606     1 
  601   607     1 
  601   615     1 
  602   604     1 
  602   605     1 
  603   608     1 
  603   609     1 
  603   611     1 
  603   616     1 
  603   617     1 
  604   606     1 
  604   607     1 
  604   615     1 
  605   610     1 
  605   612     1 
  605   613     1 
  605   614     1 
  605   618     1 
  605   619     1 
  606   608     1 
  606   609     1 
  606   611     1 
  606   616     1 
  606   617     1 
  607   616     1 
  607   617     1 
  608   610     1 
  608   612     1 
  608   613     1 
  608   614     1 
  608   615     1 
  609   612     1 
  609   613     1 
  609   614     1 
  609   615     1 
  610   611     1 
  611   615     1 
  615   620     1 
  615   621     1 
  615   627     1 
  616   618     1 
  616   619     1 
  617   622     1 
  617   623     1 
  617   624     1 
  617   628     1 
  617   629     1 
  618   620     1 
  618   621     1 
  618   627     1 
  619   625     1 
  619   626     1 
  619   630     1 
  619   633     1 
  620   622     1 
  620   623     1 
  620   624     1 
  620   628     1 
  620   629     1 
  621   628     1 
  621   629     1 
  622   625     1 
  622   626     1 
  622   627     1 
  623   625     1 
  623   626     1 
  623   627     1 
  624   627     1 
  627   631     1 
  627   632     1 
  627   634     1 
  627   635     1 
  627   638     1 
  627   641     1 
  628   630     1 
  628   633     1 
  629   636     1 
  629   637     1 
  629   639     1 
  629   640     1 
  629   642     1 
  629   643     1 
  630   634     1 
  630   636     1 
  630   637     1 
  630   641     1 
  631   633     1 
  631   635     1 
  631   639     1 
  631   640     1 
  632   633     1 
  632   635     1 
  632   639     1 
  632   640     1 
  633   639     1 
  633   640     1 
  633   644     1 
  633   645     1 
  634   636     1 
  634   637     1 
  634   638     1 
  634   642     1 
  634   643     1 
  635   642     1 
  635   643     1 
  636   639     1 
  636   640     1 
  636   641     1 
  637   639     1 
  637   640     1 
  637   641     1 
  638   641     1 
  641   646     1 
  641   647     1 
  641   655     1 
  642   644     1 
  642   645     1 
  643   648     1 
  643   649     1 
  643   651     1 
  643   656     1 
  643   657     1 
  644   646     1 
  644   647     1 
  644   655     1 
  645   650     1 
  645   652     1 
  645   653     1 
  645   654     1 
  645   658     1 
  645   659     1 
  646   648     1 
  646   649     1 
  646   651     1 
  646   656     1 
  646   657     1 
  647   656     1 
  647   657     1 
  648   650     1 
  648   652     1 
  648   653     1 
  648   654     1 
  648   655     1 
  649   652     1 
  649   653     1 
  649   654     1 
  649   655     1 
  650   651     1 
  651   655     1 
  655   660     1 
  655   661     1 
  655   669     1 
  656   658     1 
  656   659     1 
  657   662     1 
  657   663     1 
  657   665     1 
  657   670     1 
  657   671     1 
  658   660     1 
  658   661     1 
  658   669     1 
  659   664     1 
  659   666     1 
  659   667     1 
  659   668     1 
  659   672     1 
  659   673     1 
  660   662     1 
  660   663     1 
  660   665     1 
  660   670     1 
  660   671     1 
  661   670     1 
  661   671     1 
  662   664     1 
  662   666     1 
  662   667     1 
  662   668     1 
  662   669     1 
  663   666     1 
  663   667     1 
  663   668     1 
  663   669     1 
  664   665     1 
  665   669     1 
  669   674     1 
  669   675     1 
  669   676     1 
  670   672     1 
  670   673     1 
  671   677     1 
  671   678     1 
  672   674     1 
  672   675     1 
  672   676     1 
  673   679     1 
  673   680     1 
  674   677     1 
  674   678     1 
  675   677     1 
  675   678     1 
  676   681     1 
  676   682     1 
  676   697     1 
  677   679     1 
  677   680     1 
  678   683     1 
  678   684     1 
  678   685     1 
  678   698     1 
  678   699     1 
  679   681     1 
  679   682     1 
  679   697     1 
  680   686     1 
  680   693     1 
  680   700     1 
  680   701     1 
  681   683     1 
  681   684     1 
  681   685     1 
  681   698     1 
  681   699     1 
  682   687     1 
  682   688     1 
  682   694     1 
  682   695     1 
  682   698     1 
  682   699     1 
  683   686     1 
  683   693     1 
  683   697     1 
  684   686     1 
  684   693     1 
  684   697     1 
  685   689     1 
  685   690     1 
  685   696     1 
  685   697     1 
  686   691     1 
  686   694     1 
  686   695     1 
  687   689     1 
  687   690     1 
  687   693     1 
  688   692     1 
  688   693     1 
  688   696     1 
  689   691     1 
  689   695     1 
  690   694     1 
  691   693     1 
  691   696     1 
  692   695     1 
  694   696     1 
  697   702     1 
  697   703     1 
  697   721     1 
  698   700     1 
  698   701     1 
  699   704     1 
  699   705     1 
  699   706     1 
  699   722     1 
  699   723     1 
  700   702     1 
  700   703     1 
  700   721     1 
  701   707     1 
  701   708     1 
  701   709     1 
  701   724     1 
  701   725     1 
  702   704     1 
  702   705     1 
  702   706     1 
  702   722     1 
  702   723     1 
  703   710     1 
  703   711     1 
  703   712     1 
  703   722     1 
  703   723     1 
  704   707     1 
  704   708     1 
  704   709     1 
  704   721     1 
  705   707     1 
  705   708     1 
  705   709     1 
  705   721     1 
  706   713     1 
  706   714     1 
  706   721     1 
  707   710     1 
  707   711     1 
  707   712     1 
  708   710     1 
  708   711     1 
  708   712     1 
  709   715     1 
  709   718     1 
  710   713     1 
  710   714     1 
  711   713     1 
  711   714     1 
  712   716     1 
  712   717     1 
  712   719     1 
  712   720     1 
  713   715     1 
  713   718     1 
  715   719     1 
  715   720     1 
  716   718     1 
  717   718     1 
  721   726     1 
  721   727     1 
  721   745     1 
  722   724     1 
  722   725     1 
  723   728     1 
  723   729     1 
  723   730     1 
  723   746     1 
  723   747     1 
  724   726     1 
  724   727     1 
  724   745     1 
  725   731     1 
  725   732     1 
  725   733     1 
  725   748     1 
  725   749     1 
  726   728     1 
  726   729     1 
  726   730     1 
  726   746     1 
  726   747     1 
  727   734     1 
  727   735     1 
  727   736     1 
  727   746     1 
  727   747     1 
  728   731     1 
  728   732     1 
  728   733     1 
  728   745     1 
  729   731     1 
  729   732     1 
  729   733     1 
  729   745     1 
  730   737     1 
  730   738     1 
  730   745     1 
  731   734     1 
  731   735     1 
  731   736     1 
  732   734     1 
  732   735     1 
  732   736     1 
  733   739     1 
  733   742     1 
  734   737     1 
  734   738     1 
  735   737     1 
  735   738     1 
  736   740     1 
  736   741     1 
  736   743     1 
  736   744     1 
  737   739     1 
  737   742     1 
  739   743     1 
  739   744     1 
  740   742     1 
  741   742     1 
  745   750     1 
  745   751     1 
  745   764     1 
  746   748     1 
  746   749     1 
  747   752     1 
  747   753     1 
  747   754     1 
  747   765     1 
  747   766     1 
  748   750     1 
  748   751     1 
  748   764     1 
  749   755     1 
  749   756     1 
  749   760     1 
  749   767     1 
  749   768     1 
  750   752     1 
  750   753     1 
  750   754     1 
  750   765     1 
  750   766     1 
  751   757     1 
  751   758     1 
  751   759     1 
  751   761     1 
  751   762     1 
  751   763     1 
  751   765     1 
  751   766     1 
  752   755     1 
  752   756     1 
  752   760     1 
  752   764     1 
  753   755     1 
  753   756     1 
  753   760     1 
  753   764     1 
  754   764     1 
  755   757     1 
  755   758     1 
  755   759     1 
  755   761     1 
  755   762     1 
  755   763     1 
  756   761     1 
  756   762     1 
  756   763     1 
  757   760     1 
  758   760     1 
  759   760     1 
  764   769     1 
  764   770     1 
  764   783     1 
  765   767     1 
  765   768     1 
  766   771     1 
  766   772     1 
  766   773     1 
  766   784     1 
  766   785     1 
  767   769     1 
  767   770     1 
  767   783     1 
  768   774     1 
  768   775     1 
  768   779     1 
  768   786     1 
  768   787     1 
  769   771     1 
  769   772     1 
  769   773     1 
  769   784     1 
  769   785     1 
  770   776     1 
  770   777     1 
  770   778     1 
  770   780     1 
  770   781     1 
  770   782     1 
  770   784     1 
  770   785     1 
  771   774     1 
  771   775     1 
  771   779     1 
  771   783     1 
  772   774     1 
  772   775     1 
  772   779     1 
  772   783     1 
  773   783     1 
  774   776     1 
  774   777     1 
  774   778     1 
  774   780     1 
  774   781     1 
  774   782     1 
  775   780     1 
  775   781     1 
  775   782     1 
  776   779     1 
  777   779     1 
  778   779     1 
  783   788     1 
  783   789     1 
  783   807     1 
  784   786     1 
  784   787     1 
  785   790     1 
  785   791     1 
  785   792     1 
  785   808     1 
  785   809     1 
  786   788     1 
  786   789     1 
  786   807     1 
  787   793     1 
  787   794     1 
  787   795     1 
  787   810     1 
  787   811     1 
  788   790     1 
  788   791     1 
  788   792     1 
  788   808     1 
  788   809     1 
  789   796     1 
  789   797     1 
  789   798     1 
  789   808     1 
  789   809     1 
  790   793     1 
  790   794     1 
  790   795     1 
  790   807     1 
  791   793     1 
  791   794     1 
  791   795     1 
  791   807     1 
  792   799     1 
  792   800     1 
  792   807     1 
  793   796     1 
  793   797     1 
  793   798     1 
  794   796     1 
  794   797     1 
  794   798     1 
  795   801     1 
  795   804     1 
  796   799     1 
  796   800     1 
  797   799     1 
  797   800     1 
  798   802     1 
  798   803     1 
  798   805     1 
  798   806     1 
  799   801     1 
  799   804     1 
  801   805     1 
  801   806     1 
  802   804     1 
  803   804     1 
  807   812     1 
  807   813     1 
  807   827     1 
  808   810     1 
  808   811     1 
  809   814     1 
  809   815     1 
  809   816     1 
  809   828     1 
  809   829     1 
  810   812     1 
  810   813     1 
  810   827     1 
  811   817     1 
  811   823     1 
  811   830     1 
  811   831     1 
  812   814     1 
  812   815     1 
  812   816     1 
  812   828     1 
  812   829     1 
  813   818     1 
  813   819     1 
  813   824     1 
  813   825     1 
  813   828     1 
  813   829     1 
  814   817     1 
  814   823     1 
  814   827     1 
  815   817     1 
  815   823     1 
  815   827     1 
  816   820     1 
  816   821     1 
  816   826     1 
  816   827     1 
  817   822     1 
  817   824     1 
  817   825     1 
  818   820     1 
  818   821     1 
  818   823     1 
  819   823     1 
  819   826     1 
  820   822     1 
  820   825     1 
  821   824     1 
  822   823     1 
  822   826     1 
  824   826     1 
  827   832     1 
  827   833     1 
  827   838     1 
  828   830     1 
  828   831     1 
  829   834     1 
  829   835     1 
  829   836     1 
  829   839     1 
  829   840     1 
  830   832     1 
  830   833     1 
  830   838     1 
  831   837     1 
  831   841     1 
  831   842     1 
  832   834     1 
  832   835     1 
  832   836     1 
  832   839     1 
  832   840     1 
  833   839     1 
  833   840     1 
  834   837     1 
  834   838     1 
  835   837     1 
  835   838     1 
  836   838     1 
  838   843     1 
  838   844     1 
  838   849     1 
  839   841     1 
  839   842     1 
  840   845     1 
  840   846     1 
  840   847     1 
  840   850     1 
  840   851     1 
  841   843     1 
  841   844     1 
  841   849     1 
  842   848     1 
  842   852     1 
  842   853     1 
  843   845     1 
  843   846     1 
  843   847     1 
  843   850     1 
  843   851     1 
  844   850     1 
  844   851     1 
  845   848     1 
  845   849     1 
  846   848     1 
  846   849     1 
  847   849     1 
  849   854     1 
  849   855     1 
  849   866     1 
  850   852     1 
  850   853     1 
  851   856     1 
  851   857     1 
  851   858     1 
  851   867     1 
  851   868     1 
  852   854     1 
  852   855     1 
  852   866     1 
  853   859     1 
  853   860     1 
  853   861     1 
  853   869     1 
  853   870     1 
  854   856     1 
  854   857     1 
  854   858     1 
  854   867     1 
  854   868     1 
  855   862     1 
  855   863     1 
  855   867     1 
  855   868     1 
  856   859     1 
  856   860     1 
  856   861     1 
  856   866     1 
  857   859     1 
  857   860     1 
  857   861     1 
  857   866     1 
  858   864     1 
  858   865     1 
  858   866     1 
  859   862     1 
  859   863     1 
  860   862     1 
  860   863     1 
  862   864     1 
  862   865     1 
  866   871     1 
  866   872     1 
  866   885     1 
  867   869     1 
  867   870     1 
  868   873     1 
  868   874     1 
  868   878     1 
  868   886     1 
  868   887     1 
  869   871     1 
  869   872     1 
  869   885     1 
  870   875     1 
  870   876     1 
  870   877     1 
  870   879     1 
  870   880     1 
  870   881     1 
  870   888     1 
  870   889     1 
  871   873     1 
  871   874     1 
  871   878     1 
  871   886     1 
  871   887     1 
  872   882     1 
  872   883     1 
  872   884     1 
  872   886     1 
  872   887     1 
  873   875     1 
  873   876     1 
  873   877     1 
  873   879     1 
  873   880     1 
  873   881     1 
  873   885     1 
  874   879     1 
  874   880     1 
  874   881     1 
  874   885     1 
  875   878     1 
  876   878     1 
  877   878     1 
  878   885     1 
  879   882     1 
  879   883     1 
  879   884     1 
  880   882     1 
  880   883     1 
  880   884     1 
  885   890     1 
  885   891     1 
  885   902     1 
  886   888     1 
  886   889     1 
  887   892     1 
  887   893     1 
  887   896     1 
  887   903     1 
  887   904     1 
  888   890     1 
  888   891     1 
  888   902     1 
  889   894     1 
  889   900     1 
  889   905     1 
  889   906     1 
  890   892     1 
  890   893     1 
  890   896     1 
  890   903     1 
  890   904     1 
  891   895     1 
  891   897     1 
  891   899     1 
  891   901     1 
  891   903     1 
  891   904     1 
  892   894     1 
  892   900     1 
  892   902     1 
  893   894     1 
  893   900     1 
  893   902     1 
  894   901     1 
  895   898     1 
  895   899     1 
  895   900     1 
  896   898     1 
  896   902     1 
  897   901     1 
  898   900     1 
  902   907     1 
  902   908     1 
  902   916     1 
  903   905     1 
  903   906     1 
  904   909     1 
  904   910     1 
  904   911     1 
  904   917     1 
  904   918     1 
  905   907     1 
  905   908     1 
  905   916     1 
  906   912     1 
  906   913     1 
  906   919     1 
  906   920     1 
  907   909     1 
  907   910     1 
  907   911     1 
  907   917     1 
  907   918     1 
  908   914     1 
  908   915     1 
  908   917     1 
  908   918     1 
  909   912     1 
  909   913     1 
  909   916     1 
  910   912     1 
  910   913     1 
  910   916     1 
  911   916     1 
  912   914     1 
  912   915     1 
  916   921     1 
  916   922     1 
  916   930     1 
  917   919     1 
  917   920     1 
  918   923     1 
  918   924     1 
  918   925     1 
  918   931     1 
  918   932     1 
  919   921     1 
  919   922     1 
  919   930     1 
  920   926     1 
  920   927     1 
  920   933     1 
  920   934     1 
  921   923     1 
  921   924     1 
  921   925     1 
  921   931     1 
  921   932     1 
  922   928     1 
  922   929     1 
  922   931     1 
  922   932     1 
  923   926     1 
  923   927     1 
  923   930     1 
  924   926     1 
  924   927     1 
  924   930     1 
  925   930     1 
  926   928     1 
  926   929     1 
  930   935     1 
  930   936     1 
  930   937     1 
  931   933     1 
  931   934     1 
  932   938     1 
  932   939     1 
  933   935     1 
  933   936     1 
  933   937     1 
  934   940     1 
  934   941     1 
  935   938     1 
  935   939     1 
  936   938     1 
  936   939     1 
  937   942     1 
  937   943     1 
  937   954     1 
  938   940     1 
  938   941     1 
  939   944     1 
  939   945     1 
  939   946     1 
  939   955     1 
  939   956     1 
  940   942     1 
  940   943     1 
  940   954     1 
  941   947     1 
  941   948     1 
  941   949     1 
  941   957     1 
  941   958     1 
  942   944     1 
  942   945     1 
  942   946     1 
  942   955     1 
  942   956     1 
  943   950     1 
  943   951     1 
  943   955     1 
  943   956     1 
  944   947     1 
  944   948     1 
  944   949     1 
  944   954     1 
  945   947     1 
  945   948     1 
  945   949     1 
  945   954     1 
  946   952     1 
  946   953     1 
  946   954     1 
  947   950     1 
  947   951     1 
  948   950     1 
  948   951     1 
  950   952     1 
  950   953     1 
  954   959     1 
  954   960     1 
  954   965     1 
  955   957     1 
  955   958     1 
  956   961     1 
  956   962     1 
  956   963     1 
  956   966     1 
  956   967     1 
  957   959     1 
  957   960     1 
  957   965     1 
  958   964     1 
  958   968     1 
  958   969     1 
  959   961     1 
  959   962     1 
  959   963     1 
  959   966     1 
  959   967     1 
  960   966     1 
  960   967     1 
  961   964     1 
  961   965     1 
  962   964     1 
  962   965     1 
  963   965     1 
  965   970     1 
  965   971     1 
  965   977     1 
  966   968     1 
  966   969     1 
  967   972     1 
  967   973     1 
  967   974     1 
  967   978     1 
  967   979     1 
  968   970     1 
  968   971     1 
  968   977     1 
  969   975     1 
  969   976     1 
  969   980     1 
  969   981     1 
  970   972     1 
  970   973     1 
  970   974     1 
  970   978     1 
  970   979     1 
  971   978     1 
  971   979     1 
  972   975     1 
  972   976     1 
  972   977     1 
  973   975     1 
  973   976     1 
  973   977     1 
  974   977     1 
  977   982     1 
  977   983     1 
  977   997     1 
  978   980     1 
  978   981     1 
  979   984     1 
  979   985     1 
  979   986     1 
  979   998     1 
  979   999     1 
  980   982     1 
  980   983     1 
  980   997     1 
  981   987     1 
  981   993     1 
  981  1000     1 
  981  1001     1 
  982   984     1 
  982   985     1 
  982   986     1 
  982   998     1 
  982   999     1 
  983   988     1 
  983   989     1 
  983   994     1 
  983   995     1 
  983   998     1 
  983   999     1 
  984   987     1 
  984   993     1 
  984   997     1 
  985   987     1 
  985   993     1 
  985   997     1 
  986   990     1 
  986   991     1 
  986   996     1 
  986   997     1 
  987   992     1 
  987   994     1 
  987   995     1 
  988   990     1 
  988   991     1 
  988   993     1 
  989   993     1 
  989   996     1 
  990   992     1 
  990   995     1 
  991   994     1 
  992   993     1 
  992   996     1 
  994   996     1 
  997  1002     1 
  997  1003     1 
  997  1021     1 
  998  1000     1 
  998  1001     1 
  999  1004     1 
  999  1005     1 
  999  1006     1 
  999  1022     1 
  999  1023     1 
 1000  1002     1 
 1000  1003     1 
 1000  1021     1 
 1001  1007     1 
 1001  1008     1 
 1001  1009     1 
 1001  1024     1 
 1001  1027     1 
 1002  1004     1 
 1002  1005     1 
 1002  1006     1 
 1002  1022     1 
 1002  1023     1 
 1003  1010     1 
 1003  1011     1 
 1003  1012     1 
 1003  1022     1 
 1003  1023     1 
 1004  1007     1 
 1004  1008     1 
 1004  1009     1 
 1004  1021     1 
 1005  1007     1 
 1005  1008     1 
 1005  1009     1 
 1005  1021     1 
 1006  1013     1 
 1006  1014     1 
 1006  1021     1 
 1007  1010     1 
 1007  1011     1 
 1007  1012     1 
 1008  1010     1 
 1008  1011     1 
 1008  1012     1 
 1009  1015     1 
 1009  1018     1 
 1010  1013     1 
 1010  1014     1 
 1011  1013     1 
 1011  1014     1 
 1012  1016     1 
 1012  1017     1 
 1012  1019     1 
 1012  1020     1 
 1013  1015     1 
 1013  1018     1 
 1015  1019     1 
 1015  1020     1 
 1016  1018     1 
 1017  1018     1 
 1021  1025     1 
 1021  1026     1 
 1021  1028     1 
 1021  1029     1 
 1021  1032     1 
 1021  1035     1 
 1022  1024     1 
 1022  1027     1 
 1023  1030     1 
 1023  1031     1 
 1023  1033     1 
 1023  1034     1 
 1023  1036     1 
 1023  1037     1 
 1024  1028     1 
 1024  1030     1 
 1024  1031     1 
 1024  1035     1 
 1025  1027     1 
 1025  1029     1 
 1025  1033     1 
 1025  1034     1 
 1026  1027     1 
 1026  1029     1 
 1026  1033     1 
 1026  1034     1 
 1027  1033     1 
 1027  1034     1 
 1027  1038     1 
 1027  1039     1 
 1028  1030     1 
 1028  1031     1 
 1028  1032     1 
 1028  1036     1 
 1028  1037     1 
 1029  1036     1 
 1029  1037     1 
 1030  1033     1 
 1030  1034     1 
 1030  1035     1 
 1031  1033     1 
 1031  1034     1 
 1031  1035     1 
 1032  1035     1 
 1035  1040     1 
 1035  1041     1 
 1035  1057     1 
 1036  1038     1 
 1036  1039     1 
 1037  1042     1 
 1037  1043     1 
 1037  1044     1 
 1037  1058     1 
 1037  1059     1 
 1038  1040     1 
 1038  1041     1 
 1038  1057     1 
 1039  1045     1 
 1039  1046     1 
 1039  1047     1 
 1039  1060     1 
 1039  1061     1 
 1040  1042     1 
 1040  1043     1 
 1040  1044     1 
 1040  1058     1 
 1040  1059     1 
 1041  1048     1 
 1041  1049     1 
 1041  1050     1 
 1041  1058     1 
 1041  1059     1 
 1042  1045     1 
 1042  1046     1 
 1042  1047     1 
 1042  1057     1 
 1043  1045     1 
 1043  1046     1 
 1043  1047     1 
 1043  1057     1 
 1044  1051     1 
 1044  1052     1 
 1044  1053     1 
 1044  1057     1 
 1045  1048     1 
 1045  1049     1 
 1045  1050     1 
 1046  1048     1 
 1046  1049     1 
 1046  1050     1 
 1047  1054     1 
 1047  1055     1 
 1047  1056     1 
 1048  1051     1 
 1048  1052     1 
 1048  1053     1 
 1049  1051     1 
 1049  1052     1 
 1049  1053     1 
 1051  1054     1 
 1051  1055     1 
 1051  1056     1 
 1052  1054     1 
 1052  1055     1 
 1052  1056     1 
 1057  1062     1 
 1057  1063     1 
 1057  1071     1 
 1058  1060     1 
 1058  1061     1 
 1059  1064     1 
 1059  1065     1 
 1059  1066     1 
 1059  1072     1 
 1059  1073     1 
 1060  1062     1 
 1060  1063     1 
 1060  1071     1 
 1061  1067     1 
 1061  1068     1 
 1061  1074     1 
 1061  1075     1 
 1062  1064     1 
 1062  1065     1 
 1062  1066     1 
 1062  1072     1 
 1062  1073     1 
 1063  1069     1 
 1063  1070     1 
 1063  1072     1 
 1063  1073     1 
 1064  1067     1 
 1064  1068     1 
 1064  1071     1 
 1065  1067     1 
 1065  1068     1 
 1065  1071     1 
 1066  1071     1 
 1067  1069     1 
 1067  1070     1 
 1071  1076     1 
 1071  1077     1 
 1071  1078     1 
 1072  1074     1 
 1072  1075     1 
 1073  1079     1 
 1073  1080     1 
 1074  1076     1 
 1074  1077     1 
 1074  1078     1 
 1075  1081     1 
 1075  1082     1 
 1076  1079     1 
 1076  1080     1 
 1077  1079     1 
 1077  1080     1 
 1078  1083     1 
 1078  1084     1 
 1078  1102     1 
 1079  1081     1 
 1079  1082     1 
 1080  1085     1 
 1080  1086     1 
 1080  1087     1 
 1080  1103     1 
 1080  1104     1 
 1081  1083     1 
 1081  1084     1 
 1081  1102     1 
 1082  1088     1 
 1082  1089     1 
 1082  1090     1 
 1082  1105     1 
 1082  1106     1 
 1083  1085     1 
 1083  1086     1 
 1083  1087     1 
 1083  1103     1 
 1083  1104     1 
 1084  1091     1 
 1084  1092     1 
 1084  1093     1 
 1084  1103     1 
 1084  1104     1 
 1085  1088     1 
 1085  1089     1 
 1085  1090     1 
 1085  1102     1 
 1086  1088     1 
 1086  1089     1 
 1086  1090     1 
 1086  1102     1 
 1087  1094     1 
 1087  1095     1 
 1087  1102     1 
 1088  1091     1 
 1088  1092     1 
 1088  1093     1 
 1089  1091     1 
 1089  1092     1 
 1089  1093     1 
 1090  1096     1 
 1090  1099     1 
 1091  1094     1 
 1091  1095     1 
 1092  1094     1 
 1092  1095     1 
 1093  1097     1 
 1093  1098     1 
 1093  1100     1 
 1093  1101     1 
 1094  1096     1 
 1094  1099     1 
 1096  1100     1 
 1096  1101     1 
 1097  1099     1 
 1098  1099     1 
 1102  1107     1 
 1102  1108     1 
 1102  1120     1 
 1103  1105     1 
 1103  1106     1 
 1104  1109     1 
 1104  1110     1 
 1104  1113     1 
 1104  1121     1 
 1104  1122     1 
 1105  1107     1 
 1105  1108     1 
 1105  1120     1 
 1106  1111     1 
 1106  1116     1 
 1106  1123     1 
 1106  1124     1 
 1107  1109     1 
 1107  1110     1 
 1107  1113     1 
 1107  1121     1 
 1107  1122     1 
 1108  1112     1 
 1108  1114     1 
 1108  1117     1 
 1108  1118     1 
 1108  1121     1 
 1108  1122     1 
 1109  1111     1 
 1109  1116     1 
 1109  1120     1 
 1110  1111     1 
 1110  1116     1 
 1110  1120     1 
 1111  1117     1 
 1111  1119     1 
 1112  1115     1 
 1112  1116     1 
 1112  1118     1 
 1113  1115     1 
 1113  1119     1 
 1113  1120     1 
 1114  1117     1 
 1115  1116     1 
 1115  1119     1 
 1117  1119     1 
 1120  1125     1 
 1120  1126     1 
 1120  1130     1 
 1121  1123     1 
 1121  1124     1 
 1122  1127     1 
 1122  1128     1 
 1122  1129     1 
 1122  1131     1 
 1122  1132     1 
 1123  1125     1 
 1123  1126     1 
 1123  1130     1 
 1124  1133     1 
 1124  1134     1 
 1125  1127     1 
 1125  1128     1 
 1125  1129     1 
 1125  1131     1 
 1125  1132     1 
 1126  1131     1 
 1126  1132     1 
 1127  1130     1 
 1128  1130     1 
 1129  1130     1 
 1130  1135     1 
 1130  1136     1 
 1130  1154     1 
 1131  1133     1 
 1131  1134     1 
 1132  1137     1 
 1132  1138     1 
 1132  1139     1 
 1132  1155     1 
 1132  1156     1 
 1133  1135     1 
 1133  1136     1 
 1133  1154     1 
 1134  1140     1 
 1134  1145     1 
 1134  1157     1 
 1134  1158     1 
 1135  1137     1 
 1135  1138     1 
 1135  1139     1 
 1135  1155     1 
 1135  1156     1 
 1136  1141     1 
 1136  1142     1 
 1136  1144     1 
 1136  1146     1 
 1136  1155     1 
 1136  1156     1 
 1137  1140     1 
 1137  1145     1 
 1137  1154     1 
 1138  1140     1 
 1138  1145     1 
 1138  1154     1 
 1139  1143     1 
 1139  1147     1 
 1139  1148     1 
 1139  1150     1 
 1139  1154     1 
 1140  1146     1 
 1140  1150     1 
 1141  1143     1 
 1141  1144     1 
 1141  1145     1 
 1142  1146     1 
 1142  1151     1 
 1142  1152     1 
 1143  1145     1 
 1143  1150     1 
 1144  1147     1 
 1144  1148     1 
 1144  1153     1 
 1145  1149     1 
 1145  1151     1 
 1145  1152     1 
 1146  1150     1 
 1146  1153     1 
 1147  1149     1 
 1147  1152     1 
 1148  1151     1 
 1149  1150     1 
 1149  1153     1 
 1151  1153     1 
 1154  1159     1 
 1154  1160     1 
 1154  1173     1 
 1155  1157     1 
 1155  1158     1 
 1156  1161     1 
 1156  1162     1 
 1156  1166     1 
 1156  1174     1 
 1156  1175     1 
 1157  1159     1 
 1157  1160     1 
 1157  1173     1 
 1158  1163     1 
 1158  1164     1 
 1158  1165     1 
 1158  1167     1 
 1158  1168     1 
 1158  1169     1 
 1158  1176     1 
 1158  1177     1 
 1159  1161     1 
 1159  1162     1 
 1159  1166     1 
 1159  1174     1 
 1159  1175     1 
 1160  1170     1 
 1160  1171     1 
 1160  1172     1 
 1160  1174     1 
 1160  1175     1 
 1161  1163     1 
 1161  1164     1 
 1161  1165     1 
 1161  1167     1 
 1161  1168     1 
 1161  1169     1 
 1161  1173     1 
 1162  1167     1 
 1162  1168     1 
 1162  1169     1 
 1162  1173     1 
 1163  1166     1 
 1164  1166     1 
 1165  1166     1 
 1166  1173     1 
 1167  1170     1 
 1167  1171     1 
 1167  1172     1 
 1168  1170     1 
 1168  1171     1 
 1168  1172     1 
 1173  1178     1 
 1173  1179     1 
 1173  1197     1 
 1174  1176     1 
 1174  1177     1 
 1175  1180     1 
 1175  1181     1 
 1175  1182     1 
 1175  1198     1 
 1175  1199     1 
 1176  1178     1 
 1176  1179     1 
 1176  1197     1 
 1177  1183     1 
 1177  1188     1 
 1177  1200     1 
 1177  1201     1 
 1178  1180     1 
 1178  1181     1 
 1178  1182     1 
 1178  1198     1 
 1178  1199     1 
 1179  1184     1 
 1179  1185     1 
 1179  1187     1 
 1179  1189     1 
 1179  1198     1 
 1179  1199     1 
 1180  1183     1 
 1180  1188     1 
 1180  1197     1 
 1181  1183     1 
 1181  1188     1 
 1181  1197     1 
 1182  1186     1 
 1182  1190     1 
 1182  1191     1 
 1182  1193     1 
 1182  1197     1 
 1183  1189     1 
 1183  1193     1 
 1184  1186     1 
 1184  1187     1 
 1184  1188     1 
 1185  1189     1 
 1185  1194     1 
 1185  1195     1 
 1186  1188     1 
 1186  1193     1 
 1187  1190     1 
 1187  1191     1 
 1187  1196     1 
 1188  1192     1 
 1188  1194     1 
 1188  1195     1 
 1189  1193     1 
 1189  1196     1 
 1190  1192     1 
 1190  1195     1 
 1191  1194     1 
 1192  1193     1 
 1192  1196     1 
 1194  1196     1 
 1197  1202     1 
 1197  1203     1 
 1197  1214     1 
 1198  1200     1 
 1198  1201     1 
 1199  1204     1 
 1199  1205     1 
 1199  1207     1 
 1199  1215     1 
 1199  1216     1 
 1200  1202     1 
 1200  1203     1 
 1200  1214     1 
 1201  1206     1 
 1201  1212     1 
 1201  1217     1 
 1201  1218     1 
 1202  1204     1 
 1202  1205     1 
 1202  1207     1 
 1202  1215     1 
 1202  1216     1 
 1203  1208     1 
 1203  1210     1 
 1203  1213     1 
 1203  1215     1 
 1203  1216     1 
 1204  1206     1 
 1204  1212     1 
 1204  1214     1 
 1205  1206     1 
 1205  1212     1 
 1205  1214     1 
 1206  1211     1 
 1206  1213     1 
 1207  1209     1 
 1207  1211     1 
 1207  1214     1 
 1208  1213     1 
 1209  1211     1 
 1209  1212     1 
 1211  1213     1 
 1214  1219     1 
 1214  1220     1 
 1214  1226     1 
 1215  1217     1 
 1215  1218     1 
 1216  1221     1 
 1216  1222     1 
 1216  1223     1 
 1216  1227     1 
 1216  1228     1 
 1217  1219     1 
 1217  1220     1 
 1217  1226     1 
 1218  1224     1 
 1218  1225     1 
 1218  1229     1 
 1218  1230     1 
 1219  1221     1 
 1219  1222     1 
 1219  1223     1 
 1219  1227     1 
 1219  1228     1 
 1220  1227     1 
 1220  1228     1 
 1221  1224     1 
 1221  1225     1 
 1221  1226     1 
 1222  1224     1 
 1222  1225     1 
 1222  1226     1 
 1223  1226     1 
 1226  1231     1 
 1226  1232     1 
 1226  1236     1 
 1227  1229     1 
 1227  1230     1 
 1228  1233     1 
 1228  1234     1 
 1228  1235     1 
 1228  1237     1 
 1228  1238     1 
 1229  1231     1 
 1229  1232     1 
 1229  1236     1 
 1230  1239     1 
 1230  1240     1 
 1231  1233     1 
 1231  1234     1 
 1231  1235     1 
 1231  1237     1 
 1231  1238     1 
 1232  1237     1 
 1232  1238     1 
 1233  1236     1 
 1234  1236     1 
 1235  1236     1 
 1236  1241     1 
 1236  1242     1 
 1236  1253     1 
 1237  1239     1 
 1237  1240     1 
 1238  1243     1 
 1238  1244     1 
 1238  1246     1 
 1238  1254     1 
 1238  1255     1 
 1239  1241     1 
 1239  1242     1 
 1239  1253     1 
 1240  1245     1 
 1240  1251     1 
 1240  1256     1 
 1240  1257     1 
 1241  1243     1 
 1241  1244     1 
 1241  1246     1 
 1241  1254     1 
 1241  1255     1 
 1242  1247     1 
 1242  1249     1 
 1242  1252     1 
 1242  1254     1 
 1242  1255     1 
 1243  1245     1 
 1243  1251     1 
 1243  1253     1 
 1244  1245     1 
 1244  1251     1 
 1244  1253     1 
 1245  1250     1 
 1245  1252     1 
 1246  1248     1 
 1246  1250     1 
 1246  1253     1 
 1247  1252     1 
 1248  1250     1 
 1248  1251     1 
 1250  1252     1 
 1253  1258     1 
 1253  1259     1 
 1253  1277     1 
 1254  1256     1 
 1254  1257     1 
 1255  1260     1 
 1255  1261     1 
 1255  1262     1 
 1255  1278     1 
 1255  1279     1 
 1256  1258     1 
 1256  1259     1 
 1256  1277     1 
 1257  1263     1 
 1257  1264     1 
 1257  1265     1 
 1257  1280     1 
 1257  1281     1 
 1258  1260     1 
 1258  1261     1 
 1258  1262     1 
 1258  1278     1 
 1258  1279     1 
 1259  1266     1 
 1259  1267     1 
 1259  1268     1 
 1259  1278     1 
 1259  1279     1 
 1260  1263     1 
 1260  1264     1 
 1260  1265     1 
 1260  1277     1 
 1261  1263     1 
 1261  1264     1 
 1261  1265     1 
 1261  1277     1 
 1262  1269     1 
 1262  1270     1 
 1262  1277     1 
 1263  1266     1 
 1263  1267     1 
 1263  1268     1 
 1264  1266     1 
 1264  1267     1 
 1264  1268     1 
 1265  1271     1 
 1265  1274     1 
 1266  1269     1 
 1266  1270     1 
 1267  1269     1 
 1267  1270     1 
 1268  1272     1 
 1268  1273     1 
 1268  1275     1 
 1268  1276     1 
 1269  1271     1 
 1269  1274     1 
 1271  1275     1 
 1271  1276     1 
 1272  1274     1 
 1273  1274     1 
 1277  1282     1 
 1277  1283     1 
 1277  1294     1 
 1278  1280     1 
 1278  1281     1 
 1279  1284     1 
 1279  1285     1 
 1279  1288     1 
 1279  1295     1 
 1279  1296     1 
 1280  1282     1 
 1280  1283     1 
 1280  1294     1 
 1281  1286     1 
 1281  1292     1 
 1281  1297     1 
 1281  1298     1 
 1282  1284     1 
 1282  1285     1 
 1282  1288     1 
 1282  1295     1 
 1282  1296     1 
 1283  1287     1 
 1283  1289     1 
 1283  1291     1 
 1283  1293     1 
 1283  1295     1 
 1283  1296     1 
 1284  1286     1 
 1284  1292     1 
 1284  1294     1 
 1285  1286     1 
 1285  1292     1 
 1285  1294     1 
 1286  1293     1 
 1287  1290     1 
 1287  1291     1 
 1287  1292     1 
 1288  1290     1 
 1288  1294     1 
 1289  1293     1 
 1290  1292     1 
 1294  1299     1 
 1294  1300     1 
 1294  1315     1 
 1295  1297     1 
 1295  1298     1 
 1296  1301     1 
 1296  1302     1 
 1296  1303     1 
 1296  1316     1 
 1296  1317     1 
 1297  1299     1 
 1297  1300     1 
 1297  1315     1 
 1298  1304     1 
 1298  1311     1 
 1298  1318     1 
 1298  1319     1 
 1299  1301     1 
 1299  1302     1 
 1299  1303     1 
 1299  1316     1 
 1299  1317     1 
 1300  1305     1 
 1300  1306     1 
 1300  1312     1 
 1300  1313     1 
 1300  1316     1 
 1300  1317     1 
 1301  1304     1 
 1301  1311     1 
 1301  1315     1 
 1302  1304     1 
 1302  1311     1 
 1302  1315     1 
 1303  1307     1 
 1303  1308     1 
 1303  1314     1 
 1303  1315     1 
 1304  1309     1 
 1304  1312     1 
 1304  1313     1 
 1305  1307     1 
 1305  1308     1 
 1305  1311     1 
 1306  1310     1 
 1306  1311     1 
 1306  1314     1 
 1307  1309     1 
 1307  1313     1 
 1308  1312     1 
 1309  1311     1 
 1309  1314     1 
 1310  1313     1 
 1312  1314     1 
 1315  1320     1 
 1315  1321     1 
 1315  1332     1 
 1316  1318     1 
 1316  1319     1 
 1317  1322     1 
 1317  1323     1 
 1317  1326     1 
 1317  1333     1 
 1317  1334     1 
 1318  1320     1 
 1318  1321     1 
 1318  1332     1 
 1319  1324     1 
 1319  1330     1 
 1319  1335     1 
 1319  1336     1 
 1320  1322     1 
 1320  1323     1 
 1320  1326     1 
 1320  1333     1 
 1320  1334     1 
 1321  1325     1 
 1321  1327     1 
 1321  1329     1 
 1321  1331     1 
 1321  1333     1 
 1321  1334     1 
 1322  1324     1 
 1322  1330     1 
 1322  1332     1 
 1323  1324     1 
 1323  1330     1 
 1323  1332     1 
 1324  1331     1 
 1325  1328     1 
 1325  1329     1 
 1325  1330     1 
 1326  1328     1 
 1326  1332     1 
 1327  1331     1 
 1328  1330     1 
 1332  1337     1 
 1332  1338     1 
 1332  1343     1 
 1333  1335     1 
 1333  1336     1 
 1334  1339     1 
 1334  1340     1 
 1334  1341     1 
 1334  1344     1 
 1334  1345     1 
 1335  1337     1 
 1335  1338     1 
 1335  1343     1 
 1336  1342     1 
 1336  1346     1 
 1336  1347     1 
 1337  1339     1 
 1337  1340     1 
 1337  1341     1 
 1337  1344     1 
 1337  1345     1 
 1338  1344     1 
 1338  1345     1 
 1339  1342     1 
 1339  1343     1 
 1340  1342     1 
 1340  1343     1 
 1341  1343     1 
 1343  1348     1 
 1343  1349     1 
 1343  1360     1 
 1344  1346     1 
 1344  1347     1 
 1345  1350     1 
 1345  1351     1 
 1345  1352     1 
 1345  1361     1 
 1345  1362     1 
 1346  1348     1 
 1346  1349     1 
 1346  1360     1 
 1347  1353     1 
 1347  1354     1 
 1347  1355     1 
 1347  1363     1 
 1347  1364     1 
 1348  1350     1 
 1348  1351     1 
 1348  1352     1 
 1348  1361     1 
 1348  1362     1 
 1349  1356     1 
 1349  1361     1 
 1349  1362     1 
 1350  1353     1 
 1350  1354     1 
 1350  1355     1 
 1350  1360     1 
 1351  1353     1 
 1351  1354     1 
 1351  1355     1 
 1351  1360     1 
 1352  1357     1 
 1352  1358     1 
 1352  1359     1 
 1352  1360     1 
 1353  1356     1 
 1354  1356     1 
 1360  1365     1 
 1360  1366     1 
 1360  1375     1 
 1361  1363     1 
 1361  1364     1 
 1362  1367     1 
 1362  1368     1 
 1362  1369     1 
 1362  1376     1 
 1362  1377     1 
 1363  1365     1 
 1363  1366     1 
 1363  1375     1 
 1364  1370     1 
 1364  1371     1 
 1364  1372     1 
 1364  1378     1 
 1364  1379     1 
 1365  1367     1 
 1365  1368     1 
 1365  1369     1 
 1365  1376     1 
 1365  1377     1 
 1366  1373     1 
 1366  1374     1 
 1366  1376     1 
 1366  1377     1 
 1367  1370     1 
 1367  1371     1 
 1367  1372     1 
 1367  1375     1 
 1368  1370     1 
 1368  1371     1 
 1368  1372     1 
 1368  1375     1 
 1369  1375     1 
 1370  1373     1 
 1370  1374     1 
 1371  1373     1 
 1371  1374     1 
 1375  1380     1 
 1375  1381     1 
 1375  1391     1 
 1376  1378     1 
 1376  1379     1 
 1377  1382     1 
 1377  1383     1 
 1377  1387     1 
 1377  1392     1 
 1377  1393     1 
 1378  1380     1 
 1378  1381     1 
 1378  1391     1 
 1379  1384     1 
 1379  1385     1 
 1379  1386     1 
 1379  1388     1 
 1379  1389     1 
 1379  1390     1 
 1379  1394     1 
 1379  1395     1 
 1380  1382     1 
 1380  1383     1 
 1380  1387     1 
 1380  1392     1 
 1380  1393     1 
 1381  1392     1 
 1381  1393     1 
 1382  1384     1 
 1382  1385     1 
 1382  1386     1 
 1382  1388     1 
 1382  1389     1 
 1382  1390     1 
 1382  1391     1 
 1383  1388     1 
 1383  1389     1 
 1383  1390     1 
 1383  1391     1 
 1384  1387     1 
 1385  1387     1 
 1386  1387     1 
 1387  1391     1 
 1391  1396     1 
 1391  1397     1 
 1391  1411     1 
 1392  1394     1 
 1392  1395     1 
 1393  1398     1 
 1393  1399     1 
 1393  1400     1 
 1393  1412     1 
 1393  1413     1 
 1394  1396     1 
 1394  1397     1 
 1394  1411     1 
 1395  1401     1 
 1395  1407     1 
 1395  1414     1 
 1395  1415     1 
 1396  1398     1 
 1396  1399     1 
 1396  1400     1 
 1396  1412     1 
 1396  1413     1 
 1397  1402     1 
 1397  1403     1 
 1397  1408     1 
 1397  1409     1 
 1397  1412     1 
 1397  1413     1 
 1398  1401     1 
 1398  1407     1 
 1398  1411     1 
 1399  1401     1 
 1399  1407     1 
 1399  1411     1 
 1400  1404     1 
 1400  1405     1 
 1400  1410     1 
 1400  1411     1 
 1401  1406     1 
 1401  1408     1 
 1401  1409     1 
 1402  1404     1 
 1402  1405     1 
 1402  1407     1 
 1403  1407     1 
 1403  1410     1 
 1404  1406     1 
 1404  1409     1 
 1405  1408     1 
 1406  1407     1 
 1406  1410     1 
 1408  1410     1 
 1411  1416     1 
 1411  1417     1 
 1411  1425     1 
 1412  1414     1 
 1412  1415     1 
 1413  1418     1 
 1413  1419     1 
 1413  1421     1 
 1413  1426     1 
 1413  1427     1 
 1414  1416     1 
 1414  1417     1 
 1414  1425     1 
 1415  1420     1 
 1415  1422     1 
 1415  1423     1 
 1415  1424     1 
 1415  1428     1 
 1415  1429     1 
 1416  1418     1 
 1416  1419     1 
 1416  1421     1 
 1416  1426     1 
 1416  1427     1 
 1417  1426     1 
 1417  1427     1 
 1418  1420     1 
 1418  1422     1 
 1418  1423     1 
 1418  1424     1 
 1418  1425     1 
 1419  1422     1 
 1419  1423     1 
 1419  1424     1 
 1419  1425     1 
 1420  1421     1 
 1421  1425     1 
 1425  1430     1 
 1425  1431     1 
 1425  1443     1 
 1426  1428     1 
 1426  1429     1 
 1427  1432     1 
 1427  1433     1 
 1427  1436     1 
 1427  1444     1 
 1427  1445     1 
 1428  1430     1 
 1428  1431     1 
 1428  1443     1 
 1429  1434     1 
 1429  1439     1 
 1429  1446     1 
 1429  1447     1 
 1430  1432     1 
 1430  1433     1 
 1430  1436     1 
 1430  1444     1 
 1430  1445     1 
 1431  1435     1 
 1431  1437     1 
 1431  1440     1 
 1431  1441     1 
 1431  1444     1 
 1431  1445     1 
 1432  1434     1 
 1432  1439     1 
 1432  1443     1 
 1433  1434     1 
 1433  1439     1 
 1433  1443     1 
 1434  1440     1 
 1434  1442     1 
 1435  1438     1 
 1435  1439     1 
 1435  1441     1 
 1436  1438     1 
 1436  1442     1 
 1436  1443     1 
 1437  1440     1 
 1438  1439     1 
 1438  1442     1 
 1440  1442     1 
 1443  1448     1 
 1443  1449     1 
 1443  1464     1 
 1444  1446     1 
 1444  1447     1 
 1445  1450     1 
 1445  1451     1 
 1445  1452     1 
 1445  1465     1 
 1445  1466     1 
 1446  1448     1 
 1446  1449     1 
 1446  1464     1 
 1447  1453     1 
 1447  1460     1 
 1447  1467     1 
 1447  1468     1 
 1448  1450     1 
 1448  1451     1 
 1448  1452     1 
 1448  1465     1 
 1448  1466     1 
 1449  1454     1 
 1449  1455     1 
 1449  1461     1 
 1449  1462     1 
 1449  1465     1 
 1449  1466     1 
 1450  1453     1 
 1450  1460     1 
 1450  1464     1 
 1451  1453     1 
 1451  1460     1 
 1451  1464     1 
 1452  1456     1 
 1452  1457     1 
 1452  1463     1 
 1452  1464     1 
 1453  1458     1 
 1453  1461     1 
 1453  1462     1 
 1454  1456     1 
 1454  1457     1 
 1454  1460     1 
 1455  1459     1 
 1455  1460     1 
 1455  1463     1 
 1456  1458     1 
 1456  1462     1 
 1457  1461     1 
 1458  1460     1 
 1458  1463     1 
 1459  1462     1 
 1461  1463     1 
 1464  1469     1 
 1464  1470     1 
 1464  1476     1 
 1465  1467     1 
 1465  1468     1 
 1466  1471     1 
 1466  1472     1 
 1466  1473     1 
 1466  1477     1 
 1466  1478     1 
 1467  1469     1 
 1467  1470     1 
 1467  1476     1 
 1468  1474     1 
 1468  1475     1 
 1468  1479     1 
 1468  1480     1 
 1469  1471     1 
 1469  1472     1 
 1469  1473     1 
 1469  1477     1 
 1469  1478     1 
 1470  1477     1 
 1470  1478     1 
 1471  1474     1 
 1471  1475     1 
 1471  1476     1 
 1472  1474     1 
 1472  1475     1 
 1472  1476     1 
 1473  1476     1 
 1476  1481     1 
 1476  1482     1 
 1476  1495     1 
 1477  1479     1 
 1477  1480     1 
 1478  1483     1 
 1478  1484     1 
 1478  1485     1 
 1478  1496     1 
 1478  1497     1 
 1479  1481     1 
 1479  1482     1 
 1479  1495     1 
 1480  1486     1 
 1480  1487     1 
 1480  1491     1 
 1480  1498     1 
 1480  1499     1 
 1481  1483     1 
 1481  1484     1 
 1481  1485     1 
 1481  1496     1 
 1481  1497     1 
 1482  1488     1 
 1482  1489     1 
 1482  1490     1 
 1482  1492     1 
 1482  1493     1 
 1482  1494     1 
 1482  1496     1 
 1482  1497     1 
 1483  1486     1 
 1483  1487     1 
 1483  1491     1 
 1483  1495     1 
 1484  1486     1 
 1484  1487     1 
 1484  1491     1 
 1484  1495     1 
 1485  1495     1 
 1486  1488     1 
 1486  1489     1 
 1486  1490     1 
 1486  1492     1 
 1486  1493     1 
 1486  1494     1 
 1487  1492     1 
 1487  1493     1 
 1487  1494     1 
 1488  1491     1 
 1489  1491     1 
 1490  1491     1 
 1495  1500     1 
 1495  1501     1 
 1495  1514     1 
 1496  1498     1 
 1496  1499     1 
 1497  1502     1 
 1497  1503     1 
 1497  1504     1 
 1497  1515     1 
 1497  1516     1 
 1498  1500     1 
 1498  1501     1 
 1498  1514     1 
 1499  1505     1 
 1499  1506     1 
 1499  1510     1 
 1499  1517     1 
 1499  1518     1 
 1500  1502     1 
 1500  1503     1 
 1500  1504     1 
 1500  1515     1 
 1500  1516     1 
 1501  1507     1 
 1501  1508     1 
 1501  1509     1 
 1501  1511     1 
 1501  1512     1 
 1501  1513     1 
 1501  1515     1 
 1501  1516     1 
 1502  1505     1 
 1502  1506     1 
 1502  1510     1 
 1502  1514     1 
 1503  1505     1 
 1503  1506     1 
 1503  1510     1 
 1503  1514     1 
 1504  1514     1 
 1505  1507     1 
 1505  1508     1 
 1505  1509     1 
 1505  1511     1 
 1505  1512     1 
 1505  1513     1 
 1506  1511     1 
 1506  1512     1 
 1506  1513     1 
 1507  1510     1 
 1508  1510     1 
 1509  1510     1 
 1514  1519     1 
 1514  1520     1 
 1514  1528     1 
 1515  1517     1 
 1515  1518     1 
 1516  1521     1 
 1516  1522     1 
 1516  1523     1 
 1516  1529     1 
 1516  1530     1 
 1517  1519     1 
 1517  1520     1 
 1517  1528     1 
 1518  1524     1 
 1518  1525     1 
 1518  1531     1 
 1518  1532     1 
 1519  1521     1 
 1519  1522     1 
 1519  1523     1 
 1519  1529     1 
 1519  1530     1 
 1520  1526     1 
 1520  1527     1 
 1520  1529     1 
 1520  1530     1 
 1521  1524     1 
 1521  1525     1 
 1521  1528     1 
 1522  1524     1 
 1522  1525     1 
 1522  1528     1 
 1523  1528     1 
 1524  1526     1 
 1524  1527     1 
 1528  1533     1 
 1528  1534     1 
 1528  1547     1 
 1529  1531     1 
 1529  1532     1 
 1530  1535     1 
 1530  1536     1 
 1530  1537     1 
 1530  1548     1 
 1530  1549     1 
 1531  1533     1 
 1531  1534     1 
 1531  1547     1 
 1532  1538     1 
 1532  1539     1 
 1532  1543     1 
 1532  1550     1 
 1532  1551     1 
 1533  1535     1 
 1533  1536     1 
 1533  1537     1 
 1533  1548     1 
 1533  1549     1 
 1534  1540     1 
 1534  1541     1 
 1534  1542     1 
 1534  1544     1 
 1534  1545     1 
 1534  1546     1 
 1534  1548     1 
 1534  1549     1 
 1535  1538     1 
 1535  1539     1 
 1535  1543     1 
 1535  1547     1 
 1536  1538     1 
 1536  1539     1 
 1536  1543     1 
 1536  1547     1 
 1537  1547     1 
 1538  1540     1 
 1538  1541     1 
 1538  1542     1 
 1538  1544     1 
 1538  1545     1 
 1538  1546     1 
 1539  1544     1 
 1539  1545     1 
 1539  1546     1 
 1540  1543     1 
 1541  1543     1 
 1542  1543     1 
 1547  1552     1 
 1547  1553     1 
 1547  1561     1 
 1548  1550     1 
 1548  1551     1 
 1549  1554     1 
 1549  1555     1 
 1549  1556     1 
 1549  1562     1 
 1549  1563     1 
 1550  1552     1 
 1550  1553     1 
 1550  1561     1 
 1551  1557     1 
 1551  1558     1 
 1551  1564     1 
 1551  1565     1 
 1552  1554     1 
 1552  1555     1 
 1552  1556     1 
 1552  1562     1 
 1552  1563     1 
 1553  1559     1 
 1553  1560     1 
 1553  1562     1 
 1553  1563     1 
 1554  1557     1 
 1554  1558     1 
 1554  1561     1 
 1555  1557     1 
 1555  1558     1 
 1555  1561     1 
 1556  1561     1 
 1557  1559     1 
 1557  1560     1 
 1561  1566     1 
 1561  1567     1 
 1561  1568     1 
 1562  1564     1 
 1562  1565     1 
 1563  1569     1 
 1563  1570     1 
 1564  1566     1 
 1564  1567     1 
 1564  1568     1 
 1565  1571     1 
 1565  1572     1 
 1566  1569     1 
 1566  1570     1 
 1567  1569     1 
 1567  1570     1 
 1568  1573     1 
 1568  1574     1 
 1568  1582     1 
 1569  1571     1 
 1569  1572     1 
 1570  1575     1 
 1570  1576     1 
 1570  1578     1 
 1570  1583     1 
 1570  1584     1 
 1571  1573     1 
 1571  1574     1 
 1571  1582     1 
 1572  1577     1 
 1572  1579     1 
 1572  1580     1 
 1572  1581     1 
 1572  1585     1 
 1572  1586     1 
 1573  1575     1 
 1573  1576     1 
 1573  1578     1 
 1573  1583     1 
 1573  1584     1 
 1574  1583     1 
 1574  1584     1 
 1575  1577     1 
 1575  1579     1 
 1575  1580     1 
 1575  1581     1 
 1575  1582     1 
 1576  1579     1 
 1576  1580     1 
 1576  1581     1 
 1576  1582     1 
 1577  1578     1 
 1578  1582     1 
 1582  1587     1 
 1582  1588     1 
 1582  1604     1 
 1583  1585     1 
 1583  1586     1 
 1584  1589     1 
 1584  1590     1 
 1584  1591     1 
 1584  1605     1 
 1584  1606     1 
 1585  1587     1 
 1585  1588     1 
 1585  1604     1 
 1586  1592     1 
 1586  1593     1 
 1586  1594     1 
 1586  1607     1 
 1586  1608     1 
 1587  1589     1 
 1587  1590     1 
 1587  1591     1 
 1587  1605     1 
 1587  1606     1 
 1588  1595     1 
 1588  1596     1 
 1588  1597     1 
 1588  1605     1 
 1588  1606     1 
 1589  1592     1 
 1589  1593     1 
 1589  1594     1 
 1589  1604     1 
 1590  1592     1 
 1590  1593     1 
 1590  1594     1 
 1590  1604     1 
 1591  1598     1 
 1591  1599     1 
 1591  1600     1 
 1591  1604     1 
 1592  1595     1 
 1592  1596     1 
 1592  1597     1 
 1593  1595     1 
 1593  1596     1 
 1593  1597     1 
 1594  1601     1 
 1594  1602     1 
 1594  1603     1 
 1595  1598     1 
 1595  1599     1 
 1595  1600     1 
 1596  1598     1 
 1596  1599     1 
 1596  1600     1 
 1598  1601     1 
 1598  1602     1 
 1598  1603     1 
 1599  1601     1 
 1599  1602     1 
 1599  1603     1 
 1604  1609     1 
 1604  1610     1 
 1604  1620     1 
 1605  1607     1 
 1605  1608     1 
 1606  1611     1 
 1606  1612     1 
 1606  1616     1 
 1606  1621     1 
 1606  1622     1 
 1607  1609     1 
 1607  1610     1 
 1607  1620     1 
 1608  1613     1 
 1608  1614     1 
 1608  1615     1 
 1608  1617     1 
 1608  1618     1 
 1608  1619     1 
 1608  1623     1 
 1608  1624     1 
 1609  1611     1 
 1609  1612     1 
 1609  1616     1 
 1609  1621     1 
 1609  1622     1 
 1610  1621     1 
 1610  1622     1 
 1611  1613     1 
 1611  1614     1 
 1611  1615     1 
 1611  1617     1 
 1611  1618     1 
 1611  1619     1 
 1611  1620     1 
 1612  1617     1 
 1612  1618     1 
 1612  1619     1 
 1612  1620     1 
 1613  1616     1 
 1614  1616     1 
 1615  1616     1 
 1616  1620     1 
 1620  1625     1 
 1620  1626     1 
 1620  1630     1 
 1621  1623     1 
 1621  1624     1 
 1622  1627     1 
 1622  1628     1 
 1622  1629     1 
 1622  1631     1 
 1622  1632     1 
 1623  1625     1 
 1623  1626     1 
 1623  1630     1 
 1624  1633     1 
 1624  1634     1 
 1625  1627     1 
 1625  1628     1 
 1625  1629     1 
 1625  1631     1 
 1625  1632     1 
 1626  1631     1 
 1626  1632     1 
 1627  1630     1 
 1628  1630     1 
 1629  1630     1 
 1630  1635     1 
 1630  1636     1 
 1630  1645     1 
 1631  1633     1 
 1631  1634     1 
 1632  1637     1 
 1632  1638     1 
 1632  1639     1 
 1632  1646     1 
 1632  1647     1 
 1633  1635     1 
 1633  1636     1 
 1633  1645     1 
 1634  1640     1 
 1634  1641     1 
 1634  1642     1 
 1634  1648     1 
 1634  1649     1 
 1635  1637     1 
 1635  1638     1 
 1635  1639     1 
 1635  1646     1 
 1635  1647     1 
 1636  1643     1 
 1636  1644     1 
 1636  1646     1 
 1636  1647     1 
 1637  1640     1 
 1637  1641     1 
 1637  1642     1 
 1637  1645     1 
 1638  1640     1 
 1638  1641     1 
 1638  1642     1 
 1638  1645     1 
 1639  1645     1 
 1640  1643     1 
 1640  1644     1 
 1641  1643     1 
 1641  1644     1 
 1645  1650     1 
 1645  1651     1 
 1645  1652     1 
 1646  1648     1 
 1646  1649     1 
 1647  1653     1 
 1647  1654     1 
 1648  1650     1 
 1648  1651     1 
 1648  1652     1 
 1649  1655     1 
 1649  1656     1 
 1650  1653     1 
 1650  1654     1 
 1651  1653     1 
 1651  1654     1 
 1652  1657     1 
 1652  1658     1 
 1652  1669     1 
 1653  1655     1 
 1653  1656     1 
 1654  1659     1 
 1654  1660     1 
 1654  1663     1 
 1654  1670     1 
 1654  1671     1 
 1655  1657     1 
 1655  1658     1 
 1655  1669     1 
 1656  1661     1 
 1656  1667     1 
 1656  1672     1 
 1656  1673     1 
 1657  1659     1 
 1657  1660     1 
 1657  1663     1 
 1657  1670     1 
 1657  1671     1 
 1658  1662     1 
 1658  1664     1 
 1658  1666     1 
 1658  1668     1 
 1658  1670     1 
 1658  1671     1 
 1659  1661     1 
 1659  1667     1 
 1659  1669     1 
 1660  1661     1 
 1660  1667     1 
 1660  1669     1 
 1661  1668     1 
 1662  1665     1 
 1662  1666     1 
 1662  1667     1 
 1663  1665     1 
 1663  1669     1 
 1664  1668     1 
 1665  1667     1 
 1669  1674     1 
 1669  1675     1 
 1669  1691     1 
 1670  1672     1 
 1670  1673     1 
 1671  1676     1 
 1671  1677     1 
 1671  1678     1 
 1671  1692     1 
 1671  1693     1 
 1672  1674     1 
 1672  1675     1 
 1672  1691     1 
 1673  1679     1 
 1673  1680     1 
 1673  1681     1 
 1673  1694     1 
 1673  1695     1 
 1674  1676     1 
 1674  1677     1 
 1674  1678     1 
 1674  1692     1 
 1674  1693     1 
 1675  1682     1 
 1675  1683     1 
 1675  1684     1 
 1675  1692     1 
 1675  1693     1 
 1676  1679     1 
 1676  1680     1 
 1676  1681     1 
 1676  1691     1 
 1677  1679     1 
 1677  1680     1 
 1677  1681     1 
 1677  1691     1 
 1678  1685     1 
 1678  1686     1 
 1678  1687     1 
 1678  1691     1 
 1679  1682     1 
 1679  1683     1 
 1679  1684     1 
 1680  1682     1 
 1680  1683     1 
 1680  1684     1 
 1681  1688     1 
 1681  1689     1 
 1681  1690     1 
 1682  1685     1 
 1682  1686     1 
 1682  1687     1 
 1683  1685     1 
 1683  1686     1 
 1683  1687     1 
 1685  1688     1 
 1685  1689     1 
 1685  1690     1 
 1686  1688     1 
 1686  1689     1 
 1686  1690     1 
 1691  1696     1 
 1691  1697     1 
 1691  1701     1 
 1692  1694     1 
 1692  1695     1 
 1693  1698     1 
 1693  1699     1 
 1693  1700     1 
 1693  1702     1 
 1693  1703     1 
 1694  1696     1 
 1694  1697     1 
 1694  1701     1 
 1695  1704     1 
 1695  1705     1 
 1696  1698     1 
 1696  1699     1 
 1696  1700     1 
 1696  1702     1 
 1696  1703     1 
 1697  1702     1 
 1697  1703     1 
 1698  1701     1 
 1699  1701     1 
 1700  1701     1 
 1701  1706     1 
 1701  1707     1 
 1701  1712     1 
 1702  1704     1 
 1702  1705     1 
 1703  1708     1 
 1703  1709     1 
 1703  1710     1 
 1703  1713     1 
 1703  1714     1 
 1704  1706     1 
 1704  1707     1 
 1704  1712     1 
 1705  1711     1 
 1705  1715     1 
 1705  1716     1 
 1706  1708     1 
 1706  1709     1 
 1706  1710     1 
 1706  1713     1 
 1706  1714     1 
 1707  1713     1 
 1707  1714     1 
 1708  1711     1 
 1708  1712     1 
 1709  1711     1 
 1709  1712     1 
 1710  1712     1 
 1712  1717     1 
 1712  1718     1 
 1712  1732     1 
 1713  1715     1 
 1713  1716     1 
 1714  1719     1 
 1714  1720     1 
 1714  1721     1 
 1714  1733     1 
 1714  1734     1 
 1715  1717     1 
 1715  1718     1 
 1715  1732     1 
 1716  1722     1 
 1716  1728     1 
 1716  1735     1 
 1716  1736     1 
 1717  1719     1 
 1717  1720     1 
 1717  1721     1 
 1717  1733     1 
 1717  1734     1 
 1718  1723     1 
 1718  1724     1 
 1718  1729     1 
 1718  1730     1 
 1718  1733     1 
 1718  1734     1 
 1719  1722     1 
 1719  1728     1 
 1719  1732     1 
 1720  1722     1 
 1720  1728     1 
 1720  1732     1 
 1721  1725     1 
 1721  1726     1 
 1721  1731     1 
 1721  1732     1 
 1722  1727     1 
 1722  1729     1 
 1722  1730     1 
 1723  1725     1 
 1723  1726     1 
 1723  1728     1 
 1724  1728     1 
 1724  1731     1 
 1725  1727     1 
 1725  1730     1 
 1726  1729     1 
 1727  1728     1 
 1727  1731     1 
 1729  1731     1 
 1732  1737     1 
 1732  1738     1 
 1732  1745     1 
 1733  1735     1 
 1733  1736     1 
 1734  1740     1 
 1734  1741     1 
 1734  1742     1 
 1734  1746     1 
 1734  1747     1 
 1735  1737     1 
 1735  1738     1 
 1735  1745     1 
 1736  1744     1 
 1736  1748     1 
 1736  1749     1 
 1737  1740     1 
 1737  1741     1 
 1737  1742     1 
 1737  1746     1 
 1737  1747     1 
 1738  1746     1 
 1738  1747     1 
 1740  1744     1 
 1740  1745     1 
 1741  1744     1 
 1741  1745     1 
 1742  1745     1 
 1745  1750     1 
 1745  1751     1 
 1745  1764     1 
 1746  1748     1 
 1746  1749     1 
 1747  1752     1 
 1747  1753     1 
 1747  1754     1 
 1747  1765     1 
 1747  1766     1 
 1748  1750     1 
 1748  1751     1 
 1748  1764     1 
 1749  1755     1 
 1749  1756     1 
 1749  1760     1 
 1749  1767     1 
 1749  1768     1 
 1750  1752     1 
 1750  1753     1 
 1750  1754     1 
 1750  1765     1 
 1750  1766     1 
 1751  1757     1 
 1751  1758     1 
 1751  1759     1 
 1751  1761     1 
 1751  1762     1 
 1751  1763     1 
 1751  1765     1 
 1751  1766     1 
 1752  1755     1 
 1752  1756     1 
 1752  1760     1 
 1752  1764     1 
 1753  1755     1 
 1753  1756     1 
 1753  1760     1 
 1753  1764     1 
 1754  1764     1 
 1755  1757     1 
 1755  1758     1 
 1755  1759     1 
 1755  1761     1 
 1755  1762     1 
 1755  1763     1 
 1756  1761     1 
 1756  1762     1 
 1756  1763     1 
 1757  1760     1 
 1758  1760     1 
 1759  1760     1 
 1764  1769     1 
 1764  1770     1 
 1764  1779     1 
 1765  1767     1 
 1765  1768     1 
 1766  1771     1 
 1766  1772     1 
 1766  1773     1 
 1766  1780     1 
 1766  1781     1 
 1767  1769     1 
 1767  1770     1 
 1767  1779     1 
 1768  1774     1 
 1768  1775     1 
 1768  1776     1 
 1768  1782     1 
 1768  1783     1 
 1769  1771     1 
 1769  1772     1 
 1769  1773     1 
 1769  1780     1 
 1769  1781     1 
 1770  1777     1 
 1770  1778     1 
 1770  1780     1 
 1770  1781     1 
 1771  1774     1 
 1771  1775     1 
 1771  1776     1 
 1771  1779     1 
 1772  1774     1 
 1772  1775     1 
 1772  1776     1 
 1772  1779     1 
 1773  1779     1 
 1774  1777     1 
 1774  1778     1 
 1775  1777     1 
 1775  1778     1 
 1779  1784     1 
 1779  1785     1 
 1779  1791     1 
 1780  1782     1 
 1780  1783     1 
 1781  1786     1 
 1781  1787     1 
 1781  1788     1 
 1781  1792     1 
 1781  1793     1 
 1782  1784     1 
 1782  1785     1 
 1782  1791     1 
 1783  1789     1 
 1783  1790     1 
 1783  1794     1 
 1783  1795     1 
 1784  1786     1 
 1784  1787     1 
 1784  1788     1 
 1784  1792     1 
 1784  1793     1 
 1785  1792     1 
 1785  1793     1 
 1786  1789     1 
 1786  1790     1 
 1786  1791     1 
 1787  1789     1 
 1787  1790     1 
 1787  1791     1 
 1788  1791     1 
 1791  1796     1 
 1791  1797     1 
 1791  1805     1 
 1792  1794     1 
 1792  1795     1 
 1793  1798     1 
 1793  1799     1 
 1793  1801     1 
 1793  1806     1 
 1793  1807     1 
 1794  1796     1 
 1794  1797     1 
 1794  1805     1 
 1795  1800     1 
 1795  1802     1 
 1795  1803     1 
 1795  1804     1 
 1795  1808     1 
 1795  1809     1 
 1796  1798     1 
 1796  1799     1 
 1796  1801     1 
 1796  1806     1 
 1796  1807     1 
 1797  1806     1 
 1797  1807     1 
 1798  1800     1 
 1798  1802     1 
 1798  1803     1 
 1798  1804     1 
 1798  1805     1 
 1799  1802     1 
 1799  1803     1 
 1799  1804     1 
 1799  1805     1 
 1800  1801     1 
 1801  1805     1 
 1805  1810     1 
 1805  1811     1 
 1805  1820     1 
 1806  1808     1 
 1806  1809     1 
 1807  1812     1 
 1807  1813     1 
 1807  1814     1 
 1807  1821     1 
 1807  1822     1 
 1808  1810     1 
 1808  1811     1 
 1808  1820     1 
 1809  1815     1 
 1809  1816     1 
 1809  1817     1 
 1809  1823     1 
 1809  1824     1 
 1810  1812     1 
 1810  1813     1 
 1810  1814     1 
 1810  1821     1 
 1810  1822     1 
 1811  1818     1 
 1811  1819     1 
 1811  1821     1 
 1811  1822     1 
 1812  1815     1 
 1812  1816     1 
 1812  1817     1 
 1812  1820     1 
 1813  1815     1 
 1813  1816     1 
 1813  1817     1 
 1813  1820     1 
 1814  1820     1 
 1815  1818     1 
 1815  1819     1 
 1816  1818     1 
 1816  1819     1 
 1820  1825     1 
 1820  1826     1 
 1820  1830     1 
 1821  1823     1 
 1821  1824     1 
 1822  1827     1 
 1822  1828     1 
 1822  1829     1 
 1822  1831     1 
 1822  1832     1 
 1823  1825     1 
 1823  1826     1 
 1823  1830     1 
 1824  1833     1 
 1824  1834     1 
 1824  2138     1 
 1825  1827     1 
 1825  1828     1 
 1825  1829     1 
 1825  1831     1 
 1825  1832     1 
 1826  1831     1 
 1826  1832     1 
 1826  2135     1 
 1827  1830     1 
 1827  2138     1 
 1828  1830     1 
 1828  2138     1 
 1829  1830     1 
 1829  2133     1 
 1829  2136     1 
 1829  2137     1 
 1830  1835     1 
 1830  1836     1 
 1830  1845     1 
 1831  1833     1 
 1831  1834     1 
 1832  1837     1 
 1832  1838     1 
 1832  1839     1 
 1832  1846     1 
 1832  1847     1 
 1833  1835     1 
 1833  1836     1 
 1833  1845     1 
 1834  1840     1 
 1834  1841     1 
 1834  1842     1 
 1834  1848     1 
 1834  1849     1 
 1835  1837     1 
 1835  1838     1 
 1835  1839     1 
 1835  1846     1 
 1835  1847     1 
 1836  1843     1 
 1836  1844     1 
 1836  1846     1 
 1836  1847     1 
 1837  1840     1 
 1837  1841     1 
 1837  1842     1 
 1837  1845     1 
 1838  1840     1 
 1838  1841     1 
 1838  1842     1 
 1838  1845     1 
 1839  1845     1 
 1840  1843     1 
 1840  1844     1 
 1841  1843     1 
 1841  1844     1 
 1845  1850     1 
 1845  1851     1 
 1845  1852     1 
 1846  1848     1 
 1846  1849     1 
 1847  1853     1 
 1847  1854     1 
 1848  1850     1 
 1848  1851     1 
 1848  1852     1 
 1849  1855     1 
 1849  1856     1 
 1850  1853     1 
 1850  1854     1 
 1851  1853     1 
 1851  1854     1 
 1852  1857     1 
 1852  1858     1 
 1852  1864     1 
 1853  1855     1 
 1853  1856     1 
 1854  1859     1 
 1854  1860     1 
 1854  1861     1 
 1854  1865     1 
 1854  1866     1 
 1855  1857     1 
 1855  1858     1 
 1855  1864     1 
 1856  1862     1 
 1856  1863     1 
 1856  1867     1 
 1856  1868     1 
 1857  1859     1 
 1857  1860     1 
 1857  1861     1 
 1857  1865     1 
 1857  1866     1 
 1858  1865     1 
 1858  1866     1 
 1859  1862     1 
 1859  1863     1 
 1859  1864     1 
 1860  1862     1 
 1860  1863     1 
 1860  1864     1 
 1861  1864     1 
 1864  1869     1 
 1864  1870     1 
 1864  1883     1 
 1865  1867     1 
 1865  1868     1 
 1866  1871     1 
 1866  1872     1 
 1866  1876     1 
 1866  1884     1 
 1866  1885     1 
 1867  1869     1 
 1867  1870     1 
 1867  1883     1 
 1868  1873     1 
 1868  1874     1 
 1868  1875     1 
 1868  1877     1 
 1868  1878     1 
 1868  1879     1 
 1868  1886     1 
 1868  1887     1 
 1869  1871     1 
 1869  1872     1 
 1869  1876     1 
 1869  1884     1 
 1869  1885     1 
 1870  1880     1 
 1870  1881     1 
 1870  1882     1 
 1870  1884     1 
 1870  1885     1 
 1871  1873     1 
 1871  1874     1 
 1871  1875     1 
 1871  1877     1 
 1871  1878     1 
 1871  1879     1 
 1871  1883     1 
 1872  1877     1 
 1872  1878     1 
 1872  1879     1 
 1872  1883     1 
 1873  1876     1 
 1874  1876     1 
 1875  1876     1 
 1876  1883     1 
 1877  1880     1 
 1877  1881     1 
 1877  1882     1 
 1878  1880     1 
 1878  1881     1 
 1878  1882     1 
 1883  1888     1 
 1883  1889     1 
 1883  1900     1 
 1884  1886     1 
 1884  1887     1 
 1885  1890     1 
 1885  1891     1 
 1885  1892     1 
 1885  1901     1 
 1885  1902     1 
 1886  1888     1 
 1886  1889     1 
 1886  1900     1 
 1887  1893     1 
 1887  1894     1 
 1887  1895     1 
 1887  1903     1 
 1887  1904     1 
 1888  1890     1 
 1888  1891     1 
 1888  1892     1 
 1888  1901     1 
 1888  1902     1
[truncated: 538,481 more chars]
