# Supplementary material for: Redox Potentials of Disulfide Bonds in LOXL2 Studied by Nonequilibrium Alchemical Simulation
Source: Front Chem. 2021 Dec 14;9:797036. doi: 10.3389/fchem.2021.797036 (PMC8713139; doi:10.3389/fchem.2021.797036)
Supplement: Supplementary file 2 [file DataSheet2.ZIP › Raw Date for Redox potential LOXL2-797036/Input files/657x673/salted.gro]

GROwing Monsters And Cloning Shrimps in water
42199
  547ALA      N    1   6.264   4.255   4.241
  547ALA     H1    2   6.325   4.332   4.221
  547ALA     H2    3   6.247   4.251   4.339
  547ALA     H3    4   6.306   4.170   4.211
  547ALA     CA    5   6.137   4.274   4.171
  547ALA     HA    6   6.098   4.360   4.203
  547ALA     CB    7   6.158   4.283   4.018
  547ALA    HB1    8   6.070   4.296   3.973
  547ALA    HB2    9   6.218   4.360   3.997
  547ALA    HB3   10   6.200   4.198   3.986
  547ALA      C   11   6.048   4.156   4.204
  547ALA      O   12   6.100   4.048   4.237
  548PRO      N   13   5.915   4.174   4.195
  548PRO     CD   14   5.845   4.299   4.163
  548PRO    HD1   15   5.875   4.335   4.074
  548PRO    HD2   16   5.861   4.368   4.234
  548PRO     CA   17   5.822   4.064   4.222
  548PRO     HA   18   5.852   4.007   4.300
  548PRO     CB   19   5.689   4.135   4.246
  548PRO    HB1   20   5.612   4.078   4.217
  548PRO    HB2   21   5.678   4.159   4.343
  548PRO     CG   22   5.702   4.260   4.159
  548PRO    HG1   23   5.674   4.240   4.065
  548PRO    HG2   24   5.645   4.334   4.195
  548PRO      C   25   5.814   3.974   4.100
  548PRO      O   26   5.861   4.008   3.993
  549ASP      N   27   5.752   3.857   4.117
  549ASP     HN   28   5.723   3.829   4.208
  549ASP     CA   29   5.728   3.770   4.002
  549ASP     HA   30   5.721   3.829   3.922
  549ASP     CB   31   5.845   3.673   3.979
  549ASP    HB1   32   5.925   3.725   3.950
  549ASP    HB2   33   5.865   3.626   4.065
  549ASP     CG   34   5.816   3.566   3.872
  549ASP    OD1   35   5.717   3.579   3.793
  549ASP    OD2   36   5.890   3.466   3.872
  549ASP      C   37   5.598   3.695   4.024
  549ASP      O   38   5.595   3.599   4.102
  550LEU      N   39   5.493   3.738   3.953
  550LEU     HN   40   5.507   3.814   3.890
  550LEU     CA   41   5.360   3.679   3.962
  550LEU     HA   42   5.351   3.652   4.058
  550LEU     CB   43   5.253   3.780   3.921
  550LEU    HB1   44   5.269   3.804   3.825
  550LEU    HB2   45   5.164   3.737   3.931
  550LEU     CG   46   5.249   3.911   4.001
  550LEU     HG   47   5.330   3.968   3.984
  550LEU    CD1   48   5.130   3.985   3.959
  550LEU   HD11   49   5.125   4.072   4.010
  550LEU   HD12   50   5.135   4.005   3.861
  550LEU   HD13   51   5.048   3.931   3.979
  550LEU    CD2   52   5.244   3.881   4.146
  550LEU   HD21   53   5.242   3.967   4.197
  550LEU   HD22   54   5.162   3.828   4.166
  550LEU   HD23   55   5.325   3.829   4.172
  550LEU      C   56   5.346   3.557   3.872
  550LEU      O   57   5.394   3.556   3.758
  551VAL      N   58   5.281   3.454   3.925
  551VAL     HN   59   5.251   3.461   4.020
  551VAL     CA   60   5.250   3.331   3.852
  551VAL     HA   61   5.267   3.353   3.756
  551VAL     CB   62   5.337   3.212   3.894
  551VAL     HB   63   5.283   3.141   3.940
  551VAL    CG1   64   5.395   3.147   3.774
  551VAL   HG11   65   5.452   3.069   3.803
  551VAL   HG12   66   5.322   3.114   3.714
  551VAL   HG13   67   5.452   3.212   3.725
  551VAL    CG2   68   5.436   3.253   3.994
  551VAL   HG21   69   5.492   3.174   4.020
  551VAL   HG22   70   5.495   3.324   3.955
  551VAL   HG23   71   5.389   3.289   4.074
  551VAL      C   72   5.107   3.295   3.883
  551VAL      O   73   5.065   3.306   3.999
  552LEU      N   74   5.035   3.246   3.784
  552LEU     HN   75   5.070   3.248   3.691
  552LEU     CA   76   4.903   3.190   3.811
  552LEU     HA   77   4.860   3.243   3.885
  552LEU     CB   78   4.816   3.203   3.685
  552LEU    HB1   79   4.833   3.296   3.651
  552LEU    HB2   80   4.852   3.136   3.621
  552LEU     CG   81   4.664   3.186   3.679
  552LEU     HG   82   4.625   3.224   3.595
  552LEU    CD1   83   4.638   3.043   3.679
  552LEU   HD11   84   4.540   3.027   3.674
  552LEU   HD12   85   4.682   3.001   3.599
  552LEU   HD13   86   4.675   3.003   3.763
  552LEU    CD2   87   4.597   3.255   3.797
  552LEU   HD21   88   4.497   3.243   3.791
  552LEU   HD22   89   4.630   3.215   3.883
  552LEU   HD23   90   4.618   3.353   3.796
  552LEU      C   91   4.920   3.044   3.853
  552LEU      O   92   5.020   2.980   3.816
  553ASN      N   93   4.827   2.991   3.935
  553ASN     HN   94   4.752   3.048   3.967
  553ASN     CA   95   4.835   2.850   3.981
  553ASN     HA   96   4.931   2.823   3.979
  553ASN     CB   97   4.786   2.834   4.124
  553ASN    HB1   98   4.831   2.903   4.180
  553ASN    HB2   99   4.687   2.848   4.126
  553ASN     CG  100   4.819   2.693   4.181
  553ASN    OD1  101   4.752   2.592   4.152
  553ASN    ND2  102   4.924   2.687   4.262
  553ASN   HD21  103   4.976   2.769   4.282
  553ASN   HD22  104   4.951   2.599   4.302
  553ASN      C  105   4.750   2.766   3.885
  553ASN      O  106   4.627   2.760   3.898
  554ALA      N  107   4.818   2.700   3.790
  554ALA     HN  108   4.918   2.700   3.792
  554ALA     CA  109   4.750   2.628   3.682
  554ALA     HA  110   4.683   2.693   3.644
  554ALA     CB  111   4.853   2.588   3.576
  554ALA    HB1  112   4.807   2.539   3.502
  554ALA    HB2  113   4.897   2.670   3.540
  554ALA    HB3  114   4.922   2.529   3.618
  554ALA      C  115   4.674   2.506   3.734
  554ALA      O  116   4.558   2.481   3.693
  555GLU      N  117   4.735   2.428   3.825
  555GLU     HN  118   4.828   2.448   3.856
  555GLU     CA  119   4.663   2.312   3.878
  555GLU     HA  120   4.656   2.249   3.800
  555GLU     CB  121   4.738   2.245   3.994
  555GLU    HB1  122   4.719   2.298   4.077
  555GLU    HB2  123   4.702   2.153   4.004
  555GLU     CG  124   4.890   2.235   3.981
  555GLU    HG1  125   4.920   2.152   4.029
  555GLU    HG2  126   4.913   2.227   3.884
  555GLU     CD  127   4.965   2.357   4.041
  555GLU    OE1  128   4.972   2.461   3.970
  555GLU    OE2  129   5.014   2.348   4.158
  555GLU      C  130   4.526   2.354   3.928
  555GLU      O  131   4.428   2.278   3.915
  556MET      N  132   4.515   2.478   3.979
  556MET     HN  133   4.591   2.542   3.969
  556MET     CA  134   4.395   2.518   4.049
  556MET     HA  135   4.363   2.435   4.095
  556MET     CB  136   4.427   2.626   4.152
  556MET    HB1  137   4.491   2.589   4.218
  556MET    HB2  138   4.468   2.704   4.104
  556MET     CG  139   4.299   2.674   4.225
  556MET    HG1  140   4.299   2.773   4.216
  556MET    HG2  141   4.223   2.635   4.172
  556MET     SD  142   4.293   2.620   4.399
  556MET     CE  143   4.470   2.650   4.440
  556MET    HE1  144   4.487   2.626   4.535
  556MET    HE2  145   4.527   2.595   4.380
  556MET    HE3  146   4.491   2.747   4.426
  556MET      C  147   4.286   2.566   3.954
  556MET      O  148   4.167   2.541   3.980
  557VAL      N  149   4.320   2.635   3.844
  557VAL     HN  150   4.415   2.662   3.824
  557VAL     CA  151   4.208   2.669   3.757
  557VAL     HA  152   4.140   2.710   3.817
  557VAL     CB  153   4.241   2.772   3.648
  557VAL     HB  154   4.171   2.844   3.647
  557VAL    CG1  155   4.372   2.843   3.679
  557VAL   HG11  156   4.391   2.910   3.607
  557VAL   HG12  157   4.365   2.890   3.767
  557VAL   HG13  158   4.446   2.776   3.683
  557VAL    CG2  159   4.239   2.706   3.509
  557VAL   HG21  160   4.260   2.774   3.439
  557VAL   HG22  161   4.307   2.633   3.506
  557VAL   HG23  162   4.148   2.667   3.492
  557VAL      C  163   4.158   2.540   3.698
  557VAL      O  164   4.038   2.528   3.667
  558GLN      N  165   4.246   2.440   3.689
  558GLN     HN  166   4.342   2.458   3.711
  558GLN     CA  167   4.205   2.306   3.648
  558GLN     HA  168   4.158   2.318   3.561
  558GLN     CB  169   4.329   2.220   3.633
  558GLN    HB1  170   4.380   2.250   3.552
  558GLN    HB2  171   4.387   2.231   3.714
  558GLN     CG  172   4.303   2.074   3.617
  558GLN    HG1  173   4.379   2.022   3.656
  558GLN    HG2  174   4.218   2.051   3.664
  558GLN     CD  175   4.289   2.039   3.474
  558GLN    OE1  176   4.388   2.039   3.399
  558GLN    NE2  177   4.167   2.011   3.434
  558GLN   HE21  178   4.091   2.014   3.498
  558GLN   HE22  179   4.150   1.986   3.338
  558GLN      C  180   4.107   2.243   3.747
  558GLN      O  181   4.002   2.192   3.708
  559GLN      N  182   4.141   2.243   3.877
  559GLN     HN  183   4.225   2.288   3.907
  559GLN     CA  184   4.056   2.177   3.977
  559GLN     HA  185   4.039   2.088   3.937
  559GLN     CB  186   4.127   2.167   4.113
  559GLN    HB1  187   4.142   2.259   4.147
  559GLN    HB2  188   4.066   2.118   4.176
  559GLN     CG  189   4.261   2.094   4.114
  559GLN    HG1  190   4.244   1.996   4.116
  559GLN    HG2  191   4.311   2.118   4.030
  559GLN     CD  192   4.346   2.134   4.235
  559GLN    OE1  193   4.298   2.203   4.327
  559GLN    NE2  194   4.472   2.091   4.236
  559GLN   HE21  195   4.507   2.036   4.160
  559GLN   HE22  196   4.532   2.114   4.313
  559GLN      C  197   3.925   2.251   4.000
  559GLN      O  198   3.827   2.188   4.044
  560THR      N  199   3.920   2.384   3.975
  560THR     HN  200   3.995   2.426   3.924
  560THR     CA  201   3.809   2.467   4.021
  560THR     HA  202   3.762   2.404   4.083
  560THR     CB  203   3.858   2.595   4.090
  560THR     HB  204   3.779   2.651   4.114
  560THR    OG1  205   3.934   2.670   3.996
  560THR    HG1  206   3.967   2.754   4.039
  560THR    CG2  207   3.942   2.569   4.218
  560THR   HG21  208   3.971   2.656   4.257
  560THR   HG22  209   3.888   2.518   4.284
  560THR   HG23  210   4.023   2.515   4.194
  560THR      C  211   3.713   2.509   3.909
  560THR      O  212   3.629   2.595   3.933
  561THR      N  213   3.722   2.451   3.789
  561THR     HN  214   3.784   2.374   3.776
  561THR     CA  215   3.642   2.499   3.675
  561THR     HA  216   3.631   2.597   3.694
  561THR     CB  217   3.716   2.477   3.542
  561THR     HB  218   3.749   2.383   3.535
  561THR    OG1  219   3.836   2.555   3.535
  561THR    HG1  220   3.881   2.539   3.447
  561THR    CG2  221   3.620   2.515   3.427
  561THR   HG21  222   3.667   2.501   3.339
  561THR   HG22  223   3.539   2.457   3.430
  561THR   HG23  224   3.593   2.610   3.435
  561THR      C  225   3.507   2.427   3.669
  561THR      O  226   3.501   2.304   3.670
  562TYR      N  227   3.399   2.505   3.656
  562TYR     HN  228   3.407   2.604   3.667
  562TYR     CA  229   3.267   2.447   3.627
  562TYR     HA  230   3.285   2.365   3.573
  562TYR     CB  231   3.191   2.409   3.755
  562TYR    HB1  232   3.097   2.387   3.730
  562TYR    HB2  233   3.235   2.329   3.795
  562TYR     CG  234   3.188   2.519   3.860
  562TYR    CD1  235   3.302   2.549   3.935
  562TYR    HD1  236   3.386   2.499   3.917
  562TYR    CE1  237   3.299   2.645   4.033
  562TYR    HE1  238   3.381   2.663   4.087
  562TYR     CZ  239   3.184   2.717   4.056
  562TYR     OH  240   3.184   2.812   4.154
  562TYR     HH  241   3.094   2.856   4.159
  562TYR    CD2  242   3.072   2.591   3.885
  562TYR    HD2  243   2.989   2.571   3.832
  562TYR    CE2  244   3.069   2.690   3.984
  562TYR    HE2  245   2.985   2.741   4.003
  562TYR      C  246   3.185   2.548   3.550
  562TYR      O  247   3.219   2.666   3.544
  563LEU      N  248   3.072   2.502   3.497
  563LEU     HN  249   3.055   2.403   3.496
  563LEU     CA  250   2.971   2.591   3.439
  563LEU     HA  251   3.021   2.675   3.419
  563LEU     CB  252   2.910   2.535   3.310
  563LEU    HB1  253   2.850   2.459   3.335
  563LEU    HB2  254   2.856   2.608   3.268
  563LEU     CG  255   3.014   2.485   3.208
  563LEU     HG  256   3.049   2.396   3.238
  563LEU    CD1  257   2.953   2.463   3.074
  563LEU   HD11  258   3.023   2.431   3.010
  563LEU   HD12  259   2.880   2.395   3.081
  563LEU   HD13  260   2.914   2.549   3.040
  563LEU    CD2  261   3.130   2.583   3.197
  563LEU   HD21  262   3.196   2.549   3.131
  563LEU   HD22  263   3.096   2.672   3.167
  563LEU   HD23  264   3.174   2.592   3.286
  563LEU      C  265   2.862   2.616   3.541
  563LEU      O  266   2.827   2.528   3.620
  564GLU      N  267   2.811   2.738   3.539
  564GLU     HN  268   2.859   2.809   3.488
  564GLU     CA  269   2.688   2.774   3.608
  564GLU     HA  270   2.642   2.688   3.634
  564GLU     CB  271   2.717   2.856   3.733
  564GLU    HB1  272   2.768   2.800   3.798
  564GLU    HB2  273   2.771   2.936   3.708
  564GLU     CG  274   2.592   2.906   3.804
  564GLU    HG1  275   2.536   2.955   3.738
  564GLU    HG2  276   2.542   2.826   3.838
  564GLU     CD  277   2.624   2.998   3.922
  564GLU    OE1  278   2.529   3.036   3.995
  564GLU    OE2  279   2.743   3.034   3.942
  564GLU      C  280   2.604   2.855   3.512
  564GLU      O  281   2.657   2.944   3.446
  565ASP      N  282   2.474   2.827   3.498
  565ASP     HN  283   2.438   2.739   3.530
  565ASP     CA  284   2.385   2.924   3.435
  565ASP     HA  285   2.444   2.982   3.379
  565ASP     CB  286   2.282   2.867   3.337
  565ASP    HB1  287   2.190   2.875   3.377
  565ASP    HB2  288   2.286   2.917   3.251
  565ASP     CG  289   2.303   2.725   3.306
  565ASP    OD1  290   2.295   2.646   3.402
  565ASP    OD2  291   2.322   2.693   3.188
  565ASP      C  292   2.313   2.996   3.548
  565ASP      O  293   2.236   2.935   3.622
  566ARG      N  294   2.341   3.126   3.559
  566ARG     HN  295   2.393   3.169   3.485
  566ARG     CA  296   2.300   3.209   3.669
  566ARG     HA  297   2.276   3.148   3.745
  566ARG     CB  298   2.415   3.300   3.712
  566ARG    HB1  299   2.495   3.282   3.653
  566ARG    HB2  300   2.387   3.396   3.701
  566ARG     CG  301   2.458   3.282   3.851
  566ARG    HG1  302   2.378   3.295   3.909
  566ARG    HG2  303   2.491   3.187   3.860
  566ARG     CD  304   2.569   3.378   3.892
  566ARG    HD1  305   2.656   3.328   3.899
  566ARG    HD2  306   2.578   3.450   3.823
  566ARG     NE  307   2.549   3.445   4.021
  566ARG     HE  308   2.558   3.544   4.022
  566ARG     CZ  309   2.520   3.386   4.138
  566ARG    NH1  310   2.500   3.253   4.147
  566ARG   HH11  311   2.507   3.196   4.065
  566ARG   HH12  312   2.478   3.212   4.235
  566ARG    NH2  313   2.503   3.462   4.249
  566ARG   HH21  314   2.512   3.561   4.243
  566ARG   HH22  315   2.481   3.418   4.336
  566ARG      C  316   2.181   3.291   3.626
  566ARG      O  317   2.188   3.363   3.524
  567PRO      N  318   2.068   3.282   3.696
  567PRO     CD  319   2.037   3.194   3.809
  567PRO    HD1  320   2.118   3.175   3.864
  567PRO    HD2  321   1.996   3.108   3.778
  567PRO     CA  322   1.956   3.370   3.663
  567PRO     HA  323   1.917   3.351   3.573
  567PRO     CB  324   1.856   3.346   3.778
  567PRO    HB1  325   1.820   3.432   3.813
  567PRO    HB2  326   1.781   3.287   3.748
  567PRO     CG  327   1.940   3.276   3.883
  567PRO    HG1  328   1.988   3.343   3.940
  567PRO    HG2  329   1.883   3.218   3.941
  567PRO      C  330   2.007   3.512   3.663
  567PRO      O  331   2.097   3.544   3.740
  568MET      N  332   1.955   3.598   3.574
  568MET     HN  333   1.887   3.567   3.508
  568MET     CA  334   1.999   3.738   3.577
  568MET     HA  335   2.098   3.727   3.569
  568MET     CB  336   1.942   3.821   3.463
  568MET    HB1  337   1.846   3.795   3.449
  568MET    HB2  338   1.947   3.918   3.488
  568MET     CG  339   2.012   3.804   3.334
  568MET    HG1  340   2.028   3.706   3.325
  568MET    HG2  341   1.947   3.834   3.264
  568MET     SD  342   2.163   3.900   3.334
  568MET     CE  343   2.100   4.057   3.392
  568MET    HE1  344   2.175   4.123   3.397
  568MET    HE2  345   2.031   4.091   3.328
  568MET    HE3  346   2.059   4.045   3.482
  568MET      C  347   1.963   3.809   3.706
  568MET      O  348   2.020   3.915   3.732
  569PHE      N  349   1.873   3.757   3.787
  569PHE     HN  350   1.836   3.665   3.776
  569PHE     CA  351   1.832   3.846   3.894
  569PHE     HA  352   1.826   3.937   3.853
  569PHE     CB  353   1.693   3.805   3.946
  569PHE    HB1  354   1.651   3.884   3.990
  569PHE    HB2  355   1.636   3.778   3.868
  569PHE     CG  356   1.692   3.693   4.043
  569PHE    CD1  357   1.693   3.560   3.999
  569PHE    HD1  358   1.696   3.541   3.901
  569PHE    CE1  359   1.691   3.455   4.089
  569PHE    HE1  360   1.694   3.361   4.056
  569PHE     CZ  361   1.685   3.482   4.225
  569PHE     HZ  362   1.683   3.407   4.291
  569PHE    CD2  363   1.683   3.720   4.179
  569PHE    HD2  364   1.678   3.814   4.211
  569PHE    CE2  365   1.681   3.616   4.270
  569PHE    HE2  366   1.676   3.635   4.368
  569PHE      C  367   1.937   3.853   4.004
  569PHE      O  368   1.934   3.947   4.084
  570LEU      N  369   2.034   3.761   3.999
  570LEU     HN  370   2.028   3.690   3.929
  570LEU     CA  371   2.148   3.759   4.091
  570LEU     HA  372   2.115   3.812   4.168
  570LEU     CB  373   2.183   3.615   4.129
  570LEU    HB1  374   2.211   3.568   4.045
  570LEU    HB2  375   2.260   3.620   4.192
  570LEU     CG  376   2.077   3.527   4.196
  570LEU     HG  377   2.001   3.514   4.131
  570LEU    CD1  378   2.135   3.391   4.229
  570LEU   HD11  379   2.065   3.335   4.273
  570LEU   HD12  380   2.166   3.346   4.145
  570LEU   HD13  381   2.212   3.402   4.292
  570LEU    CD2  382   2.021   3.594   4.320
  570LEU   HD21  383   1.952   3.534   4.362
  570LEU   HD22  384   2.095   3.609   4.385
  570LEU   HD23  385   1.979   3.681   4.295
  570LEU      C  386   2.274   3.827   4.034
  570LEU      O  387   2.372   3.842   4.106
  571LEU      N  388   2.270   3.866   3.907
  571LEU     HN  389   2.186   3.851   3.856
  571LEU     CA  390   2.383   3.928   3.841
  571LEU     HA  391   2.461   3.913   3.900
  571LEU     CB  392   2.404   3.862   3.704
  571LEU    HB1  393   2.319   3.867   3.652
  571LEU    HB2  394   2.477   3.911   3.655
  571LEU     CG  395   2.444   3.717   3.722
  571LEU     HG  396   2.375   3.667   3.774
  571LEU    CD1  397   2.453   3.648   3.590
  571LEU   HD11  398   2.479   3.553   3.604
  571LEU   HD12  399   2.364   3.652   3.545
  571LEU   HD13  400   2.521   3.694   3.534
  571LEU    CD2  401   2.579   3.714   3.791
  571LEU   HD21  402   2.608   3.620   3.804
  571LEU   HD22  403   2.646   3.763   3.735
  571LEU   HD23  404   2.571   3.759   3.880
  571LEU      C  405   2.363   4.078   3.826
  571LEU      O  406   2.427   4.141   3.742
  572GLN      N  407   2.272   4.135   3.904
  572GLN     HN  408   2.219   4.080   3.969
  572GLN     CA  409   2.250   4.278   3.894
  572GLN     HA  410   2.221   4.297   3.800
  572GLN     CB  411   2.139   4.321   3.989
  572GLN    HB1  412   2.071   4.248   3.995
  572GLN    HB2  413   2.178   4.337   4.080
  572GLN     CG  414   2.067   4.446   3.949
  572GLN    HG1  415   2.126   4.499   3.889
  572GLN    HG2  416   1.983   4.421   3.900
  572GLN     CD  417   2.030   4.531   4.070
  572GLN    OE1  418   2.009   4.478   4.180
  572GLN    NE2  419   2.022   4.662   4.051
  572GLN   HE21  420   2.040   4.701   3.961
  572GLN   HE22  421   1.998   4.723   4.127
  572GLN      C  422   2.380   4.353   3.920
  572GLN      O  423   2.430   4.424   3.831
  573CYS      N  424   2.443   4.330   4.037
  573CYS     HN  425   2.398   4.276   4.108
  573CYS     CA  426   2.576   4.386   4.062
  573CYS     HA  427   2.556   4.483   4.070
  573CYS     CB  428   2.642   4.332   4.187
  573CYS    HB1  429   2.574   4.340   4.260
  573CYS    HB2  430   2.660   4.235   4.170
  573CYS     SG  431   2.795   4.429   4.219
  573CYS      C  432   2.674   4.357   3.949
  573CYS      O  433   2.743   4.447   3.900
  574ALA      N  434   2.685   4.229   3.910
  574ALA     HN  435   2.626   4.159   3.949
  574ALA     CA  436   2.786   4.194   3.812
  574ALA     HA  437   2.873   4.224   3.850
  574ALA     CB  438   2.788   4.043   3.790
  574ALA    HB1  439   2.857   4.020   3.722
  574ALA    HB2  440   2.809   3.997   3.877
  574ALA    HB3  441   2.698   4.013   3.758
  574ALA      C  442   2.765   4.268   3.680
  574ALA      O  443   2.862   4.304   3.613
  575MET      N  444   2.639   4.286   3.640
  575MET     HN  445   2.564   4.246   3.693
  575MET     CA  446   2.609   4.362   3.519
  575MET     HA  447   2.652   4.311   3.444
  575MET     CB  448   2.457   4.371   3.499
  575MET    HB1  449   2.412   4.327   3.576
  575MET    HB2  450   2.431   4.468   3.495
  575MET     CG  451   2.408   4.305   3.372
  575MET    HG1  452   2.451   4.215   3.377
  575MET    HG2  453   2.310   4.296   3.390
  575MET     SD  454   2.438   4.384   3.212
  575MET     CE  455   2.616   4.359   3.186
  575MET    HE1  456   2.643   4.399   3.099
  575MET    HE2  457   2.667   4.401   3.261
  575MET    HE3  458   2.635   4.261   3.185
  575MET      C  459   2.669   4.502   3.526
  575MET      O  460   2.746   4.542   3.438
  576GLU      N  461   2.635   4.576   3.632
  576GLU     HN  462   2.581   4.536   3.705
  576GLU     CA  463   2.678   4.716   3.640
  576GLU     HA  464   2.649   4.758   3.554
  576GLU     CB  465   2.610   4.784   3.759
  576GLU    HB1  466   2.583   4.714   3.825
  576GLU    HB2  467   2.676   4.847   3.801
  576GLU     CG  468   2.485   4.865   3.721
  576GLU    HG1  469   2.468   4.854   3.623
  576GLU    HG2  470   2.407   4.829   3.772
  576GLU     CD  471   2.498   5.015   3.752
  576GLU    OE1  472   2.518   5.050   3.870
  576GLU    OE2  473   2.489   5.097   3.657
  576GLU      C  474   2.829   4.727   3.650
  576GLU      O  475   2.887   4.820   3.595
  577GLU      N  476   2.894   4.631   3.717
  577GLU     HN  477   2.843   4.559   3.764
  577GLU     CA  478   3.040   4.631   3.722
  577GLU     HA  479   3.064   4.728   3.726
  577GLU     CB  480   3.089   4.558   3.847
  577GLU    HB1  481   3.021   4.569   3.920
  577GLU    HB2  482   3.100   4.461   3.826
  577GLU     CG  483   3.223   4.613   3.896
  577GLU    HG1  484   3.263   4.547   3.960
  577GLU    HG2  485   3.284   4.625   3.817
  577GLU     CD  486   3.214   4.748   3.969
  577GLU    OE1  487   3.114   4.770   4.041
  577GLU    OE2  488   3.308   4.830   3.954
  577GLU      C  489   3.102   4.571   3.597
  577GLU      O  490   3.222   4.546   3.594
  578ASN      N  491   3.022   4.553   3.492
  578ASN     HN  492   2.924   4.564   3.505
  578ASN     CA  493   3.072   4.516   3.359
  578ASN     HA  494   2.989   4.513   3.304
  578ASN     CB  495   3.169   4.622   3.307
  578ASN    HB1  496   3.197   4.681   3.383
  578ASN    HB2  497   3.249   4.576   3.269
  578ASN     CG  498   3.107   4.707   3.201
  578ASN    OD1  499   3.097   4.664   3.085
  578ASN    ND2  500   3.064   4.829   3.238
  578ASN   HD21  501   3.074   4.859   3.332
  578ASN   HD22  502   3.022   4.889   3.170
  578ASN      C  503   3.138   4.379   3.356
  578ASN      O  504   3.237   4.358   3.285
  579CYS      N  505   3.082   4.282   3.428
  579CYS     HN  506   2.999   4.300   3.480
  579CYS     CA  507   3.142   4.149   3.431
  579CYS     HA  508   3.236   4.163   3.398
  579CYS     CB  509   3.142   4.095   3.574
  579CYS    HB1  510   3.049   4.109   3.608
  579CYS    HB2  511   3.160   3.997   3.566
  579CYS     SG  512   3.270   4.182   3.674
  579CYS      C  513   3.076   4.051   3.335
  579CYS      O  514   3.115   3.934   3.332
  580LEU      N  515   2.981   4.096   3.253
  580LEU     HN  516   2.956   4.193   3.258
  580LEU     CA  517   2.911   4.013   3.158
  580LEU     HA  518   2.942   3.919   3.174
  580LEU     CB  519   2.760   4.023   3.180
  580LEU    HB1  520   2.733   4.119   3.175
  580LEU    HB2  521   2.712   3.971   3.110
  580LEU     CG  522   2.728   3.967   3.318
  580LEU     HG  523   2.779   4.019   3.386
  580LEU    CD1  524   2.580   3.983   3.352
  580LEU   HD11  525   2.563   3.946   3.443
  580LEU   HD12  526   2.556   4.081   3.351
  580LEU   HD13  527   2.525   3.935   3.284
  580LEU    CD2  528   2.768   3.818   3.323
  580LEU   HD21  529   2.747   3.781   3.413
  580LEU   HD22  530   2.717   3.768   3.253
  580LEU   HD23  531   2.866   3.810   3.305
  580LEU      C  532   2.946   4.053   3.015
  580LEU      O  533   2.987   4.166   2.989
  581SER      N  534   2.929   3.959   2.921
  581SER     HN  535   2.906   3.866   2.947
  581SER     CA  536   2.946   3.993   2.780
  581SER     HA  537   3.029   4.048   2.774
  581SER     CB  538   2.963   3.867   2.694
  581SER    HB1  539   2.997   3.892   2.603
  581SER    HB2  540   3.027   3.804   2.738
  581SER     OG  541   2.842   3.797   2.675
  581SER    HG1  542   2.859   3.716   2.619
  581SER      C  543   2.825   4.075   2.733
  581SER      O  544   2.726   4.089   2.806
  582ALA      N  545   2.834   4.127   2.610
  582ALA     HN  546   2.902   4.091   2.546
  582ALA     CA  547   2.745   4.236   2.568
  582ALA     HA  548   2.747   4.302   2.643
  582ALA     CB  549   2.799   4.299   2.440
  582ALA    HB1  550   2.738   4.373   2.411
  582ALA    HB2  551   2.890   4.336   2.456
  582ALA    HB3  552   2.803   4.230   2.368
  582ALA      C  553   2.601   4.189   2.550
  582ALA      O  554   2.506   4.265   2.573
  583SER      N  555   2.582   4.064   2.509
  583SER     HN  556   2.660   4.005   2.489
  583SER     CA  557   2.446   4.012   2.493
  583SER     HA  558   2.404   4.070   2.424
  583SER     CB  559   2.451   3.866   2.446
  583SER    HB1  560   2.359   3.835   2.421
  583SER    HB2  561   2.512   3.856   2.368
  583SER     OG  562   2.498   3.778   2.547
  583SER    HG1  563   2.499   3.684   2.512
  583SER      C  564   2.366   4.024   2.621
  583SER      O  565   2.242   4.026   2.617
  584ALA      N  566   2.432   4.034   2.737
  584ALA     HN  567   2.532   4.032   2.737
  584ALA     CA  568   2.360   4.048   2.862
  584ALA     HA  569   2.301   3.967   2.864
  584ALA     CB  570   2.456   4.050   2.981
  584ALA    HB1  571   2.404   4.059   3.066
  584ALA    HB2  572   2.508   3.964   2.984
  584ALA    HB3  573   2.519   4.127   2.972
  584ALA      C  574   2.271   4.172   2.867
  584ALA      O  575   2.174   4.173   2.942
  585ALA      N  576   2.302   4.275   2.790
  585ALA     HN  577   2.382   4.271   2.730
  585ALA     CA  578   2.218   4.395   2.792
  585ALA     HA  579   2.228   4.433   2.883
  585ALA     CB  580   2.268   4.495   2.687
  585ALA    HB1  581   2.210   4.577   2.689
  585ALA    HB2  582   2.362   4.521   2.707
  585ALA    HB3  583   2.263   4.454   2.596
  585ALA      C  584   2.072   4.359   2.769
  585ALA      O  585   1.984   4.399   2.845
  586GLN      N  586   2.047   4.290   2.659
  586GLN     HN  587   2.120   4.279   2.591
  586GLN     CA  588   1.919   4.228   2.631
  586GLN     HA  589   1.856   4.282   2.687
  586GLN     CB  590   1.885   4.239   2.483
  586GLN    HB1  591   1.808   4.178   2.464
  586GLN    HB2  592   1.858   4.333   2.464
  586GLN     CG  593   1.999   4.202   2.391
  586GLN    HG1  594   2.060   4.140   2.440
  586GLN    HG2  595   1.961   4.155   2.311
  586GLN     CD  596   2.076   4.323   2.346
  586GLN    OE1  597   2.067   4.430   2.406
  586GLN    NE2  598   2.154   4.307   2.240
  586GLN   HE21  599   2.159   4.217   2.196
  586GLN   HE22  600   2.208   4.383   2.206
  586GLN      C  601   1.911   4.084   2.676
  586GLN      O  602   1.911   3.994   2.593
  587THR      N  603   1.904   4.060   2.806
  587THR     HN  604   1.917   4.137   2.869
  587THR     CA  605   1.878   3.928   2.858
  587THR     HA  606   1.846   3.864   2.789
  587THR     CB  607   2.006   3.859   2.914
  587THR     HB  608   2.077   3.928   2.928
  587THR    OG1  609   2.052   3.763   2.820
  587THR    HG1  610   2.134   3.718   2.856
  587THR    CG2  611   1.982   3.786   3.045
  587THR   HG21  612   2.067   3.744   3.076
  587THR   HG22  613   1.949   3.850   3.114
  587THR   HG23  614   1.913   3.715   3.031
  587THR      C  615   1.775   3.962   2.960
  587THR      O  616   1.775   4.071   3.012
  588ASP      N  617   1.686   3.869   2.989
  588ASP     HN  618   1.697   3.776   2.955
  588ASP     CA  619   1.570   3.904   3.070
  588ASP     HA  620   1.548   3.998   3.045
  588ASP     CB  621   1.450   3.814   3.039
  588ASP    HB1  622   1.444   3.743   3.109
  588ASP    HB2  623   1.367   3.870   3.041
  588ASP     CG  624   1.459   3.747   2.902
  588ASP    OD1  625   1.569   3.698   2.868
  588ASP    OD2  626   1.357   3.745   2.829
  588ASP      C  627   1.606   3.897   3.217
  588ASP      O  628   1.640   3.793   3.271
  589PRO      N  629   1.594   4.020   3.284
  589PRO     CD  630   1.560   4.168   3.253
  589PRO    HD1  631   1.462   4.185   3.255
  589PRO    HD2  632   1.597   4.197   3.165
  589PRO     CA  633   1.637   4.015   3.424
  589PRO     HA  634   1.733   3.987   3.425
  589PRO     CB  635   1.601   4.153   3.475
  589PRO    HB1  636   1.505   4.159   3.502
  589PRO    HB2  637   1.659   4.180   3.553
  589PRO     CG  638   1.627   4.241   3.362
  589PRO    HG1  639   1.586   4.331   3.377
  589PRO    HG2  640   1.725   4.251   3.346
  589PRO      C  641   1.563   3.916   3.511
  589PRO      O  642   1.623   3.848   3.592
  590THR      N  643   1.432   3.914   3.499
  590THR     HN  644   1.389   3.978   3.435
  590THR     CA  645   1.349   3.823   3.573
  590THR     HA  646   1.391   3.828   3.663
  590THR     CB  647   1.203   3.871   3.577
  590THR     HB  648   1.197   3.970   3.590
  590THR    OG1  649   1.138   3.811   3.688
  590THR    HG1  650   1.043   3.843   3.691
  590THR    CG2  651   1.133   3.831   3.451
  590THR   HG21  652   1.038   3.863   3.454
  590THR   HG22  653   1.180   3.872   3.373
  590THR   HG23  654   1.135   3.732   3.442
  590THR      C  655   1.359   3.676   3.533
  590THR      O  656   1.350   3.590   3.616
  591THR      N  657   1.373   3.649   3.404
  591THR     HN  658   1.388   3.723   3.339
  591THR     CA  659   1.367   3.511   3.357
  591THR     HA  660   1.351   3.465   3.444
  591THR     CB  661   1.258   3.496   3.251
  591THR     HB  662   1.267   3.410   3.201
  591THR    OG1  663   1.273   3.600   3.154
  591THR    HG1  664   1.202   3.591   3.084
  591THR    CG2  665   1.120   3.505   3.313
  591THR   HG21  666   1.051   3.496   3.242
  591THR   HG22  667   1.109   3.432   3.381
  591THR   HG23  668   1.110   3.594   3.358
  591THR      C  669   1.493   3.452   3.295
  591THR      O  670   1.490   3.340   3.249
  592GLY      N  671   1.602   3.526   3.291
  592GLY     HN  672   1.608   3.607   3.349
  592GLY     CA  673   1.713   3.493   3.204
  592GLY    HA1  674   1.676   3.432   3.134
  592GLY    HA2  675   1.741   3.579   3.162
  592GLY      C  676   1.835   3.428   3.269
  592GLY      O  677   1.856   3.434   3.390
  593TYR      N  678   1.915   3.362   3.182
  593TYR     HN  679   1.884   3.358   3.087
  593TYR     CA  680   2.043   3.297   3.211
  593TYR     HA  681   2.032   3.274   3.308
  593TYR     CB  682   2.074   3.176   3.122
  593TYR    HB1  683   2.070   3.210   3.028
  593TYR    HB2  684   2.168   3.149   3.143
  593TYR     CG  685   1.999   3.046   3.117
  593TYR    CD1  686   1.911   3.006   3.218
  593TYR    HD1  687   1.894   3.065   3.297
  593TYR    CE1  688   1.846   2.881   3.208
  593TYR    HE1  689   1.782   2.851   3.279
  593TYR     CZ  690   1.872   2.798   3.097
  593TYR     OH  691   1.810   2.676   3.085
  593TYR     HH  692   1.840   2.632   3.001
  593TYR    CD2  693   2.023   2.960   3.009
  593TYR    HD2  694   2.087   2.988   2.938
  593TYR    CE2  695   1.960   2.838   2.998
  593TYR    HE2  696   1.979   2.778   2.920
  593TYR      C  697   2.159   3.387   3.175
  593TYR      O  698   2.155   3.456   3.074
  594ARG      N  699   2.270   3.373   3.246
  594ARG     HN  700   2.265   3.356   3.345
  594ARG     CA  701   2.401   3.380   3.181
  594ARG     HA  702   2.384   3.398   3.084
  594ARG     CB  703   2.488   3.493   3.233
  594ARG    HB1  704   2.516   3.470   3.326
  594ARG    HB2  705   2.568   3.500   3.174
  594ARG     CG  706   2.420   3.630   3.237
  594ARG    HG1  707   2.336   3.623   3.291
  594ARG    HG2  708   2.482   3.696   3.280
  594ARG     CD  709   2.383   3.683   3.100
  594ARG    HD1  710   2.300   3.637   3.067
  594ARG    HD2  711   2.366   3.781   3.105
  594ARG     NE  712   2.488   3.660   3.003
  594ARG     HE  713   2.573   3.617   3.034
  594ARG     CZ  714   2.479   3.695   2.876
  594ARG    NH1  715   2.368   3.750   2.832
  594ARG   HH11  716   2.291   3.765   2.894
  594ARG   HH12  717   2.360   3.776   2.736
  594ARG    NH2  718   2.577   3.671   2.792
  594ARG   HH21  719   2.661   3.626   2.824
  594ARG   HH22  720   2.569   3.697   2.696
  594ARG      C  721   2.471   3.248   3.207
  594ARG      O  722   2.460   3.196   3.319
  595ARG      N  723   2.537   3.192   3.106
  595ARG     HN  724   2.528   3.231   3.014
  595ARG     CA  725   2.623   3.076   3.126
  595ARG     HA  726   2.584   3.027   3.204
  595ARG     CB  727   2.620   2.984   3.004
  595ARG    HB1  728   2.527   2.951   2.990
  595ARG    HB2  729   2.651   3.034   2.924
  595ARG     CG  730   2.707   2.866   3.020
  595ARG    HG1  731   2.800   2.890   2.993
  595ARG    HG2  732   2.707   2.838   3.116
  595ARG     CD  733   2.660   2.753   2.937
  595ARG    HD1  734   2.674   2.774   2.840
  595ARG    HD2  735   2.711   2.670   2.961
  595ARG     NE  736   2.518   2.726   2.958
  595ARG     HE  737   2.460   2.801   2.991
  595ARG     CZ  738   2.461   2.608   2.934
  595ARG    NH1  739   2.331   2.590   2.954
  595ARG   HH11  740   2.274   2.666   2.986
  595ARG   HH12  741   2.290   2.501   2.935
  595ARG    NH2  742   2.537   2.508   2.892
  595ARG   HH21  743   2.635   2.522   2.879
  595ARG   HH22  744   2.496   2.419   2.874
  595ARG      C  745   2.766   3.122   3.156
  595ARG      O  746   2.832   3.187   3.075
  596LEU      N  747   2.814   3.085   3.270
  596LEU     HN  748   2.768   3.011   3.319
  596LEU     CA  749   2.931   3.144   3.329
  596LEU     HA  750   2.968   3.213   3.266
  596LEU     CB  751   2.894   3.211   3.463
  596LEU    HB1  752   2.852   3.141   3.521
  596LEU    HB2  753   2.979   3.243   3.506
  596LEU     CG  754   2.800   3.329   3.466
  596LEU     HG  755   2.709   3.295   3.442
  596LEU    CD1  756   2.800   3.396   3.605
  596LEU   HD11  757   2.738   3.474   3.604
  596LEU   HD12  758   2.771   3.329   3.673
  596LEU   HD13  759   2.893   3.427   3.626
  596LEU    CD2  760   2.841   3.430   3.364
  596LEU   HD21  761   2.778   3.508   3.367
  596LEU   HD22  762   2.934   3.462   3.384
  596LEU   HD23  763   2.839   3.389   3.273
  596LEU      C  764   3.029   3.031   3.349
  596LEU      O  765   2.997   2.933   3.417
  597LEU      N  766   3.147   3.043   3.291
  597LEU     HN  767   3.164   3.123   3.233
  597LEU     CA  768   3.253   2.945   3.308
  597LEU     HA  769   3.215   2.854   3.324
  597LEU     CB  770   3.338   2.932   3.181
  597LEU    HB1  771   3.293   2.860   3.128
  597LEU    HB2  772   3.327   3.020   3.134
  597LEU     CG  773   3.488   2.901   3.171
  597LEU     HG  774   3.534   2.989   3.188
  597LEU    CD1  775   3.540   2.812   3.277
  597LEU   HD11  776   3.638   2.797   3.264
  597LEU   HD12  777   3.525   2.854   3.367
  597LEU   HD13  778   3.492   2.724   3.273
  597LEU    CD2  779   3.527   2.843   3.033
  597LEU   HD21  780   3.625   2.824   3.031
  597LEU   HD22  781   3.476   2.758   3.018
  597LEU   HD23  782   3.504   2.909   2.962
  597LEU      C  783   3.331   2.995   3.427
  597LEU      O  784   3.412   3.086   3.413
  598ARG      N  785   3.303   2.940   3.545
  598ARG     HN  786   3.234   2.867   3.550
  598ARG     CA  787   3.369   2.983   3.667
  598ARG     HA  788   3.392   3.079   3.650
  598ARG     CB  789   3.278   2.969   3.788
  598ARG    HB1  790   3.264   2.871   3.802
  598ARG    HB2  791   3.327   3.007   3.866
  598ARG     CG  792   3.138   3.035   3.784
  598ARG    HG1  793   3.145   3.129   3.749
  598ARG    HG2  794   3.076   2.983   3.725
  598ARG     CD  795   3.088   3.036   3.928
  598ARG    HD1  796   3.056   2.945   3.953
  598ARG    HD2  797   3.161   3.064   3.990
  598ARG     NE  798   2.980   3.125   3.951
  598ARG     HE  799   2.889   3.099   3.916
  598ARG     CZ  800   2.990   3.240   4.015
  598ARG    NH1  801   2.879   3.313   4.026
  598ARG   HH11  802   2.793   3.280   3.987
  598ARG   HH12  803   2.883   3.401   4.074
  598ARG    NH2  804   3.108   3.282   4.061
  598ARG   HH21  805   3.190   3.226   4.048
  598ARG   HH22  806   3.114   3.369   4.110
  598ARG      C  807   3.496   2.901   3.694
  598ARG      O  808   3.507   2.786   3.650
  599PHE      N  809   3.582   2.956   3.781
  599PHE     HN  810   3.552   3.038   3.829
  599PHE     CA  811   3.717   2.905   3.812
  599PHE     HA  812   3.704   2.813   3.849
  599PHE     CB  813   3.804   2.899   3.687
  599PHE    HB1  814   3.892   2.858   3.712
  599PHE    HB2  815   3.759   2.841   3.619
  599PHE     CG  816   3.831   3.033   3.624
  599PHE    CD1  817   3.734   3.096   3.548
  599PHE    HD1  818   3.645   3.052   3.534
  599PHE    CE1  819   3.759   3.222   3.490
  599PHE    HE1  820   3.689   3.266   3.435
  599PHE     CZ  821   3.883   3.284   3.511
  599PHE     HZ  822   3.901   3.374   3.472
  599PHE    CD2  823   3.954   3.096   3.644
  599PHE    HD2  824   4.024   3.052   3.699
  599PHE    CE2  825   3.980   3.220   3.587
  599PHE    HE2  826   4.070   3.263   3.600
  599PHE      C  827   3.782   2.995   3.917
  599PHE      O  828   3.737   3.107   3.942
  600SER      N  829   3.892   2.947   3.976
  600SER     HN  830   3.924   2.855   3.951
  600SER     CA  831   3.966   3.023   4.076
  600SER     HA  832   3.908   3.102   4.095
  600SER     CB  833   3.989   2.942   4.201
  600SER    HB1  834   4.028   2.853   4.179
  600SER    HB2  835   4.050   2.991   4.264
  600SER     OG  836   3.866   2.920   4.269
  600SER    HG1  837   3.883   2.867   4.352
  600SER      C  838   4.102   3.069   4.023
  600SER      O  839   4.175   2.990   3.962
  601SER      N  840   4.133   3.195   4.046
  601SER     HN  841   4.066   3.254   4.091
  601SER     CA  842   4.262   3.254   4.008
  601SER     HA  843   4.305   3.191   3.943
  601SER     CB  844   4.245   3.390   3.940
  601SER    HB1  845   4.204   3.456   4.003
  601SER    HB2  846   4.333   3.424   3.908
  601SER     OG  847   4.160   3.380   3.828
  601SER    HG1  848   4.151   3.470   3.785
  601SER      C  849   4.343   3.270   4.136
  601SER      O  850   4.319   3.361   4.214
  602GLN      N  851   4.440   3.183   4.155
  602GLN     HN  852   4.451   3.106   4.092
  602GLN     CA  853   4.531   3.196   4.268
  602GLN     HA  854   4.493   3.264   4.329
  602GLN     CB  855   4.544   3.065   4.344
  602GLN    HB1  856   4.458   3.045   4.390
  602GLN    HB2  857   4.566   2.992   4.280
  602GLN     CG  858   4.654   3.073   4.448
  602GLN    HG1  859   4.742   3.063   4.403
  602GLN    HG2  860   4.649   3.162   4.494
  602GLN     CD  861   4.640   2.964   4.551
  602GLN    OE1  862   4.548   2.964   4.633
  602GLN    NE2  863   4.730   2.871   4.547
  602GLN   HE21  864   4.802   2.874   4.477
  602GLN   HE22  865   4.727   2.795   4.612
  602GLN      C  866   4.666   3.240   4.214
  602GLN      O  867   4.740   3.157   4.161
  603ILE      N  868   4.695   3.371   4.230
  603ILE     HN  869   4.629   3.428   4.280
  603ILE     CA  870   4.816   3.434   4.180
  603ILE     HA  871   4.846   3.378   4.102
  603ILE     CB  872   4.790   3.578   4.134
  603ILE     HB  873   4.741   3.627   4.206
  603ILE    CG2  874   4.921   3.643   4.109
  603ILE   HG21  875   4.906   3.737   4.078
  603ILE   HG22  876   4.975   3.643   4.193
  603ILE   HG23  877   4.970   3.593   4.038
  603ILE    CG1  878   4.702   3.585   4.008
  603ILE   HG11  879   4.708   3.678   3.971
  603ILE   HG12  880   4.737   3.520   3.942
  603ILE     CD  881   4.555   3.553   4.035
  603ILE    HD1  882   4.504   3.559   3.949
  603ILE    HD2  883   4.547   3.460   4.072
  603ILE    HD3  884   4.518   3.618   4.101
  603ILE      C  885   4.923   3.435   4.289
  603ILE      O  886   4.901   3.491   4.396
  604HSD      N  887   5.038   3.375   4.261
  604HSD     HN  888   5.048   3.328   4.173
  604HSD     CA  889   5.152   3.374   4.354
  604HSD     HA  890   5.108   3.383   4.444
  604HSD     CB  891   5.232   3.244   4.343
  604HSD    HB1  892   5.266   3.235   4.249
  604HSD    HB2  893   5.309   3.248   4.406
  604HSD    ND1  894   5.192   3.030   4.471
  604HSD    HD1  895   5.273   3.039   4.529
  604HSD     CG  896   5.153   3.120   4.374
  604HSD    CE1  897   5.105   2.931   4.475
  604HSD    HE1  898   5.110   2.851   4.536
  604HSD    NE2  899   5.010   2.954   4.387
  604HSD    CD2  900   5.039   3.072   4.321
  604HSD    HD2  901   4.985   3.113   4.248
  604HSD      C  902   5.248   3.491   4.331
  604HSD      O  903   5.269   3.536   4.217
  605ASN      N  904   5.311   3.538   4.438
  605ASN     HN  905   5.278   3.514   4.529
  605ASN     CA  906   5.428   3.625   4.424
  605ASN     HA  907   5.425   3.657   4.329
  605ASN     CB  908   5.423   3.747   4.515
  605ASN    HB1  909   5.340   3.798   4.495
  605ASN    HB2  910   5.421   3.716   4.610
  605ASN     CG  911   5.543   3.837   4.495
  605ASN    OD1  912   5.613   3.827   4.392
  605ASN    ND2  913   5.567   3.927   4.590
  605ASN   HD21  914   5.508   3.932   4.670
  605ASN   HD22  915   5.645   3.988   4.581
  605ASN      C  916   5.554   3.544   4.452
  605ASN      O  917   5.593   3.524   4.568
  606ASN      N  918   5.619   3.500   4.345
  606ASN     HN  919   5.588   3.529   4.255
  606ASN     CA  920   5.734   3.410   4.352
  606ASN     HA  921   5.734   3.378   4.447
  606ASN     CB  922   5.714   3.296   4.253
  606ASN    HB1  923   5.661   3.330   4.175
  606ASN    HB2  924   5.804   3.265   4.221
  606ASN     CG  925   5.641   3.178   4.316
  606ASN    OD1  926   5.615   3.175   4.437
  606ASN    ND2  927   5.605   3.083   4.235
  606ASN   HD21  928   5.627   3.090   4.138
  606ASN   HD22  929   5.557   3.003   4.271
  606ASN      C  930   5.868   3.480   4.327
  606ASN      O  931   5.970   3.411   4.313
  607GLY      N  932   5.870   3.612   4.319
  607GLY     HN  933   5.786   3.662   4.339
  607GLY     CA  934   5.989   3.689   4.283
  607GLY    HA1  935   6.043   3.634   4.219
  607GLY    HA2  936   5.959   3.773   4.238
  607GLY      C  937   6.073   3.723   4.403
  607GLY      O  938   6.080   3.647   4.499
  608GLN      N  939   6.136   3.840   4.399
  608GLN     HN  940   6.115   3.903   4.324
  608GLN     CA  941   6.234   3.878   4.499
  608GLN     HA  942   6.241   3.798   4.558
  608GLN     CB  943   6.366   3.913   4.429
  608GLN    HB1  944   6.349   3.981   4.358
  608GLN    HB2  945   6.430   3.950   4.496
  608GLN     CG  946   6.429   3.791   4.364
  608GLN    HG1  947   6.434   3.718   4.432
  608GLN    HG2  948   6.370   3.761   4.289
  608GLN     CD  949   6.568   3.817   4.309
  608GLN    OE1  950   6.596   3.784   4.195
  608GLN    NE2  951   6.656   3.876   4.391
  608GLN   HE21  952   6.629   3.902   4.484
  608GLN   HE22  953   6.749   3.895   4.359
  608GLN      C  954   6.189   3.994   4.587
  608GLN      O  955   6.255   4.024   4.688
  609SER      N  956   6.081   4.062   4.552
  609SER     HN  957   6.040   4.047   4.462
  609SER     CA  958   6.023   4.157   4.643
  609SER     HA  959   6.055   4.132   4.735
  609SER     CB  960   6.067   4.300   4.613
  609SER    HB1  961   5.996   4.365   4.638
  609SER    HB2  962   6.151   4.322   4.664
  609SER     OG  963   6.095   4.315   4.474
  609SER    HG1  964   6.124   4.408   4.455
  609SER      C  965   5.872   4.146   4.633
  609SER      O  966   5.819   4.066   4.555
  610ASP      N  967   5.805   4.227   4.712
  610ASP     HN  968   5.856   4.285   4.776
  610ASP     CA  969   5.660   4.237   4.712
  610ASP     HA  970   5.625   4.144   4.725
  610ASP     CB  971   5.617   4.329   4.827
  610ASP    HB1  972   5.673   4.412   4.824
  610ASP    HB2  973   5.521   4.354   4.814
  610ASP     CG  974   5.633   4.263   4.964
  610ASP    OD1  975   5.692   4.152   4.968
  610ASP    OD2  976   5.587   4.322   5.066
  610ASP      C  977   5.609   4.291   4.579
  610ASP      O  978   5.673   4.372   4.515
  611PHE      N  979   5.490   4.247   4.541
  611PHE     HN  980   5.448   4.170   4.588
  611PHE     CA  981   5.418   4.310   4.430
  611PHE     HA  982   5.488   4.347   4.368
  611PHE     CB  983   5.333   4.208   4.357
  611PHE    HB1  984   5.389   4.127   4.337
  611PHE    HB2  985   5.256   4.182   4.415
  611PHE     CG  986   5.278   4.257   4.229
  611PHE    CD1  987   5.351   4.245   4.112
  611PHE    HD1  988   5.443   4.206   4.116
  611PHE    CE1  989   5.300   4.285   3.992
  611PHE    HE1  990   5.353   4.273   3.908
  611PHE     CZ  991   5.173   4.341   3.986
  611PHE     HZ  992   5.136   4.374   3.899
  611PHE    CD2  993   5.152   4.310   4.223
  611PHE    HD2  994   5.097   4.319   4.306
  611PHE    CE2  995   5.098   4.352   4.102
  611PHE    HE2  996   5.006   4.391   4.098
  611PHE      C  997   5.329   4.419   4.485
  611PHE      O  998   5.258   4.398   4.583
  612ARG      N  999   5.333   4.535   4.423
  612ARG     HN 1000   5.390   4.545   4.341
  612ARG     CA 1001   5.257   4.649   4.471
  612ARG     HA 1002   5.191   4.613   4.536
  612ARG     CB 1003   5.350   4.750   4.539
  612ARG    HB1 1004   5.401   4.800   4.470
  612ARG    HB2 1005   5.296   4.814   4.593
  612ARG     CG 1006   5.448   4.680   4.630
  612ARG    HG1 1007   5.485   4.599   4.584
  612ARG    HG2 1008   5.522   4.742   4.655
  612ARG     CD 1009   5.372   4.638   4.755
  612ARG    HD1 1010   5.279   4.610   4.732
  612ARG    HD2 1011   5.420   4.563   4.802
  612ARG     NE 1012   5.368   4.754   4.841
  612ARG     HE 1013   5.451   4.809   4.850
  612ARG     CZ 1014   5.262   4.792   4.909
  612ARG    NH1 1015   5.151   4.721   4.899
  612ARG   HH11 1016   5.148   4.640   4.840
  612ARG   HH12 1017   5.069   4.749   4.949
  612ARG    NH2 1018   5.266   4.901   4.984
  612ARG   HH21 1019   5.351   4.954   4.989
  612ARG   HH22 1020   5.186   4.930   5.035
  612ARG      C 1021   5.187   4.716   4.355
  612ARG      O 1022   5.240   4.719   4.243
  613PRO      N 1023   5.069   4.772   4.378
  613PRO     CD 1024   4.997   4.778   4.507
  613PRO    HD1 1025   5.060   4.800   4.581
  613PRO    HD2 1026   4.952   4.691   4.526
  613PRO     CA 1027   5.002   4.847   4.271
  613PRO     HA 1028   4.991   4.792   4.189
  613PRO     CB 1029   4.869   4.889   4.334
  613PRO    HB1 1030   4.842   4.980   4.303
  613PRO    HB2 1031   4.797   4.823   4.310
  613PRO     CG 1032   4.896   4.888   4.488
  613PRO    HG1 1033   4.934   4.975   4.518
  613PRO    HG2 1034   4.812   4.868   4.539
  613PRO      C 1035   5.084   4.969   4.231
  613PRO      O 1036   5.161   5.025   4.309
  614LYS      N 1037   5.068   5.010   4.105
  614LYS     HN 1038   5.006   4.961   4.045
  614LYS     CA 1039   5.140   5.127   4.055
  614LYS     HA 1040   5.237   5.111   4.076
  614LYS     CB 1041   5.118   5.137   3.905
  614LYS    HB1 1042   5.166   5.062   3.860
  614LYS    HB2 1043   5.020   5.130   3.886
  614LYS     CG 1044   5.165   5.261   3.843
  614LYS    HG1 1045   5.104   5.335   3.871
  614LYS    HG2 1046   5.257   5.280   3.876
  614LYS     CD 1047   5.163   5.244   3.692
  614LYS    HD1 1048   5.223   5.168   3.667
  614LYS    HD2 1049   5.069   5.223   3.663
  614LYS     CE 1050   5.211   5.371   3.621
  614LYS    HE1 1051   5.157   5.450   3.652
  614LYS    HE2 1052   5.307   5.387   3.642
  614LYS     NZ 1053   5.195   5.358   3.475
  614LYS    HZ1 1054   5.227   5.442   3.430
  614LYS    HZ2 1055   5.249   5.280   3.442
  614LYS    HZ3 1056   5.099   5.343   3.453
  614LYS      C 1057   5.100   5.256   4.127
  614LYS      O 1058   5.185   5.339   4.159
  615ASN      N 1059   4.972   5.273   4.150
  615ASN     HN 1060   4.908   5.202   4.120
  615ASN     CA 1061   4.920   5.390   4.216
  615ASN     HA 1062   4.998   5.453   4.210
  615ASN     CB 1063   4.799   5.441   4.141
  615ASN    HB1 1064   4.723   5.379   4.158
  615ASN    HB2 1065   4.777   5.532   4.175
  615ASN     CG 1066   4.823   5.449   3.992
  615ASN    OD1 1067   4.753   5.387   3.913
  615ASN    ND2 1068   4.923   5.525   3.953
  615ASN   HD21 1069   4.978   5.574   4.021
  615ASN   HD22 1070   4.944   5.534   3.856
  615ASN      C 1071   4.892   5.375   4.364
  615ASN      O 1072   4.888   5.268   4.419
  616GLY      N 1073   4.877   5.490   4.429
  616GLY     HN 1074   4.898   5.574   4.380
  616GLY     CA 1075   4.834   5.501   4.566
  616GLY    HA1 1076   4.871   5.423   4.617
  616GLY    HA2 1077   4.869   5.586   4.604
  616GLY      C 1078   4.682   5.499   4.573
  616GLY      O 1079   4.615   5.486   4.473
  617ARG      N 1080   4.630   5.520   4.692
  617ARG     HN 1081   4.691   5.552   4.764
  617ARG     CA 1082   4.491   5.500   4.724
  617ARG     HA 1083   4.476   5.403   4.705
  617ARG     CB 1084   4.470   5.535   4.870
  617ARG    HB1 1085   4.543   5.599   4.898
  617ARG    HB2 1086   4.381   5.580   4.880
  617ARG     CG 1087   4.474   5.417   4.963
  617ARG    HG1 1088   4.409   5.348   4.930
  617ARG    HG2 1089   4.566   5.378   4.964
  617ARG     CD 1090   4.435   5.459   5.102
  617ARG    HD1 1091   4.490   5.538   5.129
  617ARG    HD2 1092   4.338   5.483   5.105
  617ARG     NE 1093   4.458   5.354   5.199
  617ARG     HE 1094   4.381   5.294   5.221
  617ARG     CZ 1095   4.573   5.332   5.260
  617ARG    NH1 1096   4.678   5.406   5.237
  617ARG   HH11 1097   4.673   5.482   5.171
  617ARG   HH12 1098   4.764   5.387   5.284
  617ARG    NH2 1099   4.581   5.233   5.346
  617ARG   HH21 1100   4.501   5.176   5.364
  617ARG   HH22 1101   4.667   5.215   5.393
  617ARG      C 1102   4.396   5.581   4.637
  617ARG      O 1103   4.289   5.534   4.603
  618HSP      N 1104   4.437   5.700   4.597
  618HSP     HN 1105   4.530   5.728   4.619
  618HSP     CA 1106   4.353   5.793   4.521
  618HSP     HA 1107   4.275   5.808   4.581
  618HSP     CB 1108   4.429   5.923   4.493
  618HSP    HB1 1109   4.367   5.988   4.451
  618HSP    HB2 1110   4.463   5.960   4.580
  618HSP    CD2 1111   4.557   5.915   4.268
  618HSP    HD2 1112   4.483   5.937   4.204
  618HSP     CG 1113   4.546   5.906   4.402
  618HSP    NE2 1114   4.687   5.889   4.236
  618HSP    HE2 1115   4.725   5.889   4.143
  618HSP    ND1 1116   4.672   5.873   4.448
  618HSP    HD1 1117   4.696   5.859   4.543
  618HSP    CE1 1118   4.755   5.864   4.346
  618HSP    HE1 1119   4.852   5.842   4.351
  618HSP      C 1120   4.303   5.734   4.391
  618HSP      O 1121   4.197   5.769   4.345
  619ALA      N 1122   4.381   5.646   4.331
  619ALA     HN 1123   4.467   5.622   4.375
  619ALA     CA 1124   4.346   5.581   4.205
  619ALA     HA 1125   4.287   5.649   4.160
  619ALA     CB 1126   4.473   5.550   4.126
  619ALA    HB1 1127   4.449   5.506   4.039
  619ALA    HB2 1128   4.523   5.635   4.107
  619ALA    HB3 1129   4.531   5.488   4.179
  619ALA      C 1130   4.267   5.452   4.220
  619ALA      O 1131   4.212   5.403   4.121
  620TRP      N 1132   4.263   5.394   4.340
  620TRP     HN 1133   4.309   5.437   4.417
  620TRP     CA 1134   4.191   5.269   4.358
  620TRP     HA 1135   4.221   5.207   4.285
  620TRP     CB 1136   4.228   5.207   4.493
  620TRP    HB1 1137   4.190   5.265   4.565
  620TRP    HB2 1138   4.186   5.116   4.498
  620TRP     CG 1139   4.378   5.192   4.519
  620TRP    CD1 1140   4.480   5.223   4.435
  620TRP    HD1 1141   4.469   5.260   4.343
  620TRP    NE1 1142   4.601   5.198   4.495
  620TRP    HE1 1143   4.691   5.210   4.452
  620TRP    CE2 1144   4.580   5.153   4.623
  620TRP    CD2 1145   4.440   5.149   4.642
  620TRP    CE3 1146   4.390   5.103   4.766
  620TRP    HE3 1147   4.292   5.097   4.782
  620TRP    CZ3 1148   4.482   5.065   4.867
  620TRP    HZ3 1149   4.448   5.034   4.956
  620TRP    CZ2 1150   4.672   5.113   4.723
  620TRP    HZ2 1151   4.771   5.115   4.706
  620TRP    CH2 1152   4.622   5.071   4.844
  620TRP    HH2 1153   4.686   5.045   4.917
  620TRP      C 1154   4.040   5.293   4.347
  620TRP      O 1155   3.989   5.401   4.380
  621ILE      N 1156   3.968   5.192   4.300
  621ILE     HN 1157   4.012   5.103   4.288
  621ILE     CA 1158   3.827   5.206   4.264
  621ILE     HA 1159   3.800   5.298   4.294
  621ILE     CB 1160   3.808   5.196   4.112
  621ILE     HB 1161   3.851   5.113   4.077
  621ILE    CG2 1162   3.663   5.184   4.081
  621ILE   HG21 1163   3.651   5.178   3.982
  621ILE   HG22 1164   3.626   5.102   4.125
  621ILE   HG23 1165   3.615   5.265   4.115
  621ILE    CG1 1166   3.873   5.319   4.043
  621ILE   HG11 1167   3.811   5.397   4.049
  621ILE   HG12 1168   3.959   5.341   4.089
  621ILE     CD 1169   3.904   5.297   3.900
  621ILE    HD1 1170   3.945   5.379   3.862
  621ILE    HD2 1171   3.967   5.220   3.891
  621ILE    HD3 1172   3.819   5.276   3.851
  621ILE      C 1173   3.744   5.102   4.338
  621ILE      O 1174   3.776   4.982   4.336
  622TRP      N 1175   3.638   5.147   4.404
  622TRP     HN 1176   3.614   5.244   4.398
  622TRP     CA 1177   3.557   5.058   4.485
  622TRP     HA 1178   3.619   5.010   4.547
  622TRP     CB 1179   3.455   5.137   4.566
  622TRP    HB1 1180   3.503   5.206   4.620
  622TRP    HB2 1181   3.392   5.182   4.503
  622TRP     CG 1182   3.375   5.056   4.659
  622TRP    CD1 1183   3.246   5.017   4.642
  622TRP    HD1 1184   3.190   5.038   4.561
  622TRP    NE1 1185   3.203   4.945   4.751
  622TRP    HE1 1186   3.112   4.905   4.762
  622TRP    CE2 1187   3.305   4.937   4.842
  622TRP    CD2 1188   3.415   5.005   4.787
  622TRP    CE3 1189   3.532   5.012   4.861
  622TRP    HE3 1190   3.611   5.062   4.827
  622TRP    CZ3 1191   3.537   4.948   4.984
  622TRP    HZ3 1192   3.622   4.950   5.037
  622TRP    CZ2 1193   3.309   4.875   4.965
  622TRP    HZ2 1194   3.230   4.826   5.002
  622TRP    CH2 1195   3.427   4.882   5.035
  622TRP    HH2 1196   3.433   4.838   5.125
  622TRP      C 1197   3.486   4.959   4.395
  622TRP      O 1198   3.430   4.998   4.292
  623HSE      N 1199   3.499   4.830   4.427
  623HSE     HN 1200   3.558   4.804   4.503
  623HSE     CA 1201   3.428   4.726   4.354
  623HSE     HA 1202   3.410   4.761   4.262
  623HSE     CB 1203   3.512   4.598   4.340
  623HSE    HB1 1204   3.607   4.624   4.320
  623HSE    HB2 1205   3.509   4.548   4.426
  623HSE    ND1 1206   3.390   4.395   4.256
  623HSE     CG 1207   3.466   4.507   4.231
  623HSE    CE1 1208   3.362   4.335   4.142
  623HSE    HE1 1209   3.308   4.252   4.131
  623HSE    NE2 1210   3.418   4.404   4.043
  623HSE    HE2 1211   3.414   4.380   3.946
  623HSE    CD2 1212   3.482   4.513   4.096
  623HSE    HD2 1213   3.532   4.583   4.045
  623HSE      C 1214   3.300   4.696   4.428
  623HSE      O 1215   3.305   4.652   4.544
  624ASP      N 1216   3.187   4.725   4.363
  624ASP     HN 1217   3.190   4.753   4.267
  624ASP     CA 1218   3.058   4.716   4.432
  624ASP     HA 1219   3.068   4.771   4.514
  624ASP     CB 1220   2.946   4.772   4.345
  624ASP    HB1 1221   2.974   4.766   4.249
  624ASP    HB2 1222   2.864   4.717   4.359
  624ASP     CG 1223   2.914   4.919   4.377
  624ASP    OD1 1224   2.896   4.950   4.498
  624ASP    OD2 1225   2.911   5.003   4.283
  624ASP      C 1226   3.027   4.572   4.472
  624ASP      O 1227   2.983   4.548   4.585
  625CYS      N 1228   3.051   4.477   4.382
  625CYS     HN 1229   3.091   4.501   4.293
  625CYS     CA 1230   3.021   4.336   4.411
  625CYS     HA 1231   2.924   4.334   4.436
  625CYS     CB 1232   3.044   4.252   4.287
  625CYS    HB1 1233   3.143   4.246   4.277
  625CYS    HB2 1234   3.007   4.161   4.308
  625CYS     SG 1235   2.967   4.324   4.147
  625CYS      C 1236   3.106   4.284   4.526
  625CYS      O 1237   3.052   4.228   4.623
  626HSE      N 1238   3.240   4.302   4.519
  626HSE     HN 1239   3.279   4.355   4.443
  626HSE     CA 1240   3.328   4.247   4.622
  626HSE     HA 1241   3.288   4.156   4.639
  626HSE     CB 1242   3.471   4.238   4.572
  626HSE    HB1 1243   3.499   4.329   4.539
  626HSE    HB2 1244   3.530   4.211   4.648
  626HSE    ND1 1245   3.611   4.135   4.389
  626HSE     CG 1246   3.493   4.141   4.460
  626HSE    CE1 1247   3.602   4.040   4.297
  626HSE    HE1 1248   3.674   4.014   4.233
  626HSE    NE2 1249   3.482   3.986   4.305
  626HSE    HE2 1250   3.448   3.913   4.247
  626HSE    CD2 1251   3.412   4.046   4.407
  626HSE    HD2 1252   3.319   4.024   4.437
  626HSE      C 1253   3.329   4.327   4.750
  626HSE      O 1254   3.369   4.273   4.854
  627ARG      N 1255   3.292   4.455   4.744
  627ARG     HN 1256   3.264   4.492   4.655
  627ARG     CA 1257   3.289   4.543   4.861
  627ARG     HA 1258   3.259   4.632   4.827
  627ARG     CB 1259   3.188   4.494   4.965
  627ARG    HB1 1260   3.211   4.399   4.988
  627ARG    HB2 1261   3.195   4.551   5.046
  627ARG     CG 1262   3.044   4.499   4.913
  627ARG    HG1 1263   3.016   4.595   4.908
  627ARG    HG2 1264   3.042   4.458   4.822
  627ARG     CD 1265   2.945   4.424   5.003
  627ARG    HD1 1266   2.947   4.327   4.981
  627ARG    HD2 1267   2.969   4.438   5.099
  627ARG     NE 1268   2.807   4.472   4.983
  627ARG     HE 1269   2.786   4.565   5.014
  627ARG     CZ 1270   2.708   4.402   4.928
  627ARG    NH1 1271   2.728   4.278   4.887
  627ARG   HH11 1272   2.818   4.236   4.897
  627ARG   HH12 1273   2.653   4.226   4.846
  627ARG    NH2 1274   2.587   4.457   4.916
  627ARG   HH21 1275   2.571   4.550   4.948
  627ARG   HH22 1276   2.513   4.405   4.875
  627ARG      C 1277   3.430   4.560   4.920
  627ARG      O 1278   3.450   4.555   5.042
  628HSD      N 1279   3.527   4.581   4.831
  628HSD     HN 1280   3.508   4.563   4.734
  628HSD     CA 1281   3.658   4.630   4.869
  628HSD     HA 1282   3.642   4.690   4.947
  628HSD     CB 1283   3.755   4.517   4.914
  628HSD    HB1 1284   3.845   4.556   4.931
  628HSD    HB2 1285   3.720   4.476   4.998
  628HSD    ND1 1286   3.789   4.275   4.851
  628HSD    HD1 1287   3.793   4.242   4.945
  628HSD     CG 1288   3.773   4.407   4.813
  628HSD    CE1 1289   3.800   4.200   4.742
  628HSD    HE1 1290   3.810   4.100   4.741
  628HSD    NE2 1291   3.794   4.278   4.636
  628HSD    CD2 1292   3.778   4.409   4.678
  628HSD    HD2 1293   3.771   4.489   4.619
  628HSD      C 1294   3.717   4.707   4.752
  628HSD      O 1295   3.669   4.700   4.638
  629TYR      N 1296   3.823   4.782   4.782
  629TYR     HN 1297   3.858   4.782   4.876
  629TYR     CA 1298   3.887   4.863   4.682
  629TYR     HA 1299   3.813   4.905   4.629
  629TYR     CB 1300   3.973   4.969   4.749
  629TYR    HB1 1301   4.005   4.933   4.836
  629TYR    HB2 1302   4.051   4.988   4.689
  629TYR     CG 1303   3.903   5.100   4.776
  629TYR    CD1 1304   3.879   5.193   4.675
  629TYR    HD1 1305   3.906   5.171   4.581
  629TYR    CE1 1306   3.819   5.315   4.704
  629TYR    HE1 1307   3.806   5.383   4.632
  629TYR     CZ 1308   3.779   5.341   4.833
  629TYR     OH 1309   3.718   5.461   4.862
  629TYR     HH 1310   3.695   5.464   4.959
  629TYR    CD2 1311   3.861   5.131   4.903
  629TYR    HD2 1312   3.875   5.064   4.977
  629TYR    CE2 1313   3.801   5.250   4.932
  629TYR    HE2 1314   3.774   5.271   5.026
  629TYR      C 1315   3.974   4.777   4.591
  629TYR      O 1316   4.032   4.678   4.634
  630HSD      N 1317   3.984   4.817   4.465
  630HSD     HN 1318   3.938   4.901   4.437
  630HSD     CA 1319   4.062   4.744   4.365
  630HSD     HA 1320   4.098   4.662   4.411
  630HSD     CB 1321   3.977   4.699   4.246
  630HSD    HB1 1322   3.912   4.772   4.224
  630HSD    HB2 1323   4.037   4.682   4.168
  630HSD    ND1 1324   3.839   4.498   4.177
  630HSD    HD1 1325   3.839   4.519   4.079
  630HSD     CG 1326   3.900   4.574   4.275
  630HSD    CE1 1327   3.781   4.394   4.233
  630HSD    HE1 1328   3.732   4.321   4.185
  630HSD    NE2 1329   3.798   4.401   4.365
  630HSD    CD2 1330   3.872   4.514   4.393
  630HSD    HD2 1331   3.900   4.545   4.483
  630HSD      C 1332   4.174   4.833   4.318
  630HSD      O 1333   4.147   4.930   4.247
  631SER      N 1334   4.300   4.798   4.355
  631SER     HN 1335   4.313   4.711   4.403
  631SER     CA 1336   4.417   4.880   4.327
  631SER     HA 1337   4.381   4.974   4.330
  631SER     CB 1338   4.525   4.861   4.432
  631SER    HB1 1339   4.608   4.910   4.407
  631SER    HB2 1340   4.493   4.892   4.522
  631SER     OG 1341   4.558   4.725   4.445
  631SER    HG1 1342   4.629   4.714   4.515
  631SER      C 1343   4.475   4.855   4.189
  631SER      O 1344   4.559   4.932   4.143
  632MET      N 1345   4.431   4.751   4.118
  632MET     HN 1346   4.366   4.687   4.160
  632MET     CA 1347   4.475   4.730   3.981
  632MET     HA 1348   4.523   4.813   3.952
  632MET     CB 1349   4.573   4.614   3.972
  632MET    HB1 1350   4.561   4.555   4.052
  632MET    HB2 1351   4.555   4.562   3.889
  632MET     CG 1352   4.719   4.664   3.969
  632MET    HG1 1353   4.709   4.760   3.942
  632MET    HG2 1354   4.746   4.660   4.066
  632MET     SD 1355   4.838   4.577   3.864
  632MET     CE 1356   4.748   4.554   3.710
  632MET    HE1 1357   4.806   4.507   3.644
  632MET    HE2 1358   4.666   4.500   3.727
  632MET    HE3 1359   4.722   4.643   3.673
  632MET      C 1360   4.352   4.709   3.892
  632MET      O 1361   4.285   4.606   3.900
  633GLU      N 1362   4.324   4.808   3.807
  633GLU     HN 1363   4.388   4.884   3.798
  633GLU     CA 1364   4.202   4.809   3.727
  633GLU     HA 1365   4.129   4.786   3.790
  633GLU     CB 1366   4.183   4.948   3.666
  633GLU    HB1 1367   4.187   5.015   3.740
  633GLU    HB2 1368   4.258   4.965   3.602
  633GLU     CG 1369   4.052   4.970   3.592
  633GLU    HG1 1370   4.047   4.904   3.516
  633GLU    HG2 1371   3.976   4.954   3.655
  633GLU     CD 1372   4.041   5.112   3.535
  633GLU    OE1 1373   3.938   5.144   3.470
  633GLU    OE2 1374   4.135   5.192   3.555
  633GLU      C 1375   4.204   4.703   3.617
  633GLU      O 1376   4.097   4.657   3.574
  634VAL      N 1377   4.322   4.662   3.570
  634VAL     HN 1378   4.406   4.705   3.604
  634VAL     CA 1379   4.331   4.557   3.469
  634VAL     HA 1380   4.240   4.514   3.468
  634VAL     CB 1381   4.358   4.609   3.327
  634VAL     HB 1382   4.451   4.644   3.323
  634VAL    CG1 1383   4.338   4.492   3.223
  634VAL   HG11 1384   4.355   4.526   3.131
  634VAL   HG12 1385   4.401   4.418   3.244
  634VAL   HG13 1386   4.244   4.458   3.229
  634VAL    CG2 1387   4.265   4.725   3.293
  634VAL   HG21 1388   4.285   4.758   3.201
  634VAL   HG22 1389   4.170   4.695   3.299
  634VAL   HG23 1390   4.281   4.800   3.359
  634VAL      C 1391   4.439   4.459   3.511
  634VAL      O 1392   4.549   4.458   3.454
  635PHE      N 1393   4.407   4.377   3.612
  635PHE     HN 1394   4.316   4.385   3.654
  635PHE     CA 1395   4.500   4.278   3.660
  635PHE     HA 1396   4.588   4.325   3.658
  635PHE     CB 1397   4.463   4.235   3.802
  635PHE    HB1 1398   4.427   4.314   3.852
  635PHE    HB2 1399   4.393   4.164   3.797
  635PHE     CG 1400   4.578   4.180   3.877
  635PHE    CD1 1401   4.697   4.253   3.882
  635PHE    HD1 1402   4.703   4.341   3.836
  635PHE    CE1 1403   4.806   4.204   3.951
  635PHE    HE1 1404   4.890   4.258   3.957
  635PHE     CZ 1405   4.799   4.080   4.013
  635PHE     HZ 1406   4.879   4.043   4.061
  635PHE    CD2 1407   4.572   4.058   3.939
  635PHE    HD2 1408   4.487   4.004   3.934
  635PHE    CE2 1409   4.681   4.007   4.007
  635PHE    HE2 1410   4.675   3.918   4.052
  635PHE      C 1411   4.508   4.155   3.571
  635PHE      O 1412   4.614   4.092   3.563
  636THR      N 1413   4.399   4.116   3.504
  636THR     HN 1414   4.316   4.171   3.508
  636THR     CA 1415   4.402   3.993   3.425
  636THR     HA 1416   4.500   3.981   3.408
  636THR     CB 1417   4.344   3.870   3.501
  636THR     HB 1418   4.356   3.788   3.445
  636THR    OG1 1419   4.203   3.886   3.520
  636THR    HG1 1420   4.167   3.806   3.568
  636THR    CG2 1421   4.410   3.848   3.637
  636THR   HG21 1422   4.369   3.769   3.681
  636THR   HG22 1423   4.508   3.833   3.624
  636THR   HG23 1424   4.396   3.929   3.694
  636THR      C 1425   4.323   4.010   3.296
  636THR      O 1426   4.228   4.087   3.290
  637HSP      N 1427   4.365   3.935   3.194
  637HSP     HN 1428   4.458   3.899   3.197
  637HSP     CA 1429   4.282   3.902   3.079
  637HSP     HA 1430   4.209   3.970   3.081
  637HSP     CB 1431   4.359   3.912   2.948
  637HSP    HB1 1432   4.445   3.862   2.957
  637HSP    HB2 1433   4.304   3.871   2.875
  637HSP    CD2 1434   4.442   4.099   2.792
  637HSP    HD2 1435   4.469   4.045   2.712
  637HSP     CG 1436   4.391   4.051   2.907
  637HSP    NE2 1437   4.450   4.236   2.805
  637HSP    HE2 1438   4.486   4.299   2.736
  637HSP    ND1 1439   4.367   4.161   2.987
  637HSP    HD1 1440   4.327   4.158   3.079
  637HSP    CE1 1441   4.402   4.270   2.923
  637HSP    HE1 1442   4.395   4.364   2.958
  637HSP      C 1443   4.230   3.759   3.093
  637HSP      O 1444   4.309   3.664   3.108
  638TYR      N 1445   4.099   3.744   3.085
  638TYR     HN 1446   4.043   3.827   3.075
  638TYR     CA 1447   4.030   3.616   3.090
  638TYR     HA 1448   4.096   3.545   3.114
  638TYR     CB 1449   3.918   3.617   3.198
  638TYR    HB1 1450   3.863   3.698   3.182
  638TYR    HB2 1451   3.863   3.535   3.183
  638TYR     CG 1452   3.960   3.618   3.349
  638TYR    CD1 1453   4.091   3.589   3.388
  638TYR    HD1 1454   4.159   3.568   3.318
  638TYR    CE1 1455   4.128   3.588   3.522
  638TYR    HE1 1456   4.222   3.567   3.547
  638TYR     CZ 1457   4.034   3.615   3.620
  638TYR     OH 1458   4.075   3.613   3.751
  638TYR     HH 1459   3.997   3.635   3.810
  638TYR    CD2 1460   3.865   3.643   3.451
  638TYR    HD2 1461   3.770   3.660   3.426
  638TYR    CE2 1462   3.902   3.645   3.588
  638TYR    HE2 1463   3.835   3.667   3.659
  638TYR      C 1464   3.972   3.598   2.952
  638TYR      O 1465   3.894   3.682   2.907
  639ASP      N 1466   4.008   3.488   2.884
  639ASP     HN 1467   4.069   3.421   2.927
  639ASP     CA 1468   3.958   3.466   2.750
  639ASP     HA 1469   3.869   3.514   2.750
  639ASP     CB 1470   4.052   3.526   2.645
  639ASP    HB1 1471   4.145   3.497   2.665
  639ASP    HB2 1472   4.025   3.494   2.555
  639ASP     CG 1473   4.050   3.676   2.644
  639ASP    OD1 1474   3.955   3.736   2.588
  639ASP    OD2 1475   4.144   3.736   2.700
  639ASP      C 1476   3.938   3.319   2.721
  639ASP      O 1477   4.011   3.233   2.772
  640LEU      N 1478   3.838   3.291   2.638
  640LEU     HN 1479   3.768   3.361   2.622
  640LEU     CA 1480   3.825   3.164   2.568
  640LEU     HA 1481   3.896   3.102   2.603
  640LEU     CB 1482   3.689   3.103   2.597
  640LEU    HB1 1483   3.673   3.110   2.696
  640LEU    HB2 1484   3.621   3.159   2.549
  640LEU     CG 1485   3.665   2.958   2.558
  640LEU     HG 1486   3.713   2.937   2.473
  640LEU    CD1 1487   3.721   2.861   2.662
  640LEU   HD11 1488   3.703   2.767   2.633
  640LEU   HD12 1489   3.819   2.875   2.671
  640LEU   HD13 1490   3.676   2.877   2.750
  640LEU    CD2 1491   3.512   2.941   2.540
  640LEU   HD21 1492   3.492   2.846   2.514
  640LEU   HD22 1493   3.466   2.962   2.626
  640LEU   HD23 1494   3.480   3.003   2.468
  640LEU      C 1495   3.846   3.188   2.418
  640LEU      O 1496   3.790   3.283   2.362
  641LEU      N 1497   3.927   3.103   2.354
  641LEU     HN 1498   3.952   3.017   2.398
  641LEU     CA 1499   3.980   3.133   2.222
  641LEU     HA 1500   3.927   3.214   2.195
  641LEU     CB 1501   4.131   3.160   2.224
  641LEU    HB1 1502   4.175   3.073   2.246
  641LEU    HB2 1503   4.157   3.188   2.132
  641LEU     CG 1504   4.191   3.261   2.317
  641LEU     HG 1505   4.161   3.245   2.412
  641LEU    CD1 1506   4.342   3.247   2.305
  641LEU   HD11 1507   4.387   3.313   2.365
  641LEU   HD12 1508   4.368   3.154   2.331
  641LEU   HD13 1509   4.369   3.264   2.210
  641LEU    CD2 1510   4.146   3.403   2.279
  641LEU   HD21 1511   4.187   3.469   2.342
  641LEU   HD22 1512   4.175   3.423   2.186
  641LEU   HD23 1513   4.046   3.409   2.284
  641LEU      C 1514   3.960   3.017   2.127
  641LEU      O 1515   3.966   2.901   2.168
  642ASN      N 1516   3.942   3.048   1.999
  642ASN     HN 1517   3.924   3.143   1.974
  642ASN     CA 1518   3.948   2.946   1.896
  642ASN     HA 1519   3.878   2.877   1.916
  642ASN     CB 1520   3.918   3.006   1.759
  642ASN    HB1 1521   3.930   3.106   1.764
  642ASN    HB2 1522   3.982   2.969   1.692
  642ASN     CG 1523   3.777   2.977   1.711
  642ASN    OD1 1524   3.724   3.047   1.624
  642ASN    ND2 1525   3.716   2.875   1.768
  642ASN   HD21 1526   3.763   2.821   1.838
  642ASN   HD22 1527   3.622   2.851   1.741
  642ASN      C 1528   4.089   2.888   1.900
  642ASN      O 1529   4.179   2.949   1.957
  643LEU      N 1530   4.108   2.772   1.839
  643LEU     HN 1531   4.033   2.729   1.790
  643LEU     CA 1532   4.238   2.705   1.845
  643LEU     HA 1533   4.264   2.708   1.942
  643LEU     CB 1534   4.225   2.561   1.799
  643LEU    HB1 1535   4.142   2.552   1.744
  643LEU    HB2 1536   4.305   2.539   1.743
  643LEU     CG 1537   4.218   2.460   1.915
  643LEU     HG 1538   4.164   2.501   1.988
  643LEU    CD1 1539   4.146   2.331   1.876
  643LEU   HD11 1540   4.144   2.269   1.954
  643LEU   HD12 1541   4.053   2.352   1.847
  643LEU   HD13 1542   4.195   2.287   1.800
  643LEU    CD2 1543   4.358   2.429   1.966
  643LEU   HD21 1544   4.352   2.363   2.041
  643LEU   HD22 1545   4.413   2.390   1.892
  643LEU   HD23 1546   4.401   2.513   1.999
  643LEU      C 1547   4.344   2.781   1.765
  643LEU      O 1548   4.462   2.774   1.798
  644ASN      N 1549   4.300   2.859   1.667
  644ASN     HN 1550   4.202   2.857   1.644
  644ASN     CA 1551   4.390   2.945   1.592
  644ASN     HA 1552   4.466   2.886   1.567
  644ASN     CB 1553   4.320   2.999   1.466
  644ASN    HB1 1554   4.373   3.075   1.430
  644ASN    HB2 1555   4.315   2.926   1.398
  644ASN     CG 1556   4.179   3.048   1.494
  644ASN    OD1 1557   4.152   3.103   1.601
  644ASN    ND2 1558   4.089   3.026   1.399
  644ASN   HD21 1559   4.116   2.980   1.314
  644ASN   HD22 1560   3.994   3.056   1.412
  644ASN      C 1561   4.441   3.061   1.677
  644ASN      O 1562   4.548   3.116   1.650
  645GLY      N 1563   4.365   3.099   1.780
  645GLY     HN 1564   4.280   3.051   1.799
  645GLY     CA 1565   4.405   3.208   1.866
  645GLY    HA1 1566   4.407   3.172   1.959
  645GLY    HA2 1567   4.498   3.234   1.838
  645GLY      C 1568   4.318   3.332   1.863
  645GLY      O 1569   4.352   3.429   1.932
  646THR      N 1570   4.210   3.335   1.787
  646THR     HN 1571   4.190   3.257   1.727
  646THR     CA 1572   4.120   3.449   1.790
  646THR     HA 1573   4.176   3.526   1.821
  646THR     CB 1574   4.065   3.483   1.652
  646THR     HB 1575   4.010   3.567   1.654
  646THR    OG1 1576   3.974   3.381   1.610
  646THR    HG1 1577   3.938   3.403   1.519
  646THR    CG2 1578   4.179   3.496   1.551
  646THR   HG21 1579   4.142   3.518   1.461
  646THR   HG22 1580   4.241   3.568   1.581
  646THR   HG23 1581   4.229   3.409   1.547
  646THR      C 1582   4.006   3.421   1.886
  646THR      O 1583   3.958   3.308   1.896
  647LYS      N 1584   3.965   3.525   1.959
  647LYS     HN 1585   4.000   3.616   1.939
  647LYS     CA 1586   3.869   3.507   2.068
  647LYS     HA 1587   3.912   3.443   2.132
  647LYS     CB 1588   3.843   3.641   2.136
  647LYS    HB1 1589   3.799   3.702   2.069
  647LYS    HB2 1590   3.780   3.626   2.212
  647LYS     CG 1591   3.964   3.713   2.191
  647LYS    HG1 1592   4.007   3.658   2.262
  647LYS    HG2 1593   4.030   3.730   2.117
  647LYS     CD 1594   3.918   3.844   2.248
  647LYS    HD1 1595   3.887   3.902   2.173
  647LYS    HD2 1596   3.842   3.826   2.310
  647LYS     CE 1597   4.027   3.916   2.324
  647LYS    HE1 1598   4.079   3.850   2.379
  647LYS    HE2 1599   4.089   3.961   2.259
  647LYS     NZ 1600   3.966   4.018   2.415
  647LYS    HZ1 1601   4.039   4.066   2.465
  647LYS    HZ2 1602   3.915   4.085   2.361
  647LYS    HZ3 1603   3.905   3.973   2.480
  647LYS      C 1604   3.739   3.450   2.015
  647LYS      O 1605   3.688   3.494   1.912
  648VAL      N 1606   3.685   3.352   2.086
  648VAL     HN 1607   3.735   3.316   2.165
  648VAL     CA 1608   3.554   3.295   2.054
  648VAL     HA 1609   3.530   3.324   1.961
  648VAL     CB 1610   3.559   3.141   2.055
  648VAL     HB 1611   3.609   3.108   2.135
  648VAL    CG1 1612   3.423   3.087   2.066
  648VAL   HG11 1613   3.427   2.987   2.067
  648VAL   HG12 1614   3.381   3.119   2.151
  648VAL   HG13 1615   3.368   3.117   1.988
  648VAL    CG2 1616   3.625   3.092   1.925
  648VAL   HG21 1617   3.629   2.992   1.925
  648VAL   HG22 1618   3.572   3.123   1.847
  648VAL   HG23 1619   3.718   3.128   1.919
  648VAL      C 1620   3.453   3.350   2.154
  648VAL      O 1621   3.337   3.376   2.120
  649ALA      N 1622   3.498   3.372   2.277
  649ALA     HN 1623   3.586   3.333   2.304
  649ALA     CA 1624   3.422   3.450   2.372
  649ALA     HA 1625   3.326   3.441   2.346
  649ALA     CB 1626   3.442   3.397   2.513
  649ALA    HB1 1627   3.388   3.453   2.577
  649ALA    HB2 1628   3.411   3.302   2.518
  649ALA    HB3 1629   3.538   3.402   2.538
  649ALA      C 1630   3.465   3.596   2.363
  649ALA      O 1631   3.562   3.632   2.297
  650GLU      N 1632   3.390   3.681   2.430
  650GLU     HN 1633   3.306   3.650   2.475
  650GLU     CA 1634   3.430   3.821   2.440
  650GLU     HA 1635   3.471   3.846   2.352
  650GLU     CB 1636   3.305   3.904   2.466
  650GLU    HB1 1637   3.241   3.887   2.391
  650GLU    HB2 1638   3.264   3.872   2.552
  650GLU     CG 1639   3.321   4.054   2.477
  650GLU    HG1 1640   3.382   4.074   2.555
  650GLU    HG2 1641   3.362   4.088   2.393
  650GLU     CD 1642   3.187   4.122   2.500
  650GLU    OE1 1643   3.178   4.210   2.588
  650GLU    OE2 1644   3.090   4.084   2.430
  650GLU      C 1645   3.536   3.841   2.548
  650GLU      O 1646   3.617   3.933   2.539
  651GLY      N 1647   3.535   3.757   2.650
  651GLY     HN 1648   3.463   3.688   2.658
  651GLY     CA 1649   3.638   3.762   2.752
  651GLY    HA1 1650   3.630   3.680   2.808
  651GLY    HA2 1651   3.727   3.763   2.706
  651GLY      C 1652   3.625   3.886   2.839
  651GLY      O 1653   3.538   3.971   2.819
  652HSD      N 1654   3.714   3.897   2.937
  652HSD     HN 1655   3.789   3.830   2.943
  652HSD     CA 1656   3.706   4.004   3.037
  652HSD     HA 1657   3.661   4.079   2.989
  652HSD     CB 1658   3.622   3.960   3.159
  652HSD    HB1 1659   3.675   3.896   3.213
  652HSD    HB2 1660   3.601   4.041   3.214
  652HSD    ND1 1661   3.375   3.965   3.107
  652HSD    HD1 1662   3.365   4.064   3.120
  652HSD     CG 1663   3.493   3.895   3.122
  652HSD    CE1 1664   3.279   3.882   3.073
  652HSD    HE1 1665   3.183   3.907   3.056
  652HSD    NE2 1666   3.329   3.760   3.064
  652HSD    CD2 1667   3.463   3.766   3.094
  652HSD    HD2 1668   3.527   3.689   3.095
  652HSD      C 1669   3.844   4.048   3.083
  652HSD      O 1670   3.944   3.975   3.073
  653LYS      N 1671   3.846   4.169   3.136
  653LYS     HN 1672   3.759   4.218   3.138
  653LYS     CA 1673   3.961   4.238   3.192
  653LYS     HA 1674   4.040   4.178   3.181
  653LYS     CB 1675   3.985   4.380   3.119
  653LYS    HB1 1676   3.896   4.420   3.095
  653LYS    HB2 1677   4.033   4.442   3.182
  653LYS     CG 1678   4.067   4.380   2.990
  653LYS    HG1 1679   4.089   4.474   2.966
  653LYS    HG2 1680   4.152   4.329   3.007
  653LYS     CD 1681   3.996   4.316   2.873
  653LYS    HD1 1682   3.955   4.230   2.903
  653LYS    HD2 1683   3.925   4.378   2.840
  653LYS     CE 1684   4.095   4.288   2.762
  653LYS    HE1 1685   4.160   4.364   2.756
  653LYS    HE2 1686   4.144   4.203   2.782
  653LYS     NZ 1687   4.028   4.273   2.628
  653LYS    HZ1 1688   4.097   4.255   2.558
  653LYS    HZ2 1689   3.963   4.197   2.632
  653LYS    HZ3 1690   3.979   4.357   2.606
  653LYS      C 1691   3.928   4.260   3.340
  653LYS      O 1692   3.878   4.365   3.379
  654ALA      N 1693   3.956   4.161   3.423
  654ALA     HN 1694   4.000   4.077   3.392
  654ALA     CA 1695   3.920   4.180   3.562
  654ALA     HA 1696   3.826   4.215   3.560
  654ALA     CB 1697   3.923   4.046   3.634
  654ALA    HB1 1698   3.898   4.059   3.730
  654ALA    HB2 1699   3.858   3.983   3.591
  654ALA    HB3 1700   4.015   4.007   3.628
  654ALA      C 1701   4.009   4.285   3.632
  654ALA      O 1702   4.122   4.316   3.591
  655SER      N 1703   3.957   4.338   3.742
  655SER     HN 1704   3.861   4.317   3.763
  655SER     CA 1705   4.029   4.426   3.833
  655SER     HA 1706   4.119   4.441   3.793
  655SER     CB 1707   3.957   4.559   3.851
  655SER    HB1 1708   4.012   4.624   3.904
  655SER    HB2 1709   3.932   4.599   3.764
  655SER     OG 1710   3.839   4.529   3.923
  655SER    HG1 1711   3.788   4.614   3.938
  655SER      C 1712   4.035   4.356   3.968
  655SER      O 1713   3.948   4.275   4.000
  656PHE      N 1714   4.135   4.392   4.048
  656PHE     HN 1715   4.184   4.478   4.032
  656PHE     CA 1716   4.174   4.305   4.157
  656PHE     HA 1717   4.093   4.248   4.174
  656PHE     CB 1718   4.294   4.221   4.119
  656PHE    HB1 1719   4.342   4.265   4.043
  656PHE    HB2 1720   4.356   4.216   4.198
  656PHE     CG 1721   4.260   4.082   4.078
  656PHE    CD1 1722   4.203   4.057   3.955
  656PHE    HD1 1723   4.185   4.132   3.893
  656PHE    CE1 1724   4.172   3.928   3.918
  656PHE    HE1 1725   4.131   3.911   3.828
  656PHE     CZ 1726   4.196   3.823   4.002
  656PHE     HZ 1727   4.169   3.731   3.976
  656PHE    CD2 1728   4.284   3.975   4.161
  656PHE    HD2 1729   4.324   3.991   4.252
  656PHE    CE2 1730   4.255   3.845   4.122
  656PHE    HE2 1731   4.277   3.768   4.182
  656PHE      C 1732   4.207   4.385   4.281
  656PHE      O 1733   4.276   4.486   4.271
  657CYD      N 1734   4.154   4.341   4.394
  657CYD     HN 1735   4.068   4.289   4.390
  657CYD     CA 1736   4.213   4.366   4.525
  657CYD     HA 1737   4.233   4.463   4.532
  657CYD     CB 1738   4.115   4.324   4.637
  657CYD     Vc 1739   4.115   4.324   4.637
  657CYD    HB1 1740   4.066   4.407   4.660
  657CYD    HB2 1741   4.053   4.260   4.592
  657CYD     SG 1742   4.195   4.250   4.780
  657CYD     Vs 1743   4.195   4.250   4.780
  657CYD    HUD 1744   4.066   4.407   4.660
  657CYD      C 1745   4.339   4.282   4.535
  657CYD      O 1746   4.334   4.162   4.505
  658LEU      N 1747   4.451   4.341   4.581
  658LEU     HN 1748   4.443   4.435   4.615
  658LEU     CA 1749   4.583   4.279   4.586
  658LEU     HA 1750   4.575   4.191   4.539
  658LEU     CB 1751   4.686   4.365   4.515
  658LEU    HB1 1752   4.675   4.457   4.552
  658LEU    HB2 1753   4.776   4.329   4.540
  658LEU     CG 1754   4.682   4.376   4.361
  658LEU     HG 1755   4.597   4.418   4.330
  658LEU    CD1 1756   4.797   4.459   4.319
  658LEU   HD11 1757   4.798   4.468   4.220
  658LEU   HD12 1758   4.790   4.550   4.361
  658LEU   HD13 1759   4.883   4.416   4.349
  658LEU    CD2 1760   4.696   4.237   4.297
  658LEU   HD21 1761   4.693   4.246   4.197
  658LEU   HD22 1762   4.783   4.196   4.324
  658LEU   HD23 1763   4.620   4.179   4.327
  658LEU      C 1764   4.626   4.261   4.731
  658LEU      O 1765   4.666   4.358   4.795
  659GLU      N 1766   4.615   4.139   4.785
  659GLU     HN 1767   4.587   4.063   4.726
  659GLU     CA 1768   4.642   4.111   4.926
  659GLU     HA 1769   4.708   4.181   4.953
  659GLU     CB 1770   4.517   4.125   5.012
  659GLU    HB1 1771   4.545   4.145   5.106
  659GLU    HB2 1772   4.462   4.200   4.976
  659GLU     CG 1773   4.433   3.999   5.012
  659GLU    HG1 1774   4.432   3.963   4.918
  659GLU    HG2 1775   4.477   3.933   5.073
  659GLU     CD 1776   4.288   4.019   5.057
  659GLU    OE1 1777   4.208   3.927   5.031
  659GLU    OE2 1778   4.253   4.122   5.120
  659GLU      C 1779   4.700   3.970   4.942
  659GLU      O 1780   4.706   3.891   4.847
  660ASP      N 1781   4.743   3.938   5.065
  660ASP     HN 1782   4.732   4.004   5.139
  660ASP     CA 1783   4.806   3.810   5.093
  660ASP     HA 1784   4.839   3.774   5.005
  660ASP     CB 1785   4.923   3.825   5.189
  660ASP    HB1 1786   4.889   3.859   5.277
  660ASP    HB2 1787   4.966   3.736   5.203
  660ASP     CG 1788   5.025   3.917   5.141
  660ASP    OD1 1789   5.056   3.913   5.019
  660ASP    OD2 1790   5.076   3.992   5.228
  660ASP      C 1791   4.702   3.719   5.155
  660ASP      O 1792   4.671   3.734   5.274
  661THR      N 1793   4.649   3.625   5.079
  661THR     HN 1794   4.677   3.608   4.984
  661THR     CA 1795   4.545   3.549   5.147
  661THR     HA 1796   4.508   3.613   5.214
  661THR     CB 1797   4.434   3.504   5.051
  661THR     HB 1798   4.348   3.552   5.069
  661THR    OG1 1799   4.404   3.364   5.068
  661THR    HG1 1800   4.331   3.338   5.004
  661THR    CG2 1801   4.469   3.532   4.912
  661THR   HG21 1802   4.395   3.501   4.852
  661THR   HG22 1803   4.483   3.630   4.901
  661THR   HG23 1804   4.553   3.483   4.889
  661THR      C 1805   4.603   3.431   5.223
  661THR      O 1806   4.554   3.397   5.330
  662GLU      N 1807   4.709   3.371   5.169
  662GLU     HN 1808   4.737   3.396   5.077
  662GLU     CA 1809   4.785   3.270   5.241
  662GLU     HA 1810   4.776   3.292   5.338
  662GLU     CB 1811   4.729   3.130   5.216
  662GLU    HB1 1812   4.637   3.139   5.178
  662GLU    HB2 1813   4.788   3.083   5.149
  662GLU     CG 1814   4.720   3.043   5.339
  662GLU    HG1 1815   4.803   3.057   5.394
  662GLU    HG2 1816   4.640   3.071   5.391
  662GLU     CD 1817   4.709   2.895   5.304
  662GLU    OE1 1818   4.807   2.820   5.328
  662GLU    OE2 1819   4.602   2.855   5.252
  662GLU      C 1820   4.931   3.278   5.197
  662GLU      O 1821   4.960   3.315   5.083
  663CYS      N 1822   5.023   3.241   5.286
  663CYS     HN 1823   4.993   3.211   5.376
  663CYS     CA 1824   5.165   3.245   5.254
  663CYS     HA 1825   5.168   3.275   5.159
  663CYS     CB 1826   5.240   3.343   5.342
  663CYS    HB1 1827   5.231   3.308   5.435
  663CYS    HB2 1828   5.336   3.338   5.313
  663CYS     SG 1829   5.176   3.506   5.327
  663CYS      C 1830   5.228   3.108   5.269
  663CYS      O 1831   5.173   3.018   5.333
  664GLU      N 1832   5.345   3.094   5.210
  664GLU     HN 1833   5.386   3.171   5.162
  664GLU     CA 1834   5.414   2.966   5.213
  664GLU     HA 1835   5.343   2.897   5.203
  664GLU     CB 1836   5.513   2.956   5.097
  664GLU    HB1 1837   5.479   3.010   5.020
  664GLU    HB2 1838   5.601   2.993   5.127
  664GLU     CG 1839   5.534   2.814   5.050
  664GLU    HG1 1840   5.632   2.797   5.042
  664GLU    HG2 1841   5.494   2.752   5.118
  664GLU     CD 1842   5.469   2.785   4.915
  664GLU    OE1 1843   5.468   2.876   4.828
  664GLU    OE2 1844   5.419   2.670   4.898
  664GLU      C 1845   5.485   2.948   5.345
  664GLU      O 1846   5.520   3.043   5.413
  665GLY      N 1847   5.500   2.822   5.384
  665GLY     HN 1848   5.463   2.748   5.328
  665GLY     CA 1849   5.570   2.790   5.508
  665GLY    HA1 1850   5.552   2.694   5.528
  665GLY    HA2 1851   5.668   2.803   5.491
  665GLY      C 1852   5.526   2.875   5.625
  665GLY      O 1853   5.408   2.881   5.662
  666ASP      N 1854   5.623   2.944   5.683
  666ASP     HN 1855   5.714   2.939   5.642
  666ASP     CA 1856   5.607   3.024   5.802
  666ASP     HA 1857   5.519   2.998   5.839
  666ASP     CB 1858   5.723   2.995   5.897
  666ASP    HB1 1859   5.718   3.057   5.975
  666ASP    HB2 1860   5.715   2.901   5.929
  666ASP     CG 1861   5.859   3.012   5.829
  666ASP    OD1 1862   5.894   2.927   5.743
  666ASP    OD2 1863   5.928   3.113   5.857
  666ASP      C 1864   5.605   3.173   5.771
  666ASP      O 1865   5.610   3.253   5.865
  667ILE      N 1866   5.603   3.212   5.641
  667ILE     HN 1867   5.610   3.142   5.570
  667ILE     CA 1868   5.590   3.353   5.602
  667ILE     HA 1869   5.672   3.397   5.639
  667ILE     CB 1870   5.585   3.369   5.449
  667ILE     HB 1871   5.495   3.338   5.418
  667ILE    CG2 1872   5.599   3.519   5.408
  667ILE   HG21 1873   5.596   3.526   5.308
  667ILE   HG22 1874   5.524   3.572   5.448
  667ILE   HG23 1875   5.686   3.554   5.441
  667ILE    CG1 1876   5.688   3.279   5.381
  667ILE   HG11 1877   5.726   3.216   5.449
  667ILE   HG12 1878   5.643   3.226   5.309
  667ILE     CD 1879   5.803   3.348   5.318
  667ILE    HD1 1880   5.864   3.280   5.276
  667ILE    HD2 1881   5.769   3.410   5.247
  667ILE    HD3 1882   5.853   3.399   5.387
  667ILE      C 1883   5.465   3.414   5.664
  667ILE      O 1884   5.364   3.346   5.688
  668GLN      N 1885   5.471   3.545   5.688
  668GLN     HN 1886   5.551   3.596   5.657
  668GLN     CA 1887   5.365   3.617   5.758
  668GLN     HA 1888   5.308   3.548   5.802
  668GLN     CB 1889   5.427   3.709   5.863
  668GLN    HB1 1890   5.503   3.760   5.823
  668GLN    HB2 1891   5.357   3.774   5.896
  668GLN     CG 1892   5.478   3.632   5.979
  668GLN    HG1 1893   5.538   3.559   5.946
  668GLN    HG2 1894   5.529   3.694   6.039
  668GLN     CD 1895   5.363   3.573   6.055
  668GLN    OE1 1896   5.330   3.455   6.039
  668GLN    NE2 1897   5.298   3.655   6.136
  668GLN   HE21 1898   5.326   3.751   6.143
  668GLN   HE22 1899   5.220   3.622   6.189
  668GLN      C 1900   5.283   3.699   5.660
  668GLN      O 1901   5.338   3.787   5.593
  669LYS      N 1902   5.152   3.670   5.652
  669LYS     HN 1903   5.116   3.589   5.700
  669LYS     CA 1904   5.060   3.754   5.574
  669LYS     HA 1905   5.087   3.740   5.479
  669LYS     CB 1906   4.915   3.711   5.597
  669LYS    HB1 1907   4.891   3.730   5.692
  669LYS    HB2 1908   4.857   3.767   5.537
  669LYS     CG 1909   4.882   3.568   5.570
  669LYS    HG1 1910   4.920   3.542   5.481
  669LYS    HG2 1911   4.922   3.511   5.642
  669LYS     CD 1912   4.730   3.551   5.568
  669LYS    HD1 1913   4.687   3.639   5.585
  669LYS    HD2 1914   4.702   3.516   5.478
  669LYS     CE 1915   4.682   3.454   5.673
  669LYS    HE1 1916   4.643   3.373   5.629
  669LYS    HE2 1917   4.758   3.427   5.732
  669LYS     NZ 1918   4.577   3.517   5.758
  669LYS    HZ1 1919   4.546   3.452   5.827
  669LYS    HZ2 1920   4.615   3.598   5.803
  669LYS    HZ3 1921   4.500   3.544   5.701
  669LYS      C 1922   5.074   3.900   5.615
  669LYS      O 1923   5.083   3.933   5.734
  670ASN      N 1924   5.075   3.990   5.515
  670ASN     HN 1925   5.069   3.958   5.420
  670ASN     CA 1926   5.084   4.134   5.541
  670ASN     HA 1927   5.075   4.142   5.641
  670ASN     CB 1928   5.220   4.189   5.495
  670ASN    HB1 1929   5.292   4.147   5.551
  670ASN    HB2 1930   5.234   4.164   5.399
  670ASN     CG 1931   5.230   4.340   5.508
  670ASN    OD1 1932   5.159   4.401   5.587
  670ASN    ND2 1933   5.315   4.402   5.427
  670ASN   HD21 1934   5.369   4.349   5.362
  670ASN   HD22 1935   5.325   4.501   5.432
  670ASN      C 1936   4.970   4.215   5.480
  670ASN      O 1937   4.890   4.271   5.554
  671TYR      N 1938   4.961   4.226   5.349
  671TYR     HN 1939   5.020   4.170   5.291
  671TYR     CA 1940   4.866   4.318   5.286
  671TYR     HA 1941   4.875   4.405   5.335
  671TYR     CB 1942   4.901   4.334   5.137
  671TYR    HB1 1943   4.893   4.245   5.091
  671TYR    HB2 1944   4.837   4.399   5.095
  671TYR     CG 1945   5.041   4.385   5.118
  671TYR    CD1 1946   5.076   4.512   5.159
  671TYR    HD1 1947   5.006   4.571   5.199
  671TYR    CE1 1948   5.205   4.559   5.145
  671TYR    HE1 1949   5.228   4.651   5.175
  671TYR     CZ 1950   5.301   4.478   5.090
  671TYR     OH 1951   5.428   4.530   5.075
  671TYR     HH 1952   5.487   4.461   5.034
  671TYR    CD2 1953   5.141   4.305   5.063
  671TYR    HD2 1954   5.118   4.213   5.033
  671TYR    CE2 1955   5.269   4.350   5.049
  671TYR    HE2 1956   5.340   4.291   5.010
  671TYR      C 1957   4.722   4.269   5.301
  671TYR      O 1958   4.694   4.148   5.299
  672GLU      N 1959   4.629   4.364   5.315
  672GLU     HN 1960   4.657   4.460   5.308
  672GLU     CA 1961   4.487   4.336   5.340
  672GLU     HA 1962   4.466   4.250   5.292
  672GLU     CB 1963   4.462   4.320   5.491
  672GLU    HB1 1964   4.539   4.270   5.530
  672GLU    HB2 1965   4.458   4.411   5.531
  672GLU     CG 1966   4.333   4.246   5.529
  672GLU    HG1 1967   4.255   4.299   5.496
  672GLU    HG2 1968   4.334   4.156   5.484
  672GLU     CD 1969   4.319   4.226   5.681
  672GLU    OE1 1970   4.314   4.324   5.757
  672GLU    OE2 1971   4.312   4.110   5.726
  672GLU      C 1972   4.402   4.449   5.283
  672GLU      O 1973   4.430   4.566   5.308
  673CYD      N 1974   4.295   4.413   5.210
  673CYD     HN 1975   4.272   4.317   5.202
  673CYD     CA 1976   4.211   4.512   5.141
  673CYD     HA 1977   4.274   4.584   5.113
  673CYD     CB 1978   4.144   4.446   5.020
  673CYD     Vc 1979   4.144   4.446   5.020
  673CYD    HB1 1980   4.099   4.365   5.057
  673CYD    HB2 1981   4.075   4.511   4.990
  673CYD     SG 1982   4.266   4.406   4.889
  673CYD     Vs 1983   4.266   4.406   4.889
  673CYD    HUD 1984   4.099   4.365   5.057
  673CYD      C 1985   4.106   4.577   5.232
  673CYD      O 1986   4.075   4.696   5.217
  674ALA      N 1987   4.055   4.501   5.328
  674ALA     HN 1988   4.101   4.413   5.342
  674ALA     CA 1989   3.941   4.528   5.416
  674ALA     HA 1990   3.866   4.498   5.358
  674ALA     CB 1991   3.959   4.449   5.546
  674ALA    HB1 1992   3.882   4.467   5.607
  674ALA    HB2 1993   3.964   4.352   5.526
  674ALA    HB3 1994   4.044   4.478   5.591
  674ALA      C 1995   3.914   4.672   5.454
  674ALA      O 1996   3.800   4.718   5.437
  675ASN      N 1997   4.009   4.743   5.514
  675ASN     HN 1998   4.102   4.707   5.526
  675ASN     CA 1999   3.972   4.876   5.562
  675ASN     HA 2000   3.875   4.884   5.540
  675ASN     CB 2001   3.990   4.891   5.713
  675ASN    HB1 2002   4.085   4.869   5.737
  675ASN    HB2 2003   3.971   4.985   5.739
  675ASN     CG 2004   3.898   4.799   5.792
  675ASN    OD1 2005   3.784   4.833   5.816
  675ASN    ND2 2006   3.947   4.680   5.829
  675ASN   HD21 2007   4.040   4.655   5.804
  675ASN   HD22 2008   3.889   4.617   5.881
  675ASN      C 2009   4.052   4.983   5.490
  675ASN      O 2010   4.128   5.059   5.553
  676PHE      N 2011   4.037   4.987   5.358
  676PHE     HN 2012   3.964   4.934   5.316
  676PHE     CA 2013   4.125   5.067   5.273
  676PHE     HA 2014   4.102   5.042   5.179
  676PHE     CB 2015   4.099   5.218   5.291
  676PHE    HB1 2016   4.007   5.231   5.330
  676PHE    HB2 2017   4.167   5.256   5.352
  676PHE     CG 2018   4.105   5.294   5.163
  676PHE    CD1 2019   4.155   5.234   5.049
  676PHE    HD1 2020   4.189   5.140   5.053
  676PHE    CE1 2021   4.160   5.304   4.930
  676PHE    HE1 2022   4.195   5.259   4.847
  676PHE     CZ 2023   4.116   5.433   4.924
  676PHE     HZ 2024   4.122   5.484   4.838
  676PHE    CD2 2025   4.060   5.422   5.155
  676PHE    HD2 2026   4.024   5.467   5.237
  676PHE    CE2 2027   4.065   5.492   5.036
  676PHE    HE2 2028   4.031   5.586   5.032
  676PHE      C 2029   4.270   5.033   5.301
  676PHE      O 2030   4.359   5.118   5.295
  677GLY      N 2031   4.295   4.907   5.338
  677GLY     HN 2032   4.220   4.841   5.344
  677GLY     CA 2033   4.430   4.866   5.371
  677GLY    HA1 2034   4.464   4.925   5.444
  677GLY    HA2 2035   4.427   4.772   5.403
  677GLY      C 2036   4.523   4.876   5.251
  677GLY      O 2037   4.480   4.877   5.134
  678ASP      N 2038   4.651   4.889   5.280
  678ASP     HN 2039   4.677   4.907   5.376
  678ASP     CA 2040   4.756   4.879   5.181
  678ASP     HA 2041   4.747   4.958   5.121
  678ASP     CB 2042   4.891   4.879   5.253
  678ASP    HB1 2043   4.879   4.845   5.346
  678ASP    HB2 2044   4.955   4.820   5.204
  678ASP     CG 2045   4.951   5.015   5.260
  678ASP    OD1 2046   4.969   5.074   5.151
  678ASP    OD2 2047   4.975   5.063   5.374
  678ASP      C 2048   4.741   4.752   5.101
  678ASP      O 2049   4.711   4.646   5.157
  679GLN      N 2050   4.765   4.761   4.971
  679GLN     HN 2051   4.798   4.848   4.933
  679GLN     CA 2052   4.745   4.647   4.883
  679GLN     HA 2053   4.712   4.574   4.943
  679GLN     CB 2054   4.639   4.677   4.777
  679GLN    HB1 2055   4.670   4.754   4.722
  679GLN    HB2 2056   4.629   4.596   4.719
  679GLN     CG 2057   4.502   4.710   4.841
  679GLN    HG1 2058   4.488   4.651   4.921
  679GLN    HG2 2059   4.502   4.806   4.870
  679GLN     CD 2060   4.386   4.688   4.744
  679GLN    OE1 2061   4.402   4.624   4.640
  679GLN    NE2 2062   4.272   4.750   4.772
  679GLN   HE21 2063   4.265   4.807   4.853
  679GLN   HE22 2064   4.193   4.739   4.711
  679GLN      C 2065   4.876   4.605   4.819
  679GLN      O 2066   4.966   4.685   4.799
  680GLY      N 2067   4.884   4.477   4.786
  680GLY     HN 2068   4.802   4.420   4.795
  680GLY     CA 2069   5.007   4.417   4.739
  680GLY    HA1 2070   5.013   4.431   4.640
  680GLY    HA2 2071   5.084   4.461   4.784
  680GLY      C 2072   5.004   4.270   4.771
  680GLY      O 2073   4.918   4.224   4.845
  681ILE      N 2074   5.098   4.196   4.711
  681ILE     HN 2075   5.157   4.240   4.644
  681ILE     CA 2076   5.117   4.054   4.739
  681ILE     HA 2077   5.050   4.030   4.810
  681ILE     CB 2078   5.090   3.967   4.616
  681ILE     HB 2079   5.160   3.985   4.547
  681ILE    CG2 2080   5.092   3.819   4.655
  681ILE   HG21 2081   5.074   3.763   4.574
  681ILE   HG22 2082   5.182   3.796   4.692
  681ILE   HG23 2083   5.022   3.801   4.724
  681ILE    CG1 2084   4.958   4.003   4.553
  681ILE   HG11 2085   4.884   3.987   4.619
  681ILE   HG12 2086   4.959   4.100   4.527
  681ILE     CD 2087   4.932   3.920   4.431
  681ILE    HD1 2088   4.844   3.946   4.391
  681ILE    HD2 2089   5.005   3.936   4.364
  681ILE    HD3 2090   4.931   3.823   4.456
  681ILE      C 2091   5.261   4.032   4.788
  681ILE      O 2092   5.356   4.059   4.714
  682THR      N 2093   5.276   3.982   4.909
  682THR     HN 2094   5.195   3.959   4.964
  682THR     CA 2095   5.408   3.960   4.963
  682THR     HA 2096   5.455   4.048   4.952
  682THR     CB 2097   5.402   3.921   5.109
  682THR     HB 2098   5.357   3.833   5.122
  682THR    OG1 2099   5.321   4.015   5.179
  682THR    HG1 2100   5.316   3.989   5.276
  682THR    CG2 2101   5.544   3.920   5.167
  682THR   HG21 2102   5.541   3.895   5.264
  682THR   HG22 2103   5.600   3.855   5.117
  682THR   HG23 2104   5.584   4.012   5.159
  682THR      C 2105   5.478   3.848   4.889
  682THR      O 2106   5.415   3.752   4.843
  683MET      N 2107   5.610   3.862   4.876
  683MET     HN 2108   5.648   3.954   4.889
  683MET     CA 2109   5.703   3.755   4.844
  683MET     HA 2110   5.698   3.741   4.745
  683MET     CB 2111   5.842   3.796   4.889
  683MET    HB1 2112   5.833   3.865   4.960
  683MET    HB2 2113   5.887   3.715   4.927
  683MET     CG 2114   5.936   3.850   4.791
  683MET    HG1 2115   5.912   3.808   4.703
  683MET    HG2 2116   5.918   3.948   4.786
  683MET     SD 2117   6.102   3.809   4.850
  683MET     CE 2118   6.108   3.642   4.791
  683MET    HE1 2119   6.196   3.601   4.815
  683MET    HE2 2120   6.034   3.589   4.832
  683MET    HE3 2121   6.098   3.642   4.691
  683MET      C 2122   5.663   3.630   4.920
  683MET      O 2123   5.669   3.627   5.043
  684GLY      N 2124   5.623   3.526   4.850
  684GLY     HN 2125   5.607   3.535   4.752
  684GLY     CA 2126   5.603   3.400   4.916
  684GLY    HA1 2127   5.641   3.328   4.857
  684GLY    HA2 2128   5.652   3.401   5.003
  684GLY      C 2129   5.459   3.373   4.940
  684GLY      O 2130   5.427   3.269   4.996
  685CYS      N 2131   5.373   3.468   4.909
  685CYS     HN 2132   5.406   3.553   4.868
  685CYS     CA 2133   5.232   3.450   4.934
  685CYS     HA 2134   5.222   3.363   4.982
  685CYS     CB 2135   5.172   3.559   5.025
  685CYS    HB1 2136   5.163   3.639   4.966
  685CYS    HB2 2137   5.082   3.525   5.050
  685CYS     SG 2138   5.273   3.592   5.169
  685CYS      C 2139   5.165   3.449   4.800
  685CYS      O 2140   5.227   3.471   4.697
  686TRP      N 2141   5.034   3.430   4.807
  686TRP     HN 2142   4.994   3.416   4.897
  686TRP     CA 2143   4.948   3.429   4.693
  686TRP     HA 2144   4.997   3.476   4.620
  686TRP     CB 2145   4.913   3.288   4.647
  686TRP    HB1 2146   4.846   3.297   4.573
  686TRP    HB2 2147   4.997   3.247   4.612
  686TRP     CG 2148   4.854   3.191   4.750
  686TRP    CD1 2149   4.722   3.170   4.777
  686TRP    HD1 2150   4.647   3.222   4.737
  686TRP    NE1 2151   4.708   3.068   4.868
  686TRP    HE1 2152   4.621   3.035   4.905
  686TRP    CE2 2153   4.832   3.019   4.900
  686TRP    CD2 2154   4.926   3.092   4.825
  686TRP    CE3 2155   5.061   3.061   4.839
  686TRP    HE3 2156   5.131   3.110   4.787
  686TRP    CZ3 2157   5.098   2.958   4.927
  686TRP    HZ3 2158   5.195   2.935   4.938
  686TRP    CZ2 2159   4.869   2.917   4.988
  686TRP    HZ2 2160   4.800   2.867   5.041
  686TRP    CH2 2161   5.003   2.888   5.000
  686TRP    HH2 2162   5.032   2.815   5.062
  686TRP      C 2163   4.822   3.501   4.732
  686TRP      O 2164   4.790   3.515   4.850
  687ASP      N 2165   4.750   3.540   4.629
  687ASP     HN 2166   4.783   3.518   4.538
  687ASP     CA 2167   4.624   3.613   4.639
  687ASP     HA 2168   4.596   3.622   4.734
  687ASP     CB 2169   4.643   3.755   4.582
  687ASP    HB1 2170   4.710   3.802   4.639
  687ASP    HB2 2171   4.677   3.747   4.489
  687ASP     CG 2172   4.515   3.838   4.581
  687ASP    OD1 2173   4.407   3.794   4.622
  687ASP    OD2 2174   4.526   3.954   4.537
  687ASP      C 2175   4.524   3.530   4.560
  687ASP      O 2176   4.541   3.504   4.441
  688MET      N 2177   4.424   3.480   4.629
  688MET     HN 2178   4.412   3.505   4.725
  688MET     CA 2179   4.329   3.388   4.567
  688MET     HA 2180   4.367   3.365   4.478
  688MET     CB 2181   4.316   3.259   4.648
  688MET    HB1 2182   4.387   3.197   4.617
  688MET    HB2 2183   4.331   3.283   4.744
  688MET     CG 2184   4.175   3.189   4.634
  688MET    HG1 2185   4.163   3.132   4.716
  688MET    HG2 2186   4.106   3.262   4.635
  688MET     SD 2187   4.166   3.091   4.483
  688MET     CE 2188   4.251   2.942   4.538
  688MET    HE1 2189   4.255   2.876   4.463
  688MET    HE2 2190   4.344   2.965   4.566
  688MET    HE3 2191   4.202   2.902   4.615
  688MET      C 2192   4.193   3.457   4.547
  688MET      O 2193   4.131   3.509   4.642
  689TYM      N 2194   4.148   3.459   4.423
  689TYM     HN 2195   4.207   3.425   4.350
  689TYM     CA 2196   4.015   3.508   4.388
  689TYM     HA 2197   3.976   3.557   4.466
  689TYM     CB 2198   4.023   3.608   4.273
  689TYM    HB1 2199   4.112   3.599   4.229
  689TYM    HB2 2200   3.951   3.585   4.207
  689TYM     CG 2201   4.005   3.752   4.313
  689TYM    CD1 2202   4.044   3.795   4.437
  689TYM    HD1 2203   4.084   3.730   4.502
  689TYM    CE1 2204   4.031   3.926   4.474
  689TYM    HE1 2205   4.060   3.956   4.565
  689TYM     CZ 2206   3.978   4.016   4.386
  689TYM     OH 2207   3.965   4.147   4.422
  689TYM    CD2 2208   3.953   3.844   4.225
  689TYM    HD2 2209   3.925   3.814   4.134
  689TYM    CE2 2210   3.941   3.976   4.261
  689TYM    HE2 2211   3.904   4.042   4.196
  689TYM      C 2212   3.932   3.386   4.352
  689TYM      O 2213   3.943   3.334   4.241
  690ARG      N 2214   3.853   3.339   4.446
  690ARG     HN 2215   3.838   3.394   4.528
  690ARG     CA 2216   3.788   3.210   4.434
  690ARG     HA 2217   3.865   3.149   4.413
  690ARG     CB 2218   3.715   3.174   4.561
  690ARG    HB1 2219   3.704   3.257   4.615
  690ARG    HB2 2220   3.625   3.139   4.536
  690ARG     CG 2221   3.771   3.076   4.650
  690ARG    HG1 2222   3.761   2.983   4.614
  690ARG    HG2 2223   3.867   3.095   4.669
  690ARG     CD 2224   3.685   3.100   4.766
  690ARG    HD1 2225   3.731   3.161   4.830
  690ARG    HD2 2226   3.599   3.141   4.737
  690ARG     NE 2227   3.655   2.978   4.835
  690ARG     HE 2228   3.724   2.907   4.837
  690ARG     CZ 2229   3.540   2.954   4.897
  690ARG    NH1 2230   3.440   3.042   4.891
  690ARG   HH11 2231   3.451   3.127   4.839
  690ARG   HH12 2232   3.354   3.022   4.938
  690ARG    NH2 2233   3.527   2.840   4.961
  690ARG   HH21 2234   3.603   2.774   4.962
  690ARG   HH22 2235   3.442   2.818   5.009
  690ARG      C 2236   3.680   3.208   4.327
  690ARG      O 2237   3.620   3.310   4.291
  691HSP      N 2238   3.646   3.085   4.288
  691HSP     HN 2239   3.689   3.007   4.333
  691HSP     CA 2240   3.549   3.061   4.183
  691HSP     HA 2241   3.583   3.111   4.104
  691HSP     CB 2242   3.543   2.909   4.158
  691HSP    HB1 2243   3.468   2.890   4.094
  691HSP    HB2 2244   3.630   2.879   4.117
  691HSP    CD2 2245   3.607   2.771   4.368
  691HSP    HD2 2246   3.707   2.775   4.363
  691HSP     CG 2247   3.520   2.828   4.281
  691HSP    NE2 2248   3.533   2.707   4.465
  691HSP    HE2 2249   3.571   2.656   4.542
  691HSP    ND1 2250   3.394   2.797   4.328
  691HSP    HD1 2251   3.308   2.825   4.285
  691HSP    CE1 2252   3.405   2.725   4.438
  691HSP    HE1 2253   3.329   2.690   4.493
  691HSP      C 2254   3.410   3.115   4.215
  691HSP      O 2255   3.334   3.145   4.123
  692ASP      N 2256   3.373   3.127   4.343
  692ASP     HN 2257   3.437   3.108   4.417
  692ASP     CA 2258   3.235   3.167   4.371
  692ASP     HA 2259   3.185   3.136   4.290
  692ASP     CB 2260   3.182   3.100   4.498
  692ASP    HB1 2261   3.086   3.124   4.509
  692ASP    HB2 2262   3.190   3.001   4.488
  692ASP     CG 2263   3.256   3.142   4.621
  692ASP    OD1 2264   3.380   3.126   4.622
  692ASP    OD2 2265   3.191   3.192   4.715
  692ASP      C 2266   3.219   3.318   4.382
  692ASP      O 2267   3.107   3.367   4.374
  693ILE      N 2268   3.329   3.390   4.397
  693ILE     HN 2269   3.416   3.343   4.410
  693ILE     CA 2270   3.329   3.535   4.397
  693ILE     HA 2271   3.265   3.570   4.465
  693ILE     CB 2272   3.473   3.578   4.431
  693ILE     HB 2273   3.533   3.498   4.426
  693ILE    CG2 2274   3.537   3.664   4.327
  693ILE   HG21 2275   3.630   3.687   4.356
  693ILE   HG22 2276   3.541   3.615   4.240
  693ILE   HG23 2277   3.484   3.748   4.316
  693ILE    CG1 2278   3.482   3.629   4.574
  693ILE   HG11 2279   3.402   3.686   4.592
  693ILE   HG12 2280   3.482   3.551   4.635
  693ILE     CD 2281   3.607   3.712   4.602
  693ILE    HD1 2282   3.606   3.742   4.698
  693ILE    HD2 2283   3.688   3.657   4.586
  693ILE    HD3 2284   3.608   3.792   4.542
  693ILE      C 2285   3.279   3.588   4.261
  693ILE      O 2286   3.296   3.524   4.157
  694ASP      N 2287   3.212   3.702   4.264
  694ASP     HN 2288   3.195   3.748   4.351
  694ASP     CA 2289   3.163   3.761   4.140
  694ASP     HA 2290   3.107   3.690   4.098
  694ASP     CB 2291   3.080   3.886   4.169
  694ASP    HB1 2292   3.107   3.923   4.258
  694ASP    HB2 2293   3.099   3.954   4.098
  694ASP     CG 2294   2.930   3.860   4.172
  694ASP    OD1 2295   2.888   3.751   4.128
  694ASP    OD2 2296   2.855   3.951   4.216
  694ASP      C 2297   3.280   3.797   4.048
  694ASP      O 2298   3.385   3.843   4.093
  695CYS      N 2299   3.257   3.781   3.918
  695CYS     HN 2300   3.167   3.745   3.893
  695CYS     CA 2301   3.349   3.811   3.807
  695CYS     HA 2302   3.287   3.805   3.729
  695CYS     CB 2303   3.413   3.950   3.818
  695CYS    HB1 2304   3.480   3.943   3.891
  695CYS    HB2 2305   3.460   3.964   3.731
  695CYS     SG 2306   3.291   4.080   3.849
  695CYS      C 2307   3.461   3.708   3.790
  695CYS      O 2308   3.541   3.725   3.699
  696GLN      N 2309   3.468   3.601   3.869
  696GLN     HN 2310   3.409   3.593   3.949
  696GLN     CA 2311   3.562   3.497   3.834
  696GLN     HA 2312   3.642   3.543   3.795
  696GLN     CB 2313   3.611   3.419   3.954
  696GLN    HB1 2314   3.593   3.471   4.038
  696GLN    HB2 2315   3.565   3.330   3.959
  696GLN     CG 2316   3.763   3.399   3.935
  696GLN    HG1 2317   3.798   3.329   3.996
  696GLN    HG2 2318   3.783   3.375   3.840
  696GLN     CD 2319   3.829   3.525   3.966
  696GLN    OE1 2320   3.891   3.590   3.882
  696GLN    NE2 2321   3.808   3.567   4.087
  696GLN   HE21 2322   3.751   3.514   4.149
  696GLN   HE22 2323   3.850   3.653   4.118
  696GLN      C 2324   3.496   3.404   3.734
  696GLN      O 2325   3.452   3.294   3.766
  697TRP      N 2326   3.491   3.450   3.609
  697TRP     HN 2327   3.524   3.542   3.588
  697TRP     CA 2328   3.437   3.365   3.502
  697TRP     HA 2329   3.480   3.276   3.515
  697TRP     CB 2330   3.283   3.351   3.510
  697TRP    HB1 2331   3.252   3.304   3.428
  697TRP    HB2 2332   3.261   3.295   3.590
  697TRP     CG 2333   3.208   3.484   3.522
  697TRP    CD1 2334   3.199   3.583   3.429
  697TRP    HD1 2335   3.241   3.580   3.338
  697TRP    NE1 2336   3.125   3.689   3.477
  697TRP    HE1 2337   3.106   3.774   3.427
  697TRP    CE2 2338   3.083   3.659   3.603
  697TRP    CD2 2339   3.133   3.531   3.636
  697TRP    CE3 2340   3.103   3.476   3.759
  697TRP    HE3 2341   3.137   3.386   3.784
  697TRP    CZ3 2342   3.026   3.550   3.848
  697TRP    HZ3 2343   3.005   3.513   3.938
  697TRP    CZ2 2344   3.003   3.733   3.691
  697TRP    HZ2 2345   2.968   3.823   3.666
  697TRP    CH2 2346   2.975   3.677   3.813
  697TRP    HH2 2347   2.918   3.727   3.878
  697TRP      C 2348   3.476   3.427   3.370
  697TRP      O 2349   3.525   3.540   3.363
  698VAL      N 2350   3.451   3.351   3.263
  698VAL     HN 2351   3.455   3.251   3.274
  698VAL     CA 2352   3.420   3.406   3.132
  698VAL     HA 2353   3.440   3.503   3.134
  698VAL     CB 2354   3.507   3.344   3.022
  698VAL     HB 2355   3.487   3.246   3.014
  698VAL    CG1 2356   3.475   3.407   2.889
  698VAL   HG11 2357   3.533   3.366   2.818
  698VAL   HG12 2358   3.379   3.392   2.867
  698VAL   HG13 2359   3.493   3.506   2.893
  698VAL    CG2 2360   3.656   3.357   3.058
  698VAL   HG21 2361   3.711   3.316   2.985
  698VAL   HG22 2362   3.680   3.454   3.067
  698VAL   HG23 2363   3.674   3.310   3.144
  698VAL      C 2364   3.271   3.379   3.106
  698VAL      O 2365   3.225   3.265   3.115
  699ASP      N 2366   3.195   3.485   3.078
  699ASP     HN 2367   3.231   3.577   3.091
  699ASP     CA 2368   3.060   3.466   3.028
  699ASP     HA 2369   3.011   3.412   3.097
  699ASP     CB 2370   2.993   3.602   3.010
  699ASP    HB1 2371   3.005   3.655   3.094
  699ASP    HB2 2372   3.038   3.649   2.934
  699ASP     CG 2373   2.844   3.592   2.981
  699ASP    OD1 2374   2.799   3.487   2.929
  699ASP    OD2 2375   2.772   3.690   3.008
  699ASP      C 2376   3.062   3.391   2.894
  699ASP      O 2377   3.134   3.430   2.801
  700ILE      N 2378   2.981   3.285   2.883
  700ILE     HN 2379   2.910   3.269   2.951
  700ILE     CA 2380   2.998   3.194   2.770
  700ILE     HA 2381   3.054   3.236   2.699
  700ILE     CB 2382   3.074   3.067   2.819
  700ILE     HB 2383   3.080   3.076   2.918
  700ILE    CG2 2384   3.003   2.929   2.803
  700ILE   HG21 2385   3.062   2.857   2.838
  700ILE   HG22 2386   2.917   2.930   2.854
  700ILE   HG23 2387   2.984   2.913   2.706
  700ILE    CG1 2388   3.213   3.068   2.762
  700ILE   HG11 2389   3.233   2.978   2.724
  700ILE   HG12 2390   3.218   3.137   2.689
  700ILE     CD 2391   3.315   3.100   2.866
  700ILE    HD1 2392   3.406   3.100   2.825
  700ILE    HD2 2393   3.295   3.191   2.904
  700ILE    HD3 2394   3.311   3.032   2.939
  700ILE      C 2395   2.862   3.168   2.709
  700ILE      O 2396   2.843   3.077   2.627
  701THR      N 2397   2.766   3.256   2.743
  701THR     HN 2398   2.789   3.336   2.798
  701THR     CA 2399   2.629   3.235   2.699
  701THR     HA 2400   2.598   3.150   2.742
  701THR     CB 2401   2.542   3.351   2.745
  701THR     HB 2402   2.569   3.437   2.701
  701THR    OG1 2403   2.560   3.368   2.886
  701THR    HG1 2404   2.504   3.444   2.918
  701THR    CG2 2405   2.395   3.319   2.717
  701THR   HG21 2406   2.338   3.395   2.747
  701THR   HG22 2407   2.383   3.305   2.619
  701THR   HG23 2408   2.369   3.236   2.766
  701THR      C 2409   2.621   3.217   2.548
  701THR      O 2410   2.553   3.126   2.500
  702ASP      N 2411   2.697   3.298   2.475
  702ASP     HN 2412   2.763   3.355   2.523
  702ASP     CA 2413   2.693   3.310   2.329
  702ASP     HA 2414   2.597   3.294   2.308
  702ASP     CB 2415   2.743   3.449   2.287
  702ASP    HB1 2416   2.833   3.465   2.328
  702ASP    HB2 2417   2.750   3.452   2.188
  702ASP     CG 2418   2.649   3.562   2.331
  702ASP    OD1 2419   2.535   3.532   2.375
  702ASP    OD2 2420   2.689   3.680   2.320
  702ASP      C 2421   2.776   3.207   2.255
  702ASP      O 2422   2.778   3.209   2.132
  703VAL      N 2423   2.846   3.118   2.325
  703VAL     HN 2424   2.825   3.107   2.422
  703VAL     CA 2425   2.953   3.037   2.268
  703VAL     HA 2426   2.983   3.084   2.184
  703VAL     CB 2427   3.072   3.026   2.365
  703VAL     HB 2428   3.040   2.988   2.451
  703VAL    CG1 2429   3.180   2.932   2.310
  703VAL   HG11 2430   3.256   2.927   2.375
  703VAL   HG12 2431   3.141   2.841   2.297
  703VAL   HG13 2432   3.214   2.968   2.223
  703VAL    CG2 2433   3.130   3.163   2.392
  703VAL   HG21 2434   3.208   3.154   2.455
  703VAL   HG22 2435   3.162   3.204   2.306
  703VAL   HG23 2436   3.060   3.222   2.433
  703VAL      C 2437   2.897   2.899   2.233
  703VAL      O 2438   2.836   2.835   2.319
  704PRO      N 2439   2.916   2.851   2.110
  704PRO     CD 2440   2.958   2.928   1.991
  704PRO    HD1 2441   3.045   2.973   2.007
  704PRO    HD2 2442   2.889   2.996   1.967
  704PRO     CA 2443   2.867   2.718   2.073
  704PRO     HA 2444   2.779   2.699   2.117
  704PRO     CB 2445   2.864   2.722   1.920
  704PRO    HB1 2446   2.887   2.633   1.881
  704PRO    HB2 2447   2.776   2.752   1.886
  704PRO     CG 2448   2.969   2.821   1.887
  704PRO    HG1 2449   3.059   2.778   1.889
  704PRO    HG2 2450   2.952   2.858   1.795
  704PRO      C 2451   2.961   2.609   2.120
  704PRO      O 2452   3.080   2.634   2.146
  705PRO      N 2453   2.911   2.485   2.129
  705PRO     CD 2454   2.769   2.446   2.124
  705PRO    HD1 2455   2.737   2.439   2.030
  705PRO    HD2 2456   2.712   2.513   2.174
  705PRO     CA 2457   2.997   2.373   2.166
  705PRO     HA 2458   3.042   2.388   2.254
  705PRO     CB 2459   2.902   2.253   2.165
  705PRO    HB1 2460   2.903   2.207   2.076
  705PRO    HB2 2461   2.926   2.188   2.237
  705PRO     CG 2462   2.767   2.314   2.192
  705PRO    HG1 2463   2.694   2.256   2.153
  705PRO    HG2 2464   2.752   2.325   2.290
  705PRO      C 2465   3.110   2.356   2.065
  705PRO      O 2466   3.095   2.386   1.947
  706GLY      N 2467   3.223   2.307   2.114
  706GLY     HN 2468   3.225   2.269   2.206
  706GLY     CA 2469   3.344   2.310   2.034
  706GLY    HA1 2470   3.338   2.237   1.966
  706GLY    HA2 2471   3.348   2.398   1.987
  706GLY      C 2472   3.467   2.292   2.120
  706GLY      O 2473   3.458   2.265   2.241
  707ASP      N 2474   3.584   2.308   2.055
  707ASP     HN 2475   3.580   2.350   1.964
  707ASP     CA 2476   3.716   2.269   2.106
  707ASP     HA 2477   3.701   2.229   2.197
  707ASP     CB 2478   3.782   2.166   2.014
  707ASP    HB1 2479   3.740   2.174   1.923
  707ASP    HB2 2480   3.879   2.186   2.008
  707ASP     CG 2481   3.765   2.022   2.061
  707ASP    OD1 2482   3.842   1.981   2.150
  707ASP    OD2 2483   3.679   1.948   2.007
  707ASP      C 2484   3.805   2.394   2.115
  707ASP      O 2485   3.862   2.435   2.013
  708TYR      N 2486   3.821   2.452   2.234
  708TYR     HN 2487   3.793   2.402   2.316
  708TYR     CA 2488   3.877   2.586   2.248
  708TYR     HA 2489   3.903   2.612   2.155
  708TYR     CB 2490   3.773   2.683   2.304
  708TYR    HB1 2491   3.756   2.658   2.399
  708TYR    HB2 2492   3.811   2.775   2.299
  708TYR     CG 2493   3.638   2.683   2.230
  708TYR    CD1 2494   3.623   2.748   2.110
  708TYR    HD1 2495   3.701   2.793   2.068
  708TYR    CE1 2496   3.500   2.750   2.047
  708TYR    HE1 2497   3.491   2.798   1.959
  708TYR     CZ 2498   3.391   2.689   2.103
  708TYR     OH 2499   3.270   2.692   2.038
  708TYR     HH 2500   3.202   2.643   2.093
  708TYR    CD2 2501   3.527   2.622   2.284
  708TYR    HD2 2502   3.536   2.573   2.371
  708TYR    CE2 2503   3.403   2.625   2.221
  708TYR    HE2 2504   3.323   2.580   2.263
  708TYR      C 2505   4.002   2.587   2.337
  708TYR      O 2506   4.045   2.485   2.391
  709LEU      N 2507   4.063   2.706   2.345
  709LEU     HN 2508   4.030   2.781   2.288
  709LEU     CA 2509   4.177   2.733   2.433
  709LEU     HA 2510   4.200   2.646   2.476
  709LEU     CB 2511   4.299   2.783   2.357
  709LEU    HB1 2512   4.267   2.857   2.297
  709LEU    HB2 2513   4.362   2.821   2.425
  709LEU     CG 2514   4.382   2.690   2.269
  709LEU     HG 2515   4.343   2.692   2.177
  709LEU    CD1 2516   4.527   2.739   2.260
  709LEU   HD11 2517   4.580   2.677   2.202
  709LEU   HD12 2518   4.529   2.831   2.221
  709LEU   HD13 2519   4.567   2.740   2.352
  709LEU    CD2 2520   4.375   2.547   2.320
  709LEU   HD21 2521   4.430   2.488   2.261
  709LEU   HD22 2522   4.411   2.543   2.414
  709LEU   HD23 2523   4.280   2.516   2.320
  709LEU      C 2524   4.135   2.838   2.535
  709LEU      O 2525   4.091   2.947   2.498
  710PHE      N 2526   4.151   2.806   2.663
  710PHE     HN 2527   4.179   2.712   2.686
  710PHE     CA 2528   4.128   2.900   2.771
  710PHE     HA 2529   4.066   2.971   2.737
  710PHE     CB 2530   4.062   2.827   2.888
  710PHE    HB1 2531   3.974   2.790   2.856
  710PHE    HB2 2532   4.122   2.752   2.916
  710PHE     CG 2533   4.035   2.912   3.011
  710PHE    CD1 2534   3.944   3.014   3.009
  710PHE    HD1 2535   3.896   3.036   2.925
  710PHE    CE1 2536   3.918   3.087   3.122
  710PHE    HE1 2537   3.855   3.164   3.118
  710PHE     CZ 2538   3.977   3.055   3.239
  710PHE     HZ 2539   3.958   3.108   3.322
  710PHE    CD2 2540   4.093   2.880   3.130
  710PHE    HD2 2541   4.158   2.804   3.134
  710PHE    CE2 2542   4.064   2.949   3.244
  710PHE    HE2 2543   4.105   2.923   3.331
  710PHE      C 2544   4.262   2.963   2.812
  710PHE      O 2545   4.366   2.897   2.824
  711GLN      N 2546   4.260   3.094   2.830
  711GLN     HN 2547   4.174   3.144   2.828
  711GLN     CA 2548   4.385   3.163   2.852
  711GLN     HA 2549   4.451   3.094   2.881
  711GLN     CB 2550   4.434   3.232   2.723
  711GLN    HB1 2551   4.433   3.166   2.649
  711GLN    HB2 2552   4.371   3.307   2.701
  711GLN     CG 2553   4.573   3.291   2.732
  711GLN    HG1 2554   4.576   3.359   2.805
  711GLN    HG2 2555   4.639   3.218   2.753
  711GLN     CD 2556   4.614   3.357   2.604
  711GLN    OE1 2557   4.665   3.292   2.514
  711GLN    NE2 2558   4.590   3.487   2.593
  711GLN   HE21 2559   4.547   3.537   2.668
  711GLN   HE22 2560   4.615   3.536   2.509
  711GLN      C 2561   4.363   3.266   2.961
  711GLN      O 2562   4.258   3.331   2.965
  712VAL      N 2563   4.464   3.284   3.043
  712VAL     HN 2564   4.546   3.226   3.034
  712VAL     CA 2565   4.462   3.384   3.148
  712VAL     HA 2566   4.390   3.450   3.124
  712VAL     CB 2567   4.430   3.321   3.284
  712VAL     HB 2568   4.486   3.239   3.299
  712VAL    CG1 2569   4.463   3.419   3.397
  712VAL   HG11 2570   4.442   3.377   3.486
  712VAL   HG12 2571   4.560   3.442   3.394
  712VAL   HG13 2572   4.408   3.502   3.386
  712VAL    CG2 2573   4.285   3.278   3.287
  712VAL   HG21 2574   4.263   3.237   3.375
  712VAL   HG22 2575   4.226   3.357   3.272
  712VAL   HG23 2576   4.269   3.210   3.214
  712VAL      C 2577   4.597   3.450   3.151
  712VAL      O 2578   4.700   3.384   3.168
  713VAL      N 2579   4.598   3.581   3.135
  713VAL     HN 2580   4.510   3.628   3.121
  713VAL     CA 2581   4.718   3.660   3.138
  713VAL     HA 2582   4.796   3.597   3.139
  713VAL     CB 2583   4.729   3.748   3.013
  713VAL     HB 2584   4.670   3.829   3.022
  713VAL    CG1 2585   4.872   3.797   2.993
  713VAL   HG11 2586   4.877   3.854   2.911
  713VAL   HG12 2587   4.900   3.851   3.073
  713VAL   HG13 2588   4.933   3.719   2.983
  713VAL    CG2 2589   4.679   3.671   2.892
  713VAL   HG21 2590   4.686   3.728   2.811
  713VAL   HG22 2591   4.734   3.589   2.880
  713VAL   HG23 2592   4.583   3.645   2.907
  713VAL      C 2593   4.716   3.745   3.264
  713VAL      O 2594   4.616   3.811   3.292
  714ILE      N 2595   4.826   3.743   3.341
  714ILE     HN 2596   4.901   3.684   3.312
  714ILE     CA 2597   4.842   3.822   3.463
  714ILE     HA 2598   4.750   3.849   3.492
  714ILE     CB 2599   4.908   3.739   3.574
  714ILE     HB 2600   4.989   3.694   3.537
  714ILE    CG2 2601   4.948   3.827   3.690
  714ILE   HG21 2602   4.991   3.771   3.761
  714ILE   HG22 2603   5.014   3.895   3.658
  714ILE   HG23 2604   4.868   3.873   3.727
  714ILE    CG1 2605   4.812   3.633   3.627
  714ILE   HG11 2606   4.733   3.677   3.670
  714ILE   HG12 2607   4.781   3.575   3.551
  714ILE     CD 2608   4.879   3.548   3.727
  714ILE    HD1 2609   4.815   3.479   3.760
  714ILE    HD2 2610   4.958   3.502   3.685
  714ILE    HD3 2611   4.911   3.604   3.803
  714ILE      C 2612   4.926   3.944   3.430
  714ILE      O 2613   5.024   3.932   3.356
  715ASN      N 2614   4.888   4.062   3.483
  715ASN     HN 2615   4.805   4.067   3.538
  715ASN     CA 2616   4.970   4.181   3.460
  715ASN     HA 2617   4.920   4.258   3.501
  715ASN     CB 2618   5.107   4.165   3.527
  715ASN    HB1 2619   5.095   4.120   3.615
  715ASN    HB2 2620   5.165   4.109   3.468
  715ASN     CG 2621   5.177   4.296   3.550
  715ASN    OD1 2622   5.116   4.402   3.539
  715ASN    ND2 2623   5.305   4.290   3.587
  715ASN   HD21 2624   5.349   4.201   3.598
  715ASN   HD22 2625   5.356   4.374   3.604
  715ASN      C 2626   4.990   4.204   3.311
  715ASN      O 2627   5.104   4.217   3.265
  716PRO      N 2628   4.882   4.206   3.231
  716PRO     CD 2629   4.740   4.214   3.266
  716PRO    HD1 2630   4.722   4.295   3.323
  716PRO    HD2 2631   4.711   4.132   3.315
  716PRO     CA 2632   4.899   4.181   3.087
  716PRO     HA 2633   4.964   4.107   3.073
  716PRO     CB 2634   4.756   4.152   3.039
  716PRO    HB1 2635   4.740   4.184   2.946
  716PRO    HB2 2636   4.733   4.055   3.046
  716PRO     CG 2637   4.673   4.226   3.127
  716PRO    HG1 2638   4.668   4.320   3.095
  716PRO    HG2 2639   4.581   4.186   3.125
  716PRO      C 2640   4.959   4.298   3.012
  716PRO      O 2641   5.017   4.278   2.904
  717ASN      N 2642   4.947   4.419   3.065
  717ASN     HN 2643   4.896   4.432   3.149
  717ASN     CA 2644   5.008   4.534   3.000
  717ASN     HA 2645   5.027   4.503   2.907
  717ASN     CB 2646   4.911   4.651   2.998
  717ASN    HB1 2647   4.894   4.681   3.092
  717ASN    HB2 2648   4.950   4.726   2.945
  717ASN     CG 2649   4.779   4.614   2.937
  717ASN    OD1 2650   4.771   4.581   2.820
  717ASN    ND2 2651   4.673   4.623   3.014
  717ASN   HD21 2652   4.683   4.654   3.109
  717ASN   HD22 2653   4.583   4.600   2.978
  717ASN      C 2654   5.140   4.575   3.064
  717ASN      O 2655   5.185   4.688   3.043
  718PHE      N 2656   5.205   4.485   3.137
  718PHE     HN 2657   5.160   4.400   3.162
  718PHE     CA 2658   5.342   4.509   3.182
  718PHE     HA 2659   5.369   4.433   3.241
  718PHE     CB 2660   5.437   4.514   3.062
  718PHE    HB1 2661   5.409   4.588   3.001
  718PHE    HB2 2662   5.530   4.531   3.095
  718PHE     CG 2663   5.438   4.385   2.983
  718PHE    CD1 2664   5.494   4.271   3.036
  718PHE    HD1 2665   5.536   4.274   3.127
  718PHE    CE1 2666   5.493   4.153   2.964
  718PHE    HE1 2667   5.535   4.071   3.002
  718PHE     CZ 2668   5.434   4.147   2.840
  718PHE     HZ 2669   5.433   4.062   2.788
  718PHE    CD2 2670   5.376   4.377   2.860
  718PHE    HD2 2671   5.332   4.458   2.822
  718PHE    CE2 2672   5.376   4.259   2.787
  718PHE    HE2 2673   5.333   4.255   2.697
  718PHE      C 2674   5.348   4.636   3.263
  718PHE      O 2675   5.444   4.712   3.258
  719GLU      N 2676   5.238   4.657   3.337
  719GLU     HN 2677   5.170   4.585   3.341
  719GLU     CA 2678   5.212   4.781   3.410
  719GLU     HA 2679   5.241   4.856   3.350
  719GLU     CB 2680   5.063   4.788   3.440
  719GLU    HB1 2681   5.014   4.796   3.353
  719GLU    HB2 2682   5.037   4.702   3.486
  719GLU     CG 2683   5.019   4.901   3.528
  719GLU    HG1 2684   5.052   4.885   3.621
  719GLU    HG2 2685   5.058   4.986   3.493
  719GLU     CD 2686   4.867   4.912   3.529
  719GLU    OE1 2687   4.814   5.015   3.574
  719GLU    OE2 2688   4.801   4.817   3.481
  719GLU      C 2689   5.295   4.790   3.537
  719GLU      O 2690   5.333   4.899   3.580
  720VAL      N 2691   5.323   4.676   3.600
  720VAL     HN 2692   5.285   4.591   3.565
  720VAL     CA 2693   5.407   4.672   3.719
  720VAL     HA 2694   5.439   4.766   3.734
  720VAL     CB 2695   5.329   4.627   3.843
  720VAL     HB 2696   5.270   4.549   3.823
  720VAL    CG1 2697   5.424   4.589   3.952
  720VAL   HG11 2698   5.372   4.559   4.033
  720VAL   HG12 2699   5.482   4.514   3.921
  720VAL   HG13 2700   5.481   4.667   3.976
  720VAL    CG2 2701   5.246   4.740   3.889
  720VAL   HG21 2702   5.194   4.712   3.969
  720VAL   HG22 2703   5.304   4.818   3.911
  720VAL   HG23 2704   5.182   4.766   3.816
  720VAL      C 2705   5.525   4.580   3.691
  720VAL      O 2706   5.508   4.473   3.633
  721ALA      N 2707   5.645   4.625   3.732
  721ALA     HN 2708   5.649   4.713   3.781
  721ALA     CA 2709   5.770   4.553   3.709
  721ALA     HA 2710   5.776   4.543   3.610
  721ALA     CB 2711   5.884   4.636   3.766
  721ALA    HB1 2712   5.970   4.589   3.752
  721ALA    HB2 2713   5.886   4.725   3.721
  721ALA    HB3 2714   5.869   4.649   3.864
  721ALA      C 2715   5.773   4.413   3.770
  721ALA      O 2716   5.737   4.393   3.885
  722GLU      N 2717   5.821   4.316   3.692
  722GLU     HN 2718   5.844   4.337   3.597
  722GLU     CA 2719   5.844   4.181   3.742
  722GLU     HA 2720   5.843   4.192   3.841
  722GLU     CB 2721   5.735   4.083   3.699
  722GLU    HB1 2722   5.741   4.069   3.600
  722GLU    HB2 2723   5.749   3.997   3.747
  722GLU     CG 2724   5.596   4.128   3.729
  722GLU    HG1 2725   5.587   4.141   3.827
  722GLU    HG2 2726   5.580   4.216   3.682
  722GLU     CD 2727   5.493   4.029   3.682
  722GLU    OE1 2728   5.517   3.907   3.692
  722GLU    OE2 2729   5.386   4.073   3.637
  722GLU      C 2730   5.979   4.129   3.692
  722GLU      O 2731   6.034   4.178   3.593
  723SER      N 2732   6.029   4.025   3.759
  723SER     HN 2733   5.980   3.991   3.839
  723SER     CA 2734   6.153   3.960   3.720
  723SER     HA 2735   6.212   4.036   3.690
  723SER     CB 2736   6.211   3.886   3.839
  723SER    HB1 2737   6.297   3.842   3.815
  723SER    HB2 2738   6.226   3.949   3.916
  723SER     OG 2739   6.121   3.785   3.882
  723SER    HG1 2740   6.159   3.737   3.960
  723SER      C 2741   6.137   3.864   3.603
  723SER      O 2742   6.237   3.813   3.551
  724ASP      N 2743   6.014   3.839   3.560
  724ASP     HN 2744   5.939   3.890   3.600
  724ASP     CA 2745   5.983   3.739   3.459
  724ASP     HA 2746   6.045   3.753   3.381
  724ASP     CB 2747   6.007   3.598   3.517
  724ASP    HB1 2748   6.099   3.595   3.556
  724ASP    HB2 2749   5.939   3.582   3.589
  724ASP     CG 2750   5.995   3.483   3.413
  724ASP    OD1 2751   5.995   3.514   3.290
  724ASP    OD2 2752   5.985   3.365   3.457
  724ASP      C 2753   5.838   3.761   3.412
  724ASP      O 2754   5.743   3.755   3.491
  725TYR      N 2755   5.822   3.790   3.284
  725TYR     HN 2756   5.903   3.804   3.227
  725TYR     CA 2757   5.691   3.800   3.222
  725TYR     HA 2758   5.628   3.805   3.299
  725TYR     CB 2759   5.686   3.927   3.135
  725TYR    HB1 2760   5.760   3.923   3.069
  725TYR    HB2 2761   5.598   3.929   3.087
  725TYR     CG 2762   5.698   4.058   3.212
  725TYR    CD1 2763   5.599   4.099   3.303
  725TYR    HD1 2764   5.519   4.041   3.317
  725TYR    CE1 2765   5.609   4.218   3.374
  725TYR    HE1 2766   5.538   4.245   3.439
  725TYR     CZ 2767   5.721   4.301   3.351
  725TYR     OH 2768   5.738   4.421   3.420
  725TYR     HH 2769   5.823   4.464   3.390
  725TYR    CD2 2770   5.807   4.141   3.193
  725TYR    HD2 2771   5.879   4.113   3.129
  725TYR    CE2 2772   5.818   4.262   3.260
  725TYR    HE2 2773   5.896   4.322   3.242
  725TYR      C 2774   5.658   3.679   3.137
  725TYR      O 2775   5.542   3.663   3.095
  726SER      N 2776   5.757   3.595   3.106
  726SER     HN 2777   5.850   3.619   3.135
  726SER     CA 2778   5.738   3.470   3.032
  726SER     HA 2779   5.686   3.493   2.950
  726SER     CB 2780   5.874   3.408   2.994
  726SER    HB1 2781   5.863   3.341   2.920
  726SER    HB2 2782   5.938   3.479   2.966
  726SER     OG 2783   5.932   3.340   3.105
  726SER    HG1 2784   6.019   3.300   3.078
  726SER      C 2785   5.658   3.373   3.114
  726SER      O 2786   5.625   3.265   3.068
  727ASN      N 2787   5.622   3.406   3.235
  727ASN     HN 2788   5.652   3.491   3.278
  727ASN     CA 2789   5.536   3.313   3.303
  727ASN     HA 2790   5.521   3.244   3.232
  727ASN     CB 2791   5.607   3.253   3.423
  727ASN    HB1 2792   5.552   3.179   3.461
  727ASN    HB2 2793   5.696   3.216   3.394
  727ASN     CG 2794   5.632   3.353   3.532
  727ASN    OD1 2795   5.624   3.471   3.509
  727ASN    ND2 2796   5.660   3.307   3.650
  727ASN   HD21 2797   5.664   3.208   3.666
  727ASN   HD22 2798   5.677   3.370   3.726
  727ASN      C 2799   5.397   3.366   3.339
  727ASN      O 2800   5.327   3.302   3.412
  728ASN      N 2801   5.359   3.481   3.285
  728ASN     HN 2802   5.417   3.524   3.216
  728ASN     CA 2803   5.233   3.545   3.324
  728ASN     HA 2804   5.220   3.516   3.419
  728ASN     CB 2805   5.247   3.696   3.310
  728ASN    HB1 2806   5.288   3.718   3.221
  728ASN    HB2 2807   5.157   3.738   3.316
  728ASN     CG 2808   5.333   3.755   3.415
  728ASN    OD1 2809   5.437   3.700   3.452
  728ASN    ND2 2810   5.290   3.870   3.466
  728ASN   HD21 2811   5.205   3.911   3.433
  728ASN   HD22 2812   5.343   3.916   3.538
  728ASN      C 2813   5.112   3.500   3.243
  728ASN      O 2814   5.005   3.560   3.256
  729ILE      N 2815   5.128   3.399   3.159
  729ILE     HN 2816   5.217   3.355   3.155
  729ILE     CA 2817   5.023   3.346   3.072
  729ILE     HA 2818   4.944   3.406   3.084
  729ILE     CB 2819   5.066   3.349   2.923
  729ILE     HB 2820   5.154   3.302   2.916
  729ILE    CG2 2821   4.965   3.278   2.837
  729ILE   HG21 2822   4.994   3.282   2.742
  729ILE   HG22 2823   4.957   3.183   2.866
  729ILE   HG23 2824   4.876   3.323   2.846
  729ILE    CG1 2825   5.081   3.494   2.872
  729ILE   HG11 2826   4.995   3.542   2.888
  729ILE   HG12 2827   5.154   3.538   2.923
  729ILE     CD 2828   5.113   3.497   2.721
  729ILE    HD1 2829   5.122   3.592   2.691
  729ILE    HD2 2830   5.199   3.449   2.704
  729ILE    HD3 2831   5.040   3.453   2.670
  729ILE      C 2832   4.992   3.203   3.114
  729ILE      O 2833   5.082   3.128   3.155
  730MET      N 2834   4.865   3.165   3.105
  730MET     HN 2835   4.797   3.231   3.071
  730MET     CA 2836   4.823   3.032   3.142
  730MET     HA 2837   4.904   2.974   3.146
  730MET     CB 2838   4.755   3.030   3.280
  730MET    HB1 2839   4.807   3.088   3.343
  730MET    HB2 2840   4.662   3.067   3.271
  730MET     CG 2841   4.742   2.895   3.346
  730MET    HG1 2842   4.833   2.854   3.336
  730MET    HG2 2843   4.724   2.915   3.442
  730MET     SD 2844   4.612   2.793   3.271
  730MET     CE 2845   4.467   2.898   3.291
  730MET    HE1 2846   4.387   2.851   3.253
  730MET    HE2 2847   4.452   2.916   3.388
  730MET    HE3 2848   4.482   2.984   3.243
  730MET      C 2849   4.726   2.990   3.034
  730MET      O 2850   4.643   3.071   2.993
  731LYS      N 2851   4.738   2.866   2.989
  731LYS     HN 2852   4.812   2.808   3.021
  731LYS     CA 2853   4.643   2.814   2.892
  731LYS     HA 2854   4.565   2.877   2.898
  731LYS     CB 2855   4.697   2.812   2.746
  731LYS    HB1 2856   4.769   2.743   2.740
  731LYS    HB2 2857   4.622   2.788   2.685
  731LYS     CG 2858   4.755   2.940   2.695
  731LYS    HG1 2859   4.683   3.010   2.693
  731LYS    HG2 2860   4.828   2.970   2.757
  731LYS     CD 2861   4.811   2.916   2.550
  731LYS    HD1 2862   4.860   2.828   2.549
  731LYS    HD2 2863   4.735   2.912   2.486
  731LYS     CE 2864   4.909   3.025   2.502
  731LYS    HE1 2865   4.857   3.102   2.466
  731LYS    HE2 2866   4.965   3.055   2.579
  731LYS     NZ 2867   5.000   2.972   2.394
  731LYS    HZ1 2868   5.062   3.044   2.365
  731LYS    HZ2 2869   5.053   2.895   2.430
  731LYS    HZ3 2870   4.945   2.942   2.317
  731LYS      C 2871   4.604   2.672   2.930
  731LYS      O 2872   4.683   2.597   2.988
  732CYS      N 2873   4.477   2.642   2.903
  732CYS     HN 2874   4.418   2.716   2.871
  732CYS     CA 2875   4.418   2.510   2.916
  732CYS     HA 2876   4.495   2.452   2.943
  732CYS     CB 2877   4.307   2.498   3.021
  732CYS    HB1 2878   4.232   2.551   2.981
  732CYS    HB2 2879   4.284   2.401   3.019
  732CYS     SG 2880   4.338   2.550   3.186
  732CYS      C 2881   4.353   2.479   2.783
  732CYS      O 2882   4.306   2.571   2.716
  733ARG      N 2883   4.351   2.350   2.747
  733ARG     HN 2884   4.410   2.285   2.796
  733ARG     CA 2885   4.265   2.304   2.639
  733ARG     HA 2886   4.264   2.374   2.568
  733ARG     CB 2887   4.319   2.175   2.575
  733ARG    HB1 2888   4.390   2.138   2.635
  733ARG    HB2 2889   4.243   2.110   2.569
  733ARG     CG 2890   4.379   2.194   2.434
  733ARG    HG1 2891   4.380   2.291   2.411
  733ARG    HG2 2892   4.472   2.158   2.433
  733ARG     CD 2893   4.295   2.119   2.331
  733ARG    HD1 2894   4.284   2.024   2.359
  733ARG    HD2 2895   4.205   2.162   2.324
  733ARG     NE 2896   4.352   2.118   2.196
  733ARG     HE 2897   4.316   2.184   2.130
  733ARG     CZ 2898   4.447   2.034   2.156
  733ARG    NH1 2899   4.500   1.946   2.240
  733ARG   HH11 2900   4.468   1.942   2.335
  733ARG   HH12 2901   4.572   1.884   2.209
  733ARG    NH2 2902   4.492   2.039   2.031
  733ARG   HH21 2903   4.453   2.106   1.967
  733ARG   HH22 2904   4.564   1.977   2.001
  733ARG      C 2905   4.127   2.282   2.699
  733ARG      O 2906   4.116   2.232   2.812
  734SER      N 2907   4.024   2.323   2.626
  734SER     HN 2908   4.041   2.354   2.532
  734SER     CA 2909   3.886   2.325   2.677
  734SER     HA 2910   3.890   2.275   2.763
  734SER     CB 2911   3.838   2.469   2.699
  734SER    HB1 2912   3.884   2.531   2.635
  734SER    HB2 2913   3.739   2.476   2.686
  734SER     OG 2914   3.866   2.516   2.829
  734SER    HG1 2915   3.833   2.610   2.838
  734SER      C 2916   3.791   2.257   2.580
  734SER      O 2917   3.770   2.307   2.469
  735ARG      N 2918   3.730   2.146   2.620
  735ARG     HN 2919   3.753   2.106   2.709
  735ARG     CA 2920   3.630   2.082   2.534
  735ARG     HA 2921   3.642   2.122   2.444
  735ARG     CB 2922   3.651   1.931   2.522
  735ARG    HB1 2923   3.732   1.905   2.575
  735ARG    HB2 2924   3.571   1.884   2.560
  735ARG     CG 2925   3.670   1.885   2.376
  735ARG    HG1 2926   3.625   1.952   2.316
  735ARG    HG2 2927   3.768   1.883   2.357
  735ARG     CD 2928   3.611   1.747   2.345
  735ARG    HD1 2929   3.513   1.755   2.328
  735ARG    HD2 2930   3.657   1.709   2.264
  735ARG     NE 2931   3.629   1.649   2.453
  735ARG     HE 2932   3.719   1.642   2.496
  735ARG     CZ 2933   3.532   1.570   2.499
  735ARG    NH1 2934   3.556   1.485   2.598
  735ARG   HH11 2935   3.647   1.480   2.639
  735ARG   HH12 2936   3.483   1.425   2.631
  735ARG    NH2 2937   3.411   1.574   2.444
  735ARG   HH21 2938   3.392   1.638   2.369
  735ARG   HH22 2939   3.338   1.515   2.478
  735ARG      C 2940   3.491   2.111   2.591
  735ARG      O 2941   3.458   2.063   2.701
  736TYR      N 2942   3.410   2.185   2.515
  736TYR     HN 2943   3.441   2.212   2.423
  736TYR     CA 2944   3.279   2.230   2.562
  736TYR     HA 2945   3.275   2.206   2.659
  736TYR     CB 2946   3.265   2.381   2.547
  736TYR    HB1 2947   3.333   2.424   2.606
  736TYR    HB2 2948   3.285   2.404   2.451
  736TYR     CG 2949   3.130   2.442   2.580
  736TYR    CD1 2950   3.055   2.400   2.688
  736TYR    HD1 2951   3.089   2.327   2.747
  736TYR    CE1 2952   2.932   2.459   2.716
  736TYR    HE1 2953   2.878   2.428   2.795
  736TYR     CZ 2954   2.883   2.561   2.636
  736TYR     OH 2955   2.761   2.623   2.663
  736TYR     HH 2956   2.744   2.693   2.594
  736TYR    CD2 2957   3.078   2.544   2.502
  736TYR    HD2 2958   3.131   2.576   2.423
  736TYR    CE2 2959   2.956   2.604   2.529
  736TYR    HE2 2960   2.921   2.677   2.471
  736TYR      C 2961   3.167   2.156   2.489
  736TYR      O 2962   3.149   2.173   2.368
  737ASP      N 2963   3.091   2.077   2.566
  737ASP     HN 2964   3.112   2.076   2.664
  737ASP     CA 2965   2.980   1.991   2.523
  737ASP     HA 2966   3.019   1.938   2.448
  737ASP     CB 2967   2.932   1.908   2.642
  737ASP    HB1 2968   2.979   1.939   2.725
  737ASP    HB2 2969   2.833   1.922   2.653
  737ASP     CG 2970   2.956   1.763   2.628
  737ASP    OD1 2971   2.964   1.713   2.514
  737ASP    OD2 2972   2.962   1.697   2.734
  737ASP      C 2973   2.857   2.066   2.475
  737ASP      O 2974   2.778   2.011   2.398
  738GLY      N 2975   2.845   2.186   2.529
  738GLY     HN 2976   2.928   2.226   2.568
  738GLY     CA 2977   2.725   2.263   2.538
  738GLY    HA1 2978   2.748   2.360   2.530
  738GLY    HA2 2979   2.664   2.237   2.463
  738GLY      C 2980   2.662   2.233   2.672
  738GLY      O 2981   2.579   2.310   2.718
  739HSD      N 2982   2.702   2.125   2.738
  739HSD     HN 2983   2.777   2.070   2.701
  739HSD     CA 2984   2.637   2.086   2.862
  739HSD     HA 2985   2.571   2.159   2.879
  739HSD     CB 2986   2.569   1.950   2.845
  739HSD    HB1 2987   2.487   1.963   2.790
  739HSD    HB2 2988   2.632   1.889   2.796
  739HSD    ND1 2989   2.443   1.940   3.063
  739HSD    HD1 2990   2.400   2.030   3.054
  739HSD     CG 2991   2.530   1.883   2.973
  739HSD    CE1 2992   2.426   1.858   3.165
  739HSD    HE1 2993   2.368   1.875   3.245
  739HSD    NE2 2994   2.498   1.750   3.144
  739HSD    CD2 2995   2.564   1.763   3.024
  739HSD    HD2 2996   2.625   1.696   2.982
  739HSD      C 2997   2.731   2.086   2.982
  739HSD      O 2998   2.688   2.107   3.094
  740ARG      N 2999   2.859   2.064   2.957
  740ARG     HN 3000   2.887   2.049   2.863
  740ARG     CA 3001   2.960   2.061   3.062
  740ARG     HA 3002   2.933   2.123   3.135
  740ARG     CB 3003   2.972   1.921   3.120
  740ARG    HB1 3004   2.931   1.856   3.057
  740ARG    HB2 3005   3.070   1.899   3.131
  740ARG     CG 3006   2.906   1.904   3.256
  740ARG    HG1 3007   2.962   1.948   3.325
  740ARG    HG2 3008   2.816   1.947   3.253
  740ARG     CD 3009   2.888   1.757   3.295
  740ARG    HD1 3010   2.853   1.705   3.217
  740ARG    HD2 3011   2.975   1.718   3.324
  740ARG     NE 3012   2.793   1.741   3.406
  740ARG     HE 3013   2.814   1.790   3.491
  740ARG     CZ 3014   2.682   1.667   3.403
  740ARG    NH1 3015   2.649   1.599   3.293
  740ARG   HH11 3016   2.708   1.603   3.212
  740ARG   HH12 3017   2.566   1.545   3.292
  740ARG    NH2 3018   2.603   1.661   3.509
  740ARG   HH21 3019   2.627   1.712   3.592
  740ARG   HH22 3020   2.520   1.606   3.506
  740ARG      C 3021   3.088   2.103   2.995
  740ARG      O 3022   3.091   2.114   2.874
  741ILE      N 3023   3.193   2.131   3.070
  741ILE     HN 3024   3.183   2.135   3.170
  741ILE     CA 3025   3.323   2.157   3.009
  741ILE     HA 3026   3.311   2.119   2.917
  741ILE     CB 3027   3.353   2.308   2.997
  741ILE     HB 3028   3.266   2.357   2.990
  741ILE    CG2 3029   3.424   2.361   3.119
  741ILE   HG21 3030   3.441   2.459   3.107
  741ILE   HG22 3031   3.367   2.347   3.199
  741ILE   HG23 3032   3.511   2.313   3.130
  741ILE    CG1 3033   3.437   2.336   2.875
  741ILE   HG11 3034   3.532   2.310   2.894
  741ILE   HG12 3035   3.402   2.281   2.799
  741ILE     CD 3036   3.436   2.481   2.832
  741ILE    HD1 3037   3.493   2.492   2.751
  741ILE    HD2 3038   3.342   2.508   2.811
  741ILE    HD3 3039   3.471   2.537   2.907
  741ILE      C 3040   3.437   2.079   3.074
  741ILE      O 3041   3.441   2.063   3.194
  742TRP      N 3042   3.528   2.030   2.991
  742TRP     HN 3043   3.513   2.037   2.893
  742TRP     CA 3044   3.650   1.967   3.040
  742TRP     HA 3045   3.637   1.952   3.138
  742TRP     CB 3046   3.675   1.831   2.974
  742TRP    HB1 3047   3.672   1.842   2.875
  742TRP    HB2 3048   3.765   1.797   3.001
  742TRP     CG 3049   3.574   1.727   3.011
  742TRP    CD1 3050   3.581   1.637   3.114
  742TRP    HD1 3051   3.657   1.630   3.179
  742TRP    NE1 3052   3.469   1.558   3.116
  742TRP    HE1 3053   3.451   1.485   3.183
  742TRP    CE2 3054   3.388   1.594   3.013
  742TRP    CD2 3055   3.451   1.701   2.944
  742TRP    CE3 3056   3.386   1.757   2.834
  742TRP    HE3 3057   3.428   1.833   2.784
  742TRP    CZ3 3058   3.264   1.707   2.796
  742TRP    HZ3 3059   3.217   1.747   2.717
  742TRP    CZ2 3060   3.265   1.544   2.975
  742TRP    HZ2 3061   3.222   1.469   3.025
  742TRP    CH2 3062   3.205   1.601   2.866
  742TRP    HH2 3063   3.116   1.566   2.836
  742TRP      C 3064   3.767   2.060   3.014
  742TRP      O 3065   3.792   2.099   2.899
  743MET      N 3066   3.838   2.097   3.121
  743MET     HN 3067   3.805   2.070   3.211
  743MET     CA 3068   3.962   2.174   3.112
  743MET     HA 3069   3.966   2.216   3.022
  743MET     CB 3070   3.966   2.286   3.216
  743MET    HB1 3071   3.959   2.245   3.308
  743MET    HB2 3072   4.052   2.335   3.208
  743MET     CG 3073   3.856   2.385   3.203
  743MET    HG1 3074   3.773   2.333   3.182
  743MET    HG2 3075   3.846   2.429   3.293
  743MET     SD 3076   3.900   2.499   3.075
  743MET     CE 3077   3.871   2.648   3.163
  743MET    HE1 3078   3.891   2.726   3.104
  743MET    HE2 3079   3.775   2.652   3.190
  743MET    HE3 3080   3.929   2.652   3.244
  743MET      C 3081   4.075   2.077   3.137
  743MET      O 3082   4.080   2.016   3.244
  744TYR      N 3083   4.165   2.062   3.041
  744TYR     HN 3084   4.153   2.110   2.954
  744TYR     CA 3085   4.280   1.977   3.062
  744TYR     HA 3086   4.288   1.967   3.162
  744TYR     CB 3087   4.260   1.837   3.001
  744TYR    HB1 3088   4.344   1.784   3.015
  744TYR    HB2 3089   4.184   1.792   3.048
  744TYR     CG 3090   4.229   1.835   2.853
  744TYR    CD1 3091   4.100   1.864   2.806
  744TYR    HD1 3092   4.027   1.886   2.870
  744TYR    CE1 3093   4.072   1.861   2.669
  744TYR    HE1 3094   3.980   1.883   2.636
  744TYR     CZ 3095   4.174   1.828   2.578
  744TYR     OH 3096   4.148   1.825   2.443
  744TYR     HH 3097   4.232   1.800   2.394
  744TYR    CD2 3098   4.328   1.801   2.761
  744TYR    HD2 3099   4.419   1.778   2.793
  744TYR    CE2 3100   4.302   1.799   2.624
  744TYR    HE2 3101   4.375   1.777   2.559
  744TYR      C 3102   4.405   2.044   3.008
  744TYR      O 3103   4.400   2.153   2.949
  745ASN      N 3104   4.519   1.978   3.034
  745ASN     HN 3105   4.513   1.891   3.082
  745ASN     CA 3106   4.650   2.027   2.993
  745ASN     HA 3107   4.715   1.971   3.044
  745ASN     CB 3108   4.669   2.008   2.842
  745ASN    HB1 3109   4.593   2.053   2.794
  745ASN    HB2 3110   4.755   2.050   2.815
  745ASN     CG 3111   4.672   1.862   2.801
  745ASN    OD1 3112   4.703   1.774   2.882
  745ASN    ND2 3113   4.643   1.837   2.674
  745ASN   HD21 3114   4.621   1.912   2.612
  745ASN   HD22 3115   4.643   1.742   2.641
  745ASN      C 3116   4.671   2.174   3.033
  745ASN      O 3117   4.728   2.254   2.957
  746CYS      N 3118   4.622   2.212   3.152
  746CYS     HN 3119   4.574   2.145   3.210
  746CYS     CA 3120   4.637   2.349   3.199
  746CYS     HA 3121   4.609   2.409   3.125
  746CYS     CB 3122   4.550   2.375   3.321
  746CYS    HB1 3123   4.574   2.301   3.384
  746CYS    HB2 3124   4.583   2.462   3.356
  746CYS     SG 3125   4.372   2.378   3.289
  746CYS      C 3126   4.783   2.371   3.236
  746CYS      O 3127   4.843   2.285   3.301
  747HSP      N 3128   4.841   2.483   3.193
  747HSP     HN 3129   4.789   2.553   3.143
  747HSP     CA 3130   4.982   2.502   3.221
  747HSP     HA 3131   4.991   2.479   3.318
  747HSP     CB 3132   5.068   2.410   3.136
  747HSP    HB1 3133   5.163   2.414   3.168
  747HSP    HB2 3134   5.034   2.316   3.145
  747HSP    CD2 3135   5.161   2.504   2.916
  747HSP    HD2 3136   5.253   2.532   2.946
  747HSP     CG 3137   5.067   2.446   2.993
  747HSP    NE2 3138   5.109   2.516   2.790
  747HSP    HE2 3139   5.156   2.556   2.712
  747HSP    ND1 3140   4.957   2.426   2.911
  747HSP    HD1 3141   4.870   2.387   2.940
  747HSP    CE1 3142   4.986   2.468   2.790
  747HSP    HE1 3143   4.926   2.463   2.710
  747HSP      C 3144   5.025   2.644   3.195
  747HSP      O 3145   4.967   2.714   3.110
  748ILE      N 3146   5.133   2.681   3.262
  748ILE     HN 3147   5.171   2.617   3.328
  748ILE     CA 3148   5.201   2.809   3.246
  748ILE     HA 3149   5.130   2.880   3.239
  748ILE     CB 3150   5.289   2.839   3.369
  748ILE     HB 3151   5.352   2.762   3.382
  748ILE    CG2 3152   5.377   2.959   3.344
  748ILE   HG21 3153   5.433   2.976   3.425
  748ILE   HG22 3154   5.436   2.942   3.265
  748ILE   HG23 3155   5.319   3.039   3.326
  748ILE    CG1 3156   5.202   2.855   3.497
  748ILE   HG11 3157   5.173   2.764   3.527
  748ILE   HG12 3158   5.258   2.898   3.568
  748ILE     CD 3159   5.076   2.942   3.477
  748ILE    HD1 3160   5.026   2.947   3.563
  748ILE    HD2 3161   5.103   3.033   3.448
  748ILE    HD3 3162   5.018   2.900   3.407
  748ILE      C 3163   5.284   2.806   3.118
  748ILE      O 3164   5.373   2.722   3.103
  749GLY      N 3165   5.253   2.895   3.025
  749GLY     HN 3166   5.175   2.956   3.039
  749GLY     CA 3167   5.330   2.907   2.902
  749GLY    HA1 3168   5.310   2.827   2.846
  749GLY    HA2 3169   5.300   2.990   2.855
  749GLY      C 3170   5.479   2.915   2.928
  749GLY      O 3171   5.525   2.992   3.014
  750GLY      N 3172   5.555   2.833   2.856
  750GLY     HN 3173   5.511   2.771   2.791
  750GLY     CA 3174   5.699   2.831   2.867
  750GLY    HA1 3175   5.736   2.806   2.777
  750GLY    HA2 3176   5.728   2.924   2.890
  750GLY      C 3177   5.752   2.735   2.970
  750GLY      O 3178   5.875   2.734   2.994
  751SER      N 3179   5.662   2.653   3.022
  751SER     HN 3180   5.566   2.666   2.995
  751SER     CA 3181   5.691   2.545   3.116
  751SER     HA 3182   5.779   2.570   3.156
  751SER     CB 3183   5.587   2.537   3.226
  751SER    HB1 3184   5.621   2.485   3.304
  751SER    HB2 3185   5.560   2.628   3.257
  751SER     OG 3186   5.472   2.474   3.180
  751SER    HG1 3187   5.404   2.469   3.253
  751SER      C 3188   5.701   2.409   3.046
  751SER      O 3189   5.732   2.309   3.107
  752PHE      N 3190   5.672   2.406   2.917
  752PHE     HN 3191   5.639   2.490   2.874
  752PHE     CA 3192   5.686   2.288   2.836
  752PHE     HA 3193   5.701   2.213   2.901
  752PHE     CB 3194   5.563   2.266   2.749
  752PHE    HB1 3195   5.535   2.353   2.709
  752PHE    HB2 3196   5.586   2.202   2.676
  752PHE     CG 3197   5.444   2.210   2.821
  752PHE    CD1 3198   5.459   2.134   2.934
  752PHE    HD1 3199   5.551   2.116   2.970
  752PHE    CE1 3200   5.349   2.083   3.000
  752PHE    HE1 3201   5.361   2.028   3.082
  752PHE     CZ 3202   5.223   2.107   2.951
  752PHE     HZ 3203   5.143   2.070   2.999
  752PHE    CD2 3204   5.317   2.233   2.773
  752PHE    HD2 3205   5.304   2.288   2.691
  752PHE    CE2 3206   5.207   2.182   2.838
  752PHE    HE2 3207   5.115   2.199   2.802
  752PHE      C 3208   5.802   2.310   2.738
  752PHE      O 3209   5.854   2.419   2.721
  753SER      N 3210   5.843   2.202   2.674
  753SER     HN 3211   5.805   2.112   2.698
  753SER     CA 3212   5.943   2.213   2.568
  753SER     HA 3213   6.015   2.274   2.601
  753SER     CB 3214   6.004   2.078   2.538
  753SER    HB1 3215   6.051   2.079   2.450
  753SER    HB2 3216   6.069   2.052   2.610
  753SER     OG 3217   5.906   1.977   2.533
  753SER    HG1 3218   5.949   1.889   2.513
  753SER      C 3219   5.873   2.266   2.444
  753SER      O 3220   5.753   2.247   2.426
  754GLU      N 3221   5.947   2.329   2.355
  754GLU     HN 3222   6.045   2.340   2.371
  754GLU     CA 3223   5.887   2.385   2.234
  754GLU     HA 3224   5.821   2.451   2.269
  754GLU     CB 3225   5.992   2.454   2.151
  754GLU    HB1 3226   6.077   2.402   2.158
  754GLU    HB2 3227   5.961   2.455   2.056
  754GLU     CG 3228   6.018   2.595   2.196
  754GLU    HG1 3229   6.030   2.596   2.295
  754GLU    HG2 3230   6.102   2.628   2.152
  754GLU     CD 3231   5.904   2.687   2.160
  754GLU    OE1 3232   5.884   2.710   2.038
  754GLU    OE2 3233   5.835   2.736   2.252
  754GLU      C 3234   5.809   2.283   2.151
  754GLU      O 3235   5.698   2.310   2.106
  755GLU      N 3236   5.864   2.164   2.135
  755GLU     HN 3237   5.954   2.145   2.174
  755GLU     CA 3238   5.795   2.062   2.060
  755GLU     HA 3239   5.774   2.102   1.970
  755GLU     CB 3240   5.883   1.940   2.040
  755GLU    HB1 3241   5.925   1.945   1.950
  755GLU    HB2 3242   5.954   1.940   2.111
  755GLU     CG 3243   5.809   1.808   2.050
  755GLU    HG1 3244   5.795   1.786   2.146
  755GLU    HG2 3245   5.721   1.817   2.004
  755GLU     CD 3246   5.885   1.693   1.985
  755GLU    OE1 3247   5.992   1.656   2.037
  755GLU    OE2 3248   5.837   1.640   1.883
  755GLU      C 3249   5.666   2.027   2.133
  755GLU      O 3250   5.560   2.016   2.073
  756THR      N 3251   5.674   2.010   2.264
  756THR     HN 3252   5.762   2.020   2.310
  756THR     CA 3253   5.556   1.979   2.342
  756THR     HA 3254   5.515   1.901   2.295
  756THR     CB 3255   5.590   1.938   2.485
  756THR     HB 3256   5.669   1.989   2.519
  756THR    OG1 3257   5.624   1.800   2.487
  756THR    HG1 3258   5.647   1.772   2.580
  756THR    CG2 3259   5.473   1.959   2.575
  756THR   HG21 3260   5.497   1.932   2.668
  756THR   HG22 3261   5.447   2.056   2.574
  756THR   HG23 3262   5.396   1.904   2.543
  756THR      C 3263   5.459   2.096   2.343
  756THR      O 3264   5.339   2.077   2.346
  757GLU      N 3265   5.510   2.218   2.343
  757GLU     HN 3266   5.608   2.234   2.347
  757GLU     CA 3267   5.415   2.329   2.335
  757GLU     HA 3268   5.351   2.315   2.411
  757GLU     CB 3269   5.487   2.462   2.353
  757GLU    HB1 3270   5.554   2.452   2.426
  757GLU    HB2 3271   5.534   2.484   2.267
  757GLU     CG 3272   5.396   2.580   2.388
  757GLU    HG1 3273   5.446   2.665   2.369
  757GLU    HG2 3274   5.315   2.575   2.330
  757GLU     CD 3275   5.352   2.581   2.535
  757GLU    OE1 3276   5.439   2.570   2.626
  757GLU    OE2 3277   5.229   2.591   2.558
  757GLU      C 3278   5.337   2.325   2.204
  757GLU      O 3279   5.224   2.375   2.198
  758LYS      N 3280   5.395   2.264   2.100
  758LYS     HN 3281   5.489   2.229   2.109
  758LYS     CA 3282   5.326   2.246   1.972
  758LYS     HA 3283   5.290   2.337   1.951
  758LYS     CB 3284   5.422   2.198   1.863
  758LYS    HB1 3285   5.482   2.130   1.904
  758LYS    HB2 3286   5.368   2.156   1.791
  758LYS     CG 3287   5.511   2.304   1.799
  758LYS    HG1 3288   5.455   2.378   1.763
  758LYS    HG2 3289   5.574   2.341   1.867
  758LYS     CD 3290   5.591   2.241   1.685
  758LYS    HD1 3291   5.655   2.174   1.724
  758LYS    HD2 3292   5.528   2.195   1.623
  758LYS     CE 3293   5.670   2.345   1.607
  758LYS    HE1 3294   5.630   2.436   1.621
  758LYS    HE2 3295   5.765   2.346   1.639
  758LYS     NZ 3296   5.669   2.315   1.460
  758LYS    HZ1 3297   5.722   2.385   1.411
  758LYS    HZ2 3298   5.710   2.225   1.444
  758LYS    HZ3 3299   5.575   2.315   1.427
  758LYS      C 3300   5.210   2.148   1.985
  758LYS      O 3301   5.097   2.177   1.942
  759LYS      N 3302   5.236   2.029   2.042
  759LYS     HN 3303   5.326   2.014   2.082
  759LYS     CA 3304   5.137   1.921   2.047
  759LYS     HA 3305   5.113   1.906   1.951
  759LYS     CB 3306   5.199   1.796   2.111
  759LYS    HB1 3307   5.234   1.822   2.201
  759LYS    HB2 3308   5.127   1.728   2.122
  759LYS     CG 3309   5.313   1.732   2.033
  759LYS    HG1 3310   5.280   1.705   1.943
  759LYS    HG2 3311   5.387   1.799   2.023
  759LYS     CD 3312   5.367   1.609   2.105
  759LYS    HD1 3313   5.408   1.637   2.192
  759LYS    HD2 3314   5.291   1.546   2.123
  759LYS     CE 3315   5.473   1.536   2.021
  759LYS    HE1 3316   5.442   1.529   1.927
  759LYS    HE2 3317   5.559   1.587   2.025
  759LYS     NZ 3318   5.499   1.397   2.072
  759LYS    HZ1 3319   5.568   1.353   2.015
  759LYS    HZ2 3320   5.531   1.402   2.166
  759LYS    HZ3 3321   5.414   1.344   2.068
  759LYS      C 3322   5.010   1.960   2.123
  759LYS      O 3323   4.908   1.893   2.110
  760PHE      N 3324   5.016   2.069   2.201
  760PHE     HN 3325   5.100   2.122   2.204
  760PHE     CA 3326   4.902   2.111   2.283
  760PHE     HA 3327   4.854   2.028   2.312
  760PHE     CB 3328   4.958   2.186   2.405
  760PHE    HB1 3329   4.975   2.120   2.478
  760PHE    HB2 3330   5.044   2.230   2.378
  760PHE     CG 3331   4.870   2.294   2.462
  760PHE    CD1 3332   4.863   2.419   2.402
  760PHE    HD1 3333   4.917   2.437   2.320
  760PHE    CE1 3334   4.784   2.518   2.456
  760PHE    HE1 3335   4.777   2.607   2.410
  760PHE     CZ 3336   4.712   2.495   2.574
  760PHE     HZ 3337   4.656   2.568   2.614
  760PHE    CD2 3338   4.799   2.273   2.580
  760PHE    HD2 3339   4.806   2.184   2.626
  760PHE    CE2 3340   4.719   2.373   2.636
  760PHE    HE2 3341   4.667   2.356   2.719
  760PHE      C 3342   4.800   2.191   2.202
  760PHE      O 3343   4.686   2.206   2.247
  761GLU      N 3344   4.836   2.238   2.083
  761GLU     HN 3345   4.932   2.228   2.055
  761GLU     CA 3346   4.744   2.305   1.991
  761GLU     HA 3347   4.664   2.325   2.049
  761GLU     CB 3348   4.808   2.432   1.936
  761GLU    HB1 3349   4.905   2.414   1.920
  761GLU    HB2 3350   4.763   2.455   1.850
  761GLU     CG 3351   4.798   2.553   2.027
  761GLU    HG1 3352   4.734   2.618   1.987
  761GLU    HG2 3353   4.764   2.523   2.116
  761GLU     CD 3354   4.932   2.622   2.046
  761GLU    OE1 3355   5.035   2.551   2.042
  761GLU    OE2 3356   4.934   2.746   2.066
  761GLU      C 3357   4.699   2.216   1.875
  761GLU      O 3358   4.617   2.261   1.793
  762HSP      N 3359   4.747   2.092   1.866
  762HSP     HN 3360   4.808   2.060   1.938
  762HSP     CA 3361   4.715   2.003   1.755
  762HSP     HA 3362   4.637   2.044   1.708
  762HSP     CB 3363   4.835   1.991   1.660
  762HSP    HB1 3364   4.863   2.083   1.633
  762HSP    HB2 3365   4.910   1.946   1.709
  762HSP    CD2 3366   4.852   1.791   1.495
  762HSP    HD2 3367   4.913   1.730   1.546
  762HSP     CG 3368   4.808   1.912   1.535
  762HSP    NE2 3369   4.798   1.767   1.371
  762HSP    HE2 3370   4.813   1.685   1.316
  762HSP    ND1 3371   4.728   1.960   1.433
  762HSP    HD1 3372   4.681   2.048   1.433
  762HSP    CE1 3373   4.723   1.870   1.336
  762HSP    HE1 3374   4.672   1.879   1.251
  762HSP      C 3375   4.674   1.864   1.807
  762HSP    OT1 3376   4.590   1.852   1.896
  762HSP    OT2 3377   4.642   1.771   1.714
  763SOL     OW 3378   4.256   5.267   3.690
  763SOL    HW1 3379   4.338   5.267   3.748
  763SOL    HW2 3380   4.174   5.267   3.748
  764SOL     OW 3381   4.732   4.675   3.347
  764SOL    HW1 3382   4.814   4.675   3.405
  764SOL    HW2 3383   4.732   4.756   3.290
  765SOL     OW 3384   5.464   2.983   4.649
  765SOL    HW1 3385   5.545   2.983   4.707
  765SOL    HW2 3386   5.464   2.901   4.591
  766SOL     OW 3387   6.699   3.859   4.601
  766SOL    HW1 3388   6.618   3.859   4.659
  766SOL    HW2 3389   6.699   3.940   4.543
  767SOL     OW 3390   2.675   4.008   4.106
  767SOL    HW1 3391   2.593   4.008   4.164
  767SOL    HW2 3392   2.675   3.927   4.048
  768SOL     OW 3393   4.285   4.857   5.034
  768SOL    HW1 3394   4.285   4.938   4.976
  768SOL    HW2 3395   4.285   4.775   4.976
  769SOL     OW 3396   4.971   5.002   4.941
  769SOL    HW1 3397   5.053   5.002   4.999
  769SOL    HW2 3398   4.889   5.002   4.999
  770SOL     OW 3399   6.835   4.075   4.211
  770SOL    HW1 3400   6.916   4.075   4.269
  770SOL    HW2 3401   6.835   4.157   4.154
  771SOL     OW 3402   5.434   4.829   4.223
  771SOL    HW1 3403   5.516   4.829   4.280
  771SOL    HW2 3404   5.434   4.747   4.165
  772SOL     OW 3405   4.476   3.635   5.922
  772SOL    HW1 3406   4.394   3.635   5.980
  772SOL    HW2 3407   4.476   3.717   5.865
  773SOL     OW 3408   2.879   3.483   4.177
  773SOL    HW1 3409   2.798   3.483   4.235
  773SOL    HW2 3410   2.879   3.402   4.119
  774SOL     OW 3411   3.421   4.222   5.082
  774SOL    HW1 3412   3.421   4.304   5.024
  774SOL    HW2 3413   3.421   4.141   5.024
  775SOL     OW 3414   4.611   2.064   3.483
  775SOL    HW1 3415   4.692   2.064   3.541
  775SOL    HW2 3416   4.529   2.064   3.541
  776SOL     OW 3417   4.216   3.686   5.028
  776SOL    HW1 3418   4.297   3.686   5.085
  776SOL    HW2 3419   4.216   3.768   4.970
  777SOL     OW 3420   4.224   4.667   5.594
  777SOL    HW1 3421   4.306   4.667   5.652
  777SOL    HW2 3422   4.224   4.585   5.536
  778SOL     OW 3423   5.250   3.133   5.682
  778SOL    HW1 3424   5.168   3.133   5.740
  778SOL    HW2 3425   5.250   3.215   5.625
  779SOL     OW 3426   6.055   3.396   4.041
  779SOL    HW1 3427   5.973   3.396   4.099
  779SOL    HW2 3428   6.055   3.315   3.983
  780SOL     OW 3429   4.564   4.880   3.508
  780SOL    HW1 3430   4.564   4.961   3.450
  780SOL    HW2 3431   4.564   4.798   3.450
  781SOL     OW 3432   4.677   1.915   2.409
  781SOL    HW1 3433   4.759   1.915   2.467
  781SOL    HW2 3434   4.596   1.915   2.467
  782SOL     OW 3435   4.137   2.309   4.483
  782SOL    HW1 3436   4.219   2.309   4.540
  782SOL    HW2 3437   4.137   2.390   4.425
  783SOL     OW 3438   4.347   3.614   2.779
  783SOL    HW1 3439   4.428   3.614   2.837
  783SOL    HW2 3440   4.347   3.532   2.721
  784SOL     OW 3441   4.027   1.905   3.614
  784SOL    HW1 3442   3.946   1.905   3.672
  784SOL    HW2 3443   4.027   1.987   3.556
  785SOL     OW 3444   3.868   4.614   3.416
  785SOL    HW1 3445   3.786   4.614   3.474
  785SOL    HW2 3446   3.868   4.533   3.359
  786SOL     OW 3447   5.510   4.205   5.278
  786SOL    HW1 3448   5.510   4.286   5.221
  786SOL    HW2 3449   5.510   4.123   5.221
  787SOL     OW 3450   3.999   5.670   4.219
  787SOL    HW1 3451   4.081   5.670   4.277
  787SOL    HW2 3452   3.917   5.670   4.277
  788SOL     OW 3453   2.589   3.710   4.145
  788SOL    HW1 3454   2.670   3.710   4.202
  788SOL    HW2 3455   2.589   3.791   4.087
  789SOL     OW 3456   4.130   4.971   3.991
  789SOL    HW1 3457   4.212   4.971   4.049
  789SOL    HW2 3458   4.130   4.890   3.933
  790SOL     OW 3459   5.673   4.845   3.917
  790SOL    HW1 3460   5.591   4.845   3.975
  790SOL    HW2 3461   5.673   4.926   3.859
  791SOL     OW 3462   4.443   2.925   3.982
  791SOL    HW1 3463   4.362   2.925   4.040
  791SOL    HW2 3464   4.443   2.844   3.925
  792SOL     OW 3465   6.147   4.108   3.367
  792SOL    HW1 3466   6.147   4.190   3.309
  792SOL    HW2 3467   6.147   4.027   3.309
  793SOL     OW 3468   3.518   2.599   4.705
  793SOL    HW1 3469   3.600   2.599   4.763
  793SOL    HW2 3470   3.436   2.599   4.763
  794SOL     OW 3471   6.177   4.609   4.057
  794SOL    HW1 3472   6.258   4.609   4.114
  794SOL    HW2 3473   6.177   4.691   3.999
  795SOL     OW 3474   5.966   3.089   2.976
  795SOL    HW1 3475   6.047   3.089   3.034
  795SOL    HW2 3476   5.966   3.008   2.918
  796SOL     OW 3477   2.279   2.949   3.971
  796SOL    HW1 3478   2.198   2.949   4.029
  796SOL    HW2 3479   2.279   3.030   3.914
  797SOL     OW 3480   2.958   3.201   4.843
  797SOL    HW1 3481   2.876   3.201   4.900
  797SOL    HW2 3482   2.958   3.120   4.785
  798SOL     OW 3483   4.709   4.594   5.422
  798SOL    HW1 3484   4.709   4.676   5.365
  798SOL    HW2 3485   4.709   4.513   5.365
  799SOL     OW 3486   5.951   3.128   3.341
  799SOL    HW1 3487   6.033   3.128   3.398
  799SOL    HW2 3488   5.870   3.128   3.398
  800SOL     OW 3489   5.735   2.977   3.178
  800SOL    HW1 3490   5.817   2.977   3.235
  800SOL    HW2 3491   5.735   3.058   3.120
  801SOL     OW 3492   3.704   2.128   3.667
  801SOL    HW1 3493   3.786   2.128   3.725
  801SOL    HW2 3494   3.704   2.047   3.609
  802SOL     OW 3495   5.732   4.576   4.083
  802SOL    HW1 3496   5.651   4.576   4.141
  802SOL    HW2 3497   5.732   4.657   4.025
  803SOL     OW 3498   5.218   2.465   3.401
  803SOL    HW1 3499   5.137   2.465   3.459
  803SOL    HW2 3500   5.218   2.383   3.343
  804SOL     OW 3501   1.669   3.581   3.613
  804SOL    HW1 3502   1.669   3.663   3.555
  804SOL    HW2 3503   1.669   3.499   3.555
  805SOL     OW 3504   5.004   4.611   5.510
  805SOL    HW1 3505   5.086   4.611   5.568
  805SOL    HW2 3506   4.922   4.611   5.568
  806SOL     OW 3507   5.445   3.236   4.641
  806SOL    HW1 3508   5.526   3.236   4.699
  806SOL    HW2 3509   5.445   3.317   4.584
  807SOL     OW 3510   6.639   4.217   3.360
  807SOL    HW1 3511   6.721   4.217   3.418
  807SOL    HW2 3512   6.639   4.135   3.302
  808SOL     OW 3513   2.841   4.665   2.990
  808SOL    HW1 3514   2.759   4.665   3.047
  808SOL    HW2 3515   2.841   4.746   2.932
  809SOL     OW 3516   5.100   2.718   3.810
  809SOL    HW1 3517   5.018   2.718   3.868
  809SOL    HW2 3518   5.100   2.637   3.752
  810SOL     OW 3519   2.950   2.792   4.298
  810SOL    HW1 3520   2.950   2.873   4.241
  810SOL    HW2 3521   2.950   2.710   4.241
  811SOL     OW 3522   3.786   1.915   4.045
  811SOL    HW1 3523   3.867   1.915   4.103
  811SOL    HW2 3524   3.704   1.915   4.103
  812SOL     OW 3525   3.919   2.758   4.486
  812SOL    HW1 3526   4.001   2.758   4.544
  812SOL    HW2 3527   3.919   2.840   4.429
  813SOL     OW 3528   5.064   3.299   3.499
  813SOL    HW1 3529   5.146   3.299   3.557
  813SOL    HW2 3530   5.064   3.217   3.441
  814SOL     OW 3531   4.014   3.413   4.876
  814SOL    HW1 3532   3.933   3.413   4.934
  814SOL    HW2 3533   4.014   3.495   4.818
  815SOL     OW 3534   5.010   3.851   5.989
  815SOL    HW1 3535   4.928   3.851   6.047
  815SOL    HW2 3536   5.010   3.769   5.931
  816SOL     OW 3537   3.395   2.106   3.502
  816SOL    HW1 3538   3.395   2.187   3.444
  816SOL    HW2 3539   3.395   2.024   3.444
  817SOL     OW 3540   5.695   4.793   2.877
  817SOL    HW1 3541   5.777   4.793   2.935
  817SOL    HW2 3542   5.613   4.793   2.935
  818SOL     OW 3543   4.727   2.852   1.904
  818SOL    HW1 3544   4.809   2.852   1.962
  818SOL    HW2 3545   4.727   2.933   1.847
  819SOL     OW 3546   3.735   2.043   3.381
  819SOL    HW1 3547   3.817   2.043   3.438
  819SOL    HW2 3548   3.735   1.961   3.323
  820SOL     OW 3549   5.354   3.235   2.975
  820SOL    HW1 3550   5.273   3.235   3.033
  820SOL    HW2 3551   5.354   3.317   2.917
  821SOL     OW 3552   4.007   3.986   2.750
  821SOL    HW1 3553   3.926   3.986   2.808
  821SOL    HW2 3554   4.007   3.904   2.693
  822SOL     OW 3555   3.645   4.672   3.761
  822SOL    HW1 3556   3.645   4.753   3.703
  822SOL    HW2 3557   3.645   4.590   3.703
  823SOL     OW 3558   2.722   3.931   4.475
  823SOL    HW1 3559   2.803   3.931   4.533
  823SOL    HW2 3560   2.640   3.931   4.533
  824SOL     OW 3561   4.507   5.032   3.773
  824SOL    HW1 3562   4.589   5.032   3.831
  824SOL    HW2 3563   4.507   5.114   3.715
  825SOL     OW 3564   3.915   3.945   5.053
  825SOL    HW1 3565   3.997   3.945   5.110
  825SOL    HW2 3566   3.915   3.863   4.995
  826SOL     OW 3567   4.014   4.193   5.276
  826SOL    HW1 3568   3.932   4.193   5.334
  826SOL    HW2 3569   4.014   4.275   5.218
  827SOL     OW 3570   4.786   5.066   4.013
  827SOL    HW1 3571   4.705   5.066   4.070
  827SOL    HW2 3572   4.786   4.985   3.955
  828SOL     OW 3573   4.914   4.532   3.334
  828SOL    HW1 3574   4.914   4.614   3.277
  828SOL    HW2 3575   4.914   4.451   3.277
  829SOL     OW 3576   5.374   2.363   4.304
  829SOL    HW1 3577   5.456   2.363   4.361
  829SOL    HW2 3578   5.292   2.363   4.361
  830SOL     OW 3579   6.040   3.886   3.108
  830SOL    HW1 3580   6.121   3.886   3.166
  830SOL    HW2 3581   6.040   3.967   3.050
  831SOL     OW 3582   4.776   5.647   5.086
  831SOL    HW1 3583   4.857   5.647   5.144
  831SOL    HW2 3584   4.776   5.565   5.029
  832SOL     OW 3585   3.588   4.316   3.088
  832SOL    HW1 3586   3.506   4.316   3.146
  832SOL    HW2 3587   3.588   4.398   3.030
  833SOL     OW 3588   6.620   4.584   4.662
  833SOL    HW1 3589   6.539   4.584   4.719
  833SOL    HW2 3590   6.620   4.502   4.604
  834SOL     OW 3591   6.307   2.752   2.767
  834SOL    HW1 3592   6.307   2.834   2.709
  834SOL    HW2 3593   6.307   2.671   2.709
  835SOL     OW 3594   2.767   2.993   4.240
  835SOL    HW1 3595   2.848   2.993   4.298
  835SOL    HW2 3596   2.685   2.993   4.298
  836SOL     OW 3597   3.729   4.835   4.076
  836SOL    HW1 3598   3.810   4.835   4.134
  836SOL    HW2 3599   3.729   4.916   4.019
  837SOL     OW 3600   5.586   2.476   4.735
  837SOL    HW1 3601   5.668   2.476   4.793
  837SOL    HW2 3602   5.586   2.395   4.677
  838SOL     OW 3603   5.959   4.393   4.916
  838SOL    HW1 3604   5.877   4.393   4.973
  838SOL    HW2 3605   5.959   4.474   4.858
  839SOL     OW 3606   4.553   2.196   4.512
  839SOL    HW1 3607   4.471   2.196   4.570
  839SOL    HW2 3608   4.553   2.114   4.455
  840SOL     OW 3609   3.794   3.484   4.710
  840SOL    HW1 3610   3.794   3.566   4.652
  840SOL    HW2 3611   3.794   3.403   4.652
  841SOL     OW 3612   3.350   4.604   5.329
  841SOL    HW1 3613   3.432   4.604   5.386
  841SOL    HW2 3614   3.268   4.604   5.386
  842SOL     OW 3615   5.405   2.565   5.238
  842SOL    HW1 3616   5.487   2.565   5.295
  842SOL    HW2 3617   5.405   2.647   5.180
  843SOL     OW 3618   4.673   5.857   4.758
  843SOL    HW1 3619   4.754   5.857   4.816
  843SOL    HW2 3620   4.673   5.775   4.700
  844SOL     OW 3621   4.971   3.151   5.579
  844SOL    HW1 3622   4.890   3.151   5.637
  844SOL    HW2 3623   4.971   3.232   5.521
  845SOL     OW 3624   5.587   4.669   4.290
  845SOL    HW1 3625   5.506   4.669   4.348
  845SOL    HW2 3626   5.587   4.588   4.233
  846SOL     OW 3627   3.028   2.188   3.511
  846SOL    HW1 3628   3.028   2.270   3.453
  846SOL    HW2 3629   3.028   2.107   3.453
  847SOL     OW 3630   5.681   4.734   4.907
  847SOL    HW1 3631   5.763   4.734   4.965
  847SOL    HW2 3632   5.600   4.734   4.965
  848SOL     OW 3633   3.805   4.219   5.170
  848SOL    HW1 3634   3.887   4.219   5.228
  848SOL    HW2 3635   3.805   4.301   5.112
  849SOL     OW 3636   2.832   3.195   4.355
  849SOL    HW1 3637   2.914   3.195   4.412
  849SOL    HW2 3638   2.832   3.113   4.297
  850SOL     OW 3639   5.771   4.602   5.062
  850SOL    HW1 3640   5.690   4.602   5.120
  850SOL    HW2 3641   5.771   4.684   5.004
  851SOL     OW 3642   2.957   1.556   3.644
  851SOL    HW1 3643   2.875   1.556   3.701
  851SOL    HW2 3644   2.957   1.475   3.586
  852SOL     OW 3645   4.467   5.090   5.647
  852SOL    HW1 3646   4.467   5.172   5.589
  852SOL    HW2 3647   4.467   5.009   5.589
  853SOL     OW 3648   4.719   1.479   2.669
  853SOL    HW1 3649   4.800   1.479   2.727
  853SOL    HW2 3650   4.637   1.479   2.727
  854SOL     OW 3651   3.872   3.728   4.784
  854SOL    HW1 3652   3.953   3.728   4.841
  854SOL    HW2 3653   3.872   3.809   4.726
  855SOL     OW 3654   4.347   4.866   5.779
  855SOL    HW1 3655   4.428   4.866   5.837
  855SOL    HW2 3656   4.347   4.785   5.721
  856SOL     OW 3657   3.482   4.908   5.446
  856SOL    HW1 3658   3.401   4.908   5.503
  856SOL    HW2 3659   3.482   4.989   5.388
  857SOL     OW 3660   3.830   4.904   3.902
  857SOL    HW1 3661   3.748   4.904   3.959
  857SOL    HW2 3662   3.830   4.823   3.844
  858SOL     OW 3663   4.476   5.029   3.366
  858SOL    HW1 3664   4.476   5.110   3.308
  858SOL    HW2 3665   4.476   4.947   3.308
  859SOL     OW 3666   4.479   1.469   2.677
  859SOL    HW1 3667   4.561   1.469   2.735
  859SOL    HW2 3668   4.398   1.469   2.735
  860SOL     OW 3669   4.153   3.033   5.047
  860SOL    HW1 3670   4.235   3.033   5.105
  860SOL    HW2 3671   4.153   3.115   4.989
  861SOL     OW 3672   4.194   2.808   5.187
  861SOL    HW1 3673   4.275   2.808   5.245
  861SOL    HW2 3674   4.194   2.726   5.129
  862SOL     OW 3675   5.972   4.643   4.212
  862SOL    HW1 3676   5.891   4.643   4.270
  862SOL    HW2 3677   5.972   4.725   4.154
  863SOL     OW 3678   5.882   4.894   4.295
  863SOL    HW1 3679   5.800   4.894   4.352
  863SOL    HW2 3680   5.882   4.813   4.237
  864SOL     OW 3681   3.283   4.229   2.072
  864SOL    HW1 3682   3.283   4.311   2.015
  864SOL    HW2 3683   3.283   4.147   2.015
  865SOL     OW 3684   5.752   4.797   4.503
  865SOL    HW1 3685   5.833   4.797   4.560
  865SOL    HW2 3686   5.670   4.797   4.560
  866SOL     OW 3687   3.373   5.498   4.604
  866SOL    HW1 3688   3.454   5.498   4.662
  866SOL    HW2 3689   3.373   5.580   4.547
  867SOL     OW 3690   4.513   1.448   2.462
  867SOL    HW1 3691   4.594   1.448   2.520
  867SOL    HW2 3692   4.513   1.366   2.405
  868SOL     OW 3693   4.747   1.301   2.826
  868SOL    HW1 3694   4.666   1.301   2.884
  868SOL    HW2 3695   4.747   1.383   2.769
  869SOL     OW 3696   3.367   4.038   2.013
  869SOL    HW1 3697   3.285   4.038   2.071
  869SOL    HW2 3698   3.367   3.956   1.955
  870SOL     OW 3699   0.230   0.628   0.113
  870SOL    HW1 3700   0.137   0.626   0.150
  870SOL    HW2 3701   0.231   0.589   0.021
  871SOL     OW 3702   0.225   0.275   0.996
  871SOL    HW1 3703   0.260   0.258   1.088
  871SOL    HW2 3704   0.137   0.230   0.984
  872SOL     OW 3705   0.019   0.368   0.647
  872SOL    HW1 3706  -0.063   0.411   0.686
  872SOL    HW2 3707  -0.009   0.295   0.584
  873SOL     OW 3708   0.569   1.275   1.165
  873SOL    HW1 3709   0.476   1.268   1.128
  873SOL    HW2 3710   0.580   1.364   1.209
  874SOL     OW 3711   1.555   1.511   0.703
  874SOL    HW1 3712   1.498   1.495   0.784
  874SOL    HW2 3713   1.496   1.521   0.623
  875SOL     OW 3714   1.135   0.703   0.717
  875SOL    HW1 3715   1.192   0.781   0.692
  875SOL    HW2 3716   1.075   0.729   0.793
  876SOL     OW 3717   1.755   0.607   0.231
  876SOL    HW1 3718   1.743   0.594   0.132
  876SOL    HW2 3719   1.725   0.526   0.280
  877SOL     OW 3720   0.768   1.144   1.023
  877SOL    HW1 3721   0.690   1.161   1.083
  877SOL    HW2 3722   0.802   1.231   0.987
  878SOL     OW 3723   0.850   0.798   1.823
  878SOL    HW1 3724   0.846   0.874   1.888
  878SOL    HW2 3725   0.872   0.834   1.732
  879SOL     OW 3726   0.685   1.012   0.665
  879SOL    HW1 3727   0.754   0.996   0.735
  879SOL    HW2 3728   0.612   1.069   0.703
  880SOL     OW 3729   0.686   1.161   1.803
  880SOL    HW1 3730   0.746   1.240   1.817
  880SOL    HW2 3731   0.600   1.192   1.762
  881SOL     OW 3732   0.335   1.435   1.061
  881SOL    HW1 3733   0.257   1.404   1.008
  881SOL    HW2 3734   0.393   1.493   1.004
  882SOL     OW 3735   1.460   1.505   1.339
  882SOL    HW1 3736   1.484   1.599   1.365
  882SOL    HW2 3737   1.444   1.451   1.421
  883SOL     OW 3738   0.438   0.392   1.499
  883SOL    HW1 3739   0.520   0.336   1.508
  883SOL    HW2 3740   0.357   0.334   1.503
  884SOL     OW 3741   1.603   0.447   0.737
  884SOL    HW1 3742   1.529   0.493   0.687
  884SOL    HW2 3743   1.654   0.515   0.790
  885SOL     OW 3744   0.231   1.713   0.483
  885SOL    HW1 3745   0.265   1.790   0.537
  885SOL    HW2 3746   0.275   1.713   0.393
  886SOL     OW 3747   1.127   1.341   1.690
  886SOL    HW1 3748   1.174   1.341   1.778
  886SOL    HW2 3749   1.079   1.254   1.679
  887SOL     OW 3750   0.230   1.434   0.538
  887SOL    HW1 3751   0.204   1.530   0.538
  887SOL    HW2 3752   0.159   1.380   0.583
  888SOL     OW 3753   0.240   1.091   0.886
  888SOL    HW1 3754   0.254   1.007   0.938
  888SOL    HW2 3755   0.185   1.155   0.941
  889SOL     OW 3756   0.620   1.786   1.439
  889SOL    HW1 3757   0.528   1.769   1.474
  889SOL    HW2 3758   0.648   1.878   1.465
  890SOL     OW 3759   0.606   0.964   0.123
  890SOL    HW1 3760   0.613   1.048   0.069
  890SOL    HW2 3761   0.652   0.977   0.211
  891SOL     OW 3762   1.594   0.114   1.480
  891SOL    HW1 3763   1.576   0.181   1.408
  891SOL    HW2 3764   1.591   0.160   1.569
  892SOL     OW 3765   0.122   0.643   0.563
  892SOL    HW1 3766   0.077   0.555   0.580
  892SOL    HW2 3767   0.121   0.697   0.647
  893SOL     OW 3768   1.842   1.767   0.359
  893SOL    HW1 3769   1.896   1.738   0.439
  893SOL    HW2 3770   1.872   1.857   0.330
  894SOL     OW 3771   0.027   1.596   0.117
  894SOL    HW1 3772   0.008   1.500   0.138
  894SOL    HW2 3773  -0.006   1.654   0.192
  895SOL     OW 3774   1.689   0.922   0.612
  895SOL    HW1 3775   1.784   0.893   0.620
  895SOL    HW2 3776   1.681   0.987   0.537
  896SOL     OW 3777   1.641   1.108   0.432
  896SOL    HW1 3778   1.727   1.110   0.380
  896SOL    HW2 3779   1.655   1.155   0.520
  897SOL     OW 3780   0.113   0.737   1.597
  897SOL    HW1 3781   0.201   0.724   1.642
  897SOL    HW2 3782   0.100   0.834   1.575
  898SOL     OW 3783   0.613   1.365   0.726
  898SOL    HW1 3784   0.564   1.278   0.735
  898SOL    HW2 3785   0.590   1.408   0.639
  899SOL     OW 3786   1.293   1.228   1.423
  899SOL    HW1 3787   1.330   1.155   1.365
  899SOL    HW2 3788   1.345   1.233   1.508
  900SOL     OW 3789   0.809   0.004   0.502
  900SOL    HW1 3790   0.849   0.095   0.493
  900SOL    HW2 3791   0.709   0.012   0.508
  901SOL     OW 3792   0.197   0.976   1.264
  901SOL    HW1 3793   0.286   0.931   1.250
  901SOL    HW2 3794   0.124   0.911   1.245
  902SOL     OW 3795   1.525   0.999   0.190
  902SOL    HW1 3796   1.462   0.923   0.203
  902SOL    HW2 3797   1.573   1.017   0.276
  903SOL     OW 3798   1.187   1.792   1.616
  903SOL    HW1 3799   1.211   1.852   1.540
  903SOL    HW2 3800   1.194   1.697   1.586
  904SOL     OW 3801   0.317   0.251   1.801
  904SOL    HW1 3802   0.388   0.322   1.807
  904SOL    HW2 3803   0.229   0.290   1.829
  905SOL     OW 3804   1.466   1.417   0.953
  905SOL    HW1 3805   1.407   1.423   1.033
  905SOL    HW2 3806   1.451   1.329   0.907
  906SOL     OW 3807   1.667   1.714   0.572
  906SOL    HW1 3808   1.626   1.691   0.484
  906SOL    HW2 3809   1.649   1.640   0.637
  907SOL     OW 3810   0.598   0.729   0.270
  907SOL    HW1 3811   0.622   0.798   0.202
  907SOL    HW2 3812   0.520   0.762   0.324
  908SOL     OW 3813   1.281   0.345   0.944
  908SOL    HW1 3814   1.195   0.295   0.931
  908SOL    HW2 3815   1.343   0.291   1.000
  909SOL     OW 3816   1.576   1.662   0.307
  909SOL    HW1 3817   1.665   1.708   0.310
  909SOL    HW2 3818   1.555   1.638   0.212
  910SOL     OW 3819   0.807   0.605   1.465
  910SOL    HW1 3820   0.760   0.602   1.554
  910SOL    HW2 3821   0.756   0.550   1.399
  911SOL     OW 3822   1.394   0.469   1.674
  911SOL    HW1 3823   1.374   0.512   1.762
  911SOL    HW2 3824   1.472   0.407   1.683
  912SOL     OW 3825   0.973   0.890   1.572
  912SOL    HW1 3826   1.019   0.806   1.543
  912SOL    HW2 3827   0.917   0.924   1.497
  913SOL     OW 3828   0.991   0.410   1.242
  913SOL    HW1 3829   0.914   0.444   1.296
  913SOL    HW2 3830   0.957   0.359   1.163
  914SOL     OW 3831   1.041   0.701   0.429
  914SOL    HW1 3832   1.067   0.697   0.525
  914SOL    HW2 3833   0.956   0.650   0.415
  915SOL     OW 3834   0.076   0.811   0.789
  915SOL    HW1 3835   0.175   0.799   0.798
  915SOL    HW2 3836   0.052   0.906   0.810
  916SOL     OW 3837   0.130   1.821   1.571
  916SOL    HW1 3838   0.120   1.806   1.670
  916SOL    HW2 3839   0.044   1.857   1.535
  917SOL     OW 3840   0.865   0.348   0.195
  917SOL    HW1 3841   0.924   0.411   0.146
  917SOL    HW2 3842   0.884   0.254   0.166
  918SOL     OW 3843   1.719   0.585   1.831
  918SOL    HW1 3844   1.693   0.674   1.795
  918SOL    HW2 3845   1.717   0.517   1.758
  919SOL     OW 3846   1.362   1.144   0.545
  919SOL    HW1 3847   1.445   1.115   0.497
  919SOL    HW2 3848   1.313   1.211   0.489
  920SOL     OW 3849   0.550   0.196   0.885
  920SOL    HW1 3850   0.545   0.191   0.985
  920SOL    HW2 3851   0.552   0.292   0.856
  921SOL     OW 3852   1.008   1.456   0.477
  921SOL    HW1 3853   0.962   1.528   0.425
  921SOL    HW2 3854   1.004   1.476   0.575
  922SOL     OW 3855   0.351   1.801   0.853
  922SOL    HW1 3856   0.401   1.715   0.859
  922SOL    HW2 3857   0.416   1.878   0.850
  923SOL     OW 3858   1.795   1.066   0.873
  923SOL    HW1 3859   1.733   1.051   0.797
  923SOL    HW2 3860   1.743   1.077   0.958
  924SOL     OW 3861   1.227   1.550   1.506
  924SOL    HW1 3862   1.233   1.473   1.570
  924SOL    HW2 3863   1.175   1.524   1.426
  925SOL     OW 3864   0.321   0.943   0.242
  925SOL    HW1 3865   0.403   0.982   0.200
  925SOL    HW2 3866   0.294   0.861   0.193
  926SOL     OW 3867   1.458   0.735   0.728
  926SOL    HW1 3868   1.453   0.670   0.803
  926SOL    HW2 3869   1.538   0.794   0.741
  927SOL     OW 3870   0.461   1.266   1.727
  927SOL    HW1 3871   0.411   1.267   1.641
  927SOL    HW2 3872   0.398   1.248   1.803
  928SOL     OW 3873   1.111   1.776   0.237
  928SOL    HW1 3874   1.051   1.714   0.287
  928SOL    HW2 3875   1.142   1.732   0.152
  929SOL     OW 3876   0.202   0.285   1.498
  929SOL    HW1 3877   0.122   0.345   1.485
  929SOL    HW2 3878   0.192   0.236   1.584
  930SOL     OW 3879   1.632   1.377   0.081
  930SOL    HW1 3880   1.600   1.471   0.071
  930SOL    HW2 3881   1.556   1.314   0.069
  931SOL     OW 3882   0.464   1.743   0.323
  931SOL    HW1 3883   0.497   1.782   0.409
  931SOL    HW2 3884   0.540   1.736   0.258
  932SOL     OW 3885   1.400   0.107   0.426
  932SOL    HW1 3886   1.376   0.070   0.336
  932SOL    HW2 3887   1.499   0.123   0.430
  933SOL     OW 3888   0.249   1.785   1.241
  933SOL    HW1 3889   0.306   1.720   1.291
  933SOL    HW2 3890   0.233   1.752   1.148
  934SOL     OW 3891   0.940   1.698   0.904
  934SOL    HW1 3892   1.020   1.641   0.925
  934SOL    HW2 3893   0.891   1.658   0.827
  935SOL     OW 3894   0.382   0.700   0.480
  935SOL    HW1 3895   0.427   0.610   0.477
  935SOL    HW2 3896   0.288   0.689   0.513
  936SOL     OW 3897   1.547   0.222   1.729
  936SOL    HW1 3898   1.542   0.259   1.821
  936SOL    HW2 3899   1.475   0.153   1.717
  937SOL     OW 3900   0.614   0.122   0.117
  937SOL    HW1 3901   0.712   0.100   0.124
  937SOL    HW2 3902   0.583   0.105   0.024
  938SOL     OW 3903   0.781   0.264   1.749
  938SOL    HW1 3904   0.848   0.203   1.792
  938SOL    HW2 3905   0.708   0.283   1.814
  939SOL     OW 3906   0.888   1.514   1.195
  939SOL    HW1 3907   0.865   1.489   1.101
  939SOL    HW2 3908   0.949   1.445   1.234
  940SOL     OW 3909   1.351   0.590   1.433
  940SOL    HW1 3910   1.379   0.547   1.518
  940SOL    HW2 3911   1.376   0.686   1.434
  941SOL     OW 3912   0.803   1.402   0.924
  941SOL    HW1 3913   0.893   1.416   0.882
  941SOL    HW2 3914   0.732   1.404   0.853
  942SOL     OW 3915   0.922   0.503   0.899
  942SOL    HW1 3916   0.897   0.494   0.803
  942SOL    HW2 3917   0.970   0.421   0.930
  943SOL     OW 3918   0.539   0.064   0.512
  943SOL    HW1 3919   0.458   0.065   0.570
  943SOL    HW2 3920   0.542   0.147   0.457
  944SOL     OW 3921   1.434   1.188   0.041
  944SOL    HW1 3922   1.466   1.112   0.098
  944SOL    HW2 3923   1.342   1.215   0.071
  945SOL     OW 3924   0.297   0.035   0.171
  945SOL    HW1 3925   0.346   0.119   0.150
  945SOL    HW2 3926   0.359  -0.030   0.216
  946SOL     OW 3927   0.935   0.236   0.480
  946SOL    HW1 3928   0.887   0.277   0.402
  946SOL    HW2 3929   1.034   0.234   0.461
  947SOL     OW 3930   1.076   0.683   1.464
  947SOL    HW1 3931   0.996   0.622   1.467
  947SOL    HW2 3932   1.157   0.630   1.440
  948SOL     OW 3933   1.227   1.570   0.793
  948SOL    HW1 3934   1.248   1.644   0.728
  948SOL    HW2 3935   1.295   1.570   0.866
  949SOL     OW 3936   0.459   1.152   0.741
  949SOL    HW1 3937   0.388   1.125   0.806
  949SOL    HW2 3938   0.433   1.124   0.648
  950SOL     OW 3939   1.271   1.797   0.591
  950SOL    HW1 3940   1.315   1.861   0.527
  950SOL    HW2 3941   1.221   1.849   0.661
  951SOL     OW 3942   1.032   0.549   0.016
  951SOL    HW1 3943   0.991   0.631  -0.023
  951SOL    HW2 3944   1.096   0.575   0.089
  952SOL     OW 3945   0.078   0.556   1.386
  952SOL    HW1 3946   0.170   0.555   1.345
  952SOL    HW2 3947   0.072   0.630   1.453
  953SOL     OW 3948   0.561   0.222   1.147
  953SOL    HW1 3949   0.599   0.138   1.184
  953SOL    HW2 3950   0.473   0.241   1.191
  954SOL     OW 3951   0.866   0.454   0.642
  954SOL    HW1 3952   0.834   0.526   0.580
  954SOL    HW2 3953   0.890   0.373   0.589
  955SOL     OW 3954   1.017   0.039   0.753
  955SOL    HW1 3955   0.945   0.044   0.684
  955SOL    HW2 3956   0.993  -0.030   0.822
  956SOL     OW 3957   1.429   1.173   0.867
  956SOL    HW1 3958   1.374   1.089   0.860
  956SOL    HW2 3959   1.455   1.202   0.775
  957SOL     OW 3960   1.466   0.590   0.992
  957SOL    HW1 3961   1.436   0.495   0.999
  957SOL    HW2 3962   1.539   0.606   1.058
  958SOL     OW 3963   1.857   0.833   0.377
  958SOL    HW1 3964   1.899   0.769   0.441
  958SOL    HW2 3965   1.819   0.782   0.299
  959SOL     OW 3966   0.488   1.385   0.174
  959SOL    HW1 3967   0.401   1.370   0.221
  959SOL    HW2 3968   0.471   1.411   0.079
  960SOL     OW 3969   1.664   1.280   0.657
  960SOL    HW1 3970   1.763   1.288   0.671
  960SOL    HW2 3971   1.619   1.364   0.688
  961SOL     OW 3972   1.390   0.575   0.078
  961SOL    HW1 3973   1.336   0.554   0.159
  961SOL    HW2 3974   1.481   0.534   0.087
  962SOL     OW 3975   0.527   0.256   0.328
  962SOL    HW1 3976   0.554   0.197   0.253
  962SOL    HW2 3977   0.527   0.351   0.297
  963SOL     OW 3978   1.754   1.223   1.588
  963SOL    HW1 3979   1.845   1.184   1.575
  963SOL    HW2 3980   1.762   1.319   1.612
  964SOL     OW 3981   1.064   1.347   1.340
  964SOL    HW1 3982   0.984   1.324   1.395
  964SOL    HW2 3983   1.147   1.321   1.389
  965SOL     OW 3984   1.592   1.629   1.625
  965SOL    HW1 3985   1.619   1.663   1.535
  965SOL    HW2 3986   1.671   1.591   1.671
  966SOL     OW 3987   1.111   1.195   1.100
  966SOL    HW1 3988   1.071   1.239   1.181
  966SOL    HW2 3989   1.070   1.232   1.017
  967SOL     OW 3990   1.638   1.099   1.079
  967SOL    HW1 3991   1.643   1.180   1.138
  967SOL    HW2 3992   1.552   1.101   1.028
  968SOL     OW 3993   0.915   0.089   1.402
  968SOL    HW1 3994   0.940   0.069   1.307
  968SOL    HW2 3995   0.987   0.145   1.444
  969SOL     OW 3996   0.980   1.116   1.719
  969SOL    HW1 3997   0.881   1.122   1.729
  969SOL    HW2 3998   1.003   1.036   1.663
  970SOL     OW 3999   0.705   1.050   0.368
  970SOL    HW1 4000   0.691   1.057   0.467
  970SOL    HW2 4001   0.789   0.999   0.350
  971SOL     OW 4002   0.410   0.813   1.251
  971SOL    HW1 4003   0.496   0.825   1.301
  971SOL    HW2 4004   0.368   0.726   1.278
  972SOL     OW 4005   1.274   0.386   1.262
  972SOL    HW1 4006   1.295   0.460   1.326
  972SOL    HW2 4007   1.185   0.403   1.219
  973SOL     OW 4008   0.064   1.564   1.331
  973SOL    HW1 4009   0.018   1.646   1.297
  973SOL    HW2 4010   0.162   1.583   1.340
  974SOL     OW 4011   0.367   1.100   0.501
  974SOL    HW1 4012   0.360   1.183   0.445
  974SOL    HW2 4013   0.371   1.020   0.441
  975SOL     OW 4014   0.566   0.537   0.865
  975SOL    HW1 4015   0.578   0.603   0.791
  975SOL    HW2 4016   0.612   0.571   0.948
  976SOL     OW 4017   1.252   1.348   0.388
  976SOL    HW1 4018   1.302   1.425   0.428
  976SOL    HW2 4019   1.157   1.350   0.420
  977SOL     OW 4020   1.272   1.445   1.142
  977SOL    HW1 4021   1.319   1.458   1.229
  977SOL    HW2 4022   1.206   1.371   1.151
  978SOL     OW 4023   1.582   0.639   0.472
  978SOL    HW1 4024   1.551   0.700   0.545
  978SOL    HW2 4025   1.632   0.691   0.403
  979SOL     OW 4026   0.354   1.510   1.329
  979SOL    HW1 4027   0.333   1.466   1.242
  979SOL    HW2 4028   0.451   1.536   1.332
  980SOL     OW 4029   0.402   0.751   1.598
  980SOL    HW1 4030   0.470   0.806   1.551
  980SOL    HW2 4031   0.442   0.663   1.625
  981SOL     OW 4032   1.587   0.779   1.670
  981SOL    HW1 4033   1.495   0.817   1.665
  981SOL    HW2 4034   1.647   0.826   1.605
  982SOL     OW 4035   1.013   0.105   1.770
  982SOL    HW1 4036   1.019   0.190   1.718
  982SOL    HW2 4037   1.045   0.029   1.713
  983SOL     OW 4038   0.504   0.050   1.740
  983SOL    HW1 4039   0.462  -0.007   1.670
  983SOL    HW2 4040   0.438   0.119   1.772
  984SOL     OW 4041   0.573   0.870   1.029
  984SOL    HW1 4042   0.617   0.959   1.020
  984SOL    HW2 4043   0.510   0.870   1.106
  985SOL     OW 4044   1.360   0.862   1.045
  985SOL    HW1 4045   1.285   0.862   0.979
  985SOL    HW2 4046   1.397   0.770   1.054
  986SOL     OW 4047   1.209   0.525   0.275
  986SOL    HW1 4048   1.222   0.441   0.329
  986SOL    HW2 4049   1.180   0.599   0.335
  987SOL     OW 4050   0.307   0.213   1.231
  987SOL    HW1 4051   0.284   0.250   1.321
  987SOL    HW2 4052   0.277   0.118   1.225
  988SOL     OW 4053   0.037   1.310   1.282
  988SOL    HW1 4054   0.090   1.261   1.350
  988SOL    HW2 4055   0.059   1.408   1.287
  989SOL     OW 4056   0.732   0.634   1.064
  989SOL    HW1 4057   0.791   0.608   0.988
  989SOL    HW2 4058   0.704   0.730   1.053
  990SOL     OW 4059   1.728   0.935   1.854
  990SOL    HW1 4060   1.682   0.928   1.765
  990SOL    HW2 4061   1.666   0.979   1.920
  991SOL     OW 4062   0.307   0.063   0.618
  991SOL    HW1 4063   0.296   0.157   0.651
  991SOL    HW2 4064   0.302   0.000   0.695
  992SOL     OW 4065   1.622   0.367   0.374
  992SOL    HW1 4066   1.624   0.291   0.438
  992SOL    HW2 4067   1.574   0.444   0.414
  993SOL     OW 4068   1.023   0.766   0.966
  993SOL    HW1 4069   1.038   0.787   1.062
  993SOL    HW2 4070   0.993   0.671   0.957
  994SOL     OW 4071   0.980   1.573   1.700
  994SOL    HW1 4072   0.960   1.617   1.612
  994SOL    HW2 4073   1.019   1.482   1.684
  995SOL     OW 4074   1.859   1.518   1.605
  995SOL    HW1 4075   1.873   1.545   1.510
  995SOL    HW2 4076   1.942   1.540   1.658
  996SOL     OW 4077   0.350   0.898   1.804
  996SOL    HW1 4078   0.426   0.942   1.852
  996SOL    HW2 4079   0.385   0.851   1.722
  997SOL     OW 4080   1.540   0.274   0.125
  997SOL    HW1 4081   1.479   0.199   0.148
  997SOL    HW2 4082   1.562   0.326   0.208
  998SOL     OW 4083   1.303   0.838   0.042
  998SOL    HW1 4084   1.337   0.745   0.057
  998SOL    HW2 4085   1.321   0.865  -0.053
  999SOL     OW 4086   1.068   1.333   0.849
  999SOL    HW1 4087   1.075   1.249   0.794
  999SOL    HW2 4088   1.130   1.402   0.813
 1000SOL     OW 4089   0.319   0.810   0.949
 1000SOL    HW1 4090   0.412   0.846   0.954
 1000SOL    HW2 4091   0.313   0.725   1.001
 1001SOL     OW 4092   0.339   0.509   1.006
 1001SOL    HW1 4093   0.287   0.426   0.989
 1001SOL    HW2 4094   0.416   0.514   0.942
 1002SOL     OW 4095   1.138   0.380   1.678
 1002SOL    HW1 4096   1.093   0.443   1.742
 1002SOL    HW2 4097   1.231   0.411   1.661
 1003SOL     OW 4098   1.160   0.207   1.477
 1003SOL    HW1 4099   1.160   0.271   1.554
 1003SOL    HW2 4100   1.188   0.255   1.394
 1004SOL     OW 4101   0.008   1.326   0.200
 1004SOL    HW1 4102  -0.085   1.347   0.169
 1004SOL    HW2 4103   0.018   1.227   0.213
 1005SOL     OW 4104   0.088   1.801   0.927
 1005SOL    HW1 4105   0.046   1.715   0.900
 1005SOL    HW2 4106   0.182   1.804   0.893
 1006SOL     OW 4107   0.504   1.568   0.910
 1006SOL    HW1 4108   0.570   1.642   0.919
 1006SOL    HW2 4109   0.548   1.489   0.868
 1007SOL     OW 4110   1.002   0.796   1.238
 1007SOL    HW1 4111   1.043   0.764   1.324
 1007SOL    HW2 4112   0.906   0.769   1.235
 1008SOL     OW 4113   0.040   0.544   1.114
 1008SOL    HW1 4114   0.125   0.511   1.073
 1008SOL    HW2 4115   0.053   0.559   1.212
 1009SOL     OW 4116   0.189   0.520   1.722
 1009SOL    HW1 4117   0.248   0.480   1.652
 1009SOL    HW2 4118   0.131   0.591   1.681
 1010SOL     OW 4119   1.369   0.950   1.660
 1010SOL    HW1 4120   1.408   1.039   1.680
 1010SOL    HW2 4121   1.379   0.930   1.563
 1011SOL     OW 4122   0.815   0.572   0.325
 1011SOL    HW1 4123   0.822   0.483   0.279
 1011SOL    HW2 4124   0.721   0.606   0.317
 1012SOL     OW 4125   1.657   0.604   1.206
 1012SOL    HW1 4126   1.619   0.535   1.268
 1012SOL    HW2 4127   1.739   0.568   1.162
 1013SOL     OW 4128   0.252   1.564   1.744
 1013SOL    HW1 4129   0.222   1.621   1.820
 1013SOL    HW2 4130   0.245   1.467   1.770
 1014SOL     OW 4131   0.671   0.464   1.269
 1014SOL    HW1 4132   0.637   0.375   1.239
 1014SOL    HW2 4133   0.697   0.518   1.189
 1015SOL     OW 4134   0.930   1.678   1.465
 1015SOL    HW1 4135   0.906   1.660   1.370
 1015SOL    HW2 4136   0.960   1.772   1.475
 1016SOL     OW 4137   0.473   0.500   0.191
 1016SOL    HW1 4138   0.534   0.580   0.195
 1016SOL    HW2 4139   0.378   0.531   0.198
 1017SOL     OW 4140   0.159   1.137   1.466
 1017SOL    HW1 4141   0.181   1.076   1.542
 1017SOL    HW2 4142   0.169   1.088   1.380
 1018SOL     OW 4143   1.347   1.059   1.234
 1018SOL    HW1 4144   1.371   0.996   1.160
 1018SOL    HW2 4145   1.257   1.099   1.216
 1019SOL     OW 4146   1.302   0.855   0.309
 1019SOL    HW1 4147   1.216   0.824   0.351
 1019SOL    HW2 4148   1.298   0.841   0.210
 1020SOL     OW 4149   1.759   1.747   1.154
 1020SOL    HW1 4150   1.820   1.777   1.081
 1020SOL    HW2 4151   1.721   1.658   1.132
 1021SOL     OW 4152   1.252   1.731   1.128
 1021SOL    HW1 4153   1.336   1.736   1.074
 1021SOL    HW2 4154   1.229   1.635   1.146
 1022SOL     OW 4155   0.083   1.258   1.022
 1022SOL    HW1 4156   0.078   1.257   1.122
 1022SOL    HW2 4157   0.000   1.217   0.984
 1023SOL     OW 4158   0.688   1.662   1.716
 1023SOL    HW1 4159   0.632   1.743   1.725
 1023SOL    HW2 4160   0.740   1.666   1.630
 1024SOL     OW 4161   0.903   0.086   0.133
 1024SOL    HW1 4162   0.954   0.087   0.047
 1024SOL    HW2 4163   0.959   0.044   0.204
 1025SOL     OW 4164   1.726   0.135   0.523
 1025SOL    HW1 4165   1.799   0.118   0.456
 1025SOL    HW2 4166   1.695   0.048   0.561
 1026SOL     OW 4167   1.388   1.573   0.477
 1026SOL    HW1 4168   1.455   1.585   0.403
 1026SOL    HW2 4169   1.348   1.662   0.500
 1027SOL     OW 4170   0.130   1.794   1.851
 1027SOL    HW1 4171   0.089   1.720   1.904
 1027SOL    HW2 4172   0.194   1.845   1.909
 1028SOL     OW 4173   1.280   0.927   0.672
 1028SOL    HW1 4174   1.340   0.846   0.674
 1028SOL    HW2 4175   1.320   0.996   0.612
 1029SOL     OW 4176   0.830   1.273   1.422
 1029SOL    HW1 4177   0.825   1.306   1.517
 1029SOL    HW2 4178   0.744   1.292   1.376
 1030SOL     OW 4179   0.672   1.616   0.154
 1030SOL    HW1 4180   0.681   1.626   0.055
 1030SOL    HW2 4181   0.632   1.527   0.175
 1031SOL     OW 4182   1.650   1.720   1.394
 1031SOL    HW1 4183   1.703   1.730   1.310
 1031SOL    HW2 4184   1.623   1.810   1.428
 1032SOL     OW 4185   1.841   0.175   0.963
 1032SOL    HW1 4186   1.880   0.090   0.927
 1032SOL    HW2 4187   1.743   0.177   0.944
 1033SOL     OW 4188   0.263   0.326   0.720
 1033SOL    HW1 4189   0.184   0.377   0.686
 1033SOL    HW2 4190   0.254   0.311   0.818
 1034SOL     OW 4191   1.194   1.612   0.031
 1034SOL    HW1 4192   1.200   1.519   0.068
 1034SOL    HW2 4193   1.135   1.612  -0.049
 1035SOL     OW 4194   0.822   1.002   1.372
 1035SOL    HW1 4195   0.862   1.001   1.280
 1035SOL    HW2 4196   0.832   1.094   1.412
 1036SOL     OW 4197   0.916   0.910   0.291
 1036SOL    HW1 4198   0.979   0.948   0.223
 1036SOL    HW2 4199   0.956   0.827   0.330
 1037SOL     OW 4200   1.504   1.607   0.044
 1037SOL    HW1 4201   1.412   1.644   0.051
 1037SOL    HW2 4202   1.542   1.627  -0.046
 1038SOL     OW 4203   0.372   1.288   1.490
 1038SOL    HW1 4204   0.359   1.381   1.456
 1038SOL    HW2 4205   0.288   1.236   1.477
 1039SOL     OW 4206   1.614   1.292   1.289
 1039SOL    HW1 4207   1.674   1.295   1.369
 1039SOL    HW2 4208   1.539   1.356   1.302
 1040SOL     OW 4209   1.039   1.098   0.696
 1040SOL    HW1 4210   0.969   1.051   0.750
 1040SOL    HW2 4211   1.098   1.030   0.653
 1041SOL     OW 4212   1.014   0.236   0.971
 1041SOL    HW1 4213   1.006   0.200   0.878
 1041SOL    HW2 4214   1.012   0.160   1.036
 1042SOL     OW 4215   0.590   1.487   0.491
 1042SOL    HW1 4216   0.632   1.429   0.421
 1042SOL    HW2 4217   0.546   1.566   0.447
 1043SOL     OW 4218   1.709   0.385   1.381
 1043SOL    HW1 4219   1.782   0.454   1.385
 1043SOL    HW2 4220   1.737   0.310   1.322
 1044SOL     OW 4221   0.255   1.348   0.290
 1044SOL    HW1 4222   0.159   1.349   0.263
 1044SOL    HW2 4223   0.267   1.401   0.374
 1045SOL     OW 4224   0.105   1.013   1.726
 1045SOL    HW1 4225   0.028   0.980   1.780
 1045SOL    HW2 4226   0.190   0.983   1.768
 1046SOL     OW 4227   0.672   0.203   1.489
 1046SOL    HW1 4228   0.762   0.187   1.449
 1046SOL    HW2 4229   0.680   0.208   1.588
 1047SOL     OW 4230   0.075   0.345   0.033
 1047SOL    HW1 4231  -0.017   0.317   0.004
 1047SOL    HW2 4232   0.106   0.422  -0.023
 1048SOL     OW 4233   1.440   0.856   1.398
 1048SOL    HW1 4234   1.383   0.908   1.335
 1048SOL    HW2 4235   1.536   0.868   1.374
 1049SOL     OW 4236   0.072   0.166   0.318
 1049SOL    HW1 4237   0.055   0.249   0.264
 1049SOL    HW2 4238   0.162   0.129   0.296
 1050SOL     OW 4239   1.183   1.335   0.119
 1050SOL    HW1 4240   1.084   1.324   0.121
 1050SOL    HW2 4241   1.217   1.350   0.212
 1051SOL     OW 4242   0.613   0.842   1.431
 1051SOL    HW1 4243   0.669   0.923   1.414
 1051SOL    HW2 4244   0.672   0.762   1.434
 1052SOL     OW 4245   1.493   1.767   0.959
 1052SOL    HW1 4246   1.526   1.831   0.890
 1052SOL    HW2 4247   1.559   1.761   1.034
 1053SOL     OW 4248   0.716   0.565   1.708
 1053SOL    HW1 4249   0.735   0.630   1.782
 1053SOL    HW2 4250   0.776   0.485   1.717
 1054SOL     OW 4251   1.450   1.220   1.633
 1054SOL    HW1 4252   1.441   1.210   1.732
 1054SOL    HW2 4253   1.546   1.213   1.607
 1055SOL     OW 4254   0.390   1.741   1.560
 1055SOL    HW1 4255   0.299   1.782   1.558
 1055SOL    HW2 4256   0.383   1.647   1.592
 1056SOL     OW 4257   1.674   0.883   1.254
 1056SOL    HW1 4258   1.647   0.794   1.217
 1056SOL    HW2 4259   1.675   0.951   1.181
 1057SOL     OW 4260   1.225   0.325   0.449
 1057SOL    HW1 4261   1.290   0.251   0.438
 1057SOL    HW2 4262   1.245   0.375   0.533
 1058SOL     OW 4263   0.594   0.745   0.652
 1058SOL    HW1 4264   0.644   0.830   0.633
 1058SOL    HW2 4265   0.506   0.747   0.604
 1059SOL     OW 4266   1.777   0.342   1.642
 1059SOL    HW1 4267   1.760   0.373   1.548
 1059SOL    HW2 4268   1.693   0.305   1.680
 1060SOL     OW 4269   1.730   0.934   1.517
 1060SOL    HW1 4270   1.768   1.025   1.532
 1060SOL    HW2 4271   1.722   0.917   1.418
 1061SOL     OW 4272   0.859   1.374   0.016
 1061SOL    HW1 4273   0.813   1.389   0.104
 1061SOL    HW2 4274   0.903   1.459  -0.014
 1062SOL     OW 4275   0.661   1.790   0.953
 1062SOL    HW1 4276   0.615   1.878   0.940
 1062SOL    HW2 4277   0.760   1.802   0.946
 1063SOL     OW 4278   0.859   0.956   0.861
 1063SOL    HW1 4279   0.913   0.887   0.909
 1063SOL    HW2 4280   0.827   1.025   0.927
 1064SOL     OW 4281   1.083   0.984   0.087
 1064SOL    HW1 4282   1.060   1.037   0.005
 1064SOL    HW2 4283   1.164   0.928   0.068
 1065SOL     OW 4284   1.861   1.569   0.851
 1065SOL    HW1 4285   1.790   1.557   0.781
 1065SOL    HW2 4286   1.862   1.490   0.911
 1066SOL     OW 4287   0.221   1.314   1.844
 1066SOL    HW1 4288   0.156   1.241   1.823
 1066SOL    HW2 4289   0.225   1.328   1.942
 1067SOL     OW 4290   0.079   1.240   0.653
 1067SOL    HW1 4291   0.078   1.193   0.741
 1067SOL    HW2 4292   0.161   1.212   0.602
 1068SOL     OW 4293   0.672   1.391   1.624
 1068SOL    HW1 4294   0.594   1.341   1.662
 1068SOL    HW2 4295   0.669   1.486   1.655
 1069SOL     OW 4296   1.824   0.192   1.227
 1069SOL    HW1 4297   1.820   0.102   1.271
 1069SOL    HW2 4298   1.827   0.181   1.128
 1070SOL     OW 4299   0.428   0.424   0.520
 1070SOL    HW1 4300   0.458   0.352   0.458
 1070SOL    HW2 4301   0.389   0.384   0.603
 1071SOL     OW 4302   1.705   1.487   1.104
 1071SOL    HW1 4303   1.612   1.462   1.077
 1071SOL    HW2 4304   1.731   1.437   1.186
 1072SOL     OW 4305   0.317   0.547   1.280
 1072SOL    HW1 4306   0.355   0.488   1.352
 1072SOL    HW2 4307   0.357   0.521   1.192
 1073SOL     OW 4308   0.812   1.586   0.687
 1073SOL    HW1 4309   0.844   1.596   0.593
 1073SOL    HW2 4310   0.733   1.524   0.689
 1074SOL     OW 4311   1.424   0.214   1.112
 1074SOL    HW1 4312   1.476   0.149   1.167
 1074SOL    HW2 4313   1.375   0.277   1.173
 1075SOL     OW 4314   1.001   0.034   1.154
 1075SOL    HW1 4315   0.938  -0.038   1.123
 1075SOL    HW2 4316   1.094  -0.002   1.154
 1076SOL     OW 4317   0.770   1.330   0.301
 1076SOL    HW1 4318   0.724   1.243   0.318
 1076SOL    HW2 4319   0.861   1.327   0.342
 1077SOL     OW 4320   0.618   1.567   1.284
 1077SOL    HW1 4321   0.613   1.649   1.341
 1077SOL    HW2 4322   0.707   1.564   1.239
 1078SOL     OW 4323   1.352   0.052   0.168
 1078SOL    HW1 4324   1.387   0.011   0.084
 1078SOL    HW2 4325   1.262   0.014   0.188
 1079SOL     OW 4326   1.300   0.453   0.691
 1079SOL    HW1 4327   1.241   0.533   0.695
 1079SOL    HW2 4328   1.315   0.418   0.784
 1080SOL     OW 4329   1.593   0.221   0.882
 1080SOL    HW1 4330   1.509   0.220   0.936
 1080SOL    HW2 4331   1.595   0.304   0.826
 1081SOL     OW 4332   0.039   1.077   0.300
 1081SOL    HW1 4333   0.138   1.066   0.291
 1081SOL    HW2 4334  -0.001   0.991   0.332
 1082SOL     OW 4335   0.875   1.646   0.337
 1082SOL    HW1 4336   0.798   1.611   0.283
 1082SOL    HW2 4337   0.843   1.717   0.399
 1083SOL     OW 4338   0.230   0.628   1.975
 1083SOL    HW1 4339   0.137   0.626   2.012
 1083SOL    HW2 4340   0.231   0.589   1.883
 1084SOL     OW 4341   0.225   0.275   2.858
 1084SOL    HW1 4342   0.260   0.258   2.950
 1084SOL    HW2 4343   0.137   0.230   2.846
 1085SOL     OW 4344   0.019   0.368   2.509
 1085SOL    HW1 4345  -0.063   0.411   2.548
 1085SOL    HW2 4346  -0.009   0.295   2.446
 1086SOL     OW 4347   0.569   1.275   3.027
 1086SOL    HW1 4348   0.476   1.268   2.990
 1086SOL    HW2 4349   0.580   1.364   3.071
 1087SOL     OW 4350   1.555   1.511   2.565
 1087SOL    HW1 4351   1.498   1.495   2.646
 1087SOL    HW2 4352   1.496   1.521   2.485
 1088SOL     OW 4353   1.135   0.703   2.579
 1088SOL    HW1 4354   1.192   0.781   2.554
 1088SOL    HW2 4355   1.075   0.729   2.655
 1089SOL     OW 4356   1.755   0.607   2.093
 1089SOL    HW1 4357   1.743   0.594   1.994
 1089SOL    HW2 4358   1.725   0.526   2.142
 1090SOL     OW 4359   0.768   1.144   2.885
 1090SOL    HW1 4360   0.690   1.161   2.945
 1090SOL    HW2 4361   0.802   1.231   2.849
 1091SOL     OW 4362   0.850   0.798   3.685
 1091SOL    HW1 4363   0.846   0.874   3.750
 1091SOL    HW2 4364   0.872   0.834   3.594
 1092SOL     OW 4365   0.685   1.012   2.527
 1092SOL    HW1 4366   0.754   0.996   2.597
 1092SOL    HW2 4367   0.612   1.069   2.565
 1093SOL     OW 4368   0.686   1.161   3.665
 1093SOL    HW1 4369   0.746   1.240   3.679
 1093SOL    HW2 4370   0.600   1.192   3.624
 1094SOL     OW 4371   0.335   1.435   2.923
 1094SOL    HW1 4372   0.257   1.404   2.870
 1094SOL    HW2 4373   0.393   1.493   2.866
 1095SOL     OW 4374   1.460   1.505   3.201
 1095SOL    HW1 4375   1.484   1.599   3.227
 1095SOL    HW2 4376   1.444   1.451   3.283
 1096SOL     OW 4377   0.438   0.392   3.361
 1096SOL    HW1 4378   0.520   0.336   3.370
 1096SOL    HW2 4379   0.357   0.334   3.365
 1097SOL     OW 4380   1.603   0.447   2.599
 1097SOL    HW1 4381   1.529   0.493   2.549
 1097SOL    HW2 4382   1.654   0.515   2.652
 1098SOL     OW 4383   0.231   1.713   2.345
 1098SOL    HW1 4384   0.265   1.790   2.399
 1098SOL    HW2 4385   0.275   1.713   2.255
 1099SOL     OW 4386   1.127   1.341   3.552
 1099SOL    HW1 4387   1.174   1.341   3.640
 1099SOL    HW2 4388   1.079   1.254   3.541
 1100SOL     OW 4389   0.230   1.434   2.400
 1100SOL    HW1 4390   0.204   1.530   2.400
 1100SOL    HW2 4391   0.159   1.380   2.445
 1101SOL     OW 4392   0.240   1.091   2.748
 1101SOL    HW1 4393   0.254   1.007   2.800
 1101SOL    HW2 4394   0.185   1.155   2.803
 1102SOL     OW 4395   0.620   1.786   3.301
 1102SOL    HW1 4396   0.528   1.769   3.336
 1102SOL    HW2 4397   0.648   1.878   3.327
 1103SOL     OW 4398   0.606   0.964   1.985
 1103SOL    HW1 4399   0.613   1.048   1.931
 1103SOL    HW2 4400   0.652   0.977   2.073
 1104SOL     OW 4401   1.594   0.114   3.342
 1104SOL    HW1 4402   1.576   0.181   3.270
 1104SOL    HW2 4403   1.591   0.160   3.431
 1105SOL     OW 4404   0.122   0.643   2.425
 1105SOL    HW1 4405   0.077   0.555   2.442
 1105SOL    HW2 4406   0.121   0.697   2.509
 1106SOL     OW 4407   1.842   1.767   2.221
 1106SOL    HW1 4408   1.896   1.738   2.301
 1106SOL    HW2 4409   1.872   1.857   2.192
 1107SOL     OW 4410   0.027   1.596   1.979
 1107SOL    HW1 4411   0.008   1.500   2.000
 1107SOL    HW2 4412  -0.006   1.654   2.054
 1108SOL     OW 4413   1.689   0.922   2.474
 1108SOL    HW1 4414   1.784   0.893   2.482
 1108SOL    HW2 4415   1.681   0.987   2.399
 1109SOL     OW 4416   1.641   1.108   2.294
 1109SOL    HW1 4417   1.727   1.110   2.242
 1109SOL    HW2 4418   1.655   1.155   2.382
 1110SOL     OW 4419   0.113   0.737   3.459
 1110SOL    HW1 4420   0.201   0.724   3.504
 1110SOL    HW2 4421   0.100   0.834   3.437
 1111SOL     OW 4422   0.613   1.365   2.588
 1111SOL    HW1 4423   0.564   1.278   2.597
 1111SOL    HW2 4424   0.590   1.408   2.501
 1112SOL     OW 4425   1.293   1.228   3.285
 1112SOL    HW1 4426   1.330   1.155   3.227
 1112SOL    HW2 4427   1.345   1.233   3.370
 1113SOL     OW 4428   0.809   0.004   2.364
 1113SOL    HW1 4429   0.849   0.095   2.355
 1113SOL    HW2 4430   0.709   0.012   2.370
 1114SOL     OW 4431   0.197   0.976   3.126
 1114SOL    HW1 4432   0.286   0.931   3.112
 1114SOL    HW2 4433   0.124   0.911   3.107
 1115SOL     OW 4434   1.525   0.999   2.052
 1115SOL    HW1 4435   1.462   0.923   2.065
 1115SOL    HW2 4436   1.573   1.017   2.138
 1116SOL     OW 4437   1.187   1.792   3.478
 1116SOL    HW1 4438   1.211   1.852   3.402
 1116SOL    HW2 4439   1.194   1.697   3.448
 1117SOL     OW 4440   0.317   0.251   3.663
 1117SOL    HW1 4441   0.388   0.322   3.669
 1117SOL    HW2 4442   0.229   0.290   3.691
 1118SOL     OW 4443   1.466   1.417   2.815
 1118SOL    HW1 4444   1.407   1.423   2.895
 1118SOL    HW2 4445   1.451   1.329   2.769
 1119SOL     OW 4446   1.667   1.714   2.434
 1119SOL    HW1 4447   1.626   1.691   2.346
 1119SOL    HW2 4448   1.649   1.640   2.499
 1120SOL     OW 4449   0.598   0.729   2.132
 1120SOL    HW1 4450   0.622   0.798   2.064
 1120SOL    HW2 4451   0.520   0.762   2.186
 1121SOL     OW 4452   1.281   0.345   2.806
 1121SOL    HW1 4453   1.195   0.295   2.793
 1121SOL    HW2 4454   1.343   0.291   2.862
 1122SOL     OW 4455   1.576   1.662   2.169
 1122SOL    HW1 4456   1.665   1.708   2.172
 1122SOL    HW2 4457   1.555   1.638   2.074
 1123SOL     OW 4458   0.807   0.605   3.327
 1123SOL    HW1 4459   0.760   0.602   3.416
 1123SOL    HW2 4460   0.756   0.550   3.261
 1124SOL     OW 4461   1.394   0.469   3.536
 1124SOL    HW1 4462   1.374   0.512   3.624
 1124SOL    HW2 4463   1.472   0.407   3.545
 1125SOL     OW 4464   0.973   0.890   3.434
 1125SOL    HW1 4465   1.019   0.806   3.405
 1125SOL    HW2 4466   0.917   0.924   3.359
 1126SOL     OW 4467   0.991   0.410   3.104
 1126SOL    HW1 4468   0.914   0.444   3.158
 1126SOL    HW2 4469   0.957   0.359   3.025
 1127SOL     OW 4470   1.041   0.701   2.291
 1127SOL    HW1 4471   1.067   0.697   2.387
 1127SOL    HW2 4472   0.956   0.650   2.277
 1128SOL     OW 4473   0.076   0.811   2.651
 1128SOL    HW1 4474   0.175   0.799   2.660
 1128SOL    HW2 4475   0.052   0.906   2.672
 1129SOL     OW 4476   0.130   1.821   3.433
 1129SOL    HW1 4477   0.120   1.806   3.532
 1129SOL    HW2 4478   0.044   1.857   3.397
 1130SOL     OW 4479   0.865   0.348   2.057
 1130SOL    HW1 4480   0.924   0.411   2.008
 1130SOL    HW2 4481   0.884   0.254   2.028
 1131SOL     OW 4482   1.719   0.585   3.693
 1131SOL    HW1 4483   1.693   0.674   3.657
 1131SOL    HW2 4484   1.717   0.517   3.620
 1132SOL     OW 4485   1.362   1.144   2.407
 1132SOL    HW1 4486   1.445   1.115   2.359
 1132SOL    HW2 4487   1.313   1.211   2.351
 1133SOL     OW 4488   0.550   0.196   2.747
 1133SOL    HW1 4489   0.545   0.191   2.847
 1133SOL    HW2 4490   0.552   0.292   2.718
 1134SOL     OW 4491   1.008   1.456   2.339
 1134SOL    HW1 4492   0.962   1.528   2.287
 1134SOL    HW2 4493   1.004   1.476   2.437
 1135SOL     OW 4494   0.351   1.801   2.715
 1135SOL    HW1 4495   0.401   1.715   2.721
 1135SOL    HW2 4496   0.416   1.878   2.712
 1136SOL     OW 4497   1.795   1.066   2.735
 1136SOL    HW1 4498   1.733   1.051   2.659
 1136SOL    HW2 4499   1.743   1.077   2.820
 1137SOL     OW 4500   1.227   1.550   3.368
 1137SOL    HW1 4501   1.233   1.473   3.432
 1137SOL    HW2 4502   1.175   1.524   3.288
 1138SOL     OW 4503   0.321   0.943   2.104
 1138SOL    HW1 4504   0.403   0.982   2.062
 1138SOL    HW2 4505   0.294   0.861   2.055
 1139SOL     OW 4506   1.458   0.735   2.590
 1139SOL    HW1 4507   1.453   0.670   2.665
 1139SOL    HW2 4508   1.538   0.794   2.603
 1140SOL     OW 4509   0.461   1.266   3.589
 1140SOL    HW1 4510   0.411   1.267   3.503
 1140SOL    HW2 4511   0.398   1.248   3.665
 1141SOL     OW 4512   1.111   1.776   2.099
 1141SOL    HW1 4513   1.051   1.714   2.149
 1141SOL    HW2 4514   1.142   1.732   2.014
 1142SOL     OW 4515   0.202   0.285   3.360
 1142SOL    HW1 4516   0.122   0.345   3.347
 1142SOL    HW2 4517   0.192   0.236   3.446
 1143SOL     OW 4518   1.632   1.377   1.943
 1143SOL    HW1 4519   1.600   1.471   1.933
 1143SOL    HW2 4520   1.556   1.314   1.931
 1144SOL     OW 4521   0.464   1.743   2.185
 1144SOL    HW1 4522   0.497   1.782   2.271
 1144SOL    HW2 4523   0.540   1.736   2.120
 1145SOL     OW 4524   1.400   0.107   2.288
 1145SOL    HW1 4525   1.376   0.070   2.198
 1145SOL    HW2 4526   1.499   0.123   2.292
 1146SOL     OW 4527   0.249   1.785   3.103
 1146SOL    HW1 4528   0.306   1.720   3.153
 1146SOL    HW2 4529   0.233   1.752   3.010
 1147SOL     OW 4530   0.940   1.698   2.766
 1147SOL    HW1 4531   1.020   1.641   2.787
 1147SOL    HW2 4532   0.891   1.658   2.689
 1148SOL     OW 4533   0.382   0.700   2.342
 1148SOL    HW1 4534   0.427   0.610   2.339
 1148SOL    HW2 4535   0.288   0.689   2.375
 1149SOL     OW 4536   1.547   0.222   3.591
 1149SOL    HW1 4537   1.542   0.259   3.683
 1149SOL    HW2 4538   1.475   0.153   3.579
 1150SOL     OW 4539   0.614   0.122   1.979
 1150SOL    HW1 4540   0.712   0.100   1.986
 1150SOL    HW2 4541   0.583   0.105   1.886
 1151SOL     OW 4542   0.781   0.264   3.611
 1151SOL    HW1 4543   0.848   0.203   3.654
 1151SOL    HW2 4544   0.708   0.283   3.676
 1152SOL     OW 4545   0.888   1.514   3.057
 1152SOL    HW1 4546   0.865   1.489   2.963
 1152SOL    HW2 4547   0.949   1.445   3.096
 1153SOL     OW 4548   1.351   0.590   3.295
 1153SOL    HW1 4549   1.379   0.547   3.380
 1153SOL    HW2 4550   1.376   0.686   3.296
 1154SOL     OW 4551   0.803   1.402   2.786
 1154SOL    HW1 4552   0.893   1.416   2.744
 1154SOL    HW2 4553   0.732   1.404   2.715
 1155SOL     OW 4554   0.922   0.503   2.761
 1155SOL    HW1 4555   0.897   0.494   2.665
 1155SOL    HW2 4556   0.970   0.421   2.792
 1156SOL     OW 4557   0.539   0.064   2.374
 1156SOL    HW1 4558   0.458   0.065   2.432
 1156SOL    HW2 4559   0.542   0.147   2.319
 1157SOL     OW 4560   1.434   1.188   1.903
 1157SOL    HW1 4561   1.466   1.112   1.960
 1157SOL    HW2 4562   1.342   1.215   1.933
 1158SOL     OW 4563   0.297   0.035   2.033
 1158SOL    HW1 4564   0.346   0.119   2.012
 1158SOL    HW2 4565   0.359  -0.030   2.078
 1159SOL     OW 4566   0.935   0.236   2.342
 1159SOL    HW1 4567   0.887   0.277   2.264
 1159SOL    HW2 4568   1.034   0.234   2.323
 1160SOL     OW 4569   1.076   0.683   3.326
 1160SOL    HW1 4570   0.996   0.622   3.329
 1160SOL    HW2 4571   1.157   0.630   3.302
 1161SOL     OW 4572   1.227   1.570   2.655
 1161SOL    HW1 4573   1.248   1.644   2.590
 1161SOL    HW2 4574   1.295   1.570   2.728
 1162SOL     OW 4575   0.459   1.152   2.603
 1162SOL    HW1 4576   0.388   1.125   2.668
 1162SOL    HW2 4577   0.433   1.124   2.510
 1163SOL     OW 4578   1.271   1.797   2.453
 1163SOL    HW1 4579   1.315   1.861   2.389
 1163SOL    HW2 4580   1.221   1.849   2.523
 1164SOL     OW 4581   1.032   0.549   1.878
 1164SOL    HW1 4582   0.991   0.631   1.839
 1164SOL    HW2 4583   1.096   0.575   1.951
 1165SOL     OW 4584   0.078   0.556   3.248
 1165SOL    HW1 4585   0.170   0.555   3.207
 1165SOL    HW2 4586   0.072   0.630   3.315
 1166SOL     OW 4587   0.561   0.222   3.009
 1166SOL    HW1 4588   0.599   0.138   3.046
 1166SOL    HW2 4589   0.473   0.241   3.053
 1167SOL     OW 4590   0.866   0.454   2.504
 1167SOL    HW1 4591   0.834   0.526   2.442
 1167SOL    HW2 4592   0.890   0.373   2.451
 1168SOL     OW 4593   1.017   0.039   2.615
 1168SOL    HW1 4594   0.945   0.044   2.546
 1168SOL    HW2 4595   0.993  -0.030   2.684
 1169SOL     OW 4596   1.429   1.173   2.729
 1169SOL    HW1 4597   1.374   1.089   2.722
 1169SOL    HW2 4598   1.455   1.202   2.637
 1170SOL     OW 4599   1.466   0.590   2.854
 1170SOL    HW1 4600   1.436   0.495   2.861
 1170SOL    HW2 4601   1.539   0.606   2.920
 1171SOL     OW 4602   1.857   0.833   2.239
 1171SOL    HW1 4603   1.899   0.769   2.303
 1171SOL    HW2 4604   1.819   0.782   2.161
 1172SOL     OW 4605   0.488   1.385   2.036
 1172SOL    HW1 4606   0.401   1.370   2.083
 1172SOL    HW2 4607   0.471   1.411   1.941
 1173SOL     OW 4608   1.664   1.280   2.519
 1173SOL    HW1 4609   1.763   1.288   2.533
 1173SOL    HW2 4610   1.619   1.364   2.550
 1174SOL     OW 4611   1.390   0.575   1.940
 1174SOL    HW1 4612   1.336   0.554   2.021
 1174SOL    HW2 4613   1.481   0.534   1.949
 1175SOL     OW 4614   0.527   0.256   2.190
 1175SOL    HW1 4615   0.554   0.197   2.115
 1175SOL    HW2 4616   0.527   0.351   2.159
 1176SOL     OW 4617   1.754   1.223   3.450
 1176SOL    HW1 4618   1.845   1.184   3.437
 1176SOL    HW2 4619   1.762   1.319   3.474
 1177SOL     OW 4620   1.064   1.347   3.202
 1177SOL    HW1 4621   0.984   1.324   3.257
 1177SOL    HW2 4622   1.147   1.321   3.251
 1178SOL     OW 4623   1.592   1.629   3.487
 1178SOL    HW1 4624   1.619   1.663   3.397
 1178SOL    HW2 4625   1.671   1.591   3.533
 1179SOL     OW 4626   1.111   1.195   2.962
 1179SOL    HW1 4627   1.071   1.239   3.043
 1179SOL    HW2 4628   1.070   1.232   2.879
 1180SOL     OW 4629   1.638   1.099   2.941
 1180SOL    HW1 4630   1.643   1.180   3.000
 1180SOL    HW2 4631   1.552   1.101   2.890
 1181SOL     OW 4632   0.915   0.089   3.264
 1181SOL    HW1 4633   0.940   0.069   3.169
 1181SOL    HW2 4634   0.987   0.145   3.306
 1182SOL     OW 4635   0.980   1.116   3.581
 1182SOL    HW1 4636   0.881   1.122   3.591
 1182SOL    HW2 4637   1.003   1.036   3.525
 1183SOL     OW 4638   0.705   1.050   2.230
 1183SOL    HW1 4639   0.691   1.057   2.329
 1183SOL    HW2 4640   0.789   0.999   2.212
 1184SOL     OW 4641   0.410   0.813   3.113
 1184SOL    HW1 4642   0.496   0.825   3.163
 1184SOL    HW2 4643   0.368   0.726   3.140
 1185SOL     OW 4644   1.274   0.386   3.124
 1185SOL    HW1 4645   1.295   0.460   3.188
 1185SOL    HW2 4646   1.185   0.403   3.081
 1186SOL     OW 4647   0.064   1.564   3.193
 1186SOL    HW1 4648   0.018   1.646   3.159
 1186SOL    HW2 4649   0.162   1.583   3.202
 1187SOL     OW 4650   0.367   1.100   2.363
 1187SOL    HW1 4651   0.360   1.183   2.307
 1187SOL    HW2 4652   0.371   1.020   2.303
 1188SOL     OW 4653   0.566   0.537   2.727
 1188SOL    HW1 4654   0.578   0.603   2.653
 1188SOL    HW2 4655   0.612   0.571   2.810
 1189SOL     OW 4656   1.252   1.348   2.250
 1189SOL    HW1 4657   1.302   1.425   2.290
 1189SOL    HW2 4658   1.157   1.350   2.282
 1190SOL     OW 4659   1.272   1.445   3.004
 1190SOL    HW1 4660   1.319   1.458   3.091
 1190SOL    HW2 4661   1.206   1.371   3.013
 1191SOL     OW 4662   1.582   0.639   2.334
 1191SOL    HW1 4663   1.551   0.700   2.407
 1191SOL    HW2 4664   1.632   0.691   2.265
 1192SOL     OW 4665   0.354   1.510   3.191
 1192SOL    HW1 4666   0.333   1.466   3.104
 1192SOL    HW2 4667   0.451   1.536   3.194
 1193SOL     OW 4668   0.402   0.751   3.460
 1193SOL    HW1 4669   0.470   0.806   3.413
 1193SOL    HW2 4670   0.442   0.663   3.487
 1194SOL     OW 4671   1.587   0.779   3.532
 1194SOL    HW1 4672   1.495   0.817   3.527
 1194SOL    HW2 4673   1.647   0.826   3.467
 1195SOL     OW 4674   1.013   0.105   3.632
 1195SOL    HW1 4675   1.019   0.190   3.580
 1195SOL    HW2 4676   1.045   0.029   3.575
 1196SOL     OW 4677   0.504   0.050   3.602
 1196SOL    HW1 4678   0.462  -0.007   3.532
 1196SOL    HW2 4679   0.438   0.119   3.634
 1197SOL     OW 4680   0.573   0.870   2.891
 1197SOL    HW1 4681   0.617   0.959   2.882
 1197SOL    HW2 4682   0.510   0.870   2.968
 1198SOL     OW 4683   1.360   0.862   2.907
 1198SOL    HW1 4684   1.285   0.862   2.841
 1198SOL    HW2 4685   1.397   0.770   2.916
 1199SOL     OW 4686   1.209   0.525   2.137
 1199SOL    HW1 4687   1.222   0.441   2.191
 1199SOL    HW2 4688   1.180   0.599   2.197
 1200SOL     OW 4689   0.307   0.213   3.093
 1200SOL    HW1 4690   0.284   0.250   3.183
 1200SOL    HW2 4691   0.277   0.118   3.087
 1201SOL     OW 4692   0.037   1.310   3.144
 1201SOL    HW1 4693   0.090   1.261   3.212
 1201SOL    HW2 4694   0.059   1.408   3.149
 1202SOL     OW 4695   0.732   0.634   2.926
 1202SOL    HW1 4696   0.791   0.608   2.850
 1202SOL    HW2 4697   0.704   0.730   2.915
 1203SOL     OW 4698   1.728   0.935   3.716
 1203SOL    HW1 4699   1.682   0.928   3.627
 1203SOL    HW2 4700   1.666   0.979   3.782
 1204SOL     OW 4701   0.307   0.063   2.480
 1204SOL    HW1 4702   0.296   0.157   2.513
 1204SOL    HW2 4703   0.302   0.000   2.557
 1205SOL     OW 4704   1.622   0.367   2.236
 1205SOL    HW1 4705   1.624   0.291   2.300
 1205SOL    HW2 4706   1.574   0.444   2.276
 1206SOL     OW 4707   1.023   0.766   2.828
 1206SOL    HW1 4708   1.038   0.787   2.924
 1206SOL    HW2 4709   0.993   0.671   2.819
 1207SOL     OW 4710   0.980   1.573   3.562
 1207SOL    HW1 4711   0.960   1.617   3.474
 1207SOL    HW2 4712   1.019   1.482   3.546
 1208SOL     OW 4713   1.859   1.518   3.467
 1208SOL    HW1 4714   1.873   1.545   3.372
 1208SOL    HW2 4715   1.942   1.540   3.520
 1209SOL     OW 4716   0.350   0.898   3.666
 1209SOL    HW1 4717   0.426   0.942   3.714
 1209SOL    HW2 4718   0.385   0.851   3.584
 1210SOL     OW 4719   1.540   0.274   1.987
 1210SOL    HW1 4720   1.479   0.199   2.010
 1210SOL    HW2 4721   1.562   0.326   2.070
 1211SOL     OW 4722   1.303   0.838   1.904
 1211SOL    HW1 4723   1.337   0.745   1.919
 1211SOL    HW2 4724   1.321   0.865   1.809
 1212SOL     OW 4725   1.068   1.333   2.711
 1212SOL    HW1 4726   1.075   1.249   2.656
 1212SOL    HW2 4727   1.130   1.402   2.675
 1213SOL     OW 4728   0.319   0.810   2.811
 1213SOL    HW1 4729   0.412   0.846   2.816
 1213SOL    HW2 4730   0.313   0.725   2.863
 1214SOL     OW 4731   0.339   0.509   2.868
 1214SOL    HW1 4732   0.287   0.426   2.851
 1214SOL    HW2 4733   0.416   0.514   2.804
 1215SOL     OW 4734   1.138   0.380   3.540
 1215SOL    HW1 4735   1.093   0.443   3.604
 1215SOL    HW2 4736   1.231   0.411   3.523
 1216SOL     OW 4737   1.160   0.207   3.339
 1216SOL    HW1 4738   1.160   0.271   3.416
 1216SOL    HW2 4739   1.188   0.255   3.256
 1217SOL     OW 4740   0.008   1.326   2.062
 1217SOL    HW1 4741  -0.085   1.347   2.031
 1217SOL    HW2 4742   0.018   1.227   2.075
 1218SOL     OW 4743   0.088   1.801   2.789
 1218SOL    HW1 4744   0.046   1.715   2.762
 1218SOL    HW2 4745   0.182   1.804   2.755
 1219SOL     OW 4746   0.504   1.568   2.772
 1219SOL    HW1 4747   0.570   1.642   2.781
 1219SOL    HW2 4748   0.548   1.489   2.730
 1220SOL     OW 4749   1.002   0.796   3.100
 1220SOL    HW1 4750   1.043   0.764   3.186
 1220SOL    HW2 4751   0.906   0.769   3.097
 1221SOL     OW 4752   0.040   0.544   2.976
 1221SOL    HW1 4753   0.125   0.511   2.935
 1221SOL    HW2 4754   0.053   0.559   3.074
 1222SOL     OW 4755   0.189   0.520   3.584
 1222SOL    HW1 4756   0.248   0.480   3.514
 1222SOL    HW2 4757   0.131   0.591   3.543
 1223SOL     OW 4758   1.369   0.950   3.522
 1223SOL    HW1 4759   1.408   1.039   3.542
 1223SOL    HW2 4760   1.379   0.930   3.425
 1224SOL     OW 4761   0.815   0.572   2.187
 1224SOL    HW1 4762   0.822   0.483   2.141
 1224SOL    HW2 4763   0.721   0.606   2.179
 1225SOL     OW 4764   1.657   0.604   3.068
 1225SOL    HW1 4765   1.619   0.535   3.130
 1225SOL    HW2 4766   1.739   0.568   3.024
 1226SOL     OW 4767   0.252   1.564   3.606
 1226SOL    HW1 4768   0.222   1.621   3.682
 1226SOL    HW2 4769   0.245   1.467   3.632
 1227SOL     OW 4770   0.671   0.464   3.131
 1227SOL    HW1 4771   0.637   0.375   3.101
 1227SOL    HW2 4772   0.697   0.518   3.051
 1228SOL     OW 4773   0.930   1.678   3.327
 1228SOL    HW1 4774   0.906   1.660   3.232
 1228SOL    HW2 4775   0.960   1.772   3.337
 1229SOL     OW 4776   0.473   0.500   2.053
 1229SOL    HW1 4777   0.534   0.580   2.057
 1229SOL    HW2 4778   0.378   0.531   2.060
 1230SOL     OW 4779   0.159   1.137   3.328
 1230SOL    HW1 4780   0.181   1.076   3.404
 1230SOL    HW2 4781   0.169   1.088   3.242
 1231SOL     OW 4782   1.347   1.059   3.096
 1231SOL    HW1 4783   1.371   0.996   3.022
 1231SOL    HW2 4784   1.257   1.099   3.078
 1232SOL     OW 4785   1.302   0.855   2.171
 1232SOL    HW1 4786   1.216   0.824   2.213
 1232SOL    HW2 4787   1.298   0.841   2.072
 1233SOL     OW 4788   1.759   1.747   3.016
 1233SOL    HW1 4789   1.820   1.777   2.943
 1233SOL    HW2 4790   1.721   1.658   2.994
 1234SOL     OW 4791   1.252   1.731   2.990
 1234SOL    HW1 4792   1.336   1.736   2.936
 1234SOL    HW2 4793   1.229   1.635   3.008
 1235SOL     OW 4794   0.083   1.258   2.884
 1235SOL    HW1 4795   0.078   1.257   2.984
 1235SOL    HW2 4796   0.000   1.217   2.846
 1236SOL     OW 4797   0.688   1.662   3.578
 1236SOL    HW1 4798   0.632   1.743   3.587
 1236SOL    HW2 4799   0.740   1.666   3.492
 1237SOL     OW 4800   1.726   0.135   2.385
 1237SOL    HW1 4801   1.799   0.118   2.318
 1237SOL    HW2 4802   1.695   0.048   2.423
 1238SOL     OW 4803   1.388   1.573   2.339
 1238SOL    HW1 4804   1.455   1.585   2.265
 1238SOL    HW2 4805   1.348   1.662   2.362
 1239SOL     OW 4806   0.130   1.794   3.713
 1239SOL    HW1 4807   0.089   1.720   3.766
 1239SOL    HW2 4808   0.194   1.845   3.771
 1240SOL     OW 4809   1.280   0.927   2.534
 1240SOL    HW1 4810   1.340   0.846   2.536
 1240SOL    HW2 4811   1.320   0.996   2.474
 1241SOL     OW 4812   0.830   1.273   3.284
 1241SOL    HW1 4813   0.825   1.306   3.379
 1241SOL    HW2 4814   0.744   1.292   3.238
 1242SOL     OW 4815   0.672   1.616   2.016
 1242SOL    HW1 4816   0.681   1.626   1.917
 1242SOL    HW2 4817   0.632   1.527   2.037
 1243SOL     OW 4818   1.650   1.720   3.256
 1243SOL    HW1 4819   1.703   1.730   3.172
 1243SOL    HW2 4820   1.623   1.810   3.290
 1244SOL     OW 4821   1.841   0.175   2.825
 1244SOL    HW1 4822   1.880   0.090   2.789
 1244SOL    HW2 4823   1.743   0.177   2.806
 1245SOL     OW 4824   0.263   0.326   2.582
 1245SOL    HW1 4825   0.184   0.377   2.548
 1245SOL    HW2 4826   0.254   0.311   2.680
 1246SOL     OW 4827   1.194   1.612   1.893
 1246SOL    HW1 4828   1.200   1.519   1.930
 1246SOL    HW2 4829   1.135   1.612   1.813
 1247SOL     OW 4830   0.822   1.002   3.234
 1247SOL    HW1 4831   0.862   1.001   3.142
 1247SOL    HW2 4832   0.832   1.094   3.274
 1248SOL     OW 4833   0.916   0.910   2.153
 1248SOL    HW1 4834   0.979   0.948   2.085
 1248SOL    HW2 4835   0.956   0.827   2.192
 1249SOL     OW 4836   1.504   1.607   1.906
 1249SOL    HW1 4837   1.412   1.644   1.913
 1249SOL    HW2 4838   1.542   1.627   1.816
 1250SOL     OW 4839   0.372   1.288   3.352
 1250SOL    HW1 4840   0.359   1.381   3.318
 1250SOL    HW2 4841   0.288   1.236   3.339
 1251SOL     OW 4842   1.614   1.292   3.151
 1251SOL    HW1 4843   1.674   1.295   3.231
 1251SOL    HW2 4844   1.539   1.356   3.164
 1252SOL     OW 4845   1.039   1.098   2.558
 1252SOL    HW1 4846   0.969   1.051   2.612
 1252SOL    HW2 4847   1.098   1.030   2.515
 1253SOL     OW 4848   1.014   0.236   2.833
 1253SOL    HW1 4849   1.006   0.200   2.740
 1253SOL    HW2 4850   1.012   0.160   2.898
 1254SOL     OW 4851   0.590   1.487   2.353
 1254SOL    HW1 4852   0.632   1.429   2.283
 1254SOL    HW2 4853   0.546   1.566   2.309
 1255SOL     OW 4854   1.709   0.385   3.243
 1255SOL    HW1 4855   1.782   0.454   3.247
 1255SOL    HW2 4856   1.737   0.310   3.184
 1256SOL     OW 4857   0.255   1.348   2.152
 1256SOL    HW1 4858   0.159   1.349   2.125
 1256SOL    HW2 4859   0.267   1.401   2.236
 1257SOL     OW 4860   0.105   1.013   3.588
 1257SOL    HW1 4861   0.028   0.980   3.642
 1257SOL    HW2 4862   0.190   0.983   3.630
 1258SOL     OW 4863   0.672   0.203   3.351
 1258SOL    HW1 4864   0.762   0.187   3.311
 1258SOL    HW2 4865   0.680   0.208   3.450
 1259SOL     OW 4866   0.075   0.345   1.895
 1259SOL    HW1 4867  -0.017   0.317   1.866
 1259SOL    HW2 4868   0.106   0.422   1.839
 1260SOL     OW 4869   1.440   0.856   3.260
 1260SOL    HW1 4870   1.383   0.908   3.197
 1260SOL    HW2 4871   1.536   0.868   3.236
 1261SOL     OW 4872   0.072   0.166   2.180
 1261SOL    HW1 4873   0.055   0.249   2.126
 1261SOL    HW2 4874   0.162   0.129   2.158
 1262SOL     OW 4875   1.183   1.335   1.981
 1262SOL    HW1 4876   1.084   1.324   1.983
 1262SOL    HW2 4877   1.217   1.350   2.074
 1263SOL     OW 4878   0.613   0.842   3.293
 1263SOL    HW1 4879   0.669   0.923   3.276
 1263SOL    HW2 4880   0.672   0.762   3.296
 1264SOL     OW 4881   1.493   1.767   2.821
 1264SOL    HW1 4882   1.526   1.831   2.752
 1264SOL    HW2 4883   1.559   1.761   2.896
 1265SOL     OW 4884   0.716   0.565   3.570
 1265SOL    HW1 4885   0.735   0.630   3.644
 1265SOL    HW2 4886   0.776   0.485   3.579
 1266SOL     OW 4887   1.450   1.220   3.495
 1266SOL    HW1 4888   1.441   1.210   3.594
 1266SOL    HW2 4889   1.546   1.213   3.469
 1267SOL     OW 4890   0.390   1.741   3.422
 1267SOL    HW1 4891   0.299   1.782   3.420
 1267SOL    HW2 4892   0.383   1.647   3.454
 1268SOL     OW 4893   1.674   0.883   3.116
 1268SOL    HW1 4894   1.647   0.794   3.079
 1268SOL    HW2 4895   1.675   0.951   3.043
 1269SOL     OW 4896   1.225   0.325   2.311
 1269SOL    HW1 4897   1.290   0.251   2.300
 1269SOL    HW2 4898   1.245   0.375   2.395
 1270SOL     OW 4899   0.594   0.745   2.514
 1270SOL    HW1 4900   0.644   0.830   2.495
 1270SOL    HW2 4901   0.506   0.747   2.466
 1271SOL     OW 4902   1.777   0.342   3.504
 1271SOL    HW1 4903   1.760   0.373   3.410
 1271SOL    HW2 4904   1.693   0.305   3.542
 1272SOL     OW 4905   1.730   0.934   3.379
 1272SOL    HW1 4906   1.768   1.025   3.394
 1272SOL    HW2 4907   1.722   0.917   3.280
 1273SOL     OW 4908   0.859   1.374   1.878
 1273SOL    HW1 4909   0.813   1.389   1.966
 1273SOL    HW2 4910   0.903   1.459   1.848
 1274SOL     OW 4911   0.661   1.790   2.815
 1274SOL    HW1 4912   0.615   1.878   2.802
 1274SOL    HW2 4913   0.760   1.802   2.808
 1275SOL     OW 4914   0.859   0.956   2.723
 1275SOL    HW1 4915   0.913   0.887   2.771
 1275SOL    HW2 4916   0.827   1.025   2.789
 1276SOL     OW 4917   1.083   0.984   1.949
 1276SOL    HW1 4918   1.060   1.037   1.867
 1276SOL    HW2 4919   1.164   0.928   1.930
 1277SOL     OW 4920   1.861   1.569   2.713
 1277SOL    HW1 4921   1.790   1.557   2.643
 1277SOL    HW2 4922   1.862   1.490   2.773
 1278SOL     OW 4923   0.221   1.314   3.706
 1278SOL    HW1 4924   0.156   1.241   3.685
 1278SOL    HW2 4925   0.225   1.328   3.804
 1279SOL     OW 4926   0.079   1.240   2.515
 1279SOL    HW1 4927   0.078   1.193   2.603
 1279SOL    HW2 4928   0.161   1.212   2.464
 1280SOL     OW 4929   0.672   1.391   3.486
 1280SOL    HW1 4930   0.594   1.341   3.524
 1280SOL    HW2 4931   0.669   1.486   3.517
 1281SOL     OW 4932   1.824   0.192   3.089
 1281SOL    HW1 4933   1.820   0.102   3.133
 1281SOL    HW2 4934   1.827   0.181   2.990
 1282SOL     OW 4935   0.428   0.424   2.382
 1282SOL    HW1 4936   0.458   0.352   2.320
 1282SOL    HW2 4937   0.389   0.384   2.465
 1283SOL     OW 4938   1.705   1.487   2.966
 1283SOL    HW1 4939   1.612   1.462   2.939
 1283SOL    HW2 4940   1.731   1.437   3.048
 1284SOL     OW 4941   0.317   0.547   3.142
 1284SOL    HW1 4942   0.355   0.488   3.214
 1284SOL    HW2 4943   0.357   0.521   3.054
 1285SOL     OW 4944   0.812   1.586   2.549
 1285SOL    HW1 4945   0.844   1.596   2.455
 1285SOL    HW2 4946   0.733   1.524   2.551
 1286SOL     OW 4947   1.424   0.214   2.974
 1286SOL    HW1 4948   1.476   0.149   3.029
 1286SOL    HW2 4949   1.375   0.277   3.035
 1287SOL     OW 4950   1.001   0.034   3.016
 1287SOL    HW1 4951   0.938  -0.038   2.985
 1287SOL    HW2 4952   1.094  -0.002   3.016
 1288SOL     OW 4953   0.770   1.330   2.163
 1288SOL    HW1 4954   0.724   1.243   2.180
 1288SOL    HW2 4955   0.861   1.327   2.204
 1289SOL     OW 4956   0.618   1.567   3.146
 1289SOL    HW1 4957   0.613   1.649   3.203
 1289SOL    HW2 4958   0.707   1.564   3.101
 1290SOL     OW 4959   1.352   0.052   2.030
 1290SOL    HW1 4960   1.387   0.011   1.946
 1290SOL    HW2 4961   1.262   0.014   2.050
 1291SOL     OW 4962   1.300   0.453   2.553
 1291SOL    HW1 4963   1.241   0.533   2.557
 1291SOL    HW2 4964   1.315   0.418   2.646
 1292SOL     OW 4965   1.593   0.221   2.744
 1292SOL    HW1 4966   1.509   0.220   2.798
 1292SOL    HW2 4967   1.595   0.304   2.688
 1293SOL     OW 4968   0.039   1.077   2.162
 1293SOL    HW1 4969   0.138   1.066   2.153
 1293SOL    HW2 4970  -0.001   0.991   2.194
 1294SOL     OW 4971   0.875   1.646   2.199
 1294SOL    HW1 4972   0.798   1.611   2.145
 1294SOL    HW2 4973   0.843   1.717   2.261
 1295SOL     OW 4974   0.230   0.628   3.837
 1295SOL    HW1 4975   0.137   0.626   3.874
 1295SOL    HW2 4976   0.231   0.589   3.745
 1296SOL     OW 4977   0.225   0.275   4.720
 1296SOL    HW1 4978   0.260   0.258   4.812
 1296SOL    HW2 4979   0.137   0.230   4.708
 1297SOL     OW 4980   0.019   0.368   4.371
 1297SOL    HW1 4981  -0.063   0.411   4.410
 1297SOL    HW2 4982  -0.009   0.295   4.308
 1298SOL     OW 4983   0.569   1.275   4.889
 1298SOL    HW1 4984   0.476   1.268   4.852
 1298SOL    HW2 4985   0.580   1.364   4.933
 1299SOL     OW 4986   1.555   1.511   4.427
 1299SOL    HW1 4987   1.498   1.495   4.508
 1299SOL    HW2 4988   1.496   1.521   4.347
 1300SOL     OW 4989   1.135   0.703   4.441
 1300SOL    HW1 4990   1.192   0.781   4.416
 1300SOL    HW2 4991   1.075   0.729   4.517
 1301SOL     OW 4992   1.755   0.607   3.955
 1301SOL    HW1 4993   1.743   0.594   3.856
 1301SOL    HW2 4994   1.725   0.526   4.004
 1302SOL     OW 4995   0.768   1.144   4.747
 1302SOL    HW1 4996   0.690   1.161   4.807
 1302SOL    HW2 4997   0.802   1.231   4.711
 1303SOL     OW 4998   0.850   0.798   5.547
 1303SOL    HW1 4999   0.846   0.874   5.612
 1303SOL    HW2 5000   0.872   0.834   5.456
 1304SOL     OW 5001   0.685   1.012   4.389
 1304SOL    HW1 5002   0.754   0.996   4.459
 1304SOL    HW2 5003   0.612   1.069   4.427
 1305SOL     OW 5004   0.686   1.161   5.527
 1305SOL    HW1 5005   0.746   1.240   5.541
 1305SOL    HW2 5006   0.600   1.192   5.486
 1306SOL     OW 5007   0.335   1.435   4.785
 1306SOL    HW1 5008   0.257   1.404   4.732
 1306SOL    HW2 5009   0.393   1.493   4.728
 1307SOL     OW 5010   1.460   1.505   5.063
 1307SOL    HW1 5011   1.484   1.599   5.089
 1307SOL    HW2 5012   1.444   1.451   5.145
 1308SOL     OW 5013   0.438   0.392   5.223
 1308SOL    HW1 5014   0.520   0.336   5.232
 1308SOL    HW2 5015   0.357   0.334   5.227
 1309SOL     OW 5016   1.603   0.447   4.461
 1309SOL    HW1 5017   1.529   0.493   4.411
 1309SOL    HW2 5018   1.654   0.515   4.514
 1310SOL     OW 5019   0.231   1.713   4.207
 1310SOL    HW1 5020   0.265   1.790   4.261
 1310SOL    HW2 5021   0.275   1.713   4.117
 1311SOL     OW 5022   1.127   1.341   5.414
 1311SOL    HW1 5023   1.174   1.341   5.502
 1311SOL    HW2 5024   1.079   1.254   5.403
 1312SOL     OW 5025   0.230   1.434   4.262
 1312SOL    HW1 5026   0.204   1.530   4.262
 1312SOL    HW2 5027   0.159   1.380   4.307
 1313SOL     OW 5028   0.240   1.091   4.610
 1313SOL    HW1 5029   0.254   1.007   4.662
 1313SOL    HW2 5030   0.185   1.155   4.665
 1314SOL     OW 5031   0.620   1.786   5.163
 1314SOL    HW1 5032   0.528   1.769   5.198
 1314SOL    HW2 5033   0.648   1.878   5.189
 1315SOL     OW 5034   1.594   0.114   5.204
 1315SOL    HW1 5035   1.576   0.181   5.132
 1315SOL    HW2 5036   1.591   0.160   5.293
 1316SOL     OW 5037   0.122   0.643   4.287
 1316SOL    HW1 5038   0.077   0.555   4.304
 1316SOL    HW2 5039   0.121   0.697   4.371
 1317SOL     OW 5040   1.842   1.767   4.083
 1317SOL    HW1 5041   1.896   1.738   4.163
 1317SOL    HW2 5042   1.872   1.857   4.054
 1318SOL     OW 5043   0.027   1.596   3.841
 1318SOL    HW1 5044   0.008   1.500   3.862
 1318SOL    HW2 5045  -0.006   1.654   3.916
 1319SOL     OW 5046   1.689   0.922   4.336
 1319SOL    HW1 5047   1.784   0.893   4.344
 1319SOL    HW2 5048   1.681   0.987   4.261
 1320SOL     OW 5049   1.641   1.108   4.156
 1320SOL    HW1 5050   1.727   1.110   4.104
 1320SOL    HW2 5051   1.655   1.155   4.244
 1321SOL     OW 5052   0.113   0.737   5.321
 1321SOL    HW1 5053   0.201   0.724   5.366
 1321SOL    HW2 5054   0.100   0.834   5.299
 1322SOL     OW 5055   0.613   1.365   4.450
 1322SOL    HW1 5056   0.564   1.278   4.459
 1322SOL    HW2 5057   0.590   1.408   4.363
 1323SOL     OW 5058   1.293   1.228   5.147
 1323SOL    HW1 5059   1.330   1.155   5.089
 1323SOL    HW2 5060   1.345   1.233   5.232
 1324SOL     OW 5061   0.809   0.004   4.226
 1324SOL    HW1 5062   0.849   0.095   4.217
 1324SOL    HW2 5063   0.709   0.012   4.232
 1325SOL     OW 5064   0.197   0.976   4.988
 1325SOL    HW1 5065   0.286   0.931   4.974
 1325SOL    HW2 5066   0.124   0.911   4.969
 1326SOL     OW 5067   1.525   0.999   3.914
 1326SOL    HW1 5068   1.462   0.923   3.927
 1326SOL    HW2 5069   1.573   1.017   4.000
 1327SOL     OW 5070   1.187   1.792   5.340
 1327SOL    HW1 5071   1.211   1.852   5.264
 1327SOL    HW2 5072   1.194   1.697   5.310
 1328SOL     OW 5073   0.317   0.251   5.525
 1328SOL    HW1 5074   0.388   0.322   5.531
 1328SOL    HW2 5075   0.229   0.290   5.553
 1329SOL     OW 5076   1.466   1.417   4.677
 1329SOL    HW1 5077   1.407   1.423   4.757
 1329SOL    HW2 5078   1.451   1.329   4.631
 1330SOL     OW 5079   1.667   1.714   4.296
 1330SOL    HW1 5080   1.626   1.691   4.208
 1330SOL    HW2 5081   1.649   1.640   4.361
 1331SOL     OW 5082   0.598   0.729   3.994
 1331SOL    HW1 5083   0.622   0.798   3.926
 1331SOL    HW2 5084   0.520   0.762   4.048
 1332SOL     OW 5085   1.281   0.345   4.668
 1332SOL    HW1 5086   1.195   0.295   4.655
 1332SOL    HW2 5087   1.343   0.291   4.724
 1333SOL     OW 5088   1.576   1.662   4.031
 1333SOL    HW1 5089   1.665   1.708   4.034
 1333SOL    HW2 5090   1.555   1.638   3.936
 1334SOL     OW 5091   0.807   0.605   5.189
 1334SOL    HW1 5092   0.760   0.602   5.278
 1334SOL    HW2 5093   0.756   0.550   5.123
 1335SOL     OW 5094   1.394   0.469   5.398
 1335SOL    HW1 5095   1.374   0.512   5.486
 1335SOL    HW2 5096   1.472   0.407   5.407
 1336SOL     OW 5097   0.973   0.890   5.296
 1336SOL    HW1 5098   1.019   0.806   5.267
 1336SOL    HW2 5099   0.917   0.924   5.221
 1337SOL     OW 5100   0.991   0.410   4.966
 1337SOL    HW1 5101   0.914   0.444   5.020
 1337SOL    HW2 5102   0.957   0.359   4.887
 1338SOL     OW 5103   1.041   0.701   4.153
 1338SOL    HW1 5104   1.067   0.697   4.249
 1338SOL    HW2 5105   0.956   0.650   4.139
 1339SOL     OW 5106   0.076   0.811   4.513
 1339SOL    HW1 5107   0.175   0.799   4.522
 1339SOL    HW2 5108   0.052   0.906   4.534
 1340SOL     OW 5109   0.130   1.821   5.295
 1340SOL    HW1 5110   0.120   1.806   5.394
 1340SOL    HW2 5111   0.044   1.857   5.259
 1341SOL     OW 5112   0.865   0.348   3.919
 1341SOL    HW1 5113   0.924   0.411   3.870
 1341SOL    HW2 5114   0.884   0.254   3.890
 1342SOL     OW 5115   1.719   0.585   5.555
 1342SOL    HW1 5116   1.693   0.674   5.519
 1342SOL    HW2 5117   1.717   0.517   5.482
 1343SOL     OW 5118   1.362   1.144   4.269
 1343SOL    HW1 5119   1.445   1.115   4.221
 1343SOL    HW2 5120   1.313   1.211   4.213
 1344SOL     OW 5121   0.550   0.196   4.609
 1344SOL    HW1 5122   0.545   0.191   4.709
 1344SOL    HW2 5123   0.552   0.292   4.580
 1345SOL     OW 5124   1.008   1.456   4.201
 1345SOL    HW1 5125   0.962   1.528   4.149
 1345SOL    HW2 5126   1.004   1.476   4.299
 1346SOL     OW 5127   0.351   1.801   4.577
 1346SOL    HW1 5128   0.401   1.715   4.583
 1346SOL    HW2 5129   0.416   1.878   4.574
 1347SOL     OW 5130   1.795   1.066   4.597
 1347SOL    HW1 5131   1.733   1.051   4.521
 1347SOL    HW2 5132   1.743   1.077   4.682
 1348SOL     OW 5133   1.227   1.550   5.230
 1348SOL    HW1 5134   1.233   1.473   5.294
 1348SOL    HW2 5135   1.175   1.524   5.150
 1349SOL     OW 5136   0.321   0.943   3.966
 1349SOL    HW1 5137   0.403   0.982   3.924
 1349SOL    HW2 5138   0.294   0.861   3.917
 1350SOL     OW 5139   1.458   0.735   4.452
 1350SOL    HW1 5140   1.453   0.670   4.527
 1350SOL    HW2 5141   1.538   0.794   4.465
 1351SOL     OW 5142   0.461   1.266   5.451
 1351SOL    HW1 5143   0.411   1.267   5.365
 1351SOL    HW2 5144   0.398   1.248   5.527
 1352SOL     OW 5145   1.111   1.776   3.961
 1352SOL    HW1 5146   1.051   1.714   4.011
 1352SOL    HW2 5147   1.142   1.732   3.876
 1353SOL     OW 5148   0.202   0.285   5.222
 1353SOL    HW1 5149   0.122   0.345   5.209
 1353SOL    HW2 5150   0.192   0.236   5.308
 1354SOL     OW 5151   1.632   1.377   3.805
 1354SOL    HW1 5152   1.600   1.471   3.795
 1354SOL    HW2 5153   1.556   1.314   3.793
 1355SOL     OW 5154   0.464   1.743   4.047
 1355SOL    HW1 5155   0.497   1.782   4.133
 1355SOL    HW2 5156   0.540   1.736   3.982
 1356SOL     OW 5157   1.400   0.107   4.150
 1356SOL    HW1 5158   1.376   0.070   4.060
 1356SOL    HW2 5159   1.499   0.123   4.154
 1357SOL     OW 5160   0.249   1.785   4.965
 1357SOL    HW1 5161   0.306   1.720   5.015
 1357SOL    HW2 5162   0.233   1.752   4.872
 1358SOL     OW 5163   0.940   1.698   4.628
 1358SOL    HW1 5164   1.020   1.641   4.649
 1358SOL    HW2 5165   0.891   1.658   4.551
 1359SOL     OW 5166   0.382   0.700   4.204
 1359SOL    HW1 5167   0.427   0.610   4.201
 1359SOL    HW2 5168   0.288   0.689   4.237
 1360SOL     OW 5169   1.547   0.222   5.453
 1360SOL    HW1 5170   1.542   0.259   5.545
 1360SOL    HW2 5171   1.475   0.153   5.441
 1361SOL     OW 5172   0.614   0.122   3.841
 1361SOL    HW1 5173   0.712   0.100   3.848
 1361SOL    HW2 5174   0.583   0.105   3.748
 1362SOL     OW 5175   0.781   0.264   5.473
 1362SOL    HW1 5176   0.848   0.203   5.516
 1362SOL    HW2 5177   0.708   0.283   5.538
 1363SOL     OW 5178   0.888   1.514   4.919
 1363SOL    HW1 5179   0.865   1.489   4.825
 1363SOL    HW2 5180   0.949   1.445   4.958
 1364SOL     OW 5181   1.351   0.590   5.157
 1364SOL    HW1 5182   1.379   0.547   5.242
 1364SOL    HW2 5183   1.376   0.686   5.158
 1365SOL     OW 5184   0.803   1.402   4.648
 1365SOL    HW1 5185   0.893   1.416   4.606
 1365SOL    HW2 5186   0.732   1.404   4.577
 1366SOL     OW 5187   0.922   0.503   4.623
 1366SOL    HW1 5188   0.897   0.494   4.527
 1366SOL    HW2 5189   0.970   0.421   4.654
 1367SOL     OW 5190   0.539   0.064   4.236
 1367SOL    HW1 5191   0.458   0.065   4.294
 1367SOL    HW2 5192   0.542   0.147   4.181
 1368SOL     OW 5193   1.434   1.188   3.765
 1368SOL    HW1 5194   1.466   1.112   3.822
 1368SOL    HW2 5195   1.342   1.215   3.795
 1369SOL     OW 5196   0.297   0.035   3.895
 1369SOL    HW1 5197   0.346   0.119   3.874
 1369SOL    HW2 5198   0.359  -0.030   3.940
 1370SOL     OW 5199   0.935   0.236   4.204
 1370SOL    HW1 5200   0.887   0.277   4.126
 1370SOL    HW2 5201   1.034   0.234   4.185
 1371SOL     OW 5202   1.076   0.683   5.188
 1371SOL    HW1 5203   0.996   0.622   5.191
 1371SOL    HW2 5204   1.157   0.630   5.164
 1372SOL     OW 5205   1.227   1.570   4.517
 1372SOL    HW1 5206   1.248   1.644   4.452
 1372SOL    HW2 5207   1.295   1.570   4.590
 1373SOL     OW 5208   0.459   1.152   4.465
 1373SOL    HW1 5209   0.388   1.125   4.530
 1373SOL    HW2 5210   0.433   1.124   4.372
 1374SOL     OW 5211   1.271   1.797   4.315
 1374SOL    HW1 5212   1.315   1.861   4.251
 1374SOL    HW2 5213   1.221   1.849   4.385
 1375SOL     OW 5214   1.032   0.549   3.740
 1375SOL    HW1 5215   0.991   0.631   3.701
 1375SOL    HW2 5216   1.096   0.575   3.813
 1376SOL     OW 5217   0.078   0.556   5.110
 1376SOL    HW1 5218   0.170   0.555   5.069
 1376SOL    HW2 5219   0.072   0.630   5.177
 1377SOL     OW 5220   0.561   0.222   4.871
 1377SOL    HW1 5221   0.599   0.138   4.908
 1377SOL    HW2 5222   0.473   0.241   4.915
 1378SOL     OW 5223   0.866   0.454   4.366
 1378SOL    HW1 5224   0.834   0.526   4.304
 1378SOL    HW2 5225   0.890   0.373   4.313
 1379SOL     OW 5226   1.017   0.039   4.477
 1379SOL    HW1 5227   0.945   0.044   4.408
 1379SOL    HW2 5228   0.993  -0.030   4.546
 1380SOL     OW 5229   1.429   1.173   4.591
 1380SOL    HW1 5230   1.374   1.089   4.584
 1380SOL    HW2 5231   1.455   1.202   4.499
 1381SOL     OW 5232   1.466   0.590   4.716
 1381SOL    HW1 5233   1.436   0.495   4.723
 1381SOL    HW2 5234   1.539   0.606   4.782
 1382SOL     OW 5235   1.857   0.833   4.101
 1382SOL    HW1 5236   1.899   0.769   4.165
 1382SOL    HW2 5237   1.819   0.782   4.023
 1383SOL     OW 5238   0.488   1.385   3.898
 1383SOL    HW1 5239   0.401   1.370   3.945
 1383SOL    HW2 5240   0.471   1.411   3.803
 1384SOL     OW 5241   1.664   1.280   4.381
 1384SOL    HW1 5242   1.763   1.288   4.395
 1384SOL    HW2 5243   1.619   1.364   4.412
 1385SOL     OW 5244   1.390   0.575   3.802
 1385SOL    HW1 5245   1.336   0.554   3.883
 1385SOL    HW2 5246   1.481   0.534   3.811
 1386SOL     OW 5247   0.527   0.256   4.052
 1386SOL    HW1 5248   0.554   0.197   3.977
 1386SOL    HW2 5249   0.527   0.351   4.021
 1387SOL     OW 5250   1.754   1.223   5.312
 1387SOL    HW1 5251   1.845   1.184   5.299
 1387SOL    HW2 5252   1.762   1.319   5.336
 1388SOL     OW 5253   1.064   1.347   5.064
 1388SOL    HW1 5254   0.984   1.324   5.119
 1388SOL    HW2 5255   1.147   1.321   5.113
 1389SOL     OW 5256   1.592   1.629   5.349
 1389SOL    HW1 5257   1.619   1.663   5.259
 1389SOL    HW2 5258   1.671   1.591   5.395
 1390SOL     OW 5259   1.111   1.195   4.824
 1390SOL    HW1 5260   1.071   1.239   4.905
 1390SOL    HW2 5261   1.070   1.232   4.741
 1391SOL     OW 5262   1.638   1.099   4.803
 1391SOL    HW1 5263   1.643   1.180   4.862
 1391SOL    HW2 5264   1.552   1.101   4.752
 1392SOL     OW 5265   0.915   0.089   5.126
 1392SOL    HW1 5266   0.940   0.069   5.031
 1392SOL    HW2 5267   0.987   0.145   5.168
 1393SOL     OW 5268   0.980   1.116   5.443
 1393SOL    HW1 5269   0.881   1.122   5.453
 1393SOL    HW2 5270   1.003   1.036   5.387
 1394SOL     OW 5271   0.705   1.050   4.092
 1394SOL    HW1 5272   0.691   1.057   4.191
 1394SOL    HW2 5273   0.789   0.999   4.074
 1395SOL     OW 5274   0.410   0.813   4.975
 1395SOL    HW1 5275   0.496   0.825   5.025
 1395SOL    HW2 5276   0.368   0.726   5.002
 1396SOL     OW 5277   1.274   0.386   4.986
 1396SOL    HW1 5278   1.295   0.460   5.050
 1396SOL    HW2 5279   1.185   0.403   4.943
 1397SOL     OW 5280   0.064   1.564   5.055
 1397SOL    HW1 5281   0.018   1.646   5.021
 1397SOL    HW2 5282   0.162   1.583   5.064
 1398SOL     OW 5283   0.367   1.100   4.225
 1398SOL    HW1 5284   0.360   1.183   4.169
 1398SOL    HW2 5285   0.371   1.020   4.165
 1399SOL     OW 5286   0.566   0.537   4.589
 1399SOL    HW1 5287   0.578   0.603   4.515
 1399SOL    HW2 5288   0.612   0.571   4.672
 1400SOL     OW 5289   1.252   1.348   4.112
 1400SOL    HW1 5290   1.302   1.425   4.152
 1400SOL    HW2 5291   1.157   1.350   4.144
 1401SOL     OW 5292   1.272   1.445   4.866
 1401SOL    HW1 5293   1.319   1.458   4.953
 1401SOL    HW2 5294   1.206   1.371   4.875
 1402SOL     OW 5295   1.582   0.639   4.196
 1402SOL    HW1 5296   1.551   0.700   4.269
 1402SOL    HW2 5297   1.632   0.691   4.127
 1403SOL     OW 5298   0.354   1.510   5.053
 1403SOL    HW1 5299   0.333   1.466   4.966
 1403SOL    HW2 5300   0.451   1.536   5.056
 1404SOL     OW 5301   0.402   0.751   5.322
 1404SOL    HW1 5302   0.470   0.806   5.275
 1404SOL    HW2 5303   0.442   0.663   5.349
 1405SOL     OW 5304   1.587   0.779   5.394
 1405SOL    HW1 5305   1.495   0.817   5.389
 1405SOL    HW2 5306   1.647   0.826   5.329
 1406SOL     OW 5307   1.013   0.105   5.494
 1406SOL    HW1 5308   1.019   0.190   5.442
 1406SOL    HW2 5309   1.045   0.029   5.437
 1407SOL     OW 5310   0.504   0.050   5.464
 1407SOL    HW1 5311   0.462  -0.007   5.394
 1407SOL    HW2 5312   0.438   0.119   5.496
 1408SOL     OW 5313   0.573   0.870   4.753
 1408SOL    HW1 5314   0.617   0.959   4.744
 1408SOL    HW2 5315   0.510   0.870   4.830
 1409SOL     OW 5316   1.360   0.862   4.769
 1409SOL    HW1 5317   1.285   0.862   4.703
 1409SOL    HW2 5318   1.397   0.770   4.778
 1410SOL     OW 5319   1.209   0.525   3.999
 1410SOL    HW1 5320   1.222   0.441   4.053
 1410SOL    HW2 5321   1.180   0.599   4.059
 1411SOL     OW 5322   0.307   0.213   4.955
 1411SOL    HW1 5323   0.284   0.250   5.045
 1411SOL    HW2 5324   0.277   0.118   4.949
 1412SOL     OW 5325   0.037   1.310   5.006
 1412SOL    HW1 5326   0.090   1.261   5.074
 1412SOL    HW2 5327   0.059   1.408   5.011
 1413SOL     OW 5328   0.732   0.634   4.788
 1413SOL    HW1 5329   0.791   0.608   4.712
 1413SOL    HW2 5330   0.704   0.730   4.777
 1414SOL     OW 5331   1.728   0.935   5.578
 1414SOL    HW1 5332   1.682   0.928   5.489
 1414SOL    HW2 5333   1.666   0.979   5.644
 1415SOL     OW 5334   0.307   0.063   4.342
 1415SOL    HW1 5335   0.296   0.157   4.375
 1415SOL    HW2 5336   0.302   0.000   4.419
 1416SOL     OW 5337   1.622   0.367   4.098
 1416SOL    HW1 5338   1.624   0.291   4.162
 1416SOL    HW2 5339   1.574   0.444   4.138
 1417SOL     OW 5340   1.023   0.766   4.690
 1417SOL    HW1 5341   1.038   0.787   4.786
 1417SOL    HW2 5342   0.993   0.671   4.681
 1418SOL     OW 5343   0.980   1.573   5.424
 1418SOL    HW1 5344   0.960   1.617   5.336
 1418SOL    HW2 5345   1.019   1.482   5.408
 1419SOL     OW 5346   1.859   1.518   5.329
 1419SOL    HW1 5347   1.873   1.545   5.234
 1419SOL    HW2 5348   1.942   1.540   5.382
 1420SOL     OW 5349   0.350   0.898   5.528
 1420SOL    HW1 5350   0.426   0.942   5.576
 1420SOL    HW2 5351   0.385   0.851   5.446
 1421SOL     OW 5352   1.540   0.274   3.849
 1421SOL    HW1 5353   1.479   0.199   3.872
 1421SOL    HW2 5354   1.562   0.326   3.932
 1422SOL     OW 5355   1.303   0.838   3.766
 1422SOL    HW1 5356   1.337   0.745   3.781
 1422SOL    HW2 5357   1.321   0.865   3.671
 1423SOL     OW 5358   1.068   1.333   4.573
 1423SOL    HW1 5359   1.075   1.249   4.518
 1423SOL    HW2 5360   1.130   1.402   4.537
 1424SOL     OW 5361   0.319   0.810   4.673
 1424SOL    HW1 5362   0.412   0.846   4.678
 1424SOL    HW2 5363   0.313   0.725   4.725
 1425SOL     OW 5364   0.339   0.509   4.730
 1425SOL    HW1 5365   0.287   0.426   4.713
 1425SOL    HW2 5366   0.416   0.514   4.666
 1426SOL     OW 5367   1.138   0.380   5.402
 1426SOL    HW1 5368   1.093   0.443   5.466
 1426SOL    HW2 5369   1.231   0.411   5.385
 1427SOL     OW 5370   1.160   0.207   5.201
 1427SOL    HW1 5371   1.160   0.271   5.278
 1427SOL    HW2 5372   1.188   0.255   5.118
 1428SOL     OW 5373   0.008   1.326   3.924
 1428SOL    HW1 5374  -0.085   1.347   3.893
 1428SOL    HW2 5375   0.018   1.227   3.937
 1429SOL     OW 5376   0.088   1.801   4.651
 1429SOL    HW1 5377   0.046   1.715   4.624
 1429SOL    HW2 5378   0.182   1.804   4.617
 1430SOL     OW 5379   0.504   1.568   4.634
 1430SOL    HW1 5380   0.570   1.642   4.643
 1430SOL    HW2 5381   0.548   1.489   4.592
 1431SOL     OW 5382   1.002   0.796   4.962
 1431SOL    HW1 5383   1.043   0.764   5.048
 1431SOL    HW2 5384   0.906   0.769   4.959
 1432SOL     OW 5385   0.040   0.544   4.838
 1432SOL    HW1 5386   0.125   0.511   4.797
 1432SOL    HW2 5387   0.053   0.559   4.936
 1433SOL     OW 5388   0.189   0.520   5.446
 1433SOL    HW1 5389   0.248   0.480   5.376
 1433SOL    HW2 5390   0.131   0.591   5.405
 1434SOL     OW 5391   1.369   0.950   5.384
 1434SOL    HW1 5392   1.408   1.039   5.404
 1434SOL    HW2 5393   1.379   0.930   5.287
 1435SOL     OW 5394   0.815   0.572   4.049
 1435SOL    HW1 5395   0.822   0.483   4.003
 1435SOL    HW2 5396   0.721   0.606   4.041
 1436SOL     OW 5397   1.657   0.604   4.930
 1436SOL    HW1 5398   1.619   0.535   4.992
 1436SOL    HW2 5399   1.739   0.568   4.886
 1437SOL     OW 5400   0.252   1.564   5.468
 1437SOL    HW1 5401   0.222   1.621   5.544
 1437SOL    HW2 5402   0.245   1.467   5.494
 1438SOL     OW 5403   0.671   0.464   4.993
 1438SOL    HW1 5404   0.637   0.375   4.963
 1438SOL    HW2 5405   0.697   0.518   4.913
 1439SOL     OW 5406   0.930   1.678   5.189
 1439SOL    HW1 5407   0.906   1.660   5.094
 1439SOL    HW2 5408   0.960   1.772   5.199
 1440SOL     OW 5409   0.473   0.500   3.915
 1440SOL    HW1 5410   0.534   0.580   3.919
 1440SOL    HW2 5411   0.378   0.531   3.922
 1441SOL     OW 5412   0.159   1.137   5.190
 1441SOL    HW1 5413   0.181   1.076   5.266
 1441SOL    HW2 5414   0.169   1.088   5.104
 1442SOL     OW 5415   1.347   1.059   4.958
 1442SOL    HW1 5416   1.371   0.996   4.884
 1442SOL    HW2 5417   1.257   1.099   4.940
 1443SOL     OW 5418   1.302   0.855   4.033
 1443SOL    HW1 5419   1.216   0.824   4.075
 1443SOL    HW2 5420   1.298   0.841   3.934
 1444SOL     OW 5421   1.759   1.747   4.878
 1444SOL    HW1 5422   1.820   1.777   4.805
 1444SOL    HW2 5423   1.721   1.658   4.856
 1445SOL     OW 5424   1.252   1.731   4.852
 1445SOL    HW1 5425   1.336   1.736   4.798
 1445SOL    HW2 5426   1.229   1.635   4.870
 1446SOL     OW 5427   0.083   1.258   4.746
 1446SOL    HW1 5428   0.078   1.257   4.846
 1446SOL    HW2 5429   0.000   1.217   4.708
 1447SOL     OW 5430   0.688   1.662   5.440
 1447SOL    HW1 5431   0.632   1.743   5.449
 1447SOL    HW2 5432   0.740   1.666   5.354
 1448SOL     OW 5433   1.726   0.135   4.247
 1448SOL    HW1 5434   1.799   0.118   4.180
 1448SOL    HW2 5435   1.695   0.048   4.285
 1449SOL     OW 5436   1.388   1.573   4.201
 1449SOL    HW1 5437   1.455   1.585   4.127
 1449SOL    HW2 5438   1.348   1.662   4.224
 1450SOL     OW 5439   0.130   1.794   5.575
 1450SOL    HW1 5440   0.089   1.720   5.628
 1450SOL    HW2 5441   0.194   1.845   5.633
 1451SOL     OW 5442   1.280   0.927   4.396
 1451SOL    HW1 5443   1.340   0.846   4.398
 1451SOL    HW2 5444   1.320   0.996   4.336
 1452SOL     OW 5445   0.830   1.273   5.146
 1452SOL    HW1 5446   0.825   1.306   5.241
 1452SOL    HW2 5447   0.744   1.292   5.100
 1453SOL     OW 5448   0.672   1.616   3.878
 1453SOL    HW1 5449   0.681   1.626   3.779
 1453SOL    HW2 5450   0.632   1.527   3.899
 1454SOL     OW 5451   1.650   1.720   5.118
 1454SOL    HW1 5452   1.703   1.730   5.034
 1454SOL    HW2 5453   1.623   1.810   5.152
 1455SOL     OW 5454   1.841   0.175   4.687
 1455SOL    HW1 5455   1.880   0.090   4.651
 1455SOL    HW2 5456   1.743   0.177   4.668
 1456SOL     OW 5457   0.263   0.326   4.444
 1456SOL    HW1 5458   0.184   0.377   4.410
 1456SOL    HW2 5459   0.254   0.311   4.542
 1457SOL     OW 5460   1.194   1.612   3.755
 1457SOL    HW1 5461   1.200   1.519   3.792
 1457SOL    HW2 5462   1.135   1.612   3.675
 1458SOL     OW 5463   0.822   1.002   5.096
 1458SOL    HW1 5464   0.862   1.001   5.004
 1458SOL    HW2 5465   0.832   1.094   5.136
 1459SOL     OW 5466   0.916   0.910   4.015
 1459SOL    HW1 5467   0.979   0.948   3.947
 1459SOL    HW2 5468   0.956   0.827   4.054
 1460SOL     OW 5469   1.504   1.607   3.768
 1460SOL    HW1 5470   1.412   1.644   3.775
 1460SOL    HW2 5471   1.542   1.627   3.678
 1461SOL     OW 5472   0.372   1.288   5.214
 1461SOL    HW1 5473   0.359   1.381   5.180
 1461SOL    HW2 5474   0.288   1.236   5.201
 1462SOL     OW 5475   1.614   1.292   5.013
 1462SOL    HW1 5476   1.674   1.295   5.093
 1462SOL    HW2 5477   1.539   1.356   5.026
 1463SOL     OW 5478   1.039   1.098   4.420
 1463SOL    HW1 5479   0.969   1.051   4.474
 1463SOL    HW2 5480   1.098   1.030   4.377
 1464SOL     OW 5481   1.014   0.236   4.695
 1464SOL    HW1 5482   1.006   0.200   4.602
 1464SOL    HW2 5483   1.012   0.160   4.760
 1465SOL     OW 5484   0.590   1.487   4.215
 1465SOL    HW1 5485   0.632   1.429   4.145
 1465SOL    HW2 5486   0.546   1.566   4.171
 1466SOL     OW 5487   1.709   0.385   5.105
 1466SOL    HW1 5488   1.782   0.454   5.109
 1466SOL    HW2 5489   1.737   0.310   5.046
 1467SOL     OW 5490   0.255   1.348   4.014
 1467SOL    HW1 5491   0.159   1.349   3.987
 1467SOL    HW2 5492   0.267   1.401   4.098
 1468SOL     OW 5493   0.105   1.013   5.450
 1468SOL    HW1 5494   0.028   0.980   5.504
 1468SOL    HW2 5495   0.190   0.983   5.492
 1469SOL     OW 5496   0.672   0.203   5.213
 1469SOL    HW1 5497   0.762   0.187   5.173
 1469SOL    HW2 5498   0.680   0.208   5.312
 1470SOL     OW 5499   0.075   0.345   3.757
 1470SOL    HW1 5500  -0.017   0.317   3.728
 1470SOL    HW2 5501   0.106   0.422   3.701
 1471SOL     OW 5502   1.440   0.856   5.122
 1471SOL    HW1 5503   1.383   0.908   5.059
 1471SOL    HW2 5504   1.536   0.868   5.098
 1472SOL     OW 5505   0.072   0.166   4.042
 1472SOL    HW1 5506   0.055   0.249   3.988
 1472SOL    HW2 5507   0.162   0.129   4.020
 1473SOL     OW 5508   1.183   1.335   3.843
 1473SOL    HW1 5509   1.084   1.324   3.845
 1473SOL    HW2 5510   1.217   1.350   3.936
 1474SOL     OW 5511   0.613   0.842   5.155
 1474SOL    HW1 5512   0.669   0.923   5.138
 1474SOL    HW2 5513   0.672   0.762   5.158
 1475SOL     OW 5514   1.493   1.767   4.683
 1475SOL    HW1 5515   1.526   1.831   4.614
 1475SOL    HW2 5516   1.559   1.761   4.758
 1476SOL     OW 5517   0.716   0.565   5.432
 1476SOL    HW1 5518   0.735   0.630   5.506
 1476SOL    HW2 5519   0.776   0.485   5.441
 1477SOL     OW 5520   1.450   1.220   5.357
 1477SOL    HW1 5521   1.441   1.210   5.456
 1477SOL    HW2 5522   1.546   1.213   5.331
 1478SOL     OW 5523   0.390   1.741   5.284
 1478SOL    HW1 5524   0.299   1.782   5.282
 1478SOL    HW2 5525   0.383   1.647   5.316
 1479SOL     OW 5526   1.674   0.883   4.978
 1479SOL    HW1 5527   1.647   0.794   4.941
 1479SOL    HW2 5528   1.675   0.951   4.905
 1480SOL     OW 5529   1.225   0.325   4.173
 1480SOL    HW1 5530   1.290   0.251   4.162
 1480SOL    HW2 5531   1.245   0.375   4.257
 1481SOL     OW 5532   0.594   0.745   4.376
 1481SOL    HW1 5533   0.644   0.830   4.357
 1481SOL    HW2 5534   0.506   0.747   4.328
 1482SOL     OW 5535   1.777   0.342   5.366
 1482SOL    HW1 5536   1.760   0.373   5.272
 1482SOL    HW2 5537   1.693   0.305   5.404
 1483SOL     OW 5538   1.730   0.934   5.241
 1483SOL    HW1 5539   1.768   1.025   5.256
 1483SOL    HW2 5540   1.722   0.917   5.142
 1484SOL     OW 5541   0.859   1.374   3.740
 1484SOL    HW1 5542   0.813   1.389   3.828
 1484SOL    HW2 5543   0.903   1.459   3.710
 1485SOL     OW 5544   0.661   1.790   4.677
 1485SOL    HW1 5545   0.615   1.878   4.664
 1485SOL    HW2 5546   0.760   1.802   4.670
 1486SOL     OW 5547   0.859   0.956   4.585
 1486SOL    HW1 5548   0.913   0.887   4.633
 1486SOL    HW2 5549   0.827   1.025   4.651
 1487SOL     OW 5550   1.083   0.984   3.811
 1487SOL    HW1 5551   1.060   1.037   3.729
 1487SOL    HW2 5552   1.164   0.928   3.792
 1488SOL     OW 5553   1.861   1.569   4.575
 1488SOL    HW1 5554   1.790   1.557   4.505
 1488SOL    HW2 5555   1.862   1.490   4.635
 1489SOL     OW 5556   0.221   1.314   5.568
 1489SOL    HW1 5557   0.156   1.241   5.547
 1489SOL    HW2 5558   0.225   1.328   5.666
 1490SOL     OW 5559   0.079   1.240   4.377
 1490SOL    HW1 5560   0.078   1.193   4.465
 1490SOL    HW2 5561   0.161   1.212   4.326
 1491SOL     OW 5562   0.672   1.391   5.348
 1491SOL    HW1 5563   0.594   1.341   5.386
 1491SOL    HW2 5564   0.669   1.486   5.379
 1492SOL     OW 5565   1.824   0.192   4.951
 1492SOL    HW1 5566   1.820   0.102   4.995
 1492SOL    HW2 5567   1.827   0.181   4.852
 1493SOL     OW 5568   0.428   0.424   4.244
 1493SOL    HW1 5569   0.458   0.352   4.182
 1493SOL    HW2 5570   0.389   0.384   4.327
 1494SOL     OW 5571   1.705   1.487   4.828
 1494SOL    HW1 5572   1.612   1.462   4.801
 1494SOL    HW2 5573   1.731   1.437   4.910
 1495SOL     OW 5574   0.317   0.547   5.004
 1495SOL    HW1 5575   0.355   0.488   5.076
 1495SOL    HW2 5576   0.357   0.521   4.916
 1496SOL     OW 5577   0.812   1.586   4.411
 1496SOL    HW1 5578   0.844   1.596   4.317
 1496SOL    HW2 5579   0.733   1.524   4.413
 1497SOL     OW 5580   1.424   0.214   4.836
 1497SOL    HW1 5581   1.476   0.149   4.891
 1497SOL    HW2 5582   1.375   0.277   4.897
 1498SOL     OW 5583   1.001   0.034   4.878
 1498SOL    HW1 5584   0.938  -0.038   4.847
 1498SOL    HW2 5585   1.094  -0.002   4.878
 1499SOL     OW 5586   0.770   1.330   4.025
 1499SOL    HW1 5587   0.724   1.243   4.042
 1499SOL    HW2 5588   0.861   1.327   4.066
 1500SOL     OW 5589   0.618   1.567   5.008
 1500SOL    HW1 5590   0.613   1.649   5.065
 1500SOL    HW2 5591   0.707   1.564   4.963
 1501SOL     OW 5592   1.352   0.052   3.892
 1501SOL    HW1 5593   1.387   0.011   3.808
 1501SOL    HW2 5594   1.262   0.014   3.912
 1502SOL     OW 5595   1.300   0.453   4.415
 1502SOL    HW1 5596   1.241   0.533   4.419
 1502SOL    HW2 5597   1.315   0.418   4.508
 1503SOL     OW 5598   1.593   0.221   4.606
 1503SOL    HW1 5599   1.509   0.220   4.660
 1503SOL    HW2 5600   1.595   0.304   4.550
 1504SOL     OW 5601   0.039   1.077   4.024
 1504SOL    HW1 5602   0.138   1.066   4.015
 1504SOL    HW2 5603  -0.001   0.991   4.056
 1505SOL     OW 5604   0.875   1.646   4.061
 1505SOL    HW1 5605   0.798   1.611   4.007
 1505SOL    HW2 5606   0.843   1.717   4.123
 1506SOL     OW 5607   0.230   0.628   5.699
 1506SOL    HW1 5608   0.137   0.626   5.736
 1506SOL    HW2 5609   0.231   0.589   5.607
 1507SOL     OW 5610   0.225   0.275   6.582
 1507SOL    HW1 5611   0.260   0.258   6.674
 1507SOL    HW2 5612   0.137   0.230   6.570
 1508SOL     OW 5613   0.019   0.368   6.233
 1508SOL    HW1 5614  -0.063   0.411   6.272
 1508SOL    HW2 5615  -0.009   0.295   6.170
 1509SOL     OW 5616   0.569   1.275   6.751
 1509SOL    HW1 5617   0.476   1.268   6.714
 1509SOL    HW2 5618   0.580   1.364   6.795
 1510SOL     OW 5619   1.555   1.511   6.289
 1510SOL    HW1 5620   1.498   1.495   6.370
 1510SOL    HW2 5621   1.496   1.521   6.209
 1511SOL     OW 5622   1.135   0.703   6.303
 1511SOL    HW1 5623   1.192   0.781   6.278
 1511SOL    HW2 5624   1.075   0.729   6.379
 1512SOL     OW 5625   1.755   0.607   5.817
 1512SOL    HW1 5626   1.743   0.594   5.718
 1512SOL    HW2 5627   1.725   0.526   5.866
 1513SOL     OW 5628   0.768   1.144   6.609
 1513SOL    HW1 5629   0.690   1.161   6.669
 1513SOL    HW2 5630   0.802   1.231   6.573
 1514SOL     OW 5631   0.850   0.798   7.409
 1514SOL    HW1 5632   0.846   0.874   7.474
 1514SOL    HW2 5633   0.872   0.834   7.318
 1515SOL     OW 5634   0.685   1.012   6.251
 1515SOL    HW1 5635   0.754   0.996   6.321
 1515SOL    HW2 5636   0.612   1.069   6.289
 1516SOL     OW 5637   0.335   1.435   6.647
 1516SOL    HW1 5638   0.257   1.404   6.594
 1516SOL    HW2 5639   0.393   1.493   6.590
 1517SOL     OW 5640   1.460   1.505   6.925
 1517SOL    HW1 5641   1.484   1.599   6.951
 1517SOL    HW2 5642   1.444   1.451   7.007
 1518SOL     OW 5643   0.438   0.392   7.085
 1518SOL    HW1 5644   0.520   0.336   7.094
 1518SOL    HW2 5645   0.357   0.334   7.089
 1519SOL     OW 5646   1.603   0.447   6.323
 1519SOL    HW1 5647   1.529   0.493   6.273
 1519SOL    HW2 5648   1.654   0.515   6.376
 1520SOL     OW 5649   0.231   1.713   6.069
 1520SOL    HW1 5650   0.265   1.790   6.123
 1520SOL    HW2 5651   0.275   1.713   5.979
 1521SOL     OW 5652   0.230   1.434   6.124
 1521SOL    HW1 5653   0.204   1.530   6.124
 1521SOL    HW2 5654   0.159   1.380   6.169
 1522SOL     OW 5655   0.240   1.091   6.472
 1522SOL    HW1 5656   0.254   1.007   6.524
 1522SOL    HW2 5657   0.185   1.155   6.527
 1523SOL     OW 5658   0.620   1.786   7.025
 1523SOL    HW1 5659   0.528   1.769   7.060
 1523SOL    HW2 5660   0.648   1.878   7.051
 1524SOL     OW 5661   0.606   0.964   5.709
 1524SOL    HW1 5662   0.613   1.048   5.655
 1524SOL    HW2 5663   0.652   0.977   5.797
 1525SOL     OW 5664   1.594   0.114   7.066
 1525SOL    HW1 5665   1.576   0.181   6.994
 1525SOL    HW2 5666   1.591   0.160   7.155
 1526SOL     OW 5667   0.122   0.643   6.149
 1526SOL    HW1 5668   0.077   0.555   6.166
 1526SOL    HW2 5669   0.121   0.697   6.233
 1527SOL     OW 5670   1.842   1.767   5.945
 1527SOL    HW1 5671   1.896   1.738   6.025
 1527SOL    HW2 5672   1.872   1.857   5.916
 1528SOL     OW 5673   0.027   1.596   5.703
 1528SOL    HW1 5674   0.008   1.500   5.724
 1528SOL    HW2 5675  -0.006   1.654   5.778
 1529SOL     OW 5676   1.641   1.108   6.018
 1529SOL    HW1 5677   1.727   1.110   5.966
 1529SOL    HW2 5678   1.655   1.155   6.106
 1530SOL     OW 5679   0.113   0.737   7.183
 1530SOL    HW1 5680   0.201   0.724   7.228
 1530SOL    HW2 5681   0.100   0.834   7.161
 1531SOL     OW 5682   0.613   1.365   6.312
 1531SOL    HW1 5683   0.564   1.278   6.321
 1531SOL    HW2 5684   0.590   1.408   6.225
 1532SOL     OW 5685   1.293   1.228   7.009
 1532SOL    HW1 5686   1.330   1.155   6.951
 1532SOL    HW2 5687   1.345   1.233   7.094
 1533SOL     OW 5688   0.809   0.004   6.088
 1533SOL    HW1 5689   0.849   0.095   6.079
 1533SOL    HW2 5690   0.709   0.012   6.094
 1534SOL     OW 5691   0.197   0.976   6.850
 1534SOL    HW1 5692   0.286   0.931   6.836
 1534SOL    HW2 5693   0.124   0.911   6.831
 1535SOL     OW 5694   1.525   0.999   5.776
 1535SOL    HW1 5695   1.462   0.923   5.789
 1535SOL    HW2 5696   1.573   1.017   5.862
 1536SOL     OW 5697   1.187   1.792   7.202
 1536SOL    HW1 5698   1.211   1.852   7.126
 1536SOL    HW2 5699   1.194   1.697   7.172
 1537SOL     OW 5700   0.317   0.251   7.387
 1537SOL    HW1 5701   0.388   0.322   7.393
 1537SOL    HW2 5702   0.229   0.290   7.415
 1538SOL     OW 5703   1.466   1.417   6.539
 1538SOL    HW1 5704   1.407   1.423   6.619
 1538SOL    HW2 5705   1.451   1.329   6.493
 1539SOL     OW 5706   1.667   1.714   6.158
 1539SOL    HW1 5707   1.626   1.691   6.070
 1539SOL    HW2 5708   1.649   1.640   6.223
 1540SOL     OW 5709   0.598   0.729   5.856
 1540SOL    HW1 5710   0.622   0.798   5.788
 1540SOL    HW2 5711   0.520   0.762   5.910
 1541SOL     OW 5712   1.281   0.345   6.530
 1541SOL    HW1 5713   1.195   0.295   6.517
 1541SOL    HW2 5714   1.343   0.291   6.586
 1542SOL     OW 5715   1.576   1.662   5.893
 1542SOL    HW1 5716   1.665   1.708   5.896
 1542SOL    HW2 5717   1.555   1.638   5.798
 1543SOL     OW 5718   0.807   0.605   7.051
 1543SOL    HW1 5719   0.760   0.602   7.140
 1543SOL    HW2 5720   0.756   0.550   6.985
 1544SOL     OW 5721   0.973   0.890   7.158
 1544SOL    HW1 5722   1.019   0.806   7.129
 1544SOL    HW2 5723   0.917   0.924   7.083
 1545SOL     OW 5724   0.991   0.410   6.828
 1545SOL    HW1 5725   0.914   0.444   6.882
 1545SOL    HW2 5726   0.957   0.359   6.749
 1546SOL     OW 5727   1.041   0.701   6.015
 1546SOL    HW1 5728   1.067   0.697   6.111
 1546SOL    HW2 5729   0.956   0.650   6.001
 1547SOL     OW 5730   0.076   0.811   6.375
 1547SOL    HW1 5731   0.175   0.799   6.384
 1547SOL    HW2 5732   0.052   0.906   6.396
 1548SOL     OW 5733   0.130   1.821   7.157
 1548SOL    HW1 5734   0.120   1.806   7.256
 1548SOL    HW2 5735   0.044   1.857   7.121
 1549SOL     OW 5736   0.865   0.348   5.781
 1549SOL    HW1 5737   0.924   0.411   5.732
 1549SOL    HW2 5738   0.884   0.254   5.752
 1550SOL     OW 5739   1.362   1.144   6.131
 1550SOL    HW1 5740   1.445   1.115   6.083
 1550SOL    HW2 5741   1.313   1.211   6.075
 1551SOL     OW 5742   0.550   0.196   6.471
 1551SOL    HW1 5743   0.545   0.191   6.571
 1551SOL    HW2 5744   0.552   0.292   6.442
 1552SOL     OW 5745   1.008   1.456   6.063
 1552SOL    HW1 5746   0.962   1.528   6.011
 1552SOL    HW2 5747   1.004   1.476   6.161
 1553SOL     OW 5748   0.351   1.801   6.439
 1553SOL    HW1 5749   0.401   1.715   6.445
 1553SOL    HW2 5750   0.416   1.878   6.436
 1554SOL     OW 5751   1.795   1.066   6.459
 1554SOL    HW1 5752   1.733   1.051   6.383
 1554SOL    HW2 5753   1.743   1.077   6.544
 1555SOL     OW 5754   1.227   1.550   7.092
 1555SOL    HW1 5755   1.233   1.473   7.156
 1555SOL    HW2 5756   1.175   1.524   7.012
 1556SOL     OW 5757   0.321   0.943   5.828
 1556SOL    HW1 5758   0.403   0.982   5.786
 1556SOL    HW2 5759   0.294   0.861   5.779
 1557SOL     OW 5760   1.458   0.735   6.314
 1557SOL    HW1 5761   1.453   0.670   6.389
 1557SOL    HW2 5762   1.538   0.794   6.327
 1558SOL     OW 5763   0.461   1.266   7.313
 1558SOL    HW1 5764   0.411   1.267   7.227
 1558SOL    HW2 5765   0.398   1.248   7.389
 1559SOL     OW 5766   1.111   1.776   5.823
 1559SOL    HW1 5767   1.051   1.714   5.873
 1559SOL    HW2 5768   1.142   1.732   5.738
 1560SOL     OW 5769   0.202   0.285   7.084
 1560SOL    HW1 5770   0.122   0.345   7.071
 1560SOL    HW2 5771   0.192   0.236   7.170
 1561SOL     OW 5772   1.632   1.377   5.667
 1561SOL    HW1 5773   1.600   1.471   5.657
 1561SOL    HW2 5774   1.556   1.314   5.655
 1562SOL     OW 5775   0.464   1.743   5.909
 1562SOL    HW1 5776   0.497   1.782   5.995
 1562SOL    HW2 5777   0.540   1.736   5.844
 1563SOL     OW 5778   1.400   0.107   6.012
 1563SOL    HW1 5779   1.376   0.070   5.922
 1563SOL    HW2 5780   1.499   0.123   6.016
 1564SOL     OW 5781   0.249   1.785   6.827
 1564SOL    HW1 5782   0.306   1.720   6.877
 1564SOL    HW2 5783   0.233   1.752   6.734
 1565SOL     OW 5784   0.940   1.698   6.490
 1565SOL    HW1 5785   1.020   1.641   6.511
 1565SOL    HW2 5786   0.891   1.658   6.413
 1566SOL     OW 5787   0.382   0.700   6.066
 1566SOL    HW1 5788   0.427   0.610   6.063
 1566SOL    HW2 5789   0.288   0.689   6.099
 1567SOL     OW 5790   0.614   0.122   5.703
 1567SOL    HW1 5791   0.712   0.100   5.710
 1567SOL    HW2 5792   0.583   0.105   5.610
 1568SOL     OW 5793   0.781   0.264   7.335
 1568SOL    HW1 5794   0.848   0.203   7.378
 1568SOL    HW2 5795   0.708   0.283   7.400
 1569SOL     OW 5796   0.888   1.514   6.781
 1569SOL    HW1 5797   0.865   1.489   6.687
 1569SOL    HW2 5798   0.949   1.445   6.820
 1570SOL     OW 5799   1.351   0.590   7.019
 1570SOL    HW1 5800   1.379   0.547   7.104
 1570SOL    HW2 5801   1.376   0.686   7.020
 1571SOL     OW 5802   0.803   1.402   6.510
 1571SOL    HW1 5803   0.893   1.416   6.468
 1571SOL    HW2 5804   0.732   1.404   6.439
 1572SOL     OW 5805   0.922   0.503   6.485
 1572SOL    HW1 5806   0.897   0.494   6.389
 1572SOL    HW2 5807   0.970   0.421   6.516
 1573SOL     OW 5808   0.539   0.064   6.098
 1573SOL    HW1 5809   0.458   0.065   6.156
 1573SOL    HW2 5810   0.542   0.147   6.043
 1574SOL     OW 5811   1.434   1.188   5.627
 1574SOL    HW1 5812   1.466   1.112   5.684
 1574SOL    HW2 5813   1.342   1.215   5.657
 1575SOL     OW 5814   0.297   0.035   5.757
 1575SOL    HW1 5815   0.346   0.119   5.736
 1575SOL    HW2 5816   0.359  -0.030   5.802
 1576SOL     OW 5817   0.935   0.236   6.066
 1576SOL    HW1 5818   0.887   0.277   5.988
 1576SOL    HW2 5819   1.034   0.234   6.047
 1577SOL     OW 5820   1.076   0.683   7.050
 1577SOL    HW1 5821   0.996   0.622   7.053
 1577SOL    HW2 5822   1.157   0.630   7.026
 1578SOL     OW 5823   1.227   1.570   6.379
 1578SOL    HW1 5824   1.248   1.644   6.314
 1578SOL    HW2 5825   1.295   1.570   6.452
 1579SOL     OW 5826   0.459   1.152   6.327
 1579SOL    HW1 5827   0.388   1.125   6.392
 1579SOL    HW2 5828   0.433   1.124   6.234
 1580SOL     OW 5829   1.271   1.797   6.177
 1580SOL    HW1 5830   1.315   1.861   6.113
 1580SOL    HW2 5831   1.221   1.849   6.247
 1581SOL     OW 5832   1.032   0.549   5.602
 1581SOL    HW1 5833   0.991   0.631   5.563
 1581SOL    HW2 5834   1.096   0.575   5.675
 1582SOL     OW 5835   0.078   0.556   6.972
 1582SOL    HW1 5836   0.170   0.555   6.931
 1582SOL    HW2 5837   0.072   0.630   7.039
 1583SOL     OW 5838   0.561   0.222   6.733
 1583SOL    HW1 5839   0.599   0.138   6.770
 1583SOL    HW2 5840   0.473   0.241   6.777
 1584SOL     OW 5841   0.866   0.454   6.228
 1584SOL    HW1 5842   0.834   0.526   6.166
 1584SOL    HW2 5843   0.890   0.373   6.175
 1585SOL     OW 5844   1.017   0.039   6.339
 1585SOL    HW1 5845   0.945   0.044   6.270
 1585SOL    HW2 5846   0.993  -0.030   6.408
 1586SOL     OW 5847   1.429   1.173   6.453
 1586SOL    HW1 5848   1.374   1.089   6.446
 1586SOL    HW2 5849   1.455   1.202   6.361
 1587SOL     OW 5850   1.466   0.590   6.578
 1587SOL    HW1 5851   1.436   0.495   6.585
 1587SOL    HW2 5852   1.539   0.606   6.644
 1588SOL     OW 5853   1.857   0.833   5.963
 1588SOL    HW1 5854   1.899   0.769   6.027
 1588SOL    HW2 5855   1.819   0.782   5.885
 1589SOL     OW 5856   0.488   1.385   5.760
 1589SOL    HW1 5857   0.401   1.370   5.807
 1589SOL    HW2 5858   0.471   1.411   5.665
 1590SOL     OW 5859   1.664   1.280   6.243
 1590SOL    HW1 5860   1.763   1.288   6.257
 1590SOL    HW2 5861   1.619   1.364   6.274
 1591SOL     OW 5862   1.390   0.575   5.664
 1591SOL    HW1 5863   1.336   0.554   5.745
 1591SOL    HW2 5864   1.481   0.534   5.673
 1592SOL     OW 5865   0.527   0.256   5.914
 1592SOL    HW1 5866   0.554   0.197   5.839
 1592SOL    HW2 5867   0.527   0.351   5.883
 1593SOL     OW 5868   1.754   1.223   7.174
 1593SOL    HW1 5869   1.845   1.184   7.161
 1593SOL    HW2 5870   1.762   1.319   7.198
 1594SOL     OW 5871   1.064   1.347   6.926
 1594SOL    HW1 5872   0.984   1.324   6.981
 1594SOL    HW2 5873   1.147   1.321   6.975
 1595SOL     OW 5874   1.111   1.195   6.686
 1595SOL    HW1 5875   1.071   1.239   6.767
 1595SOL    HW2 5876   1.070   1.232   6.603
 1596SOL     OW 5877   1.638   1.099   6.665
 1596SOL    HW1 5878   1.643   1.180   6.724
 1596SOL    HW2 5879   1.552   1.101   6.614
 1597SOL     OW 5880   0.915   0.089   6.988
 1597SOL    HW1 5881   0.940   0.069   6.893
 1597SOL    HW2 5882   0.987   0.145   7.030
 1598SOL     OW 5883   0.705   1.050   5.954
 1598SOL    HW1 5884   0.691   1.057   6.053
 1598SOL    HW2 5885   0.789   0.999   5.936
 1599SOL     OW 5886   0.410   0.813   6.837
 1599SOL    HW1 5887   0.496   0.825   6.887
 1599SOL    HW2 5888   0.368   0.726   6.864
 1600SOL     OW 5889   1.274   0.386   6.848
 1600SOL    HW1 5890   1.295   0.460   6.912
 1600SOL    HW2 5891   1.185   0.403   6.805
 1601SOL     OW 5892   0.064   1.564   6.917
 1601SOL    HW1 5893   0.018   1.646   6.883
 1601SOL    HW2 5894   0.162   1.583   6.926
 1602SOL     OW 5895   0.367   1.100   6.087
 1602SOL    HW1 5896   0.360   1.183   6.031
 1602SOL    HW2 5897   0.371   1.020   6.027
 1603SOL     OW 5898   0.566   0.537   6.451
 1603SOL    HW1 5899   0.578   0.603   6.377
 1603SOL    HW2 5900   0.612   0.571   6.534
 1604SOL     OW 5901   1.252   1.348   5.974
 1604SOL    HW1 5902   1.302   1.425   6.014
 1604SOL    HW2 5903   1.157   1.350   6.006
 1605SOL     OW 5904   1.272   1.445   6.728
 1605SOL    HW1 5905   1.319   1.458   6.815
 1605SOL    HW2 5906   1.206   1.371   6.737
 1606SOL     OW 5907   1.582   0.639   6.058
 1606SOL    HW1 5908   1.551   0.700   6.131
 1606SOL    HW2 5909   1.632   0.691   5.989
 1607SOL     OW 5910   0.354   1.510   6.915
 1607SOL    HW1 5911   0.333   1.466   6.828
 1607SOL    HW2 5912   0.451   1.536   6.918
 1608SOL     OW 5913   0.402   0.751   7.184
 1608SOL    HW1 5914   0.470   0.806   7.137
 1608SOL    HW2 5915   0.442   0.663   7.211
 1609SOL     OW 5916   1.587   0.779   7.256
 1609SOL    HW1 5917   1.495   0.817   7.251
 1609SOL    HW2 5918   1.647   0.826   7.191
 1610SOL     OW 5919   0.573   0.870   6.615
 1610SOL    HW1 5920   0.617   0.959   6.606
 1610SOL    HW2 5921   0.510   0.870   6.692
 1611SOL     OW 5922   1.360   0.862   6.631
 1611SOL    HW1 5923   1.285   0.862   6.565
 1611SOL    HW2 5924   1.397   0.770   6.640
 1612SOL     OW 5925   1.209   0.525   5.861
 1612SOL    HW1 5926   1.222   0.441   5.915
 1612SOL    HW2 5927   1.180   0.599   5.921
 1613SOL     OW 5928   0.307   0.213   6.817
 1613SOL    HW1 5929   0.284   0.250   6.907
 1613SOL    HW2 5930   0.277   0.118   6.811
 1614SOL     OW 5931   0.037   1.310   6.868
 1614SOL    HW1 5932   0.090   1.261   6.936
 1614SOL    HW2 5933   0.059   1.408   6.873
 1615SOL     OW 5934   0.732   0.634   6.650
 1615SOL    HW1 5935   0.791   0.608   6.574
 1615SOL    HW2 5936   0.704   0.730   6.639
 1616SOL     OW 5937   0.307   0.063   6.204
 1616SOL    HW1 5938   0.296   0.157   6.237
 1616SOL    HW2 5939   0.302   0.000   6.281
 1617SOL     OW 5940   1.622   0.367   5.960
 1617SOL    HW1 5941   1.624   0.291   6.024
 1617SOL    HW2 5942   1.574   0.444   6.000
 1618SOL     OW 5943   1.023   0.766   6.552
 1618SOL    HW1 5944   1.038   0.787   6.648
 1618SOL    HW2 5945   0.993   0.671   6.543
 1619SOL     OW 5946   1.859   1.518   7.191
 1619SOL    HW1 5947   1.873   1.545   7.096
 1619SOL    HW2 5948   1.942   1.540   7.244
 1620SOL     OW 5949   1.540   0.274   5.711
 1620SOL    HW1 5950   1.479   0.199   5.734
 1620SOL    HW2 5951   1.562   0.326   5.794
 1621SOL     OW 5952   1.303   0.838   5.628
 1621SOL    HW1 5953   1.337   0.745   5.643
 1621SOL    HW2 5954   1.321   0.865   5.533
 1622SOL     OW 5955   1.068   1.333   6.435
 1622SOL    HW1 5956   1.075   1.249   6.380
 1622SOL    HW2 5957   1.130   1.402   6.399
 1623SOL     OW 5958   0.319   0.810   6.535
 1623SOL    HW1 5959   0.412   0.846   6.540
 1623SOL    HW2 5960   0.313   0.725   6.587
 1624SOL     OW 5961   0.339   0.509   6.592
 1624SOL    HW1 5962   0.287   0.426   6.575
 1624SOL    HW2 5963   0.416   0.514   6.528
 1625SOL     OW 5964   1.160   0.207   7.063
 1625SOL    HW1 5965   1.160   0.271   7.140
 1625SOL    HW2 5966   1.188   0.255   6.980
 1626SOL     OW 5967   0.008   1.326   5.786
 1626SOL    HW1 5968  -0.085   1.347   5.755
 1626SOL    HW2 5969   0.018   1.227   5.799
 1627SOL     OW 5970   0.088   1.801   6.513
 1627SOL    HW1 5971   0.046   1.715   6.486
 1627SOL    HW2 5972   0.182   1.804   6.479
 1628SOL     OW 5973   0.504   1.568   6.496
 1628SOL    HW1 5974   0.570   1.642   6.505
 1628SOL    HW2 5975   0.548   1.489   6.454
 1629SOL     OW 5976   1.002   0.796   6.824
 1629SOL    HW1 5977   1.043   0.764   6.910
 1629SOL    HW2 5978   0.906   0.769   6.821
 1630SOL     OW 5979   0.040   0.544   6.700
 1630SOL    HW1 5980   0.125   0.511   6.659
 1630SOL    HW2 5981   0.053   0.559   6.798
 1631SOL     OW 5982   0.815   0.572   5.911
 1631SOL    HW1 5983   0.822   0.483   5.865
 1631SOL    HW2 5984   0.721   0.606   5.903
 1632SOL     OW 5985   1.657   0.604   6.792
 1632SOL    HW1 5986   1.619   0.535   6.854
 1632SOL    HW2 5987   1.739   0.568   6.748
 1633SOL     OW 5988   0.252   1.564   7.330
 1633SOL    HW1 5989   0.222   1.621   7.406
 1633SOL    HW2 5990   0.245   1.467   7.356
 1634SOL     OW 5991   0.671   0.464   6.855
 1634SOL    HW1 5992   0.637   0.375   6.825
 1634SOL    HW2 5993   0.697   0.518   6.775
 1635SOL     OW 5994   0.930   1.678   7.051
 1635SOL    HW1 5995   0.906   1.660   6.956
 1635SOL    HW2 5996   0.960   1.772   7.061
 1636SOL     OW 5997   0.473   0.500   5.777
 1636SOL    HW1 5998   0.534   0.580   5.781
 1636SOL    HW2 5999   0.378   0.531   5.784
 1637SOL     OW 6000   0.159   1.137   7.052
 1637SOL    HW1 6001   0.181   1.076   7.128
 1637SOL    HW2 6002   0.169   1.088   6.966
 1638SOL     OW 6003   1.347   1.059   6.820
 1638SOL    HW1 6004   1.371   0.996   6.746
 1638SOL    HW2 6005   1.257   1.099   6.802
 1639SOL     OW 6006   1.302   0.855   5.895
 1639SOL    HW1 6007   1.216   0.824   5.937
 1639SOL    HW2 6008   1.298   0.841   5.796
 1640SOL     OW 6009   1.759   1.747   6.740
 1640SOL    HW1 6010   1.820   1.777   6.667
 1640SOL    HW2 6011   1.721   1.658   6.718
 1641SOL     OW 6012   1.252   1.731   6.714
 1641SOL    HW1 6013   1.336   1.736   6.660
 1641SOL    HW2 6014   1.229   1.635   6.732
 1642SOL     OW 6015   0.083   1.258   6.608
 1642SOL    HW1 6016   0.078   1.257   6.708
 1642SOL    HW2 6017   0.000   1.217   6.570
 1643SOL     OW 6018   1.726   0.135   6.109
 1643SOL    HW1 6019   1.799   0.118   6.042
 1643SOL    HW2 6020   1.695   0.048   6.147
 1644SOL     OW 6021   1.388   1.573   6.063
 1644SOL    HW1 6022   1.455   1.585   5.989
 1644SOL    HW2 6023   1.348   1.662   6.086
 1645SOL     OW 6024   1.280   0.927   6.258
 1645SOL    HW1 6025   1.340   0.846   6.260
 1645SOL    HW2 6026   1.320   0.996   6.198
 1646SOL     OW 6027   0.830   1.273   7.008
 1646SOL    HW1 6028   0.825   1.306   7.103
 1646SOL    HW2 6029   0.744   1.292   6.962
 1647SOL     OW 6030   1.650   1.720   6.980
 1647SOL    HW1 6031   1.703   1.730   6.896
 1647SOL    HW2 6032   1.623   1.810   7.014
 1648SOL     OW 6033   1.841   0.175   6.549
 1648SOL    HW1 6034   1.880   0.090   6.513
 1648SOL    HW2 6035   1.743   0.177   6.530
 1649SOL     OW 6036   0.263   0.326   6.306
 1649SOL    HW1 6037   0.184   0.377   6.272
 1649SOL    HW2 6038   0.254   0.311   6.404
 1650SOL     OW 6039   1.194   1.612   5.617
 1650SOL    HW1 6040   1.200   1.519   5.654
 1650SOL    HW2 6041   1.135   1.612   5.537
 1651SOL     OW 6042   0.822   1.002   6.958
 1651SOL    HW1 6043   0.862   1.001   6.866
 1651SOL    HW2 6044   0.832   1.094   6.998
 1652SOL     OW 6045   0.916   0.910   5.877
 1652SOL    HW1 6046   0.979   0.948   5.809
 1652SOL    HW2 6047   0.956   0.827   5.916
 1653SOL     OW 6048   1.504   1.607   5.630
 1653SOL    HW1 6049   1.412   1.644   5.637
 1653SOL    HW2 6050   1.542   1.627   5.540
 1654SOL     OW 6051   0.372   1.288   7.076
 1654SOL    HW1 6052   0.359   1.381   7.042
 1654SOL    HW2 6053   0.288   1.236   7.063
 1655SOL     OW 6054   1.614   1.292   6.875
 1655SOL    HW1 6055   1.674   1.295   6.955
 1655SOL    HW2 6056   1.539   1.356   6.888
 1656SOL     OW 6057   1.039   1.098   6.282
 1656SOL    HW1 6058   0.969   1.051   6.336
 1656SOL    HW2 6059   1.098   1.030   6.239
 1657SOL     OW 6060   1.014   0.236   6.557
 1657SOL    HW1 6061   1.006   0.200   6.464
 1657SOL    HW2 6062   1.012   0.160   6.622
 1658SOL     OW 6063   0.590   1.487   6.077
 1658SOL    HW1 6064   0.632   1.429   6.007
 1658SOL    HW2 6065   0.546   1.566   6.033
 1659SOL     OW 6066   1.709   0.385   6.967
 1659SOL    HW1 6067   1.782   0.454   6.971
 1659SOL    HW2 6068   1.737   0.310   6.908
 1660SOL     OW 6069   0.255   1.348   5.876
 1660SOL    HW1 6070   0.159   1.349   5.849
 1660SOL    HW2 6071   0.267   1.401   5.960
 1661SOL     OW 6072   0.105   1.013   7.312
 1661SOL    HW1 6073   0.028   0.980   7.366
 1661SOL    HW2 6074   0.190   0.983   7.354
 1662SOL     OW 6075   0.672   0.203   7.075
 1662SOL    HW1 6076   0.762   0.187   7.035
 1662SOL    HW2 6077   0.680   0.208   7.174
 1663SOL     OW 6078   0.075   0.345   5.619
 1663SOL    HW1 6079  -0.017   0.317   5.590
 1663SOL    HW2 6080   0.106   0.422   5.563
 1664SOL     OW 6081   1.440   0.856   6.984
 1664SOL    HW1 6082   1.383   0.908   6.921
 1664SOL    HW2 6083   1.536   0.868   6.960
 1665SOL     OW 6084   0.072   0.166   5.904
 1665SOL    HW1 6085   0.055   0.249   5.850
 1665SOL    HW2 6086   0.162   0.129   5.882
 1666SOL     OW 6087   1.183   1.335   5.705
 1666SOL    HW1 6088   1.084   1.324   5.707
 1666SOL    HW2 6089   1.217   1.350   5.798
 1667SOL     OW 6090   0.613   0.842   7.017
 1667SOL    HW1 6091   0.669   0.923   7.000
 1667SOL    HW2 6092   0.672   0.762   7.020
 1668SOL     OW 6093   1.493   1.767   6.545
 1668SOL    HW1 6094   1.526   1.831   6.476
 1668SOL    HW2 6095   1.559   1.761   6.620
 1669SOL     OW 6096   0.716   0.565   7.294
 1669SOL    HW1 6097   0.735   0.630   7.368
 1669SOL    HW2 6098   0.776   0.485   7.303
 1670SOL     OW 6099   0.390   1.741   7.146
 1670SOL    HW1 6100   0.299   1.782   7.144
 1670SOL    HW2 6101   0.383   1.647   7.178
 1671SOL     OW 6102   1.674   0.883   6.840
 1671SOL    HW1 6103   1.647   0.794   6.803
 1671SOL    HW2 6104   1.675   0.951   6.767
 1672SOL     OW 6105   1.225   0.325   6.035
 1672SOL    HW1 6106   1.290   0.251   6.024
 1672SOL    HW2 6107   1.245   0.375   6.119
 1673SOL     OW 6108   0.594   0.745   6.238
 1673SOL    HW1 6109   0.644   0.830   6.219
 1673SOL    HW2 6110   0.506   0.747   6.190
 1674SOL     OW 6111   1.730   0.934   7.103
 1674SOL    HW1 6112   1.768   1.025   7.118
 1674SOL    HW2 6113   1.722   0.917   7.004
 1675SOL     OW 6114   0.859   1.374   5.602
 1675SOL    HW1 6115   0.813   1.389   5.690
 1675SOL    HW2 6116   0.903   1.459   5.572
 1676SOL     OW 6117   0.661   1.790   6.539
 1676SOL    HW1 6118   0.615   1.878   6.526
 1676SOL    HW2 6119   0.760   1.802   6.532
 1677SOL     OW 6120   0.859   0.956   6.447
 1677SOL    HW1 6121   0.913   0.887   6.495
 1677SOL    HW2 6122   0.827   1.025   6.513
 1678SOL     OW 6123   1.083   0.984   5.673
 1678SOL    HW1 6124   1.060   1.037   5.591
 1678SOL    HW2 6125   1.164   0.928   5.654
 1679SOL     OW 6126   1.861   1.569   6.437
 1679SOL    HW1 6127   1.790   1.557   6.367
 1679SOL    HW2 6128   1.862   1.490   6.497
 1680SOL     OW 6129   0.079   1.240   6.239
 1680SOL    HW1 6130   0.078   1.193   6.327
 1680SOL    HW2 6131   0.161   1.212   6.188
 1681SOL     OW 6132   0.672   1.391   7.210
 1681SOL    HW1 6133   0.594   1.341   7.248
 1681SOL    HW2 6134   0.669   1.486   7.241
 1682SOL     OW 6135   1.824   0.192   6.813
 1682SOL    HW1 6136   1.820   0.102   6.857
 1682SOL    HW2 6137   1.827   0.181   6.714
 1683SOL     OW 6138   0.428   0.424   6.106
 1683SOL    HW1 6139   0.458   0.352   6.044
 1683SOL    HW2 6140   0.389   0.384   6.189
 1684SOL     OW 6141   1.705   1.487   6.690
 1684SOL    HW1 6142   1.612   1.462   6.663
 1684SOL    HW2 6143   1.731   1.437   6.772
 1685SOL     OW 6144   0.317   0.547   6.866
 1685SOL    HW1 6145   0.355   0.488   6.938
 1685SOL    HW2 6146   0.357   0.521   6.778
 1686SOL     OW 6147   0.812   1.586   6.273
 1686SOL    HW1 6148   0.844   1.596   6.179
 1686SOL    HW2 6149   0.733   1.524   6.275
 1687SOL     OW 6150   1.424   0.214   6.698
 1687SOL    HW1 6151   1.476   0.149   6.753
 1687SOL    HW2 6152   1.375   0.277   6.759
 1688SOL     OW 6153   1.001   0.034   6.740
 1688SOL    HW1 6154   0.938  -0.038   6.709
 1688SOL    HW2 6155   1.094  -0.002   6.740
 1689SOL     OW 6156   0.770   1.330   5.887
 1689SOL    HW1 6157   0.724   1.243   5.904
 1689SOL    HW2 6158   0.861   1.327   5.928
 1690SOL     OW 6159   0.618   1.567   6.870
 1690SOL    HW1 6160   0.613   1.649   6.927
 1690SOL    HW2 6161   0.707   1.564   6.825
 1691SOL     OW 6162   1.352   0.052   5.754
 1691SOL    HW1 6163   1.387   0.011   5.670
 1691SOL    HW2 6164   1.262   0.014   5.774
 1692SOL     OW 6165   1.300   0.453   6.277
 1692SOL    HW1 6166   1.241   0.533   6.281
 1692SOL    HW2 6167   1.315   0.418   6.370
 1693SOL     OW 6168   1.593   0.221   6.468
 1693SOL    HW1 6169   1.509   0.220   6.522
 1693SOL    HW2 6170   1.595   0.304   6.412
 1694SOL     OW 6171   0.039   1.077   5.886
 1694SOL    HW1 6172   0.138   1.066   5.877
 1694SOL    HW2 6173  -0.001   0.991   5.918
 1695SOL     OW 6174   0.875   1.646   5.923
 1695SOL    HW1 6175   0.798   1.611   5.869
 1695SOL    HW2 6176   0.843   1.717   5.985
 1696SOL     OW 6177   0.230   2.490   0.113
 1696SOL    HW1 6178   0.137   2.488   0.150
 1696SOL    HW2 6179   0.231   2.451   0.021
 1697SOL     OW 6180   0.225   2.137   0.996
 1697SOL    HW1 6181   0.260   2.120   1.088
 1697SOL    HW2 6182   0.137   2.092   0.984
 1698SOL     OW 6183   0.019   2.230   0.647
 1698SOL    HW1 6184  -0.063   2.273   0.686
 1698SOL    HW2 6185  -0.009   2.157   0.584
 1699SOL     OW 6186   0.569   3.137   1.165
 1699SOL    HW1 6187   0.476   3.130   1.128
 1699SOL    HW2 6188   0.580   3.226   1.209
 1700SOL     OW 6189   1.555   3.373   0.703
 1700SOL    HW1 6190   1.498   3.357   0.784
 1700SOL    HW2 6191   1.496   3.383   0.623
 1701SOL     OW 6192   1.135   2.565   0.717
 1701SOL    HW1 6193   1.192   2.643   0.692
 1701SOL    HW2 6194   1.075   2.591   0.793
 1702SOL     OW 6195   1.755   2.469   0.231
 1702SOL    HW1 6196   1.743   2.456   0.132
 1702SOL    HW2 6197   1.725   2.388   0.280
 1703SOL     OW 6198   0.768   3.006   1.023
 1703SOL    HW1 6199   0.690   3.023   1.083
 1703SOL    HW2 6200   0.802   3.093   0.987
 1704SOL     OW 6201   0.850   2.660   1.823
 1704SOL    HW1 6202   0.846   2.736   1.888
 1704SOL    HW2 6203   0.872   2.696   1.732
 1705SOL     OW 6204   0.685   2.874   0.665
 1705SOL    HW1 6205   0.754   2.858   0.735
 1705SOL    HW2 6206   0.612   2.931   0.703
 1706SOL     OW 6207   0.686   3.023   1.803
 1706SOL    HW1 6208   0.746   3.102   1.817
 1706SOL    HW2 6209   0.600   3.054   1.762
 1707SOL     OW 6210   0.335   3.297   1.061
 1707SOL    HW1 6211   0.257   3.266   1.008
 1707SOL    HW2 6212   0.393   3.355   1.004
 1708SOL     OW 6213   1.460   3.367   1.339
 1708SOL    HW1 6214   1.484   3.461   1.365
 1708SOL    HW2 6215   1.444   3.313   1.421
 1709SOL     OW 6216   0.438   2.254   1.499
 1709SOL    HW1 6217   0.520   2.198   1.508
 1709SOL    HW2 6218   0.357   2.196   1.503
 1710SOL     OW 6219   1.603   2.309   0.737
 1710SOL    HW1 6220   1.529   2.355   0.687
 1710SOL    HW2 6221   1.654   2.377   0.790
 1711SOL     OW 6222   0.231   3.575   0.483
 1711SOL    HW1 6223   0.265   3.652   0.537
 1711SOL    HW2 6224   0.275   3.575   0.393
 1712SOL     OW 6225   1.127   3.203   1.690
 1712SOL    HW1 6226   1.174   3.203   1.778
 1712SOL    HW2 6227   1.079   3.116   1.679
 1713SOL     OW 6228   0.230   3.296   0.538
 1713SOL    HW1 6229   0.204   3.392   0.538
 1713SOL    HW2 6230   0.159   3.242   0.583
 1714SOL     OW 6231   0.240   2.953   0.886
 1714SOL    HW1 6232   0.254   2.869   0.938
 1714SOL    HW2 6233   0.185   3.017   0.941
 1715SOL     OW 6234   0.620   3.648   1.439
 1715SOL    HW1 6235   0.528   3.631   1.474
 1715SOL    HW2 6236   0.648   3.740   1.465
 1716SOL     OW 6237   0.606   2.826   0.123
 1716SOL    HW1 6238   0.613   2.910   0.069
 1716SOL    HW2 6239   0.652   2.839   0.211
 1717SOL     OW 6240   1.594   1.976   1.480
 1717SOL    HW1 6241   1.576   2.043   1.408
 1717SOL    HW2 6242   1.591   2.022   1.569
 1718SOL     OW 6243   0.122   2.505   0.563
 1718SOL    HW1 6244   0.077   2.417   0.580
 1718SOL    HW2 6245   0.121   2.559   0.647
 1719SOL     OW 6246   1.842   3.629   0.359
 1719SOL    HW1 6247   1.896   3.600   0.439
 1719SOL    HW2 6248   1.872   3.719   0.330
 1720SOL     OW 6249   0.027   3.458   0.117
 1720SOL    HW1 6250   0.008   3.362   0.138
 1720SOL    HW2 6251  -0.006   3.516   0.192
 1721SOL     OW 6252   1.689   2.784   0.612
 1721SOL    HW1 6253   1.784   2.755   0.620
 1721SOL    HW2 6254   1.681   2.849   0.537
 1722SOL     OW 6255   1.641   2.970   0.432
 1722SOL    HW1 6256   1.727   2.972   0.380
 1722SOL    HW2 6257   1.655   3.017   0.520
 1723SOL     OW 6258   0.113   2.599   1.597
 1723SOL    HW1 6259   0.201   2.586   1.642
 1723SOL    HW2 6260   0.100   2.696   1.575
 1724SOL     OW 6261   0.613   3.227   0.726
 1724SOL    HW1 6262   0.564   3.140   0.735
 1724SOL    HW2 6263   0.590   3.270   0.639
 1725SOL     OW 6264   1.293   3.090   1.423
 1725SOL    HW1 6265   1.330   3.017   1.365
 1725SOL    HW2 6266   1.345   3.095   1.508
 1726SOL     OW 6267   0.809   1.866   0.502
 1726SOL    HW1 6268   0.849   1.957   0.493
 1726SOL    HW2 6269   0.709   1.874   0.508
 1727SOL     OW 6270   0.197   2.838   1.264
 1727SOL    HW1 6271   0.286   2.793   1.250
 1727SOL    HW2 6272   0.124   2.773   1.245
 1728SOL     OW 6273   1.525   2.861   0.190
 1728SOL    HW1 6274   1.462   2.785   0.203
 1728SOL    HW2 6275   1.573   2.879   0.276
 1729SOL     OW 6276   1.187   3.654   1.616
 1729SOL    HW1 6277   1.211   3.714   1.540
 1729SOL    HW2 6278   1.194   3.559   1.586
 1730SOL     OW 6279   0.317   2.113   1.801
 1730SOL    HW1 6280   0.388   2.184   1.807
 1730SOL    HW2 6281   0.229   2.152   1.829
 1731SOL     OW 6282   1.466   3.279   0.953
 1731SOL    HW1 6283   1.407   3.285   1.033
 1731SOL    HW2 6284   1.451   3.191   0.907
 1732SOL     OW 6285   1.667   3.576   0.572
 1732SOL    HW1 6286   1.626   3.553   0.484
 1732SOL    HW2 6287   1.649   3.502   0.637
 1733SOL     OW 6288   0.598   2.591   0.270
 1733SOL    HW1 6289   0.622   2.660   0.202
 1733SOL    HW2 6290   0.520   2.624   0.324
 1734SOL     OW 6291   1.281   2.207   0.944
 1734SOL    HW1 6292   1.195   2.157   0.931
 1734SOL    HW2 6293   1.343   2.153   1.000
 1735SOL     OW 6294   1.576   3.524   0.307
 1735SOL    HW1 6295   1.665   3.570   0.310
 1735SOL    HW2 6296   1.555   3.500   0.212
 1736SOL     OW 6297   0.807   2.467   1.465
 1736SOL    HW1 6298   0.760   2.464   1.554
 1736SOL    HW2 6299   0.756   2.412   1.399
 1737SOL     OW 6300   1.394   2.331   1.674
 1737SOL    HW1 6301   1.374   2.374   1.762
 1737SOL    HW2 6302   1.472   2.269   1.683
 1738SOL     OW 6303   0.973   2.752   1.572
 1738SOL    HW1 6304   1.019   2.668   1.543
 1738SOL    HW2 6305   0.917   2.786   1.497
 1739SOL     OW 6306   0.991   2.272   1.242
 1739SOL    HW1 6307   0.914   2.306   1.296
 1739SOL    HW2 6308   0.957   2.221   1.163
 1740SOL     OW 6309   1.041   2.563   0.429
 1740SOL    HW1 6310   1.067   2.559   0.525
 1740SOL    HW2 6311   0.956   2.512   0.415
 1741SOL     OW 6312   0.076   2.673   0.789
 1741SOL    HW1 6313   0.175   2.661   0.798
 1741SOL    HW2 6314   0.052   2.768   0.810
 1742SOL     OW 6315   0.130   3.683   1.571
 1742SOL    HW1 6316   0.120   3.668   1.670
 1742SOL    HW2 6317   0.044   3.719   1.535
 1743SOL     OW 6318   0.865   2.210   0.195
 1743SOL    HW1 6319   0.924   2.273   0.146
 1743SOL    HW2 6320   0.884   2.116   0.166
 1744SOL     OW 6321   1.719   2.447   1.831
 1744SOL    HW1 6322   1.693   2.536   1.795
 1744SOL    HW2 6323   1.717   2.379   1.758
 1745SOL     OW 6324   1.362   3.006   0.545
 1745SOL    HW1 6325   1.445   2.977   0.497
 1745SOL    HW2 6326   1.313   3.073   0.489
 1746SOL     OW 6327   1.008   3.318   0.477
 1746SOL    HW1 6328   0.962   3.390   0.425
 1746SOL    HW2 6329   1.004   3.338   0.575
 1747SOL     OW 6330   0.351   3.663   0.853
 1747SOL    HW1 6331   0.401   3.577   0.859
 1747SOL    HW2 6332   0.416   3.740   0.850
 1748SOL     OW 6333   1.795   2.928   0.873
 1748SOL    HW1 6334   1.733   2.913   0.797
 1748SOL    HW2 6335   1.743   2.939   0.958
 1749SOL     OW 6336   1.227   3.412   1.506
 1749SOL    HW1 6337   1.233   3.335   1.570
 1749SOL    HW2 6338   1.175   3.386   1.426
 1750SOL     OW 6339   0.321   2.805   0.242
 1750SOL    HW1 6340   0.403   2.844   0.200
 1750SOL    HW2 6341   0.294   2.723   0.193
 1751SOL     OW 6342   1.458   2.597   0.728
 1751SOL    HW1 6343   1.453   2.532   0.803
 1751SOL    HW2 6344   1.538   2.656   0.741
 1752SOL     OW 6345   0.461   3.128   1.727
 1752SOL    HW1 6346   0.411   3.129   1.641
 1752SOL    HW2 6347   0.398   3.110   1.803
 1753SOL     OW 6348   1.111   3.638   0.237
 1753SOL    HW1 6349   1.051   3.576   0.287
 1753SOL    HW2 6350   1.142   3.594   0.152
 1754SOL     OW 6351   0.202   2.147   1.498
 1754SOL    HW1 6352   0.122   2.207   1.485
 1754SOL    HW2 6353   0.192   2.098   1.584
 1755SOL     OW 6354   1.632   3.239   0.081
 1755SOL    HW1 6355   1.600   3.333   0.071
 1755SOL    HW2 6356   1.556   3.176   0.069
 1756SOL     OW 6357   0.464   3.605   0.323
 1756SOL    HW1 6358   0.497   3.644   0.409
 1756SOL    HW2 6359   0.540   3.598   0.258
 1757SOL     OW 6360   1.400   1.969   0.426
 1757SOL    HW1 6361   1.376   1.932   0.336
 1757SOL    HW2 6362   1.499   1.985   0.430
 1758SOL     OW 6363   0.249   3.647   1.241
 1758SOL    HW1 6364   0.306   3.582   1.291
 1758SOL    HW2 6365   0.233   3.614   1.148
 1759SOL     OW 6366   0.940   3.560   0.904
 1759SOL    HW1 6367   1.020   3.503   0.925
 1759SOL    HW2 6368   0.891   3.520   0.827
 1760SOL     OW 6369   0.382   2.562   0.480
 1760SOL    HW1 6370   0.427   2.472   0.477
 1760SOL    HW2 6371   0.288   2.551   0.513
 1761SOL     OW 6372   1.547   2.084   1.729
 1761SOL    HW1 6373   1.542   2.121   1.821
 1761SOL    HW2 6374   1.475   2.015   1.717
 1762SOL     OW 6375   0.614   1.984   0.117
 1762SOL    HW1 6376   0.712   1.962   0.124
 1762SOL    HW2 6377   0.583   1.967   0.024
 1763SOL     OW 6378   0.781   2.126   1.749
 1763SOL    HW1 6379   0.848   2.065   1.792
 1763SOL    HW2 6380   0.708   2.145   1.814
 1764SOL     OW 6381   0.888   3.376   1.195
 1764SOL    HW1 6382   0.865   3.351   1.101
 1764SOL    HW2 6383   0.949   3.307   1.234
 1765SOL     OW 6384   1.351   2.452   1.433
 1765SOL    HW1 6385   1.379   2.409   1.518
 1765SOL    HW2 6386   1.376   2.548   1.434
 1766SOL     OW 6387   0.803   3.264   0.924
 1766SOL    HW1 6388   0.893   3.278   0.882
 1766SOL    HW2 6389   0.732   3.266   0.853
 1767SOL     OW 6390   0.922   2.365   0.899
 1767SOL    HW1 6391   0.897   2.356   0.803
 1767SOL    HW2 6392   0.970   2.283   0.930
 1768SOL     OW 6393   0.539   1.926   0.512
 1768SOL    HW1 6394   0.458   1.927   0.570
 1768SOL    HW2 6395   0.542   2.009   0.457
 1769SOL     OW 6396   1.434   3.050   0.041
 1769SOL    HW1 6397   1.466   2.974   0.098
 1769SOL    HW2 6398   1.342   3.077   0.071
 1770SOL     OW 6399   0.297   1.897   0.171
 1770SOL    HW1 6400   0.346   1.981   0.150
 1770SOL    HW2 6401   0.359   1.832   0.216
 1771SOL     OW 6402   0.935   2.098   0.480
 1771SOL    HW1 6403   0.887   2.139   0.402
 1771SOL    HW2 6404   1.034   2.096   0.461
 1772SOL     OW 6405   1.076   2.545   1.464
 1772SOL    HW1 6406   0.996   2.484   1.467
 1772SOL    HW2 6407   1.157   2.492   1.440
 1773SOL     OW 6408   1.227   3.432   0.793
 1773SOL    HW1 6409   1.248   3.506   0.728
 1773SOL    HW2 6410   1.295   3.432   0.866
 1774SOL     OW 6411   0.459   3.014   0.741
 1774SOL    HW1 6412   0.388   2.987   0.806
 1774SOL    HW2 6413   0.433   2.986   0.648
 1775SOL     OW 6414   1.271   3.659   0.591
 1775SOL    HW1 6415   1.315   3.723   0.527
 1775SOL    HW2 6416   1.221   3.711   0.661
 1776SOL     OW 6417   1.032   2.411   0.016
 1776SOL    HW1 6418   0.991   2.493  -0.023
 1776SOL    HW2 6419   1.096   2.437   0.089
 1777SOL     OW 6420   0.078   2.418   1.386
 1777SOL    HW1 6421   0.170   2.417   1.345
 1777SOL    HW2 6422   0.072   2.492   1.453
 1778SOL     OW 6423   0.561   2.084   1.147
 1778SOL    HW1 6424   0.599   2.000   1.184
 1778SOL    HW2 6425   0.473   2.103   1.191
 1779SOL     OW 6426   0.866   2.316   0.642
 1779SOL    HW1 6427   0.834   2.388   0.580
 1779SOL    HW2 6428   0.890   2.235   0.589
 1780SOL     OW 6429   1.017   1.901   0.753
 1780SOL    HW1 6430   0.945   1.906   0.684
 1780SOL    HW2 6431   0.993   1.832   0.822
 1781SOL     OW 6432   1.429   3.035   0.867
 1781SOL    HW1 6433   1.374   2.951   0.860
 1781SOL    HW2 6434   1.455   3.064   0.775
 1782SOL     OW 6435   1.466   2.452   0.992
 1782SOL    HW1 6436   1.436   2.357   0.999
 1782SOL    HW2 6437   1.539   2.468   1.058
 1783SOL     OW 6438   1.857   2.695   0.377
 1783SOL    HW1 6439   1.899   2.631   0.441
 1783SOL    HW2 6440   1.819   2.644   0.299
 1784SOL     OW 6441   0.488   3.247   0.174
 1784SOL    HW1 6442   0.401   3.232   0.221
 1784SOL    HW2 6443   0.471   3.273   0.079
 1785SOL     OW 6444   1.664   3.142   0.657
 1785SOL    HW1 6445   1.763   3.150   0.671
 1785SOL    HW2 6446   1.619   3.226   0.688
 1786SOL     OW 6447   1.390   2.437   0.078
 1786SOL    HW1 6448   1.336   2.416   0.159
 1786SOL    HW2 6449   1.481   2.396   0.087
 1787SOL     OW 6450   0.527   2.118   0.328
 1787SOL    HW1 6451   0.554   2.059   0.253
 1787SOL    HW2 6452   0.527   2.213   0.297
 1788SOL     OW 6453   1.754   3.085   1.588
 1788SOL    HW1 6454   1.845   3.046   1.575
 1788SOL    HW2 6455   1.762   3.181   1.612
 1789SOL     OW 6456   1.064   3.209   1.340
 1789SOL    HW1 6457   0.984   3.186   1.395
 1789SOL    HW2 6458   1.147   3.183   1.389
 1790SOL     OW 6459   1.592   3.491   1.625
 1790SOL    HW1 6460   1.619   3.525   1.535
 1790SOL    HW2 6461   1.671   3.453   1.671
 1791SOL     OW 6462   1.111   3.057   1.100
 1791SOL    HW1 6463   1.071   3.101   1.181
 1791SOL    HW2 6464   1.070   3.094   1.017
 1792SOL     OW 6465   1.638   2.961   1.079
 1792SOL    HW1 6466   1.643   3.042   1.138
 1792SOL    HW2 6467   1.552   2.963   1.028
 1793SOL     OW 6468   0.915   1.951   1.402
 1793SOL    HW1 6469   0.940   1.931   1.307
 1793SOL    HW2 6470   0.987   2.007   1.444
 1794SOL     OW 6471   0.980   2.978   1.719
 1794SOL    HW1 6472   0.881   2.984   1.729
 1794SOL    HW2 6473   1.003   2.898   1.663
 1795SOL     OW 6474   0.705   2.912   0.368
 1795SOL    HW1 6475   0.691   2.919   0.467
 1795SOL    HW2 6476   0.789   2.861   0.350
 1796SOL     OW 6477   0.410   2.675   1.251
 1796SOL    HW1 6478   0.496   2.687   1.301
 1796SOL    HW2 6479   0.368   2.588   1.278
 1797SOL     OW 6480   1.274   2.248   1.262
 1797SOL    HW1 6481   1.295   2.322   1.326
 1797SOL    HW2 6482   1.185   2.265   1.219
 1798SOL     OW 6483   0.064   3.426   1.331
 1798SOL    HW1 6484   0.018   3.508   1.297
 1798SOL    HW2 6485   0.162   3.445   1.340
 1799SOL     OW 6486   0.367   2.962   0.501
 1799SOL    HW1 6487   0.360   3.045   0.445
 1799SOL    HW2 6488   0.371   2.882   0.441
 1800SOL     OW 6489   0.566   2.399   0.865
 1800SOL    HW1 6490   0.578   2.465   0.791
 1800SOL    HW2 6491   0.612   2.433   0.948
 1801SOL     OW 6492   1.252   3.210   0.388
 1801SOL    HW1 6493   1.302   3.287   0.428
 1801SOL    HW2 6494   1.157   3.212   0.420
 1802SOL     OW 6495   1.272   3.307   1.142
 1802SOL    HW1 6496   1.319   3.320   1.229
 1802SOL    HW2 6497   1.206   3.233   1.151
 1803SOL     OW 6498   1.582   2.501   0.472
 1803SOL    HW1 6499   1.551   2.562   0.545
 1803SOL    HW2 6500   1.632   2.553   0.403
 1804SOL     OW 6501   0.354   3.372   1.329
 1804SOL    HW1 6502   0.333   3.328   1.242
 1804SOL    HW2 6503   0.451   3.398   1.332
 1805SOL     OW 6504   0.402   2.613   1.598
 1805SOL    HW1 6505   0.470   2.668   1.551
 1805SOL    HW2 6506   0.442   2.525   1.625
 1806SOL     OW 6507   1.587   2.641   1.670
 1806SOL    HW1 6508   1.495   2.679   1.665
 1806SOL    HW2 6509   1.647   2.688   1.605
 1807SOL     OW 6510   1.013   1.967   1.770
 1807SOL    HW1 6511   1.019   2.052   1.718
 1807SOL    HW2 6512   1.045   1.891   1.713
 1808SOL     OW 6513   0.504   1.912   1.740
 1808SOL    HW1 6514   0.462   1.855   1.670
 1808SOL    HW2 6515   0.438   1.981   1.772
 1809SOL     OW 6516   0.573   2.732   1.029
 1809SOL    HW1 6517   0.617   2.821   1.020
 1809SOL    HW2 6518   0.510   2.732   1.106
 1810SOL     OW 6519   1.360   2.724   1.045
 1810SOL    HW1 6520   1.285   2.724   0.979
 1810SOL    HW2 6521   1.397   2.632   1.054
 1811SOL     OW 6522   1.209   2.387   0.275
 1811SOL    HW1 6523   1.222   2.303   0.329
 1811SOL    HW2 6524   1.180   2.461   0.335
 1812SOL     OW 6525   0.307   2.075   1.231
 1812SOL    HW1 6526   0.284   2.112   1.321
 1812SOL    HW2 6527   0.277   1.980   1.225
 1813SOL     OW 6528   0.037   3.172   1.282
 1813SOL    HW1 6529   0.090   3.123   1.350
 1813SOL    HW2 6530   0.059   3.270   1.287
 1814SOL     OW 6531   0.732   2.496   1.064
 1814SOL    HW1 6532   0.791   2.470   0.988
 1814SOL    HW2 6533   0.704   2.592   1.053
 1815SOL     OW 6534   1.728   2.797   1.854
 1815SOL    HW1 6535   1.682   2.790   1.765
 1815SOL    HW2 6536   1.666   2.841   1.920
 1816SOL     OW 6537   0.307   1.925   0.618
 1816SOL    HW1 6538   0.296   2.019   0.651
 1816SOL    HW2 6539   0.302   1.862   0.695
 1817SOL     OW 6540   1.622   2.229   0.374
 1817SOL    HW1 6541   1.624   2.153   0.438
 1817SOL    HW2 6542   1.574   2.306   0.414
 1818SOL     OW 6543   1.023   2.628   0.966
 1818SOL    HW1 6544   1.038   2.649   1.062
 1818SOL    HW2 6545   0.993   2.533   0.957
 1819SOL     OW 6546   0.980   3.435   1.700
 1819SOL    HW1 6547   0.960   3.479   1.612
 1819SOL    HW2 6548   1.019   3.344   1.684
 1820SOL     OW 6549   1.859   3.380   1.605
 1820SOL    HW1 6550   1.873   3.407   1.510
 1820SOL    HW2 6551   1.942   3.402   1.658
 1821SOL     OW 6552   0.350   2.760   1.804
 1821SOL    HW1 6553   0.426   2.804   1.852
 1821SOL    HW2 6554   0.385   2.713   1.722
 1822SOL     OW 6555   1.303   2.700   0.042
 1822SOL    HW1 6556   1.337   2.607   0.057
 1822SOL    HW2 6557   1.321   2.727  -0.053
 1823SOL     OW 6558   1.068   3.195   0.849
 1823SOL    HW1 6559   1.075   3.111   0.794
 1823SOL    HW2 6560   1.130   3.264   0.813
 1824SOL     OW 6561   0.319   2.672   0.949
 1824SOL    HW1 6562   0.412   2.708   0.954
 1824SOL    HW2 6563   0.313   2.587   1.001
 1825SOL     OW 6564   0.339   2.371   1.006
 1825SOL    HW1 6565   0.287   2.288   0.989
 1825SOL    HW2 6566   0.416   2.376   0.942
 1826SOL     OW 6567   1.138   2.242   1.678
 1826SOL    HW1 6568   1.093   2.305   1.742
 1826SOL    HW2 6569   1.231   2.273   1.661
 1827SOL     OW 6570   1.160   2.069   1.477
 1827SOL    HW1 6571   1.160   2.133   1.554
 1827SOL    HW2 6572   1.188   2.117   1.394
 1828SOL     OW 6573   0.008   3.188   0.200
 1828SOL    HW1 6574  -0.085   3.209   0.169
 1828SOL    HW2 6575   0.018   3.089   0.213
 1829SOL     OW 6576   0.088   3.663   0.927
 1829SOL    HW1 6577   0.046   3.577   0.900
 1829SOL    HW2 6578   0.182   3.666   0.893
 1830SOL     OW 6579   0.504   3.430   0.910
 1830SOL    HW1 6580   0.570   3.504   0.919
 1830SOL    HW2 6581   0.548   3.351   0.868
 1831SOL     OW 6582   1.002   2.658   1.238
 1831SOL    HW1 6583   1.043   2.626   1.324
 1831SOL    HW2 6584   0.906   2.631   1.235
 1832SOL     OW 6585   0.040   2.406   1.114
 1832SOL    HW1 6586   0.125   2.373   1.073
 1832SOL    HW2 6587   0.053   2.421   1.212
 1833SOL     OW 6588   0.189   2.382   1.722
 1833SOL    HW1 6589   0.248   2.342   1.652
 1833SOL    HW2 6590   0.131   2.453   1.681
 1834SOL     OW 6591   1.369   2.812   1.660
 1834SOL    HW1 6592   1.408   2.901   1.680
 1834SOL    HW2 6593   1.379   2.792   1.563
 1835SOL     OW 6594   0.815   2.434   0.325
 1835SOL    HW1 6595   0.822   2.345   0.279
 1835SOL    HW2 6596   0.721   2.468   0.317
 1836SOL     OW 6597   1.657   2.466   1.206
 1836SOL    HW1 6598   1.619   2.397   1.268
 1836SOL    HW2 6599   1.739   2.430   1.162
 1837SOL     OW 6600   0.252   3.426   1.744
 1837SOL    HW1 6601   0.222   3.483   1.820
 1837SOL    HW2 6602   0.245   3.329   1.770
 1838SOL     OW 6603   0.671   2.326   1.269
 1838SOL    HW1 6604   0.637   2.237   1.239
 1838SOL    HW2 6605   0.697   2.380   1.189
 1839SOL     OW 6606   0.930   3.540   1.465
 1839SOL    HW1 6607   0.906   3.522   1.370
 1839SOL    HW2 6608   0.960   3.634   1.475
 1840SOL     OW 6609   0.473   2.362   0.191
 1840SOL    HW1 6610   0.534   2.442   0.195
 1840SOL    HW2 6611   0.378   2.393   0.198
 1841SOL     OW 6612   0.159   2.999   1.466
 1841SOL    HW1 6613   0.181   2.938   1.542
 1841SOL    HW2 6614   0.169   2.950   1.380
 1842SOL     OW 6615   1.347   2.921   1.234
 1842SOL    HW1 6616   1.371   2.858   1.160
 1842SOL    HW2 6617   1.257   2.961   1.216
 1843SOL     OW 6618   1.302   2.717   0.309
 1843SOL    HW1 6619   1.216   2.686   0.351
 1843SOL    HW2 6620   1.298   2.703   0.210
 1844SOL     OW 6621   1.759   3.609   1.154
 1844SOL    HW1 6622   1.820   3.639   1.081
 1844SOL    HW2 6623   1.721   3.520   1.132
 1845SOL     OW 6624   1.252   3.593   1.128
 1845SOL    HW1 6625   1.336   3.598   1.074
 1845SOL    HW2 6626   1.229   3.497   1.146
 1846SOL     OW 6627   0.083   3.120   1.022
 1846SOL    HW1 6628   0.078   3.119   1.122
 1846SOL    HW2 6629   0.000   3.079   0.984
 1847SOL     OW 6630   0.688   3.524   1.716
 1847SOL    HW1 6631   0.632   3.605   1.725
 1847SOL    HW2 6632   0.740   3.528   1.630
 1848SOL     OW 6633   0.903   1.948   0.133
 1848SOL    HW1 6634   0.954   1.949   0.047
 1848SOL    HW2 6635   0.959   1.906   0.204
 1849SOL     OW 6636   1.726   1.997   0.523
 1849SOL    HW1 6637   1.799   1.980   0.456
 1849SOL    HW2 6638   1.695   1.910   0.561
 1850SOL     OW 6639   1.388   3.435   0.477
 1850SOL    HW1 6640   1.455   3.447   0.403
 1850SOL    HW2 6641   1.348   3.524   0.500
 1851SOL     OW 6642   0.130   3.656   1.851
 1851SOL    HW1 6643   0.089   3.582   1.904
 1851SOL    HW2 6644   0.194   3.707   1.909
 1852SOL     OW 6645   1.280   2.789   0.672
 1852SOL    HW1 6646   1.340   2.708   0.674
 1852SOL    HW2 6647   1.320   2.858   0.612
 1853SOL     OW 6648   0.830   3.135   1.422
 1853SOL    HW1 6649   0.825   3.168   1.517
 1853SOL    HW2 6650   0.744   3.154   1.376
 1854SOL     OW 6651   0.672   3.478   0.154
 1854SOL    HW1 6652   0.681   3.488   0.055
 1854SOL    HW2 6653   0.632   3.389   0.175
 1855SOL     OW 6654   1.650   3.582   1.394
 1855SOL    HW1 6655   1.703   3.592   1.310
 1855SOL    HW2 6656   1.623   3.672   1.428
 1856SOL     OW 6657   1.841   2.037   0.963
 1856SOL    HW1 6658   1.880   1.952   0.927
 1856SOL    HW2 6659   1.743   2.039   0.944
 1857SOL     OW 6660   0.263   2.188   0.720
 1857SOL    HW1 6661   0.184   2.239   0.686
 1857SOL    HW2 6662   0.254   2.173   0.818
 1858SOL     OW 6663   1.194   3.474   0.031
 1858SOL    HW1 6664   1.200   3.381   0.068
 1858SOL    HW2 6665   1.135   3.474  -0.049
 1859SOL     OW 6666   0.822   2.864   1.372
 1859SOL    HW1 6667   0.862   2.863   1.280
 1859SOL    HW2 6668   0.832   2.956   1.412
 1860SOL     OW 6669   0.916   2.772   0.291
 1860SOL    HW1 6670   0.979   2.810   0.223
 1860SOL    HW2 6671   0.956   2.689   0.330
 1861SOL     OW 6672   1.504   3.469   0.044
 1861SOL    HW1 6673   1.412   3.506   0.051
 1861SOL    HW2 6674   1.542   3.489  -0.046
 1862SOL     OW 6675   0.372   3.150   1.490
 1862SOL    HW1 6676   0.359   3.243   1.456
 1862SOL    HW2 6677   0.288   3.098   1.477
 1863SOL     OW 6678   1.614   3.154   1.289
 1863SOL    HW1 6679   1.674   3.157   1.369
 1863SOL    HW2 6680   1.539   3.218   1.302
 1864SOL     OW 6681   1.039   2.960   0.696
 1864SOL    HW1 6682   0.969   2.913   0.750
 1864SOL    HW2 6683   1.098   2.892   0.653
 1865SOL     OW 6684   1.014   2.098   0.971
 1865SOL    HW1 6685   1.006   2.062   0.878
 1865SOL    HW2 6686   1.012   2.022   1.036
 1866SOL     OW 6687   0.590   3.349   0.491
 1866SOL    HW1 6688   0.632   3.291   0.421
 1866SOL    HW2 6689   0.546   3.428   0.447
 1867SOL     OW 6690   1.709   2.247   1.381
 1867SOL    HW1 6691   1.782   2.316   1.385
 1867SOL    HW2 6692   1.737   2.172   1.322
 1868SOL     OW 6693   0.255   3.210   0.290
 1868SOL    HW1 6694   0.159   3.211   0.263
 1868SOL    HW2 6695   0.267   3.263   0.374
 1869SOL     OW 6696   0.105   2.875   1.726
 1869SOL    HW1 6697   0.028   2.842   1.780
 1869SOL    HW2 6698   0.190   2.845   1.768
 1870SOL     OW 6699   0.672   2.065   1.489
 1870SOL    HW1 6700   0.762   2.049   1.449
 1870SOL    HW2 6701   0.680   2.070   1.588
 1871SOL     OW 6702   0.075   2.207   0.033
 1871SOL    HW1 6703  -0.017   2.179   0.004
 1871SOL    HW2 6704   0.106   2.284  -0.023
 1872SOL     OW 6705   1.440   2.718   1.398
 1872SOL    HW1 6706   1.383   2.770   1.335
 1872SOL    HW2 6707   1.536   2.730   1.374
 1873SOL     OW 6708   0.072   2.028   0.318
 1873SOL    HW1 6709   0.055   2.111   0.264
 1873SOL    HW2 6710   0.162   1.991   0.296
 1874SOL     OW 6711   1.183   3.197   0.119
 1874SOL    HW1 6712   1.084   3.186   0.121
 1874SOL    HW2 6713   1.217   3.212   0.212
 1875SOL     OW 6714   0.613   2.704   1.431
 1875SOL    HW1 6715   0.669   2.785   1.414
 1875SOL    HW2 6716   0.672   2.624   1.434
 1876SOL     OW 6717   1.493   3.629   0.959
 1876SOL    HW1 6718   1.526   3.693   0.890
 1876SOL    HW2 6719   1.559   3.623   1.034
 1877SOL     OW 6720   0.716   2.427   1.708
 1877SOL    HW1 6721   0.735   2.492   1.782
 1877SOL    HW2 6722   0.776   2.347   1.717
 1878SOL     OW 6723   1.450   3.082   1.633
 1878SOL    HW1 6724   1.441   3.072   1.732
 1878SOL    HW2 6725   1.546   3.075   1.607
 1879SOL     OW 6726   0.390   3.603   1.560
 1879SOL    HW1 6727   0.299   3.644   1.558
 1879SOL    HW2 6728   0.383   3.509   1.592
 1880SOL     OW 6729   1.674   2.745   1.254
 1880SOL    HW1 6730   1.647   2.656   1.217
 1880SOL    HW2 6731   1.675   2.813   1.181
 1881SOL     OW 6732   1.225   2.187   0.449
 1881SOL    HW1 6733   1.290   2.113   0.438
 1881SOL    HW2 6734   1.245   2.237   0.533
 1882SOL     OW 6735   0.594   2.607   0.652
 1882SOL    HW1 6736   0.644   2.692   0.633
 1882SOL    HW2 6737   0.506   2.609   0.604
 1883SOL     OW 6738   1.777   2.204   1.642
 1883SOL    HW1 6739   1.760   2.235   1.548
 1883SOL    HW2 6740   1.693   2.167   1.680
 1884SOL     OW 6741   1.730   2.796   1.517
 1884SOL    HW1 6742   1.768   2.887   1.532
 1884SOL    HW2 6743   1.722   2.779   1.418
 1885SOL     OW 6744   0.859   3.236   0.016
 1885SOL    HW1 6745   0.813   3.251   0.104
 1885SOL    HW2 6746   0.903   3.321  -0.014
 1886SOL     OW 6747   0.661   3.652   0.953
 1886SOL    HW1 6748   0.615   3.740   0.940
 1886SOL    HW2 6749   0.760   3.664   0.946
 1887SOL     OW 6750   0.859   2.818   0.861
 1887SOL    HW1 6751   0.913   2.749   0.909
 1887SOL    HW2 6752   0.827   2.887   0.927
 1888SOL     OW 6753   1.083   2.846   0.087
 1888SOL    HW1 6754   1.060   2.899   0.005
 1888SOL    HW2 6755   1.164   2.790   0.068
 1889SOL     OW 6756   1.861   3.431   0.851
 1889SOL    HW1 6757   1.790   3.419   0.781
 1889SOL    HW2 6758   1.862   3.352   0.911
 1890SOL     OW 6759   0.221   3.176   1.844
 1890SOL    HW1 6760   0.156   3.103   1.823
 1890SOL    HW2 6761   0.225   3.190   1.942
 1891SOL     OW 6762   0.079   3.102   0.653
 1891SOL    HW1 6763   0.078   3.055   0.741
 1891SOL    HW2 6764   0.161   3.074   0.602
 1892SOL     OW 6765   0.672   3.253   1.624
 1892SOL    HW1 6766   0.594   3.203   1.662
 1892SOL    HW2 6767   0.669   3.348   1.655
 1893SOL     OW 6768   1.824   2.054   1.227
 1893SOL    HW1 6769   1.820   1.964   1.271
 1893SOL    HW2 6770   1.827   2.043   1.128
 1894SOL     OW 6771   0.428   2.286   0.520
 1894SOL    HW1 6772   0.458   2.214   0.458
 1894SOL    HW2 6773   0.389   2.246   0.603
 1895SOL     OW 6774   1.705   3.349   1.104
 1895SOL    HW1 6775   1.612   3.324   1.077
 1895SOL    HW2 6776   1.731   3.299   1.186
 1896SOL     OW 6777   0.317   2.409   1.280
 1896SOL    HW1 6778   0.355   2.350   1.352
 1896SOL    HW2 6779   0.357   2.383   1.192
 1897SOL     OW 6780   0.812   3.448   0.687
 1897SOL    HW1 6781   0.844   3.458   0.593
 1897SOL    HW2 6782   0.733   3.386   0.689
 1898SOL     OW 6783   1.424   2.076   1.112
 1898SOL    HW1 6784   1.476   2.011   1.167
 1898SOL    HW2 6785   1.375   2.139   1.173
 1899SOL     OW 6786   1.001   1.896   1.154
 1899SOL    HW1 6787   0.938   1.824   1.123
 1899SOL    HW2 6788   1.094   1.860   1.154
 1900SOL     OW 6789   0.770   3.192   0.301
 1900SOL    HW1 6790   0.724   3.105   0.318
 1900SOL    HW2 6791   0.861   3.189   0.342
 1901SOL     OW 6792   0.618   3.429   1.284
 1901SOL    HW1 6793   0.613   3.511   1.341
 1901SOL    HW2 6794   0.707   3.426   1.239
 1902SOL     OW 6795   1.352   1.914   0.168
 1902SOL    HW1 6796   1.387   1.873   0.084
 1902SOL    HW2 6797   1.262   1.876   0.188
 1903SOL     OW 6798   1.300   2.315   0.691
 1903SOL    HW1 6799   1.241   2.395   0.695
 1903SOL    HW2 6800   1.315   2.280   0.784
 1904SOL     OW 6801   1.593   2.083   0.882
 1904SOL    HW1 6802   1.509   2.082   0.936
 1904SOL    HW2 6803   1.595   2.166   0.826
 1905SOL     OW 6804   0.039   2.939   0.300
 1905SOL    HW1 6805   0.138   2.928   0.291
 1905SOL    HW2 6806  -0.001   2.853   0.332
 1906SOL     OW 6807   0.875   3.508   0.337
 1906SOL    HW1 6808   0.798   3.473   0.283
 1906SOL    HW2 6809   0.843   3.579   0.399
 1907SOL     OW 6810   0.230   2.490   1.975
 1907SOL    HW1 6811   0.137   2.488   2.012
 1907SOL    HW2 6812   0.231   2.451   1.883
 1908SOL     OW 6813   0.225   2.137   2.858
 1908SOL    HW1 6814   0.260   2.120   2.950
 1908SOL    HW2 6815   0.137   2.092   2.846
 1909SOL     OW 6816   0.019   2.230   2.509
 1909SOL    HW1 6817  -0.063   2.273   2.548
 1909SOL    HW2 6818  -0.009   2.157   2.446
 1910SOL     OW 6819   0.569   3.137   3.027
 1910SOL    HW1 6820   0.476   3.130   2.990
 1910SOL    HW2 6821   0.580   3.226   3.071
 1911SOL     OW 6822   1.555   3.373   2.565
 1911SOL    HW1 6823   1.498   3.357   2.646
 1911SOL    HW2 6824   1.496   3.383   2.485
 1912SOL     OW 6825   1.135   2.565   2.579
 1912SOL    HW1 6826   1.192   2.643   2.554
 1912SOL    HW2 6827   1.075   2.591   2.655
 1913SOL     OW 6828   1.755   2.469   2.093
 1913SOL    HW1 6829   1.743   2.456   1.994
 1913SOL    HW2 6830   1.725   2.388   2.142
 1914SOL     OW 6831   0.768   3.006   2.885
 1914SOL    HW1 6832   0.690   3.023   2.945
 1914SOL    HW2 6833   0.802   3.093   2.849
 1915SOL     OW 6834   0.850   2.660   3.685
 1915SOL    HW1 6835   0.846   2.736   3.750
 1915SOL    HW2 6836   0.872   2.696   3.594
 1916SOL     OW 6837   0.685   2.874   2.527
 1916SOL    HW1 6838   0.754   2.858   2.597
 1916SOL    HW2 6839   0.612   2.931   2.565
 1917SOL     OW 6840   0.686   3.023   3.665
 1917SOL    HW1 6841   0.746   3.102   3.679
 1917SOL    HW2 6842   0.600   3.054   3.624
 1918SOL     OW 6843   0.335   3.297   2.923
 1918SOL    HW1 6844   0.257   3.266   2.870
 1918SOL    HW2 6845   0.393   3.355   2.866
 1919SOL     OW 6846   0.438   2.254   3.361
 1919SOL    HW1 6847   0.520   2.198   3.370
 1919SOL    HW2 6848   0.357   2.196   3.365
 1920SOL     OW 6849   1.603   2.309   2.599
 1920SOL    HW1 6850   1.529   2.355   2.549
 1920SOL    HW2 6851   1.654   2.377   2.652
 1921SOL     OW 6852   0.231   3.575   2.345
 1921SOL    HW1 6853   0.265   3.652   2.399
 1921SOL    HW2 6854   0.275   3.575   2.255
 1922SOL     OW 6855   1.127   3.203   3.552
 1922SOL    HW1 6856   1.174   3.203   3.640
 1922SOL    HW2 6857   1.079   3.116   3.541
 1923SOL     OW 6858   0.230   3.296   2.400
 1923SOL    HW1 6859   0.204   3.392   2.400
 1923SOL    HW2 6860   0.159   3.242   2.445
 1924SOL     OW 6861   0.240   2.953   2.748
 1924SOL    HW1 6862   0.254   2.869   2.800
 1924SOL    HW2 6863   0.185   3.017   2.803
 1925SOL     OW 6864   0.620   3.648   3.301
 1925SOL    HW1 6865   0.528   3.631   3.336
 1925SOL    HW2 6866   0.648   3.740   3.327
 1926SOL     OW 6867   0.606   2.826   1.985
 1926SOL    HW1 6868   0.613   2.910   1.931
 1926SOL    HW2 6869   0.652   2.839   2.073
 1927SOL     OW 6870   1.594   1.976   3.342
 1927SOL    HW1 6871   1.576   2.043   3.270
 1927SOL    HW2 6872   1.591   2.022   3.431
 1928SOL     OW 6873   0.122   2.505   2.425
 1928SOL    HW1 6874   0.077   2.417   2.442
 1928SOL    HW2 6875   0.121   2.559   2.509
 1929SOL     OW 6876   1.842   3.629   2.221
 1929SOL    HW1 6877   1.896   3.600   2.301
 1929SOL    HW2 6878   1.872   3.719   2.192
 1930SOL     OW 6879   0.027   3.458   1.979
 1930SOL    HW1 6880   0.008   3.362   2.000
 1930SOL    HW2 6881  -0.006   3.516   2.054
 1931SOL     OW 6882   1.689   2.784   2.474
 1931SOL    HW1 6883   1.784   2.755   2.482
 1931SOL    HW2 6884   1.681   2.849   2.399
 1932SOL     OW 6885   1.641   2.970   2.294
 1932SOL    HW1 6886   1.727   2.972   2.242
 1932SOL    HW2 6887   1.655   3.017   2.382
 1933SOL     OW 6888   0.113   2.599   3.459
 1933SOL    HW1 6889   0.201   2.586   3.504
 1933SOL    HW2 6890   0.100   2.696   3.437
 1934SOL     OW 6891   0.613   3.227   2.588
 1934SOL    HW1 6892   0.564   3.140   2.597
 1934SOL    HW2 6893   0.590   3.270   2.501
 1935SOL     OW 6894   1.293   3.090   3.285
 1935SOL    HW1 6895   1.330   3.017   3.227
 1935SOL    HW2 6896   1.345   3.095   3.370
 1936SOL     OW 6897   0.809   1.866   2.364
 1936SOL    HW1 6898   0.849   1.957   2.355
 1936SOL    HW2 6899   0.709   1.874   2.370
 1937SOL     OW 6900   0.197   2.838   3.126
 1937SOL    HW1 6901   0.286   2.793   3.112
 1937SOL    HW2 6902   0.124   2.773   3.107
 1938SOL     OW 6903   1.525   2.861   2.052
 1938SOL    HW1 6904   1.462   2.785   2.065
 1938SOL    HW2 6905   1.573   2.879   2.138
 1939SOL     OW 6906   0.317   2.113   3.663
 1939SOL    HW1 6907   0.388   2.184   3.669
 1939SOL    HW2 6908   0.229   2.152   3.691
 1940SOL     OW 6909   1.466   3.279   2.815
 1940SOL    HW1 6910   1.407   3.285   2.895
 1940SOL    HW2 6911   1.451   3.191   2.769
 1941SOL     OW 6912   1.667   3.576   2.434
 1941SOL    HW1 6913   1.626   3.553   2.346
 1941SOL    HW2 6914   1.649   3.502   2.499
 1942SOL     OW 6915   0.598   2.591   2.132
 1942SOL    HW1 6916   0.622   2.660   2.064
 1942SOL    HW2 6917   0.520   2.624   2.186
 1943SOL     OW 6918   1.281   2.207   2.806
 1943SOL    HW1 6919   1.195   2.157   2.793
 1943SOL    HW2 6920   1.343   2.153   2.862
 1944SOL     OW 6921   1.576   3.524   2.169
 1944SOL    HW1 6922   1.665   3.570   2.172
 1944SOL    HW2 6923   1.555   3.500   2.074
 1945SOL     OW 6924   0.807   2.467   3.327
 1945SOL    HW1 6925   0.760   2.464   3.416
 1945SOL    HW2 6926   0.756   2.412   3.261
 1946SOL     OW 6927   1.394   2.331   3.536
 1946SOL    HW1 6928   1.374   2.374   3.624
 1946SOL    HW2 6929   1.472   2.269   3.545
 1947SOL     OW 6930   0.973   2.752   3.434
 1947SOL    HW1 6931   1.019   2.668   3.405
 1947SOL    HW2 6932   0.917   2.786   3.359
 1948SOL     OW 6933   0.991   2.272   3.104
 1948SOL    HW1 6934   0.914   2.306   3.158
 1948SOL    HW2 6935   0.957   2.221   3.025
 1949SOL     OW 6936   1.041   2.563   2.291
 1949SOL    HW1 6937   1.067   2.559   2.387
 1949SOL    HW2 6938   0.956   2.512   2.277
 1950SOL     OW 6939   0.076   2.673   2.651
 1950SOL    HW1 6940   0.175   2.661   2.660
 1950SOL    HW2 6941   0.052   2.768   2.672
 1951SOL     OW 6942   0.130   3.683   3.433
 1951SOL    HW1 6943   0.120   3.668   3.532
 1951SOL    HW2 6944   0.044   3.719   3.397
 1952SOL     OW 6945   0.865   2.210   2.057
 1952SOL    HW1 6946   0.924   2.273   2.008
 1952SOL    HW2 6947   0.884   2.116   2.028
 1953SOL     OW 6948   1.719   2.447   3.693
 1953SOL    HW1 6949   1.693   2.536   3.657
 1953SOL    HW2 6950   1.717   2.379   3.620
 1954SOL     OW 6951   1.362   3.006   2.407
 1954SOL    HW1 6952   1.445   2.977   2.359
 1954SOL    HW2 6953   1.313   3.073   2.351
 1955SOL     OW 6954   0.550   2.058   2.747
 1955SOL    HW1 6955   0.545   2.053   2.847
 1955SOL    HW2 6956   0.552   2.154   2.718
 1956SOL     OW 6957   1.008   3.318   2.339
 1956SOL    HW1 6958   0.962   3.390   2.287
 1956SOL    HW2 6959   1.004   3.338   2.437
 1957SOL     OW 6960   0.351   3.663   2.715
 1957SOL    HW1 6961   0.401   3.577   2.721
 1957SOL    HW2 6962   0.416   3.740   2.712
 1958SOL     OW 6963   1.795   2.928   2.735
 1958SOL    HW1 6964   1.733   2.913   2.659
 1958SOL    HW2 6965   1.743   2.939   2.820
 1959SOL     OW 6966   0.321   2.805   2.104
 1959SOL    HW1 6967   0.403   2.844   2.062
 1959SOL    HW2 6968   0.294   2.723   2.055
 1960SOL     OW 6969   1.458   2.597   2.590
 1960SOL    HW1 6970   1.453   2.532   2.665
 1960SOL    HW2 6971   1.538   2.656   2.603
 1961SOL     OW 6972   0.461   3.128   3.589
 1961SOL    HW1 6973   0.411   3.129   3.503
 1961SOL    HW2 6974   0.398   3.110   3.665
 1962SOL     OW 6975   1.111   3.638   2.099
 1962SOL    HW1 6976   1.051   3.576   2.149
 1962SOL    HW2 6977   1.142   3.594   2.014
 1963SOL     OW 6978   0.202   2.147   3.360
 1963SOL    HW1 6979   0.122   2.207   3.347
 1963SOL    HW2 6980   0.192   2.098   3.446
 1964SOL     OW 6981   0.464   3.605   2.185
 1964SOL    HW1 6982   0.497   3.644   2.271
 1964SOL    HW2 6983   0.540   3.598   2.120
 1965SOL     OW 6984   1.400   1.969   2.288
 1965SOL    HW1 6985   1.376   1.932   2.198
 1965SOL    HW2 6986   1.499   1.985   2.292
 1966SOL     OW 6987   0.249   3.647   3.103
 1966SOL    HW1 6988   0.306   3.582   3.153
 1966SOL    HW2 6989   0.233   3.614   3.010
 1967SOL     OW 6990   0.940   3.560   2.766
 1967SOL    HW1 6991   1.020   3.503   2.787
 1967SOL    HW2 6992   0.891   3.520   2.689
 1968SOL     OW 6993   0.382   2.562   2.342
 1968SOL    HW1 6994   0.427   2.472   2.339
 1968SOL    HW2 6995   0.288   2.551   2.375
 1969SOL     OW 6996   1.547   2.084   3.591
 1969SOL    HW1 6997   1.542   2.121   3.683
 1969SOL    HW2 6998   1.475   2.015   3.579
 1970SOL     OW 6999   0.614   1.984   1.979
 1970SOL    HW1 7000   0.712   1.962   1.986
 1970SOL    HW2 7001   0.583   1.967   1.886
 1971SOL     OW 7002   0.781   2.126   3.611
 1971SOL    HW1 7003   0.848   2.065   3.654
 1971SOL    HW2 7004   0.708   2.145   3.676
 1972SOL     OW 7005   0.888   3.376   3.057
 1972SOL    HW1 7006   0.865   3.351   2.963
 1972SOL    HW2 7007   0.949   3.307   3.096
 1973SOL     OW 7008   1.351   2.452   3.295
 1973SOL    HW1 7009   1.379   2.409   3.380
 1973SOL    HW2 7010   1.376   2.548   3.296
 1974SOL     OW 7011   0.803   3.264   2.786
 1974SOL    HW1 7012   0.893   3.278   2.744
 1974SOL    HW2 7013   0.732   3.266   2.715
 1975SOL     OW 7014   0.922   2.365   2.761
 1975SOL    HW1 7015   0.897   2.356   2.665
 1975SOL    HW2 7016   0.970   2.283   2.792
 1976SOL     OW 7017   0.539   1.926   2.374
 1976SOL    HW1 7018   0.458   1.927   2.432
 1976SOL    HW2 7019   0.542   2.009   2.319
 1977SOL     OW 7020   1.434   3.050   1.903
 1977SOL    HW1 7021   1.466   2.974   1.960
 1977SOL    HW2 7022   1.342   3.077   1.933
 1978SOL     OW 7023   0.297   1.897   2.033
 1978SOL    HW1 7024   0.346   1.981   2.012
 1978SOL    HW2 7025   0.359   1.832   2.078
 1979SOL     OW 7026   0.935   2.098   2.342
 1979SOL    HW1 7027   0.887   2.139   2.264
 1979SOL    HW2 7028   1.034   2.096   2.323
 1980SOL     OW 7029   1.076   2.545   3.326
 1980SOL    HW1 7030   0.996   2.484   3.329
 1980SOL    HW2 7031   1.157   2.492   3.302
 1981SOL     OW 7032   1.227   3.432   2.655
 1981SOL    HW1 7033   1.248   3.506   2.590
 1981SOL    HW2 7034   1.295   3.432   2.728
 1982SOL     OW 7035   0.459   3.014   2.603
 1982SOL    HW1 7036   0.388   2.987   2.668
 1982SOL    HW2 7037   0.433   2.986   2.510
 1983SOL     OW 7038   1.271   3.659   2.453
 1983SOL    HW1 7039   1.315   3.723   2.389
 1983SOL    HW2 7040   1.221   3.711   2.523
 1984SOL     OW 7041   1.032   2.411   1.878
 1984SOL    HW1 7042   0.991   2.493   1.839
 1984SOL    HW2 7043   1.096   2.437   1.951
 1985SOL     OW 7044   0.078   2.418   3.248
 1985SOL    HW1 7045   0.170   2.417   3.207
 1985SOL    HW2 7046   0.072   2.492   3.315
 1986SOL     OW 7047   0.561   2.084   3.009
 1986SOL    HW1 7048   0.599   2.000   3.046
 1986SOL    HW2 7049   0.473   2.103   3.053
 1987SOL     OW 7050   0.866   2.316   2.504
 1987SOL    HW1 7051   0.834   2.388   2.442
 1987SOL    HW2 7052   0.890   2.235   2.451
 1988SOL     OW 7053   1.017   1.901   2.615
 1988SOL    HW1 7054   0.945   1.906   2.546
 1988SOL    HW2 7055   0.993   1.832   2.684
 1989SOL     OW 7056   1.429   3.035   2.729
 1989SOL    HW1 7057   1.374   2.951   2.722
 1989SOL    HW2 7058   1.455   3.064   2.637
 1990SOL     OW 7059   1.466   2.452   2.854
 1990SOL    HW1 7060   1.436   2.357   2.861
 1990SOL    HW2 7061   1.539   2.468   2.920
 1991SOL     OW 7062   1.857   2.695   2.239
 1991SOL    HW1 7063   1.899   2.631   2.303
 1991SOL    HW2 7064   1.819   2.644   2.161
 1992SOL     OW 7065   0.488   3.247   2.036
 1992SOL    HW1 7066   0.401   3.232   2.083
 1992SOL    HW2 7067   0.471   3.273   1.941
 1993SOL     OW 7068   1.664   3.142   2.519
 1993SOL    HW1 7069   1.763   3.150   2.533
 1993SOL    HW2 7070   1.619   3.226   2.550
 1994SOL     OW 7071   1.390   2.437   1.940
 1994SOL    HW1 7072   1.336   2.416   2.021
 1994SOL    HW2 7073   1.481   2.396   1.949
 1995SOL     OW 7074   0.527   2.118   2.190
 1995SOL    HW1 7075   0.554   2.059   2.115
 1995SOL    HW2 7076   0.527   2.213   2.159
 1996SOL     OW 7077   1.754   3.085   3.450
 1996SOL    HW1 7078   1.845   3.046   3.437
 1996SOL    HW2 7079   1.762   3.181   3.474
 1997SOL     OW 7080   1.064   3.209   3.202
 1997SOL    HW1 7081   0.984   3.186   3.257
 1997SOL    HW2 7082   1.147   3.183   3.251
 1998SOL     OW 7083   1.111   3.057   2.962
 1998SOL    HW1 7084   1.071   3.101   3.043
 1998SOL    HW2 7085   1.070   3.094   2.879
 1999SOL     OW 7086   1.638   2.961   2.941
 1999SOL    HW1 7087   1.643   3.042   3.000
 1999SOL    HW2 7088   1.552   2.963   2.890
 2000SOL     OW 7089   0.915   1.951   3.264
 2000SOL    HW1 7090   0.940   1.931   3.169
 2000SOL    HW2 7091   0.987   2.007   3.306
 2001SOL     OW 7092   0.980   2.978   3.581
 2001SOL    HW1 7093   0.881   2.984   3.591
 2001SOL    HW2 7094   1.003   2.898   3.525
 2002SOL     OW 7095   0.705   2.912   2.230
 2002SOL    HW1 7096   0.691   2.919   2.329
 2002SOL    HW2 7097   0.789   2.861   2.212
 2003SOL     OW 7098   0.410   2.675   3.113
 2003SOL    HW1 7099   0.496   2.687   3.163
 2003SOL    HW2 7100   0.368   2.588   3.140
 2004SOL     OW 7101   1.274   2.248   3.124
 2004SOL    HW1 7102   1.295   2.322   3.188
 2004SOL    HW2 7103   1.185   2.265   3.081
 2005SOL     OW 7104   0.064   3.426   3.193
 2005SOL    HW1 7105   0.018   3.508   3.159
 2005SOL    HW2 7106   0.162   3.445   3.202
 2006SOL     OW 7107   0.367   2.962   2.363
 2006SOL    HW1 7108   0.360   3.045   2.307
 2006SOL    HW2 7109   0.371   2.882   2.303
 2007SOL     OW 7110   0.566   2.399   2.727
 2007SOL    HW1 7111   0.578   2.465   2.653
 2007SOL    HW2 7112   0.612   2.433   2.810
 2008SOL     OW 7113   1.252   3.210   2.250
 2008SOL    HW1 7114   1.302   3.287   2.290
 2008SOL    HW2 7115   1.157   3.212   2.282
 2009SOL     OW 7116   1.272   3.307   3.004
 2009SOL    HW1 7117   1.319   3.320   3.091
 2009SOL    HW2 7118   1.206   3.233   3.013
 2010SOL     OW 7119   1.582   2.501   2.334
 2010SOL    HW1 7120   1.551   2.562   2.407
 2010SOL    HW2 7121   1.632   2.553   2.265
 2011SOL     OW 7122   0.354   3.372   3.191
 2011SOL    HW1 7123   0.333   3.328   3.104
 2011SOL    HW2 7124   0.451   3.398   3.194
 2012SOL     OW 7125   0.402   2.613   3.460
 2012SOL    HW1 7126   0.470   2.668   3.413
 2012SOL    HW2 7127   0.442   2.525   3.487
 2013SOL     OW 7128   1.587   2.641   3.532
 2013SOL    HW1 7129   1.495   2.679   3.527
 2013SOL    HW2 7130   1.647   2.688   3.467
 2014SOL     OW 7131   1.013   1.967   3.632
 2014SOL    HW1 7132   1.019   2.052   3.580
 2014SOL    HW2 7133   1.045   1.891   3.575
 2015SOL     OW 7134   0.504   1.912   3.602
 2015SOL    HW1 7135   0.462   1.855   3.532
 2015SOL    HW2 7136   0.438   1.981   3.634
 2016SOL     OW 7137   0.573   2.732   2.891
 2016SOL    HW1 7138   0.617   2.821   2.882
 2016SOL    HW2 7139   0.510   2.732   2.968
 2017SOL     OW 7140   1.360   2.724   2.907
 2017SOL    HW1 7141   1.285   2.724   2.841
 2017SOL    HW2 7142   1.397   2.632   2.916
 2018SOL     OW 7143   1.209   2.387   2.137
 2018SOL    HW1 7144   1.222   2.303   2.191
 2018SOL    HW2 7145   1.180   2.461   2.197
 2019SOL     OW 7146   0.307   2.075   3.093
 2019SOL    HW1 7147   0.284   2.112   3.183
 2019SOL    HW2 7148   0.277   1.980   3.087
 2020SOL     OW 7149   0.037   3.172   3.144
 2020SOL    HW1 7150   0.090   3.123   3.212
 2020SOL    HW2 7151   0.059   3.270   3.149
 2021SOL     OW 7152   0.732   2.496   2.926
 2021SOL    HW1 7153   0.791   2.470   2.850
 2021SOL    HW2 7154   0.704   2.592   2.915
 2022SOL     OW 7155   1.728   2.797   3.716
 2022SOL    HW1 7156   1.682   2.790   3.627
 2022SOL    HW2 7157   1.666   2.841   3.782
 2023SOL     OW 7158   0.307   1.925   2.480
 2023SOL    HW1 7159   0.296   2.019   2.513
 2023SOL    HW2 7160   0.302   1.862   2.557
 2024SOL     OW 7161   1.622   2.229   2.236
 2024SOL    HW1 7162   1.624   2.153   2.300
 2024SOL    HW2 7163   1.574   2.306   2.276
 2025SOL     OW 7164   1.023   2.628   2.828
 2025SOL    HW1 7165   1.038   2.649   2.924
 2025SOL    HW2 7166   0.993   2.533   2.819
 2026SOL     OW 7167   0.980   3.435   3.562
 2026SOL    HW1 7168   0.960   3.479   3.474
 2026SOL    HW2 7169   1.019   3.344   3.546
 2027SOL     OW 7170   0.350   2.760   3.666
 2027SOL    HW1 7171   0.426   2.804   3.714
 2027SOL    HW2 7172   0.385   2.713   3.584
 2028SOL     OW 7173   1.540   2.136   1.987
 2028SOL    HW1 7174   1.479   2.061   2.010
 2028SOL    HW2 7175   1.562   2.188   2.070
 2029SOL     OW 7176   1.303   2.700   1.904
 2029SOL    HW1 7177   1.337   2.607   1.919
 2029SOL    HW2 7178   1.321   2.727   1.809
 2030SOL     OW 7179   1.068   3.195   2.711
 2030SOL    HW1 7180   1.075   3.111   2.656
 2030SOL    HW2 7181   1.130   3.264   2.675
 2031SOL     OW 7182   0.319   2.672   2.811
 2031SOL    HW1 7183   0.412   2.708   2.816
 2031SOL    HW2 7184   0.313   2.587   2.863
 2032SOL     OW 7185   0.339   2.371   2.868
 2032SOL    HW1 7186   0.287   2.288   2.851
 2032SOL    HW2 7187   0.416   2.376   2.804
 2033SOL     OW 7188   1.138   2.242   3.540
 2033SOL    HW1 7189   1.093   2.305   3.604
 2033SOL    HW2 7190   1.231   2.273   3.523
 2034SOL     OW 7191   1.160   2.069   3.339
 2034SOL    HW1 7192   1.160   2.133   3.416
 2034SOL    HW2 7193   1.188   2.117   3.256
 2035SOL     OW 7194   0.008   3.188   2.062
 2035SOL    HW1 7195  -0.085   3.209   2.031
 2035SOL    HW2 7196   0.018   3.089   2.075
 2036SOL     OW 7197   0.088   3.663   2.789
 2036SOL    HW1 7198   0.046   3.577   2.762
 2036SOL    HW2 7199   0.182   3.666   2.755
 2037SOL     OW 7200   0.504   3.430   2.772
 2037SOL    HW1 7201   0.570   3.504   2.781
 2037SOL    HW2 7202   0.548   3.351   2.730
 2038SOL     OW 7203   1.002   2.658   3.100
 2038SOL    HW1 7204   1.043   2.626   3.186
 2038SOL    HW2 7205   0.906   2.631   3.097
 2039SOL     OW 7206   0.040   2.406   2.976
 2039SOL    HW1 7207   0.125   2.373   2.935
 2039SOL    HW2 7208   0.053   2.421   3.074
 2040SOL     OW 7209   0.189   2.382   3.584
 2040SOL    HW1 7210   0.248   2.342   3.514
 2040SOL    HW2 7211   0.131   2.453   3.543
 2041SOL     OW 7212   1.369   2.812   3.522
 2041SOL    HW1 7213   1.408   2.901   3.542
 2041SOL    HW2 7214   1.379   2.792   3.425
 2042SOL     OW 7215   0.815   2.434   2.187
 2042SOL    HW1 7216   0.822   2.345   2.141
 2042SOL    HW2 7217   0.721   2.468   2.179
 2043SOL     OW 7218   1.657   2.466   3.068
 2043SOL    HW1 7219   1.619   2.397   3.130
 2043SOL    HW2 7220   1.739   2.430   3.024
 2044SOL     OW 7221   0.252   3.426   3.606
 2044SOL    HW1 7222   0.222   3.483   3.682
 2044SOL    HW2 7223   0.245   3.329   3.632
 2045SOL     OW 7224   0.671   2.326   3.131
 2045SOL    HW1 7225   0.637   2.237   3.101
 2045SOL    HW2 7226   0.697   2.380   3.051
 2046SOL     OW 7227   0.473   2.362   2.053
 2046SOL    HW1 7228   0.534   2.442   2.057
 2046SOL    HW2 7229   0.378   2.393   2.060
 2047SOL     OW 7230   0.159   2.999   3.328
 2047SOL    HW1 7231   0.181   2.938   3.404
 2047SOL    HW2 7232   0.169   2.950   3.242
 2048SOL     OW 7233   1.347   2.921   3.096
 2048SOL    HW1 7234   1.371   2.858   3.022
 2048SOL    HW2 7235   1.257   2.961   3.078
 2049SOL     OW 7236   1.302   2.717   2.171
 2049SOL    HW1 7237   1.216   2.686   2.213
 2049SOL    HW2 7238   1.298   2.703   2.072
 2050SOL     OW 7239   0.083   3.120   2.884
 2050SOL    HW1 7240   0.078   3.119   2.984
 2050SOL    HW2 7241   0.000   3.079   2.846
 2051SOL     OW 7242   0.688   3.524   3.578
 2051SOL    HW1 7243   0.632   3.605   3.587
 2051SOL    HW2 7244   0.740   3.528   3.492
 2052SOL     OW 7245   1.726   1.997   2.385
 2052SOL    HW1 7246   1.799   1.980   2.318
 2052SOL    HW2 7247   1.695   1.910   2.423
 2053SOL     OW 7248   1.388   3.435   2.339
 2053SOL    HW1 7249   1.455   3.447   2.265
 2053SOL    HW2 7250   1.348   3.524   2.362
 2054SOL     OW 7251   0.130   3.656   3.713
 2054SOL    HW1 7252   0.089   3.582   3.766
 2054SOL    HW2 7253   0.194   3.707   3.771
 2055SOL     OW 7254   1.280   2.789   2.534
 2055SOL    HW1 7255   1.340   2.708   2.536
 2055SOL    HW2 7256   1.320   2.858   2.474
 2056SOL     OW 7257   0.830   3.135   3.284
 2056SOL    HW1 7258   0.825   3.168   3.379
 2056SOL    HW2 7259   0.744   3.154   3.238
 2057SOL     OW 7260   0.672   3.478   2.016
 2057SOL    HW1 7261   0.681   3.488   1.917
 2057SOL    HW2 7262   0.632   3.389   2.037
 2058SOL     OW 7263   1.841   2.037   2.825
 2058SOL    HW1 7264   1.880   1.952   2.789
 2058SOL    HW2 7265   1.743   2.039   2.806
 2059SOL     OW 7266   0.263   2.188   2.582
 2059SOL    HW1 7267   0.184   2.239   2.548
 2059SOL    HW2 7268   0.254   2.173   2.680
 2060SOL     OW 7269   1.194   3.474   1.893
 2060SOL    HW1 7270   1.200   3.381   1.930
 2060SOL    HW2 7271   1.135   3.474   1.813
 2061SOL     OW 7272   0.822   2.864   3.234
 2061SOL    HW1 7273   0.862   2.863   3.142
 2061SOL    HW2 7274   0.832   2.956   3.274
 2062SOL     OW 7275   0.916   2.772   2.153
 2062SOL    HW1 7276   0.979   2.810   2.085
 2062SOL    HW2 7277   0.956   2.689   2.192
 2063SOL     OW 7278   1.504   3.469   1.906
 2063SOL    HW1 7279   1.412   3.506   1.913
 2063SOL    HW2 7280   1.542   3.489   1.816
 2064SOL     OW 7281   0.372   3.150   3.352
 2064SOL    HW1 7282   0.359   3.243   3.318
 2064SOL    HW2 7283   0.288   3.098   3.339
 2065SOL     OW 7284   1.614   3.154   3.151
 2065SOL    HW1 7285   1.674   3.157   3.231
 2065SOL    HW2 7286   1.539   3.218   3.164
 2066SOL     OW 7287   1.039   2.960   2.558
 2066SOL    HW1 7288   0.969   2.913   2.612
 2066SOL    HW2 7289   1.098   2.892   2.515
 2067SOL     OW 7290   1.014   2.098   2.833
 2067SOL    HW1 7291   1.006   2.062   2.740
 2067SOL    HW2 7292   1.012   2.022   2.898
 2068SOL     OW 7293   0.590   3.349   2.353
 2068SOL    HW1 7294   0.632   3.291   2.283
 2068SOL    HW2 7295   0.546   3.428   2.309
 2069SOL     OW 7296   1.709   2.247   3.243
 2069SOL    HW1 7297   1.782   2.316   3.247
 2069SOL    HW2 7298   1.737   2.172   3.184
 2070SOL     OW 7299   0.255   3.210   2.152
 2070SOL    HW1 7300   0.159   3.211   2.125
 2070SOL    HW2 7301   0.267   3.263   2.236
 2071SOL     OW 7302   0.105   2.875   3.588
 2071SOL    HW1 7303   0.028   2.842   3.642
 2071SOL    HW2 7304   0.190   2.845   3.630
 2072SOL     OW 7305   0.672   2.065   3.351
 2072SOL    HW1 7306   0.762   2.049   3.311
 2072SOL    HW2 7307   0.680   2.070   3.450
 2073SOL     OW 7308   0.075   2.207   1.895
 2073SOL    HW1 7309  -0.017   2.179   1.866
 2073SOL    HW2 7310   0.106   2.284   1.839
 2074SOL     OW 7311   1.440   2.718   3.260
 2074SOL    HW1 7312   1.383   2.770   3.197
 2074SOL    HW2 7313   1.536   2.730   3.236
 2075SOL     OW 7314   0.072   2.028   2.180
 2075SOL    HW1 7315   0.055   2.111   2.126
 2075SOL    HW2 7316   0.162   1.991   2.158
 2076SOL     OW 7317   1.183   3.197   1.981
 2076SOL    HW1 7318   1.084   3.186   1.983
 2076SOL    HW2 7319   1.217   3.212   2.074
 2077SOL     OW 7320   0.613   2.704   3.293
 2077SOL    HW1 7321   0.669   2.785   3.276
 2077SOL    HW2 7322   0.672   2.624   3.296
 2078SOL     OW 7323   0.716   2.427   3.570
 2078SOL    HW1 7324   0.735   2.492   3.644
 2078SOL    HW2 7325   0.776   2.347   3.579
 2079SOL     OW 7326   1.450   3.082   3.495
 2079SOL    HW1 7327   1.441   3.072   3.594
 2079SOL    HW2 7328   1.546   3.075   3.469
 2080SOL     OW 7329   0.390   3.603   3.422
 2080SOL    HW1 7330   0.299   3.644   3.420
 2080SOL    HW2 7331   0.383   3.509   3.454
 2081SOL     OW 7332   1.225   2.187   2.311
 2081SOL    HW1 7333   1.290   2.113   2.300
 2081SOL    HW2 7334   1.245   2.237   2.395
 2082SOL     OW 7335   0.594   2.607   2.514
 2082SOL    HW1 7336   0.644   2.692   2.495
 2082SOL    HW2 7337   0.506   2.609   2.466
 2083SOL     OW 7338   1.777   2.204   3.504
 2083SOL    HW1 7339   1.760   2.235   3.410
 2083SOL    HW2 7340   1.693   2.167   3.542
 2084SOL     OW 7341   0.859   3.236   1.878
 2084SOL    HW1 7342   0.813   3.251   1.966
 2084SOL    HW2 7343   0.903   3.321   1.848
 2085SOL     OW 7344   0.661   3.652   2.815
 2085SOL    HW1 7345   0.615   3.740   2.802
 2085SOL    HW2 7346   0.760   3.664   2.808
 2086SOL     OW 7347   0.859   2.818   2.723
 2086SOL    HW1 7348   0.913   2.749   2.771
 2086SOL    HW2 7349   0.827   2.887   2.789
 2087SOL     OW 7350   1.083   2.846   1.949
 2087SOL    HW1 7351   1.060   2.899   1.867
 2087SOL    HW2 7352   1.164   2.790   1.930
 2088SOL     OW 7353   1.861   3.431   2.713
 2088SOL    HW1 7354   1.790   3.419   2.643
 2088SOL    HW2 7355   1.862   3.352   2.773
 2089SOL     OW 7356   0.221   3.176   3.706
 2089SOL    HW1 7357   0.156   3.103   3.685
 2089SOL    HW2 7358   0.225   3.190   3.804
 2090SOL     OW 7359   0.079   3.102   2.515
 2090SOL    HW1 7360   0.078   3.055   2.603
 2090SOL    HW2 7361   0.161   3.074   2.464
 2091SOL     OW 7362   0.672   3.253   3.486
 2091SOL    HW1 7363   0.594   3.203   3.524
 2091SOL    HW2 7364   0.669   3.348   3.517
 2092SOL     OW 7365   1.824   2.054   3.089
 2092SOL    HW1 7366   1.820   1.964   3.133
 2092SOL    HW2 7367   1.827   2.043   2.990
 2093SOL     OW 7368   0.428   2.286   2.382
 2093SOL    HW1 7369   0.458   2.214   2.320
 2093SOL    HW2 7370   0.389   2.246   2.465
 2094SOL     OW 7371   1.705   3.349   2.966
 2094SOL    HW1 7372   1.612   3.324   2.939
 2094SOL    HW2 7373   1.731   3.299   3.048
 2095SOL     OW 7374   0.317   2.409   3.142
 2095SOL    HW1 7375   0.355   2.350   3.214
 2095SOL    HW2 7376   0.357   2.383   3.054
 2096SOL     OW 7377   0.812   3.448   2.549
 2096SOL    HW1 7378   0.844   3.458   2.455
 2096SOL    HW2 7379   0.733   3.386   2.551
 2097SOL     OW 7380   1.424   2.076   2.974
 2097SOL    HW1 7381   1.476   2.011   3.029
 2097SOL    HW2 7382   1.375   2.139   3.035
 2098SOL     OW 7383   1.001   1.896   3.016
 2098SOL    HW1 7384   0.938   1.824   2.985
 2098SOL    HW2 7385   1.094   1.860   3.016
 2099SOL     OW 7386   0.770   3.192   2.163
 2099SOL    HW1 7387   0.724   3.105   2.180
 2099SOL    HW2 7388   0.861   3.189   2.204
 2100SOL     OW 7389   0.618   3.429   3.146
 2100SOL    HW1 7390   0.613   3.511   3.203
 2100SOL    HW2 7391   0.707   3.426   3.101
 2101SOL     OW 7392   1.352   1.914   2.030
 2101SOL    HW1 7393   1.387   1.873   1.946
 2101SOL    HW2 7394   1.262   1.876   2.050
 2102SOL     OW 7395   1.300   2.315   2.553
 2102SOL    HW1 7396   1.241   2.395   2.557
 2102SOL    HW2 7397   1.315   2.280   2.646
 2103SOL     OW 7398   1.593   2.083   2.744
 2103SOL    HW1 7399   1.509   2.082   2.798
 2103SOL    HW2 7400   1.595   2.166   2.688
 2104SOL     OW 7401   0.039   2.939   2.162
 2104SOL    HW1 7402   0.138   2.928   2.153
 2104SOL    HW2 7403  -0.001   2.853   2.194
 2105SOL     OW 7404   0.875   3.508   2.199
 2105SOL    HW1 7405   0.798   3.473   2.145
 2105SOL    HW2 7406   0.843   3.579   2.261
 2106SOL     OW 7407   0.230   2.490   3.837
 2106SOL    HW1 7408   0.137   2.488   3.874
 2106SOL    HW2 7409   0.231   2.451   3.745
 2107SOL     OW 7410   0.225   2.137   4.720
 2107SOL    HW1 7411   0.260   2.120   4.812
 2107SOL    HW2 7412   0.137   2.092   4.708
 2108SOL     OW 7413   0.569   3.137   4.889
 2108SOL    HW1 7414   0.476   3.130   4.852
 2108SOL    HW2 7415   0.580   3.226   4.933
 2109SOL     OW 7416   1.555   3.373   4.427
 2109SOL    HW1 7417   1.498   3.357   4.508
 2109SOL    HW2 7418   1.496   3.383   4.347
 2110SOL     OW 7419   1.135   2.565   4.441
 2110SOL    HW1 7420   1.192   2.643   4.416
 2110SOL    HW2 7421   1.075   2.591   4.517
 2111SOL     OW 7422   1.755   2.469   3.955
 2111SOL    HW1 7423   1.743   2.456   3.856
 2111SOL    HW2 7424   1.725   2.388   4.004
 2112SOL     OW 7425   0.768   3.006   4.747
 2112SOL    HW1 7426   0.690   3.023   4.807
 2112SOL    HW2 7427   0.802   3.093   4.711
 2113SOL     OW 7428   0.850   2.660   5.547
 2113SOL    HW1 7429   0.846   2.736   5.612
 2113SOL    HW2 7430   0.872   2.696   5.456
 2114SOL     OW 7431   0.685   2.874   4.389
 2114SOL    HW1 7432   0.754   2.858   4.459
 2114SOL    HW2 7433   0.612   2.931   4.427
 2115SOL     OW 7434   0.686   3.023   5.527
 2115SOL    HW1 7435   0.746   3.102   5.541
 2115SOL    HW2 7436   0.600   3.054   5.486
 2116SOL     OW 7437   0.335   3.297   4.785
 2116SOL    HW1 7438   0.257   3.266   4.732
 2116SOL    HW2 7439   0.393   3.355   4.728
 2117SOL     OW 7440   1.460   3.367   5.063
 2117SOL    HW1 7441   1.484   3.461   5.089
 2117SOL    HW2 7442   1.444   3.313   5.145
 2118SOL     OW 7443   0.438   2.254   5.223
 2118SOL    HW1 7444   0.520   2.198   5.232
 2118SOL    HW2 7445   0.357   2.196   5.227
 2119SOL     OW 7446   1.603   2.309   4.461
 2119SOL    HW1 7447   1.529   2.355   4.411
 2119SOL    HW2 7448   1.654   2.377   4.514
 2120SOL     OW 7449   0.231   3.575   4.207
 2120SOL    HW1 7450   0.265   3.652   4.261
 2120SOL    HW2 7451   0.275   3.575   4.117
 2121SOL     OW 7452   1.127   3.203   5.414
 2121SOL    HW1 7453   1.174   3.203   5.502
 2121SOL    HW2 7454   1.079   3.116   5.403
 2122SOL     OW 7455   0.230   3.296   4.262
 2122SOL    HW1 7456   0.204   3.392   4.262
 2122SOL    HW2 7457   0.159   3.242   4.307
 2123SOL     OW 7458   0.240   2.953   4.610
 2123SOL    HW1 7459   0.254   2.869   4.662
 2123SOL    HW2 7460   0.185   3.017   4.665
 2124SOL     OW 7461   0.620   3.648   5.163
 2124SOL    HW1 7462   0.528   3.631   5.198
 2124SOL    HW2 7463   0.648   3.740   5.189
 2125SOL     OW 7464   0.606   2.826   3.847
 2125SOL    HW1 7465   0.613   2.910   3.793
 2125SOL    HW2 7466   0.652   2.839   3.935
 2126SOL     OW 7467   1.594   1.976   5.204
 2126SOL    HW1 7468   1.576   2.043   5.132
 2126SOL    HW2 7469   1.591   2.022   5.293
 2127SOL     OW 7470   0.122   2.505   4.287
 2127SOL    HW1 7471   0.077   2.417   4.304
 2127SOL    HW2 7472   0.121   2.559   4.371
 2128SOL     OW 7473   0.027   3.458   3.841
 2128SOL    HW1 7474   0.008   3.362   3.862
 2128SOL    HW2 7475  -0.006   3.516   3.916
 2129SOL     OW 7476   1.689   2.784   4.336
 2129SOL    HW1 7477   1.784   2.755   4.344
 2129SOL    HW2 7478   1.681   2.849   4.261
 2130SOL     OW 7479   1.641   2.970   4.156
 2130SOL    HW1 7480   1.727   2.972   4.104
 2130SOL    HW2 7481   1.655   3.017   4.244
 2131SOL     OW 7482   0.113   2.599   5.321
 2131SOL    HW1 7483   0.201   2.586   5.366
 2131SOL    HW2 7484   0.100   2.696   5.299
 2132SOL     OW 7485   0.613   3.227   4.450
 2132SOL    HW1 7486   0.564   3.140   4.459
 2132SOL    HW2 7487   0.590   3.270   4.363
 2133SOL     OW 7488   1.293   3.090   5.147
 2133SOL    HW1 7489   1.330   3.017   5.089
 2133SOL    HW2 7490   1.345   3.095   5.232
 2134SOL     OW 7491   0.809   1.866   4.226
 2134SOL    HW1 7492   0.849   1.957   4.217
 2134SOL    HW2 7493   0.709   1.874   4.232
 2135SOL     OW 7494   0.197   2.838   4.988
 2135SOL    HW1 7495   0.286   2.793   4.974
 2135SOL    HW2 7496   0.124   2.773   4.969
 2136SOL     OW 7497   1.187   3.654   5.340
 2136SOL    HW1 7498   1.211   3.714   5.264
 2136SOL    HW2 7499   1.194   3.559   5.310
 2137SOL     OW 7500   0.317   2.113   5.525
 2137SOL    HW1 7501   0.388   2.184   5.531
 2137SOL    HW2 7502   0.229   2.152   5.553
 2138SOL     OW 7503   1.466   3.279   4.677
 2138SOL    HW1 7504   1.407   3.285   4.757
 2138SOL    HW2 7505   1.451   3.191   4.631
 2139SOL     OW 7506   0.598   2.591   3.994
 2139SOL    HW1 7507   0.622   2.660   3.926
 2139SOL    HW2 7508   0.520   2.624   4.048
 2140SOL     OW 7509   1.281   2.207   4.668
 2140SOL    HW1 7510   1.195   2.157   4.655
 2140SOL    HW2 7511   1.343   2.153   4.724
 2141SOL     OW 7512   0.807   2.467   5.189
 2141SOL    HW1 7513   0.760   2.464   5.278
 2141SOL    HW2 7514   0.756   2.412   5.123
 2142SOL     OW 7515   1.394   2.331   5.398
 2142SOL    HW1 7516   1.374   2.374   5.486
 2142SOL    HW2 7517   1.472   2.269   5.407
 2143SOL     OW 7518   0.973   2.752   5.296
 2143SOL    HW1 7519   1.019   2.668   5.267
 2143SOL    HW2 7520   0.917   2.786   5.221
 2144SOL     OW 7521   0.991   2.272   4.966
 2144SOL    HW1 7522   0.914   2.306   5.020
 2144SOL    HW2 7523   0.957   2.221   4.887
 2145SOL     OW 7524   1.041   2.563   4.153
 2145SOL    HW1 7525   1.067   2.559   4.249
 2145SOL    HW2 7526   0.956   2.512   4.139
 2146SOL     OW 7527   0.076   2.673   4.513
 2146SOL    HW1 7528   0.175   2.661   4.522
 2146SOL    HW2 7529   0.052   2.768   4.534
 2147SOL     OW 7530   0.130   3.683   5.295
 2147SOL    HW1 7531   0.120   3.668   5.394
 2147SOL    HW2 7532   0.044   3.719   5.259
 2148SOL     OW 7533   0.865   2.210   3.919
 2148SOL    HW1 7534   0.924   2.273   3.870
 2148SOL    HW2 7535   0.884   2.116   3.890
 2149SOL     OW 7536   1.719   2.447   5.555
 2149SOL    HW1 7537   1.693   2.536   5.519
 2149SOL    HW2 7538   1.717   2.379   5.482
 2150SOL     OW 7539   1.362   3.006   4.269
 2150SOL    HW1 7540   1.445   2.977   4.221
 2150SOL    HW2 7541   1.313   3.073   4.213
 2151SOL     OW 7542   0.550   2.058   4.609
 2151SOL    HW1 7543   0.545   2.053   4.709
 2151SOL    HW2 7544   0.552   2.154   4.580
 2152SOL     OW 7545   1.008   3.318   4.201
 2152SOL    HW1 7546   0.962   3.390   4.149
 2152SOL    HW2 7547   1.004   3.338   4.299
 2153SOL     OW 7548   0.351   3.663   4.577
 2153SOL    HW1 7549   0.401   3.577   4.583
 2153SOL    HW2 7550   0.416   3.740   4.574
 2154SOL     OW 7551   1.795   2.928   4.597
 2154SOL    HW1 7552   1.733   2.913   4.521
 2154SOL    HW2 7553   1.743   2.939   4.682
 2155SOL     OW 7554   1.227   3.412   5.230
 2155SOL    HW1 7555   1.233   3.335   5.294
 2155SOL    HW2 7556   1.175   3.386   5.150
 2156SOL     OW 7557   0.321   2.805   3.966
 2156SOL    HW1 7558   0.403   2.844   3.924
 2156SOL    HW2 7559   0.294   2.723   3.917
 2157SOL     OW 7560   1.458   2.597   4.452
 2157SOL    HW1 7561   1.453   2.532   4.527
 2157SOL    HW2 7562   1.538   2.656   4.465
 2158SOL     OW 7563   0.461   3.128   5.451
 2158SOL    HW1 7564   0.411   3.129   5.365
 2158SOL    HW2 7565   0.398   3.110   5.527
 2159SOL     OW 7566   1.111   3.638   3.961
 2159SOL    HW1 7567   1.051   3.576   4.011
 2159SOL    HW2 7568   1.142   3.594   3.876
 2160SOL     OW 7569   0.202   2.147   5.222
 2160SOL    HW1 7570   0.122   2.207   5.209
 2160SOL    HW2 7571   0.192   2.098   5.308
 2161SOL     OW 7572   1.632   3.239   3.805
 2161SOL    HW1 7573   1.600   3.333   3.795
 2161SOL    HW2 7574   1.556   3.176   3.793
 2162SOL     OW 7575   0.464   3.605   4.047
 2162SOL    HW1 7576   0.497   3.644   4.133
 2162SOL    HW2 7577   0.540   3.598   3.982
 2163SOL     OW 7578   1.400   1.969   4.150
 2163SOL    HW1 7579   1.376   1.932   4.060
 2163SOL    HW2 7580   1.499   1.985   4.154
 2164SOL     OW 7581   0.249   3.647   4.965
 2164SOL    HW1 7582   0.306   3.582   5.015
 2164SOL    HW2 7583   0.233   3.614   4.872
 2165SOL     OW 7584   0.940   3.560   4.628
 2165SOL    HW1 7585   1.020   3.503   4.649
 2165SOL    HW2 7586   0.891   3.520   4.551
 2166SOL     OW 7587   0.382   2.562   4.204
 2166SOL    HW1 7588   0.427   2.472   4.201
 2166SOL    HW2 7589   0.288   2.551   4.237
 2167SOL     OW 7590   1.547   2.084   5.453
 2167SOL    HW1 7591   1.542   2.121   5.545
 2167SOL    HW2 7592   1.475   2.015   5.441
 2168SOL     OW 7593   0.614   1.984   3.841
 2168SOL    HW1 7594   0.712   1.962   3.848
 2168SOL    HW2 7595   0.583   1.967   3.748
 2169SOL     OW 7596   0.781   2.126   5.473
 2169SOL    HW1 7597   0.848   2.065   5.516
 2169SOL    HW2 7598   0.708   2.145   5.538
 2170SOL     OW 7599   0.888   3.376   4.919
 2170SOL    HW1 7600   0.865   3.351   4.825
 2170SOL    HW2 7601   0.949   3.307   4.958
 2171SOL     OW 7602   1.351   2.452   5.157
 2171SOL    HW1 7603   1.379   2.409   5.242
 2171SOL    HW2 7604   1.376   2.548   5.158
 2172SOL     OW 7605   0.803   3.264   4.648
 2172SOL    HW1 7606   0.893   3.278   4.606
 2172SOL    HW2 7607   0.732   3.266   4.577
 2173SOL     OW 7608   0.922   2.365   4.623
 2173SOL    HW1 7609   0.897   2.356   4.527
 2173SOL    HW2 7610   0.970   2.283   4.654
 2174SOL     OW 7611   0.539   1.926   4.236
 2174SOL    HW1 7612   0.458   1.927   4.294
 2174SOL    HW2 7613   0.542   2.009   4.181
 2175SOL     OW 7614   1.434   3.050   3.765
 2175SOL    HW1 7615   1.466   2.974   3.822
 2175SOL    HW2 7616   1.342   3.077   3.795
 2176SOL     OW 7617   0.297   1.897   3.895
 2176SOL    HW1 7618   0.346   1.981   3.874
 2176SOL    HW2 7619   0.359   1.832   3.940
 2177SOL     OW 7620   0.935   2.098   4.204
 2177SOL    HW1 7621   0.887   2.139   4.126
 2177SOL    HW2 7622   1.034   2.096   4.185
 2178SOL     OW 7623   1.076   2.545   5.188
 2178SOL    HW1 7624   0.996   2.484   5.191
 2178SOL    HW2 7625   1.157   2.492   5.164
 2179SOL     OW 7626   1.227   3.432   4.517
 2179SOL    HW1 7627   1.248   3.506   4.452
 2179SOL    HW2 7628   1.295   3.432   4.590
 2180SOL     OW 7629   0.459   3.014   4.465
 2180SOL    HW1 7630   0.388   2.987   4.530
 2180SOL    HW2 7631   0.433   2.986   4.372
 2181SOL     OW 7632   1.271   3.659   4.315
 2181SOL    HW1 7633   1.315   3.723   4.251
 2181SOL    HW2 7634   1.221   3.711   4.385
 2182SOL     OW 7635   1.032   2.411   3.740
 2182SOL    HW1 7636   0.991   2.493   3.701
 2182SOL    HW2 7637   1.096   2.437   3.813
 2183SOL     OW 7638   0.078   2.418   5.110
 2183SOL    HW1 7639   0.170   2.417   5.069
 2183SOL    HW2 7640   0.072   2.492   5.177
 2184SOL     OW 7641   0.561   2.084   4.871
 2184SOL    HW1 7642   0.599   2.000   4.908
 2184SOL    HW2 7643   0.473   2.103   4.915
 2185SOL     OW 7644   0.866   2.316   4.366
 2185SOL    HW1 7645   0.834   2.388   4.304
 2185SOL    HW2 7646   0.890   2.235   4.313
 2186SOL     OW 7647   1.017   1.901   4.477
 2186SOL    HW1 7648   0.945   1.906   4.408
 2186SOL    HW2 7649   0.993   1.832   4.546
 2187SOL     OW 7650   1.429   3.035   4.591
 2187SOL    HW1 7651   1.374   2.951   4.584
 2187SOL    HW2 7652   1.455   3.064   4.499
 2188SOL     OW 7653   1.466   2.452   4.716
 2188SOL    HW1 7654   1.436   2.357   4.723
 2188SOL    HW2 7655   1.539   2.468   4.782
 2189SOL     OW 7656   1.857   2.695   4.101
 2189SOL    HW1 7657   1.899   2.631   4.165
 2189SOL    HW2 7658   1.819   2.644   4.023
 2190SOL     OW 7659   0.488   3.247   3.898
 2190SOL    HW1 7660   0.401   3.232   3.945
 2190SOL    HW2 7661   0.471   3.273   3.803
 2191SOL     OW 7662   1.664   3.142   4.381
 2191SOL    HW1 7663   1.763   3.150   4.395
 2191SOL    HW2 7664   1.619   3.226   4.412
 2192SOL     OW 7665   1.390   2.437   3.802
 2192SOL    HW1 7666   1.336   2.416   3.883
 2192SOL    HW2 7667   1.481   2.396   3.811
 2193SOL     OW 7668   0.527   2.118   4.052
 2193SOL    HW1 7669   0.554   2.059   3.977
 2193SOL    HW2 7670   0.527   2.213   4.021
 2194SOL     OW 7671   1.754   3.085   5.312
 2194SOL    HW1 7672   1.845   3.046   5.299
 2194SOL    HW2 7673   1.762   3.181   5.336
 2195SOL     OW 7674   1.064   3.209   5.064
 2195SOL    HW1 7675   0.984   3.186   5.119
 2195SOL    HW2 7676   1.147   3.183   5.113
 2196SOL     OW 7677   1.592   3.491   5.349
 2196SOL    HW1 7678   1.619   3.525   5.259
 2196SOL    HW2 7679   1.671   3.453   5.395
 2197SOL     OW 7680   1.111   3.057   4.824
 2197SOL    HW1 7681   1.071   3.101   4.905
 2197SOL    HW2 7682   1.070   3.094   4.741
 2198SOL     OW 7683   1.638   2.961   4.803
 2198SOL    HW1 7684   1.643   3.042   4.862
 2198SOL    HW2 7685   1.552   2.963   4.752
 2199SOL     OW 7686   0.915   1.951   5.126
 2199SOL    HW1 7687   0.940   1.931   5.031
 2199SOL    HW2 7688   0.987   2.007   5.168
 2200SOL     OW 7689   0.980   2.978   5.443
 2200SOL    HW1 7690   0.881   2.984   5.453
 2200SOL    HW2 7691   1.003   2.898   5.387
 2201SOL     OW 7692   0.705   2.912   4.092
 2201SOL    HW1 7693   0.691   2.919   4.191
 2201SOL    HW2 7694   0.789   2.861   4.074
 2202SOL     OW 7695   0.410   2.675   4.975
 2202SOL    HW1 7696   0.496   2.687   5.025
 2202SOL    HW2 7697   0.368   2.588   5.002
 2203SOL     OW 7698   1.274   2.248   4.986
 2203SOL    HW1 7699   1.295   2.322   5.050
 2203SOL    HW2 7700   1.185   2.265   4.943
 2204SOL     OW 7701   0.064   3.426   5.055
 2204SOL    HW1 7702   0.018   3.508   5.021
 2204SOL    HW2 7703   0.162   3.445   5.064
 2205SOL     OW 7704   0.367   2.962   4.225
 2205SOL    HW1 7705   0.360   3.045   4.169
 2205SOL    HW2 7706   0.371   2.882   4.165
 2206SOL     OW 7707   0.566   2.399   4.589
 2206SOL    HW1 7708   0.578   2.465   4.515
 2206SOL    HW2 7709   0.612   2.433   4.672
 2207SOL     OW 7710   1.252   3.210   4.112
 2207SOL    HW1 7711   1.302   3.287   4.152
 2207SOL    HW2 7712   1.157   3.212   4.144
 2208SOL     OW 7713   1.272   3.307   4.866
 2208SOL    HW1 7714   1.319   3.320   4.953
 2208SOL    HW2 7715   1.206   3.233   4.875
 2209SOL     OW 7716   1.582   2.501   4.196
 2209SOL    HW1 7717   1.551   2.562   4.269
 2209SOL    HW2 7718   1.632   2.553   4.127
 2210SOL     OW 7719   0.354   3.372   5.053
 2210SOL    HW1 7720   0.333   3.328   4.966
 2210SOL    HW2 7721   0.451   3.398   5.056
 2211SOL     OW 7722   0.402   2.613   5.322
 2211SOL    HW1 7723   0.470   2.668   5.275
 2211SOL    HW2 7724   0.442   2.525   5.349
 2212SOL     OW 7725   1.587   2.641   5.394
 2212SOL    HW1 7726   1.495   2.679   5.389
 2212SOL    HW2 7727   1.647   2.688   5.329
 2213SOL     OW 7728   1.013   1.967   5.494
 2213SOL    HW1 7729   1.019   2.052   5.442
 2213SOL    HW2 7730   1.045   1.891   5.437
 2214SOL     OW 7731   0.504   1.912   5.464
 2214SOL    HW1 7732   0.462   1.855   5.394
 2214SOL    HW2 7733   0.438   1.981   5.496
 2215SOL     OW 7734   0.573   2.732   4.753
 2215SOL    HW1 7735   0.617   2.821   4.744
 2215SOL    HW2 7736   0.510   2.732   4.830
 2216SOL     OW 7737   1.360   2.724   4.769
 2216SOL    HW1 7738   1.285   2.724   4.703
 2216SOL    HW2 7739   1.397   2.632   4.778
 2217SOL     OW 7740   1.209   2.387   3.999
 2217SOL    HW1 7741   1.222   2.303   4.053
 2217SOL    HW2 7742   1.180   2.461   4.059
 2218SOL     OW 7743   0.307   2.075   4.955
 2218SOL    HW1 7744   0.284   2.112   5.045
 2218SOL    HW2 7745   0.277   1.980   4.949
 2219SOL     OW 7746   0.037   3.172   5.006
 2219SOL    HW1 7747   0.090   3.123   5.074
 2219SOL    HW2 7748   0.059   3.270   5.011
 2220SOL     OW 7749   0.732   2.496   4.788
 2220SOL    HW1 7750   0.791   2.470   4.712
 2220SOL    HW2 7751   0.704   2.592   4.777
 2221SOL     OW 7752   1.728   2.797   5.578
 2221SOL    HW1 7753   1.682   2.790   5.489
 2221SOL    HW2 7754   1.666   2.841   5.644
 2222SOL     OW 7755   0.307   1.925   4.342
 2222SOL    HW1 7756   0.296   2.019   4.375
 2222SOL    HW2 7757   0.302   1.862   4.419
 2223SOL     OW 7758   1.622   2.229   4.098
 2223SOL    HW1 7759   1.624   2.153   4.162
 2223SOL    HW2 7760   1.574   2.306   4.138
 2224SOL     OW 7761   1.023   2.628   4.690
 2224SOL    HW1 7762   1.038   2.649   4.786
 2224SOL    HW2 7763   0.993   2.533   4.681
 2225SOL     OW 7764   0.980   3.435   5.424
 2225SOL    HW1 7765   0.960   3.479   5.336
 2225SOL    HW2 7766   1.019   3.344   5.408
 2226SOL     OW 7767   1.859   3.380   5.329
 2226SOL    HW1 7768   1.873   3.407   5.234
 2226SOL    HW2 7769   1.942   3.402   5.382
 2227SOL     OW 7770   0.350   2.760   5.528
 2227SOL    HW1 7771   0.426   2.804   5.576
 2227SOL    HW2 7772   0.385   2.713   5.446
 2228SOL     OW 7773   1.540   2.136   3.849
 2228SOL    HW1 7774   1.479   2.061   3.872
 2228SOL    HW2 7775   1.562   2.188   3.932
 2229SOL     OW 7776   1.303   2.700   3.766
 2229SOL    HW1 7777   1.337   2.607   3.781
 2229SOL    HW2 7778   1.321   2.727   3.671
 2230SOL     OW 7779   1.068   3.195   4.573
 2230SOL    HW1 7780   1.075   3.111   4.518
 2230SOL    HW2 7781   1.130   3.264   4.537
 2231SOL     OW 7782   0.319   2.672   4.673
 2231SOL    HW1 7783   0.412   2.708   4.678
 2231SOL    HW2 7784   0.313   2.587   4.725
 2232SOL     OW 7785   0.339   2.371   4.730
 2232SOL    HW1 7786   0.287   2.288   4.713
 2232SOL    HW2 7787   0.416   2.376   4.666
 2233SOL     OW 7788   1.138   2.242   5.402
 2233SOL    HW1 7789   1.093   2.305   5.466
 2233SOL    HW2 7790   1.231   2.273   5.385
 2234SOL     OW 7791   1.160   2.069   5.201
 2234SOL    HW1 7792   1.160   2.133   5.278
 2234SOL    HW2 7793   1.188   2.117   5.118
 2235SOL     OW 7794   0.008   3.188   3.924
 2235SOL    HW1 7795  -0.085   3.209   3.893
 2235SOL    HW2 7796   0.018   3.089   3.937
 2236SOL     OW 7797   0.088   3.663   4.651
 2236SOL    HW1 7798   0.046   3.577   4.624
 2236SOL    HW2 7799   0.182   3.666   4.617
 2237SOL     OW 7800   0.504   3.430   4.634
 2237SOL    HW1 7801   0.570   3.504   4.643
 2237SOL    HW2 7802   0.548   3.351   4.592
 2238SOL     OW 7803   1.002   2.658   4.962
 2238SOL    HW1 7804   1.043   2.626   5.048
 2238SOL    HW2 7805   0.906   2.631   4.959
 2239SOL     OW 7806   0.040   2.406   4.838
 2239SOL    HW1 7807   0.125   2.373   4.797
 2239SOL    HW2 7808   0.053   2.421   4.936
 2240SOL     OW 7809   0.189   2.382   5.446
 2240SOL    HW1 7810   0.248   2.342   5.376
 2240SOL    HW2 7811   0.131   2.453   5.405
 2241SOL     OW 7812   1.369   2.812   5.384
 2241SOL    HW1 7813   1.408   2.901   5.404
 2241SOL    HW2 7814   1.379   2.792   5.287
 2242SOL     OW 7815   0.815   2.434   4.049
 2242SOL    HW1 7816   0.822   2.345   4.003
 2242SOL    HW2 7817   0.721   2.468   4.041
 2243SOL     OW 7818   1.657   2.466   4.930
 2243SOL    HW1 7819   1.619   2.397   4.992
 2243SOL    HW2 7820   1.739   2.430   4.886
 2244SOL     OW 7821   0.252   3.426   5.468
 2244SOL    HW1 7822   0.222   3.483   5.544
 2244SOL    HW2 7823   0.245   3.329   5.494
 2245SOL     OW 7824   0.671   2.326   4.993
 2245SOL    HW1 7825   0.637   2.237   4.963
 2245SOL    HW2 7826   0.697   2.380   4.913
 2246SOL     OW 7827   0.930   3.540   5.189
 2246SOL    HW1 7828   0.906   3.522   5.094
 2246SOL    HW2 7829   0.960   3.634   5.199
 2247SOL     OW 7830   0.473   2.362   3.915
 2247SOL    HW1 7831   0.534   2.442   3.919
 2247SOL    HW2 7832   0.378   2.393   3.922
 2248SOL     OW 7833   0.159   2.999   5.190
 2248SOL    HW1 7834   0.181   2.938   5.266
 2248SOL    HW2 7835   0.169   2.950   5.104
 2249SOL     OW 7836   1.347   2.921   4.958
 2249SOL    HW1 7837   1.371   2.858   4.884
 2249SOL    HW2 7838   1.257   2.961   4.940
 2250SOL     OW 7839   1.302   2.717   4.033
 2250SOL    HW1 7840   1.216   2.686   4.075
 2250SOL    HW2 7841   1.298   2.703   3.934
 2251SOL     OW 7842   1.759   3.609   4.878
 2251SOL    HW1 7843   1.820   3.639   4.805
 2251SOL    HW2 7844   1.721   3.520   4.856
 2252SOL     OW 7845   1.252   3.593   4.852
 2252SOL    HW1 7846   1.336   3.598   4.798
 2252SOL    HW2 7847   1.229   3.497   4.870
 2253SOL     OW 7848   0.083   3.120   4.746
 2253SOL    HW1 7849   0.078   3.119   4.846
 2253SOL    HW2 7850   0.000   3.079   4.708
 2254SOL     OW 7851   0.688   3.524   5.440
 2254SOL    HW1 7852   0.632   3.605   5.449
 2254SOL    HW2 7853   0.740   3.528   5.354
 2255SOL     OW 7854   1.726   1.997   4.247
 2255SOL    HW1 7855   1.799   1.980   4.180
 2255SOL    HW2 7856   1.695   1.910   4.285
 2256SOL     OW 7857   1.388   3.435   4.201
 2256SOL    HW1 7858   1.455   3.447   4.127
 2256SOL    HW2 7859   1.348   3.524   4.224
 2257SOL     OW 7860   0.130   3.656   5.575
 2257SOL    HW1 7861   0.089   3.582   5.628
 2257SOL    HW2 7862   0.194   3.707   5.633
 2258SOL     OW 7863   1.280   2.789   4.396
 2258SOL    HW1 7864   1.340   2.708   4.398
 2258SOL    HW2 7865   1.320   2.858   4.336
 2259SOL     OW 7866   0.830   3.135   5.146
 2259SOL    HW1 7867   0.825   3.168   5.241
 2259SOL    HW2 7868   0.744   3.154   5.100
 2260SOL     OW 7869   0.672   3.478   3.878
 2260SOL    HW1 7870   0.681   3.488   3.779
 2260SOL    HW2 7871   0.632   3.389   3.899
 2261SOL     OW 7872   1.650   3.582   5.118
 2261SOL    HW1 7873   1.703   3.592   5.034
 2261SOL    HW2 7874   1.623   3.672   5.152
 2262SOL     OW 7875   1.841   2.037   4.687
 2262SOL    HW1 7876   1.880   1.952   4.651
 2262SOL    HW2 7877   1.743   2.039   4.668
 2263SOL     OW 7878   0.263   2.188   4.444
 2263SOL    HW1 7879   0.184   2.239   4.410
 2263SOL    HW2 7880   0.254   2.173   4.542
 2264SOL     OW 7881   1.194   3.474   3.755
 2264SOL    HW1 7882   1.200   3.381   3.792
 2264SOL    HW2 7883   1.135   3.474   3.675
 2265SOL     OW 7884   0.822   2.864   5.096
 2265SOL    HW1 7885   0.862   2.863   5.004
 2265SOL    HW2 7886   0.832   2.956   5.136
 2266SOL     OW 7887   0.916   2.772   4.015
 2266SOL    HW1 7888   0.979   2.810   3.947
 2266SOL    HW2 7889   0.956   2.689   4.054
 2267SOL     OW 7890   1.504   3.469   3.768
 2267SOL    HW1 7891   1.412   3.506   3.775
 2267SOL    HW2 7892   1.542   3.489   3.678
 2268SOL     OW 7893   0.372   3.150   5.214
 2268SOL    HW1 7894   0.359   3.243   5.180
 2268SOL    HW2 7895   0.288   3.098   5.201
 2269SOL     OW 7896   1.614   3.154   5.013
 2269SOL    HW1 7897   1.674   3.157   5.093
 2269SOL    HW2 7898   1.539   3.218   5.026
 2270SOL     OW 7899   1.039   2.960   4.420
 2270SOL    HW1 7900   0.969   2.913   4.474
 2270SOL    HW2 7901   1.098   2.892   4.377
 2271SOL     OW 7902   0.590   3.349   4.215
 2271SOL    HW1 7903   0.632   3.291   4.145
 2271SOL    HW2 7904   0.546   3.428   4.171
 2272SOL     OW 7905   1.709   2.247   5.105
 2272SOL    HW1 7906   1.782   2.316   5.109
 2272SOL    HW2 7907   1.737   2.172   5.046
 2273SOL     OW 7908   0.255   3.210   4.014
 2273SOL    HW1 7909   0.159   3.211   3.987
 2273SOL    HW2 7910   0.267   3.263   4.098
 2274SOL     OW 7911   0.105   2.875   5.450
 2274SOL    HW1 7912   0.028   2.842   5.504
 2274SOL    HW2 7913   0.190   2.845   5.492
 2275SOL     OW 7914   0.672   2.065   5.213
 2275SOL    HW1 7915   0.762   2.049   5.173
 2275SOL    HW2 7916   0.680   2.070   5.312
 2276SOL     OW 7917   0.075   2.207   3.757
 2276SOL    HW1 7918  -0.017   2.179   3.728
 2276SOL    HW2 7919   0.106   2.284   3.701
 2277SOL     OW 7920   1.440   2.718   5.122
 2277SOL    HW1 7921   1.383   2.770   5.059
 2277SOL    HW2 7922   1.536   2.730   5.098
 2278SOL     OW 7923   0.072   2.028   4.042
 2278SOL    HW1 7924   0.055   2.111   3.988
 2278SOL    HW2 7925   0.162   1.991   4.020
 2279SOL     OW 7926   1.183   3.197   3.843
 2279SOL    HW1 7927   1.084   3.186   3.845
 2279SOL    HW2 7928   1.217   3.212   3.936
 2280SOL     OW 7929   0.613   2.704   5.155
 2280SOL    HW1 7930   0.669   2.785   5.138
 2280SOL    HW2 7931   0.672   2.624   5.158
 2281SOL     OW 7932   1.493   3.629   4.683
 2281SOL    HW1 7933   1.526   3.693   4.614
 2281SOL    HW2 7934   1.559   3.623   4.758
 2282SOL     OW 7935   0.716   2.427   5.432
 2282SOL    HW1 7936   0.735   2.492   5.506
 2282SOL    HW2 7937   0.776   2.347   5.441
 2283SOL     OW 7938   1.450   3.082   5.357
 2283SOL    HW1 7939   1.441   3.072   5.456
 2283SOL    HW2 7940   1.546   3.075   5.331
 2284SOL     OW 7941   0.390   3.603   5.284
 2284SOL    HW1 7942   0.299   3.644   5.282
 2284SOL    HW2 7943   0.383   3.509   5.316
 2285SOL     OW 7944   1.674   2.745   4.978
 2285SOL    HW1 7945   1.647   2.656   4.941
 2285SOL    HW2 7946   1.675   2.813   4.905
 2286SOL     OW 7947   1.225   2.187   4.173
 2286SOL    HW1 7948   1.290   2.113   4.162
 2286SOL    HW2 7949   1.245   2.237   4.257
 2287SOL     OW 7950   0.594   2.607   4.376
 2287SOL    HW1 7951   0.644   2.692   4.357
 2287SOL    HW2 7952   0.506   2.609   4.328
 2288SOL     OW 7953   1.777   2.204   5.366
 2288SOL    HW1 7954   1.760   2.235   5.272
 2288SOL    HW2 7955   1.693   2.167   5.404
 2289SOL     OW 7956   1.730   2.796   5.241
 2289SOL    HW1 7957   1.768   2.887   5.256
 2289SOL    HW2 7958   1.722   2.779   5.142
 2290SOL     OW 7959   0.859   3.236   3.740
 2290SOL    HW1 7960   0.813   3.251   3.828
 2290SOL    HW2 7961   0.903   3.321   3.710
 2291SOL     OW 7962   0.661   3.652   4.677
 2291SOL    HW1 7963   0.615   3.740   4.664
 2291SOL    HW2 7964   0.760   3.664   4.670
 2292SOL     OW 7965   0.859   2.818   4.585
 2292SOL    HW1 7966   0.913   2.749   4.633
 2292SOL    HW2 7967   0.827   2.887   4.651
 2293SOL     OW 7968   1.083   2.846   3.811
 2293SOL    HW1 7969   1.060   2.899   3.729
 2293SOL    HW2 7970   1.164   2.790   3.792
 2294SOL     OW 7971   1.861   3.431   4.575
 2294SOL    HW1 7972   1.790   3.419   4.505
 2294SOL    HW2 7973   1.862   3.352   4.635
 2295SOL     OW 7974   0.221   3.176   5.568
 2295SOL    HW1 7975   0.156   3.103   5.547
 2295SOL    HW2 7976   0.225   3.190   5.666
 2296SOL     OW 7977   0.079   3.102   4.377
 2296SOL    HW1 7978   0.078   3.055   4.465
 2296SOL    HW2 7979   0.161   3.074   4.326
 2297SOL     OW 7980   0.672   3.253   5.348
 2297SOL    HW1 7981   0.594   3.203   5.386
 2297SOL    HW2 7982   0.669   3.348   5.379
 2298SOL     OW 7983   1.824   2.054   4.951
 2298SOL    HW1 7984   1.820   1.964   4.995
 2298SOL    HW2 7985   1.827   2.043   4.852
 2299SOL     OW 7986   0.428   2.286   4.244
 2299SOL    HW1 7987   0.458   2.214   4.182
 2299SOL    HW2 7988   0.389   2.246   4.327
 2300SOL     OW 7989   1.705   3.349   4.828
 2300SOL    HW1 7990   1.612   3.324   4.801
 2300SOL    HW2 7991   1.731   3.299   4.910
 2301SOL     OW 7992   0.317   2.409   5.004
 2301SOL    HW1 7993   0.355   2.350   5.076
 2301SOL    HW2 7994   0.357   2.383   4.916
 2302SOL     OW 7995   0.812   3.448   4.411
 2302SOL    HW1 7996   0.844   3.458   4.317
 2302SOL    HW2 7997   0.733   3.386   4.413
 2303SOL     OW 7998   1.424   2.076   4.836
 2303SOL    HW1 7999   1.476   2.011   4.891
 2303SOL    HW2 8000   1.375   2.139   4.897
 2304SOL     OW 8001   1.001   1.896   4.878
 2304SOL    HW1 8002   0.938   1.824   4.847
 2304SOL    HW2 8003   1.094   1.860   4.878
 2305SOL     OW 8004   0.770   3.192   4.025
 2305SOL    HW1 8005   0.724   3.105   4.042
 2305SOL    HW2 8006   0.861   3.189   4.066
 2306SOL     OW 8007   0.618   3.429   5.008
 2306SOL    HW1 8008   0.613   3.511   5.065
 2306SOL    HW2 8009   0.707   3.426   4.963
 2307SOL     OW 8010   1.352   1.914   3.892
 2307SOL    HW1 8011   1.387   1.873   3.808
 2307SOL    HW2 8012   1.262   1.876   3.912
 2308SOL     OW 8013   1.300   2.315   4.415
 2308SOL    HW1 8014   1.241   2.395   4.419
 2308SOL    HW2 8015   1.315   2.280   4.508
 2309SOL     OW 8016   1.593   2.083   4.606
 2309SOL    HW1 8017   1.509   2.082   4.660
 2309SOL    HW2 8018   1.595   2.166   4.550
 2310SOL     OW 8019   0.039   2.939   4.024
 2310SOL    HW1 8020   0.138   2.928   4.015
 2310SOL    HW2 8021  -0.001   2.853   4.056
 2311SOL     OW 8022   0.875   3.508   4.061
 2311SOL    HW1 8023   0.798   3.473   4.007
 2311SOL    HW2 8024   0.843   3.579   4.123
 2312SOL     OW 8025   0.230   2.490   5.699
 2312SOL    HW1 8026   0.137   2.488   5.736
 2312SOL    HW2 8027   0.231   2.451   5.607
 2313SOL     OW 8028   0.225   2.137   6.582
 2313SOL    HW1 8029   0.260   2.120   6.674
 2313SOL    HW2 8030   0.137   2.092   6.570
 2314SOL     OW 8031   0.019   2.230   6.233
 2314SOL    HW1 8032  -0.063   2.273   6.272
 2314SOL    HW2 8033  -0.009   2.157   6.170
 2315SOL     OW 8034   0.569   3.137   6.751
 2315SOL    HW1 8035   0.476   3.130   6.714
 2315SOL    HW2 8036   0.580   3.226   6.795
 2316SOL     OW 8037   1.555   3.373   6.289
 2316SOL    HW1 8038   1.498   3.357   6.370
 2316SOL    HW2 8039   1.496   3.383   6.209
 2317SOL     OW 8040   1.135   2.565   6.303
 2317SOL    HW1 8041   1.192   2.643   6.278
 2317SOL    HW2 8042   1.075   2.591   6.379
 2318SOL     OW 8043   1.755   2.469   5.817
 2318SOL    HW1 8044   1.743   2.456   5.718
 2318SOL    HW2 8045   1.725   2.388   5.866
 2319SOL     OW 8046   0.768   3.006   6.609
 2319SOL    HW1 8047   0.690   3.023   6.669
 2319SOL    HW2 8048   0.802   3.093   6.573
 2320SOL     OW 8049   0.850   2.660   7.409
 2320SOL    HW1 8050   0.846   2.736   7.474
 2320SOL    HW2 8051   0.872   2.696   7.318
 2321SOL     OW 8052   0.685   2.874   6.251
 2321SOL    HW1 8053   0.754   2.858   6.321
 2321SOL    HW2 8054   0.612   2.931   6.289
 2322SOL     OW 8055   0.335   3.297   6.647
 2322SOL    HW1 8056   0.257   3.266   6.594
 2322SOL    HW2 8057   0.393   3.355   6.590
 2323SOL     OW 8058   1.460   3.367   6.925
 2323SOL    HW1 8059   1.484   3.461   6.951
 2323SOL    HW2 8060   1.444   3.313   7.007
 2324SOL     OW 8061   0.438   2.254   7.085
 2324SOL    HW1 8062   0.520   2.198   7.094
 2324SOL    HW2 8063   0.357   2.196   7.089
 2325SOL     OW 8064   1.603   2.309   6.323
 2325SOL    HW1 8065   1.529   2.355   6.273
 2325SOL    HW2 8066   1.654   2.377   6.376
 2326SOL     OW 8067   0.231   3.575   6.069
 2326SOL    HW1 8068   0.265   3.652   6.123
 2326SOL    HW2 8069   0.275   3.575   5.979
 2327SOL     OW 8070   0.230   3.296   6.124
 2327SOL    HW1 8071   0.204   3.392   6.124
 2327SOL    HW2 8072   0.159   3.242   6.169
 2328SOL     OW 8073   0.240   2.953   6.472
 2328SOL    HW1 8074   0.254   2.869   6.524
 2328SOL    HW2 8075   0.185   3.017   6.527
 2329SOL     OW 8076   0.620   3.648   7.025
 2329SOL    HW1 8077   0.528   3.631   7.060
 2329SOL    HW2 8078   0.648   3.740   7.051
 2330SOL     OW 8079   0.606   2.826   5.709
 2330SOL    HW1 8080   0.613   2.910   5.655
 2330SOL    HW2 8081   0.652   2.839   5.797
 2331SOL     OW 8082   1.594   1.976   7.066
 2331SOL    HW1 8083   1.576   2.043   6.994
 2331SOL    HW2 8084   1.591   2.022   7.155
 2332SOL     OW 8085   0.122   2.505   6.149
 2332SOL    HW1 8086   0.077   2.417   6.166
 2332SOL    HW2 8087   0.121   2.559   6.233
 2333SOL     OW 8088   1.842   3.629   5.945
 2333SOL    HW1 8089   1.896   3.600   6.025
 2333SOL    HW2 8090   1.872   3.719   5.916
 2334SOL     OW 8091   0.027   3.458   5.703
 2334SOL    HW1 8092   0.008   3.362   5.724
 2334SOL    HW2 8093  -0.006   3.516   5.778
 2335SOL     OW 8094   1.689   2.784   6.198
 2335SOL    HW1 8095   1.784   2.755   6.206
 2335SOL    HW2 8096   1.681   2.849   6.123
 2336SOL     OW 8097   1.641   2.970   6.018
 2336SOL    HW1 8098   1.727   2.972   5.966
 2336SOL    HW2 8099   1.655   3.017   6.106
 2337SOL     OW 8100   0.113   2.599   7.183
 2337SOL    HW1 8101   0.201   2.586   7.228
 2337SOL    HW2 8102   0.100   2.696   7.161
 2338SOL     OW 8103   0.613   3.227   6.312
 2338SOL    HW1 8104   0.564   3.140   6.321
 2338SOL    HW2 8105   0.590   3.270   6.225
 2339SOL     OW 8106   1.293   3.090   7.009
 2339SOL    HW1 8107   1.330   3.017   6.951
 2339SOL    HW2 8108   1.345   3.095   7.094
 2340SOL     OW 8109   0.809   1.866   6.088
 2340SOL    HW1 8110   0.849   1.957   6.079
 2340SOL    HW2 8111   0.709   1.874   6.094
 2341SOL     OW 8112   0.197   2.838   6.850
 2341SOL    HW1 8113   0.286   2.793   6.836
 2341SOL    HW2 8114   0.124   2.773   6.831
 2342SOL     OW 8115   1.525   2.861   5.776
 2342SOL    HW1 8116   1.462   2.785   5.789
 2342SOL    HW2 8117   1.573   2.879   5.862
 2343SOL     OW 8118   1.187   3.654   7.202
 2343SOL    HW1 8119   1.211   3.714   7.126
 2343SOL    HW2 8120   1.194   3.559   7.172
 2344SOL     OW 8121   0.317   2.113   7.387
 2344SOL    HW1 8122   0.388   2.184   7.393
 2344SOL    HW2 8123   0.229   2.152   7.415
 2345SOL     OW 8124   1.466   3.279   6.539
 2345SOL    HW1 8125   1.407   3.285   6.619
 2345SOL    HW2 8126   1.451   3.191   6.493
 2346SOL     OW 8127   1.667   3.576   6.158
 2346SOL    HW1 8128   1.626   3.553   6.070
 2346SOL    HW2 8129   1.649   3.502   6.223
 2347SOL     OW 8130   0.598   2.591   5.856
 2347SOL    HW1 8131   0.622   2.660   5.788
 2347SOL    HW2 8132   0.520   2.624   5.910
 2348SOL     OW 8133   1.281   2.207   6.530
 2348SOL    HW1 8134   1.195   2.157   6.517
 2348SOL    HW2 8135   1.343   2.153   6.586
 2349SOL     OW 8136   1.576   3.524   5.893
 2349SOL    HW1 8137   1.665   3.570   5.896
 2349SOL    HW2 8138   1.555   3.500   5.798
 2350SOL     OW 8139   0.807   2.467   7.051
 2350SOL    HW1 8140   0.760   2.464   7.140
 2350SOL    HW2 8141   0.756   2.412   6.985
 2351SOL     OW 8142   0.973   2.752   7.158
 2351SOL    HW1 8143   1.019   2.668   7.129
 2351SOL    HW2 8144   0.917   2.786   7.083
 2352SOL     OW 8145   0.991   2.272   6.828
 2352SOL    HW1 8146   0.914   2.306   6.882
 2352SOL    HW2 8147   0.957   2.221   6.749
 2353SOL     OW 8148   1.041   2.563   6.015
 2353SOL    HW1 8149   1.067   2.559   6.111
 2353SOL    HW2 8150   0.956   2.512   6.001
 2354SOL     OW 8151   0.076   2.673   6.375
 2354SOL    HW1 8152   0.175   2.661   6.384
 2354SOL    HW2 8153   0.052   2.768   6.396
 2355SOL     OW 8154   0.130   3.683   7.157
 2355SOL    HW1 8155   0.120   3.668   7.256
 2355SOL    HW2 8156   0.044   3.719   7.121
 2356SOL     OW 8157   0.865   2.210   5.781
 2356SOL    HW1 8158   0.924   2.273   5.732
 2356SOL    HW2 8159   0.884   2.116   5.752
 2357SOL     OW 8160   1.362   3.006   6.131
 2357SOL    HW1 8161   1.445   2.977   6.083
 2357SOL    HW2 8162   1.313   3.073   6.075
 2358SOL     OW 8163   0.550   2.058   6.471
 2358SOL    HW1 8164   0.545   2.053   6.571
 2358SOL    HW2 8165   0.552   2.154   6.442
 2359SOL     OW 8166   0.351   3.663   6.439
 2359SOL    HW1 8167   0.401   3.577   6.445
 2359SOL    HW2 8168   0.416   3.740   6.436
 2360SOL     OW 8169   1.795   2.928   6.459
 2360SOL    HW1 8170   1.733   2.913   6.383
 2360SOL    HW2 8171   1.743   2.939   6.544
 2361SOL     OW 8172   1.227   3.412   7.092
 2361SOL    HW1 8173   1.233   3.335   7.156
 2361SOL    HW2 8174   1.175   3.386   7.012
 2362SOL     OW 8175   0.321   2.805   5.828
 2362SOL    HW1 8176   0.403   2.844   5.786
 2362SOL    HW2 8177   0.294   2.723   5.779
 2363SOL     OW 8178   1.458   2.597   6.314
 2363SOL    HW1 8179   1.453   2.532   6.389
 2363SOL    HW2 8180   1.538   2.656   6.327
 2364SOL     OW 8181   0.461   3.128   7.313
 2364SOL    HW1 8182   0.411   3.129   7.227
 2364SOL    HW2 8183   0.398   3.110   7.389
 2365SOL     OW 8184   1.111   3.638   5.823
 2365SOL    HW1 8185   1.051   3.576   5.873
 2365SOL    HW2 8186   1.142   3.594   5.738
 2366SOL     OW 8187   0.202   2.147   7.084
 2366SOL    HW1 8188   0.122   2.207   7.071
 2366SOL    HW2 8189   0.192   2.098   7.170
 2367SOL     OW 8190   1.632   3.239   5.667
 2367SOL    HW1 8191   1.600   3.333   5.657
 2367SOL    HW2 8192   1.556   3.176   5.655
 2368SOL     OW 8193   0.464   3.605   5.909
 2368SOL    HW1 8194   0.497   3.644   5.995
 2368SOL    HW2 8195   0.540   3.598   5.844
 2369SOL     OW 8196   1.400   1.969   6.012
 2369SOL    HW1 8197   1.376   1.932   5.922
 2369SOL    HW2 8198   1.499   1.985   6.016
 2370SOL     OW 8199   0.249   3.647   6.827
 2370SOL    HW1 8200   0.306   3.582   6.877
 2370SOL    HW2 8201   0.233   3.614   6.734
 2371SOL     OW 8202   0.940   3.560   6.490
 2371SOL    HW1 8203   1.020   3.503   6.511
 2371SOL    HW2 8204   0.891   3.520   6.413
 2372SOL     OW 8205   0.382   2.562   6.066
 2372SOL    HW1 8206   0.427   2.472   6.063
 2372SOL    HW2 8207   0.288   2.551   6.099
 2373SOL     OW 8208   0.614   1.984   5.703
 2373SOL    HW1 8209   0.712   1.962   5.710
 2373SOL    HW2 8210   0.583   1.967   5.610
 2374SOL     OW 8211   0.781   2.126   7.335
 2374SOL    HW1 8212   0.848   2.065   7.378
 2374SOL    HW2 8213   0.708   2.145   7.400
 2375SOL     OW 8214   0.888   3.376   6.781
 2375SOL    HW1 8215   0.865   3.351   6.687
 2375SOL    HW2 8216   0.949   3.307   6.820
 2376SOL     OW 8217   1.351   2.452   7.019
 2376SOL    HW1 8218   1.379   2.409   7.104
 2376SOL    HW2 8219   1.376   2.548   7.020
 2377SOL     OW 8220   0.803   3.264   6.510
 2377SOL    HW1 8221   0.893   3.278   6.468
 2377SOL    HW2 8222   0.732   3.266   6.439
 2378SOL     OW 8223   0.922   2.365   6.485
 2378SOL    HW1 8224   0.897   2.356   6.389
 2378SOL    HW2 8225   0.970   2.283   6.516
 2379SOL     OW 8226   0.539   1.926   6.098
 2379SOL    HW1 8227   0.458   1.927   6.156
 2379SOL    HW2 8228   0.542   2.009   6.043
 2380SOL     OW 8229   1.434   3.050   5.627
 2380SOL    HW1 8230   1.466   2.974   5.684
 2380SOL    HW2 8231   1.342   3.077   5.657
 2381SOL     OW 8232   0.297   1.897   5.757
 2381SOL    HW1 8233   0.346   1.981   5.736
 2381SOL    HW2 8234   0.359   1.832   5.802
 2382SOL     OW 8235   0.935   2.098   6.066
 2382SOL    HW1 8236   0.887   2.139   5.988
 2382SOL    HW2 8237   1.034   2.096   6.047
 2383SOL     OW 8238   1.076   2.545   7.050
 2383SOL    HW1 8239   0.996   2.484   7.053
 2383SOL    HW2 8240   1.157   2.492   7.026
 2384SOL     OW 8241   1.227   3.432   6.379
 2384SOL    HW1 8242   1.248   3.506   6.314
 2384SOL    HW2 8243   1.295   3.432   6.452
 2385SOL     OW 8244   0.459   3.014   6.327
 2385SOL    HW1 8245   0.388   2.987   6.392
 2385SOL    HW2 8246   0.433   2.986   6.234
 2386SOL     OW 8247   1.271   3.659   6.177
 2386SOL    HW1 8248   1.315   3.723   6.113
 2386SOL    HW2 8249   1.221   3.711   6.247
 2387SOL     OW 8250   1.032   2.411   5.602
 2387SOL    HW1 8251   0.991   2.493   5.563
 2387SOL    HW2 8252   1.096   2.437   5.675
 2388SOL     OW 8253   0.078   2.418   6.972
 2388SOL    HW1 8254   0.170   2.417   6.931
 2388SOL    HW2 8255   0.072   2.492   7.039
 2389SOL     OW 8256   0.561   2.084   6.733
 2389SOL    HW1 8257   0.599   2.000   6.770
 2389SOL    HW2 8258   0.473   2.103   6.777
 2390SOL     OW 8259   0.866   2.316   6.228
 2390SOL    HW1 8260   0.834   2.388   6.166
 2390SOL    HW2 8261   0.890   2.235   6.175
 2391SOL     OW 8262   1.017   1.901   6.339
 2391SOL    HW1 8263   0.945   1.906   6.270
 2391SOL    HW2 8264   0.993   1.832   6.408
 2392SOL     OW 8265   1.429   3.035   6.453
 2392SOL    HW1 8266   1.374   2.951   6.446
 2392SOL    HW2 8267   1.455   3.064   6.361
 2393SOL     OW 8268   1.466   2.452   6.578
 2393SOL    HW1 8269   1.436   2.357   6.585
 2393SOL    HW2 8270   1.539   2.468   6.644
 2394SOL     OW 8271   1.857   2.695   5.963
 2394SOL    HW1 8272   1.899   2.631   6.027
 2394SOL    HW2 8273   1.819   2.644   5.885
 2395SOL     OW 8274   0.488   3.247   5.760
 2395SOL    HW1 8275   0.401   3.232   5.807
 2395SOL    HW2 8276   0.471   3.273   5.665
 2396SOL     OW 8277   1.664   3.142   6.243
 2396SOL    HW1 8278   1.763   3.150   6.257
 2396SOL    HW2 8279   1.619   3.226   6.274
 2397SOL     OW 8280   1.390   2.437   5.664
 2397SOL    HW1 8281   1.336   2.416   5.745
 2397SOL    HW2 8282   1.481   2.396   5.673
 2398SOL     OW 8283   0.527   2.118   5.914
 2398SOL    HW1 8284   0.554   2.059   5.839
 2398SOL    HW2 8285   0.527   2.213   5.883
 2399SOL     OW 8286   1.754   3.085   7.174
 2399SOL    HW1 8287   1.845   3.046   7.161
 2399SOL    HW2 8288   1.762   3.181   7.198
 2400SOL     OW 8289   1.064   3.209   6.926
 2400SOL    HW1 8290   0.984   3.186   6.981
 2400SOL    HW2 8291   1.147   3.183   6.975
 2401SOL     OW 8292   1.111   3.057   6.686
 2401SOL    HW1 8293   1.071   3.101   6.767
 2401SOL    HW2 8294   1.070   3.094   6.603
 2402SOL     OW 8295   1.638   2.961   6.665
 2402SOL    HW1 8296   1.643   3.042   6.724
 2402SOL    HW2 8297   1.552   2.963   6.614
 2403SOL     OW 8298   0.915   1.951   6.988
 2403SOL    HW1 8299   0.940   1.931   6.893
 2403SOL    HW2 8300   0.987   2.007   7.030
 2404SOL     OW 8301   0.705   2.912   5.954
 2404SOL    HW1 8302   0.691   2.919   6.053
 2404SOL    HW2 8303   0.789   2.861   5.936
 2405SOL     OW 8304   0.410   2.675   6.837
 2405SOL    HW1 8305   0.496   2.687   6.887
 2405SOL    HW2 8306   0.368   2.588   6.864
 2406SOL     OW 8307   1.274   2.248   6.848
 2406SOL    HW1 8308   1.295   2.322   6.912
 2406SOL    HW2 8309   1.185   2.265   6.805
 2407SOL     OW 8310   0.064   3.426   6.917
 2407SOL    HW1 8311   0.018   3.508   6.883
 2407SOL    HW2 8312   0.162   3.445   6.926
 2408SOL     OW 8313   0.367   2.962   6.087
 2408SOL    HW1 8314   0.360   3.045   6.031
 2408SOL    HW2 8315   0.371   2.882   6.027
 2409SOL     OW 8316   0.566   2.399   6.451
 2409SOL    HW1 8317   0.578   2.465   6.377
 2409SOL    HW2 8318   0.612   2.433   6.534
 2410SOL     OW 8319   1.252   3.210   5.974
 2410SOL    HW1 8320   1.302   3.287   6.014
 2410SOL    HW2 8321   1.157   3.212   6.006
 2411SOL     OW 8322   1.272   3.307   6.728
 2411SOL    HW1 8323   1.319   3.320   6.815
 2411SOL    HW2 8324   1.206   3.233   6.737
 2412SOL     OW 8325   1.582   2.501   6.058
 2412SOL    HW1 8326   1.551   2.562   6.131
 2412SOL    HW2 8327   1.632   2.553   5.989
 2413SOL     OW 8328   0.354   3.372   6.915
 2413SOL    HW1 8329   0.333   3.328   6.828
 2413SOL    HW2 8330   0.451   3.398   6.918
 2414SOL     OW 8331   0.402   2.613   7.184
 2414SOL    HW1 8332   0.470   2.668   7.137
 2414SOL    HW2 8333   0.442   2.525   7.211
 2415SOL     OW 8334   1.587   2.641   7.256
 2415SOL    HW1 8335   1.495   2.679   7.251
 2415SOL    HW2 8336   1.647   2.688   7.191
 2416SOL     OW 8337   0.573   2.732   6.615
 2416SOL    HW1 8338   0.617   2.821   6.606
 2416SOL    HW2 8339   0.510   2.732   6.692
 2417SOL     OW 8340   1.360   2.724   6.631
 2417SOL    HW1 8341   1.285   2.724   6.565
 2417SOL    HW2 8342   1.397   2.632   6.640
 2418SOL     OW 8343   1.209   2.387   5.861
 2418SOL    HW1 8344   1.222   2.303   5.915
 2418SOL    HW2 8345   1.180   2.461   5.921
 2419SOL     OW 8346   0.307   2.075   6.817
 2419SOL    HW1 8347   0.284   2.112   6.907
 2419SOL    HW2 8348   0.277   1.980   6.811
 2420SOL     OW 8349   0.037   3.172   6.868
 2420SOL    HW1 8350   0.090   3.123   6.936
 2420SOL    HW2 8351   0.059   3.270   6.873
 2421SOL     OW 8352   0.732   2.496   6.650
 2421SOL    HW1 8353   0.791   2.470   6.574
 2421SOL    HW2 8354   0.704   2.592   6.639
 2422SOL     OW 8355   0.307   1.925   6.204
 2422SOL    HW1 8356   0.296   2.019   6.237
 2422SOL    HW2 8357   0.302   1.862   6.281
 2423SOL     OW 8358   1.622   2.229   5.960
 2423SOL    HW1 8359   1.624   2.153   6.024
 2423SOL    HW2 8360   1.574   2.306   6.000
 2424SOL     OW 8361   1.023   2.628   6.552
 2424SOL    HW1 8362   1.038   2.649   6.648
 2424SOL    HW2 8363   0.993   2.533   6.543
 2425SOL     OW 8364   1.859   3.380   7.191
 2425SOL    HW1 8365   1.873   3.407   7.096
 2425SOL    HW2 8366   1.942   3.402   7.244
 2426SOL     OW 8367   1.540   2.136   5.711
 2426SOL    HW1 8368   1.479   2.061   5.734
 2426SOL    HW2 8369   1.562   2.188   5.794
 2427SOL     OW 8370   1.303   2.700   5.628
 2427SOL    HW1 8371   1.337   2.607   5.643
 2427SOL    HW2 8372   1.321   2.727   5.533
 2428SOL     OW 8373   1.068   3.195   6.435
 2428SOL    HW1 8374   1.075   3.111   6.380
 2428SOL    HW2 8375   1.130   3.264   6.399
 2429SOL     OW 8376   0.319   2.672   6.535
 2429SOL    HW1 8377   0.412   2.708   6.540
 2429SOL    HW2 8378   0.313   2.587   6.587
 2430SOL     OW 8379   0.339   2.371   6.592
 2430SOL    HW1 8380   0.287   2.288   6.575
 2430SOL    HW2 8381   0.416   2.376   6.528
 2431SOL     OW 8382   1.160   2.069   7.063
 2431SOL    HW1 8383   1.160   2.133   7.140
 2431SOL    HW2 8384   1.188   2.117   6.980
 2432SOL     OW 8385   0.008   3.188   5.786
 2432SOL    HW1 8386  -0.085   3.209   5.755
 2432SOL    HW2 8387   0.018   3.089   5.799
 2433SOL     OW 8388   0.088   3.663   6.513
 2433SOL    HW1 8389   0.046   3.577   6.486
 2433SOL    HW2 8390   0.182   3.666   6.479
 2434SOL     OW 8391   0.504   3.430   6.496
 2434SOL    HW1 8392   0.570   3.504   6.505
 2434SOL    HW2 8393   0.548   3.351   6.454
 2435SOL     OW 8394   1.002   2.658   6.824
 2435SOL    HW1 8395   1.043   2.626   6.910
 2435SOL    HW2 8396   0.906   2.631   6.821
 2436SOL     OW 8397   0.040   2.406   6.700
 2436SOL    HW1 8398   0.125   2.373   6.659
 2436SOL    HW2 8399   0.053   2.421   6.798
 2437SOL     OW 8400   0.815   2.434   5.911
 2437SOL    HW1 8401   0.822   2.345   5.865
 2437SOL    HW2 8402   0.721   2.468   5.903
 2438SOL     OW 8403   1.657   2.466   6.792
 2438SOL    HW1 8404   1.619   2.397   6.854
 2438SOL    HW2 8405   1.739   2.430   6.748
 2439SOL     OW 8406   0.252   3.426   7.330
 2439SOL    HW1 8407   0.222   3.483   7.406
 2439SOL    HW2 8408   0.245   3.329   7.356
 2440SOL     OW 8409   0.671   2.326   6.855
 2440SOL    HW1 8410   0.637   2.237   6.825
 2440SOL    HW2 8411   0.697   2.380   6.775
 2441SOL     OW 8412   0.930   3.540   7.051
 2441SOL    HW1 8413   0.906   3.522   6.956
 2441SOL    HW2 8414   0.960   3.634   7.061
 2442SOL     OW 8415   0.473   2.362   5.777
 2442SOL    HW1 8416   0.534   2.442   5.781
 2442SOL    HW2 8417   0.378   2.393   5.784
 2443SOL     OW 8418   0.159   2.999   7.052
 2443SOL    HW1 8419   0.181   2.938   7.128
 2443SOL    HW2 8420   0.169   2.950   6.966
 2444SOL     OW 8421   1.347   2.921   6.820
 2444SOL    HW1 8422   1.371   2.858   6.746
 2444SOL    HW2 8423   1.257   2.961   6.802
 2445SOL     OW 8424   1.302   2.717   5.895
 2445SOL    HW1 8425   1.216   2.686   5.937
 2445SOL    HW2 8426   1.298   2.703   5.796
 2446SOL     OW 8427   1.759   3.609   6.740
 2446SOL    HW1 8428   1.820   3.639   6.667
 2446SOL    HW2 8429   1.721   3.520   6.718
 2447SOL     OW 8430   1.252   3.593   6.714
 2447SOL    HW1 8431   1.336   3.598   6.660
 2447SOL    HW2 8432   1.229   3.497   6.732
 2448SOL     OW 8433   0.083   3.120   6.608
 2448SOL    HW1 8434   0.078   3.119   6.708
 2448SOL    HW2 8435   0.000   3.079   6.570
 2449SOL     OW 8436   1.726   1.997   6.109
 2449SOL    HW1 8437   1.799   1.980   6.042
 2449SOL    HW2 8438   1.695   1.910   6.147
 2450SOL     OW 8439   1.388   3.435   6.063
 2450SOL    HW1 8440   1.455   3.447   5.989
 2450SOL    HW2 8441   1.348   3.524   6.086
 2451SOL     OW 8442   1.280   2.789   6.258
 2451SOL    HW1 8443   1.340   2.708   6.260
 2451SOL    HW2 8444   1.320   2.858   6.198
 2452SOL     OW 8445   0.830   3.135   7.008
 2452SOL    HW1 8446   0.825   3.168   7.103
 2452SOL    HW2 8447   0.744   3.154   6.962
 2453SOL     OW 8448   0.672   3.478   5.740
 2453SOL    HW1 8449   0.681   3.488   5.641
 2453SOL    HW2 8450   0.632   3.389   5.761
 2454SOL     OW 8451   1.650   3.582   6.980
 2454SOL    HW1 8452   1.703   3.592   6.896
 2454SOL    HW2 8453   1.623   3.672   7.014
 2455SOL     OW 8454   1.841   2.037   6.549
 2455SOL    HW1 8455   1.880   1.952   6.513
 2455SOL    HW2 8456   1.743   2.039   6.530
 2456SOL     OW 8457   0.263   2.188   6.306
 2456SOL    HW1 8458   0.184   2.239   6.272
 2456SOL    HW2 8459   0.254   2.173   6.404
 2457SOL     OW 8460   1.194   3.474   5.617
 2457SOL    HW1 8461   1.200   3.381   5.654
 2457SOL    HW2 8462   1.135   3.474   5.537
 2458SOL     OW 8463   0.822   2.864   6.958
 2458SOL    HW1 8464   0.862   2.863   6.866
 2458SOL    HW2 8465   0.832   2.956   6.998
 2459SOL     OW 8466   0.916   2.772   5.877
 2459SOL    HW1 8467   0.979   2.810   5.809
 2459SOL    HW2 8468   0.956   2.689   5.916
 2460SOL     OW 8469   1.504   3.469   5.630
 2460SOL    HW1 8470   1.412   3.506   5.637
 2460SOL    HW2 8471   1.542   3.489   5.540
 2461SOL     OW 8472   0.372   3.150   7.076
 2461SOL    HW1 8473   0.359   3.243   7.042
 2461SOL    HW2 8474   0.288   3.098   7.063
 2462SOL     OW 8475   1.614   3.154   6.875
 2462SOL    HW1 8476   1.674   3.157   6.955
 2462SOL    HW2 8477   1.539   3.218   6.888
 2463SOL     OW 8478   1.039   2.960   6.282
 2463SOL    HW1 8479   0.969   2.913   6.336
 2463SOL    HW2 8480   1.098   2.892   6.239
 2464SOL     OW 8481   1.014   2.098   6.557
 2464SOL    HW1 8482   1.006   2.062   6.464
 2464SOL    HW2 8483   1.012   2.022   6.622
 2465SOL     OW 8484   0.590   3.349   6.077
 2465SOL    HW1 8485   0.632   3.291   6.007
 2465SOL    HW2 8486   0.546   3.428   6.033
 2466SOL     OW 8487   1.709   2.247   6.967
 2466SOL    HW1 8488   1.782   2.316   6.971
 2466SOL    HW2 8489   1.737   2.172   6.908
 2467SOL     OW 8490   0.255   3.210   5.876
 2467SOL    HW1 8491   0.159   3.211   5.849
 2467SOL    HW2 8492   0.267   3.263   5.960
 2468SOL     OW 8493   0.105   2.875   7.312
 2468SOL    HW1 8494   0.028   2.842   7.366
 2468SOL    HW2 8495   0.190   2.845   7.354
 2469SOL     OW 8496   0.672   2.065   7.075
 2469SOL    HW1 8497   0.762   2.049   7.035
 2469SOL    HW2 8498   0.680   2.070   7.174
 2470SOL     OW 8499   0.075   2.207   5.619
 2470SOL    HW1 8500  -0.017   2.179   5.590
 2470SOL    HW2 8501   0.106   2.284   5.563
 2471SOL     OW 8502   1.440   2.718   6.984
 2471SOL    HW1 8503   1.383   2.770   6.921
 2471SOL    HW2 8504   1.536   2.730   6.960
 2472SOL     OW 8505   0.072   2.028   5.904
 2472SOL    HW1 8506   0.055   2.111   5.850
 2472SOL    HW2 8507   0.162   1.991   5.882
 2473SOL     OW 8508   1.183   3.197   5.705
 2473SOL    HW1 8509   1.084   3.186   5.707
 2473SOL    HW2 8510   1.217   3.212   5.798
 2474SOL     OW 8511   0.613   2.704   7.017
 2474SOL    HW1 8512   0.669   2.785   7.000
 2474SOL    HW2 8513   0.672   2.624   7.020
 2475SOL     OW 8514   1.493   3.629   6.545
 2475SOL    HW1 8515   1.526   3.693   6.476
 2475SOL    HW2 8516   1.559   3.623   6.620
 2476SOL     OW 8517   0.716   2.427   7.294
 2476SOL    HW1 8518   0.735   2.492   7.368
 2476SOL    HW2 8519   0.776   2.347   7.303
 2477SOL     OW 8520   0.390   3.603   7.146
 2477SOL    HW1 8521   0.299   3.644   7.144
 2477SOL    HW2 8522   0.383   3.509   7.178
 2478SOL     OW 8523   1.674   2.745   6.840
 2478SOL    HW1 8524   1.647   2.656   6.803
 2478SOL    HW2 8525   1.675   2.813   6.767
 2479SOL     OW 8526   1.225   2.187   6.035
 2479SOL    HW1 8527   1.290   2.113   6.024
 2479SOL    HW2 8528   1.245   2.237   6.119
 2480SOL     OW 8529   0.594   2.607   6.238
 2480SOL    HW1 8530   0.644   2.692   6.219
 2480SOL    HW2 8531   0.506   2.609   6.190
 2481SOL     OW 8532   1.730   2.796   7.103
 2481SOL    HW1 8533   1.768   2.887   7.118
 2481SOL    HW2 8534   1.722   2.779   7.004
 2482SOL     OW 8535   0.859   3.236   5.602
 2482SOL    HW1 8536   0.813   3.251   5.690
 2482SOL    HW2 8537   0.903   3.321   5.572
 2483SOL     OW 8538   0.661   3.652   6.539
 2483SOL    HW1 8539   0.615   3.740   6.526
 2483SOL    HW2 8540   0.760   3.664   6.532
 2484SOL     OW 8541   0.859   2.818   6.447
 2484SOL    HW1 8542   0.913   2.749   6.495
 2484SOL    HW2 8543   0.827   2.887   6.513
 2485SOL     OW 8544   1.083   2.846   5.673
 2485SOL    HW1 8545   1.060   2.899   5.591
 2485SOL    HW2 8546   1.164   2.790   5.654
 2486SOL     OW 8547   1.861   3.431   6.437
 2486SOL    HW1 8548   1.790   3.419   6.367
 2486SOL    HW2 8549   1.862   3.352   6.497
 2487SOL     OW 8550   0.079   3.102   6.239
 2487SOL    HW1 8551   0.078   3.055   6.327
 2487SOL    HW2 8552   0.161   3.074   6.188
 2488SOL     OW 8553   0.672   3.253   7.210
 2488SOL    HW1 8554   0.594   3.203   7.248
 2488SOL    HW2 8555   0.669   3.348   7.241
 2489SOL     OW 8556   1.824   2.054   6.813
 2489SOL    HW1 8557   1.820   1.964   6.857
 2489SOL    HW2 8558   1.827   2.043   6.714
 2490SOL     OW 8559   0.428   2.286   6.106
 2490SOL    HW1 8560   0.458   2.214   6.044
 2490SOL    HW2 8561   0.389   2.246   6.189
 2491SOL     OW 8562   1.705   3.349   6.690
 2491SOL    HW1 8563   1.612   3.324   6.663
 2491SOL    HW2 8564   1.731   3.299   6.772
 2492SOL     OW 8565   0.317   2.409   6.866
 2492SOL    HW1 8566   0.355   2.350   6.938
 2492SOL    HW2 8567   0.357   2.383   6.778
 2493SOL     OW 8568   0.812   3.448   6.273
 2493SOL    HW1 8569   0.844   3.458   6.179
 2493SOL    HW2 8570   0.733   3.386   6.275
 2494SOL     OW 8571   1.424   2.076   6.698
 2494SOL    HW1 8572   1.476   2.011   6.753
 2494SOL    HW2 8573   1.375   2.139   6.759
 2495SOL     OW 8574   1.001   1.896   6.740
 2495SOL    HW1 8575   0.938   1.824   6.709
 2495SOL    HW2 8576   1.094   1.860   6.740
 2496SOL     OW 8577   0.770   3.192   5.887
 2496SOL    HW1 8578   0.724   3.105   5.904
 2496SOL    HW2 8579   0.861   3.189   5.928
 2497SOL     OW 8580   0.618   3.429   6.870
 2497SOL    HW1 8581   0.613   3.511   6.927
 2497SOL    HW2 8582   0.707   3.426   6.825
 2498SOL     OW 8583   1.352   1.914   5.754
 2498SOL    HW1 8584   1.387   1.873   5.670
 2498SOL    HW2 8585   1.262   1.876   5.774
 2499SOL     OW 8586   1.300   2.315   6.277
 2499SOL    HW1 8587   1.241   2.395   6.281
 2499SOL    HW2 8588   1.315   2.280   6.370
 2500SOL     OW 8589   1.593   2.083   6.468
 2500SOL    HW1 8590   1.509   2.082   6.522
 2500SOL    HW2 8591   1.595   2.166   6.412
 2501SOL     OW 8592   0.039   2.939   5.886
 2501SOL    HW1 8593   0.138   2.928   5.877
 2501SOL    HW2 8594  -0.001   2.853   5.918
 2502SOL     OW 8595   0.875   3.508   5.923
 2502SOL    HW1 8596   0.798   3.473   5.869
 2502SOL    HW2 8597   0.843   3.579   5.985
 2503SOL     OW 8598   0.230   4.352   0.113
 2503SOL    HW1 8599   0.137   4.350   0.150
 2503SOL    HW2 8600   0.231   4.313   0.021
 2504SOL     OW 8601   0.225   3.999   0.996
 2504SOL    HW1 8602   0.260   3.982   1.088
 2504SOL    HW2 8603   0.137   3.954   0.984
 2505SOL     OW 8604   0.019   4.092   0.647
 2505SOL    HW1 8605  -0.063   4.135   0.686
 2505SOL    HW2 8606  -0.009   4.019   0.584
 2506SOL     OW 8607   0.569   4.999   1.165
 2506SOL    HW1 8608   0.476   4.992   1.128
 2506SOL    HW2 8609   0.580   5.088   1.209
 2507SOL     OW 8610   1.555   5.235   0.703
 2507SOL    HW1 8611   1.498   5.219   0.784
 2507SOL    HW2 8612   1.496   5.245   0.623
 2508SOL     OW 8613   1.135   4.427   0.717
 2508SOL    HW1 8614   1.192   4.505   0.692
 2508SOL    HW2 8615   1.075   4.453   0.793
 2509SOL     OW 8616   1.755   4.331   0.231
 2509SOL    HW1 8617   1.743   4.318   0.132
 2509SOL    HW2 8618   1.725   4.250   0.280
 2510SOL     OW 8619   0.768   4.868   1.023
 2510SOL    HW1 8620   0.690   4.885   1.083
 2510SOL    HW2 8621   0.802   4.955   0.987
 2511SOL     OW 8622   0.850   4.522   1.823
 2511SOL    HW1 8623   0.846   4.598   1.888
 2511SOL    HW2 8624   0.872   4.558   1.732
 2512SOL     OW 8625   0.685   4.736   0.665
 2512SOL    HW1 8626   0.754   4.720   0.735
 2512SOL    HW2 8627   0.612   4.793   0.703
 2513SOL     OW 8628   0.686   4.885   1.803
 2513SOL    HW1 8629   0.746   4.964   1.817
 2513SOL    HW2 8630   0.600   4.916   1.762
 2514SOL     OW 8631   0.335   5.159   1.061
 2514SOL    HW1 8632   0.257   5.128   1.008
 2514SOL    HW2 8633   0.393   5.217   1.004
 2515SOL     OW 8634   1.460   5.229   1.339
 2515SOL    HW1 8635   1.484   5.323   1.365
 2515SOL    HW2 8636   1.444   5.175   1.421
 2516SOL     OW 8637   0.438   4.116   1.499
 2516SOL    HW1 8638   0.520   4.060   1.508
 2516SOL    HW2 8639   0.357   4.058   1.503
 2517SOL     OW 8640   1.603   4.171   0.737
 2517SOL    HW1 8641   1.529   4.217   0.687
 2517SOL    HW2 8642   1.654   4.239   0.790
 2518SOL     OW 8643   0.231   5.437   0.483
 2518SOL    HW1 8644   0.265   5.514   0.537
 2518SOL    HW2 8645   0.275   5.437   0.393
 2519SOL     OW 8646   1.127   5.065   1.690
 2519SOL    HW1 8647   1.174   5.065   1.778
 2519SOL    HW2 8648   1.079   4.978   1.679
 2520SOL     OW 8649   0.230   5.158   0.538
 2520SOL    HW1 8650   0.204   5.254   0.538
 2520SOL    HW2 8651   0.159   5.104   0.583
 2521SOL     OW 8652   0.240   4.815   0.886
 2521SOL    HW1 8653   0.254   4.731   0.938
 2521SOL    HW2 8654   0.185   4.879   0.941
 2522SOL     OW 8655   0.620   5.510   1.439
 2522SOL    HW1 8656   0.528   5.493   1.474
 2522SOL    HW2 8657   0.648   5.602   1.465
 2523SOL     OW 8658   0.606   4.688   0.123
 2523SOL    HW1 8659   0.613   4.772   0.069
 2523SOL    HW2 8660   0.652   4.701   0.211
 2524SOL     OW 8661   1.594   3.838   1.480
 2524SOL    HW1 8662   1.576   3.905   1.408
 2524SOL    HW2 8663   1.591   3.884   1.569
 2525SOL     OW 8664   0.122   4.367   0.563
 2525SOL    HW1 8665   0.077   4.279   0.580
 2525SOL    HW2 8666   0.121   4.421   0.647
 2526SOL     OW 8667   1.842   5.491   0.359
 2526SOL    HW1 8668   1.896   5.462   0.439
 2526SOL    HW2 8669   1.872   5.581   0.330
 2527SOL     OW 8670   0.027   5.320   0.117
 2527SOL    HW1 8671   0.008   5.224   0.138
 2527SOL    HW2 8672  -0.006   5.378   0.192
 2528SOL     OW 8673   1.689   4.646   0.612
 2528SOL    HW1 8674   1.784   4.617   0.620
 2528SOL    HW2 8675   1.681   4.711   0.537
 2529SOL     OW 8676   1.641   4.832   0.432
 2529SOL    HW1 8677   1.727   4.834   0.380
 2529SOL    HW2 8678   1.655   4.879   0.520
 2530SOL     OW 8679   0.113   4.461   1.597
 2530SOL    HW1 8680   0.201   4.448   1.642
 2530SOL    HW2 8681   0.100   4.558   1.575
 2531SOL     OW 8682   0.613   5.089   0.726
 2531SOL    HW1 8683   0.564   5.002   0.735
 2531SOL    HW2 8684   0.590   5.132   0.639
 2532SOL     OW 8685   1.293   4.952   1.423
 2532SOL    HW1 8686   1.330   4.879   1.365
 2532SOL    HW2 8687   1.345   4.957   1.508
 2533SOL     OW 8688   0.809   3.728   0.502
 2533SOL    HW1 8689   0.849   3.819   0.493
 2533SOL    HW2 8690   0.709   3.736   0.508
 2534SOL     OW 8691   0.197   4.700   1.264
 2534SOL    HW1 8692   0.286   4.655   1.250
 2534SOL    HW2 8693   0.124   4.635   1.245
 2535SOL     OW 8694   1.525   4.723   0.190
 2535SOL    HW1 8695   1.462   4.647   0.203
 2535SOL    HW2 8696   1.573   4.741   0.276
 2536SOL     OW 8697   1.187   5.516   1.616
 2536SOL    HW1 8698   1.211   5.576   1.540
 2536SOL    HW2 8699   1.194   5.421   1.586
 2537SOL     OW 8700   0.317   3.975   1.801
 2537SOL    HW1 8701   0.388   4.046   1.807
 2537SOL    HW2 8702   0.229   4.014   1.829
 2538SOL     OW 8703   1.466   5.141   0.953
 2538SOL    HW1 8704   1.407   5.147   1.033
 2538SOL    HW2 8705   1.451   5.053   0.907
 2539SOL     OW 8706   1.667   5.438   0.572
 2539SOL    HW1 8707   1.626   5.415   0.484
 2539SOL    HW2 8708   1.649   5.364   0.637
 2540SOL     OW 8709   0.598   4.453   0.270
 2540SOL    HW1 8710   0.622   4.522   0.202
 2540SOL    HW2 8711   0.520   4.486   0.324
 2541SOL     OW 8712   1.281   4.069   0.944
 2541SOL    HW1 8713   1.195   4.019   0.931
 2541SOL    HW2 8714   1.343   4.015   1.000
 2542SOL     OW 8715   1.576   5.386   0.307
 2542SOL    HW1 8716   1.665   5.432   0.310
 2542SOL    HW2 8717   1.555   5.362   0.212
 2543SOL     OW 8718   0.807   4.329   1.465
 2543SOL    HW1 8719   0.760   4.326   1.554
 2543SOL    HW2 8720   0.756   4.274   1.399
 2544SOL     OW 8721   1.394   4.193   1.674
 2544SOL    HW1 8722   1.374   4.236   1.762
 2544SOL    HW2 8723   1.472   4.131   1.683
 2545SOL     OW 8724   0.973   4.614   1.572
 2545SOL    HW1 8725   1.019   4.530   1.543
 2545SOL    HW2 8726   0.917   4.648   1.497
 2546SOL     OW 8727   0.991   4.134   1.242
 2546SOL    HW1 8728   0.914   4.168   1.296
 2546SOL    HW2 8729   0.957   4.083   1.163
 2547SOL     OW 8730   1.041   4.425   0.429
 2547SOL    HW1 8731   1.067   4.421   0.525
 2547SOL    HW2 8732   0.956   4.374   0.415
 2548SOL     OW 8733   0.076   4.535   0.789
 2548SOL    HW1 8734   0.175   4.523   0.798
 2548SOL    HW2 8735   0.052   4.630   0.810
 2549SOL     OW 8736   0.130   5.545   1.571
 2549SOL    HW1 8737   0.120   5.530   1.670
 2549SOL    HW2 8738   0.044   5.581   1.535
 2550SOL     OW 8739   0.865   4.072   0.195
 2550SOL    HW1 8740   0.924   4.135   0.146
 2550SOL    HW2 8741   0.884   3.978   0.166
 2551SOL     OW 8742   1.719   4.309   1.831
 2551SOL    HW1 8743   1.693   4.398   1.795
 2551SOL    HW2 8744   1.717   4.241   1.758
 2552SOL     OW 8745   1.362   4.868   0.545
 2552SOL    HW1 8746   1.445   4.839   0.497
 2552SOL    HW2 8747   1.313   4.935   0.489
 2553SOL     OW 8748   0.550   3.920   0.885
 2553SOL    HW1 8749   0.545   3.915   0.985
 2553SOL    HW2 8750   0.552   4.016   0.856
 2554SOL     OW 8751   1.008   5.180   0.477
 2554SOL    HW1 8752   0.962   5.252   0.425
 2554SOL    HW2 8753   1.004   5.200   0.575
 2555SOL     OW 8754   0.351   5.525   0.853
 2555SOL    HW1 8755   0.401   5.439   0.859
 2555SOL    HW2 8756   0.416   5.602   0.850
 2556SOL     OW 8757   1.795   4.790   0.873
 2556SOL    HW1 8758   1.733   4.775   0.797
 2556SOL    HW2 8759   1.743   4.801   0.958
 2557SOL     OW 8760   1.227   5.274   1.506
 2557SOL    HW1 8761   1.233   5.197   1.570
 2557SOL    HW2 8762   1.175   5.248   1.426
 2558SOL     OW 8763   0.321   4.667   0.242
 2558SOL    HW1 8764   0.403   4.706   0.200
 2558SOL    HW2 8765   0.294   4.585   0.193
 2559SOL     OW 8766   1.458   4.459   0.728
 2559SOL    HW1 8767   1.453   4.394   0.803
 2559SOL    HW2 8768   1.538   4.518   0.741
 2560SOL     OW 8769   0.461   4.990   1.727
 2560SOL    HW1 8770   0.411   4.991   1.641
 2560SOL    HW2 8771   0.398   4.972   1.803
 2561SOL     OW 8772   1.111   5.500   0.237
 2561SOL    HW1 8773   1.051   5.438   0.287
 2561SOL    HW2 8774   1.142   5.456   0.152
 2562SOL     OW 8775   0.202   4.009   1.498
 2562SOL    HW1 8776   0.122   4.069   1.485
 2562SOL    HW2 8777   0.192   3.960   1.584
 2563SOL     OW 8778   1.632   5.101   0.081
 2563SOL    HW1 8779   1.600   5.195   0.071
 2563SOL    HW2 8780   1.556   5.038   0.069
 2564SOL     OW 8781   0.464   5.467   0.323
 2564SOL    HW1 8782   0.497   5.506   0.409
 2564SOL    HW2 8783   0.540   5.460   0.258
 2565SOL     OW 8784   1.400   3.831   0.426
 2565SOL    HW1 8785   1.376   3.794   0.336
 2565SOL    HW2 8786   1.499   3.847   0.430
 2566SOL     OW 8787   0.249   5.509   1.241
 2566SOL    HW1 8788   0.306   5.444   1.291
 2566SOL    HW2 8789   0.233   5.476   1.148
 2567SOL     OW 8790   0.940   5.422   0.904
 2567SOL    HW1 8791   1.020   5.365   0.925
 2567SOL    HW2 8792   0.891   5.382   0.827
 2568SOL     OW 8793   0.382   4.424   0.480
 2568SOL    HW1 8794   0.427   4.334   0.477
 2568SOL    HW2 8795   0.288   4.413   0.513
 2569SOL     OW 8796   1.547   3.946   1.729
 2569SOL    HW1 8797   1.542   3.983   1.821
 2569SOL    HW2 8798   1.475   3.877   1.717
 2570SOL     OW 8799   0.614   3.846   0.117
 2570SOL    HW1 8800   0.712   3.824   0.124
 2570SOL    HW2 8801   0.583   3.829   0.024
 2571SOL     OW 8802   0.781   3.988   1.749
 2571SOL    HW1 8803   0.848   3.927   1.792
 2571SOL    HW2 8804   0.708   4.007   1.814
 2572SOL     OW 8805   0.888   5.238   1.195
 2572SOL    HW1 8806   0.865   5.213   1.101
 2572SOL    HW2 8807   0.949   5.169   1.234
 2573SOL     OW 8808   1.351   4.314   1.433
 2573SOL    HW1 8809   1.379   4.271   1.518
 2573SOL    HW2 8810   1.376   4.410   1.434
 2574SOL     OW 8811   0.803   5.126   0.924
 2574SOL    HW1 8812   0.893   5.140   0.882
 2574SOL    HW2 8813   0.732   5.128   0.853
 2575SOL     OW 8814   0.922   4.227   0.899
 2575SOL    HW1 8815   0.897   4.218   0.803
 2575SOL    HW2 8816   0.970   4.145   0.930
 2576SOL     OW 8817   0.539   3.788   0.512
 2576SOL    HW1 8818   0.458   3.789   0.570
 2576SOL    HW2 8819   0.542   3.871   0.457
 2577SOL     OW 8820   1.434   4.912   0.041
 2577SOL    HW1 8821   1.466   4.836   0.098
 2577SOL    HW2 8822   1.342   4.939   0.071
 2578SOL     OW 8823   0.297   3.759   0.171
 2578SOL    HW1 8824   0.346   3.843   0.150
 2578SOL    HW2 8825   0.359   3.694   0.216
 2579SOL     OW 8826   0.935   3.960   0.480
 2579SOL    HW1 8827   0.887   4.001   0.402
 2579SOL    HW2 8828   1.034   3.958   0.461
 2580SOL     OW 8829   1.076   4.407   1.464
 2580SOL    HW1 8830   0.996   4.346   1.467
 2580SOL    HW2 8831   1.157   4.354   1.440
 2581SOL     OW 8832   1.227   5.294   0.793
 2581SOL    HW1 8833   1.248   5.368   0.728
 2581SOL    HW2 8834   1.295   5.294   0.866
 2582SOL     OW 8835   0.459   4.876   0.741
 2582SOL    HW1 8836   0.388   4.849   0.806
 2582SOL    HW2 8837   0.433   4.848   0.648
 2583SOL     OW 8838   1.271   5.521   0.591
 2583SOL    HW1 8839   1.315   5.585   0.527
 2583SOL    HW2 8840   1.221   5.573   0.661
 2584SOL     OW 8841   1.032   4.273   0.016
 2584SOL    HW1 8842   0.991   4.355  -0.023
 2584SOL    HW2 8843   1.096   4.299   0.089
 2585SOL     OW 8844   0.078   4.280   1.386
 2585SOL    HW1 8845   0.170   4.279   1.345
 2585SOL    HW2 8846   0.072   4.354   1.453
 2586SOL     OW 8847   0.561   3.946   1.147
 2586SOL    HW1 8848   0.599   3.862   1.184
 2586SOL    HW2 8849   0.473   3.965   1.191
 2587SOL     OW 8850   0.866   4.178   0.642
 2587SOL    HW1 8851   0.834   4.250   0.580
 2587SOL    HW2 8852   0.890   4.097   0.589
 2588SOL     OW 8853   1.017   3.763   0.753
 2588SOL    HW1 8854   0.945   3.768   0.684
 2588SOL    HW2 8855   0.993   3.694   0.822
 2589SOL     OW 8856   1.429   4.897   0.867
 2589SOL    HW1 8857   1.374   4.813   0.860
 2589SOL    HW2 8858   1.455   4.926   0.775
 2590SOL     OW 8859   1.466   4.314   0.992
 2590SOL    HW1 8860   1.436   4.219   0.999
 2590SOL    HW2 8861   1.539   4.330   1.058
 2591SOL     OW 8862   1.857   4.557   0.377
 2591SOL    HW1 8863   1.899   4.493   0.441
 2591SOL    HW2 8864   1.819   4.506   0.299
 2592SOL     OW 8865   0.488   5.109   0.174
 2592SOL    HW1 8866   0.401   5.094   0.221
 2592SOL    HW2 8867   0.471   5.135   0.079
 2593SOL     OW 8868   1.664   5.004   0.657
 2593SOL    HW1 8869   1.763   5.012   0.671
 2593SOL    HW2 8870   1.619   5.088   0.688
 2594SOL     OW 8871   1.390   4.299   0.078
 2594SOL    HW1 8872   1.336   4.278   0.159
 2594SOL    HW2 8873   1.481   4.258   0.087
 2595SOL     OW 8874   0.527   3.980   0.328
 2595SOL    HW1 8875   0.554   3.921   0.253
 2595SOL    HW2 8876   0.527   4.075   0.297
 2596SOL     OW 8877   1.754   4.947   1.588
 2596SOL    HW1 8878   1.845   4.908   1.575
 2596SOL    HW2 8879   1.762   5.043   1.612
 2597SOL     OW 8880   1.064   5.071   1.340
 2597SOL    HW1 8881   0.984   5.048   1.395
 2597SOL    HW2 8882   1.147   5.045   1.389
 2598SOL     OW 8883   1.592   5.353   1.625
 2598SOL    HW1 8884   1.619   5.387   1.535
 2598SOL    HW2 8885   1.671   5.315   1.671
 2599SOL     OW 8886   1.111   4.919   1.100
 2599SOL    HW1 8887   1.071   4.963   1.181
[truncated: 1,499,072 more chars]
