# Supplementary material for: Redox Potentials of Disulfide Bonds in LOXL2 Studied by Nonequilibrium Alchemical Simulation
Source: Front Chem. 2021 Dec 14;9:797036. doi: 10.3389/fchem.2021.797036 (PMC8713139; doi:10.3389/fchem.2021.797036)
Supplement: Supplementary file 2 [file DataSheet2.ZIP › Raw Date for Redox potential LOXL2-797036/Input files/663x685/index.ndx]

[ System ]
   1    2    3    4    5    6    7    8    9   10   11   12   13   14   15
  16   17   18   19   20   21   22   23   24   25   26   27   28   29   30
  31   32   33   34   35   36   37   38   39   40   41   42   43   44   45
  46   47   48   49   50   51   52   53   54   55   56   57   58   59   60
  61   62   63   64   65   66   67   68   69   70   71   72   73   74   75
  76   77   78   79   80   81   82   83   84   85   86   87   88   89   90
  91   92   93   94   95   96   97   98   99  100  101  102  103  104  105
 106  107  108  109  110  111  112  113  114  115  116  117  118  119  120
 121  122  123  124  125  126  127  128  129  130  131  132  133  134  135
 136  137  138  139  140  141  142  143  144  145  146  147  148  149  150
 151  152  153  154  155  156  157  158  159  160  161  162  163  164  165
 166  167  168  169  170  171  172  173  174  175  176  177  178  179  180
 181  182  183  184  185  186  187  188  189  190  191  192  193  194  195
 196  197  198  199  200  201  202  203  204  205  206  207  208  209  210
 211  212  213  214  215  216  217  218  219  220  221  222  223  224  225
 226  227  228  229  230  231  232  233  234  235  236  237  238  239  240
 241  242  243  244  245  246  247  248  249  250  251  252  253  254  255
 256  257  258  259  260  261  262  263  264  265  266  267  268  269  270
 271  272  273  274  275  276  277  278  279  280  281  282  283  284  285
 286  287  288  289  290  291  292  293  294  295  296  297  298  299  300
 301  302  303  304  305  306  307  308  309  310  311  312  313  314  315
 316  317  318  319  320  321  322  323  324  325  326  327  328  329  330
 331  332  333  334  335  336  337  338  339  340  341  342  343  344  345
 346  347  348  349  350  351  352  353  354  355  356  357  358  359  360
 361  362  363  364  365  366  367  368  369  370  371  372  373  374  375
 376  377  378  379  380  381  382  383  384  385  386  387  388  389  390
 391  392  393  394  395  396  397  398  399  400  401  402  403  404  405
 406  407  408  409  410  411  412  413  414  415  416  417  418  419  420
 421  422  423  424  425  426  427  428  429  430  431  432  433  434  435
 436  437  438  439  440  441  442  443  444  445  446  447  448  449  450
 451  452  453  454  455  456  457  458  459  460  461  462  463  464  465
 466  467  468  469  470  471  472  473  474  475  476  477  478  479  480
 481  482  483  484  485  486  487  488  489  490  491  492  493  494  495
 496  497  498  499  500  501  502  503  504  505  506  507  508  509  510
 511  512  513  514  515  516  517  518  519  520  521  522  523  524  525
 526  527  528  529  530  531  532  533  534  535  536  537  538  539  540
 541  542  543  544  545  546  547  548  549  550  551  552  553  554  555
 556  557  558  559  560  561  562  563  564  565  566  567  568  569  570
 571  572  573  574  575  576  577  578  579  580  581  582  583  584  585
 586  587  588  589  590  591  592  593  594  595  596  597  598  599  600
 601  602  603  604  605  606  607  608  609  610  611  612  613  614  615
 616  617  618  619  620  621  622  623  624  625  626  627  628  629  630
 631  632  633  634  635  636  637  638  639  640  641  642  643  644  645
 646  647  648  649  650  651  652  653  654  655  656  657  658  659  660
 661  662  663  664  665  666  667  668  669  670  671  672  673  674  675
 676  677  678  679  680  681  682  683  684  685  686  687  688  689  690
 691  692  693  694  695  696  697  698  699  700  701  702  703  704  705
 706  707  708  709  710  711  712  713  714  715  716  717  718  719  720
 721  722  723  724  725  726  727  728  729  730  731  732  733  734  735
 736  737  738  739  740  741  742  743  744  745  746  747  748  749  750
 751  752  753  754  755  756  757  758  759  760  761  762  763  764  765
 766  767  768  769  770  771  772  773  774  775  776  777  778  779  780
 781  782  783  784  785  786  787  788  789  790  791  792  793  794  795
 796  797  798  799  800  801  802  803  804  805  806  807  808  809  810
 811  812  813  814  815  816  817  818  819  820  821  822  823  824  825
 826  827  828  829  830  831  832  833  834  835  836  837  838  839  840
 841  842  843  844  845  846  847  848  849  850  851  852  853  854  855
 856  857  858  859  860  861  862  863  864  865  866  867  868  869  870
 871  872  873  874  875  876  877  878  879  880  881  882  883  884  885
 886  887  888  889  890  891  892  893  894  895  896  897  898  899  900
 901  902  903  904  905  906  907  908  909  910  911  912  913  914  915
 916  917  918  919  920  921  922  923  924  925  926  927  928  929  930
 931  932  933  934  935  936  937  938  939  940  941  942  943  944  945
 946  947  948  949  950  951  952  953  954  955  956  957  958  959  960
 961  962  963  964  965  966  967  968  969  970  971  972  973  974  975
 976  977  978  979  980  981  982  983  984  985  986  987  988  989  990
 991  992  993  994  995  996  997  998  999 1000 1001 1002 1003 1004 1005
1006 1007 1008 1009 1010 1011 1012 1013 1014 1015 1016 1017 1018 1019 1020
1021 1022 1023 1024 1025 1026 1027 1028 1029 1030 1031 1032 1033 1034 1035
1036 1037 1038 1039 1040 1041 1042 1043 1044 1045 1046 1047 1048 1049 1050
1051 1052 1053 1054 1055 1056 1057 1058 1059 1060 1061 1062 1063 1064 1065
1066 1067 1068 1069 1070 1071 1072 1073 1074 1075 1076 1077 1078 1079 1080
1081 1082 1083 1084 1085 1086 1087 1088 1089 1090 1091 1092 1093 1094 1095
1096 1097 1098 1099 1100 1101 1102 1103 1104 1105 1106 1107 1108 1109 1110
1111 1112 1113 1114 1115 1116 1117 1118 1119 1120 1121 1122 1123 1124 1125
1126 1127 1128 1129 1130 1131 1132 1133 1134 1135 1136 1137 1138 1139 1140
1141 1142 1143 1144 1145 1146 1147 1148 1149 1150 1151 1152 1153 1154 1155
1156 1157 1158 1159 1160 1161 1162 1163 1164 1165 1166 1167 1168 1169 1170
1171 1172 1173 1174 1175 1176 1177 1178 1179 1180 1181 1182 1183 1184 1185
1186 1187 1188 1189 1190 1191 1192 1193 1194 1195 1196 1197 1198 1199 1200
1201 1202 1203 1204 1205 1206 1207 1208 1209 1210 1211 1212 1213 1214 1215
1216 1217 1218 1219 1220 1221 1222 1223 1224 1225 1226 1227 1228 1229 1230
1231 1232 1233 1234 1235 1236 1237 1238 1239 1240 1241 1242 1243 1244 1245
1246 1247 1248 1249 1250 1251 1252 1253 1254 1255 1256 1257 1258 1259 1260
1261 1262 1263 1264 1265 1266 1267 1268 1269 1270 1271 1272 1273 1274 1275
1276 1277 1278 1279 1280 1281 1282 1283 1284 1285 1286 1287 1288 1289 1290
1291 1292 1293 1294 1295 1296 1297 1298 1299 1300 1301 1302 1303 1304 1305
1306 1307 1308 1309 1310 1311 1312 1313 1314 1315 1316 1317 1318 1319 1320
1321 1322 1323 1324 1325 1326 1327 1328 1329 1330 1331 1332 1333 1334 1335
1336 1337 1338 1339 1340 1341 1342 1343 1344 1345 1346 1347 1348 1349 1350
1351 1352 1353 1354 1355 1356 1357 1358 1359 1360 1361 1362 1363 1364 1365
1366 1367 1368 1369 1370 1371 1372 1373 1374 1375 1376 1377 1378 1379 1380
1381 1382 1383 1384 1385 1386 1387 1388 1389 1390 1391 1392 1393 1394 1395
1396 1397 1398 1399 1400 1401 1402 1403 1404 1405 1406 1407 1408 1409 1410
1411 1412 1413 1414 1415 1416 1417 1418 1419 1420 1421 1422 1423 1424 1425
1426 1427 1428 1429 1430 1431 1432 1433 1434 1435 1436 1437 1438 1439 1440
1441 1442 1443 1444 1445 1446 1447 1448 1449 1450 1451 1452 1453 1454 1455
1456 1457 1458 1459 1460 1461 1462 1463 1464 1465 1466 1467 1468 1469 1470
1471 1472 1473 1474 1475 1476 1477 1478 1479 1480 1481 1482 1483 1484 1485
1486 1487 1488 1489 1490 1491 1492 1493 1494 1495 1496 1497 1498 1499 1500
1501 1502 1503 1504 1505 1506 1507 1508 1509 1510 1511 1512 1513 1514 1515
1516 1517 1518 1519 1520 1521 1522 1523 1524 1525 1526 1527 1528 1529 1530
1531 1532 1533 1534 1535 1536 1537 1538 1539 1540 1541 1542 1543 1544 1545
1546 1547 1548 1549 1550 1551 1552 1553 1554 1555 1556 1557 1558 1559 1560
1561 1562 1563 1564 1565 1566 1567 1568 1569 1570 1571 1572 1573 1574 1575
1576 1577 1578 1579 1580 1581 1582 1583 1584 1585 1586 1587 1588 1589 1590
1591 1592 1593 1594 1595 1596 1597 1598 1599 1600 1601 1602 1603 1604 1605
1606 1607 1608 1609 1610 1611 1612 1613 1614 1615 1616 1617 1618 1619 1620
1621 1622 1623 1624 1625 1626 1627 1628 1629 1630 1631 1632 1633 1634 1635
1636 1637 1638 1639 1640 1641 1642 1643 1644 1645 1646 1647 1648 1649 1650
1651 1652 1653 1654 1655 1656 1657 1658 1659 1660 1661 1662 1663 1664 1665
1666 1667 1668 1669 1670 1671 1672 1673 1674 1675 1676 1677 1678 1679 1680
1681 1682 1683 1684 1685 1686 1687 1688 1689 1690 1691 1692 1693 1694 1695
1696 1697 1698 1699 1700 1701 1702 1703 1704 1705 1706 1707 1708 1709 1710
1711 1712 1713 1714 1715 1716 1717 1718 1719 1720 1721 1722 1723 1724 1725
1726 1727 1728 1729 1730 1731 1732 1733 1734 1735 1736 1737 1738 1739 1740
1741 1742 1743 1744 1745 1746 1747 1748 1749 1750 1751 1752 1753 1754 1755
1756 1757 1758 1759 1760 1761 1762 1763 1764 1765 1766 1767 1768 1769 1770
1771 1772 1773 1774 1775 1776 1777 1778 1779 1780 1781 1782 1783 1784 1785
1786 1787 1788 1789 1790 1791 1792 1793 1794 1795 1796 1797 1798 1799 1800
1801 1802 1803 1804 1805 1806 1807 1808 1809 1810 1811 1812 1813 1814 1815
1816 1817 1818 1819 1820 1821 1822 1823 1824 1825 1826 1827 1828 1829 1830
1831 1832 1833 1834 1835 1836 1837 1838 1839 1840 1841 1842 1843 1844 1845
1846 1847 1848 1849 1850 1851 1852 1853 1854 1855 1856 1857 1858 1859 1860
1861 1862 1863 1864 1865 1866 1867 1868 1869 1870 1871 1872 1873 1874 1875
1876 1877 1878 1879 1880 1881 1882 1883 1884 1885 1886 1887 1888 1889 1890
1891 1892 1893 1894 1895 1896 1897 1898 1899 1900 1901 1902 1903 1904 1905
1906 1907 1908 1909 1910 1911 1912 1913 1914 1915 1916 1917 1918 1919 1920
1921 1922 1923 1924 1925 1926 1927 1928 1929 1930 1931 1932 1933 1934 1935
1936 1937 1938 1939 1940 1941 1942 1943 1944 1945 1946 1947 1948 1949 1950
1951 1952 1953 1954 1955 1956 1957 1958 1959 1960 1961 1962 1963 1964 1965
1966 1967 1968 1969 1970 1971 1972 1973 1974 1975 1976 1977 1978 1979 1980
1981 1982 1983 1984 1985 1986 1987 1988 1989 1990 1991 1992 1993 1994 1995
1996 1997 1998 1999 2000 2001 2002 2003 2004 2005 2006 2007 2008 2009 2010
2011 2012 2013 2014 2015 2016 2017 2018 2019 2020 2021 2022 2023 2024 2025
2026 2027 2028 2029 2030 2031 2032 2033 2034 2035 2036 2037 2038 2039 2040
2041 2042 2043 2044 2045 2046 2047 2048 2049 2050 2051 2052 2053 2054 2055
2056 2057 2058 2059 2060 2061 2062 2063 2064 2065 2066 2067 2068 2069 2070
2071 2072 2073 2074 2075 2076 2077 2078 2079 2080 2081 2082 2083 2084 2085
2086 2087 2088 2089 2090 2091 2092 2093 2094 2095 2096 2097 2098 2099 2100
2101 2102 2103 2104 2105 2106 2107 2108 2109 2110 2111 2112 2113 2114 2115
2116 2117 2118 2119 2120 2121 2122 2123 2124 2125 2126 2127 2128 2129 2130
2131 2132 2133 2134 2135 2136 2137 2138 2139 2140 2141 2142 2143 2144 2145
2146 2147 2148 2149 2150 2151 2152 2153 2154 2155 2156 2157 2158 2159 2160
2161 2162 2163 2164 2165 2166 2167 2168 2169 2170 2171 2172 2173 2174 2175
2176 2177 2178 2179 2180 2181 2182 2183 2184 2185 2186 2187 2188 2189 2190
2191 2192 2193 2194 2195 2196 2197 2198 2199 2200 2201 2202 2203 2204 2205
2206 2207 2208 2209 2210 2211 2212 2213 2214 2215 2216 2217 2218 2219 2220
2221 2222 2223 2224 2225 2226 2227 2228 2229 2230 2231 2232 2233 2234 2235
2236 2237 2238 2239 2240 2241 2242 2243 2244 2245 2246 2247 2248 2249 2250
2251 2252 2253 2254 2255 2256 2257 2258 2259 2260 2261 2262 2263 2264 2265
2266 2267 2268 2269 2270 2271 2272 2273 2274 2275 2276 2277 2278 2279 2280
2281 2282 2283 2284 2285 2286 2287 2288 2289 2290 2291 2292 2293 2294 2295
2296 2297 2298 2299 2300 2301 2302 2303 2304 2305 2306 2307 2308 2309 2310
2311 2312 2313 2314 2315 2316 2317 2318 2319 2320 2321 2322 2323 2324 2325
2326 2327 2328 2329 2330 2331 2332 2333 2334 2335 2336 2337 2338 2339 2340
2341 2342 2343 2344 2345 2346 2347 2348 2349 2350 2351 2352 2353 2354 2355
2356 2357 2358 2359 2360 2361 2362 2363 2364 2365 2366 2367 2368 2369 2370
2371 2372 2373 2374 2375 2376 2377 2378 2379 2380 2381 2382 2383 2384 2385
2386 2387 2388 2389 2390 2391 2392 2393 2394 2395 2396 2397 2398 2399 2400
2401 2402 2403 2404 2405 2406 2407 2408 2409 2410 2411 2412 2413 2414 2415
2416 2417 2418 2419 2420 2421 2422 2423 2424 2425 2426 2427 2428 2429 2430
2431 2432 2433 2434 2435 2436 2437 2438 2439 2440 2441 2442 2443 2444 2445
2446 2447 2448 2449 2450 2451 2452 2453 2454 2455 2456 2457 2458 2459 2460
2461 2462 2463 2464 2465 2466 2467 2468 2469 2470 2471 2472 2473 2474 2475
2476 2477 2478 2479 2480 2481 2482 2483 2484 2485 2486 2487 2488 2489 2490
2491 2492 2493 2494 2495 2496 2497 2498 2499 2500 2501 2502 2503 2504 2505
2506 2507 2508 2509 2510 2511 2512 2513 2514 2515 2516 2517 2518 2519 2520
2521 2522 2523 2524 2525 2526 2527 2528 2529 2530 2531 2532 2533 2534 2535
2536 2537 2538 2539 2540 2541 2542 2543 2544 2545 2546 2547 2548 2549 2550
2551 2552 2553 2554 2555 2556 2557 2558 2559 2560 2561 2562 2563 2564 2565
2566 2567 2568 2569 2570 2571 2572 2573 2574 2575 2576 2577 2578 2579 2580
2581 2582 2583 2584 2585 2586 2587 2588 2589 2590 2591 2592 2593 2594 2595
2596 2597 2598 2599 2600 2601 2602 2603 2604 2605 2606 2607 2608 2609 2610
2611 2612 2613 2614 2615 2616 2617 2618 2619 2620 2621 2622 2623 2624 2625
2626 2627 2628 2629 2630 2631 2632 2633 2634 2635 2636 2637 2638 2639 2640
2641 2642 2643 2644 2645 2646 2647 2648 2649 2650 2651 2652 2653 2654 2655
2656 2657 2658 2659 2660 2661 2662 2663 2664 2665 2666 2667 2668 2669 2670
2671 2672 2673 2674 2675 2676 2677 2678 2679 2680 2681 2682 2683 2684 2685
2686 2687 2688 2689 2690 2691 2692 2693 2694 2695 2696 2697 2698 2699 2700
2701 2702 2703 2704 2705 2706 2707 2708 2709 2710 2711 2712 2713 2714 2715
2716 2717 2718 2719 2720 2721 2722 2723 2724 2725 2726 2727 2728 2729 2730
2731 2732 2733 2734 2735 2736 2737 2738 2739 2740 2741 2742 2743 2744 2745
2746 2747 2748 2749 2750 2751 2752 2753 2754 2755 2756 2757 2758 2759 2760
2761 2762 2763 2764 2765 2766 2767 2768 2769 2770 2771 2772 2773 2774 2775
2776 2777 2778 2779 2780 2781 2782 2783 2784 2785 2786 2787 2788 2789 2790
2791 2792 2793 2794 2795 2796 2797 2798 2799 2800 2801 2802 2803 2804 2805
2806 2807 2808 2809 2810 2811 2812 2813 2814 2815 2816 2817 2818 2819 2820
2821 2822 2823 2824 2825 2826 2827 2828 2829 2830 2831 2832 2833 2834 2835
2836 2837 2838 2839 2840 2841 2842 2843 2844 2845 2846 2847 2848 2849 2850
2851 2852 2853 2854 2855 2856 2857 2858 2859 2860 2861 2862 2863 2864 2865
2866 2867 2868 2869 2870 2871 2872 2873 2874 2875 2876 2877 2878 2879 2880
2881 2882 2883 2884 2885 2886 2887 2888 2889 2890 2891 2892 2893 2894 2895
2896 2897 2898 2899 2900 2901 2902 2903 2904 2905 2906 2907 2908 2909 2910
2911 2912 2913 2914 2915 2916 2917 2918 2919 2920 2921 2922 2923 2924 2925
2926 2927 2928 2929 2930 2931 2932 2933 2934 2935 2936 2937 2938 2939 2940
2941 2942 2943 2944 2945 2946 2947 2948 2949 2950 2951 2952 2953 2954 2955
2956 2957 2958 2959 2960 2961 2962 2963 2964 2965 2966 2967 2968 2969 2970
2971 2972 2973 2974 2975 2976 2977 2978 2979 2980 2981 2982 2983 2984 2985
2986 2987 2988 2989 2990 2991 2992 2993 2994 2995 2996 2997 2998 2999 3000
3001 3002 3003 3004 3005 3006 3007 3008 3009 3010 3011 3012 3013 3014 3015
3016 3017 3018 3019 3020 3021 3022 3023 3024 3025 3026 3027 3028 3029 3030
3031 3032 3033 3034 3035 3036 3037 3038 3039 3040 3041 3042 3043 3044 3045
3046 3047 3048 3049 3050 3051 3052 3053 3054 3055 3056 3057 3058 3059 3060
3061 3062 3063 3064 3065 3066 3067 3068 3069 3070 3071 3072 3073 3074 3075
3076 3077 3078 3079 3080 3081 3082 3083 3084 3085 3086 3087 3088 3089 3090
3091 3092 3093 3094 3095 3096 3097 3098 3099 3100 3101 3102 3103 3104 3105
3106 3107 3108 3109 3110 3111 3112 3113 3114 3115 3116 3117 3118 3119 3120
3121 3122 3123 3124 3125 3126 3127 3128 3129 3130 3131 3132 3133 3134 3135
3136 3137 3138 3139 3140 3141 3142 3143 3144 3145 3146 3147 3148 3149 3150
3151 3152 3153 3154 3155 3156 3157 3158 3159 3160 3161 3162 3163 3164 3165
3166 3167 3168 3169 3170 3171 3172 3173 3174 3175 3176 3177 3178 3179 3180
3181 3182 3183 3184 3185 3186 3187 3188 3189 3190 3191 3192 3193 3194 3195
3196 3197 3198 3199 3200 3201 3202 3203 3204 3205 3206 3207 3208 3209 3210
3211 3212 3213 3214 3215 3216 3217 3218 3219 3220 3221 3222 3223 3224 3225
3226 3227 3228 3229 3230 3231 3232 3233 3234 3235 3236 3237 3238 3239 3240
3241 3242 3243 3244 3245 3246 3247 3248 3249 3250 3251 3252 3253 3254 3255
3256 3257 3258 3259 3260 3261 3262 3263 3264 3265 3266 3267 3268 3269 3270
3271 3272 3273 3274 3275 3276 3277 3278 3279 3280 3281 3282 3283 3284 3285
3286 3287 3288 3289 3290 3291 3292 3293 3294 3295 3296 3297 3298 3299 3300
3301 3302 3303 3304 3305 3306 3307 3308 3309 3310 3311 3312 3313 3314 3315
3316 3317 3318 3319 3320 3321 3322 3323 3324 3325 3326 3327 3328 3329 3330
3331 3332 3333 3334 3335 3336 3337 3338 3339 3340 3341 3342 3343 3344 3345
3346 3347 3348 3349 3350 3351 3352 3353 3354 3355 3356 3357 3358 3359 3360
3361 3362 3363 3364 3365 3366 3367 3368 3369 3370 3371 3372 3373 3374 3375
3376 3377 3378 3379 3380 3381 3382 3383 3384 3385 3386 3387 3388 3389 3390
3391 3392 3393 3394 3395 3396 3397 3398 3399 3400 3401 3402 3403 3404 3405
3406 3407 3408 3409 3410 3411 3412 3413 3414 3415 3416 3417 3418 3419 3420
3421 3422 3423 3424 3425 3426 3427 3428 3429 3430 3431 3432 3433 3434 3435
3436 3437 3438 3439 3440 3441 3442 3443 3444 3445 3446 3447 3448 3449 3450
3451 3452 3453 3454 3455 3456 3457 3458 3459 3460 3461 3462 3463 3464 3465
3466 3467 3468 3469 3470 3471 3472 3473 3474 3475 3476 3477 3478 3479 3480
3481 3482 3483 3484 3485 3486 3487 3488 3489 3490 3491 3492 3493 3494 3495
3496 3497 3498 3499 3500 3501 3502 3503 3504 3505 3506 3507 3508 3509 3510
3511 3512 3513 3514 3515 3516 3517 3518 3519 3520 3521 3522 3523 3524 3525
3526 3527 3528 3529 3530 3531 3532 3533 3534 3535 3536 3537 3538 3539 3540
3541 3542 3543 3544 3545 3546 3547 3548 3549 3550 3551 3552 3553 3554 3555
3556 3557 3558 3559 3560 3561 3562 3563 3564 3565 3566 3567 3568 3569 3570
3571 3572 3573 3574 3575 3576 3577 3578 3579 3580 3581 3582 3583 3584 3585
3586 3587 3588 3589 3590 3591 3592 3593 3594 3595 3596 3597 3598 3599 3600
3601 3602 3603 3604 3605 3606 3607 3608 3609 3610 3611 3612 3613 3614 3615
3616 3617 3618 3619 3620 3621 3622 3623 3624 3625 3626 3627 3628 3629 3630
3631 3632 3633 3634 3635 3636 3637 3638 3639 3640 3641 3642 3643 3644 3645
3646 3647 3648 3649 3650 3651 3652 3653 3654 3655 3656 3657 3658 3659 3660
3661 3662 3663 3664 3665 3666 3667 3668 3669 3670 3671 3672 3673 3674 3675
3676 3677 3678 3679 3680 3681 3682 3683 3684 3685 3686 3687 3688 3689 3690
3691 3692 3693 3694 3695 3696 3697 3698 3699 3700 3701 3702 3703 3704 3705
3706 3707 3708 3709 3710 3711 3712 3713 3714 3715 3716 3717 3718 3719 3720
3721 3722 3723 3724 3725 3726 3727 3728 3729 3730 3731 3732 3733 3734 3735
3736 3737 3738 3739 3740 3741 3742 3743 3744 3745 3746 3747 3748 3749 3750
3751 3752 3753 3754 3755 3756 3757 3758 3759 3760 3761 3762 3763 3764 3765
3766 3767 3768 3769 3770 3771 3772 3773 3774 3775 3776 3777 3778 3779 3780
3781 3782 3783 3784 3785 3786 3787 3788 3789 3790 3791 3792 3793 3794 3795
3796 3797 3798 3799 3800 3801 3802 3803 3804 3805 3806 3807 3808 3809 3810
3811 3812 3813 3814 3815 3816 3817 3818 3819 3820 3821 3822 3823 3824 3825
3826 3827 3828 3829 3830 3831 3832 3833 3834 3835 3836 3837 3838 3839 3840
3841 3842 3843 3844 3845 3846 3847 3848 3849 3850 3851 3852 3853 3854 3855
3856 3857 3858 3859 3860 3861 3862 3863 3864 3865 3866 3867 3868 3869 3870
3871 3872 3873 3874 3875 3876 3877 3878 3879 3880 3881 3882 3883 3884 3885
3886 3887 3888 3889 3890 3891 3892 3893 3894 3895 3896 3897 3898 3899 3900
3901 3902 3903 3904 3905 3906 3907 3908 3909 3910 3911 3912 3913 3914 3915
3916 3917 3918 3919 3920 3921 3922 3923 3924 3925 3926 3927 3928 3929 3930
3931 3932 3933 3934 3935 3936 3937 3938 3939 3940 3941 3942 3943 3944 3945
3946 3947 3948 3949 3950 3951 3952 3953 3954 3955 3956 3957 3958 3959 3960
3961 3962 3963 3964 3965 3966 3967 3968 3969 3970 3971 3972 3973 3974 3975
3976 3977 3978 3979 3980 3981 3982 3983 3984 3985 3986 3987 3988 3989 3990
3991 3992 3993 3994 3995 3996 3997 3998 3999 4000 4001 4002 4003 4004 4005
4006 4007 4008 4009 4010 4011 4012 4013 4014 4015 4016 4017 4018 4019 4020
4021 4022 4023 4024 4025 4026 4027 4028 4029 4030 4031 4032 4033 4034 4035
4036 4037 4038 4039 4040 4041 4042 4043 4044 4045 4046 4047 4048 4049 4050
4051 4052 4053 4054 4055 4056 4057 4058 4059 4060 4061 4062 4063 4064 4065
4066 4067 4068 4069 4070 4071 4072 4073 4074 4075 4076 4077 4078 4079 4080
4081 4082 4083 4084 4085 4086 4087 4088 4089 4090 4091 4092 4093 4094 4095
4096 4097 4098 4099 4100 4101 4102 4103 4104 4105 4106 4107 4108 4109 4110
4111 4112 4113 4114 4115 4116 4117 4118 4119 4120 4121 4122 4123 4124 4125
4126 4127 4128 4129 4130 4131 4132 4133 4134 4135 4136 4137 4138 4139 4140
4141 4142 4143 4144 4145 4146 4147 4148 4149 4150 4151 4152 4153 4154 4155
4156 4157 4158 4159 4160 4161 4162 4163 4164 4165 4166 4167 4168 4169 4170
4171 4172 4173 4174 4175 4176 4177 4178 4179 4180 4181 4182 4183 4184 4185
4186 4187 4188 4189 4190 4191 4192 4193 4194 4195 4196 4197 4198 4199 4200
4201 4202 4203 4204 4205 4206 4207 4208 4209 4210 4211 4212 4213 4214 4215
4216 4217 4218 4219 4220 4221 4222 4223 4224 4225 4226 4227 4228 4229 4230
4231 4232 4233 4234 4235 4236 4237 4238 4239 4240 4241 4242 4243 4244 4245
4246 4247 4248 4249 4250 4251 4252 4253 4254 4255 4256 4257 4258 4259 4260
4261 4262 4263 4264 4265 4266 4267 4268 4269 4270 4271 4272 4273 4274 4275
4276 4277 4278 4279 4280 4281 4282 4283 4284 4285 4286 4287 4288 4289 4290
4291 4292 4293 4294 4295 4296 4297 4298 4299 4300 4301 4302 4303 4304 4305
4306 4307 4308 4309 4310 4311 4312 4313 4314 4315 4316 4317 4318 4319 4320
4321 4322 4323 4324 4325 4326 4327 4328 4329 4330 4331 4332 4333 4334 4335
4336 4337 4338 4339 4340 4341 4342 4343 4344 4345 4346 4347 4348 4349 4350
4351 4352 4353 4354 4355 4356 4357 4358 4359 4360 4361 4362 4363 4364 4365
4366 4367 4368 4369 4370 4371 4372 4373 4374 4375 4376 4377 4378 4379 4380
4381 4382 4383 4384 4385 4386 4387 4388 4389 4390 4391 4392 4393 4394 4395
4396 4397 4398 4399 4400 4401 4402 4403 4404 4405 4406 4407 4408 4409 4410
4411 4412 4413 4414 4415 4416 4417 4418 4419 4420 4421 4422 4423 4424 4425
4426 4427 4428 4429 4430 4431 4432 4433 4434 4435 4436 4437 4438 4439 4440
4441 4442 4443 4444 4445 4446 4447 4448 4449 4450 4451 4452 4453 4454 4455
4456 4457 4458 4459 4460 4461 4462 4463 4464 4465 4466 4467 4468 4469 4470
4471 4472 4473 4474 4475 4476 4477 4478 4479 4480 4481 4482 4483 4484 4485
4486 4487 4488 4489 4490 4491 4492 4493 4494 4495 4496 4497 4498 4499 4500
4501 4502 4503 4504 4505 4506 4507 4508 4509 4510 4511 4512 4513 4514 4515
4516 4517 4518 4519 4520 4521 4522 4523 4524 4525 4526 4527 4528 4529 4530
4531 4532 4533 4534 4535 4536 4537 4538 4539 4540 4541 4542 4543 4544 4545
4546 4547 4548 4549 4550 4551 4552 4553 4554 4555 4556 4557 4558 4559 4560
4561 4562 4563 4564 4565 4566 4567 4568 4569 4570 4571 4572 4573 4574 4575
4576 4577 4578 4579 4580 4581 4582 4583 4584 4585 4586 4587 4588 4589 4590
4591 4592 4593 4594 4595 4596 4597 4598 4599 4600 4601 4602 4603 4604 4605
4606 4607 4608 4609 4610 4611 4612 4613 4614 4615 4616 4617 4618 4619 4620
4621 4622 4623 4624 4625 4626 4627 4628 4629 4630 4631 4632 4633 4634 4635
4636 4637 4638 4639 4640 4641 4642 4643 4644 4645 4646 4647 4648 4649 4650
4651 4652 4653 4654 4655 4656 4657 4658 4659 4660 4661 4662 4663 4664 4665
4666 4667 4668 4669 4670 4671 4672 4673 4674 4675 4676 4677 4678 4679 4680
4681 4682 4683 4684 4685 4686 4687 4688 4689 4690 4691 4692 4693 4694 4695
4696 4697 4698 4699 4700 4701 4702 4703 4704 4705 4706 4707 4708 4709 4710
4711 4712 4713 4714 4715 4716 4717 4718 4719 4720 4721 4722 4723 4724 4725
4726 4727 4728 4729 4730 4731 4732 4733 4734 4735 4736 4737 4738 4739 4740
4741 4742 4743 4744 4745 4746 4747 4748 4749 4750 4751 4752 4753 4754 4755
4756 4757 4758 4759 4760 4761 4762 4763 4764 4765 4766 4767 4768 4769 4770
4771 4772 4773 4774 4775 4776 4777 4778 4779 4780 4781 4782 4783 4784 4785
4786 4787 4788 4789 4790 4791 4792 4793 4794 4795 4796 4797 4798 4799 4800
4801 4802 4803 4804 4805 4806 4807 4808 4809 4810 4811 4812 4813 4814 4815
4816 4817 4818 4819 4820 4821 4822 4823 4824 4825 4826 4827 4828 4829 4830
4831 4832 4833 4834 4835 4836 4837 4838 4839 4840 4841 4842 4843 4844 4845
4846 4847 4848 4849 4850 4851 4852 4853 4854 4855 4856 4857 4858 4859 4860
4861 4862 4863 4864 4865 4866 4867 4868 4869 4870 4871 4872 4873 4874 4875
4876 4877 4878 4879 4880 4881 4882 4883 4884 4885 4886 4887 4888 4889 4890
4891 4892 4893 4894 4895 4896 4897 4898 4899 4900 4901 4902 4903 4904 4905
4906 4907 4908 4909 4910 4911 4912 4913 4914 4915 4916 4917 4918 4919 4920
4921 4922 4923 4924 4925 4926 4927 4928 4929 4930 4931 4932 4933 4934 4935
4936 4937 4938 4939 4940 4941 4942 4943 4944 4945 4946 4947 4948 4949 4950
4951 4952 4953 4954 4955 4956 4957 4958 4959 4960 4961 4962 4963 4964 4965
4966 4967 4968 4969 4970 4971 4972 4973 4974 4975 4976 4977 4978 4979 4980
4981 4982 4983 4984 4985 4986 4987 4988 4989 4990 4991 4992 4993 4994 4995
4996 4997 4998 4999 5000 5001 5002 5003 5004 5005 5006 5007 5008 5009 5010
5011 5012 5013 5014 5015 5016 5017 5018 5019 5020 5021 5022 5023 5024 5025
5026 5027 5028 5029 5030 5031 5032 5033 5034 5035 5036 5037 5038 5039 5040
5041 5042 5043 5044 5045 5046 5047 5048 5049 5050 5051 5052 5053 5054 5055
5056 5057 5058 5059 5060 5061 5062 5063 5064 5065 5066 5067 5068 5069 5070
5071 5072 5073 5074 5075 5076 5077 5078 5079 5080 5081 5082 5083 5084 5085
5086 5087 5088 5089 5090 5091 5092 5093 5094 5095 5096 5097 5098 5099 5100
5101 5102 5103 5104 5105 5106 5107 5108 5109 5110 5111 5112 5113 5114 5115
5116 5117 5118 5119 5120 5121 5122 5123 5124 5125 5126 5127 5128 5129 5130
5131 5132 5133 5134 5135 5136 5137 5138 5139 5140 5141 5142 5143 5144 5145
5146 5147 5148 5149 5150 5151 5152 5153 5154 5155 5156 5157 5158 5159 5160
5161 5162 5163 5164 5165 5166 5167 5168 5169 5170 5171 5172 5173 5174 5175
5176 5177 5178 5179 5180 5181 5182 5183 5184 5185 5186 5187 5188 5189 5190
5191 5192 5193 5194 5195 5196 5197 5198 5199 5200 5201 5202 5203 5204 5205
5206 5207 5208 5209 5210 5211 5212 5213 5214 5215 5216 5217 5218 5219 5220
5221 5222 5223 5224 5225 5226 5227 5228 5229 5230 5231 5232 5233 5234 5235
5236 5237 5238 5239 5240 5241 5242 5243 5244 5245 5246 5247 5248 5249 5250
5251 5252 5253 5254 5255 5256 5257 5258 5259 5260 5261 5262 5263 5264 5265
5266 5267 5268 5269 5270 5271 5272 5273 5274 5275 5276 5277 5278 5279 5280
5281 5282 5283 5284 5285 5286 5287 5288 5289 5290 5291 5292 5293 5294 5295
5296 5297 5298 5299 5300 5301 5302 5303 5304 5305 5306 5307 5308 5309 5310
5311 5312 5313 5314 5315 5316 5317 5318 5319 5320 5321 5322 5323 5324 5325
5326 5327 5328 5329 5330 5331 5332 5333 5334 5335 5336 5337 5338 5339 5340
5341 5342 5343 5344 5345 5346 5347 5348 5349 5350 5351 5352 5353 5354 5355
5356 5357 5358 5359 5360 5361 5362 5363 5364 5365 5366 5367 5368 5369 5370
5371 5372 5373 5374 5375 5376 5377 5378 5379 5380 5381 5382 5383 5384 5385
5386 5387 5388 5389 5390 5391 5392 5393 5394 5395 5396 5397 5398 5399 5400
5401 5402 5403 5404 5405 5406 5407 5408 5409 5410 5411 5412 5413 5414 5415
5416 5417 5418 5419 5420 5421 5422 5423 5424 5425 5426 5427 5428 5429 5430
5431 5432 5433 5434 5435 5436 5437 5438 5439 5440 5441 5442 5443 5444 5445
5446 5447 5448 5449 5450 5451 5452 5453 5454 5455 5456 5457 5458 5459 5460
5461 5462 5463 5464 5465 5466 5467 5468 5469 5470 5471 5472 5473 5474 5475
5476 5477 5478 5479 5480 5481 5482 5483 5484 5485 5486 5487 5488 5489 5490
5491 5492 5493 5494 5495 5496 5497 5498 5499 5500 5501 5502 5503 5504 5505
5506 5507 5508 5509 5510 5511 5512 5513 5514 5515 5516 5517 5518 5519 5520
5521 5522 5523 5524 5525 5526 5527 5528 5529 5530 5531 5532 5533 5534 5535
5536 5537 5538 5539 5540 5541 5542 5543 5544 5545 5546 5547 5548 5549 5550
5551 5552 5553 5554 5555 5556 5557 5558 5559 5560 5561 5562 5563 5564 5565
5566 5567 5568 5569 5570 5571 5572 5573 5574 5575 5576 5577 5578 5579 5580
5581 5582 5583 5584 5585 5586 5587 5588 5589 5590 5591 5592 5593 5594 5595
5596 5597 5598 5599 5600 5601 5602 5603 5604 5605 5606 5607 5608 5609 5610
5611 5612 5613 5614 5615 5616 5617 5618 5619 5620 5621 5622 5623 5624 5625
5626 5627 5628 5629 5630 5631 5632 5633 5634 5635 5636 5637 5638 5639 5640
5641 5642 5643 5644 5645 5646 5647 5648 5649 5650 5651 5652 5653 5654 5655
5656 5657 5658 5659 5660 5661 5662 5663 5664 5665 5666 5667 5668 5669 5670
5671 5672 5673 5674 5675 5676 5677 5678 5679 5680 5681 5682 5683 5684 5685
5686 5687 5688 5689 5690 5691 5692 5693 5694 5695 5696 5697 5698 5699 5700
5701 5702 5703 5704 5705 5706 5707 5708 5709 5710 5711 5712 5713 5714 5715
5716 5717 5718 5719 5720 5721 5722 5723 5724 5725 5726 5727 5728 5729 5730
5731 5732 5733 5734 5735 5736 5737 5738 5739 5740 5741 5742 5743 5744 5745
5746 5747 5748 5749 5750 5751 5752 5753 5754 5755 5756 5757 5758 5759 5760
5761 5762 5763 5764 5765 5766 5767 5768 5769 5770 5771 5772 5773 5774 5775
5776 5777 5778 5779 5780 5781 5782 5783 5784 5785 5786 5787 5788 5789 5790
5791 5792 5793 5794 5795 5796 5797 5798 5799 5800 5801 5802 5803 5804 5805
5806 5807 5808 5809 5810 5811 5812 5813 5814 5815 5816 5817 5818 5819 5820
5821 5822 5823 5824 5825 5826 5827 5828 5829 5830 5831 5832 5833 5834 5835
5836 5837 5838 5839 5840 5841 5842 5843 5844 5845 5846 5847 5848 5849 5850
5851 5852 5853 5854 5855 5856 5857 5858 5859 5860 5861 5862 5863 5864 5865
5866 5867 5868 5869 5870 5871 5872 5873 5874 5875 5876 5877 5878 5879 5880
5881 5882 5883 5884 5885 5886 5887 5888 5889 5890 5891 5892 5893 5894 5895
5896 5897 5898 5899 5900 5901 5902 5903 5904 5905 5906 5907 5908 5909 5910
5911 5912 5913 5914 5915 5916 5917 5918 5919 5920 5921 5922 5923 5924 5925
5926 5927 5928 5929 5930 5931 5932 5933 5934 5935 5936 5937 5938 5939 5940
5941 5942 5943 5944 5945 5946 5947 5948 5949 5950 5951 5952 5953 5954 5955
5956 5957 5958 5959 5960 5961 5962 5963 5964 5965 5966 5967 5968 5969 5970
5971 5972 5973 5974 5975 5976 5977 5978 5979 5980 5981 5982 5983 5984 5985
5986 5987 5988 5989 5990 5991 5992 5993 5994 5995 5996 5997 5998 5999 6000
6001 6002 6003 6004 6005 6006 6007 6008 6009 6010 6011 6012 6013 6014 6015
6016 6017 6018 6019 6020 6021 6022 6023 6024 6025 6026 6027 6028 6029 6030
6031 6032 6033 6034 6035 6036 6037 6038 6039 6040 6041 6042 6043 6044 6045
6046 6047 6048 6049 6050 6051 6052 6053 6054 6055 6056 6057 6058 6059 6060
6061 6062 6063 6064 6065 6066 6067 6068 6069 6070 6071 6072 6073 6074 6075
6076 6077 6078 6079 6080 6081 6082 6083 6084 6085 6086 6087 6088 6089 6090
6091 6092 6093 6094 6095 6096 6097 6098 6099 6100 6101 6102 6103 6104 6105
6106 6107 6108 6109 6110 6111 6112 6113 6114 6115 6116 6117 6118 6119 6120
6121 6122 6123 6124 6125 6126 6127 6128 6129 6130 6131 6132 6133 6134 6135
6136 6137 6138 6139 6140 6141 6142 6143 6144 6145 6146 6147 6148 6149 6150
6151 6152 6153 6154 6155 6156 6157 6158 6159 6160 6161 6162 6163 6164 6165
6166 6167 6168 6169 6170 6171 6172 6173 6174 6175 6176 6177 6178 6179 6180
6181 6182 6183 6184 6185 6186 6187 6188 6189 6190 6191 6192 6193 6194 6195
6196 6197 6198 6199 6200 6201 6202 6203 6204 6205 6206 6207 6208 6209 6210
6211 6212 6213 6214 6215 6216 6217 6218 6219 6220 6221 6222 6223 6224 6225
6226 6227 6228 6229 6230 6231 6232 6233 6234 6235 6236 6237 6238 6239 6240
6241 6242 6243 6244 6245 6246 6247 6248 6249 6250 6251 6252 6253 6254 6255
6256 6257 6258 6259 6260 6261 6262 6263 6264 6265 6266 6267 6268 6269 6270
6271 6272 6273 6274 6275 6276 6277 6278 6279 6280 6281 6282 6283 6284 6285
6286 6287 6288 6289 6290 6291 6292 6293 6294 6295 6296 6297 6298 6299 6300
6301 6302 6303 6304 6305 6306 6307 6308 6309 6310 6311 6312 6313 6314 6315
6316 6317 6318 6319 6320 6321 6322 6323 6324 6325 6326 6327 6328 6329 6330
6331 6332 6333 6334 6335 6336 6337 6338 6339 6340 6341 6342 6343 6344 6345
6346 6347 6348 6349 6350 6351 6352 6353 6354 6355 6356 6357 6358 6359 6360
6361 6362 6363 6364 6365 6366 6367 6368 6369 6370 6371 6372 6373 6374 6375
6376 6377 6378 6379 6380 6381 6382 6383 6384 6385 6386 6387 6388 6389 6390
6391 6392 6393 6394 6395 6396 6397 6398 6399 6400 6401 6402 6403 6404 6405
6406 6407 6408 6409 6410 6411 6412 6413 6414 6415 6416 6417 6418 6419 6420
6421 6422 6423 6424 6425 6426 6427 6428 6429 6430 6431 6432 6433 6434 6435
6436 6437 6438 6439 6440 6441 6442 6443 6444 6445 6446 6447 6448 6449 6450
6451 6452 6453 6454 6455 6456 6457 6458 6459 6460 6461 6462 6463 6464 6465
6466 6467 6468 6469 6470 6471 6472 6473 6474 6475 6476 6477 6478 6479 6480
6481 6482 6483 6484 6485 6486 6487 6488 6489 6490 6491 6492 6493 6494 6495
6496 6497 6498 6499 6500 6501 6502 6503 6504 6505 6506 6507 6508 6509 6510
6511 6512 6513 6514 6515 6516 6517 6518 6519 6520 6521 6522 6523 6524 6525
6526 6527 6528 6529 6530 6531 6532 6533 6534 6535 6536 6537 6538 6539 6540
6541 6542 6543 6544 6545 6546 6547 6548 6549 6550 6551 6552 6553 6554 6555
6556 6557 6558 6559 6560 6561 6562 6563 6564 6565 6566 6567 6568 6569 6570
6571 6572 6573 6574 6575 6576 6577 6578 6579 6580 6581 6582 6583 6584 6585
6586 6587 6588 6589 6590 6591 6592 6593 6594 6595 6596 6597 6598 6599 6600
6601 6602 6603 6604 6605 6606 6607 6608 6609 6610 6611 6612 6613 6614 6615
6616 6617 6618 6619 6620 6621 6622 6623 6624 6625 6626 6627 6628 6629 6630
6631 6632 6633 6634 6635 6636 6637 6638 6639 6640 6641 6642 6643 6644 6645
6646 6647 6648 6649 6650 6651 6652 6653 6654 6655 6656 6657 6658 6659 6660
6661 6662 6663 6664 6665 6666 6667 6668 6669 6670 6671 6672 6673 6674 6675
6676 6677 6678 6679 6680 6681 6682 6683 6684 6685 6686 6687 6688 6689 6690
6691 6692 6693 6694 6695 6696 6697 6698 6699 6700 6701 6702 6703 6704 6705
6706 6707 6708 6709 6710 6711 6712 6713 6714 6715 6716 6717 6718 6719 6720
6721 6722 6723 6724 6725 6726 6727 6728 6729 6730 6731 6732 6733 6734 6735
6736 6737 6738 6739 6740 6741 6742 6743 6744 6745 6746 6747 6748 6749 6750
6751 6752 6753 6754 6755 6756 6757 6758 6759 6760 6761 6762 6763 6764 6765
6766 6767 6768 6769 6770 6771 6772 6773 6774 6775 6776 6777 6778 6779 6780
6781 6782 6783 6784 6785 6786 6787 6788 6789 6790 6791 6792 6793 6794 6795
6796 6797 6798 6799 6800 6801 6802 6803 6804 6805 6806 6807 6808 6809 6810
6811 6812 6813 6814 6815 6816 6817 6818 6819 6820 6821 6822 6823 6824 6825
6826 6827 6828 6829 6830 6831 6832 6833 6834 6835 6836 6837 6838 6839 6840
6841 6842 6843 6844 6845 6846 6847 6848 6849 6850 6851 6852 6853 6854 6855
6856 6857 6858 6859 6860 6861 6862 6863 6864 6865 6866 6867 6868 6869 6870
6871 6872 6873 6874 6875 6876 6877 6878 6879 6880 6881 6882 6883 6884 6885
6886 6887 6888 6889 6890 6891 6892 6893 6894 6895 6896 6897 6898 6899 6900
6901 6902 6903 6904 6905 6906 6907 6908 6909 6910 6911 6912 6913 6914 6915
6916 6917 6918 6919 6920 6921 6922 6923 6924 6925 6926 6927 6928 6929 6930
6931 6932 6933 6934 6935 6936 6937 6938 6939 6940 6941 6942 6943 6944 6945
6946 6947 6948 6949 6950 6951 6952 6953 6954 6955 6956 6957 6958 6959 6960
6961 6962 6963 6964 6965 6966 6967 6968 6969 6970 6971 6972 6973 6974 6975
6976 6977 6978 6979 6980 6981 6982 6983 6984 6985 6986 6987 6988 6989 6990
6991 6992 6993 6994 6995 6996 6997 6998 6999 7000 7001 7002 7003 7004 7005
7006 7007 7008 7009 7010 7011 7012 7013 7014 7015 7016 7017 7018 7019 7020
7021 7022 7023 7024 7025 7026 7027 7028 7029 7030 7031 7032 7033 7034 7035
7036 7037 7038 7039 7040 7041 7042 7043 7044 7045 7046 7047 7048 7049 7050
7051 7052 7053 7054 7055 7056 7057 7058 7059 7060 7061 7062 7063 7064 7065
7066 7067 7068 7069 7070 7071 7072 7073 7074 7075 7076 7077 7078 7079 7080
7081 7082 7083 7084 7085 7086 7087 7088 7089 7090 7091 7092 7093 7094 7095
7096 7097 7098 7099 7100 7101 7102 7103 7104 7105 7106 7107 7108 7109 7110
7111 7112 7113 7114 7115 7116 7117 7118 7119 7120 7121 7122 7123 7124 7125
7126 7127 7128 7129 7130 7131 7132 7133 7134 7135 7136 7137 7138 7139 7140
7141 7142 7143 7144 7145 7146 7147 7148 7149 7150 7151 7152 7153 7154 7155
7156 7157 7158 7159 7160 7161 7162 7163 7164 7165 7166 7167 7168 7169 7170
7171 7172 7173 7174 7175 7176 7177 7178 7179 7180 7181 7182 7183 7184 7185
7186 7187 7188 7189 7190 7191 7192 7193 7194 7195 7196 7197 7198 7199 7200
7201 7202 7203 7204 7205 7206 7207 7208 7209 7210 7211 7212 7213 7214 7215
7216 7217 7218 7219 7220 7221 7222 7223 7224 7225 7226 7227 7228 7229 7230
7231 7232 7233 7234 7235 7236 7237 7238 7239 7240 7241 7242 7243 7244 7245
7246 7247 7248 7249 7250 7251 7252 7253 7254 7255 7256 7257 7258 7259 7260
7261 7262 7263 7264 7265 7266 7267 7268 7269 7270 7271 7272 7273 7274 7275
7276 7277 7278 7279 7280 7281 7282 7283 7284 7285 7286 7287 7288 7289 7290
7291 7292 7293 7294 7295 7296 7297 7298 7299 7300 7301 7302 7303 7304 7305
7306 7307 7308 7309 7310 7311 7312 7313 7314 7315 7316 7317 7318 7319 7320
7321 7322 7323 7324 7325 7326 7327 7328 7329 7330 7331 7332 7333 7334 7335
7336 7337 7338 7339 7340 7341 7342 7343 7344 7345 7346 7347 7348 7349 7350
7351 7352 7353 7354 7355 7356 7357 7358 7359 7360 7361 7362 7363 7364 7365
7366 7367 7368 7369 7370 7371 7372 7373 7374 7375 7376 7377 7378 7379 7380
7381 7382 7383 7384 7385 7386 7387 7388 7389 7390 7391 7392 7393 7394 7395
7396 7397 7398 7399 7400 7401 7402 7403 7404 7405 7406 7407 7408 7409 7410
7411 7412 7413 7414 7415 7416 7417 7418 7419 7420 7421 7422 7423 7424 7425
7426 7427 7428 7429 7430 7431 7432 7433 7434 7435 7436 7437 7438 7439 7440
7441 7442 7443 7444 7445 7446 7447 7448 7449 7450 7451 7452 7453 7454 7455
7456 7457 7458 7459 7460 7461 7462 7463 7464 7465 7466 7467 7468 7469 7470
7471 7472 7473 7474 7475 7476 7477 7478 7479 7480 7481 7482 7483 7484 7485
7486 7487 7488 7489 7490 7491 7492 7493 7494 7495 7496 7497 7498 7499 7500
7501 7502 7503 7504 7505 7506 7507 7508 7509 7510 7511 7512 7513 7514 7515
7516 7517 7518 7519 7520 7521 7522 7523 7524 7525 7526 7527 7528 7529 7530
7531 7532 7533 7534 7535 7536 7537 7538 7539 7540 7541 7542 7543 7544 7545
7546 7547 7548 7549 7550 7551 7552 7553 7554 7555 7556 7557 7558 7559 7560
7561 7562 7563 7564 7565 7566 7567 7568 7569 7570 7571 7572 7573 7574 7575
7576 7577 7578 7579 7580 7581 7582 7583 7584 7585 7586 7587 7588 7589 7590
7591 7592 7593 7594 7595 7596 7597 7598 7599 7600 7601 7602 7603 7604 7605
7606 7607 7608 7609 7610 7611 7612 7613 7614 7615 7616 7617 7618 7619 7620
7621 7622 7623 7624 7625 7626 7627 7628 7629 7630 7631 7632 7633 7634 7635
7636 7637 7638 7639 7640 7641 7642 7643 7644 7645 7646 7647 7648 7649 7650
7651 7652 7653 7654 7655 7656 7657 7658 7659 7660 7661 7662 7663 7664 7665
7666 7667 7668 7669 7670 7671 7672 7673 7674 7675 7676 7677 7678 7679 7680
7681 7682 7683 7684 7685 7686 7687 7688 7689 7690 7691 7692 7693 7694 7695
7696 7697 7698 7699 7700 7701 7702 7703 7704 7705 7706 7707 7708 7709 7710
7711 7712 7713 7714 7715 7716 7717 7718 7719 7720 7721 7722 7723 7724 7725
7726 7727 7728 7729 7730 7731 7732 7733 7734 7735 7736 7737 7738 7739 7740
7741 7742 7743 7744 7745 7746 7747 7748 7749 7750 7751 7752 7753 7754 7755
7756 7757 7758 7759 7760 7761 7762 7763 7764 7765 7766 7767 7768 7769 7770
7771 7772 7773 7774 7775 7776 7777 7778 7779 7780 7781 7782 7783 7784 7785
7786 7787 7788 7789 7790 7791 7792 7793 7794 7795 7796 7797 7798 7799 7800
7801 7802 7803 7804 7805 7806 7807 7808 7809 7810 7811 7812 7813 7814 7815
7816 7817 7818 7819 7820 7821 7822 7823 7824 7825 7826 7827 7828 7829 7830
7831 7832 7833 7834 7835 7836 7837 7838 7839 7840 7841 7842 7843 7844 7845
7846 7847 7848 7849 7850 7851 7852 7853 7854 7855 7856 7857 7858 7859 7860
7861 7862 7863 7864 7865 7866 7867 7868 7869 7870 7871 7872 7873 7874 7875
7876 7877 7878 7879 7880 7881 7882 7883 7884 7885 7886 7887 7888 7889 7890
7891 7892 7893 7894 7895 7896 7897 7898 7899 7900 7901 7902 7903 7904 7905
7906 7907 7908 7909 7910 7911 7912 7913 7914 7915 7916 7917 7918 7919 7920
7921 7922 7923 7924 7925 7926 7927 7928 7929 7930 7931 7932 7933 7934 7935
7936 7937 7938 7939 7940 7941 7942 7943 7944 7945 7946 7947 7948 7949 7950
7951 7952 7953 7954 7955 7956 7957 7958 7959 7960 7961 7962 7963 7964 7965
7966 7967 7968 7969 7970 7971 7972 7973 7974 7975 7976 7977 7978 7979 7980
7981 7982 7983 7984 7985 7986 7987 7988 7989 7990 7991 7992 7993 7994 7995
7996 7997 7998 7999 8000 8001 8002 8003 8004 8005 8006 8007 8008 8009 8010
8011 8012 8013 8014 8015 8016 8017 8018 8019 8020 8021 8022 8023 8024 8025
8026 8027 8028 8029 8030 8031 8032 8033 8034 8035 8036 8037 8038 8039 8040
8041 8042 8043 8044 8045 8046 8047 8048 8049 8050 8051 8052 8053 8054 8055
8056 8057 8058 8059 8060 8061 8062 8063 8064 8065 8066 8067 8068 8069 8070
8071 8072 8073 8074 8075 8076 8077 8078 8079 8080 8081 8082 8083 8084 8085
8086 8087 8088 8089 8090 8091 8092 8093 8094 8095 8096 8097 8098 8099 8100
8101 8102 8103 8104 8105 8106 8107 8108 8109 8110 8111 8112 8113 8114 8115
8116 8117 8118 8119 8120 8121 8122 8123 8124 8125 8126 8127 8128 8129 8130
8131 8132 8133 8134 8135 8136 8137 8138 8139 8140 8141 8142 8143 8144 8145
8146 8147 8148 8149 8150 8151 8152 8153 8154 8155 8156 8157 8158 8159 8160
8161 8162 8163 8164 8165 8166 8167 8168 8169 8170 8171 8172 8173 8174 8175
8176 8177 8178 8179 8180 8181 8182 8183 8184 8185 8186 8187 8188 8189 8190
8191 8192 8193 8194 8195 8196 8197 8198 8199 8200 8201 8202 8203 8204 8205
8206 8207 8208 8209 8210 8211 8212 8213 8214 8215 8216 8217 8218 8219 8220
8221 8222 8223 8224 8225 8226 8227 8228 8229 8230 8231 8232 8233 8234 8235
8236 8237 8238 8239 8240 8241 8242 8243 8244 8245 8246 8247 8248 8249 8250
8251 8252 8253 8254 8255 8256 8257 8258 8259 8260 8261 8262 8263 8264 8265
8266 8267 8268 8269 8270 8271 8272 8273 8274 8275 8276 8277 8278 8279 8280
8281 8282 8283 8284 8285 8286 8287 8288 8289 8290 8291 8292 8293 8294 8295
8296 8297 8298 8299 8300 8301 8302 8303 8304 8305 8306 8307 8308 8309 8310
8311 8312 8313 8314 8315 8316 8317 8318 8319 8320 8321 8322 8323 8324 8325
8326 8327 8328 8329 8330 8331 8332 8333 8334 8335 8336 8337 8338 8339 8340
8341 8342 8343 8344 8345 8346 8347 8348 8349 8350 8351 8352 8353 8354 8355
8356 8357 8358 8359 8360 8361 8362 8363 8364 8365 8366 8367 8368 8369 8370
8371 8372 8373 8374 8375 8376 8377 8378 8379 8380 8381 8382 8383 8384 8385
8386 8387 8388 8389 8390 8391 8392 8393 8394 8395 8396 8397 8398 8399 8400
8401 8402 8403 8404 8405 8406 8407 8408 8409 8410 8411 8412 8413 8414 8415
8416 8417 8418 8419 8420 8421 8422 8423 8424 8425 8426 8427 8428 8429 8430
8431 8432 8433 8434 8435 8436 8437 8438 8439 8440 8441 8442 8443 8444 8445
8446 8447 8448 8449 8450 8451 8452 8453 8454 8455 8456 8457 8458 8459 8460
8461 8462 8463 8464 8465 8466 8467 8468 8469 8470 8471 8472 8473 8474 8475
8476 8477 8478 8479 8480 8481 8482 8483 8484 8485 8486 8487 8488 8489 8490
8491 8492 8493 8494 8495 8496 8497 8498 8499 8500 8501 8502 8503 8504 8505
8506 8507 8508 8509 8510 8511 8512 8513 8514 8515 8516 8517 8518 8519 8520
8521 8522 8523 8524 8525 8526 8527 8528 8529 8530 8531 8532 8533 8534 8535
8536 8537 8538 8539 8540 8541 8542 8543 8544 8545 8546 8547 8548 8549 8550
8551 8552 8553 8554 8555 8556 8557 8558 8559 8560 8561 8562 8563 8564 8565
8566 8567 8568 8569 8570 8571 8572 8573 8574 8575 8576 8577 8578 8579 8580
8581 8582 8583 8584 8585 8586 8587 8588 8589 8590 8591 8592 8593 8594 8595
8596 8597 8598 8599 8600 8601 8602 8603 8604 8605 8606 8607 8608 8609 8610
8611 8612 8613 8614 8615 8616 8617 8618 8619 8620 8621 8622 8623 8624 8625
8626 8627 8628 8629 8630 8631 8632 8633 8634 8635 8636 8637 8638 8639 8640
8641 8642 8643 8644 8645 8646 8647 8648 8649 8650 8651 8652 8653 8654 8655
8656 8657 8658 8659 8660 8661 8662 8663 8664 8665 8666 8667 8668 8669 8670
8671 8672 8673 8674 8675 8676 8677 8678 8679 8680 8681 8682 8683 8684 8685
8686 8687 8688 8689 8690 8691 8692 8693 8694 8695 8696 8697 8698 8699 8700
8701 8702 8703 8704 8705 8706 8707 8708 8709 8710 8711 8712 8713 8714 8715
8716 8717 8718 8719 8720 8721 8722 8723 8724 8725 8726 8727 8728 8729 8730
8731 8732 8733 8734 8735 8736 8737 8738 8739 8740 8741 8742 8743 8744 8745
8746 8747 8748 8749 8750 8751 8752 8753 8754 8755 8756 8757 8758 8759 8760
8761 8762 8763 8764 8765 8766 8767 8768 8769 8770 8771 8772 8773 8774 8775
8776 8777 8778 8779 8780 8781 8782 8783 8784 8785 8786 8787 8788 8789 8790
8791 8792 8793 8794 8795 8796 8797 8798 8799 8800 8801 8802 8803 8804 8805
8806 8807 8808 8809 8810 8811 8812 8813 8814 8815 8816 8817 8818 8819 8820
8821 8822 8823 8824 8825 8826 8827 8828 8829 8830 8831 8832 8833 8834 8835
8836 8837 8838 8839 8840 8841 8842 8843 8844 8845 8846 8847 8848 8849 8850
8851 8852 8853 8854 8855 8856 8857 8858 8859 8860 8861 8862 8863 8864 8865
8866 8867 8868 8869 8870 8871 8872 8873 8874 8875 8876 8877 8878 8879 8880
8881 8882 8883 8884 8885 8886 8887 8888 8889 8890 8891 8892 8893 8894 8895
8896 8897 8898 8899 8900 8901 8902 8903 8904 8905 8906 8907 8908 8909 8910
8911 8912 8913 8914 8915 8916 8917 8918 8919 8920 8921 8922 8923 8924 8925
8926 8927 8928 8929 8930 8931 8932 8933 8934 8935 8936 8937 8938 8939 8940
8941 8942 8943 8944 8945 8946 8947 8948 8949 8950 8951 8952 8953 8954 8955
8956 8957 8958 8959 8960 8961 8962 8963 8964 8965 8966 8967 8968 8969 8970
8971 8972 8973 8974 8975 8976 8977 8978 8979 8980 8981 8982 8983 8984 8985
8986 8987 8988 8989 8990 8991 8992 8993 8994 8995 8996 8997 8998 8999 9000
9001 9002 9003 9004 9005 9006 9007 9008 9009 9010 9011 9012 9013 9014 9015
9016 9017 9018 9019 9020 9021 9022 9023 9024 9025 9026 9027 9028 9029 9030
9031 9032 9033 9034 9035 9036 9037 9038 9039 9040 9041 9042 9043 9044 9045
9046 9047 9048 9049 9050 9051 9052 9053 9054 9055 9056 9057 9058 9059 9060
9061 9062 9063 9064 9065 9066 9067 9068 9069 9070 9071 9072 9073 9074 9075
9076 9077 9078 9079 9080 9081 9082 9083 9084 9085 9086 9087 9088 9089 9090
9091 9092 9093 9094 9095 9096 9097 9098 9099 9100 9101 9102 9103 9104 9105
9106 9107 9108 9109 9110 9111 9112 9113 9114 9115 9116 9117 9118 9119 9120
9121 9122 9123 9124 9125 9126 9127 9128 9129 9130 9131 9132 9133 9134 9135
9136 9137 9138 9139 9140 9141 9142 9143 9144 9145 9146 9147 9148 9149 9150
9151 9152 9153 9154 9155 9156 9157 9158 9159 9160 9161 9162 9163 9164 9165
9166 9167 9168 9169 9170 9171 9172 9173 9174 9175 9176 9177 9178 9179 9180
9181 9182 9183 9184 9185 9186 9187 9188 9189 9190 9191 9192 9193 9194 9195
9196 9197 9198 9199 9200 9201 9202 9203 9204 9205 9206 9207 9208 9209 9210
9211 9212 9213 9214 9215 9216 9217 9218 9219 9220 9221 9222 9223 9224 9225
9226 9227 9228 9229 9230 9231 9232 9233 9234 9235 9236 9237 9238 9239 9240
9241 9242 9243 9244 9245 9246 9247 9248 9249 9250 9251 9252 9253 9254 9255
9256 9257 9258 9259 9260 9261 9262 9263 9264 9265 9266 9267 9268 9269 9270
9271 9272 9273 9274 9275 9276 9277 9278 9279 9280 9281 9282 9283 9284 9285
9286 9287 9288 9289 9290 9291 9292 9293 9294 9295 9296 9297 9298 9299 9300
9301 9302 9303 9304 9305 9306 9307 9308 9309 9310 9311 9312 9313 9314 9315
9316 9317 9318 9319 9320 9321 9322 9323 9324 9325 9326 9327 9328 9329 9330
9331 9332 9333 9334 9335 9336 9337 9338 9339 9340 9341 9342 9343 9344 9345
9346 9347 9348 9349 9350 9351 9352 9353 9354 9355 9356 9357 9358 9359 9360
9361 9362 9363 9364 9365 9366 9367 9368 9369 9370 9371 9372 9373 9374 9375
9376 9377 9378 9379 9380 9381 9382 9383 9384 9385 9386 9387 9388 9389 9390
9391 9392 9393 9394 9395 9396 9397 9398 9399 9400 9401 9402 9403 9404 9405
9406 9407 9408 9409 9410 9411 9412 9413 9414 9415 9416 9417 9418 9419 9420
9421 9422 9423 9424 9425 9426 9427 9428 9429 9430 9431 9432 9433 9434 9435
9436 9437 9438 9439 9440 9441 9442 9443 9444 9445 9446 9447 9448 9449 9450
9451 9452 9453 9454 9455 9456 9457 9458 9459 9460 9461 9462 9463 9464 9465
9466 9467 9468 9469 9470 9471 9472 9473 9474 9475 9476 9477 9478 9479 9480
9481 9482 9483 9484 9485 9486 9487 9488 9489 9490 9491 9492 9493 9494 9495
9496 9497 9498 9499 9500 9501 9502 9503 9504 9505 9506 9507 9508 9509 9510
9511 9512 9513 9514 9515 9516 9517 9518 9519 9520 9521 9522 9523 9524 9525
9526 9527 9528 9529 9530 9531 9532 9533 9534 9535 9536 9537 9538 9539 9540
9541 9542 9543 9544 9545 9546 9547 9548 9549 9550 9551 9552 9553 9554 9555
9556 9557 9558 9559 9560 9561 9562 9563 9564 9565 9566 9567 9568 9569 9570
9571 9572 9573 9574 9575 9576 9577 9578 9579 9580 9581 9582 9583 9584 9585
9586 9587 9588 9589 9590 9591 9592 9593 9594 9595 9596 9597 9598 9599 9600
9601 9602 9603 9604 9605 9606 9607 9608 9609 9610 9611 9612 9613 9614 9615
9616 9617 9618 9619 9620 9621 9622 9623 9624 9625 9626 9627 9628 9629 9630
9631 9632 9633 9634 9635 9636 9637 9638 9639 9640 9641 9642 9643 9644 9645
9646 9647 9648 9649 9650 9651 9652 9653 9654 9655 9656 9657 9658 9659 9660
9661 9662 9663 9664 9665 9666 9667 9668 9669 9670 9671 9672 9673 9674 9675
9676 9677 9678 9679 9680 9681 9682 9683 9684 9685 9686 9687 9688 9689 9690
9691 9692 9693 9694 9695 9696 9697 9698 9699 9700 9701 9702 9703 9704 9705
9706 9707 9708 9709 9710 9711 9712 9713 9714 9715 9716 9717 9718 9719 9720
9721 9722 9723 9724 9725 9726 9727 9728 9729 9730 9731 9732 9733 9734 9735
9736 9737 9738 9739 9740 9741 9742 9743 9744 9745 9746 9747 9748 9749 9750
9751 9752 9753 9754 9755 9756 9757 9758 9759 9760 9761 9762 9763 9764 9765
9766 9767 9768 9769 9770 9771 9772 9773 9774 9775 9776 9777 9778 9779 9780
9781 9782 9783 9784 9785 9786 9787 9788 9789 9790 9791 9792 9793 9794 9795
9796 9797 9798 9799 9800 9801 9802 9803 9804 9805 9806 9807 9808 9809 9810
9811 9812 9813 9814 9815 9816 9817 9818 9819 9820 9821 9822 9823 9824 9825
9826 9827 9828 9829 9830 9831 9832 9833 9834 9835 9836 9837 9838 9839 9840
9841 9842 9843 9844 9845 9846 9847 9848 9849 9850 9851 9852 9853 9854 9855
9856 9857 9858 9859 9860 9861 9862 9863 9864 9865 9866 9867 9868 9869 9870
9871 9872 9873 9874 9875 9876 9877 9878 9879 9880 9881 9882 9883 9884 9885
9886 9887 9888 9889 9890 9891 9892 9893 9894 9895 9896 9897 9898 9899 9900
9901 9902 9903 9904 9905 9906 9907 9908 9909 9910 9911 9912 9913 9914 9915
9916 9917 9918 9919 9920 9921 9922 9923 9924 9925 9926 9927 9928 9929 9930
9931 9932 9933 9934 9935 9936 9937 9938 9939 9940 9941 9942 9943 9944 9945
9946 9947 9948 9949 9950 9951 9952 9953 9954 9955 9956 9957 9958 9959 9960
9961 9962 9963 9964 9965 9966 9967 9968 9969 9970 9971 9972 9973 9974 9975
9976 9977 9978 9979 9980 9981 9982 9983 9984 9985 9986 9987 9988 9989 9990
9991 9992 9993 9994 9995 9996 9997 9998 9999 10000 10001 10002 10003 10004 10005
10006 10007 10008 10009 10010 10011 10012 10013 10014 10015 10016 10017 10018 10019 10020
10021 10022 10023 10024 10025 10026 10027 10028 10029 10030 10031 10032 10033 10034 10035
10036 10037 10038 10039 10040 10041 10042 10043 10044 10045 10046 10047 10048 10049 10050
10051 10052 10053 10054 10055 10056 10057 10058 10059 10060 10061 10062 10063 10064 10065
10066 10067 10068 10069 10070 10071 10072 10073 10074 10075 10076 10077 10078 10079 10080
10081 10082 10083 10084 10085 10086 10087 10088 10089 10090 10091 10092 10093 10094 10095
10096 10097 10098 10099 10100 10101 10102 10103 10104 10105 10106 10107 10108 10109 10110
10111 10112 10113 10114 10115 10116 10117 10118 10119 10120 10121 10122 10123 10124 10125
10126 10127 10128 10129 10130 10131 10132 10133 10134 10135 10136 10137 10138 10139 10140
10141 10142 10143 10144 10145 10146 10147 10148 10149 10150 10151 10152 10153 10154 10155
10156 10157 10158 10159 10160 10161 10162 10163 10164 10165 10166 10167 10168 10169 10170
10171 10172 10173 10174 10175 10176 10177 10178 10179 10180 10181 10182 10183 10184 10185
10186 10187 10188 10189 10190 10191 10192 10193 10194 10195 10196 10197 10198 10199 10200
10201 10202 10203 10204 10205 10206 10207 10208 10209 10210 10211 10212 10213 10214 10215
10216 10217 10218 10219 10220 10221 10222 10223 10224 10225 10226 10227 10228 10229 10230
10231 10232 10233 10234 10235 10236 10237 10238 10239 10240 10241 10242 10243 10244 10245
10246 10247 10248 10249 10250 10251 10252 10253 10254 10255 10256 10257 10258 10259 10260
10261 10262 10263 10264 10265 10266 10267 10268 10269 10270 10271 10272 10273 10274 10275
10276 10277 10278 10279 10280 10281 10282 10283 10284 10285 10286 10287 10288 10289 10290
10291 10292 10293 10294 10295 10296 10297 10298 10299 10300 10301 10302 10303 10304 10305
10306 10307 10308 10309 10310 10311 10312 10313 10314 10315 10316 10317 10318 10319 10320
10321 10322 10323 10324 10325 10326 10327 10328 10329 10330 10331 10332 10333 10334 10335
10336 10337 10338 10339 10340 10341 10342 10343 10344 10345 10346 10347 10348 10349 10350
10351 10352 10353 10354 10355 10356 10357 10358 10359 10360 10361 10362 10363 10364 10365
10366 10367 10368 10369 10370 10371 10372 10373 10374 10375 10376 10377 10378 10379 10380
10381 10382 10383 10384 10385 10386 10387 10388 10389 10390 10391 10392 10393 10394 10395
10396 10397 10398 10399 10400 10401 10402 10403 10404 10405 10406 10407 10408 10409 10410
10411 10412 10413 10414 10415 10416 10417 10418 10419 10420 10421 10422 10423 10424 10425
10426 10427 10428 10429 10430 10431 10432 10433 10434 10435 10436 10437 10438 10439 10440
10441 10442 10443 10444 10445 10446 10447 10448 10449 10450 10451 10452 10453 10454 10455
10456 10457 10458 10459 10460 10461 10462 10463 10464 10465 10466 10467 10468 10469 10470
10471 10472 10473 10474 10475 10476 10477 10478 10479 10480 10481 10482 10483 10484 10485
10486 10487 10488 10489 10490 10491 10492 10493 10494 10495 10496 10497 10498 10499 10500
10501 10502 10503 10504 10505 10506 10507 10508 10509 10510 10511 10512 10513 10514 10515
10516 10517 10518 10519 10520 10521 10522 10523 10524 10525 10526 10527 10528 10529 10530
10531 10532 10533 10534 10535 10536 10537 10538 10539 10540 10541 10542 10543 10544 10545
10546 10547 10548 10549 10550 10551 10552 10553 10554 10555 10556 10557 10558 10559 10560
10561 10562 10563 10564 10565 10566 10567 10568 10569 10570 10571 10572 10573 10574 10575
10576 10577 10578 10579 10580 10581 10582 10583 10584 10585 10586 10587 10588 10589 10590
10591 10592 10593 10594 10595 10596 10597 10598 10599 10600 10601 10602 10603 10604 10605
10606 10607 10608 10609 10610 10611 10612 10613 10614 10615 10616 10617 10618 10619 10620
10621 10622 10623 10624 10625 10626 10627 10628 10629 10630 10631 10632 10633 10634 10635
10636 10637 10638 10639 10640 10641 10642 10643 10644 10645 10646 10647 10648 10649 10650
10651 10652 10653 10654 10655 10656 10657 10658 10659 10660 10661 10662 10663 10664 10665
10666 10667 10668 10669 10670 10671 10672 10673 10674 10675 10676 10677 10678 10679 10680
10681 10682 10683 10684 10685 10686 10687 10688 10689 10690 10691 10692 10693 10694 10695
10696 10697 10698 10699 10700 10701 10702 10703 10704 10705 10706 10707 10708 10709 10710
10711 10712 10713 10714 10715 10716 10717 10718 10719 10720 10721 10722 10723 10724 10725
10726 10727 10728 10729 10730 10731 10732 10733 10734 10735 10736 10737 10738 10739 10740
10741 10742 10743 10744 10745 10746 10747 10748 10749 10750 10751 10752 10753 10754 10755
10756 10757 10758 10759 10760 10761 10762 10763 10764 10765 10766 10767 10768 10769 10770
10771 10772 10773 10774 10775 10776 10777 10778 10779 10780 10781 10782 10783 10784 10785
10786 10787 10788 10789 10790 10791 10792 10793 10794 10795 10796 10797 10798 10799 10800
10801 10802 10803 10804 10805 10806 10807 10808 10809 10810 10811 10812 10813 10814 10815
10816 10817 10818 10819 10820 10821 10822 10823 10824 10825 10826 10827 10828 10829 10830
10831 10832 10833 10834 10835 10836 10837 10838 10839 10840 10841 10842 10843 10844 10845
10846 10847 10848 10849 10850 10851 10852 10853 10854 10855 10856 10857 10858 10859 10860
10861 10862 10863 10864 10865 10866 10867 10868 10869 10870 10871 10872 10873 10874 10875
10876 10877 10878 10879 10880 10881 10882 10883 10884 10885 10886 10887 10888 10889 10890
10891 10892 10893 10894 10895 10896 10897 10898 10899 10900 10901 10902 10903 10904 10905
10906 10907 10908 10909 10910 10911 10912 10913 10914 10915 10916 10917 10918 10919 10920
10921 10922 10923 10924 10925 10926 10927 10928 10929 10930 10931 10932 10933 10934 10935
10936 10937 10938 10939 10940 10941 10942 10943 10944 10945 10946 10947 10948 10949 10950
10951 10952 10953 10954 10955 10956 10957 10958 10959 10960 10961 10962 10963 10964 10965
10966 10967 10968 10969 10970 10971 10972 10973 10974 10975 10976 10977 10978 10979 10980
10981 10982 10983 10984 10985 10986 10987 10988 10989 10990 10991 10992 10993 10994 10995
10996 10997 10998 10999 11000 11001 11002 11003 11004 11005 11006 11007 11008 11009 11010
11011 11012 11013 11014 11015 11016 11017 11018 11019 11020 11021 11022 11023 11024 11025
11026 11027 11028 11029 11030 11031 11032 11033 11034 11035 11036 11037 11038 11039 11040
11041 11042 11043 11044 11045 11046 11047 11048 11049 11050 11051 11052 11053 11054 11055
11056 11057 11058 11059 11060 11061 11062 11063 11064 11065 11066 11067 11068 11069 11070
11071 11072 11073 11074 11075 11076 11077 11078 11079 11080 11081 11082 11083 11084 11085
11086 11087 11088 11089 11090 11091 11092 11093 11094 11095 11096 11097 11098 11099 11100
11101 11102 11103 11104 11105 11106 11107 11108 11109 11110 11111 11112 11113 11114 11115
11116 11117 11118 11119 11120 11121 11122 11123 11124 11125 11126 11127 11128 11129 11130
11131 11132 11133 11134 11135 11136 11137 11138 11139 11140 11141 11142 11143 11144 11145
11146 11147 11148 11149 11150 11151 11152 11153 11154 11155 11156 11157 11158 11159 11160
11161 11162 11163 11164 11165 11166 11167 11168 11169 11170 11171 11172 11173 11174 11175
11176 11177 11178 11179 11180 11181 11182 11183 11184 11185 11186 11187 11188 11189 11190
11191 11192 11193 11194 11195 11196 11197 11198 11199 11200 11201 11202 11203 11204 11205
11206 11207 11208 11209 11210 11211 11212 11213 11214 11215 11216 11217 11218 11219 11220
11221 11222 11223 11224 11225 11226 11227 11228 11229 11230 11231 11232 11233 11234 11235
11236 11237 11238 11239 11240 11241 11242 11243 11244 11245 11246 11247 11248 11249 11250
11251 11252 11253 11254 11255 11256 11257 11258 11259 11260 11261 11262 11263 11264 11265
11266 11267 11268 11269 11270 11271 11272 11273 11274 11275 11276 11277 11278 11279 11280
11281 11282 11283 11284 11285 11286 11287 11288 11289 11290 11291 11292 11293 11294 11295
11296 11297 11298 11299 11300 11301 11302 11303 11304 11305 11306 11307 11308 11309 11310
11311 11312 11313 11314 11315 11316 11317 11318 11319 11320 11321 11322 11323 11324 11325
11326 11327 11328 11329 11330 11331 11332 11333 11334 11335 11336 11337 11338 11339 11340
11341 11342 11343 11344 11345 11346 11347 11348 11349 11350 11351 11352 11353 11354 11355
11356 11357 11358 11359 11360 11361 11362 11363 11364 11365 11366 11367 11368 11369 11370
11371 11372 11373 11374 11375 11376 11377 11378 11379 11380 11381 11382 11383 11384 11385
11386 11387 11388 11389 11390 11391 11392 11393 11394 11395 11396 11397 11398 11399 11400
11401 11402 11403 11404 11405 11406 11407 11408 11409 11410 11411 11412 11413 11414 11415
11416 11417 11418 11419 11420 11421 11422 11423 11424 11425 11426 11427 11428 11429 11430
11431 11432 11433 11434 11435 11436 11437 11438 11439 11440 11441 11442 11443 11444 11445
11446 11447 11448 11449 11450 11451 11452 11453 11454 11455 11456 11457 11458 11459 11460
11461 11462 11463 11464 11465 11466 11467 11468 11469 11470 11471 11472 11473 11474 11475
11476 11477 11478 11479 11480 11481 11482 11483 11484 11485 11486 11487 11488 11489 11490
11491 11492 11493 11494 11495 11496 11497 11498 11499 11500 11501 11502 11503 11504 11505
11506 11507 11508 11509 11510 11511 11512 11513 11514 11515 11516 11517 11518 11519 11520
11521 11522 11523 11524 11525 11526 11527 11528 11529 11530 11531 11532 11533 11534 11535
11536 11537 11538 11539 11540 11541 11542 11543 11544 11545 11546 11547 11548 11549 11550
11551 11552 11553 11554 11555 11556 11557 11558 11559 11560 11561 11562 11563 11564 11565
11566 11567 11568 11569 11570 11571 11572 11573 11574 11575 11576 11577 11578 11579 11580
11581 11582 11583 11584 11585 11586 11587 11588 11589 11590 11591 11592 11593 11594 11595
11596 11597 11598 11599 11600 11601 11602 11603 11604 11605 11606 11607 11608 11609 11610
11611 11612 11613 11614 11615 11616 11617 11618 11619 11620 11621 11622 11623 11624 11625
11626 11627 11628 11629 11630 11631 11632 11633 11634 11635 11636 11637 11638 11639 11640
11641 11642 11643 11644 11645 11646 11647 11648 11649 11650 11651 11652 11653 11654 11655
11656 11657 11658 11659 11660 11661 11662 11663 11664 11665 11666 11667 11668 11669 11670
11671 11672 11673 11674 11675 11676 11677 11678 11679 11680 11681 11682 11683 11684 11685
11686 11687 11688 11689 11690 11691 11692 11693 11694 11695 11696 11697 11698 11699 11700
11701 11702 11703 11704 11705 11706 11707 11708 11709 11710 11711 11712 11713 11714 11715
11716 11717 11718 11719 11720 11721 11722 11723 11724 11725 11726 11727 11728 11729 11730
11731 11732 11733 11734 11735 11736 11737 11738 11739 11740 11741 11742 11743 11744 11745
11746 11747 11748 11749 11750 11751 11752 11753 11754 11755 11756 11757 11758 11759 11760
11761 11762 11763 11764 11765 11766 11767 11768 11769 11770 11771 11772 11773 11774 11775
11776 11777 11778 11779 11780 11781 11782 11783 11784 11785 11786 11787 11788 11789 11790
11791 11792 11793 11794 11795 11796 11797 11798 11799 11800 11801 11802 11803 11804 11805
11806 11807 11808 11809 11810 11811 11812 11813 11814 11815 11816 11817 11818 11819 11820
11821 11822 11823 11824 11825 11826 11827 11828 11829 11830 11831 11832 11833 11834 11835
11836 11837 11838 11839 11840 11841 11842 11843 11844 11845 11846 11847 11848 11849 11850
11851 11852 11853 11854 11855 11856 11857 11858 11859 11860 11861 11862 11863 11864 11865
11866 11867 11868 11869 11870 11871 11872 11873 11874 11875 11876 11877 11878 11879 11880
11881 11882 11883 11884 11885 11886 11887 11888 11889 11890 11891 11892 11893 11894 11895
11896 11897 11898 11899 11900 11901 11902 11903 11904 11905 11906 11907 11908 11909 11910
11911 11912 11913 11914 11915 11916 11917 11918 11919 11920 11921 11922 11923 11924 11925
11926 11927 11928 11929 11930 11931 11932 11933 11934 11935 11936 11937 11938 11939 11940
11941 11942 11943 11944 11945 11946 11947 11948 11949 11950 11951 11952 11953 11954 11955
11956 11957 11958 11959 11960 11961 11962 11963 11964 11965 11966 11967 11968 11969 11970
11971 11972 11973 11974 11975 11976 11977 11978 11979 11980 11981 11982 11983 11984 11985
11986 11987 11988 11989 11990 11991 11992 11993 11994 11995 11996 11997 11998 11999 12000
12001 12002 12003 12004 12005 12006 12007 12008 12009 12010 12011 12012 12013 12014 12015
12016 12017 12018 12019 12020 12021 12022 12023 12024 12025 12026 12027 12028 12029 12030
12031 12032 12033 12034 12035 12036 12037 12038 12039 12040 12041 12042 12043 12044 12045
12046 12047 12048 12049 12050 12051 12052 12053 12054 12055 12056 12057 12058 12059 12060
12061 12062 12063 12064 12065 12066 12067 12068 12069 12070 12071 12072 12073 12074 12075
12076 12077 12078 12079 12080 12081 12082 12083 12084 12085 12086 12087 12088 12089 12090
12091 12092 12093 12094 12095 12096 12097 12098 12099 12100 12101 12102 12103 12104 12105
12106 12107 12108 12109 12110 12111 12112 12113 12114 12115 12116 12117 12118 12119 12120
12121 12122 12123 12124 12125 12126 12127 12128 12129 12130 12131 12132 12133 12134 12135
12136 12137 12138 12139 12140 12141 12142 12143 12144 12145 12146 12147 12148 12149 12150
12151 12152 12153 12154 12155 12156 12157 12158 12159 12160 12161 12162 12163 12164 12165
12166 12167 12168 12169 12170 12171 12172 12173 12174 12175 12176 12177 12178 12179 12180
12181 12182 12183 12184 12185 12186 12187 12188 12189 12190 12191 12192 12193 12194 12195
12196 12197 12198 12199 12200 12201 12202 12203 12204 12205 12206 12207 12208 12209 12210
12211 12212 12213 12214 12215 12216 12217 12218 12219 12220 12221 12222 12223 12224 12225
12226 12227 12228 12229 12230 12231 12232 12233 12234 12235 12236 12237 12238 12239 12240
12241 12242 12243 12244 12245 12246 12247 12248 12249 12250 12251 12252 12253 12254 12255
12256 12257 12258 12259 12260 12261 12262 12263 12264 12265 12266 12267 12268 12269 12270
12271 12272 12273 12274 12275 12276 12277 12278 12279 12280 12281 12282 12283 12284 12285
12286 12287 12288 12289 12290 12291 12292 12293 12294 12295 12296 12297 12298 12299 12300
12301 12302 12303 12304 12305 12306 12307 12308 12309 12310 12311 12312 12313 12314 12315
12316 12317 12318 12319 12320 12321 12322 12323 12324 12325 12326 12327 12328 12329 12330
12331 12332 12333 12334 12335 12336 12337 12338 12339 12340 12341 12342 12343 12344 12345
12346 12347 12348 12349 12350 12351 12352 12353 12354 12355 12356 12357 12358 12359 12360
12361 12362 12363 12364 12365 12366 12367 12368 12369 12370 12371 12372 12373 12374 12375
12376 12377 12378 12379 12380 12381 12382 12383 12384 12385 12386 12387 12388 12389 12390
12391 12392 12393 12394 12395 12396 12397 12398 12399 12400 12401 12402 12403 12404 12405
12406 12407 12408 12409 12410 12411 12412 12413 12414 12415 12416 12417 12418 12419 12420
12421 12422 12423 12424 12425 12426 12427 12428 12429 12430 12431 12432 12433 12434 12435
12436 12437 12438 12439 12440 12441 12442 12443 12444 12445 12446 12447 12448 12449 12450
12451 12452 12453 12454 12455 12456 12457 12458 12459 12460 12461 12462 12463 12464 12465
12466 12467 12468 12469 12470 12471 12472 12473 12474 12475 12476 12477 12478 12479 12480
12481 12482 12483 12484 12485 12486 12487 12488 12489 12490 12491 12492 12493 12494 12495
12496 12497 12498 12499 12500 12501 12502 12503 12504 12505 12506 12507 12508 12509 12510
12511 12512 12513 12514 12515 12516 12517 12518 12519 12520 12521 12522 12523 12524 12525
12526 12527 12528 12529 12530 12531 12532 12533 12534 12535 12536 12537 12538 12539 12540
12541 12542 12543 12544 12545 12546 12547 12548 12549 12550 12551 12552 12553 12554 12555
12556 12557 12558 12559 12560 12561 12562 12563 12564 12565 12566 12567 12568 12569 12570
12571 12572 12573 12574 12575 12576 12577 12578 12579 12580 12581 12582 12583 12584 12585
12586 12587 12588 12589 12590 12591 12592 12593 12594 12595 12596 12597 12598 12599 12600
12601 12602 12603 12604 12605 12606 12607 12608 12609 12610 12611 12612 12613 12614 12615
12616 12617 12618 12619 12620 12621 12622 12623 12624 12625 12626 12627 12628 12629 12630
12631 12632 12633 12634 12635 12636 12637 12638 12639 12640 12641 12642 12643 12644 12645
12646 12647 12648 12649 12650 12651 12652 12653 12654 12655 12656 12657 12658 12659 12660
12661 12662 12663 12664 12665 12666 12667 12668 12669 12670 12671 12672 12673 12674 12675
12676 12677 12678 12679 12680 12681 12682 12683 12684 12685 12686 12687 12688 12689 12690
12691 12692 12693 12694 12695 12696 12697 12698 12699 12700 12701 12702 12703 12704 12705
12706 12707 12708 12709 12710 12711 12712 12713 12714 12715 12716 12717 12718 12719 12720
12721 12722 12723 12724 12725 12726 12727 12728 12729 12730 12731 12732 12733 12734 12735
12736 12737 12738 12739 12740 12741 12742 12743 12744 12745 12746 12747 12748 12749 12750
12751 12752 12753 12754 12755 12756 12757 12758 12759 12760 12761 12762 12763 12764 12765
12766 12767 12768 12769 12770 12771 12772 12773 12774 12775 12776 12777 12778 12779 12780
12781 12782 12783 12784 12785 12786 12787 12788 12789 12790 12791 12792 12793 12794 12795
12796 12797 12798 12799 12800 12801 12802 12803 12804 12805 12806 12807 12808 12809 12810
12811 12812 12813 12814 12815 12816 12817 12818 12819 12820 12821 12822 12823 12824 12825
12826 12827 12828 12829 12830 12831 12832 12833 12834 12835 12836 12837 12838 12839 12840
12841 12842 12843 12844 12845 12846 12847 12848 12849 12850 12851 12852 12853 12854 12855
12856 12857 12858 12859 12860 12861 12862 12863 12864 12865 12866 12867 12868 12869 12870
12871 12872 12873 12874 12875 12876 12877 12878 12879 12880 12881 12882 12883 12884 12885
12886 12887 12888 12889 12890 12891 12892 12893 12894 12895 12896 12897 12898 12899 12900
12901 12902 12903 12904 12905 12906 12907 12908 12909 12910 12911 12912 12913 12914 12915
12916 12917 12918 12919 12920 12921 12922 12923 12924 12925 12926 12927 12928 12929 12930
12931 12932 12933 12934 12935 12936 12937 12938 12939 12940 12941 12942 12943 12944 12945
12946 12947 12948 12949 12950 12951 12952 12953 12954 12955 12956 12957 12958 12959 12960
12961 12962 12963 12964 12965 12966 12967 12968 12969 12970 12971 12972 12973 12974 12975
12976 12977 12978 12979 12980 12981 12982 12983 12984 12985 12986 12987 12988 12989 12990
12991 12992 12993 12994 12995 12996 12997 12998 12999 13000 13001 13002 13003 13004 13005
13006 13007 13008 13009 13010 13011 13012 13013 13014 13015 13016 13017 13018 13019 13020
13021 13022 13023 13024 13025 13026 13027 13028 13029 13030 13031 13032 13033 13034 13035
13036 13037 13038 13039 13040 13041 13042 13043 13044 13045 13046 13047 13048 13049 13050
13051 13052 13053 13054 13055 13056 13057 13058 13059 13060 13061 13062 13063 13064 13065
13066 13067 13068 13069 13070 13071 13072 13073 13074 13075 13076 13077 13078 13079 13080
13081 13082 13083 13084 13085 13086 13087 13088 13089 13090 13091 13092 13093 13094 13095
13096 13097 13098 13099 13100 13101 13102 13103 13104 13105 13106 13107 13108 13109 13110
13111 13112 13113 13114 13115 13116 13117 13118 13119 13120 13121 13122 13123 13124 13125
13126 13127 13128 13129 13130 13131 13132 13133 13134 13135 13136 13137 13138 13139 13140
13141 13142 13143 13144 13145 13146 13147 13148 13149 13150 13151 13152 13153 13154 13155
13156 13157 13158 13159 13160 13161 13162 13163 13164 13165 13166 13167 13168 13169 13170
13171 13172 13173 13174 13175 13176 13177 13178 13179 13180 13181 13182 13183 13184 13185
13186 13187 13188 13189 13190 13191 13192 13193 13194 13195 13196 13197 13198 13199 13200
13201 13202 13203 13204 13205 13206 13207 13208 13209 13210 13211 13212 13213 13214 13215
13216 13217 13218 13219 13220 13221 13222 13223 13224 13225 13226 13227 13228 13229 13230
13231 13232 13233 13234 13235 13236 13237 13238 13239 13240 13241 13242 13243 13244 13245
13246 13247 13248 13249 13250 13251 13252 13253 13254 13255 13256 13257 13258 13259 13260
13261 13262 13263 13264 13265 13266 13267 13268 13269 13270 13271 13272 13273 13274 13275
13276 13277 13278 13279 13280 13281 13282 13283 13284 13285 13286 13287 13288 13289 13290
13291 13292 13293 13294 13295 13296 13297 13298 13299 13300 13301 13302 13303 13304 13305
13306 13307 13308 13309 13310 13311 13312 13313 13314 13315 13316 13317 13318 13319 13320
13321 13322 13323 13324 13325 13326 13327 13328 13329 13330 13331 13332 13333 13334 13335
13336 13337 13338 13339 13340 13341 13342 13343 13344 13345 13346 13347 13348 13349 13350
13351 13352 13353 13354 13355 13356 13357 13358 13359 13360 13361 13362 13363 13364 13365
13366 13367 13368 13369 13370 13371 13372 13373 13374 13375 13376 13377 13378 13379 13380
13381 13382 13383 13384 13385 13386 13387 13388 13389 13390 13391 13392 13393 13394 13395
13396 13397 13398 13399 13400 13401 13402 13403 13404 13405 13406 13407 13408 13409 13410
13411 13412 13413 13414 13415 13416 13417 13418 13419 13420 13421 13422 13423 13424 13425
13426 13427 13428 13429 13430 13431 13432 13433 13434 13435 13436 13437 13438 13439 13440
13441 13442 13443 13444 13445 13446 13447 13448 13449 13450 13451 13452 13453 13454 13455
13456 13457 13458 13459 13460 13461 13462 13463 13464 13465 13466 13467 13468 13469 13470
13471 13472 13473 13474 13475 13476 13477 13478 13479 13480 13481 13482 13483 13484 13485
13486 13487 13488 13489 13490 13491 13492 13493 13494 13495 13496 13497 13498 13499 13500
13501 13502 13503 13504 13505 13506 13507 13508 13509 13510 13511 13512 13513 13514 13515
13516 13517 13518 13519 13520 13521 13522 13523 13524 13525 13526 13527 13528 13529 13530
13531 13532 13533 13534 13535 13536 13537 13538 13539 13540 13541 13542 13543 13544 13545
13546 13547 13548 13549 13550 13551 13552 13553 13554 13555 13556 13557 13558 13559 13560
13561 13562 13563 13564 13565 13566 13567 13568 13569 13570 13571 13572 13573 13574 13575
13576 13577 13578 13579 13580 13581 13582 13583 13584 13585 13586 13587 13588 13589 13590
13591 13592 13593 13594 13595 13596 13597 13598 13599 13600 13601 13602 13603 13604 13605
13606 13607 13608 13609 13610 13611 13612 13613 13614 13615 13616 13617 13618 13619 13620
13621 13622 13623 13624 13625 13626 13627 13628 13629 13630 13631 13632 13633 13634 13635
13636 13637 13638 13639 13640 13641 13642 13643 13644 13645 13646 13647 13648 13649 13650
13651 13652 13653 13654 13655 13656 13657 13658 13659 13660 13661 13662 13663 13664 13665
13666 13667 13668 13669 13670 13671 13672 13673 13674 13675 13676 13677 13678 13679 13680
13681 13682 13683 13684 13685 13686 13687 13688 13689 13690 13691 13692 13693 13694 13695
13696 13697 13698 13699 13700 13701 13702 13703 13704 13705 13706 13707 13708 13709 13710
13711 13712 13713 13714 13715 13716 13717 13718 13719 13720 13721 13722 13723 13724 13725
13726 13727 13728 13729 13730 13731 13732 13733 13734 13735 13736 13737 13738 13739 13740
13741 13742 13743 13744 13745 13746 13747 13748 13749 13750 13751 13752 13753 13754 13755
13756 13757 13758 13759 13760 13761 13762 13763 13764 13765 13766 13767 13768 13769 13770
13771 13772 13773 13774 13775 13776 13777 13778 13779 13780 13781 13782 13783 13784 13785
13786 13787 13788 13789 13790 13791 13792 13793 13794 13795 13796 13797 13798 13799 13800
13801 13802 13803 13804 13805 13806 13807 13808 13809 13810 13811 13812 13813 13814 13815
13816 13817 13818 13819 13820 13821 13822 13823 13824 13825 13826 13827 13828 13829 13830
13831 13832 13833 13834 13835 13836 13837 13838 13839 13840 13841 13842 13843 13844 13845
13846 13847 13848 13849 13850 13851 13852 13853 13854 13855 13856 13857 13858 13859 13860
13861 13862 13863 13864 13865 13866 13867 13868 13869 13870 13871 13872 13873 13874 13875
13876 13877 13878 13879 13880 13881 13882 13883 13884 13885 13886 13887 13888 13889 13890
13891 13892 13893 13894 13895 13896 13897 13898 13899 13900 13901 13902 13903 13904 13905
13906 13907 13908 13909 13910 13911 13912 13913 13914 13915 13916 13917 13918 13919 13920
13921 13922 13923 13924 13925 13926 13927 13928 13929 13930 13931 13932 13933 13934 13935
13936 13937 13938 13939 13940 13941 13942 13943 13944 13945 13946 13947 13948 13949 13950
13951 13952 13953 13954 13955 13956 13957 13958 13959 13960 13961 13962 13963 13964 13965
13966 13967 13968 13969 13970 13971 13972 13973 13974 13975 13976 13977 13978 13979 13980
13981 13982 13983 13984 13985 13986 13987 13988 13989 13990 13991 13992 13993 13994 13995
13996 13997 13998 13999 14000 14001 14002 14003 14004 14005 14006 14007 14008 14009 14010
14011 14012 14013 14014 14015 14016 14017 14018 14019 14020 14021 14022 14023 14024 14025
14026 14027 14028 14029 14030 14031 14032 14033 14034 14035 14036 14037 14038 14039 14040
14041 14042 14043 14044 14045 14046 14047 14048 14049 14050 14051 14052 14053 14054 14055
14056 14057 14058 14059 14060 14061 14062 14063 14064 14065 14066 14067 14068 14069 14070
14071 14072 14073 14074 14075 14076 14077 14078 14079 14080 14081 14082 14083 14084 14085
14086 14087 14088 14089 14090 14091 14092 14093 14094 14095 14096 14097 14098 14099 14100
14101 14102 14103 14104 14105 14106 14107 14108 14109 14110 14111 14112 14113 14114 14115
14116 14117 14118 14119 14120 14121 14122 14123 14124 14125 14126 14127 14128 14129 14130
14131 14132 14133 14134 14135 14136 14137 14138 14139 14140 14141 14142 14143 14144 14145
14146 14147 14148 14149 14150 14151 14152 14153 14154 14155 14156 14157 14158 14159 14160
14161 14162 14163 14164 14165 14166 14167 14168 14169 14170 14171 14172 14173 14174 14175
14176 14177 14178 14179 14180 14181 14182 14183 14184 14185 14186 14187 14188 14189 14190
14191 14192 14193 14194 14195 14196 14197 14198 14199 14200 14201 14202 14203 14204 14205
14206 14207 14208 14209 14210 14211 14212 14213 14214 14215 14216 14217 14218 14219 14220
14221 14222 14223 14224 14225 14226 14227 14228 14229 14230 14231 14232 14233 14234 14235
14236 14237 14238 14239 14240 14241 14242 14243 14244 14245 14246 14247 14248 14249 14250
14251 14252 14253 14254 14255 14256 14257 14258 14259 14260 14261 14262 14263 14264 14265
14266 14267 14268 14269 14270 14271 14272 14273 14274 14275 14276 14277 14278 14279 14280
14281 14282 14283 14284 14285 14286 14287 14288 14289 14290 14291 14292 14293 14294 14295
14296 14297 14298 14299 14300 14301 14302 14303 14304 14305 14306 14307 14308 14309 14310
14311 14312 14313 14314 14315 14316 14317 14318 14319 14320 14321 14322 14323 14324 14325
14326 14327 14328 14329 14330 14331 14332 14333 14334 14335 14336 14337 14338 14339 14340
14341 14342 14343 14344 14345 14346 14347 14348 14349 14350 14351 14352 14353 14354 14355
14356 14357 14358 14359 14360 14361 14362 14363 14364 14365 14366 14367 14368 14369 14370
14371 14372 14373 14374 14375 14376 14377 14378 14379 14380 14381 14382 14383 14384 14385
14386 14387 14388 14389 14390 14391 14392 14393 14394 14395 14396 14397 14398 14399 14400
14401 14402 14403 14404 14405 14406 14407 14408 14409 14410 14411 14412 14413 14414 14415
14416 14417 14418 14419 14420 14421 14422 14423 14424 14425 14426 14427 14428 14429 14430
14431 14432 14433 14434 14435 14436 14437 14438 14439 14440 14441 14442 14443 14444 14445
14446 14447 14448 14449 14450 14451 14452 14453 14454 14455 14456 14457 14458 14459 14460
14461 14462 14463 14464 14465 14466 14467 14468 14469 14470 14471 14472 14473 14474 14475
14476 14477 14478 14479 14480 14481 14482 14483 14484 14485 14486 14487 14488 14489 14490
14491 14492 14493 14494 14495 14496 14497 14498 14499 14500 14501 14502 14503 14504 14505
14506 14507 14508 14509 14510 14511 14512 14513 14514 14515 14516 14517 14518 14519 14520
14521 14522 14523 14524 14525 14526 14527 14528 14529 14530 14531 14532 14533 14534 14535
14536 14537 14538 14539 14540 14541 14542 14543 14544 14545 14546 14547 14548 14549 14550
14551 14552 14553 14554 14555 14556 14557 14558 14559 14560 14561 14562 14563 14564 14565
14566 14567 14568 14569 14570 14571 14572 14573 14574 14575 14576 14577 14578 14579 14580
14581 14582 14583 14584 14585 14586 14587 14588 14589 14590 14591 14592 14593 14594 14595
14596 14597 14598 14599 14600 14601 14602 14603 14604 14605 14606 14607 14608 14609 14610
14611 14612 14613 14614 14615 14616 14617 14618 14619 14620 14621 14622 14623 14624 14625
14626 14627 14628 14629 14630 14631 14632 14633 14634 14635 14636 14637 14638 14639 14640
14641 14642 14643 14644 14645 14646 14647 14648 14649 14650 14651 14652 14653 14654 14655
14656 14657 14658 14659 14660 14661 14662 14663 14664 14665 14666 14667 14668 14669 14670
14671 14672 14673 14674 14675 14676 14677 14678 14679 14680 14681 14682 14683 14684 14685
14686 14687 14688 14689 14690 14691 14692 14693 14694 14695 14696 14697 14698 14699 14700
14701 14702 14703 14704 14705 14706 14707 14708 14709 14710 14711 14712 14713 14714 14715
14716 14717 14718 14719 14720 14721 14722 14723 14724 14725 14726 14727 14728 14729 14730
14731 14732 14733 14734 14735 14736 14737 14738 14739 14740 14741 14742 14743 14744 14745
14746 14747 14748 14749 14750 14751 14752 14753 14754 14755 14756 14757 14758 14759 14760
14761 14762 14763 14764 14765 14766 14767 14768 14769 14770 14771 14772 14773 14774 14775
14776 14777 14778 14779 14780 14781 14782 14783 14784 14785 14786 14787 14788 14789 14790
14791 14792 14793 14794 14795 14796 14797 14798 14799 14800 14801 14802 14803 14804 14805
14806 14807 14808 14809 14810 14811 14812 14813 14814 14815 14816 14817 14818 14819 14820
14821 14822 14823 14824 14825 14826 14827 14828 14829 14830 14831 14832 14833 14834 14835
14836 14837 14838 14839 14840 14841 14842 14843 14844 14845 14846 14847 14848 14849 14850
14851 14852 14853 14854 14855 14856 14857 14858 14859 14860 14861 14862 14863 14864 14865
14866 14867 14868 14869 14870 14871 14872 14873 14874 14875 14876 14877 14878 14879 14880
14881 14882 14883 14884 14885 14886 14887 14888 14889 14890 14891 14892 14893 14894 14895
14896 14897 14898 14899 14900 14901 14902 14903 14904 14905 14906 14907 14908 14909 14910
14911 14912 14913 14914 14915 14916 14917 14918 14919 14920 14921 14922 14923 14924 14925
14926 14927 14928 14929 14930 14931 14932 14933 14934 14935 14936 14937 14938 14939 14940
14941 14942 14943 14944 14945 14946 14947 14948 14949 14950 14951 14952 14953 14954 14955
14956 14957 14958 14959 14960 14961 14962 14963 14964 14965 14966 14967 14968 14969 14970
14971 14972 14973 14974 14975 14976 14977 14978 14979 14980 14981 14982 14983 14984 14985
14986 14987 14988 14989 14990 14991 14992 14993 14994 14995 14996 14997 14998 14999 15000
15001 15002 15003 15004 15005 15006 15007 15008 15009 15010 15011 15012 15013 15014 15015
15016 15017 15018 15019 15020 15021 15022 15023 15024 15025 15026 15027 15028 15029 15030
15031 15032 15033 15034 15035 15036 15037 15038 15039 15040 15041 15042 15043 15044 15045
15046 15047 15048 15049 15050 15051 15052 15053 15054 15055 15056 15057 15058 15059 15060
15061 15062 15063 15064 15065 15066 15067 15068 15069 15070 15071 15072 15073 15074 15075
15076 15077 15078 15079 15080 15081 15082 15083 15084 15085 15086 15087 15088 15089 15090
15091 15092 15093 15094 15095 15096 15097 15098 15099 15100 15101 15102 15103 15104 15105
15106 15107 15108 15109 15110 15111 15112 15113 15114 15115 15116 15117 15118 15119 15120
15121 15122 15123 15124 15125 15126 15127 15128 15129 15130 15131 15132 15133 15134 15135
15136 15137 15138 15139 15140 15141 15142 15143 15144 15145 15146 15147 15148 15149 15150
15151 15152 15153 15154 15155 15156 15157 15158 15159 15160 15161 15162 15163 15164 15165
15166 15167 15168 15169 15170 15171 15172 15173 15174 15175 15176 15177 15178 15179 15180
15181 15182 15183 15184 15185 15186 15187 15188 15189 15190 15191 15192 15193 15194 15195
15196 15197 15198 15199 15200 15201 15202 15203 15204 15205 15206 15207 15208 15209 15210
15211 15212 15213 15214 15215 15216 15217 15218 15219 15220 15221 15222 15223 15224 15225
15226 15227 15228 15229 15230 15231 15232 15233 15234 15235 15236 15237 15238 15239 15240
15241 15242 15243 15244 15245 15246 15247 15248 15249 15250 15251 15252 15253 15254 15255
15256 15257 15258 15259 15260 15261 15262 15263 15264 15265 15266 15267 15268 15269 15270
15271 15272 15273 15274 15275 15276 15277 15278 15279 15280 15281 15282 15283 15284 15285
15286 15287 15288 15289 15290 15291 15292 15293 15294 15295 15296 15297 15298 15299 15300
15301 15302 15303 15304 15305 15306 15307 15308 15309 15310 15311 15312 15313 15314 15315
15316 15317 15318 15319 15320 15321 15322 15323 15324 15325 15326 15327 15328 15329 15330
15331 15332 15333 15334 15335 15336 15337 15338 15339 15340 15341 15342 15343 15344 15345
15346 15347 15348 15349 15350 15351 15352 15353 15354 15355 15356 15357 15358 15359 15360
15361 15362 15363 15364 15365 15366 15367 15368 15369 15370 15371 15372 15373 15374 15375
15376 15377 15378 15379 15380 15381 15382 15383 15384 15385 15386 15387 15388 15389 15390
15391 15392 15393 15394 15395 15396 15397 15398 15399 15400 15401 15402 15403 15404 15405
15406 15407 15408 15409 15410 15411 15412 15413 15414 15415 15416 15417 15418 15419 15420
15421 15422 15423 15424 15425 15426 15427 15428 15429 15430 15431 15432 15433 15434 15435
15436 15437 15438 15439 15440 15441 15442 15443 15444 15445 15446 15447 15448 15449 15450
15451 15452 15453 15454 15455 15456 15457 15458 15459 15460 15461 15462 15463 15464 15465
15466 15467 15468 15469 15470 15471 15472 15473 15474 15475 15476 15477 15478 15479 15480
15481 15482 15483 15484 15485 15486 15487 15488 15489 15490 15491 15492 15493 15494 15495
15496 15497 15498 15499 15500 15501 15502 15503 15504 15505 15506 15507 15508 15509 15510
15511 15512 15513 15514 15515 15516 15517 15518 15519 15520 15521 15522 15523 15524 15525
15526 15527 15528 15529 15530 15531 15532 15533 15534 15535 15536 15537 15538 15539 15540
15541 15542 15543 15544 15545 15546 15547 15548 15549 15550 15551 15552 15553 15554 15555
15556 15557 15558 15559 15560 15561 15562 15563 15564 15565 15566 15567 15568 15569 15570
15571 15572 15573 15574 15575 15576 15577 15578 15579 15580 15581 15582 15583 15584 15585
15586 15587 15588 15589 15590 15591 15592 15593 15594 15595 15596 15597 15598 15599 15600
15601 15602 15603 15604 15605 15606 15607 15608 15609 15610 15611 15612 15613 15614 15615
15616 15617 15618 15619 15620 15621 15622 15623 15624 15625 15626 15627 15628 15629 15630
15631 15632 15633 15634 15635 15636 15637 15638 15639 15640 15641 15642 15643 15644 15645
15646 15647 15648 15649 15650 15651 15652 15653 15654 15655 15656 15657 15658 15659 15660
15661 15662 15663 15664 15665 15666 15667 15668 15669 15670 15671 15672 15673 15674 15675
15676 15677 15678 15679 15680 15681 15682 15683 15684 15685 15686 15687 15688 15689 15690
15691 15692 15693 15694 15695 15696 15697 15698 15699 15700 15701 15702 15703 15704 15705
15706 15707 15708 15709 15710 15711 15712 15713 15714 15715 15716 15717 15718 15719 15720
15721 15722 15723 15724 15725 15726 15727 15728 15729 15730 15731 15732 15733 15734 15735
15736 15737 15738 15739 15740 15741 15742 15743 15744 15745 15746 15747 15748 15749 15750
15751 15752 15753 15754 15755 15756 15757 15758 15759 15760 15761 15762 15763 15764 15765
15766 15767 15768 15769 15770 15771 15772 15773 15774 15775 15776 15777 15778 15779 15780
15781 15782 15783 15784 15785 15786 15787 15788 15789 15790 15791 15792 15793 15794 15795
15796 15797 15798 15799 15800 15801 15802 15803 15804 15805 15806 15807 15808 15809 15810
15811 15812 15813 15814 15815 15816 15817 15818 15819 15820 15821 15822 15823 15824 15825
15826 15827 15828 15829 15830 15831 15832 15833 15834 15835 15836 15837 15838 15839 15840
15841 15842 15843 15844 15845 15846 15847 15848 15849 15850 15851 15852 15853 15854 15855
15856 15857 15858 15859 15860 15861 15862 15863 15864 15865 15866 15867 15868 15869 15870
15871 15872 15873 15874 15875 15876 15877 15878 15879 15880 15881 15882 15883 15884 15885
15886 15887 15888 15889 15890 15891 15892 15893 15894 15895 15896 15897 15898 15899 15900
15901 15902 15903 15904 15905 15906 15907 15908 15909 15910 15911 15912 15913 15914 15915
15916 15917 15918 15919 15920 15921 15922 15923 15924 15925 15926 15927 15928 15929 15930
15931 15932 15933 15934 15935 15936 15937 15938 15939 15940 15941 15942 15943 15944 15945
15946 15947 15948 15949 15950 15951 15952 15953 15954 15955 15956 15957 15958 15959 15960
15961 15962 15963 15964 15965 15966 15967 15968 15969 15970 15971 15972 15973 15974 15975
15976 15977 15978 15979 15980 15981 15982 15983 15984 15985 15986 15987 15988 15989 15990
15991 15992 15993 15994 15995 15996 15997 15998 15999 16000 16001 16002 16003 16004 16005
16006 16007 16008 16009 16010 16011 16012 16013 16014 16015 16016 16017 16018 16019 16020
16021 16022 16023 16024 16025 16026 16027 16028 16029 16030 16031 16032 16033 16034 16035
16036 16037 16038 16039 16040 16041 16042 16043 16044 16045 16046 16047 16048 16049 16050
16051 16052 16053 16054 16055 16056 16057 16058 16059 16060 16061 16062 16063 16064 16065
16066 16067 16068 16069 16070 16071 16072 16073 16074 16075 16076 16077 16078 16079 16080
16081 16082 16083 16084 16085 16086 16087 16088 16089 16090 16091 16092 16093 16094 16095
16096 16097 16098 16099 16100 16101 16102 16103 16104 16105 16106 16107 16108 16109 16110
16111 16112 16113 16114 16115 16116 16117 16118 16119 16120 16121 16122 16123 16124 16125
16126 16127 16128 16129 16130 16131 16132 16133 16134 16135 16136 16137 16138 16139 16140
16141 16142 16143 16144 16145 16146 16147 16148 16149 16150 16151 16152 16153 16154 16155
16156 16157 16158 16159 16160 16161 16162 16163 16164 16165 16166 16167 16168 16169 16170
16171 16172 16173 16174 16175 16176 16177 16178 16179 16180 16181 16182 16183 16184 16185
16186 16187 16188 16189 16190 16191 16192 16193 16194 16195 16196 16197 16198 16199 16200
16201 16202 16203 16204 16205 16206 16207 16208 16209 16210 16211 16212 16213 16214 16215
16216 16217 16218 16219 16220 16221 16222 16223 16224 16225 16226 16227 16228 16229 16230
16231 16232 16233 16234 16235 16236 16237 16238 16239 16240 16241 16242 16243 16244 16245
16246 16247 16248 16249 16250 16251 16252 16253 16254 16255 16256 16257 16258 16259 16260
16261 16262 16263 16264 16265 16266 16267 16268 16269 16270 16271 16272 16273 16274 16275
16276 16277 16278 16279 16280 16281 16282 16283 16284 16285 16286 16287 16288 16289 16290
16291 16292 16293 16294 16295 16296 16297 16298 16299 16300 16301 16302 16303 16304 16305
16306 16307 16308 16309 16310 16311 16312 16313 16314 16315 16316 16317 16318 16319 16320
16321 16322 16323 16324 16325 16326 16327 16328 16329 16330 16331 16332 16333 16334 16335
16336 16337 16338 16339 16340 16341 16342 16343 16344 16345 16346 16347 16348 16349 16350
16351 16352 16353 16354 16355 16356 16357 16358 16359 16360 16361 16362 16363 16364 16365
16366 16367 16368 16369 16370 16371 16372 16373 16374 16375 16376 16377 16378 16379 16380
16381 16382 16383 16384 16385 16386 16387 16388 16389 16390 16391 16392 16393 16394 16395
16396 16397 16398 16399 16400 16401 16402 16403 16404 16405 16406 16407 16408 16409 16410
16411 16412 16413 16414 16415 16416 16417 16418 16419 16420 16421 16422 16423 16424 16425
16426 16427 16428 16429 16430 16431 16432 16433 16434 16435 16436 16437 16438 16439 16440
16441 16442 16443 16444 16445 16446 16447 16448 16449 16450 16451 16452 16453 16454 16455
16456 16457 16458 16459 16460 16461 16462 16463 16464 16465 16466 16467 16468 16469 16470
16471 16472 16473 16474 16475 16476 16477 16478 16479 16480 16481 16482 16483 16484 16485
16486 16487 16488 16489 16490 16491 16492 16493 16494 16495 16496 16497 16498 16499 16500
16501 16502 16503 16504 16505 16506 16507 16508 16509 16510 16511 16512 16513 16514 16515
16516 16517 16518 16519 16520 16521 16522 16523 16524 16525 16526 16527 16528 16529 16530
16531 16532 16533 16534 16535 16536 16537 16538 16539 16540 16541 16542 16543 16544 16545
16546 16547 16548 16549 16550 16551 16552 16553 16554 16555 16556 16557 16558 16559 16560
16561 16562 16563 16564 16565 16566 16567 16568 16569 16570 16571 16572 16573 16574 16575
16576 16577 16578 16579 16580 16581 16582 16583 16584 16585 16586 16587 16588 16589 16590
16591 16592 16593 16594 16595 16596 16597 16598 16599 16600 16601 16602 16603 16604 16605
16606 16607 16608 16609 16610 16611 16612 16613 16614 16615 16616 16617 16618 16619 16620
16621 16622 16623 16624 16625 16626 16627 16628 16629 16630 16631 16632 16633 16634 16635
16636 16637 16638 16639 16640 16641 16642 16643 16644 16645 16646 16647 16648 16649 16650
16651 16652 16653 16654 16655 16656 16657 16658 16659 16660 16661 16662 16663 16664 16665
16666 16667 16668 16669 16670 16671 16672 16673 16674 16675 16676 16677 16678 16679 16680
16681 16682 16683 16684 16685 16686 16687 16688 16689 16690 16691 16692 16693 16694 16695
16696 16697 16698 16699 16700 16701 16702 16703 16704 16705 16706 16707 16708 16709 16710
16711 16712 16713 16714 16715 16716 16717 16718 16719 16720 16721 16722 16723 16724 16725
16726 16727 16728 16729 16730 16731 16732 16733 16734 16735 16736 16737 16738 16739 16740
16741 16742 16743 16744 16745 16746 16747 16748 16749 16750 16751 16752 16753 16754 16755
16756 16757 16758 16759 16760 16761 16762 16763 16764 16765 16766 16767 16768 16769 16770
16771 16772 16773 16774 16775 16776 16777 16778 16779 16780 16781 16782 16783 16784 16785
16786 16787 16788 16789 16790 16791 16792 16793 16794 16795 16796 16797 16798 16799 16800
16801 16802 16803 16804 16805 16806 16807 16808 16809 16810 16811 16812 16813 16814 16815
16816 16817 16818 16819 16820 16821 16822 16823 16824 16825 16826 16827 16828 16829 16830
16831 16832 16833 16834 16835 16836 16837 16838 16839 16840 16841 16842 16843 16844 16845
16846 16847 16848 16849 16850 16851 16852 16853 16854 16855 16856 16857 16858 16859 16860
16861 16862 16863 16864 16865 16866 16867 16868 16869 16870 16871 16872 16873 16874 16875
16876 16877 16878 16879 16880 16881 16882 16883 16884 16885 16886 16887 16888 16889 16890
16891 16892 16893 16894 16895 16896 16897 16898 16899 16900 16901 16902 16903 16904 16905
16906 16907 16908 16909 16910 16911 16912 16913 16914 16915 16916 16917 16918 16919 16920
16921 16922 16923 16924 16925 16926 16927 16928 16929 16930 16931 16932 16933 16934 16935
16936 16937 16938 16939 16940 16941 16942 16943 16944 16945 16946 16947 16948 16949 16950
16951 16952 16953 16954 16955 16956 16957 16958 16959 16960 16961 16962 16963 16964 16965
16966 16967 16968 16969 16970 16971 16972 16973 16974 16975 16976 16977 16978 16979 16980
16981 16982 16983 16984 16985 16986 16987 16988 16989 16990 16991 16992 16993 16994 16995
16996 16997 16998 16999 17000 17001 17002 17003 17004 17005 17006 17007 17008 17009 17010
17011 17012 17013 17014 17015 17016 17017 17018 17019 17020 17021 17022 17023 17024 17025
17026 17027 17028 17029 17030 17031 17032 17033 17034 17035 17036 17037 17038 17039 17040
17041 17042 17043 17044 17045 17046 17047 17048 17049 17050 17051 17052 17053 17054 17055
17056 17057 17058 17059 17060 17061 17062 17063 17064 17065 17066 17067 17068 17069 17070
17071 17072 17073 17074 17075 17076 17077 17078 17079 17080 17081 17082 17083 17084 17085
17086 17087 17088 17089 17090 17091 17092 17093 17094 17095 17096 17097 17098 17099 17100
17101 17102 17103 17104 17105 17106 17107 17108 17109 17110 17111 17112 17113 17114 17115
17116 17117 17118 17119 17120 17121 17122 17123 17124 17125 17126 17127 17128 17129 17130
17131 17132 17133 17134 17135 17136 17137 17138 17139 17140 17141 17142 17143 17144 17145
17146 17147 17148 17149 17150 17151 17152 17153 17154 17155 17156 17157 17158 17159 17160
17161 17162 17163 17164 17165 17166 17167 17168 17169 17170 17171 17172 17173 17174 17175
17176 17177 17178 17179 17180 17181 17182 17183 17184 17185 17186 17187 17188 17189 17190
17191 17192 17193 17194 17195 17196 17197 17198 17199 17200 17201 17202 17203 17204 17205
17206 17207 17208 17209 17210 17211 17212 17213 17214 17215 17216 17217 17218 17219 17220
17221 17222 17223 17224 17225 17226 17227 17228 17229 17230 17231 17232 17233 17234 17235
17236 17237 17238 17239 17240 17241 17242 17243 17244 17245 17246 17247 17248 17249 17250
17251 17252 17253 17254 17255 17256 17257 17258 17259 17260 17261 17262 17263 17264 17265
17266 17267 17268 17269 17270 17271 17272 17273 17274 17275 17276 17277 17278 17279 17280
17281 17282 17283 17284 17285 17286 17287 17288 17289 17290 17291 17292 17293 17294 17295
17296 17297 17298 17299 17300 17301 17302 17303 17304 17305 17306 17307 17308 17309 17310
17311 17312 17313 17314 17315 17316 17317 17318 17319 17320 17321 17322 17323 17324 17325
17326 17327 17328 17329 17330 17331 17332 17333 17334 17335 17336 17337 17338 17339 17340
17341 17342 17343 17344 17345 17346 17347 17348 17349 17350 17351 17352 17353 17354 17355
17356 17357 17358 17359 17360 17361 17362 17363 17364 17365 17366 17367 17368 17369 17370
17371 17372 17373 17374 17375 17376 17377 17378 17379 17380 17381 17382 17383 17384 17385
17386 17387 17388 17389 17390 17391 17392 17393 17394 17395 17396 17397 17398 17399 17400
17401 17402 17403 17404 17405 17406 17407 17408 17409 17410 17411 17412 17413 17414 17415
17416 17417 17418 17419 17420 17421 17422 17423 17424 17425 17426 17427 17428 17429 17430
17431 17432 17433 17434 17435 17436 17437 17438 17439 17440 17441 17442 17443 17444 17445
17446 17447 17448 17449 17450 17451 17452 17453 17454 17455 17456 17457 17458 17459 17460
17461 17462 17463 17464 17465 17466 17467 17468 17469 17470 17471 17472 17473 17474 17475
17476 17477 17478 17479 17480 17481 17482 17483 17484 17485 17486 17487 17488 17489 17490
17491 17492 17493 17494 17495 17496 17497 17498 17499 17500 17501 17502 17503 17504 17505
17506 17507 17508 17509 17510 17511 17512 17513 17514 17515 17516 17517 17518 17519 17520
17521 17522 17523 17524 17525 17526 17527 17528 17529 17530 17531 17532 17533 17534 17535
17536 17537 17538 17539 17540 17541 17542 17543 17544 17545 17546 17547 17548 17549 17550
17551 17552 17553 17554 17555 17556 17557 17558 17559 17560 17561 17562 17563 17564 17565
17566 17567 17568 17569 17570 17571 17572 17573 17574 17575 17576 17577 17578 17579 17580
17581 17582 17583 17584 17585 17586 17587 17588 17589 17590 17591 17592 17593 17594 17595
17596 17597 17598 17599 17600 17601 17602 17603 17604 17605 17606 17607 17608 17609 17610
17611 17612 17613 17614 17615 17616 17617 17618 17619 17620 17621 17622 17623 17624 17625
17626 17627 17628 17629 17630 17631 17632 17633 17634 17635 17636 17637 17638 17639 17640
17641 17642 17643 17644 17645 17646 17647 17648 17649 17650 17651 17652 17653 17654 17655
17656 17657 17658 17659 17660 17661 17662 17663 17664 17665 17666 17667 17668 17669 17670
17671 17672 17673 17674 17675 17676 17677 17678 17679 17680 17681 17682 17683 17684 17685
17686 17687 17688 17689 17690 17691 17692 17693 17694 17695 17696 17697 17698 17699 17700
17701 17702 17703 17704 17705 17706 17707 17708 17709 17710 17711 17712 17713 17714 17715
17716 17717 17718 17719 17720 17721 17722 17723 17724 17725 17726 17727 17728 17729 17730
17731 17732 17733 17734 17735 17736 17737 17738 17739 17740 17741 17742 17743 17744 17745
17746 17747 17748 17749 17750 17751 17752 17753 17754 17755 17756 17757 17758 17759 17760
17761 17762 17763 17764 17765 17766 17767 17768 17769 17770 17771 17772 17773 17774 17775
17776 17777 17778 17779 17780 17781 17782 17783 17784 17785 17786 17787 17788 17789 17790
17791 17792 17793 17794 17795 17796 17797 17798 17799 17800 17801 17802 17803 17804 17805
17806 17807 17808 17809 17810 17811 17812 17813 17814 17815 17816 17817 17818 17819 17820
17821 17822 17823 17824 17825 17826 17827 17828 17829 17830 17831 17832 17833 17834 17835
17836 17837 17838 17839 17840 17841 17842 17843 17844 17845 17846 17847 17848 17849 17850
17851 17852 17853 17854 17855 17856 17857 17858 17859 17860 17861 17862 17863 17864 17865
17866 17867 17868 17869 17870 17871 17872 17873 17874 17875 17876 17877 17878 17879 17880
17881 17882 17883 17884 17885 17886 17887 17888 17889 17890 17891 17892 17893 17894 17895
17896 17897 17898 17899 17900 17901 17902 17903 17904 17905 17906 17907 17908 17909 17910
17911 17912 17913 17914 17915 17916 17917 17918 17919 17920 17921 17922 17923 17924 17925
17926 17927 17928 17929 17930 17931 17932 17933 17934 17935 17936 17937 17938 17939 17940
17941 17942 17943 17944 17945 17946 17947 17948 17949 17950 17951 17952 17953 17954 17955
17956 17957 17958 17959 17960 17961 17962 17963 17964 17965 17966 17967 17968 17969 17970
17971 17972 17973 17974 17975 17976 17977 17978 17979 17980 17981 17982 17983 17984 17985
17986 17987 17988 17989 17990 17991 17992 17993 17994 17995 17996 17997 17998 17999 18000
18001 18002 18003 18004 18005 18006 18007 18008 18009 18010 18011 18012 18013 18014 18015
18016 18017 18018 18019 18020 18021 18022 18023 18024 18025 18026 18027 18028 18029 18030
18031 18032 18033 18034 18035 18036 18037 18038 18039 18040 18041 18042 18043 18044 18045
18046 18047 18048 18049 18050 18051 18052 18053 18054 18055 18056 18057 18058 18059 18060
18061 18062 18063 18064 18065 18066 18067 18068 18069 18070 18071 18072 18073 18074 18075
18076 18077 18078 18079 18080 18081 18082 18083 18084 18085 18086 18087 18088 18089 18090
18091 18092 18093 18094 18095 18096 18097 18098 18099 18100 18101 18102 18103 18104 18105
18106 18107 18108 18109 18110 18111 18112 18113 18114 18115 18116 18117 18118 18119 18120
18121 18122 18123 18124 18125 18126 18127 18128 18129 18130 18131 18132 18133 18134 18135
18136 18137 18138 18139 18140 18141 18142 18143 18144 18145 18146 18147 18148 18149 18150
18151 18152 18153 18154 18155 18156 18157 18158 18159 18160 18161 18162 18163 18164 18165
18166 18167 18168 18169 18170 18171 18172 18173 18174 18175 18176 18177 18178 18179 18180
18181 18182 18183 18184 18185 18186 18187 18188 18189 18190 18191 18192 18193 18194 18195
18196 18197 18198 18199 18200 18201 18202 18203 18204 18205 18206 18207 18208 18209 18210
18211 18212 18213 18214 18215 18216 18217 18218 18219 18220 18221 18222 18223 18224 18225
18226 18227 18228 18229 18230 18231 18232 18233 18234 18235 18236 18237 18238 18239 18240
18241 18242 18243 18244 18245 18246 18247 18248 18249 18250 18251 18252 18253 18254 18255
18256 18257 18258 18259 18260 18261 18262 18263 18264 18265 18266 18267 18268 18269 18270
18271 18272 18273 18274 18275 18276 18277 18278 18279 18280 18281 18282 18283 18284 18285
18286 18287 18288 18289 18290 18291 18292 18293 18294 18295 18296 18297 18298 18299 18300
18301 18302 18303 18304 18305 18306 18307 18308 18309 18310 18311 18312 18313 18314 18315
18316 18317 18318 18319 18320 18321 18322 18323 18324 18325 18326 18327 18328 18329 18330
18331 18332 18333 18334 18335 18336 18337 18338 18339 18340 18341 18342 18343 18344 18345
18346 18347 18348 18349 18350 18351 18352 18353 18354 18355 18356 18357 18358 18359 18360
18361 18362 18363 18364 18365 18366 18367 18368 18369 18370 18371 18372 18373 18374 18375
18376 18377 18378 18379 18380 18381 18382 18383 18384 18385 18386 18387 18388 18389 18390
18391 18392 18393 18394 18395 18396 18397 18398 18399 18400 18401 18402 18403 18404 18405
18406 18407 18408 18409 18410 18411 18412 18413 18414 18415 18416 18417 18418 18419 18420
18421 18422 18423 18424 18425 18426 18427 18428 18429 18430 18431 18432 18433 18434 18435
18436 18437 18438 18439 18440 18441 18442 18443 18444 18445 18446 18447 18448 18449 18450
18451 18452 18453 18454 18455 18456 18457 18458 18459 18460 18461 18462 18463 18464 18465
18466 18467 18468 18469 18470 18471 18472 18473 18474 18475 18476 18477 18478 18479 18480
18481 18482 18483 18484 18485 18486 18487 18488 18489 18490 18491 18492 18493 18494 18495
18496 18497 18498 18499 18500 18501 18502 18503 18504 18505 18506 18507 18508 18509 18510
18511 18512 18513 18514 18515 18516 18517 18518 18519 18520 18521 18522 18523 18524 18525
18526 18527 18528 18529 18530 18531 18532 18533 18534 18535 18536 18537 18538 18539 18540
18541 18542 18543 18544 18545 18546 18547 18548 18549 18550 18551 18552 18553 18554 18555
18556 18557 18558 18559 18560 18561 18562 18563 18564 18565 18566 18567 18568 18569 18570
18571 18572 18573 18574 18575 18576 18577 18578 18579 18580 18581 18582 18583 18584 18585
18586 18587 18588 18589 18590 18591 18592 18593 18594 18595 18596 18597 18598 18599 18600
18601 18602 18603 18604 18605 18606 18607 18608 18609 18610 18611 18612 18613 18614 18615
18616 18617 18618 18619 18620 18621 18622 18623 18624 18625 18626 18627 18628 18629 18630
18631 18632 18633 18634 18635 18636 18637 18638 18639 18640 18641 18642 18643 18644 18645
18646 18647 18648 18649 18650 18651 18652 18653 18654 18655 18656 18657 18658 18659 18660
18661 18662 18663 18664 18665 18666 18667 18668 18669 18670 18671 18672 18673 18674 18675
18676 18677 18678 18679 18680 18681 18682 18683 18684 18685 18686 18687 18688 18689 18690
18691 18692 18693 18694 18695 18696 18697 18698 18699 18700 18701 18702 18703 18704 18705
18706 18707 18708 18709 18710 18711 18712 18713 18714 18715 18716 18717 18718 18719 18720
18721 18722 18723 18724 18725 18726 18727 18728 18729 18730 18731 18732 18733 18734 18735
18736 18737 18738 18739 18740 18741 18742 18743 18744 18745 18746 18747 18748 18749 18750
18751 18752 18753 18754 18755 18756 18757 18758 18759 18760 18761 18762 18763 18764 18765
18766 18767 18768 18769 18770 18771 18772 18773 18774 18775 18776 18777 18778 18779 18780
18781 18782 18783 18784 18785 18786 18787 18788 18789 18790 18791 18792 18793 18794 18795
18796 18797 18798 18799 18800 18801 18802 18803 18804 18805 18806 18807 18808 18809 18810
18811 18812 18813 18814 18815 18816 18817 18818 18819 18820 18821 18822 18823 18824 18825
18826 18827 18828 18829 18830 18831 18832 18833 18834 18835 18836 18837 18838 18839 18840
18841 18842 18843 18844 18845 18846 18847 18848 18849 18850 18851 18852 18853 18854 18855
18856 18857 18858 18859 18860 18861 18862 18863 18864 18865 18866 18867 18868 18869 18870
18871 18872 18873 18874 18875 18876 18877 18878 18879 18880 18881 18882 18883 18884 18885
18886 18887 18888 18889 18890 18891 18892 18893 18894 18895 18896 18897 18898 18899 18900
18901 18902 18903 18904 18905 18906 18907 18908 18909 18910 18911 18912 18913 18914 18915
18916 18917 18918 18919 18920 18921 18922 18923 18924 18925 18926 18927 18928 18929 18930
18931 18932 18933 18934 18935 18936 18937 18938 18939 18940 18941 18942 18943 18944 18945
18946 18947 18948 18949 18950 18951 18952 18953 18954 18955 18956 18957 18958 18959 18960
18961 18962 18963 18964 18965 18966 18967 18968 18969 18970 18971 18972 18973 18974 18975
18976 18977 18978 18979 18980 18981 18982 18983 18984 18985 18986 18987 18988 18989 18990
18991 18992 18993 18994 18995 18996 18997 18998 18999 19000 19001 19002 19003 19004 19005
19006 19007 19008 19009 19010 19011 19012 19013 19014 19015 19016 19017 19018 19019 19020
19021 19022 19023 19024 19025 19026 19027 19028 19029 19030 19031 19032 19033 19034 19035
19036 19037 19038 19039 19040 19041 19042 19043 19044 19045 19046 19047 19048 19049 19050
19051 19052 19053 19054 19055 19056 19057 19058 19059 19060 19061 19062 19063 19064 19065
19066 19067 19068 19069 19070 19071 19072 19073 19074 19075 19076 19077 19078 19079 19080
19081 19082 19083 19084 19085 19086 19087 19088 19089 19090 19091 19092 19093 19094 19095
19096 19097 19098 19099 19100 19101 19102 19103 19104 19105 19106 19107 19108 19109 19110
19111 19112 19113 19114 19115 19116 19117 19118 19119 19120 19121 19122 19123 19124 19125
19126 19127 19128 19129 19130 19131 19132 19133 19134 19135 19136 19137 19138 19139 19140
19141 19142 19143 19144 19145 19146 19147 19148 19149 19150 19151 19152 19153 19154 19155
19156 19157 19158 19159 19160 19161 19162 19163 19164 19165 19166 19167 19168 19169 19170
19171 19172 19173 19174 19175 19176 19177 19178 19179 19180 19181 19182 19183 19184 19185
19186 19187 19188 19189 19190 19191 19192 19193 19194 19195 19196 19197 19198 19199 19200
19201 19202 19203 19204 19205 19206 19207 19208 19209 19210 19211 19212 19213 19214 19215
19216 19217 19218 19219 19220 19221 19222 19223 19224 19225 19226 19227 19228 19229 19230
19231 19232 19233 19234 19235 19236 19237 19238 19239 19240 19241 19242 19243 19244 19245
19246 19247 19248 19249 19250 19251 19252 19253 19254 19255 19256 19257 19258 19259 19260
19261 19262 19263 19264 19265 19266 19267 19268 19269 19270 19271 19272 19273 19274 19275
19276 19277 19278 19279 19280 19281 19282 19283 19284 19285 19286 19287 19288 19289 19290
19291 19292 19293 19294 19295 19296 19297 19298 19299 19300 19301 19302 19303 19304 19305
19306 19307 19308 19309 19310 19311 19312 19313 19314 19315 19316 19317 19318 19319 19320
19321 19322 19323 19324 19325 19326 19327 19328 19329 19330 19331 19332 19333 19334 19335
19336 19337 19338 19339 19340 19341 19342 19343 19344 19345 19346 19347 19348 19349 19350
19351 19352 19353 19354 19355 19356 19357 19358 19359 19360 19361 19362 19363 19364 19365
19366 19367 19368 19369 19370 19371 19372 19373 19374 19375 19376 19377 19378 19379 19380
19381 19382 19383 19384 19385 19386 19387 19388 19389 19390 19391 19392 19393 19394 19395
19396 19397 19398 19399 19400 19401 19402 19403 19404 19405 19406 19407 19408 19409 19410
19411 19412 19413 19414 19415 19416 19417 19418 19419 19420 19421 19422 19423 19424 19425
19426 19427 19428 19429 19430 19431 19432 19433 19434 19435 19436 19437 19438 19439 19440
19441 19442 19443 19444 19445 19446 19447 19448 19449 19450 19451 19452 19453 19454 19455
19456 19457 19458 19459 19460 19461 19462 19463 19464 19465 19466 19467 19468 19469 19470
19471 19472 19473 19474 19475 19476 19477 19478 19479 19480 19481 19482 19483 19484 19485
19486 19487 19488 19489 19490 19491 19492 19493 19494 19495 19496 19497 19498 19499 19500
19501 19502 19503 19504 19505 19506 19507 19508 19509 19510 19511 19512 19513 19514 19515
19516 19517 19518 19519 19520 19521 19522 19523 19524 19525 19526 19527 19528 19529 19530
19531 19532 19533 19534 19535 19536 19537 19538 19539 19540 19541 19542 19543 19544 19545
19546 19547 19548 19549 19550 19551 19552 19553 19554 19555 19556 19557 19558 19559 19560
19561 19562 19563 19564 19565 19566 19567 19568 19569 19570 19571 19572 19573 19574 19575
19576 19577 19578 19579 19580 19581 19582 19583 19584 19585 19586 19587 19588 19589 19590
19591 19592 19593 19594 19595 19596 19597 19598 19599 19600 19601 19602 19603 19604 19605
19606 19607 19608 19609 19610 19611 19612 19613 19614 19615 19616 19617 19618 19619 19620
19621 19622 19623 19624 19625 19626 19627 19628 19629 19630 19631 19632 19633 19634 19635
19636 19637 19638 19639 19640 19641 19642 19643 19644 19645 19646 19647 19648 19649 19650
19651 19652 19653 19654 19655 19656 19657 19658 19659 19660 19661 19662 19663 19664 19665
19666 19667 19668 19669 19670 19671 19672 19673 19674 19675 19676 19677 19678 19679 19680
19681 19682 19683 19684 19685 19686 19687 19688 19689 19690 19691 19692 19693 19694 19695
19696 19697 19698 19699 19700 19701 19702 19703 19704 19705 19706 19707 19708 19709 19710
19711 19712 19713 19714 19715 19716 19717 19718 19719 19720 19721 19722 19723 19724 19725
19726 19727 19728 19729 19730 19731 19732 19733 19734 19735 19736 19737 19738 19739 19740
19741 19742 19743 19744 19745 19746 19747 19748 19749 19750 19751 19752 19753 19754 19755
19756 19757 19758 19759 19760 19761 19762 19763 19764 19765 19766 19767 19768 19769 19770
19771 19772 19773 19774 19775 19776 19777 19778 19779 19780 19781 19782 19783 19784 19785
19786 19787 19788 19789 19790 19791 19792 19793 19794 19795 19796 19797 19798 19799 19800
19801 19802 19803 19804 19805 19806 19807 19808 19809 19810 19811 19812 19813 19814 19815
19816 19817 19818 19819 19820 19821 19822 19823 19824 19825 19826 19827 19828 19829 19830
19831 19832 19833 19834 19835 19836 19837 19838 19839 19840 19841 19842 19843 19844 19845
19846 19847 19848 19849 19850 19851 19852 19853 19854 19855 19856 19857 19858 19859 19860
19861 19862 19863 19864 19865 19866 19867 19868 19869 19870 19871 19872 19873 19874 19875
19876 19877 19878 19879 19880 19881 19882 19883 19884 19885 19886 19887 19888 19889 19890
19891 19892 19893 19894 19895 19896 19897 19898 19899 19900 19901 19902 19903 19904 19905
19906 19907 19908 19909 19910 19911 19912 19913 19914 19915 19916 19917 19918 19919 19920
19921 19922 19923 19924 19925 19926 19927 19928 19929 19930 19931 19932 19933 19934 19935
19936 19937 19938 19939 19940 19941 19942 19943 19944 19945 19946 19947 19948 19949 19950
19951 19952 19953 19954 19955 19956 19957 19958 19959 19960 19961 19962 19963 19964 19965
19966 19967 19968 19969 19970 19971 19972 19973 19974 19975 19976 19977 19978 19979 19980
19981 19982 19983 19984 19985 19986 19987 19988 19989 19990 19991 19992 19993 19994 19995
19996 19997 19998 19999 20000 20001 20002 20003 20004 20005 20006 20007 20008 20009 20010
20011 20012 20013 20014 20015 20016 20017 20018 20019 20020 20021 20022 20023 20024 20025
20026 20027 20028 20029 20030 20031 20032 20033 20034 20035 20036 20037 20038 20039 20040
20041 20042 20043 20044 20045 20046 20047 20048 20049 20050 20051 20052 20053 20054 20055
20056 20057 20058 20059 20060 20061 20062 20063 20064 20065 20066 20067 20068 20069 20070
20071 20072 20073 20074 20075 20076 20077 20078 20079 20080 20081 20082 20083 20084 20085
20086 20087 20088 20089 20090 20091 20092 20093 20094 20095 20096 20097 20098 20099 20100
20101 20102 20103 20104 20105 20106 20107 20108 20109 20110 20111 20112 20113 20114 20115
20116 20117 20118 20119 20120 20121 20122 20123 20124 20125 20126 20127 20128 20129 20130
20131 20132 20133 20134 20135 20136 20137 20138 20139 20140 20141 20142 20143 20144 20145
20146 20147 20148 20149 20150 20151 20152 20153 20154 20155 20156 20157 20158 20159 20160
20161 20162 20163 20164 20165 20166 20167 20168 20169 20170 20171 20172 20173 20174 20175
20176 20177 20178 20179 20180 20181 20182 20183 20184 20185 20186 20187 20188 20189 20190
20191 20192 20193 20194 20195 20196 20197 20198 20199 20200 20201 20202 20203 20204 20205
20206 20207 20208 20209 20210 20211 20212 20213 20214 20215 20216 20217 20218 20219 20220
20221 20222 20223 20224 20225 20226 20227 20228 20229 20230 20231 20232 20233 20234 20235
20236 20237 20238 20239 20240 20241 20242 20243 20244 20245 20246 20247 20248 20249 20250
20251 20252 20253 20254 20255 20256 20257 20258 20259 20260 20261 20262 20263 20264 20265
20266 20267 20268 20269 20270 20271 20272 20273 20274 20275 20276 20277 20278 20279 20280
20281 20282 20283 20284 20285 20286 20287 20288 20289 20290 20291 20292 20293 20294 20295
20296 20297 20298 20299 20300 20301 20302 20303 20304 20305 20306 20307 20308 20309 20310
20311 20312 20313 20314 20315 20316 20317 20318 20319 20320 20321 20322 20323 20324 20325
20326 20327 20328 20329 20330 20331 20332 20333 20334 20335 20336 20337 20338 20339 20340
20341 20342 20343 20344 20345 20346 20347 20348 20349 20350 20351 20352 20353 20354 20355
20356 20357 20358 20359 20360 20361 20362 20363 20364 20365 20366 20367 20368 20369 20370
20371 20372 20373 20374 20375 20376 20377 20378 20379 20380 20381 20382 20383 20384 20385
20386 20387 20388 20389 20390 20391 20392 20393 20394 20395 20396 20397 20398 20399 20400
20401 20402 20403 20404 20405 20406 20407 20408 20409 20410 20411 20412 20413 20414 20415
20416 20417 20418 20419 20420 20421 20422 20423 20424 20425 20426 20427 20428 20429 20430
20431 20432 20433 20434 20435 20436 20437 20438 20439 20440 20441 20442 20443 20444 20445
20446 20447 20448 20449 20450 20451 20452 20453 20454 20455 20456 20457 20458 20459 20460
20461 20462 20463 20464 20465 20466 20467 20468 20469 20470 20471 20472 20473 20474 20475
20476 20477 20478 20479 20480 20481 20482 20483 20484 20485 20486 20487 20488 20489 20490
20491 20492 20493 20494 20495 20496 20497 20498 20499 20500 20501 20502 20503 20504 20505
20506 20507 20508 20509 20510 20511 20512 20513 20514 20515 20516 20517 20518 20519 20520
20521 20522 20523 20524 20525 20526 20527 20528 20529 20530 20531 20532 20533 20534 20535
20536 20537 20538 20539 20540 20541 20542 20543 20544 20545 20546 20547 20548 20549 20550
20551 20552 20553 20554 20555 20556 20557 20558 20559 20560 20561 20562 20563 20564 20565
20566 20567 20568 20569 20570 20571 20572 20573 20574 20575 20576 20577 20578 20579 20580
20581 20582 20583 20584 20585 20586 20587 20588 20589 20590 20591 20592 20593 20594 20595
20596 20597 20598 20599 20600 20601 20602 20603 20604 20605 20606 20607 20608 20609 20610
20611 20612 20613 20614 20615 20616 20617 20618 20619 20620 20621 20622 20623 20624 20625
20626 20627 20628 20629 20630 20631 20632 20633 20634 20635 20636 20637 20638 20639 20640
20641 20642 20643 20644 20645 20646 20647 20648 20649 20650 20651 20652 20653 20654 20655
20656 20657 20658 20659 20660 20661 20662 20663 20664 20665 20666 20667 20668 20669 20670
20671 20672 20673 20674 20675 20676 20677 20678 20679 20680 20681 20682 20683 20684 20685
20686 20687 20688 20689 20690 20691 20692 20693 20694 20695 20696 20697 20698 20699 20700
20701 20702 20703 20704 20705 20706 20707 20708 20709 20710 20711 20712 20713 20714 20715
20716 20717 20718 20719 20720 20721 20722 20723 20724 20725 20726 20727 20728 20729 20730
20731 20732 20733 20734 20735 20736 20737 20738 20739 20740 20741 20742 20743 20744 20745
20746 20747 20748 20749 20750 20751 20752 20753 20754 20755 20756 20757 20758 20759 20760
20761 20762 20763 20764 20765 20766 20767 20768 20769 20770 20771 20772 20773 20774 20775
20776 20777 20778 20779 20780 20781 20782 20783 20784 20785 20786 20787 20788 20789 20790
20791 20792 20793 20794 20795 20796 20797 20798 20799 20800 20801 20802 20803 20804 20805
20806 20807 20808 20809 20810 20811 20812 20813 20814 20815 20816 20817 20818 20819 20820
20821 20822 20823 20824 20825 20826 20827 20828 20829 20830 20831 20832 20833 20834 20835
20836 20837 20838 20839 20840 20841 20842 20843 20844 20845 20846 20847 20848 20849 20850
20851 20852 20853 20854 20855 20856 20857 20858 20859 20860 20861 20862 20863 20864 20865
20866 20867 20868 20869 20870 20871 20872 20873 20874 20875 20876 20877 20878 20879 20880
20881 20882 20883 20884 20885 20886 20887 20888 20889 20890 20891 20892 20893 20894 20895
20896 20897 20898 20899 20900 20901 20902 20903 20904 20905 20906 20907 20908 20909 20910
20911 20912 20913 20914 20915 20916 20917 20918 20919 20920 20921 20922 20923 20924 20925
20926 20927 20928 20929 20930 20931 20932 20933 20934 20935 20936 20937 20938 20939 20940
20941 20942 20943 20944 20945 20946 20947 20948 20949 20950 20951 20952 20953 20954 20955
20956 20957 20958 20959 20960 20961 20962 20963 20964 20965 20966 20967 20968 20969 20970
20971 20972 20973 20974 20975 20976 20977 20978 20979 20980 20981 20982 20983 20984 20985
20986 20987 20988 20989 20990 20991 20992 20993 20994 20995 20996 20997 20998 20999 21000
21001 21002 21003 21004 21005 21006 21007 21008 21009 21010 21011 21012 21013 21014 21015
21016 21017 21018 21019 21020 21021 21022 21023 21024 21025 21026 21027 21028 21029 21030
21031 21032 21033 21034 21035 21036 21037 21038 21039 21040 21041 21042 21043 21044 21045
21046 21047 21048 21049 21050 21051 21052 21053 21054 21055 21056 21057 21058 21059 21060
21061 21062 21063 21064 21065 21066 21067 21068 21069 21070 21071 21072 21073 21074 21075
21076 21077 21078 21079 21080 21081 21082 21083 21084 21085 21086 21087 21088 21089 21090
21091 21092 21093 21094 21095 21096 21097 21098 21099 21100 21101 21102 21103 21104 21105
21106 21107 21108 21109 21110 21111 21112 21113 21114 21115 21116 21117 21118 21119 21120
21121 21122 21123 21124 21125 21126 21127 21128 21129 21130 21131 21132 21133 21134 21135
21136 21137 21138 21139 21140 21141 21142 21143 21144 21145 21146 21147 21148 21149 21150
21151 21152 21153 21154 21155 21156 21157 21158 21159 21160 21161 21162 21163 21164 21165
21166 21167 21168 21169 21170 21171 21172 21173 21174 21175 21176 21177 21178 21179 21180
21181 21182 21183 21184 21185 21186 21187 21188 21189 21190 21191 21192 21193 21194 21195
21196 21197 21198 21199 21200 21201 21202 21203 21204 21205 21206 21207 21208 21209 21210
21211 21212 21213 21214 21215 21216 21217 21218 21219 21220 21221 21222 21223 21224 21225
21226 21227 21228 21229 21230 21231 21232 21233 21234 21235 21236 21237 21238 21239 21240
21241 21242 21243 21244 21245 21246 21247 21248 21249 21250 21251 21252 21253 21254 21255
21256 21257 21258 21259 21260 21261 21262 21263 21264 21265 21266 21267 21268 21269 21270
21271 21272 21273 21274 21275 21276 21277 21278 21279 21280 21281 21282 21283 21284 21285
21286 21287 21288 21289 21290 21291 21292 21293 21294 21295 21296 21297 21298 21299 21300
21301 21302 21303 21304 21305 21306 21307 21308 21309 21310 21311 21312 21313 21314 21315
21316 21317 21318 21319 21320 21321 21322 21323 21324 21325 21326 21327 21328 21329 21330
21331 21332 21333 21334 21335 21336 21337 21338 21339 21340 21341 21342 21343 21344 21345
21346 21347 21348 21349 21350 21351 21352 21353 21354 21355 21356 21357 21358 21359 21360
21361 21362 21363 21364 21365 21366 21367 21368 21369 21370 21371 21372 21373 21374 21375
21376 21377 21378 21379 21380 21381 21382 21383 21384 21385 21386 21387 21388 21389 21390
21391 21392 21393 21394 21395 21396 21397 21398 21399 21400 21401 21402 21403 21404 21405
21406 21407 21408 21409 21410 21411 21412 21413 21414 21415 21416 21417 21418 21419 21420
21421 21422 21423 21424 21425 21426 21427 21428 21429 21430 21431 21432 21433 21434 21435
21436 21437 21438 21439 21440 21441 21442 21443 21444 21445 21446 21447 21448 21449 21450
21451 21452 21453 21454 21455 21456 21457 21458 21459 21460 21461 21462 21463 21464 21465
21466 21467 21468 21469 21470 21471 21472 21473 21474 21475 21476 21477 21478 21479 21480
21481 21482 21483 21484 21485 21486 21487 21488 21489 21490 21491 21492 21493 21494 21495
21496 21497 21498 21499 21500 21501 21502 21503 21504 21505 21506 21507 21508 21509 21510
21511 21512 21513 21514 21515 21516 21517 21518 21519 21520 21521 21522 21523 21524 21525
21526 21527 21528 21529 21530 21531 21532 21533 21534 21535 21536 21537 21538 21539 21540
21541 21542 21543 21544 21545 21546 21547 21548 21549 21550 21551 21552 21553 21554 21555
21556 21557 21558 21559 21560 21561 21562 21563 21564 21565 21566 21567 21568 21569 21570
21571 21572 21573 21574 21575 21576 21577 21578 21579 21580 21581 21582 21583 21584 21585
21586 21587 21588 21589 21590 21591 21592 21593 21594 21595 21596 21597 21598 21599 21600
21601 21602 21603 21604 21605 21606 21607 21608 21609 21610 21611 21612 21613 21614 21615
21616 21617 21618 21619 21620 21621 21622 21623 21624 21625 21626 21627 21628 21629 21630
21631 21632 21633 21634 21635 21636 21637 21638 21639 21640 21641 21642 21643 21644 21645
21646 21647 21648 21649 21650 21651 21652 21653 21654 21655 21656 21657 21658 21659 21660
21661 21662 21663 21664 21665 21666 21667 21668 21669 21670 21671 21672 21673 21674 21675
21676 21677 21678 21679 21680 21681 21682 21683 21684 21685 21686 21687 21688 21689 21690
21691 21692 21693 21694 21695 21696 21697 21698 21699 21700 21701 21702 21703 21704 21705
21706 21707 21708 21709 21710 21711 21712 21713 21714 21715 21716 21717 21718 21719 21720
21721 21722 21723 21724 21725 21726 21727 21728 21729 21730 21731 21732 21733 21734 21735
21736 21737 21738 21739 21740 21741 21742 21743 21744 21745 21746 21747 21748 21749 21750
21751 21752 21753 21754 21755 21756 21757 21758 21759 21760 21761 21762 21763 21764 21765
21766 21767 21768 21769 21770 21771 21772 21773 21774 21775 21776 21777 21778 21779 21780
21781 21782 21783 21784 21785 21786 21787 21788 21789 21790 21791 21792 21793 21794 21795
21796 21797 21798 21799 21800 21801 21802 21803 21804 21805 21806 21807 21808 21809 21810
21811 21812 21813 21814 21815 21816 21817 21818 21819 21820 21821 21822 21823 21824 21825
21826 21827 21828 21829 21830 21831 21832 21833 21834 21835 21836 21837 21838 21839 21840
21841 21842 21843 21844 21845 21846 21847 21848 21849 21850 21851 21852 21853 21854 21855
21856 21857 21858 21859 21860 21861 21862 21863 21864 21865 21866 21867 21868 21869 21870
21871 21872 21873 21874 21875 21876 21877 21878 21879 21880 21881 21882 21883 21884 21885
21886 21887 21888 21889 21890 21891 21892 21893 21894 21895 21896 21897 21898 21899 21900
21901 21902 21903 21904 21905 21906 21907 21908 21909 21910 21911 21912 21913 21914 21915
21916 21917 21918 21919 21920 21921 21922 21923 21924 21925 21926 21927 21928 21929 21930
21931 21932 21933 21934 21935 21936 21937 21938 21939 21940 21941 21942 21943 21944 21945
21946 21947 21948 21949 21950 21951 21952 21953 21954 21955 21956 21957 21958 21959 21960
21961 21962 21963 21964 21965 21966 21967 21968 21969 21970 21971 21972 21973 21974 21975
21976 21977 21978 21979 21980 21981 21982 21983 21984 21985 21986 21987 21988 21989 21990
21991 21992 21993 21994 21995 21996 21997 21998 21999 22000 22001 22002 22003 22004 22005
22006 22007 22008 22009 22010 22011 22012 22013 22014 22015 22016 22017 22018 22019 22020
22021 22022 22023 22024 22025 22026 22027 22028 22029 22030 22031 22032 22033 22034 22035
22036 22037 22038 22039 22040 22041 22042 22043 22044 22045 22046 22047 22048 22049 22050
22051 22052 22053 22054 22055 22056 22057 22058 22059 22060 22061 22062 22063 22064 22065
22066 22067 22068 22069 22070 22071 22072 22073 22074 22075 22076 22077 22078 22079 22080
22081 22082 22083 22084 22085 22086 22087 22088 22089 22090 22091 22092 22093 22094 22095
22096 22097 22098 22099 22100 22101 22102 22103 22104 22105 22106 22107 22108 22109 22110
22111 22112 22113 22114 22115 22116 22117 22118 22119 22120 22121 22122 22123 22124 22125
22126 22127 22128 22129 22130 22131 22132 22133 22134 22135 22136 22137 22138 22139 22140
22141 22142 22143 22144 22145 22146 22147 22148 22149 22150 22151 22152 22153 22154 22155
22156 22157 22158 22159 22160 22161 22162 22163 22164 22165 22166 22167 22168 22169 22170
22171 22172 22173 22174 22175 22176 22177 22178 22179 22180 22181 22182 22183 22184 22185
22186 22187 22188 22189 22190 22191 22192 22193 22194 22195 22196 22197 22198 22199 22200
22201 22202 22203 22204 22205 22206 22207 22208 22209 22210 22211 22212 22213 22214 22215
22216 22217 22218 22219 22220 22221 22222 22223 22224 22225 22226 22227 22228 22229 22230
22231 22232 22233 22234 22235 22236 22237 22238 22239 22240 22241 22242 22243 22244 22245
22246 22247 22248 22249 22250 22251 22252 22253 22254 22255 22256 22257 22258 22259 22260
22261 22262 22263 22264 22265 22266 22267 22268 22269 22270 22271 22272 22273 22274 22275
22276 22277 22278 22279 22280 22281 22282 22283 22284 22285 22286 22287 22288 22289 22290
22291 22292 22293 22294 22295 22296 22297 22298 22299 22300 22301 22302 22303 22304 22305
22306 22307 22308 22309 22310 22311 22312 22313 22314 22315 22316 22317 22318 22319 22320
22321 22322 22323 22324 22325 22326 22327 22328 22329 22330 22331 22332 22333 22334 22335
22336 22337 22338 22339 22340 22341 22342 22343 22344 22345 22346 22347 22348 22349 22350
22351 22352 22353 22354 22355 22356 22357 22358 22359 22360 22361 22362 22363 22364 22365
22366 22367 22368 22369 22370 22371 22372 22373 22374 22375 22376 22377 22378 22379 22380
22381 22382 22383 22384 22385 22386 22387 22388 22389 22390 22391 22392 22393 22394 22395
22396 22397 22398 22399 22400 22401 22402 22403 22404 22405 22406 22407 22408 22409 22410
22411 22412 22413 22414 22415 22416 22417 22418 22419 22420 22421 22422 22423 22424 22425
22426 22427 22428 22429 22430 22431 22432 22433 22434 22435 22436 22437 22438 22439 22440
22441 22442 22443 22444 22445 22446 22447 22448 22449 22450 22451 22452 22453 22454 22455
22456 22457 22458 22459 22460 22461 22462 22463 22464 22465 22466 22467 22468 22469 22470
22471 22472 22473 22474 22475 22476 22477 22478 22479 22480 22481 22482 22483 22484 22485
22486 22487 22488 22489 22490 22491 22492 22493 22494 22495 22496 22497 22498 22499 22500
22501 22502 22503 22504 22505 22506 22507 22508 22509 22510 22511 22512 22513 22514 22515
22516 22517 22518 22519 22520 22521 22522 22523 22524 22525 22526 22527 22528 22529 22530
22531 22532 22533 22534 22535 22536 22537 22538 22539 22540 22541 22542 22543 22544 22545
22546 22547 22548 22549 22550 22551 22552 22553 22554 22555 22556 22557 22558 22559 22560
22561 22562 22563 22564 22565 22566 22567 22568 22569 22570 22571 22572 22573 22574 22575
22576 22577 22578 22579 22580 22581 22582 22583 22584 22585 22586 22587 22588 22589 22590
22591 22592 22593 22594 22595 22596 22597 22598 22599 22600 22601 22602 22603 22604 22605
22606 22607 22608 22609 22610 22611 22612 22613 22614 22615 22616 22617 22618 22619 22620
22621 22622 22623 22624 22625 22626 22627 22628 22629 22630 22631 22632 22633 22634 22635
22636 22637 22638 22639 22640 22641 22642 22643 22644 22645 22646 22647 22648 22649 22650
22651 22652 22653 22654 22655 22656 22657 22658 22659 22660 22661 22662 22663 22664 22665
22666 22667 22668 22669 22670 22671 22672 22673 22674 22675 22676 22677 22678 22679 22680
22681 22682 22683 22684 22685 22686 22687 22688 22689 22690 22691 22692 22693 22694 22695
22696 22697 22698 22699 22700 22701 22702 22703 22704 22705 22706 22707 22708 22709 22710
22711 22712 22713 22714 22715 22716 22717 22718 22719 22720 22721 22722 22723 22724 22725
22726 22727 22728 22729 22730 22731 22732 22733 22734 22735 22736 22737 22738 22739 22740
22741 22742 22743 22744 22745 22746 22747 22748 22749 22750 22751 22752 22753 22754 22755
22756 22757 22758 22759 22760 22761 22762 22763 22764 22765 22766 22767 22768 22769 22770
22771 22772 22773 22774 22775 22776 22777 22778 22779 22780 22781 22782 22783 22784 22785
22786 22787 22788 22789 22790 22791 22792 22793 22794 22795 22796 22797 22798 22799 22800
22801 22802 22803 22804 22805 22806 22807 22808 22809 22810 22811 22812 22813 22814 22815
22816 22817 22818 22819 22820 22821 22822 22823 22824 22825 22826 22827 22828 22829 22830
22831 22832 22833 22834 22835 22836 22837 22838 22839 22840 22841 22842 22843 22844 22845
22846 22847 22848 22849 22850 22851 22852 22853 22854 22855 22856 22857 22858 22859 22860
22861 22862 22863 22864 22865 22866 22867 22868 22869 22870 22871 22872 22873 22874 22875
22876 22877 22878 22879 22880 22881 22882 22883 22884 22885 22886 22887 22888 22889 22890
22891 22892 22893 22894 22895 22896 22897 22898 22899 22900 22901 22902 22903 22904 22905
22906 22907 22908 22909 22910 22911 22912 22913 22914 22915 22916 22917 22918 22919 22920
22921 22922 22923 22924 22925 22926 22927 22928 22929 22930 22931 22932 22933 22934 22935
22936 22937 22938 22939 22940 22941 22942 22943 22944 22945 22946 22947 22948 22949 22950
22951 22952 22953 22954 22955 22956 22957 22958 22959 22960 22961 22962 22963 22964 22965
22966 22967 22968 22969 22970 22971 22972 22973 22974 22975 22976 22977 22978 22979 22980
22981 22982 22983 22984 22985 22986 22987 22988 22989 22990 22991 22992 22993 22994 22995
22996 22997 22998 22999 23000 23001 23002 23003 23004 23005 23006 23007 23008 23009 23010
23011 23012 23013 23014 23015 23016 23017 23018 23019 23020 23021 23022 23023 23024 23025
23026 23027 23028 23029 23030 23031 23032 23033 23034 23035 23036 23037 23038 23039 23040
23041 23042 23043 23044 23045 23046 23047 23048 23049 23050 23051 23052 23053 23054 23055
23056 23057 23058 23059 23060 23061 23062 23063 23064 23065 23066 23067 23068 23069 23070
23071 23072 23073 23074 23075 23076 23077 23078 23079 23080 23081 23082 23083 23084 23085
23086 23087 23088 23089 23090 23091 23092 23093 23094 23095 23096 23097 23098 23099 23100
23101 23102 23103 23104 23105 23106 23107 23108 23109 23110 23111 23112 23113 23114 23115
23116 23117 23118 23119 23120 23121 23122 23123 23124 23125 23126 23127 23128 23129 23130
23131 23132 23133 23134 23135 23136 23137 23138 23139 23140 23141 23142 23143 23144 23145
23146 23147 23148 23149 23150 23151 23152 23153 23154 23155 23156 23157 23158 23159 23160
23161 23162 23163 23164 23165 23166 23167 23168 23169 23170 23171 23172 23173 23174 23175
23176 23177 23178 23179 23180 23181 23182 23183 23184 23185 23186 23187 23188 23189 23190
23191 23192 23193 23194 23195 23196 23197 23198 23199 23200 23201 23202 23203 23204 23205
23206 23207 23208 23209 23210 23211 23212 23213 23214 23215 23216 23217 23218 23219 23220
23221 23222 23223 23224 23225 23226 23227 23228 23229 23230 23231 23232 23233 23234 23235
23236 23237 23238 23239 23240 23241 23242 23243 23244 23245 23246 23247 23248 23249 23250
23251 23252 23253 23254 23255 23256 23257 23258 23259 23260 23261 23262 23263 23264 23265
23266 23267 23268 23269 23270 23271 23272 23273 23274 23275 23276 23277 23278 23279 23280
23281 23282 23283 23284 23285 23286 23287 23288 23289 23290 23291 23292 23293 23294 23295
23296 23297 23298 23299 23300 23301 23302 23303 23304 23305 23306 23307 23308 23309 23310
23311 23312 23313 23314 23315 23316 23317 23318 23319 23320 23321 23322 23323 23324 23325
23326 23327 23328 23329 23330 23331 23332 23333 23334 23335 23336 23337 23338 23339 23340
23341 23342 23343 23344 23345 23346 23347 23348 23349 23350 23351 23352 23353 23354 23355
23356 23357 23358 23359 23360 23361 23362 23363 23364 23365 23366 23367 23368 23369 23370
23371 23372 23373 23374 23375 23376 23377 23378 23379 23380 23381 23382 23383 23384 23385
23386 23387 23388 23389 23390 23391 23392 23393 23394 23395 23396 23397 23398 23399 23400
23401 23402 23403 23404 23405 23406 23407 23408 23409 23410 23411 23412 23413 23414 23415
23416 23417 23418 23419 23420 23421 23422 23423 23424 23425 23426 23427 23428 23429 23430
23431 23432 23433 23434 23435 23436 23437 23438 23439 23440 23441 23442 23443 23444 23445
23446 23447 23448 23449 23450 23451 23452 23453 23454 23455 23456 23457 23458 23459 23460
23461 23462 23463 23464 23465 23466 23467 23468 23469 23470 23471 23472 23473 23474 23475
23476 23477 23478 23479 23480 23481 23482 23483 23484 23485 23486 23487 23488 23489 23490
23491 23492 23493 23494 23495 23496 23497 23498 23499 23500 23501 23502 23503 23504 23505
23506 23507 23508 23509 23510 23511 23512 23513 23514 23515 23516 23517 23518 23519 23520
23521 23522 23523 23524 23525 23526 23527 23528 23529 23530 23531 23532 23533 23534 23535
23536 23537 23538 23539 23540 23541 23542 23543 23544 23545 23546 23547 23548 23549 23550
23551 23552 23553 23554 23555 23556 23557 23558 23559 23560 23561 23562 23563 23564 23565
23566 23567 23568 23569 23570 23571 23572 23573 23574 23575 23576 23577 23578 23579 23580
23581 23582 23583 23584 23585 23586 23587 23588 23589 23590 23591 23592 23593 23594 23595
23596 23597 23598 23599 23600 23601 23602 23603 23604 23605 23606 23607 23608 23609 23610
23611 23612 23613 23614 23615 23616 23617 23618 23619 23620 23621 23622 23623 23624 23625
23626 23627 23628 23629 23630 23631 23632 23633 23634 23635 23636 23637 23638 23639 23640
23641 23642 23643 23644 23645 23646 23647 23648 23649 23650 23651 23652 23653 23654 23655
23656 23657 23658 23659 23660 23661 23662 23663 23664 23665 23666 23667 23668 23669 23670
23671 23672 23673 23674 23675 23676 23677 23678 23679 23680 23681 23682 23683 23684 23685
23686 23687 23688 23689 23690 23691 23692 23693 23694 23695 23696 23697 23698 23699 23700
23701 23702 23703 23704 23705 23706 23707 23708 23709 23710 23711 23712 23713 23714 23715
23716 23717 23718 23719 23720 23721 23722 23723 23724 23725 23726 23727 23728 23729 23730
23731 23732 23733 23734 23735 23736 23737 23738 23739 23740 23741 23742 23743 23744 23745
23746 23747 23748 23749 23750 23751 23752 23753 23754 23755 23756 23757 23758 23759 23760
23761 23762 23763 23764 23765 23766 23767 23768 23769 23770 23771 23772 23773 23774 23775
23776 23777 23778 23779 23780 23781 23782 23783 23784 23785 23786 23787 23788 23789 23790
23791 23792 23793 23794 23795 23796 23797 23798 23799 23800 23801 23802 23803 23804 23805
23806 23807 23808 23809 23810 23811 23812 23813 23814 23815 23816 23817 23818 23819 23820
23821 23822 23823 23824 23825 23826 23827 23828 23829 23830 23831 23832 23833 23834 23835
23836 23837 23838 23839 23840 23841 23842 23843 23844 23845 23846 23847 23848 23849 23850
23851 23852 23853 23854 23855 23856 23857 23858 23859 23860 23861 23862 23863 23864 23865
23866 23867 23868 23869 23870 23871 23872 23873 23874 23875 23876 23877 23878 23879 23880
23881 23882 23883 23884 23885 23886 23887 23888 23889 23890 23891 23892 23893 23894 23895
23896 23897 23898 23899 23900 23901 23902 23903 23904 23905 23906 23907 23908 23909 23910
23911 23912 23913 23914 23915 23916 23917 23918 23919 23920 23921 23922 23923 23924 23925
23926 23927 23928 23929 23930 23931 23932 23933 23934 23935 23936 23937 23938 23939 23940
23941 23942 23943 23944 23945 23946 23947 23948 23949 23950 23951 23952 23953 23954 23955
23956 23957 23958 23959 23960 23961 23962 23963 23964 23965 23966 23967 23968 23969 23970
23971 23972 23973 23974 23975 23976 23977 23978 23979 23980 23981 23982 23983 23984 23985
23986 23987 23988 23989 23990 23991 23992 23993 23994 23995 23996 23997 23998 23999 24000
24001 24002 24003 24004 24005 24006 24007 24008 24009 24010 24011 24012 24013 24014 24015
24016 24017 24018 24019 24020 24021 24022 24023 24024 24025 24026 24027 24028 24029 24030
24031 24032 24033 24034 24035 24036 24037 24038 24039 24040 24041 24042 24043 24044 24045
24046 24047 24048 24049 24050 24051 24052 24053 24054 24055 24056 24057 24058 24059 24060
24061 24062 24063 24064 24065 24066 24067 24068 24069 24070 24071 24072 24073 24074 24075
24076 24077 24078 24079 24080 24081 24082 24083 24084 24085 24086 24087 24088 24089 24090
24091 24092 24093 24094 24095 24096 24097 24098 24099 24100 24101 24102 24103 24104 24105
24106 24107 24108 24109 24110 24111 24112 24113 24114 24115 24116 24117 24118 24119 24120
24121 24122 24123 24124 24125 24126 24127 24128 24129 24130 24131 24132 24133 24134 24135
24136 24137 24138 24139 24140 24141 24142 24143 24144 24145 24146 24147 24148 24149 24150
24151 24152 24153 24154 24155 24156 24157 24158 24159 24160 24161 24162 24163 24164 24165
24166 24167 24168 24169 24170 24171 24172 24173 24174 24175 24176 24177 24178 24179 24180
24181 24182 24183 24184 24185 24186 24187 24188 24189 24190 24191 24192 24193 24194 24195
24196 24197 24198 24199 24200 24201 24202 24203 24204 24205 24206 24207 24208 24209 24210
24211 24212 24213 24214 24215 24216 24217 24218 24219 24220 24221 24222 24223 24224 24225
24226 24227 24228 24229 24230 24231 24232 24233 24234 24235 24236 24237 24238 24239 24240
24241 24242 24243 24244 24245 24246 24247 24248 24249 24250 24251 24252 24253 24254 24255
24256 24257 24258 24259 24260 24261 24262 24263 24264 24265 24266 24267 24268 24269 24270
24271 24272 24273 24274 24275 24276 24277 24278 24279 24280 24281 24282 24283 24284 24285
24286 24287 24288 24289 24290 24291 24292 24293 24294 24295 24296 24297 24298 24299 24300
24301 24302 24303 24304 24305 24306 24307 24308 24309 24310 24311 24312 24313 24314 24315
24316 24317 24318 24319 24320 24321 24322 24323 24324 24325 24326 24327 24328 24329 24330
24331 24332 24333 24334 24335 24336 24337 24338 24339 24340 24341 24342 24343 24344 24345
24346 24347 24348 24349 24350 24351 24352 24353 24354 24355 24356 24357 24358 24359 24360
24361 24362 24363 24364 24365 24366 24367 24368 24369 24370 24371 24372 24373 24374 24375
24376 24377 24378 24379 24380 24381 24382 24383 24384 24385 24386 24387 24388 24389 24390
24391 24392 24393 24394 24395 24396 24397 24398 24399 24400 24401 24402 24403 24404 24405
24406 24407 24408 24409 24410 24411 24412 24413 24414 24415 24416 24417 24418 24419 24420
24421 24422 24423 24424 24425 24426 24427 24428 24429 24430 24431 24432 24433 24434 24435
24436 24437 24438 24439 24440 24441 24442 24443 24444 24445 24446 24447 24448 24449 24450
24451 24452 24453 24454 24455 24456 24457 24458 24459 24460 24461 24462 24463 24464 24465
24466 24467 24468 24469 24470 24471 24472 24473 24474 24475 24476 24477 24478 24479 24480
24481 24482 24483 24484 24485 24486 24487 24488 24489 24490 24491 24492 24493 24494 24495
24496 24497 24498 24499 24500 24501 24502 24503 24504 24505 24506 24507 24508 24509 24510
24511 24512 24513 24514 24515 24516 24517 24518 24519 24520 24521 24522 24523 24524 24525
24526 24527 24528 24529 24530 24531 24532 24533 24534 24535 24536 24537 24538 24539 24540
24541 24542 24543 24544 24545 24546 24547 24548 24549 24550 24551 24552 24553 24554 24555
24556 24557 24558 24559 24560 24561 24562 24563 24564 24565 24566 24567 24568 24569 24570
24571 24572 24573 24574 24575 24576 24577 24578 24579 24580 24581 24582 24583 24584 24585
24586 24587 24588 24589 24590 24591 24592 24593 24594 24595 24596 24597 24598 24599 24600
24601 24602 24603 24604 24605 24606 24607 24608 24609 24610 24611 24612 24613 24614 24615
24616 24617 24618 24619 24620 24621 24622 24623 24624 24625 24626 24627 24628 24629 24630
24631 24632 24633 24634 24635 24636 24637 24638 24639 24640 24641 24642 24643 24644 24645
24646 24647 24648 24649 24650 24651 24652 24653 24654 24655 24656 24657 24658 24659 24660
24661 24662 24663 24664 24665 24666 24667 24668 24669 24670 24671 24672 24673 24674 24675
24676 24677 24678 24679 24680 24681 24682 24683 24684 24685 24686 24687 24688 24689 24690
24691 24692 24693 24694 24695 24696 24697 24698 24699 24700 24701 24702 24703 24704 24705
24706 24707 24708 24709 24710 24711 24712 24713 24714 24715 24716 24717 24718 24719 24720
24721 24722 24723 24724 24725 24726 24727 24728 24729 24730 24731 24732 24733 24734 24735
24736 24737 24738 24739 24740 24741 24742 24743 24744 24745 24746 24747 24748 24749 24750
24751 24752 24753 24754 24755 24756 24757 24758 24759 24760 24761 24762 24763 24764 24765
24766 24767 24768 24769 24770 24771 24772 24773 24774 24775 24776 24777 24778 24779 24780
24781 24782 24783 24784 24785 24786 24787 24788 24789 24790 24791 24792 24793 24794 24795
24796 24797 24798 24799 24800 24801 24802 24803 24804 24805 24806 24807 24808 24809 24810
24811 24812 24813 24814 24815 24816 24817 24818 24819 24820 24821 24822 24823 24824 24825
24826 24827 24828 24829 24830 24831 24832 24833 24834 24835 24836 24837 24838 24839 24840
24841 24842 24843 24844 24845 24846 24847 24848 24849 24850 24851 24852 24853 24854 24855
24856 24857 24858 24859 24860 24861 24862 24863 24864 24865 24866 24867 24868 24869 24870
24871 24872 24873 24874 24875 24876 24877 24878 24879 24880 24881 24882 24883 24884 24885
24886 24887 24888 24889 24890 24891 24892 24893 24894 24895 24896 24897 24898 24899 24900
24901 24902 24903 24904 24905 24906 24907 24908 24909 24910 24911 24912 24913 24914 24915
24916 24917 24918 24919 24920 24921 24922 24923 24924 24925 24926 24927 24928 24929 24930
24931 24932 24933 24934 24935 24936 24937 24938 24939 24940 24941 24942 24943 24944 24945
24946 24947 24948 24949 24950 24951 24952 24953 24954 24955 24956 24957 24958 24959 24960
24961 24962 24963 24964 24965 24966 24967 24968 24969 24970 24971 24972 24973 24974 24975
24976 24977 24978 24979 24980 24981 24982 24983 24984 24985 24986 24987 24988 24989 24990
24991 24992 24993 24994 24995 24996 24997 24998 24999 25000 25001 25002 25003 25004 25005
25006 25007 25008 25009 25010 25011 25012 25013 25014 25015 25016 25017 25018 25019 25020
25021 25022 25023 25024 25025 25026 25027 25028 25029 25030 25031 25032 25033 25034 25035
25036 25037 25038 25039 25040 25041 25042 25043 25044 25045 25046 25047 25048 25049 25050
25051 25052 25053 25054 25055 25056 25057 25058 25059 25060 25061 25062 25063 25064 25065
25066 25067 25068 25069 25070 25071 25072 25073 25074 25075 25076 25077 25078 25079 25080
25081 25082 25083 25084 25085 25086 25087 25088 25089 25090 25091 25092 25093 25094 25095
25096 25097 25098 25099 25100 25101 25102 25103 25104 25105 25106 25107 25108 25109 25110
25111 25112 25113 25114 25115 25116 25117 25118 25119 25120 25121 25122 25123 25124 25125
25126 25127 25128 25129 25130 25131 25132 25133 25134 25135 25136 25137 25138 25139 25140
25141 25142 25143 25144 25145 25146 25147 25148 25149 25150 25151 25152 25153 25154 25155
25156 25157 25158 25159 25160 25161 25162 25163 25164 25165 25166 25167 25168 25169 25170
25171 25172 25173 25174 25175 25176 25177 25178 25179 25180 25181 25182 25183 25184 25185
25186 25187 25188 25189 25190 25191 25192 25193 25194 25195 25196 25197 25198 25199 25200
25201 25202 25203 25204 25205 25206 25207 25208 25209 25210 25211 25212 25213 25214 25215
25216 25217 25218 25219 25220 25221 25222 25223 25224 25225 25226 25227 25228 25229 25230
25231 25232 25233 25234 25235 25236 25237 25238 25239 25240 25241 25242 25243 25244 25245
25246 25247 25248 25249 25250 25251 25252 25253 25254 25255 25256 25257 25258 25259 25260
25261 25262 25263 25264 25265 25266 25267 25268 25269 25270 25271 25272 25273 25274 25275
25276 25277 25278 25279 25280 25281 25282 25283 25284 25285 25286 25287 25288 25289 25290
25291 25292 25293 25294 25295 25296 25297 25298 25299 25300 25301 25302 25303 25304 25305
25306 25307 25308 25309 25310 25311 25312 25313 25314 25315 25316 25317 25318 25319 25320
25321 25322 25323 25324 25325 25326 25327 25328 25329 25330 25331 25332 25333 25334 25335
25336 25337 25338 25339 25340 25341 25342 25343 25344 25345 25346 25347 25348 25349 25350
25351 25352 25353 25354 25355 25356 25357 25358 25359 25360 25361 25362 25363 25364 25365
25366 25367 25368 25369 25370 25371 25372 25373 25374 25375 25376 25377 25378 25379 25380
25381 25382 25383 25384 25385 25386 25387 25388 25389 25390 25391 25392 25393 25394 25395
25396 25397 25398 25399 25400 25401 25402 25403 25404 25405 25406 25407 25408 25409 25410
25411 25412 25413 25414 25415 25416 25417 25418 25419 25420 25421 25422 25423 25424 25425
25426 25427 25428 25429 25430 25431 25432 25433 25434 25435 25436 25437 25438 25439 25440
25441 25442 25443 25444 25445 25446 25447 25448 25449 25450 25451 25452 25453 25454 25455
25456 25457 25458 25459 25460 25461 25462 25463 25464 25465 25466 25467 25468 25469 25470
25471 25472 25473 25474 25475 25476 25477 25478 25479 25480 25481 25482 25483 25484 25485
25486 25487 25488 25489 25490 25491 25492 25493 25494 25495 25496 25497 25498 25499 25500
25501 25502 25503 25504 25505 25506 25507 25508 25509 25510 25511 25512 25513 25514 25515
25516 25517 25518 25519 25520 25521 25522 25523 25524 25525 25526 25527 25528 25529 25530
25531 25532 25533 25534 25535 25536 25537 25538 25539 25540 25541 25542 25543 25544 25545
25546 25547 25548 25549 25550 25551 25552 25553 25554 25555 25556 25557 25558 25559 25560
25561 25562 25563 25564 25565 25566 25567 25568 25569 25570 25571 25572 25573 25574 25575
25576 25577 25578 25579 25580 25581 25582 25583 25584 25585 25586 25587 25588 25589 25590
25591 25592 25593 25594 25595 25596 25597 25598 25599 25600 25601 25602 25603 25604 25605
25606 25607 25608 25609 25610 25611 25612 25613 25614 25615 25616 25617 25618 25619 25620
25621 25622 25623 25624 25625 25626 25627 25628 25629 25630 25631 25632 25633 25634 25635
25636 25637 25638 25639 25640 25641 25642 25643 25644 25645 25646 25647 25648 25649 25650
25651 25652 25653 25654 25655 25656 25657 25658 25659 25660 25661 25662 25663 25664 25665
25666 25667 25668 25669 25670 25671 25672 25673 25674 25675 25676 25677 25678 25679 25680
25681 25682 25683 25684 25685 25686 25687 25688 25689 25690 25691 25692 25693 25694 25695
25696 25697 25698 25699 25700 25701 25702 25703 25704 25705 25706 25707 25708 25709 25710
25711 25712 25713 25714 25715 25716 25717 25718 25719 25720 25721 25722 25723 25724 25725
25726 25727 25728 25729 25730 25731 25732 25733 25734 25735 25736 25737 25738 25739 25740
25741 25742 25743 25744 25745 25746 25747 25748 25749 25750 25751 25752 25753 25754 25755
25756 25757 25758 25759 25760 25761 25762 25763 25764 25765 25766 25767 25768 25769 25770
25771 25772 25773 25774 25775 25776 25777 25778 25779 25780 25781 25782 25783 25784 25785
25786 25787 25788 25789 25790 25791 25792 25793 25794 25795 25796 25797 25798 25799 25800
25801 25802 25803 25804 25805 25806 25807 25808 25809 25810 25811 25812 25813 25814 25815
25816 25817 25818 25819 25820 25821 25822 25823 25824 25825 25826 25827 25828 25829 25830
25831 25832 25833 25834 25835 25836 25837 25838 25839 25840 25841 25842 25843 25844 25845
25846 25847 25848 25849 25850 25851 25852 25853 25854 25855 25856 25857 25858 25859 25860
25861 25862 25863 25864 25865 25866 25867 25868 25869 25870 25871 25872 25873 25874 25875
25876 25877 25878 25879 25880 25881 25882 25883 25884 25885 25886 25887 25888 25889 25890
25891 25892 25893 25894 25895 25896 25897 25898 25899 25900 25901 25902 25903 25904 25905
25906 25907 25908 25909 25910 25911 25912 25913 25914 25915 25916 25917 25918 25919 25920
25921 25922 25923 25924 25925 25926 25927 25928 25929 25930 25931 25932 25933 25934 25935
25936 25937 25938 25939 25940 25941 25942 25943 25944 25945 25946 25947 25948 25949 25950
25951 25952 25953 25954 25955 25956 25957 25958 25959 25960 25961 25962 25963 25964 25965
25966 25967 25968 25969 25970 25971 25972 25973 25974 25975 25976 25977 25978 25979 25980
25981 25982 25983 25984 25985 25986 25987 25988 25989 25990 25991 25992 25993 25994 25995
25996 25997 25998 25999 26000 26001 26002 26003 26004 26005 26006 26007 26008 26009 26010
26011 26012 26013 26014 26015 26016 26017 26018 26019 26020 26021 26022 26023 26024 26025
26026 26027 26028 26029 26030 26031 26032 26033 26034 26035 26036 26037 26038 26039 26040
26041 26042 26043 26044 26045 26046 26047 26048 26049 26050 26051 26052 26053 26054 26055
26056 26057 26058 26059 26060 26061 26062 26063 26064 26065 26066 26067 26068 26069 26070
26071 26072 26073 26074 26075 26076 26077 26078 26079 26080 26081 26082 26083 26084 26085
26086 26087 26088 26089 26090 26091 26092 26093 26094 26095 26096 26097 26098 26099 26100
26101 26102 26103 26104 26105 26106 26107 26108 26109 26110 26111 26112 26113 26114 26115
26116 26117 26118 26119 26120 26121 26122 26123 26124 26125 26126 26127 26128 26129 26130
26131 26132 26133 26134 26135 26136 26137 26138 26139 26140 26141 26142 26143 26144 26145
26146 26147 26148 26149 26150 26151 26152 26153 26154 26155 26156 26157 26158 26159 26160
26161 26162 26163 26164 26165 26166 26167 26168 26169 26170 26171 26172 26173 26174 26175
26176 26177 26178 26179 26180 26181 26182 26183 26184 26185 26186 26187 26188 26189 26190
26191 26192 26193 26194 26195 26196 26197 26198 26199 26200 26201 26202 26203 26204 26205
26206 26207 26208 26209 26210 26211 26212 26213 26214 26215 26216 26217 26218 26219 26220
26221 26222 26223 26224 26225 26226 26227 26228 26229 26230 26231 26232 26233 26234 26235
26236 26237 26238 26239 26240 26241 26242 26243 26244 26245 26246 26247 26248 26249 26250
26251 26252 26253 26254 26255 26256 26257 26258 26259 26260 26261 26262 26263 26264 26265
26266 26267 26268 26269 26270 26271 26272 26273 26274 26275 26276 26277 26278 26279 26280
26281 26282 26283 26284 26285 26286 26287 26288 26289 26290 26291 26292 26293 26294 26295
26296 26297 26298 26299 26300 26301 26302 26303 26304 26305 26306 26307 26308 26309 26310
26311 26312 26313 26314 26315 26316 26317 26318 26319 26320 26321 26322 26323 26324 26325
26326 26327 26328 26329 26330 26331 26332 26333 26334 26335 26336 26337 26338 26339 26340
26341 26342 26343 26344 26345 26346 26347 26348 26349 26350 26351 26352 26353 26354 26355
26356 26357 26358 26359 26360 26361 26362 26363 26364 26365 26366 26367 26368 26369 26370
26371 26372 26373 26374 26375 26376 26377 26378 26379 26380 26381 26382 26383 26384 26385
26386 26387 26388 26389 26390 26391 26392 26393 26394 26395 26396 26397 26398 26399 26400
26401 26402 26403 26404 26405 26406 26407 26408 26409 26410 26411 26412 26413 26414 26415
26416 26417 26418 26419 26420 26421 26422 26423 26424 26425 26426 26427 26428 26429 26430
26431 26432 26433 26434 26435 26436 26437 26438 26439 26440 26441 26442 26443 26444 26445
26446 26447 26448 26449 26450 26451 26452 26453 26454 26455 26456 26457 26458 26459 26460
26461 26462 26463 26464 26465 26466 26467 26468 26469 26470 26471 26472 26473 26474 26475
26476 26477 26478 26479 26480 26481 26482 26483 26484 26485 26486 26487 26488 26489 26490
26491 26492 26493 26494 26495 26496 26497 26498 26499 26500 26501 26502 26503 26504 26505
26506 26507 26508 26509 26510 26511 26512 26513 26514 26515 26516 26517 26518 26519 26520
26521 26522 26523 26524 26525 26526 26527 26528 26529 26530 26531 26532 26533 26534 26535
26536 26537 26538 26539 26540 26541 26542 26543 26544 26545 26546 26547 26548 26549 26550
26551 26552 26553 26554 26555 26556 26557 26558 26559 26560 26561 26562 26563 26564 26565
26566 26567 26568 26569 26570 26571 26572 26573 26574 26575 26576 26577 26578 26579 26580
26581 26582 26583 26584 26585 26586 26587 26588 26589 26590 26591 26592 26593 26594 26595
26596 26597 26598 26599 26600 26601 26602 26603 26604 26605 26606 26607 26608 26609 26610
26611 26612 26613 26614 26615 26616 26617 26618 26619 26620 26621 26622 26623 26624 26625
26626 26627 26628 26629 26630 26631 26632 26633 26634 26635 26636 26637 26638 26639 26640
26641 26642 26643 26644 26645 26646 26647 26648 26649 26650 26651 26652 26653 26654 26655
26656 26657 26658 26659 26660 26661 26662 26663 26664 26665 26666 26667 26668 26669 26670
26671 26672 26673 26674 26675 26676 26677 26678 26679 26680 26681 26682 26683 26684 26685
26686 26687 26688 26689 26690 26691 26692 26693 26694 26695 26696 26697 26698 26699 26700
26701 26702 26703 26704 26705 26706 26707 26708 26709 26710 26711 26712 26713 26714 26715
26716 26717 26718 26719 26720 26721 26722 26723 26724 26725 26726 26727 26728 26729 26730
26731 26732 26733 26734 26735 26736 26737 26738 26739 26740 26741 26742 26743 26744 26745
26746 26747 26748 26749 26750 26751 26752 26753 26754 26755 26756 26757 26758 26759 26760
26761 26762 26763 26764 26765 26766 26767 26768 26769 26770 26771 26772 26773 26774 26775
26776 26777 26778 26779 26780 26781 26782 26783 26784 26785 26786 26787 26788 26789 26790
26791 26792 26793 26794 26795 26796 26797 26798 26799 26800 26801 26802 26803 26804 26805
26806 26807 26808 26809 26810 26811 26812 26813 26814 26815 26816 26817 26818 26819 26820
26821 26822 26823 26824 26825 26826 26827 26828 26829 26830 26831 26832 26833 26834 26835
26836 26837 26838 26839 26840 26841 26842 26843 26844 26845 26846 26847 26848 26849 26850
26851 26852 26853 26854 26855 26856 26857 26858 26859 26860 26861 26862 26863 26864 26865
26866 26867 26868 26869 26870 26871 26872 26873 26874 26875 26876 26877 26878 26879 26880
26881 26882 26883 26884 26885 26886 26887 26888 26889 26890 26891 26892 26893 26894 26895
26896 26897 26898 26899 26900 26901 26902 26903 26904 26905 26906 26907 26908 26909 26910
26911 26912 26913 26914 26915 26916 26917 26918 26919 26920 26921 26922 26923 26924 26925
26926 26927 26928 26929 26930 26931 26932 26933 26934 26935 26936 26937 26938 26939 26940
26941 26942 26943 26944 26945 26946 26947 26948 26949 26950 26951 26952 26953 26954 26955
26956 26957 26958 26959 26960 26961 26962 26963 26964 26965 26966 26967 26968 26969 26970
26971 26972 26973 26974 26975 26976 26977 26978 26979 26980 26981 26982 26983 26984 26985
26986 26987 26988 26989 26990 26991 26992 26993 26994 26995 26996 26997 26998 26999 27000
27001 27002 27003 27004 27005 27006 27007 27008 27009 27010 27011 27012 27013 27014 27015
27016 27017 27018 27019 27020 27021 27022 27023 27024 27025 27026 27027 27028 27029 27030
27031 27032 27033 27034 27035 27036 27037 27038 27039 27040 27041 27042 27043 27044 27045
27046 27047 27048 27049 27050 27051 27052 27053 27054 27055 27056 27057 27058 27059 27060
27061 27062 27063 27064 27065 27066 27067 27068 27069 27070 27071 27072 27073 27074 27075
27076 27077 27078 27079 27080 27081 27082 27083 27084 27085 27086 27087 27088 27089 27090
27091 27092 27093 27094 27095 27096 27097 27098 27099 27100 27101 27102 27103 27104 27105
27106 27107 27108 27109 27110 27111 27112 27113 27114 27115 27116 27117 27118 27119 27120
27121 27122 27123 27124 27125 27126 27127 27128 27129 27130 27131 27132 27133 27134 27135
27136 27137 27138 27139 27140 27141 27142 27143 27144 27145 27146 27147 27148 27149 27150
27151 27152 27153 27154 27155 27156 27157 27158 27159 27160 27161 27162 27163 27164 27165
27166 27167 27168 27169 27170 27171 27172 27173 27174 27175 27176 27177 27178 27179 27180
27181 27182 27183 27184 27185 27186 27187 27188 27189 27190 27191 27192 27193 27194 27195
27196 27197 27198 27199 27200 27201 27202 27203 27204 27205 27206 27207 27208 27209 27210
27211 27212 27213 27214 27215 27216 27217 27218 27219 27220 27221 27222 27223 27224 27225
27226 27227 27228 27229 27230 27231 27232 27233 27234 27235 27236 27237 27238 27239 27240
27241 27242 27243 27244 27245 27246 27247 27248 27249 27250 27251 27252 27253 27254 27255
27256 27257 27258 27259 27260 27261 27262 27263 27264 27265 27266 27267 27268 27269 27270
27271 27272 27273 27274 27275 27276 27277 27278 27279 27280 27281 27282 27283 27284 27285
27286 27287 27288 27289 27290 27291 27292 27293 27294 27295 27296 27297 27298 27299 27300
27301 27302 27303 27304 27305 27306 27307 27308 27309 27310 27311 27312 27313 27314 27315
27316 27317 27318 27319 27320 27321 27322 27323 27324 27325 27326 27327 27328 27329 27330
27331 27332 27333 27334 27335 27336 27337 27338 27339 27340 27341 27342 27343 27344 27345
27346 27347 27348 27349 27350 27351 27352 27353 27354 27355 27356 27357 27358 27359 27360
27361 27362 27363 27364 27365 27366 27367 27368 27369 27370 27371 27372 27373 27374 27375
27376 27377 27378 27379 27380 27381 27382 27383 27384 27385 27386 27387 27388 27389 27390
27391 27392 27393 27394 27395 27396 27397 27398 27399 27400 27401 27402 27403 27404 27405
27406 27407 27408 27409 27410 27411 27412 27413 27414 27415 27416 27417 27418 27419 27420
27421 27422 27423 27424 27425 27426 27427 27428 27429 27430 27431 27432 27433 27434 27435
27436 27437 27438 27439 27440 27441 27442 27443 27444 27445 27446 27447 27448 27449 27450
27451 27452 27453 27454 27455 27456 27457 27458 27459 27460 27461 27462 27463 27464 27465
27466 27467 27468 27469 27470 27471 27472 27473 27474 27475 27476 27477 27478 27479 27480
27481 27482 27483 27484 27485 27486 27487 27488 27489 27490 27491 27492 27493 27494 27495
27496 27497 27498 27499 27500 27501 27502 27503 27504 27505 27506 27507 27508 27509 27510
27511 27512 27513 27514 27515 27516 27517 27518 27519 27520 27521 27522 27523 27524 27525
27526 27527 27528 27529 27530 27531 27532 27533 27534 27535 27536 27537 27538 27539 27540
27541 27542 27543 27544 27545 27546 27547 27548 27549 27550 27551 27552 27553 27554 27555
27556 27557 27558 27559 27560 27561 27562 27563 27564 27565 27566 27567 27568 27569 27570
27571 27572 27573 27574 27575 27576 27577 27578 27579 27580 27581 27582 27583 27584 27585
27586 27587 27588 27589 27590 27591 27592 27593 27594 27595 27596 27597 27598 27599 27600
27601 27602 27603 27604 27605 27606 27607 27608 27609 27610 27611 27612 27613 27614 27615
27616 27617 27618 27619 27620 27621 27622 27623 27624 27625 27626 27627 27628 27629 27630
27631 27632 27633 27634 27635 27636 27637 27638 27639 27640 27641 27642 27643 27644 27645
27646 27647 27648 27649 27650 27651 27652 27653 27654 27655 27656 27657 27658 27659 27660
27661 27662 27663 27664 27665 27666 27667 27668 27669 27670 27671 27672 27673 27674 27675
27676 27677 27678 27679 27680 27681 27682 27683 27684 27685 27686 27687 27688 27689 27690
27691 27692 27693 27694 27695 27696 27697 27698 27699 27700 27701 27702 27703 27704 27705
27706 27707 27708 27709 27710 27711 27712 27713 27714 27715 27716 27717 27718 27719 27720
27721 27722 27723 27724 27725 27726 27727 27728 27729 27730 27731 27732 27733 27734 27735
27736 27737 27738 27739 27740 27741 27742 27743 27744 27745 27746 27747 27748 27749 27750
27751 27752 27753 27754 27755 27756 27757 27758 27759 27760 27761 27762 27763 27764 27765
27766 27767 27768 27769 27770 27771 27772 27773 27774 27775 27776 27777 27778 27779 27780
27781 27782 27783 27784 27785 27786 27787 27788 27789 27790 27791 27792 27793 27794 27795
27796 27797 27798 27799 27800 27801 27802 27803 27804 27805 27806 27807 27808 27809 27810
27811 27812 27813 27814 27815 27816 27817 27818 27819 27820 27821 27822 27823 27824 27825
27826 27827 27828 27829 27830 27831 27832 27833 27834 27835 27836 27837 27838 27839 27840
27841 27842 27843 27844 27845 27846 27847 27848 27849 27850 27851 27852 27853 27854 27855
27856 27857 27858 27859 27860 27861 27862 27863 27864 27865 27866 27867 27868 27869 27870
27871 27872 27873 27874 27875 27876 27877 27878 27879 27880 27881 27882 27883 27884 27885
27886 27887 27888 27889 27890 27891 27892 27893 27894 27895 27896 27897 27898 27899 27900
27901 27902 27903 27904 27905 27906 27907 27908 27909 27910 27911 27912 27913 27914 27915
27916 27917 27918 27919 27920 27921 27922 27923 27924 27925 27926 27927 27928 27929 27930
27931 27932 27933 27934 27935 27936 27937 27938 27939 27940 27941 27942 27943 27944 27945
27946 27947 27948 27949 27950 27951 27952 27953 27954 27955 27956 27957 27958 27959 27960
27961 27962 27963 27964 27965 27966 27967 27968 27969 27970 27971 27972 27973 27974 27975
27976 27977 27978 27979 27980 27981 27982 27983 27984 27985 27986 27987 27988 27989 27990
27991 27992 27993 27994 27995 27996 27997 27998 27999 28000 28001 28002 28003 28004 28005
28006 28007 28008 28009 28010 28011 28012 28013 28014 28015 28016 28017 28018 28019 28020
28021 28022 28023 28024 28025 28026 28027 28028 28029 28030 28031 28032 28033 28034 28035
28036 28037 28038 28039 28040 28041 28042 28043 28044 28045 28046 28047 28048 28049 28050
28051 28052 28053 28054 28055 28056 28057 28058 28059 28060 28061 28062 28063 28064 28065
28066 28067 28068 28069 28070 28071 28072 28073 28074 28075 28076 28077 28078 28079 28080
28081 28082 28083 28084 28085 28086 28087 28088 28089 28090 28091 28092 28093 28094 28095
28096 28097 28098 28099 28100 28101 28102 28103 28104 28105 28106 28107 28108 28109 28110
28111 28112 28113 28114 28115 28116 28117 28118 28119 28120 28121 28122 28123 28124 28125
28126 28127 28128 28129 28130 28131 28132 28133 28134 28135 28136 28137 28138 28139 28140
28141 28142 28143 28144 28145 28146 28147 28148 28149 28150 28151 28152 28153 28154 28155
28156 28157 28158 28159 28160 28161 28162 28163 28164 28165 28166 28167 28168 28169 28170
28171 28172 28173 28174 28175 28176 28177 28178 28179 28180 28181 28182 28183 28184 28185
28186 28187 28188 28189 28190 28191 28192 28193 28194 28195 28196 28197 28198 28199 28200
28201 28202 28203 28204 28205 28206 28207 28208 28209 28210 28211 28212 28213 28214 28215
28216 28217 28218 28219 28220 28221 28222 28223 28224 28225 28226 28227 28228 28229 28230
28231 28232 28233 28234 28235 28236 28237 28238 28239 28240 28241 28242 28243 28244 28245
28246 28247 28248 28249 28250 28251 28252 28253 28254 28255 28256 28257 28258 28259 28260
28261 28262 28263 28264 28265 28266 28267 28268 28269 28270 28271 28272 28273 28274 28275
28276 28277 28278 28279 28280 28281 28282 28283 28284 28285 28286 28287 28288 28289 28290
28291 28292 28293 28294 28295 28296 28297 28298 28299 28300 28301 28302 28303 28304 28305
28306 28307 28308 28309 28310 28311 28312 28313 28314 28315 28316 28317 28318 28319 28320
28321 28322 28323 28324 28325 28326 28327 28328 28329 28330 28331 28332 28333 28334 28335
28336 28337 28338 28339 28340 28341 28342 28343 28344 28345 28346 28347 28348 28349 28350
28351 28352 28353 28354 28355 28356 28357 28358 28359 28360 28361 28362 28363 28364 28365
28366 28367 28368 28369 28370 28371 28372 28373 28374 28375 28376 28377 28378 28379 28380
28381 28382 28383 28384 28385 28386 28387 28388 28389 28390 28391 28392 28393 28394 28395
28396 28397 28398 28399 28400 28401 28402 28403 28404 28405 28406 28407 28408 28409 28410
28411 28412 28413 28414 28415 28416 28417 28418 28419 28420 28421 28422 28423 28424 28425
28426 28427 28428 28429 28430 28431 28432 28433 28434 28435 28436 28437 28438 28439 28440
28441 28442 28443 28444 28445 28446 28447 28448 28449 28450 28451 28452 28453 28454 28455
28456 28457 28458 28459 28460 28461 28462 28463 28464 28465 28466 28467 28468 28469 28470
28471 28472 28473 28474 28475 28476 28477 28478 28479 28480 28481 28482 28483 28484 28485
28486 28487 28488 28489 28490 28491 28492 28493 28494 28495 28496 28497 28498 28499 28500
28501 28502 28503 28504 28505 28506 28507 28508 28509 28510 28511 28512 28513 28514 28515
28516 28517 28518 28519 28520 28521 28522 28523 28524 28525 28526 28527 28528 28529 28530
28531 28532 28533 28534 28535 28536 28537 28538 28539 28540 28541 28542 28543 28544 28545
28546 28547 28548 28549 28550 28551 28552 28553 28554 28555 28556 28557 28558 28559 28560
28561 28562 28563 28564 28565 28566 28567 28568 28569 28570 28571 28572 28573 28574 28575
28576 28577 28578 28579 28580 28581 28582 28583 28584 28585 28586 28587 28588 28589 28590
28591 28592 28593 28594 28595 28596 28597 28598 28599 28600 28601 28602 28603 28604 28605
28606 28607 28608 28609 28610 28611 28612 28613 28614 28615 28616 28617 28618 28619 28620
28621 28622 28623 28624 28625 28626 28627 28628 28629 28630 28631 28632 28633 28634 28635
28636 28637 28638 28639 28640 28641 28642 28643 28644 28645 28646 28647 28648 28649 28650
28651 28652 28653 28654 28655 28656 28657 28658 28659 28660 28661 28662 28663 28664 28665
28666 28667 28668 28669 28670 28671 28672 28673 28674 28675 28676 28677 28678 28679 28680
28681 28682 28683 28684 28685 28686 28687 28688 28689 28690 28691 28692 28693 28694 28695
28696 28697 28698 28699 28700 28701 28702 28703 28704 28705 28706 28707 28708 28709 28710
28711 28712 28713 28714 28715 28716 28717 28718 28719 28720 28721 28722 28723 28724 28725
28726 28727 28728 28729 28730 28731 28732 28733 28734 28735 28736 28737 28738 28739 28740
28741 28742 28743 28744 28745 28746 28747 28748 28749 28750 28751 28752 28753 28754 28755
28756 28757 28758 28759 28760 28761 28762 28763 28764 28765 28766 28767 28768 28769 28770
28771 28772 28773 28774 28775 28776 28777 28778 28779 28780 28781 28782 28783 28784 28785
28786 28787 28788 28789 28790 28791 28792 28793 28794 28795 28796 28797 28798 28799 28800
28801 28802 28803 28804 28805 28806 28807 28808 28809 28810 28811 28812 28813 28814 28815
28816 28817 28818 28819 28820 28821 28822 28823 28824 28825 28826 28827 28828 28829 28830
28831 28832 28833 28834 28835 28836 28837 28838 28839 28840 28841 28842 28843 28844 28845
28846 28847 28848 28849 28850 28851 28852 28853 28854 28855 28856 28857 28858 28859 28860
28861 28862 28863 28864 28865 28866 28867 28868 28869 28870 28871 28872 28873 28874 28875
28876 28877 28878 28879 28880 28881 28882 28883 28884 28885 28886 28887 28888 28889 28890
28891 28892 28893 28894 28895 28896 28897 28898 28899 28900 28901 28902 28903 28904 28905
28906 28907 28908 28909 28910 28911 28912 28913 28914 28915 28916 28917 28918 28919 28920
28921 28922 28923 28924 28925 28926 28927 28928 28929 28930 28931 28932 28933 28934 28935
28936 28937 28938 28939 28940 28941 28942 28943 28944 28945 28946 28947 28948 28949 28950
28951 28952 28953 28954 28955 28956 28957 28958 28959 28960 28961 28962 28963 28964 28965
28966 28967 28968 28969 28970 28971 28972 28973 28974 28975 28976 28977 28978 28979 28980
28981 28982 28983 28984 28985 28986 28987 28988 28989 28990 28991 28992 28993 28994 28995
28996 28997 28998 28999 29000 29001 29002 29003 29004 29005 29006 29007 29008 29009 29010
29011 29012 29013 29014 29015 29016 29017 29018 29019 29020 29021 29022 29023 29024 29025
29026 29027 29028 29029 29030 29031 29032 29033 29034 29035 29036 29037 29038 29039 29040
29041 29042 29043 29044 29045 29046 29047 29048 29049 29050 29051 29052 29053 29054 29055
29056 29057 29058 29059 29060 29061 29062 29063 29064 29065 29066 29067 29068 29069 29070
29071 29072 29073 29074 29075 29076 29077 29078 29079 29080 29081 29082 29083 29084 29085
29086 29087 29088 29089 29090 29091 29092 29093 29094 29095 29096 29097 29098 29099 29100
29101 29102 29103 29104 29105 29106 29107 29108 29109 29110 29111 29112 29113 29114 29115
29116 29117 29118 29119 29120 29121 29122 29123 29124 29125 29126 29127 29128 29129 29130
29131 29132 29133 29134 29135 29136 29137 29138 29139 29140 29141 29142 29143 29144 29145
29146 29147 29148 29149 29150 29151 29152 29153 29154 29155 29156 29157 29158 29159 29160
29161 29162 29163 29164 29165 29166 29167 29168 29169 29170 29171 29172 29173 29174 29175
29176 29177 29178 29179 29180 29181 29182 29183 29184 29185 29186 29187 29188 29189 29190
29191 29192 29193 29194 29195 29196 29197 29198 29199 29200 29201 29202 29203 29204 29205
29206 29207 29208 29209 29210 29211 29212 29213 29214 29215 29216 29217 29218 29219 29220
29221 29222 29223 29224 29225 29226 29227 29228 29229 29230 29231 29232 29233 29234 29235
29236 29237 29238 29239 29240 29241 29242 29243 29244 29245 29246 29247 29248 29249 29250
29251 29252 29253 29254 29255 29256 29257 29258 29259 29260 29261 29262 29263 29264 29265
29266 29267 29268 29269 29270 29271 29272 29273 29274 29275 29276 29277 29278 29279 29280
29281 29282 29283 29284 29285 29286 29287 29288 29289 29290 29291 29292 29293 29294 29295
29296 29297 29298 29299 29300 29301 29302 29303 29304 29305 29306 29307 29308 29309 29310
29311 29312 29313 29314 29315 29316 29317 29318 29319 29320 29321 29322 29323 29324 29325
29326 29327 29328 29329 29330 29331 29332 29333 29334 29335 29336 29337 29338 29339 29340
29341 29342 29343 29344 29345 29346 29347 29348 29349 29350 29351 29352 29353 29354 29355
29356 29357 29358 29359 29360 29361 29362 29363 29364 29365 29366 29367 29368 29369 29370
29371 29372 29373 29374 29375 29376 29377 29378 29379 29380 29381 29382 29383 29384 29385
29386 29387 29388 29389 29390 29391 29392 29393 29394 29395 29396 29397 29398 29399 29400
29401 29402 29403 29404 29405 29406 29407 29408 29409 29410 29411 29412 29413 29414 29415
29416 29417 29418 29419 29420 29421 29422 29423 29424 29425 29426 29427 29428 29429 29430
29431 29432 29433 29434 29435 29436 29437 29438 29439 29440 29441 29442 29443 29444 29445
29446 29447 29448 29449 29450 29451 29452 29453 29454 29455 29456 29457 29458 29459 29460
29461 29462 29463 29464 29465 29466 29467 29468 29469 29470 29471 29472 29473 29474 29475
29476 29477 29478 29479 29480 29481 29482 29483 29484 29485 29486 29487 29488 29489 29490
29491 29492 29493 29494 29495 29496 29497 29498 29499 29500 29501 29502 29503 29504 29505
29506 29507 29508 29509 29510 29511 29512 29513 29514 29515 29516 29517 29518 29519 29520
29521 29522 29523 29524 29525 29526 29527 29528 29529 29530 29531 29532 29533 29534 29535
29536 29537 29538 29539 29540 29541 29542 29543 29544 29545 29546 29547 29548 29549 29550
29551 29552 29553 29554 29555 29556 29557 29558 29559 29560 29561 29562 29563 29564 29565
29566 29567 29568 29569 29570 29571 29572 29573 29574 29575 29576 29577 29578 29579 29580
29581 29582 29583 29584 29585 29586 29587 29588 29589 29590 29591 29592 29593 29594 29595
29596 29597 29598 29599 29600 29601 29602 29603 29604 29605 29606 29607 29608 29609 29610
29611 29612 29613 29614 29615 29616 29617 29618 29619 29620 29621 29622 29623 29624 29625
29626 29627 29628 29629 29630 29631 29632 29633 29634 29635 29636 29637 29638 29639 29640
29641 29642 29643 29644 29645 29646 29647 29648 29649 29650 29651 29652 29653 29654 29655
29656 29657 29658 29659 29660 29661 29662 29663 29664 29665 29666 29667 29668 29669 29670
29671 29672 29673 29674 29675 29676 29677 29678 29679 29680 29681 29682 29683 29684 29685
29686 29687 29688 29689 29690 29691 29692 29693 29694 29695 29696 29697 29698 29699 29700
29701 29702 29703 29704 29705 29706 29707 29708 29709 29710 29711 29712 29713 29714 29715
29716 29717 29718 29719 29720 29721 29722 29723 29724 29725 29726 29727 29728 29729 29730
29731 29732 29733 29734 29735 29736 29737 29738 29739 29740 29741 29742 29743 29744 29745
29746 29747 29748 29749 29750 29751 29752 29753 29754 29755 29756 29757 29758 29759 29760
29761 29762 29763 29764 29765 29766 29767 29768 29769 29770 29771 29772 29773 29774 29775
29776 29777 29778 29779 29780 29781 29782 29783 29784 29785 29786 29787 29788 29789 29790
29791 29792 29793 29794 29795 29796 29797 29798 29799 29800 29801 29802 29803 29804 29805
29806 29807 29808 29809 29810 29811 29812 29813 29814 29815 29816 29817 29818 29819 29820
29821 29822 29823 29824 29825 29826 29827 29828 29829 29830 29831 29832 29833 29834 29835
29836 29837 29838 29839 29840 29841 29842 29843 29844 29845 29846 29847 29848 29849 29850
29851 29852 29853 29854 29855 29856 29857 29858 29859 29860 29861 29862 29863 29864 29865
29866 29867 29868 29869 29870 29871 29872 29873 29874 29875 29876 29877 29878 29879 29880
29881 29882 29883 29884 29885 29886 29887 29888 29889 29890 29891 29892 29893 29894 29895
29896 29897 29898 29899 29900 29901 29902 29903 29904 29905 29906 29907 29908 29909 29910
29911 29912 29913 29914 29915 29916 29917 29918 29919 29920 29921 29922 29923 29924 29925
29926 29927 29928 29929 29930 29931 29932 29933 29934 29935 29936 29937 29938 29939 29940
29941 29942 29943 29944 29945 29946 29947 29948 29949 29950 29951 29952 29953 29954 29955
29956 29957 29958 29959 29960 29961 29962 29963 29964 29965 29966 29967 29968 29969 29970
29971 29972 29973 29974 29975 29976 29977 29978 29979 29980 29981 29982 29983 29984 29985
29986 29987 29988 29989 29990 29991 29992 29993 29994 29995 29996 29997 29998 29999 30000
30001 30002 30003 30004 30005 30006 30007 30008 30009 30010 30011 30012 30013 30014 30015
30016 30017 30018 30019 30020 30021 30022 30023 30024 30025 30026 30027 30028 30029 30030
30031 30032 30033 30034 30035 30036 30037 30038 30039 30040 30041 30042 30043 30044 30045
30046 30047 30048 30049 30050 30051 30052 30053 30054 30055 30056 30057 30058 30059 30060
30061 30062 30063 30064 30065 30066 30067 30068 30069 30070 30071 30072 30073 30074 30075
30076 30077 30078 30079 30080 30081 30082 30083 30084 30085 30086 30087 30088 30089 30090
30091 30092 30093 30094 30095 30096 30097 30098 30099 30100 30101 30102 30103 30104 30105
30106 30107 30108 30109 30110 30111 30112 30113 30114 30115 30116 30117 30118 30119 30120
30121 30122 30123 30124 30125 30126 30127 30128 30129 30130 30131 30132 30133 30134 30135
30136 30137 30138 30139 30140 30141 30142 30143 30144 30145 30146 30147 30148 30149 30150
30151 30152 30153 30154 30155 30156 30157 30158 30159 30160 30161 30162 30163 30164 30165
30166 30167 30168 30169 30170 30171 30172 30173 30174 30175 30176 30177 30178 30179 30180
30181 30182 30183 30184 30185 30186 30187 30188 30189 30190 30191 30192 30193 30194 30195
30196 30197 30198 30199 30200 30201 30202 30203 30204 30205 30206 30207 30208 30209 30210
30211 30212 30213 30214 30215 30216 30217 30218 30219 30220 30221 30222 30223 30224 30225
30226 30227 30228 30229 30230 30231 30232 30233 30234 30235 30236 30237 30238 30239 30240
30241 30242 30243 30244 30245 30246 30247 30248 30249 30250 30251 30252 30253 30254 30255
30256 30257 30258 30259 30260 30261 30262 30263 30264 30265 30266 30267 30268 30269 30270
30271 30272 30273 30274 30275 30276 30277 30278 30279 30280 30281 30282 30283 30284 30285
30286 30287 30288 30289 30290 30291 30292 30293 30294 30295 30296 30297 30298 30299 30300
30301 30302 30303 30304 30305 30306 30307 30308 30309 30310 30311 30312 30313 30314 30315
30316 30317 30318 30319 30320 30321 30322 30323 30324 30325 30326 30327 30328 30329 30330
30331 30332 30333 30334 30335 30336 30337 30338 30339 30340 30341 30342 30343 30344 30345
30346 30347 30348 30349 30350 30351 30352 30353 30354 30355 30356 30357 30358 30359 30360
30361 30362 30363 30364 30365 30366 30367 30368 30369 30370 30371 30372 30373 30374 30375
30376 30377 30378 30379 30380 30381 30382 30383 30384 30385 30386 30387 30388 30389 30390
30391 30392 30393 30394 30395 30396 30397 30398 30399 30400 30401 30402 30403 30404 30405
30406 30407 30408 30409 30410 30411 30412 30413 30414 30415 30416 30417 30418 30419 30420
30421 30422 30423 30424 30425 30426 30427 30428 30429 30430 30431 30432 30433 30434 30435
30436 30437 30438 30439 30440 30441 30442 30443 30444 30445 30446 30447 30448 30449 30450
30451 30452 30453 30454 30455 30456 30457 30458 30459 30460 30461 30462 30463 30464 30465
30466 30467 30468 30469 30470 30471 30472 30473 30474 30475 30476 30477 30478 30479 30480
30481 30482 30483 30484 30485 30486 30487 30488 30489 30490 30491 30492 30493 30494 30495
30496 30497 30498 30499 30500 30501 30502 30503 30504 30505 30506 30507 30508 30509 30510
30511 30512 30513 30514 30515 30516 30517 30518 30519 30520 30521 30522 30523 30524 30525
30526 30527 30528 30529 30530 30531 30532 30533 30534 30535 30536 30537 30538 30539 30540
30541 30542 30543 30544 30545 30546 30547 30548 30549 30550 30551 30552 30553 30554 30555
30556 30557 30558 30559 30560 30561 30562 30563 30564 30565 30566 30567 30568 30569 30570
30571 30572 30573 30574 30575 30576 30577 30578 30579 30580 30581 30582 30583 30584 30585
30586 30587 30588 30589 30590 30591 30592 30593 30594 30595 30596 30597 30598 30599 30600
30601 30602 30603 30604 30605 30606 30607 30608 30609 30610 30611 30612 30613 30614 30615
30616 30617 30618 30619 30620 30621 30622 30623 30624 30625 30626 30627 30628 30629 30630
30631 30632 30633 30634 30635 30636 30637 30638 30639 30640 30641 30642 30643 30644 30645
30646 30647 30648 30649 30650 30651 30652 30653 30654 30655 30656 30657 30658 30659 30660
30661 30662 30663 30664 30665 30666 30667 30668 30669 30670 30671 30672 30673 30674 30675
30676 30677 30678 30679 30680 30681 30682 30683 30684 30685 30686 30687 30688 30689 30690
30691 30692 30693 30694 30695 30696 30697 30698 30699 30700 30701 30702 30703 30704 30705
30706 30707 30708 30709 30710 30711 30712 30713 30714 30715 30716 30717 30718 30719 30720
30721 30722 30723 30724 30725 30726 30727 30728 30729 30730 30731 30732 30733 30734 30735
30736 30737 30738 30739 30740 30741 30742 30743 30744 30745 30746 30747 30748 30749 30750
30751 30752 30753 30754 30755 30756 30757 30758 30759 30760 30761 30762 30763 30764 30765
30766 30767 30768 30769 30770 30771 30772 30773 30774 30775 30776 30777 30778 30779 30780
30781 30782 30783 30784 30785 30786 30787 30788 30789 30790 30791 30792 30793 30794 30795
30796 30797 30798 30799 30800 30801 30802 30803 30804 30805 30806 30807 30808 30809 30810
30811 30812 30813 30814 30815 30816 30817 30818 30819 30820 30821 30822 30823 30824 30825
30826 30827 30828 30829 30830 30831 30832 30833 30834 30835 30836 30837 30838 30839 30840
30841 30842 30843 30844 30845 30846 30847 30848 30849 30850 30851 30852 30853 30854 30855
30856 30857 30858 30859 30860 30861 30862 30863 30864 30865 30866 30867 30868 30869 30870
30871 30872 30873 30874 30875 30876 30877 30878 30879 30880 30881 30882 30883 30884 30885
30886 30887 30888 30889 30890 30891 30892 30893 30894 30895 30896 30897 30898 30899 30900
30901 30902 30903 30904 30905 30906 30907 30908 30909 30910 30911 30912 30913 30914 30915
30916 30917 30918 30919 30920 30921 30922 30923 30924 30925 30926 30927 30928 30929 30930
30931 30932 30933 30934 30935 30936 30937 30938 30939 30940 30941 30942 30943 30944 30945
30946 30947 30948 30949 30950 30951 30952 30953 30954 30955 30956 30957 30958 30959 30960
30961 30962 30963 30964 30965 30966 30967 30968 30969 30970 30971 30972 30973 30974 30975
30976 30977 30978 30979 30980 30981 30982 30983 30984 30985 30986 30987 30988 30989 30990
30991 30992 30993 30994 30995 30996 30997 30998 30999 31000 31001 31002 31003 31004 31005
31006 31007 31008 31009 31010 31011 31012 31013 31014 31015 31016 31017 31018 31019 31020
31021 31022 31023 31024 31025 31026 31027 31028 31029 31030 31031 31032 31033 31034 31035
31036 31037 31038 31039 31040 31041 31042 31043 31044 31045 31046 31047 31048 31049 31050
31051 31052 31053 31054 31055 31056 31057 31058 31059 31060 31061 31062 31063 31064 31065
31066 31067 31068 31069 31070 31071 31072 31073 31074 31075 31076 31077 31078 31079 31080
31081 31082 31083 31084 31085 31086 31087 31088 31089 31090 31091 31092 31093 31094 31095
31096 31097 31098 31099 31100 31101 31102 31103 31104 31105 31106 31107 31108 31109 31110
31111 31112 31113 31114 31115 31116 31117 31118 31119 31120 31121 31122 31123 31124 31125
31126 31127 31128 31129 31130 31131 31132 31133 31134 31135 31136 31137 31138 31139 31140
31141 31142 31143 31144 31145 31146 31147 31148 31149 31150 31151 31152 31153 31154 31155
31156 31157 31158 31159 31160 31161 31162 31163 31164 31165 31166 31167 31168 31169 31170
31171 31172 31173 31174 31175 31176 31177 31178 31179 31180 31181 31182 31183 31184 31185
31186 31187 31188 31189 31190 31191 31192 31193 31194 31195 31196 31197 31198 31199 31200
31201 31202 31203 31204 31205 31206 31207 31208 31209 31210 31211 31212 31213 31214 31215
31216 31217 31218 31219 31220 31221 31222 31223 31224 31225 31226 31227 31228 31229 31230
31231 31232 31233 31234 31235 31236 31237 31238 31239 31240 31241 31242 31243 31244 31245
31246 31247 31248 31249 31250 31251 31252 31253 31254 31255 31256 31257 31258 31259 31260
31261 31262 31263 31264 31265 31266 31267 31268 31269 31270 31271 31272 31273 31274 31275
31276 31277 31278 31279 31280 31281 31282 31283 31284 31285 31286 31287 31288 31289 31290
31291 31292 31293 31294 31295 31296 31297 31298 31299 31300 31301 31302 31303 31304 31305
31306 31307 31308 31309 31310 31311 31312 31313 31314 31315 31316 31317 31318 31319 31320
31321 31322 31323 31324 31325 31326 31327 31328 31329 31330 31331 31332 31333 31334 31335
31336 31337 31338 31339 31340 31341 31342 31343 31344 31345 31346 31347 31348 31349 31350
31351 31352 31353 31354 31355 31356 31357 31358 31359 31360 31361 31362 31363 31364 31365
31366 31367 31368 31369 31370 31371 31372 31373 31374 31375 31376 31377 31378 31379 31380
31381 31382 31383 31384 31385 31386 31387 31388 31389 31390 31391 31392 31393 31394 31395
31396 31397 31398 31399 31400 31401 31402 31403 31404 31405 31406 31407 31408 31409 31410
31411 31412 31413 31414 31415 31416 31417 31418 31419 31420 31421 31422 31423 31424 31425
31426 31427 31428 31429 31430 31431 31432 31433 31434 31435 31436 31437 31438 31439 31440
31441 31442 31443 31444 31445 31446 31447 31448 31449 31450 31451 31452 31453 31454 31455
31456 31457 31458 31459 31460 31461 31462 31463 31464 31465 31466 31467 31468 31469 31470
31471 31472 31473 31474 31475 31476 31477 31478 31479 31480 31481 31482 31483 31484 31485
31486 31487 31488 31489 31490 31491 31492 31493 31494 31495 31496 31497 31498 31499 31500
31501 31502 31503 31504 31505 31506 31507 31508 31509 31510 31511 31512 31513 31514 31515
31516 31517 31518 31519 31520 31521 31522 31523 31524 31525 31526 31527 31528 31529 31530
31531 31532 31533 31534 31535 31536 31537 31538 31539 31540 31541 31542 31543 31544 31545
31546 31547 31548 31549 31550 31551 31552 31553 31554 31555 31556 31557 31558 31559 31560
31561 31562 31563 31564 31565 31566 31567 31568 31569 31570 31571 31572 31573 31574 31575
31576 31577 31578 31579 31580 31581 31582 31583 31584 31585 31586 31587 31588 31589 31590
31591 31592 31593 31594 31595 31596 31597 31598 31599 31600 31601 31602 31603 31604 31605
31606 31607 31608 31609 31610 31611 31612 31613 31614 31615 31616 31617 31618 31619 31620
31621 31622 31623 31624 31625 31626 31627 31628 31629 31630 31631 31632 31633 31634 31635
31636 31637 31638 31639 31640 31641 31642 31643 31644 31645 31646 31647 31648 31649 31650
31651 31652 31653 31654 31655 31656 31657 31658 31659 31660 31661 31662 31663 31664 31665
31666 31667 31668 31669 31670 31671 31672 31673 31674 31675 31676 31677 31678 31679 31680
31681 31682 31683 31684 31685 31686 31687 31688 31689 31690 31691 31692 31693 31694 31695
31696 31697 31698 31699 31700 31701 31702 31703 31704 31705 31706 31707 31708 31709 31710
31711 31712 31713 31714 31715 31716 31717 31718 31719 31720 31721 31722 31723 31724 31725
31726 31727 31728 31729 31730 31731 31732 31733 31734 31735 31736 31737 31738 31739 31740
31741 31742 31743 31744 31745 31746 31747 31748 31749 31750 31751 31752 31753 31754 31755
31756 31757 31758 31759 31760 31761 31762 31763 31764 31765 31766 31767 31768 31769 31770
31771 31772 31773 31774 31775 31776 31777 31778 31779 31780 31781 31782 31783 31784 31785
31786 31787 31788 31789 31790 31791 31792 31793 31794 31795 31796 31797 31798 31799 31800
31801 31802 31803 31804 31805 31806 31807 31808 31809 31810 31811 31812 31813 31814 31815
31816 31817 31818 31819 31820 31821 31822 31823 31824 31825 31826 31827 31828 31829 31830
31831 31832 31833 31834 31835 31836 31837 31838 31839 31840 31841 31842 31843 31844 31845
31846 31847 31848 31849 31850 31851 31852 31853 31854 31855 31856 31857 31858 31859 31860
31861 31862 31863 31864 31865 31866 31867 31868 31869 31870 31871 31872 31873 31874 31875
31876 31877 31878 31879 31880 31881 31882 31883 31884 31885 31886 31887 31888 31889 31890
31891 31892 31893 31894 31895 31896 31897 31898 31899 31900 31901 31902 31903 31904 31905
31906 31907 31908 31909 31910 31911 31912 31913 31914 31915 31916 31917 31918 31919 31920
31921 31922 31923 31924 31925 31926 31927 31928 31929 31930 31931 31932 31933 31934 31935
31936 31937 31938 31939 31940 31941 31942 31943 31944 31945 31946 31947 31948 31949 31950
31951 31952 31953 31954 31955 31956 31957 31958 31959 31960 31961 31962 31963 31964 31965
31966 31967 31968 31969 31970 31971 31972 31973 31974 31975 31976 31977 31978 31979 31980
31981 31982 31983 31984 31985 31986 31987 31988 31989 31990 31991 31992 31993 31994 31995
31996 31997 31998 31999 32000 32001 32002 32003 32004 32005 32006 32007 32008 32009 32010
32011 32012 32013 32014 32015 32016 32017 32018 32019 32020 32021 32022 32023 32024 32025
32026 32027 32028 32029 32030 32031 32032 32033 32034 32035 32036 32037 32038 32039 32040
32041 32042 32043 32044 32045 32046 32047 32048 32049 32050 32051 32052 32053 32054 32055
32056 32057 32058 32059 32060 32061 32062 32063 32064 32065 32066 32067 32068 32069 32070
32071 32072 32073 32074 32075 32076 32077 32078 32079 32080 32081 32082 32083 32084 32085
32086 32087 32088 32089 32090 32091 32092 32093 32094 32095 32096 32097 32098 32099 32100
32101 32102 32103 32104 32105 32106 32107 32108 32109 32110 32111 32112 32113 32114 32115
32116 32117 32118 32119 32120 32121 32122 32123 32124 32125 32126 32127 32128 32129 32130
32131 32132 32133 32134 32135 32136 32137 32138 32139 32140 32141 32142 32143 32144 32145
32146 32147 32148 32149 32150 32151 32152 32153 32154 32155 32156 32157 32158 32159 32160
32161 32162 32163 32164 32165 32166 32167 32168 32169 32170 32171 32172 32173 32174 32175
32176 32177 32178 32179 32180 32181 32182 32183 32184 32185 32186 32187 32188 32189 32190
32191 32192 32193 32194 32195 32196 32197 32198 32199 32200 32201 32202 32203 32204 32205
32206 32207 32208 32209 32210 32211 32212 32213 32214 32215 32216 32217 32218 32219 32220
32221 32222 32223 32224 32225 32226 32227 32228 32229 32230 32231 32232 32233 32234 32235
32236 32237 32238 32239 32240 32241 32242 32243 32244 32245 32246 32247 32248 32249 32250
32251 32252 32253 32254 32255 32256 32257 32258 32259 32260 32261 32262 32263 32264 32265
32266 32267 32268 32269 32270 32271 32272 32273 32274 32275 32276 32277 32278 32279 32280
32281 32282 32283 32284 32285 32286 32287 32288 32289 32290 32291 32292 32293 32294 32295
32296 32297 32298 32299 32300 32301 32302 32303 32304 32305 32306 32307 32308 32309 32310
32311 32312 32313 32314 32315 32316 32317 32318 32319 32320 32321 32322 32323 32324 32325
32326 32327 32328 32329 32330 32331 32332 32333 32334 32335 32336 32337 32338 32339 32340
32341 32342 32343 32344 32345 32346 32347 32348 32349 32350 32351 32352 32353 32354 32355
32356 32357 32358 32359 32360 32361 32362 32363 32364 32365 32366 32367 32368 32369 32370
32371 32372 32373 32374 32375 32376 32377 32378 32379 32380 32381 32382 32383 32384 32385
32386 32387 32388 32389 32390 32391 32392 32393 32394 32395 32396 32397 32398 32399 32400
32401 32402 32403 32404 32405 32406 32407 32408 32409 32410 32411 32412 32413 32414 32415
32416 32417 32418 32419 32420 32421 32422 32423 32424 32425 32426 32427 32428 32429 32430
32431 32432 32433 32434 32435 32436 32437 32438 32439 32440 32441 32442 32443 32444 32445
32446 32447 32448 32449 32450 32451 32452 32453 32454 32455 32456 32457 32458 32459 32460
32461 32462 32463 32464 32465 32466 32467 32468 32469 32470 32471 32472 32473 32474 32475
32476 32477 32478 32479 32480 32481 32482 32483 32484 32485 32486 32487 32488 32489 32490
32491 32492 32493 32494 32495 32496 32497 32498 32499 32500 32501 32502 32503 32504 32505
32506 32507 32508 32509 32510 32511 32512 32513 32514 32515 32516 32517 32518 32519 32520
32521 32522 32523 32524 32525 32526 32527 32528 32529 32530 32531 32532 32533 32534 32535
32536 32537 32538 32539 32540 32541 32542 32543 32544 32545 32546 32547 32548 32549 32550
32551 32552 32553 32554 32555 32556 32557 32558 32559 32560 32561 32562 32563 32564 32565
32566 32567 32568 32569 32570 32571 32572 32573 32574 32575 32576 32577 32578 32579 32580
32581 32582 32583 32584 32585 32586 32587 32588 32589 32590 32591 32592 32593 32594 32595
32596 32597 32598 32599 32600 32601 32602 32603 32604 32605 32606 32607 32608 32609 32610
32611 32612 32613 32614 32615 32616 32617 32618 32619 32620 32621 32622 32623 32624 32625
32626 32627 32628 32629 32630 32631 32632 32633 32634 32635 32636 32637 32638 32639 32640
32641 32642 32643 32644 32645 32646 32647 32648 32649 32650 32651 32652 32653 32654 32655
32656 32657 32658 32659 32660 32661 32662 32663 32664 32665 32666 32667 32668 32669 32670
32671 32672 32673 32674 32675 32676 32677 32678 32679 32680 32681 32682 32683 32684 32685
32686 32687 32688 32689 32690 32691 32692 32693 32694 32695 32696 32697 32698 32699 32700
32701 32702 32703 32704 32705 32706 32707 32708 32709 32710 32711 32712 32713 32714 32715
32716 32717 32718 32719 32720 32721 32722 32723 32724 32725 32726 32727 32728 32729 32730
32731 32732 32733 32734 32735 32736 32737 32738 32739 32740 32741 32742 32743 32744 32745
32746 32747 32748 32749 32750 32751 32752 32753 32754 32755 32756 32757 32758 32759 32760
32761 32762 32763 32764 32765 32766 32767 32768 32769 32770 32771 32772 32773 32774 32775
32776 32777 32778 32779 32780 32781 32782 32783 32784 32785 32786 32787 32788 32789 32790
32791 32792 32793 32794 32795 32796 32797 32798 32799 32800 32801 32802 32803 32804 32805
32806 32807 32808 32809 32810 32811 32812 32813 32814 32815 32816 32817 32818 32819 32820
32821 32822 32823 32824 32825 32826 32827 32828 32829 32830 32831 32832 32833 32834 32835
32836 32837 32838 32839 32840 32841 32842 32843 32844 32845 32846 32847 32848 32849 32850
32851 32852 32853 32854 32855 32856 32857 32858 32859 32860 32861 32862 32863 32864 32865
32866 32867 32868 32869 32870 32871 32872 32873 32874 32875 32876 32877 32878 32879 32880
32881 32882 32883 32884 32885 32886 32887 32888 32889 32890 32891 32892 32893 32894 32895
32896 32897 32898 32899 32900 32901 32902 32903 32904 32905 32906 32907 32908 32909 32910
32911 32912 32913 32914 32915 32916 32917 32918 32919 32920 32921 32922 32923 32924 32925
32926 32927 32928 32929 32930 32931 32932 32933 32934 32935 32936 32937 32938 32939 32940
32941 32942 32943 32944 32945 32946 32947 32948 32949 32950 32951 32952 32953 32954 32955
32956 32957 32958 32959 32960 32961 32962 32963 32964 32965 32966 32967 32968 32969 32970
32971 32972 32973 32974 32975 32976 32977 32978 32979 32980 32981 32982 32983 32984 32985
32986 32987 32988 32989 32990 32991 32992 32993 32994 32995 32996 32997 32998 32999 33000
33001 33002 33003 33004 33005 33006 33007 33008 33009 33010 33011 33012 33013 33014 33015
33016 33017 33018 33019 33020 33021 33022 33023 33024 33025 33026 33027 33028 33029 33030
33031 33032 33033 33034 33035 33036 33037 33038 33039 33040 33041 33042 33043 33044 33045
33046 33047 33048 33049 33050 33051 33052 33053 33054 33055 33056 33057 33058 33059 33060
33061 33062 33063 33064 33065 33066 33067 33068 33069 33070 33071 33072 33073 33074 33075
33076 33077 33078 33079 33080 33081 33082 33083 33084 33085 33086 33087 33088 33089 33090
33091 33092 33093 33094 33095 33096 33097 33098 33099 33100 33101 33102 33103 33104 33105
33106 33107 33108 33109 33110 33111 33112 33113 33114 33115 33116 33117 33118 33119 33120
33121 33122 33123 33124 33125 33126 33127 33128 33129 33130 33131 33132 33133 33134 33135
33136 33137 33138 33139 33140 33141 33142 33143 33144 33145 33146 33147 33148 33149 33150
33151 33152 33153 33154 33155 33156 33157 33158 33159 33160 33161 33162 33163 33164 33165
33166 33167 33168 33169 33170 33171 33172 33173 33174 33175 33176 33177 33178 33179 33180
33181 33182 33183 33184 33185 33186 33187 33188 33189 33190 33191 33192 33193 33194 33195
33196 33197 33198 33199 33200 33201 33202 33203 33204 33205 33206 33207 33208 33209 33210
33211 33212 33213 33214 33215 33216 33217 33218 33219 33220 33221 33222 33223 33224 33225
33226 33227 33228 33229 33230 33231 33232 33233 33234 33235 33236 33237 33238 33239 33240
33241 33242 33243 33244 33245 33246 33247 33248 33249 33250 33251 33252 33253 33254 33255
33256 33257 33258 33259 33260 33261 33262 33263 33264 33265 33266 33267 33268 33269 33270
33271 33272 33273 33274 33275 33276 33277 33278 33279 33280 33281 33282 33283 33284 33285
33286 33287 33288 33289 33290 33291 33292 33293 33294 33295 33296 33297 33298 33299 33300
33301 33302 33303 33304 33305 33306 33307 33308 33309 33310 33311 33312 33313 33314 33315
33316 33317 33318 33319 33320 33321 33322 33323 33324 33325 33326 33327 33328 33329 33330
33331 33332 33333 33334 33335 33336 33337 33338 33339 33340 33341 33342 33343 33344 33345
33346 33347 33348 33349 33350 33351 33352 33353 33354 33355 33356 33357 33358 33359 33360
33361 33362 33363 33364 33365 33366 33367 33368 33369 33370 33371 33372 33373 33374 33375
33376 33377 33378 33379 33380 33381 33382 33383 33384 33385 33386 33387 33388 33389 33390
33391 33392 33393 33394 33395 33396 33397 33398 33399 33400 33401 33402 33403 33404 33405
33406 33407 33408 33409 33410 33411 33412 33413 33414 33415 33416 33417 33418 33419 33420
33421 33422 33423 33424 33425 33426 33427 33428 33429 33430 33431 33432 33433 33434 33435
33436 33437 33438 33439 33440 33441 33442 33443 33444 33445 33446 33447 33448 33449 33450
33451 33452 33453 33454 33455 33456 33457 33458 33459 33460 33461 33462 33463 33464 33465
33466 33467 33468 33469 33470 33471 33472 33473 33474 33475 33476 33477 33478 33479 33480
33481 33482 33483 33484 33485 33486 33487 33488 33489 33490 33491 33492 33493 33494 33495
33496 33497 33498 33499 33500 33501 33502 33503 33504 33505 33506 33507 33508 33509 33510
33511 33512 33513 33514 33515 33516 33517 33518 33519 33520 33521 33522 33523 33524 33525
33526 33527 33528 33529 33530 33531 33532 33533 33534 33535 33536 33537 33538 33539 33540
33541 33542 33543 33544 33545 33546 33547 33548 33549 33550 33551 33552 33553 33554 33555
33556 33557 33558 33559 33560 33561 33562 33563 33564 33565 33566 33567 33568 33569 33570
33571 33572 33573 33574 33575 33576 33577 33578 33579 33580 33581 33582 33583 33584 33585
33586 33587 33588 33589 33590 33591 33592 33593 33594 33595 33596 33597 33598 33599 33600
33601 33602 33603 33604 33605 33606 33607 33608 33609 33610 33611 33612 33613 33614 33615
33616 33617 33618 33619 33620 33621 33622 33623 33624 33625 33626 33627 33628 33629 33630
33631 33632 33633 33634 33635 33636 33637 33638 33639 33640 33641 33642 33643 33644 33645
33646 33647 33648 33649 33650 33651 33652 33653 33654 33655 33656 33657 33658 33659 33660
33661 33662 33663 33664 33665 33666 33667 33668 33669 33670 33671 33672 33673 33674 33675
33676 33677 33678 33679 33680 33681 33682 33683 33684 33685 33686 33687 33688 33689 33690
33691 33692 33693 33694 33695 33696 33697 33698 33699 33700 33701 33702 33703 33704 33705
33706 33707 33708 33709 33710 33711 33712 33713 33714 33715 33716 33717 33718 33719 33720
33721 33722 33723 33724 33725 33726 33727 33728 33729 33730 33731 33732 33733 33734 33735
33736 33737 33738 33739 33740 33741 33742 33743 33744 33745 33746 33747 33748 33749 33750
33751 33752 33753 33754 33755 33756 33757 33758 33759 33760 33761 33762 33763 33764 33765
33766 33767 33768 33769 33770 33771 33772 33773 33774 33775 33776 33777 33778 33779 33780
33781 33782 33783 33784 33785 33786 33787 33788 33789 33790 33791 33792 33793 33794 33795
33796 33797 33798 33799 33800 33801 33802 33803 33804 33805 33806 33807 33808 33809 33810
33811 33812 33813 33814 33815 33816 33817 33818 33819 33820 33821 33822 33823 33824 33825
33826 33827 33828 33829 33830 33831 33832 33833 33834 33835 33836 33837 33838 33839 33840
33841 33842 33843 33844 33845 33846 33847 33848 33849 33850 33851 33852 33853 33854 33855
33856 33857 33858 33859 33860 33861 33862 33863 33864 33865 33866 33867 33868 33869 33870
33871 33872 33873 33874 33875 33876 33877 33878 33879 33880 33881 33882 33883 33884 33885
33886 33887 33888 33889 33890 33891 33892 33893 33894 33895 33896 33897 33898 33899 33900
33901 33902 33903 33904 33905 33906 33907 33908 33909 33910 33911 33912 33913 33914 33915
33916 33917 33918 33919 33920 33921 33922 33923 33924 33925 33926 33927 33928 33929 33930
33931 33932 33933 33934 33935 33936 33937 33938 33939 33940 33941 33942 33943 33944 33945
33946 33947 33948 33949 33950 33951 33952 33953 33954 33955 33956 33957 33958 33959 33960
33961 33962 33963 33964 33965 33966 33967 33968 33969 33970 33971 33972 33973 33974 33975
33976 33977 33978 33979 33980 33981 33982 33983 33984 33985 33986 33987 33988 33989 33990
33991 33992 33993 33994 33995 33996 33997 33998 33999 34000 34001 34002 34003 34004 34005
34006 34007 34008 34009 34010 34011 34012 34013 34014 34015 34016 34017 34018 34019 34020
34021 34022 34023 34024 34025 34026 34027 34028 34029 34030 34031 34032 34033 34034 34035
34036 34037 34038 34039 34040 34041 34042 34043 34044 34045 34046 34047 34048 34049 34050
34051 34052 34053 34054 34055 34056 34057 34058 34059 34060 34061 34062 34063 34064 34065
34066 34067 34068 34069 34070 34071 34072 34073 34074 34075 34076 34077 34078 34079 34080
34081 34082 34083 34084 34085 34086 34087 34088 34089 34090 34091 34092 34093 34094 34095
34096 34097 34098 34099 34100 34101 34102 34103 34104 34105 34106 34107 34108 34109 34110
34111 34112 34113 34114 34115 34116 34117 34118 34119 34120 34121 34122 34123 34124 34125
34126 34127 34128 34129 34130 34131 34132 34133 34134 34135 34136 34137 34138 34139 34140
34141 34142 34143 34144 34145 34146 34147 34148 34149 34150 34151 34152 34153 34154 34155
34156 34157 34158 34159 34160 34161 34162 34163 34164 34165 34166 34167 34168 34169 34170
34171 34172 34173 34174 34175 34176 34177 34178 34179 34180 34181 34182 34183 34184 34185
34186 34187 34188 34189 34190 34191 34192 34193 34194 34195 34196 34197 34198 34199 34200
34201 34202 34203 34204 34205 34206 34207 34208 34209 34210 34211 34212 34213 34214 34215
34216 34217 34218 34219 34220 34221 34222 34223 34224 34225 34226 34227 34228 34229 34230
34231 34232 34233 34234 34235 34236 34237 34238 34239 34240 34241 34242 34243 34244 34245
34246 34247 34248 34249 34250 34251 34252 34253 34254 34255 34256 34257 34258 34259 34260
34261 34262 34263 34264 34265 34266 34267 34268 34269 34270 34271 34272 34273 34274 34275
34276 34277 34278 34279 34280 34281 34282 34283 34284 34285 34286 34287 34288 34289 34290
34291 34292 34293 34294 34295 34296 34297 34298 34299 34300 34301 34302 34303 34304 34305
34306 34307 34308 34309 34310 34311 34312 34313 34314 34315 34316 34317 34318 34319 34320
34321 34322 34323 34324 34325 34326 34327 34328 34329 34330 34331 34332 34333 34334 34335
34336 34337 34338 34339 34340 34341 34342 34343 34344 34345 34346 34347 34348 34349 34350
34351 34352 34353 34354 34355 34356 34357 34358 34359 34360 34361 34362 34363 34364 34365
34366 34367 34368 34369 34370 34371 34372 34373 34374 34375 34376 34377 34378 34379 34380
34381 34382 34383 34384 34385 34386 34387 34388 34389 34390 34391 34392 34393 34394 34395
34396 34397 34398 34399 34400 34401 34402 34403 34404 34405 34406 34407 34408 34409 34410
34411 34412 34413 34414 34415 34416 34417 34418 34419 34420 34421 34422 34423 34424 34425
34426 34427 34428 34429 34430 34431 34432 34433 34434 34435 34436 34437 34438 34439 34440
34441 34442 34443 34444 34445 34446 34447 34448 34449 34450 34451 34452 34453 34454 34455
34456 34457 34458 34459 34460 34461 34462 34463 34464 34465 34466 34467 34468 34469 34470
34471 34472 34473 34474 34475 34476 34477 34478 34479 34480 34481 34482 34483 34484 34485
34486 34487 34488 34489 34490 34491 34492 34493 34494 34495 34496 34497 34498 34499 34500
34501 34502 34503 34504 34505 34506 34507 34508 34509 34510 34511 34512 34513 34514 34515
34516 34517 34518 34519 34520 34521 34522 34523 34524 34525 34526 34527 34528 34529 34530
34531 34532 34533 34534 34535 34536 34537 34538 34539 34540 34541 34542 34543 34544 34545
34546 34547 34548 34549 34550 34551 34552 34553 34554 34555 34556 34557 34558 34559 34560
34561 34562 34563 34564 34565 34566 34567 34568 34569 34570 34571 34572 34573 34574 34575
34576 34577 34578 34579 34580 34581 34582 34583 34584 34585 34586 34587 34588 34589 34590
34591 34592 34593 34594 34595 34596 34597 34598 34599 34600 34601 34602 34603 34604 34605
34606 34607 34608 34609 34610 34611 34612 34613 34614 34615 34616 34617 34618 34619 34620
34621 34622 34623 34624 34625 34626 34627 34628 34629 34630 34631 34632 34633 34634 34635
34636 34637 34638 34639 34640 34641 34642 34643 34644 34645 34646 34647 34648 34649 34650
34651 34652 34653 34654 34655 34656 34657 34658 34659 34660 34661 34662 34663 34664 34665
34666 34667 34668 34669 34670 34671 34672 34673 34674 34675 34676 34677 34678 34679 34680
34681 34682 34683 34684 34685 34686 34687 34688 34689 34690 34691 34692 34693 34694 34695
34696 34697 34698 34699 34700 34701 34702 34703 34704 34705 34706 34707 34708 34709 34710
34711 34712 34713 34714 34715 34716 34717 34718 34719 34720 34721 34722 34723 34724 34725
34726 34727 34728 34729 34730 34731 34732 34733 34734 34735 34736 34737 34738 34739 34740
34741 34742 34743 34744 34745 34746 34747 34748 34749 34750 34751 34752 34753 34754 34755
34756 34757 34758 34759 34760 34761 34762 34763 34764 34765 34766 34767 34768 34769 34770
34771 34772 34773 34774 34775 34776 34777 34778 34779 34780 34781 34782 34783 34784 34785
34786 34787 34788 34789 34790 34791 34792 34793 34794 34795 34796 34797 34798 34799 34800
34801 34802 34803 34804 34805 34806 34807 34808 34809 34810 34811 34812 34813 34814 34815
34816 34817 34818 34819 34820 34821 34822 34823 34824 34825 34826 34827 34828 34829 34830
34831 34832 34833 34834 34835 34836 34837 34838 34839 34840 34841 34842 34843 34844 34845
34846 34847 34848 34849 34850 34851 34852 34853 34854 34855 34856 34857 34858 34859 34860
34861 34862 34863 34864 34865 34866 34867 34868 34869 34870 34871 34872 34873 34874 34875
34876 34877 34878 34879 34880 34881 34882 34883 34884 34885 34886 34887 34888 34889 34890
34891 34892 34893 34894 34895 34896 34897 34898 34899 34900 34901 34902 34903 34904 34905
34906 34907 34908 34909 34910 34911 34912 34913 34914 34915 34916 34917 34918 34919 34920
34921 34922 34923 34924 34925 34926 34927 34928 34929 34930 34931 34932 34933 34934 34935
34936 34937 34938 34939 34940 34941 34942 34943 34944 34945 34946 34947 34948 34949 34950
34951 34952 34953 34954 34955 34956 34957 34958 34959 34960 34961 34962 34963 34964 34965
34966 34967 34968 34969 34970 34971 34972 34973 34974 34975 34976 34977 34978 34979 34980
34981 34982 34983 34984 34985 34986 34987 34988 34989 34990 34991 34992 34993 34994 34995
34996 34997 34998 34999 35000 35001 35002 35003 35004 35005 35006 35007 35008 35009 35010
35011 35012 35013 35014 35015 35016 35017 35018 35019 35020 35021 35022 35023 35024 35025
35026 35027 35028 35029 35030 35031 35032 35033 35034 35035 35036 35037 35038 35039 35040
35041 35042 35043 35044 35045 35046 35047 35048 35049 35050 35051 35052 35053 35054 35055
35056 35057 35058 35059 35060 35061 35062 35063 35064 35065 35066 35067 35068 35069 35070
35071 35072 35073 35074 35075 35076 35077 35078 35079 35080 35081 35082 35083 35084 35085
35086 35087 35088 35089 35090 35091 35092 35093 35094 35095 35096 35097 35098 35099 35100
35101 35102 35103 35104 35105 35106 35107 35108 35109 35110 35111 35112 35113 35114 35115
35116 35117 35118 35119 35120 35121 35122 35123 35124 35125 35126 35127 35128 35129 35130
35131 35132 35133 35134 35135 35136 35137 35138 35139 35140 35141 35142 35143 35144 35145
35146 35147 35148 35149 35150 35151 35152 35153 35154 35155 35156 35157 35158 35159 35160
35161 35162 35163 35164 35165 35166 35167 35168 35169 35170 35171 35172 35173 35174 35175
35176 35177 35178 35179 35180 35181 35182 35183 35184 35185 35186 35187 35188 35189 35190
35191 35192 35193 35194 35195 35196 35197 35198 35199 35200 35201 35202 35203 35204 35205
35206 35207 35208 35209 35210 35211 35212 35213 35214 35215 35216 35217 35218 35219 35220
35221 35222 35223 35224 35225 35226 35227 35228 35229 35230 35231 35232 35233 35234 35235
35236 35237 35238 35239 35240 35241 35242 35243 35244 35245 35246 35247 35248 35249 35250
35251 35252 35253 35254 35255 35256 35257 35258 35259 35260 35261 35262 35263 35264 35265
35266 35267 35268 35269 35270 35271 35272 35273 35274 35275 35276 35277 35278 35279 35280
35281 35282 35283 35284 35285 35286 35287 35288 35289 35290 35291 35292 35293 35294 35295
35296 35297 35298 35299 35300 35301 35302 35303 35304 35305 35306 35307 35308 35309 35310
35311 35312 35313 35314 35315 35316 35317 35318 35319 35320 35321 35322 35323 35324 35325
35326 35327 35328 35329 35330 35331 35332 35333 35334 35335 35336 35337 35338 35339 35340
35341 35342 35343 35344 35345 35346 35347 35348 35349 35350 35351 35352 35353 35354 35355
35356 35357 35358 35359 35360 35361 35362 35363 35364 35365 35366 35367 35368 35369 35370
35371 35372 35373 35374 35375 35376 35377 35378 35379 35380 35381 35382 35383 35384 35385
35386 35387 35388 35389 35390 35391 35392 35393 35394 35395 35396 35397 35398 35399 35400
35401 35402 35403 35404 35405 35406 35407 35408 35409 35410 35411 35412 35413 35414 35415
35416 35417 35418 35419 35420 35421 35422 35423 35424 35425 35426 35427 35428 35429 35430
35431 35432 35433 35434 35435 35436 35437 35438 35439 35440 35441 35442 35443 35444 35445
35446 35447 35448 35449 35450 35451 35452 35453 35454 35455 35456 35457 35458 35459 35460
35461 35462 35463 35464 35465 35466 35467 35468 35469 35470 35471 35472 35473 35474 35475
35476 35477 35478 35479 35480 35481 35482 35483 35484 35485 35486 35487 35488 35489 35490
35491 35492 35493 35494 35495 35496 35497 35498 35499 35500 35501 35502 35503 35504 35505
35506 35507 35508 35509 35510 35511 35512 35513 35514 35515 35516 35517 35518 35519 35520
35521 35522 35523 35524 35525 35526 35527 35528 35529 35530 35531 35532 35533 35534 35535
35536 35537 35538 35539 35540 35541 35542 35543 35544 35545 35546 35547 35548 35549 35550
35551 35552 35553 35554 35555 35556 35557 35558 35559 35560 35561 35562 35563 35564 35565
35566 35567 35568 35569 35570 35571 35572 35573 35574 35575 35576 35577 35578 35579 35580
35581 35582 35583 35584 35585 35586 35587 35588 35589 35590 35591 35592 35593 35594 35595
35596 35597 35598 35599 35600 35601 35602 35603 35604 35605 35606 35607 35608 35609 35610
35611 35612 35613 35614 35615 35616 35617 35618 35619 35620 35621 35622 35623 35624 35625
35626 35627 35628 35629 35630 35631 35632 35633 35634 35635 35636 35637 35638 35639 35640
35641 35642 35643 35644 35645 35646 35647 35648 35649 35650 35651 35652 35653 35654 35655
35656 35657 35658 35659 35660 35661 35662 35663 35664 35665 35666 35667 35668 35669 35670
35671 35672 35673 35674 35675 35676 35677 35678 35679 35680 35681 35682 35683 35684 35685
35686 35687 35688 35689 35690 35691 35692 35693 35694 35695 35696 35697 35698 35699 35700
35701 35702 35703 35704 35705 35706 35707 35708 35709 35710 35711 35712 35713 35714 35715
35716 35717 35718 35719 35720 35721 35722 35723 35724 35725 35726 35727 35728 35729 35730
35731 35732 35733 35734 35735 35736 35737 35738 35739 35740 35741 35742 35743 35744 35745
35746 35747 35748 35749 35750 35751 35752 35753 35754 35755 35756 35757 35758 35759 35760
35761 35762 35763 35764 35765 35766 35767 35768 35769 35770 35771 35772 35773 35774 35775
35776 35777 35778 35779 35780 35781 35782 35783 35784 35785 35786 35787 35788 35789 35790
35791 35792 35793 35794 35795 35796 35797 35798 35799 35800 35801 35802 35803 35804 35805
35806 35807 35808 35809 35810 35811 35812 35813 35814 35815 35816 35817 35818 35819 35820
35821 35822 35823 35824 35825 35826 35827 35828 35829 35830 35831 35832 35833 35834 35835
35836 35837 35838 35839 35840 35841 35842 35843 35844 35845 35846 35847 35848 35849 35850
35851 35852 35853 35854 35855 35856 35857 35858 35859 35860 35861 35862 35863 35864 35865
35866 35867 35868 35869 35870 35871 35872 35873 35874 35875 35876 35877 35878 35879 35880
35881 35882 35883 35884 35885 35886 35887 35888 35889 35890 35891 35892 35893 35894 35895
35896 35897 35898 35899 35900 35901 35902 35903 35904 35905 35906 35907 35908 35909 35910
35911 35912 35913 35914 35915 35916 35917 35918 35919 35920 35921 35922 35923 35924 35925
35926 35927 35928 35929 35930 35931 35932 35933 35934 35935 35936 35937 35938 35939 35940
35941 35942 35943 35944 35945 35946 35947 35948 35949 35950 35951 35952 35953 35954 35955
35956 35957 35958 35959 35960 35961 35962 35963 35964 35965 35966 35967 35968 35969 35970
35971 35972 35973 35974 35975 35976 35977 35978 35979 35980 35981 35982 35983 35984 35985
35986 35987 35988 35989 35990 35991 35992 35993 35994 35995 35996 35997 35998 35999 36000
36001 36002 36003 36004 36005 36006 36007 36008 36009 36010 36011 36012 36013 36014 36015
36016 36017 36018 36019 36020 36021 36022 36023 36024 36025 36026 36027 36028 36029 36030
36031 36032 36033 36034 36035 36036 36037 36038 36039 36040 36041 36042 36043 36044 36045
36046 36047 36048 36049 36050 36051 36052 36053 36054 36055 36056 36057 36058 36059 36060
36061 36062 36063 36064 36065 36066 36067 36068 36069 36070 36071 36072 36073 36074 36075
36076 36077 36078 36079 36080 36081 36082 36083 36084 36085 36086 36087 36088 36089 36090
36091 36092 36093 36094 36095 36096 36097 36098 36099 36100 36101 36102 36103 36104 36105
36106 36107 36108 36109 36110 36111 36112 36113 36114 36115 36116 36117 36118 36119 36120
36121 36122 36123 36124 36125 36126 36127 36128 36129 36130 36131 36132 36133 36134 36135
36136 36137 36138 36139 36140 36141 36142 36143 36144 36145 36146 36147 36148 36149 36150
36151 36152 36153 36154 36155 36156 36157 36158 36159 36160 36161 36162 36163 36164 36165
36166 36167 36168 36169 36170 36171 36172 36173 36174 36175 36176 36177 36178 36179 36180
36181 36182 36183 36184 36185 36186 36187 36188 36189 36190 36191 36192 36193 36194 36195
36196 36197 36198 36199 36200 36201 36202 36203 36204 36205 36206 36207 36208 36209 36210
36211 36212 36213 36214 36215 36216 36217 36218 36219 36220 36221 36222 36223 36224 36225
36226 36227 36228 36229 36230 36231 36232 36233 36234 36235 36236 36237 36238 36239 36240
36241 36242 36243 36244 36245 36246 36247 36248 36249 36250 36251 36252 36253 36254 36255
36256 36257 36258 36259 36260 36261 36262 36263 36264 36265 36266 36267 36268 36269 36270
36271 36272 36273 36274 36275 36276 36277 36278 36279 36280 36281 36282 36283 36284 36285
36286 36287 36288 36289 36290 36291 36292 36293 36294 36295 36296 36297 36298 36299 36300
36301 36302 36303 36304 36305 36306 36307 36308 36309 36310 36311 36312 36313 36314 36315
36316 36317 36318 36319 36320 36321 36322 36323 36324 36325 36326 36327 36328 36329 36330
36331 36332 36333 36334 36335 36336 36337 36338 36339 36340 36341 36342 36343 36344 36345
36346 36347 36348 36349 36350 36351 36352 36353 36354 36355 36356 36357 36358 36359 36360
36361 36362 36363 36364 36365 36366 36367 36368 36369 36370 36371 36372 36373 36374 36375
36376 36377 36378 36379 36380 36381 36382 36383 36384 36385 36386 36387 36388 36389 36390
36391 36392 36393 36394 36395 36396 36397 36398 36399 36400 36401 36402 36403 36404 36405
36406 36407 36408 36409 36410 36411 36412 36413 36414 36415 36416 36417 36418 36419 36420
36421 36422 36423 36424 36425 36426 36427 36428 36429 36430 36431 36432 36433 36434 36435
36436 36437 36438 36439 36440 36441 36442 36443 36444 36445 36446 36447 36448 36449 36450
36451 36452 36453 36454 36455 36456 36457 36458 36459 36460 36461 36462 36463 36464 36465
36466 36467 36468 36469 36470 36471 36472 36473 36474 36475 36476 36477 36478 36479 36480
36481 36482 36483 36484 36485 36486 36487 36488 36489 36490 36491 36492 36493 36494 36495
36496 36497 36498 36499 36500 36501 36502 36503 36504 36505 36506 36507 36508 36509 36510
36511 36512 36513 36514 36515 36516 36517 36518 36519 36520 36521 36522 36523 36524 36525
36526 36527 36528 36529 36530 36531 36532 36533 36534 36535 36536 36537 36538 36539 36540
36541 36542 36543 36544 36545 36546 36547 36548 36549 36550 36551 36552 36553 36554 36555
36556 36557 36558 36559 36560 36561 36562 36563 36564 36565 36566 36567 36568 36569 36570
36571 36572 36573 36574 36575 36576 36577 36578 36579 36580 36581 36582 36583 36584 36585
36586 36587 36588 36589 36590 36591 36592 36593 36594 36595 36596 36597 36598 36599 36600
36601 36602 36603 36604 36605 36606 36607 36608 36609 36610 36611 36612 36613 36614 36615
36616 36617 36618 36619 36620 36621 36622 36623 36624 36625 36626 36627 36628 36629 36630
36631 36632 36633 36634 36635 36636 36637 36638 36639 36640 36641 36642 36643 36644 36645
36646 36647 36648 36649 36650 36651 36652 36653 36654 36655 36656 36657 36658 36659 36660
36661 36662 36663 36664 36665 36666 36667 36668 36669 36670 36671 36672 36673 36674 36675
36676 36677 36678 36679 36680 36681 36682 36683 36684 36685 36686 36687 36688 36689 36690
36691 36692 36693 36694 36695 36696 36697 36698 36699 36700 36701 36702 36703 36704 36705
36706 36707 36708 36709 36710 36711 36712 36713 36714 36715 36716 36717 36718 36719 36720
36721 36722 36723 36724 36725 36726 36727 36728 36729 36730 36731 36732 36733 36734 36735
36736 36737 36738 36739 36740 36741 36742 36743 36744 36745 36746 36747 36748 36749 36750
36751 36752 36753 36754 36755 36756 36757 36758 36759 36760 36761 36762 36763 36764 36765
36766 36767 36768 36769 36770 36771 36772 36773 36774 36775 36776 36777 36778 36779 36780
36781 36782 36783 36784 36785 36786 36787 36788 36789 36790 36791 36792 36793 36794 36795
36796 36797 36798 36799 36800 36801 36802 36803 36804 36805 36806 36807 36808 36809 36810
36811 36812 36813 36814 36815 36816 36817 36818 36819 36820 36821 36822 36823 36824 36825
36826 36827 36828 36829 36830 36831 36832 36833 36834 36835 36836 36837 36838 36839 36840
36841 36842 36843 36844 36845 36846 36847 36848 36849 36850 36851 36852 36853 36854 36855
36856 36857 36858 36859 36860 36861 36862 36863 36864 36865 36866 36867 36868 36869 36870
36871 36872 36873 36874 36875 36876 36877 36878 36879 36880 36881 36882 36883 36884 36885
36886 36887 36888 36889 36890 36891 36892 36893 36894 36895 36896 36897 36898 36899 36900
36901 36902 36903 36904 36905 36906 36907 36908 36909 36910 36911 36912 36913 36914 36915
36916 36917 36918 36919 36920 36921 36922 36923 36924 36925 36926 36927 36928 36929 36930
36931 36932 36933 36934 36935 36936 36937 36938 36939 36940 36941 36942 36943 36944 36945
36946 36947 36948 36949 36950 36951 36952 36953 36954 36955 36956 36957 36958 36959 36960
36961 36962 36963 36964 36965 36966 36967 36968 36969 36970 36971 36972 36973 36974 36975
36976 36977 36978 36979 36980 36981 36982 36983 36984 36985 36986 36987 36988 36989 36990
36991 36992 36993 36994 36995 36996 36997 36998 36999 37000 37001 37002 37003 37004 37005
37006 37007 37008 37009 37010 37011 37012 37013 37014 37015 37016 37017 37018 37019 37020
37021 37022 37023 37024 37025 37026 37027 37028 37029 37030 37031 37032 37033 37034 37035
37036 37037 37038 37039 37040 37041 37042 37043 37044 37045 37046 37047 37048 37049 37050
37051 37052 37053 37054 37055 37056 37057 37058 37059 37060 37061 37062 37063 37064 37065
37066 37067 37068 37069 37070 37071 37072 37073 37074 37075 37076 37077 37078 37079 37080
37081 37082 37083 37084 37085 37086 37087 37088 37089 37090 37091 37092 37093 37094 37095
37096 37097 37098 37099 37100 37101 37102 37103 37104 37105 37106 37107 37108 37109 37110
37111 37112 37113 37114 37115 37116 37117 37118 37119 37120 37121 37122 37123 37124 37125
37126 37127 37128 37129 37130 37131 37132 37133 37134 37135 37136 37137 37138 37139 37140
37141 37142 37143 37144 37145 37146 37147 37148 37149 37150 37151 37152 37153 37154 37155
37156 37157 37158 37159 37160 37161 37162 37163 37164 37165 37166 37167 37168 37169 37170
37171 37172 37173 37174 37175 37176 37177 37178 37179 37180 37181 37182 37183 37184 37185
37186 37187 37188 37189 37190 37191 37192 37193 37194 37195 37196 37197 37198 37199 37200
37201 37202 37203 37204 37205 37206 37207 37208 37209 37210 37211 37212 37213 37214 37215
37216 37217 37218 37219 37220 37221 37222 37223 37224 37225 37226 37227 37228 37229 37230
37231 37232 37233 37234 37235 37236 37237 37238 37239 37240 37241 37242 37243 37244 37245
37246 37247 37248 37249 37250 37251 37252 37253 37254 37255 37256 37257 37258 37259 37260
37261 37262 37263 37264 37265 37266 37267 37268 37269 37270 37271 37272 37273 37274 37275
37276 37277 37278 37279 37280 37281 37282 37283 37284 37285 37286 37287 37288 37289 37290
37291 37292 37293 37294 37295 37296 37297 37298 37299 37300 37301 37302 37303 37304 37305
37306 37307 37308 37309 37310 37311 37312 37313 37314 37315 37316 37317 37318 37319 37320
37321 37322 37323 37324 37325 37326 37327 37328 37329 37330 37331 37332 37333 37334 37335
37336 37337 37338 37339 37340 37341 37342 37343 37344 37345 37346 37347 37348 37349 37350
37351 37352 37353 37354 37355 37356 37357 37358 37359 37360 37361 37362 37363 37364 37365
37366 37367 37368 37369 37370 37371 37372 37373 37374 37375 37376 37377 37378 37379 37380
37381 37382 37383 37384 37385 37386 37387 37388 37389 37390 37391 37392 37393 37394 37395
37396 37397 37398 37399 37400 37401 37402 37403 37404 37405 37406 37407 37408 37409 37410
37411 37412 37413 37414 37415 37416 37417 37418 37419 37420 37421 37422 37423 37424 37425
37426 37427 37428 37429 37430 37431 37432 37433 37434 37435 37436 37437 37438 37439 37440
37441 37442 37443 37444 37445 37446 37447 37448 37449 37450 37451 37452 37453 37454 37455
37456 37457 37458 37459 37460 37461 37462 37463 37464 37465 37466 37467 37468 37469 37470
37471 37472 37473 37474 37475 37476 37477 37478 37479 37480 37481 37482 37483 37484 37485
37486 37487 37488 37489 37490 37491 37492 37493 37494 37495 37496 37497 37498 37499 37500
37501 37502 37503 37504 37505 37506 37507 37508 37509 37510 37511 37512 37513 37514 37515
37516 37517 37518 37519 37520 37521 37522 37523 37524 37525 37526 37527 37528 37529 37530
37531 37532 37533 37534 37535 37536 37537 37538 37539 37540 37541 37542 37543 37544 37545
37546 37547 37548 37549 37550 37551 37552 37553 37554 37555 37556 37557 37558 37559 37560
37561 37562 37563 37564 37565 37566 37567 37568 37569 37570 37571 37572 37573 37574 37575
37576 37577 37578 37579 37580 37581 37582 37583 37584 37585 37586 37587 37588 37589 37590
37591 37592 37593 37594 37595 37596 37597 37598 37599 37600 37601 37602 37603 37604 37605
37606 37607 37608 37609 37610 37611 37612 37613 37614 37615 37616 37617 37618 37619 37620
37621 37622 37623 37624 37625 37626 37627 37628 37629 37630 37631 37632 37633 37634 37635
37636 37637 37638 37639 37640 37641 37642 37643 37644 37645 37646 37647 37648 37649 37650
37651 37652 37653 37654 37655 37656 37657 37658 37659 37660 37661 37662 37663 37664 37665
37666 37667 37668 37669 37670 37671 37672 37673 37674 37675 37676 37677 37678 37679 37680
37681 37682 37683 37684 37685 37686 37687 37688 37689 37690 37691 37692 37693 37694 37695
37696 37697 37698 37699 37700 37701 37702 37703 37704 37705 37706 37707 37708 37709 37710
37711 37712 37713 37714 37715 37716 37717 37718 37719 37720 37721 37722 37723 37724 37725
37726 37727 37728 37729 37730 37731 37732 37733 37734 37735 37736 37737 37738 37739 37740
37741 37742 37743 37744 37745 37746 37747 37748 37749 37750 37751 37752 37753 37754 37755
37756 37757 37758 37759 37760 37761 37762 37763 37764 37765 37766 37767 37768 37769 37770
37771 37772 37773 37774 37775 37776 37777 37778 37779 37780 37781 37782 37783 37784 37785
37786 37787 37788 37789 37790 37791 37792 37793 37794 37795 37796 37797 37798 37799 37800
37801 37802 37803 37804 37805 37806 37807 37808 37809 37810 37811 37812 37813 37814 37815
37816 37817 37818 37819 37820 37821 37822 37823 37824 37825 37826 37827 37828 37829 37830
37831 37832 37833 37834 37835 37836 37837 37838 37839 37840 37841 37842 37843 37844 37845
37846 37847 37848 37849 37850 37851 37852 37853 37854 37855 37856 37857 37858 37859 37860
37861 37862 37863 37864 37865 37866 37867 37868 37869 37870 37871 37872 37873 37874 37875
37876 37877 37878 37879 37880 37881 37882 37883 37884 37885 37886 37887 37888 37889 37890
37891 37892 37893 37894 37895 37896 37897 37898 37899 37900 37901 37902 37903 37904 37905
37906 37907 37908 37909 37910 37911 37912 37913 37914 37915 37916 37917 37918 37919 37920
37921 37922 37923 37924 37925 37926 37927 37928 37929 37930 37931 37932 37933 37934 37935
37936 37937 37938 37939 37940 37941 37942 37943 37944 37945 37946 37947 37948 37949 37950
37951 37952 37953 37954 37955 37956 37957 37958 37959 37960 37961 37962 37963 37964 37965
37966 37967 37968 37969 37970 37971 37972 37973 37974 37975 37976 37977 37978 37979 37980
37981 37982 37983 37984 37985 37986 37987 37988 37989 37990 37991 37992 37993 37994 37995
37996 37997 37998 37999 38000 38001 38002 38003 38004 38005 38006 38007 38008 38009 38010
38011 38012 38013 38014 38015 38016 38017 38018 38019 38020 38021 38022 38023 38024 38025
38026 38027 38028 38029 38030 38031 38032 38033 38034 38035 38036 38037 38038 38039 38040
38041 38042 38043 38044 38045 38046 38047 38048 38049 38050 38051 38052 38053 38054 38055
38056 38057 38058 38059 38060 38061 38062 38063 38064 38065 38066 38067 38068 38069 38070
38071 38072 38073 38074 38075 38076 38077 38078 38079 38080 38081 38082 38083 38084 38085
38086 38087 38088 38089 38090 38091 38092 38093 38094 38095 38096 38097 38098 38099 38100
38101 38102 38103 38104 38105 38106 38107 38108 38109 38110 38111 38112 38113 38114 38115
38116 38117 38118 38119 38120 38121 38122 38123 38124 38125 38126 38127 38128 38129 38130
38131 38132 38133 38134 38135 38136 38137 38138 38139 38140 38141 38142 38143 38144 38145
38146 38147 38148 38149 38150 38151 38152 38153 38154 38155 38156 38157 38158 38159 38160
38161 38162 38163 38164 38165 38166 38167 38168 38169 38170 38171 38172 38173 38174 38175
38176 38177 38178 38179 38180 38181 38182 38183 38184 38185 38186 38187 38188 38189 38190
38191 38192 38193 38194 38195 38196 38197 38198 38199 38200 38201 38202 38203 38204 38205
38206 38207 38208 38209 38210 38211 38212 38213 38214 38215 38216 38217 38218 38219 38220
38221 38222 38223 38224 38225 38226 38227 38228 38229 38230 38231 38232 38233 38234 38235
38236 38237 38238 38239 38240 38241 38242 38243 38244 38245 38246 38247 38248 38249 38250
38251 38252 38253 38254 38255 38256 38257 38258 38259 38260 38261 38262 38263 38264 38265
38266 38267 38268 38269 38270 38271 38272 38273 38274 38275 38276 38277 38278 38279 38280
38281 38282 38283 38284 38285 38286 38287 38288 38289 38290 38291 38292 38293 38294 38295
38296 38297 38298 38299 38300 38301 38302 38303 38304 38305 38306 38307 38308 38309 38310
38311 38312 38313 38314 38315 38316 38317 38318 38319 38320 38321 38322 38323 38324 38325
38326 38327 38328 38329 38330 38331 38332 38333 38334 38335 38336 38337 38338 38339 38340
38341 38342 38343 38344 38345 38346 38347 38348 38349 38350 38351 38352 38353 38354 38355
38356 38357 38358 38359 38360 38361 38362 38363 38364 38365 38366 38367 38368 38369 38370
38371 38372 38373 38374 38375 38376 38377 38378 38379 38380 38381 38382 38383 38384 38385
38386 38387 38388 38389 38390 38391 38392 38393 38394 38395 38396 38397 38398 38399 38400
38401 38402 38403 38404 38405 38406 38407 38408 38409 38410 38411 38412 38413 38414 38415
38416 38417 38418 38419 38420 38421 38422 38423 38424 38425 38426 38427 38428 38429 38430
38431 38432 38433 38434 38435 38436 38437 38438 38439 38440 38441 38442 38443 38444 38445
38446 38447 38448 38449 38450 38451 38452 38453 38454 38455 38456 38457 38458 38459 38460
38461 38462 38463 38464 38465 38466 38467 38468 38469 38470 38471 38472 38473 38474 38475
38476 38477 38478 38479 38480 38481 38482 38483 38484 38485 38486 38487 38488 38489 38490
38491 38492 38493 38494 38495 38496 38497 38498 38499 38500 38501 38502 38503 38504 38505
38506 38507 38508 38509 38510 38511 38512 38513 38514 38515 38516 38517 38518 38519 38520
38521 38522 38523 38524 38525 38526 38527 38528 38529 38530 38531 38532 38533 38534 38535
38536 38537 38538 38539 38540 38541 38542 38543 38544 38545 38546 38547 38548 38549 38550
38551 38552 38553 38554 38555 38556 38557 38558 38559 38560 38561 38562 38563 38564 38565
38566 38567 38568 38569 38570 38571 38572 38573 38574 38575 38576 38577 38578 38579 38580
38581 38582 38583 38584 38585 38586 38587 38588 38589 38590 38591 38592 38593 38594 38595
38596 38597 38598 38599 38600 38601 38602 38603 38604 38605 38606 38607 38608 38609 38610
38611 38612 38613 38614 38615 38616 38617 38618 38619 38620 38621 38622 38623 38624 38625
38626 38627 38628 38629 38630 38631 38632 38633 38634 38635 38636 38637 38638 38639 38640
38641 38642 38643 38644 38645 38646 38647 38648 38649 38650 38651 38652 38653 38654 38655
38656 38657 38658 38659 38660 38661 38662 38663 38664 38665 38666 38667 38668 38669 38670
38671 38672 38673 38674 38675 38676 38677 38678 38679 38680 38681 38682 38683 38684 38685
38686 38687 38688 38689 38690 38691 38692 38693 38694 38695 38696 38697 38698 38699 38700
38701 38702 38703 38704 38705 38706 38707 38708 38709 38710 38711 38712 38713 38714 38715
38716 38717 38718 38719 38720 38721 38722 38723 38724 38725 38726 38727 38728 38729 38730
38731 38732 38733 38734 38735 38736 38737 38738 38739 38740 38741 38742 38743 38744 38745
38746 38747 38748 38749 38750 38751 38752 38753 38754 38755 38756 38757 38758 38759 38760
38761 38762 38763 38764 38765 38766 38767 38768 38769 38770 38771 38772 38773 38774 38775
38776 38777 38778 38779 38780 38781 38782 38783 38784 38785 38786 38787 38788 38789 38790
38791 38792 38793 38794 38795 38796 38797 38798 38799 38800 38801 38802 38803 38804 38805
38806 38807 38808 38809 38810 38811 38812 38813 38814 38815 38816 38817 38818 38819 38820
38821 38822 38823 38824 38825 38826 38827 38828 38829 38830 38831 38832 38833 38834 38835
38836 38837 38838 38839 38840 38841 38842 38843 38844 38845 38846 38847 38848 38849 38850
38851 38852 38853 38854 38855 38856 38857 38858 38859 38860 38861 38862 38863 38864 38865
38866 38867 38868 38869 38870 38871 38872 38873 38874 38875 38876 38877 38878 38879 38880
38881 38882 38883 38884 38885 38886 38887 38888 38889 38890 38891 38892 38893 38894 38895
38896 38897 38898 38899 38900 38901 38902 38903 38904 38905 38906 38907 38908 38909 38910
38911 38912 38913 38914 38915 38916 38917 38918 38919 38920 38921 38922 38923 38924 38925
38926 38927 38928 38929 38930 38931 38932 38933 38934 38935 38936 38937 38938 38939 38940
38941 38942 38943 38944 38945 38946 38947 38948 38949 38950 38951 38952 38953 38954 38955
38956 38957 38958 38959 38960 38961 38962 38963 38964 38965 38966 38967 38968 38969 38970
38971 38972 38973 38974 38975 38976 38977 38978 38979 38980 38981 38982 38983 38984 38985
38986 38987 38988 38989 38990 38991 38992 38993 38994 38995 38996 38997 38998 38999 39000
39001 39002 39003 39004 39005 39006 39007 39008 39009 39010 39011 39012 39013 39014 39015
39016 39017 39018 39019 39020 39021 39022 39023 39024 39025 39026 39027 39028 39029 39030
39031 39032 39033 39034 39035 39036 39037 39038 39039 39040 39041 39042 39043 39044 39045
39046 39047 39048 39049 39050 39051 39052 39053 39054 39055 39056 39057 39058 39059 39060
39061 39062 39063 39064 39065 39066 39067 39068 39069 39070 39071 39072 39073 39074 39075
39076 39077 39078 39079 39080 39081 39082 39083 39084 39085 39086 39087 39088 39089 39090
39091 39092 39093 39094 39095 39096 39097 39098 39099 39100 39101 39102 39103 39104 39105
39106 39107 39108 39109 39110 39111 39112 39113 39114 39115 39116 39117 39118 39119 39120
39121 39122 39123 39124 39125 39126 39127 39128 39129 39130 39131 39132 39133 39134 39135
39136 39137 39138 39139 39140 39141 39142 39143 39144 39145 39146 39147 39148 39149 39150
39151 39152 39153 39154 39155 39156 39157 39158 39159 39160 39161 39162 39163 39164 39165
39166 39167 39168 39169 39170 39171 39172 39173 39174 39175 39176 39177 39178 39179 39180
39181 39182 39183 39184 39185 39186 39187 39188 39189 39190 39191 39192 39193 39194 39195
39196 39197 39198 39199 39200 39201 39202 39203 39204 39205 39206 39207 39208 39209 39210
39211 39212 39213 39214 39215 39216 39217 39218 39219 39220 39221 39222 39223 39224 39225
39226 39227 39228 39229 39230 39231 39232 39233 39234 39235 39236 39237 39238 39239 39240
39241 39242 39243 39244 39245 39246 39247 39248 39249 39250 39251 39252 39253 39254 39255
39256 39257 39258 39259 39260 39261 39262 39263 39264 39265 39266 39267 39268 39269 39270
39271 39272 39273 39274 39275 39276 39277 39278 39279 39280 39281 39282 39283 39284 39285
39286 39287 39288 39289 39290 39291 39292 39293 39294 39295 39296 39297 39298 39299 39300
39301 39302 39303 39304 39305 39306 39307 39308 39309 39310 39311 39312 39313 39314 39315
39316 39317 39318 39319 39320 39321 39322 39323 39324 39325 39326 39327 39328 39329 39330
39331 39332 39333 39334 39335 39336 39337 39338 39339 39340 39341 39342 39343 39344 39345
39346 39347 39348 39349 39350 39351 39352 39353 39354 39355 39356 39357 39358 39359 39360
39361 39362 39363 39364 39365 39366 39367 39368 39369 39370 39371 39372 39373 39374 39375
39376 39377 39378 39379 39380 39381 39382 39383 39384 39385 39386 39387 39388 39389 39390
39391 39392 39393 39394 39395 39396 39397 39398 39399 39400 39401 39402 39403 39404 39405
39406 39407 39408 39409 39410 39411 39412 39413 39414 39415 39416 39417 39418 39419 39420
39421 39422 39423 39424 39425 39426 39427 39428 39429 39430 39431 39432 39433 39434 39435
39436 39437 39438 39439 39440 39441 39442 39443 39444 39445 39446 39447 39448 39449 39450
39451 39452 39453 39454 39455 39456 39457 39458 39459 39460 39461 39462 39463 39464 39465
39466 39467 39468 39469 39470 39471 39472 39473 39474 39475 39476 39477 39478 39479 39480
39481 39482 39483 39484 39485 39486 39487 39488 39489 39490 39491 39492 39493 39494 39495
39496 39497 39498 39499 39500 39501 39502 39503 39504 39505 39506 39507 39508 39509 39510
39511 39512 39513 39514 39515 39516 39517 39518 39519 39520 39521 39522 39523 39524 39525
39526 39527 39528 39529 39530 39531 39532 39533 39534 39535 39536 39537 39538 39539 39540
39541 39542 39543 39544 39545 39546 39547 39548 39549 39550 39551 39552 39553 39554 39555
39556 39557 39558 39559 39560 39561 39562 39563 39564 39565 39566 39567 39568 39569 39570
39571 39572 39573 39574 39575 39576 39577 39578 39579 39580 39581 39582 39583 39584 39585
39586 39587 39588 39589 39590 39591 39592 39593 39594 39595 39596 39597 39598 39599 39600
39601 39602 39603 39604 39605 39606 39607 39608 39609 39610 39611 39612 39613 39614 39615
39616 39617 39618 39619 39620 39621 39622 39623 39624 39625 39626 39627 39628 39629 39630
39631 39632 39633 39634 39635 39636 39637 39638 39639 39640 39641 39642 39643 39644 39645
39646 39647 39648 39649 39650 39651 39652 39653 39654 39655 39656 39657 39658 39659 39660
39661 39662 39663 39664 39665 39666 39667 39668 39669 39670 39671 39672 39673 39674 39675
39676 39677 39678 39679 39680 39681 39682 39683 39684 39685 39686 39687 39688 39689 39690
39691 39692 39693 39694 39695 39696 39697 39698 39699 39700 39701 39702 39703 39704 39705
39706 39707 39708 39709 39710 39711 39712 39713 39714 39715 39716 39717 39718 39719 39720
39721 39722 39723 39724 39725 39726 39727 39728 39729 39730 39731 39732 39733 39734 39735
39736 39737 39738 39739 39740 39741 39742 39743 39744 39745 39746 39747 39748 39749 39750
39751 39752 39753 39754 39755 39756 39757 39758 39759 39760 39761 39762 39763 39764 39765
39766 39767 39768 39769 39770 39771 39772 39773 39774 39775 39776 39777 39778 39779 39780
39781 39782 39783 39784 39785 39786 39787 39788 39789 39790 39791 39792 39793 39794 39795
39796 39797 39798 39799 39800 39801 39802 39803 39804 39805 39806 39807 39808 39809 39810
39811 39812 39813 39814 39815 39816 39817 39818 39819 39820 39821 39822 39823 39824 39825
39826 39827 39828 39829 39830 39831 39832 39833 39834 39835 39836 39837 39838 39839 39840
39841 39842 39843 39844 39845 39846 39847 39848 39849 39850 39851 39852 39853 39854 39855
39856 39857 39858 39859 39860 39861 39862 39863 39864 39865 39866 39867 39868 39869 39870
39871 39872 39873 39874 39875 39876 39877 39878 39879 39880 39881 39882 39883 39884 39885
39886 39887 39888 39889 39890 39891 39892 39893 39894 39895 39896 39897 39898 39899 39900
39901 39902 39903 39904 39905 39906 39907 39908 39909 39910 39911 39912 39913 39914 39915
39916 39917 39918 39919 39920 39921 39922 39923 39924 39925 39926 39927 39928 39929 39930
39931 39932 39933 39934 39935 39936 39937 39938 39939 39940 39941 39942 39943 39944 39945
39946 39947 39948 39949 39950 39951 39952 39953 39954 39955 39956 39957 39958 39959 39960
39961 39962 39963 39964 39965 39966 39967 39968 39969 39970 39971 39972 39973 39974 39975
39976 39977 39978 39979 39980 39981 39982 39983 39984 39985 39986 39987 39988 39989 39990
39991 39992 39993 39994 39995 39996 39997 39998 39999 40000 40001 40002 40003 40004 40005
40006 40007 40008 40009 40010 40011 40012 40013 40014 40015 40016 40017 40018 40019 40020
40021 40022 40023 40024 40025 40026 40027 40028 40029 40030 40031 40032 40033 40034 40035
40036 40037 40038 40039 40040 40041 40042 40043 40044 40045 40046 40047 40048 40049 40050
40051 40052 40053 40054 40055 40056 40057 40058 40059 40060 40061 40062 40063 40064 40065
40066 40067 40068 40069 40070 40071 40072 40073 40074 40075 40076 40077 40078 40079 40080
40081 40082 40083 40084 40085 40086 40087 40088 40089 40090 40091 40092 40093 40094 40095
40096 40097 40098 40099 40100 40101 40102 40103 40104 40105 40106 40107 40108 40109 40110
40111 40112 40113 40114 40115 40116 40117 40118 40119 40120 40121 40122 40123 40124 40125
40126 40127 40128 40129 40130 40131 40132 40133 40134 40135 40136 40137 40138 40139 40140
40141 40142 40143 40144 40145 40146 40147 40148 40149 40150 40151 40152 40153 40154 40155
40156 40157 40158 40159 40160 40161 40162 40163 40164 40165 40166 40167 40168 40169 40170
40171 40172 40173 40174 40175 40176 40177 40178 40179 40180 40181 40182 40183 40184 40185
40186 40187 40188 40189 40190 40191 40192 40193 40194 40195 40196 40197 40198 40199 40200
40201 40202 40203 40204 40205 40206 40207 40208 40209 40210 40211 40212 40213 40214 40215
40216 40217 40218 40219 40220 40221 40222 40223 40224 40225 40226 40227 40228 40229 40230
40231 40232 40233 40234 40235 40236 40237 40238 40239 40240 40241 40242 40243 40244 40245
40246 40247 40248 40249 40250 40251 40252 40253 40254 40255 40256 40257 40258 40259 40260
40261 40262 40263 40264 40265 40266 40267 40268 40269 40270 40271 40272 40273 40274 40275
40276 40277 40278 40279 40280 40281 40282 40283 40284 40285 40286 40287 40288 40289 40290
40291 40292 40293 40294 40295 40296 40297 40298 40299 40300 40301 40302 40303 40304 40305
40306 40307 40308 40309 40310 40311 40312 40313 40314 40315 40316 40317 40318 40319 40320
40321 40322 40323 40324 40325 40326 40327 40328 40329 40330 40331 40332 40333 40334 40335
40336 40337 40338 40339 40340 40341 40342 40343 40344 40345 40346 40347 40348 40349 40350
40351 40352 40353 40354 40355 40356 40357 40358 40359 40360 40361 40362 40363 40364 40365
40366 40367 40368 40369 40370 40371 40372 40373 40374 40375 40376 40377 40378 40379 40380
40381 40382 40383 40384 40385 40386 40387 40388 40389 40390 40391 40392 40393 40394 40395
40396 40397 40398 40399 40400 40401 40402 40403 40404 40405 40406 40407 40408 40409 40410
40411 40412 40413 40414 40415 40416 40417 40418 40419 40420 40421 40422 40423 40424 40425
40426 40427 40428 40429 40430 40431 40432 40433 40434 40435 40436 40437 40438 40439 40440
40441 40442 40443 40444 40445 40446 40447 40448 40449 40450 40451 40452 40453 40454 40455
40456 40457 40458 40459 40460 40461 40462 40463 40464 40465 40466 40467 40468 40469 40470
40471 40472 40473 40474 40475 40476 40477 40478 40479 40480 40481 40482 40483 40484 40485
40486 40487 40488 40489 40490 40491 40492 40493 40494 40495 40496 40497 40498 40499 40500
40501 40502 40503 40504 40505 40506 40507 40508 40509 40510 40511 40512 40513 40514 40515
40516 40517 40518 40519 40520 40521 40522 40523 40524 40525 40526 40527 40528 40529 40530
40531 40532 40533 40534 40535 40536 40537 40538 40539 40540 40541 40542 40543 40544 40545
40546 40547 40548 40549 40550 40551 40552 40553 40554 40555 40556 40557 40558 40559 40560
40561 40562 40563 40564 40565 40566 40567 40568 40569 40570 40571 40572 40573 40574 40575
40576 40577 40578 40579 40580 40581 40582 40583 40584 40585 40586 40587 40588 40589 40590
40591 40592 40593 40594 40595 40596 40597 40598 40599 40600 40601 40602 40603 40604 40605
40606 40607 40608 40609 40610 40611 40612 40613 40614 40615 40616 40617 40618 40619 40620
40621 40622 40623 40624 40625 40626 40627 40628 40629 40630 40631 40632 40633 40634 40635
40636 40637 40638 40639 40640 40641 40642 40643 40644 40645 40646 40647 40648 40649 40650
40651 40652 40653 40654 40655 40656 40657 40658 40659 40660 40661 40662 40663 40664 40665
40666 40667 40668 40669 40670 40671 40672 40673 40674 40675 40676 40677 40678 40679 40680
40681 40682 40683 40684 40685 40686 40687 40688 40689 40690 40691 40692 40693 40694 40695
40696 40697 40698 40699 40700 40701 40702 40703 40704 40705 40706 40707 40708 40709 40710
40711 40712 40713 40714 40715 40716 40717 40718 40719 40720 40721 40722 40723 40724 40725
40726 40727 40728 40729 40730 40731 40732 40733 40734 40735 40736 40737 40738 40739 40740
40741 40742 40743 40744 40745 40746 40747 40748 40749 40750 40751 40752 40753 40754 40755
40756 40757 40758 40759 40760 40761 40762 40763 40764 40765 40766 40767 40768 40769 40770
40771 40772 40773 40774 40775 40776 40777 40778 40779 40780 40781 40782 40783 40784 40785
40786 40787 40788 40789 40790 40791 40792 40793 40794 40795 40796 40797 40798 40799 40800
40801 40802 40803 40804 40805 40806 40807 40808 40809 40810 40811 40812 40813 40814 40815
40816 40817 40818 40819 40820 40821 40822 40823 40824 40825 40826 40827 40828 40829 40830
40831 40832 40833 40834 40835 40836 40837 40838 40839 40840 40841 40842 40843 40844 40845
40846 40847 40848 40849 40850 40851 40852 40853 40854 40855 40856 40857 40858 40859 40860
40861 40862 40863 40864 40865 40866 40867 40868 40869 40870 40871 40872 40873 40874 40875
40876 40877 40878 40879 40880 40881 40882 40883 40884 40885 40886 40887 40888 40889 40890
40891 40892 40893 40894 40895 40896 40897 40898 40899 40900 40901 40902 40903 40904 40905
40906 40907 40908 40909 40910 40911 40912 40913 40914 40915 40916 40917 40918 40919 40920
40921 40922 40923 40924 40925 40926 40927 40928 40929 40930 40931 40932 40933 40934 40935
40936 40937 40938 40939 40940 40941 40942 40943 40944 40945 40946 40947 40948 40949 40950
40951 40952 40953 40954 40955 40956 40957 40958 40959 40960 40961 40962 40963 40964 40965
40966 40967 40968 40969 40970 40971 40972 40973 40974 40975 40976 40977 40978 40979 40980
40981 40982 40983 40984 40985 40986 40987 40988 40989 40990 40991 40992 40993 40994 40995
40996 40997 40998 40999 41000 41001 41002 41003 41004 41005 41006 41007 41008 41009 41010
41011 41012 41013 41014 41015 41016 41017 41018 41019 41020 41021 41022 41023 41024 41025
41026 41027 41028 41029 41030 41031 41032 41033 41034 41035 41036 41037 41038 41039 41040
41041 41042 41043 41044 41045 41046 41047 41048 41049 41050 41051 41052 41053 41054 41055
41056 41057 41058 41059 41060 41061 41062 41063 41064 41065 41066 41067 41068 41069 41070
41071 41072 41073 41074 41075 41076 41077 41078 41079 41080 41081 41082 41083 41084 41085
41086 41087 41088 41089 41090 41091 41092 41093 41094 41095 41096 41097 41098 41099 41100
41101 41102 41103 41104 41105 41106 41107 41108 41109 41110 41111 41112 41113 41114 41115
41116 41117 41118 41119 41120 41121 41122 41123 41124 41125 41126 41127 41128 41129 41130
41131 41132 41133 41134 41135 41136 41137 41138 41139 41140 41141 41142 41143 41144 41145
41146 41147 41148 41149 41150 41151 41152 41153 41154 41155 41156 41157 41158 41159 41160
41161 41162 41163 41164 41165 41166 41167 41168 41169 41170 41171 41172 41173 41174 41175
41176 41177 41178 41179 41180 41181 41182 41183 41184 41185 41186 41187 41188 41189 41190
41191 41192 41193 41194 41195 41196 41197 41198 41199 41200 41201 41202 41203 41204 41205
41206 41207 41208 41209 41210 41211 41212 41213 41214 41215 41216 41217 41218 41219 41220
41221 41222 41223 41224 41225 41226 41227 41228 41229 41230 41231 41232 41233 41234 41235
41236 41237 41238 41239 41240 41241 41242 41243 41244 41245 41246 41247 41248 41249 41250
41251 41252 41253 41254 41255 41256 41257 41258 41259 41260 41261 41262 41263 41264 41265
41266 41267 41268 41269 41270 41271 41272 41273 41274 41275 41276 41277 41278 41279 41280
41281 41282 41283 41284 41285 41286 41287 41288 41289 41290 41291 41292 41293 41294 41295
41296 41297 41298 41299 41300 41301 41302 41303 41304 41305 41306 41307 41308 41309 41310
41311 41312 41313 41314 41315 41316 41317 41318 41319 41320 41321 41322 41323 41324 41325
41326 41327 41328 41329 41330 41331 41332 41333 41334 41335 41336 41337 41338 41339 41340
41341 41342 41343 41344 41345 41346 41347 41348 41349 41350 41351 41352 41353 41354 41355
41356 41357 41358 41359 41360 41361 41362 41363 41364 41365 41366 41367 41368 41369 41370
41371 41372 41373 41374 41375 41376 41377 41378 41379 41380 41381 41382 41383 41384 41385
41386 41387 41388 41389 41390 41391 41392 41393 41394 41395 41396 41397 41398 41399 41400
41401 41402 41403 41404 41405 41406 41407 41408 41409 41410 41411 41412 41413 41414 41415
41416 41417 41418 41419 41420 41421 41422 41423 41424 41425 41426 41427 41428 41429 41430
41431 41432 41433 41434 41435 41436 41437 41438 41439 41440 41441 41442 41443 41444 41445
41446 41447 41448 41449 41450 41451 41452 41453 41454 41455 41456 41457 41458 41459 41460
41461 41462 41463 41464 41465 41466 41467 41468 41469 41470 41471 41472 41473 41474 41475
41476 41477 41478 41479 41480 41481 41482 41483 41484 41485 41486 41487 41488 41489 41490
41491 41492 41493 41494 41495 41496 41497 41498 41499 41500 41501 41502 41503 41504 41505
41506 41507 41508 41509 41510 41511 41512 41513 41514 41515 41516 41517 41518 41519 41520
41521 41522 41523 41524 41525 41526 41527 41528 41529 41530 41531 41532 41533 41534 41535
41536 41537 41538 41539 41540 41541 41542 41543 41544 41545 41546 41547 41548 41549 41550
41551 41552 41553 41554 41555 41556 41557 41558 41559 41560 41561 41562 41563 41564 41565
41566 41567 41568 41569 41570 41571 41572 41573 41574 41575 41576 41577 41578 41579 41580
41581 41582 41583 41584 41585 41586 41587 41588 41589 41590 41591 41592 41593 41594 41595
41596 41597 41598 41599 41600 41601 41602 41603 41604 41605 41606 41607 41608 41609 41610
41611 41612 41613 41614 41615 41616 41617 41618 41619 41620 41621 41622 41623 41624 41625
41626 41627 41628 41629 41630 41631 41632 41633 41634 41635 41636 41637 41638 41639 41640
41641 41642 41643 41644 41645 41646 41647 41648 41649 41650 41651 41652 41653 41654 41655
41656 41657 41658 41659 41660 41661 41662 41663 41664 41665 41666 41667 41668 41669 41670
41671 41672 41673 41674 41675 41676 41677 41678 41679 41680 41681 41682 41683 41684 41685
41686 41687 41688 41689 41690 41691 41692 41693 41694 41695 41696 41697 41698 41699 41700
41701 41702 41703 41704 41705 41706 41707 41708 41709 41710 41711 41712 41713 41714 41715
41716 41717 41718 41719 41720 41721 41722 41723 41724 41725 41726 41727 41728 41729 41730
41731 41732 41733 41734 41735 41736 41737 41738 41739 41740 41741 41742 41743 41744 41745
41746 41747 41748 41749 41750 41751 41752 41753 41754 41755 41756 41757 41758 41759 41760
41761 41762 41763 41764 41765 41766 41767 41768 41769 41770 41771 41772 41773 41774 41775
41776 41777 41778 41779 41780 41781 41782 41783 41784 41785 41786 41787 41788 41789 41790
41791 41792 41793 41794 41795 41796 41797 41798 41799 41800 41801 41802 41803 41804 41805
41806 41807 41808 41809 41810 41811 41812 41813 41814 41815 41816 41817 41818 41819 41820
41821 41822 41823 41824 41825 41826 41827 41828 41829 41830 41831 41832 41833 41834 41835
41836 41837 41838 41839 41840 41841 41842 41843 41844 41845 41846 41847 41848 41849 41850
41851 41852 41853 41854 41855 41856 41857 41858 41859 41860 41861 41862 41863 41864 41865
41866 41867 41868 41869 41870 41871 41872 41873 41874 41875 41876 41877 41878 41879 41880
41881 41882 41883 41884 41885 41886 41887 41888 41889 41890 41891 41892 41893 41894 41895
41896 41897 41898 41899 41900 41901 41902 41903 41904 41905 41906 41907 41908 41909 41910
41911 41912 41913 41914 41915 41916 41917 41918 41919 41920 41921 41922 41923 41924 41925
41926 41927 41928 41929 41930 41931 41932 41933 41934 41935 41936 41937 41938 41939 41940
41941 41942 41943 41944 41945 41946 41947 41948 41949 41950 41951 41952 41953 41954 41955
41956 41957 41958 41959 41960 41961 41962 41963 41964 41965 41966 41967 41968 41969 41970
41971 41972 41973 41974 41975 41976 41977 41978 41979 41980 41981 41982 41983 41984 41985
41986 41987 41988 41989 41990 41991 41992 41993 41994 41995 41996 41997 41998 41999 42000
42001 42002 42003 42004 42005 42006 42007 42008 42009 42010 42011 42012 42013 42014 42015
42016 42017 42018 42019 42020 42021 42022 42023 42024 42025 42026 42027 42028 42029 42030
42031 42032 42033 42034 42035 42036 42037 42038 42039 42040 42041 42042 42043 42044 42045
42046 42047 42048 42049 42050 42051 42052 42053 42054 42055 42056 42057 42058 42059 42060
42061 42062 42063 42064 42065 42066 42067 42068 42069 42070 42071 42072 42073 42074 42075
42076 42077 42078 42079 42080 42081 42082 42083 42084 42085 42086 42087 42088 42089 42090
42091 42092 42093 42094 42095 42096 42097 42098 42099 42100 42101 42102 42103 42104 42105
42106 42107 42108 42109 42110 42111 42112 42113 42114 42115 42116 42117 42118 42119 42120
42121 42122 42123 42124 42125 42126 42127 42128 42129 42130 42131 42132 42133 42134 42135
42136 42137 42138 42139 42140 42141 42142 42143 42144 42145 42146 42147 42148 42149 42150
42151 42152 42153 42154 42155 42156 42157 42158 42159 42160 42161 42162 42163 42164 42165
42166 42167 42168 42169 42170 42171 42172 42173 42174 42175 42176 42177 42178 42179 42180
42181 42182 42183 42184 42185 42186 42187 42188 42189 42190 42191 42192 42193 42194 42195
42196 42197
[ Protein ]
   1    2    3    4    5    6    7    8    9   10   11   12   13   14   15
  16   17   18   19   20   21   22   23   24   25   26   27   28   29   30
  31   32   33   34   35   36   37   38   39   40   41   42   43   44   45
  46   47   48   49   50   51   52   53   54   55   56   57   58   59   60
  61   62   63   64   65   66   67   68   69   70   71   72   73   74   75
  76   77   78   79   80   81   82   83   84   85   86   87   88   89   90
  91   92   93   94   95   96   97   98   99  100  101  102  103  104  105
 106  107  108  109  110  111  112  113  114  115  116  117  118  119  120
 121  122  123  124  125  126  127  128  129  130  131  132  133  134  135
 136  137  138  139  140  141  142  143  144  145  146  147  148  149  150
 151  152  153  154  155  156  157  158  159  160  161  162  163  164  165
 166  167  168  169  170  171  172  173  174  175  176  177  178  179  180
 181  182  183  184  185  186  187  188  189  190  191  192  193  194  195
 196  197  198  199  200  201  202  203  204  205  206  207  208  209  210
 211  212  213  214  215  216  217  218  219  220  221  222  223  224  225
 226  227  228  229  230  231  232  233  234  235  236  237  238  239  240
 241  242  243  244  245  246  247  248  249  250  251  252  253  254  255
 256  257  258  259  260  261  262  263  264  265  266  267  268  269  270
 271  272  273  274  275  276  277  278  279  280  281  282  283  284  285
 286  287  288  289  290  291  292  293  294  295  296  297  298  299  300
 301  302  303  304  305  306  307  308  309  310  311  312  313  314  315
 316  317  318  319  320  321  322  323  324  325  326  327  328  329  330
 331  332  333  334  335  336  337  338  339  340  341  342  343  344  345
 346  347  348  349  350  351  352  353  354  355  356  357  358  359  360
 361  362  363  364  365  366  367  368  369  370  371  372  373  374  375
 376  377  378  379  380  381  382  383  384  385  386  387  388  389  390
 391  392  393  394  395  396  397  398  399  400  401  402  403  404  405
 406  407  408  409  410  411  412  413  414  415  416  417  418  419  420
 421  422  423  424  425  426  427  428  429  430  431  432  433  434  435
 436  437  438  439  440  441  442  443  444  445  446  447  448  449  450
 451  452  453  454  455  456  457  458  459  460  461  462  463  464  465
 466  467  468  469  470  471  472  473  474  475  476  477  478  479  480
 481  482  483  484  485  486  487  488  489  490  491  492  493  494  495
 496  497  498  499  500  501  502  503  504  505  506  507  508  509  510
 511  512  513  514  515  516  517  518  519  520  521  522  523  524  525
 526  527  528  529  530  531  532  533  534  535  536  537  538  539  540
 541  542  543  544  545  546  547  548  549  550  551  552  553  554  555
 556  557  558  559  560  561  562  563  564  565  566  567  568  569  570
 571  572  573  574  575  576  577  578  579  580  581  582  583  584  585
 586  587  588  589  590  591  592  593  594  595  596  597  598  599  600
 601  602  603  604  605  606  607  608  609  610  611  612  613  614  615
 616  617  618  619  620  621  622  623  624  625  626  627  628  629  630
 631  632  633  634  635  636  637  638  639  640  641  642  643  644  645
 646  647  648  649  650  651  652  653  654  655  656  657  658  659  660
 661  662  663  664  665  666  667  668  669  670  671  672  673  674  675
 676  677  678  679  680  681  682  683  684  685  686  687  688  689  690
 691  692  693  694  695  696  697  698  699  700  701  702  703  704  705
 706  707  708  709  710  711  712  713  714  715  716  717  718  719  720
 721  722  723  724  725  726  727  728  729  730  731  732  733  734  735
 736  737  738  739  740  741  742  743  744  745  746  747  748  749  750
 751  752  753  754  755  756  757  758  759  760  761  762  763  764  765
 766  767  768  769  770  771  772  773  774  775  776  777  778  779  780
 781  782  783  784  785  786  787  788  789  790  791  792  793  794  795
 796  797  798  799  800  801  802  803  804  805  806  807  808  809  810
 811  812  813  814  815  816  817  818  819  820  821  822  823  824  825
 826  827  828  829  830  831  832  833  834  835  836  837  838  839  840
 841  842  843  844  845  846  847  848  849  850  851  852  853  854  855
 856  857  858  859  860  861  862  863  864  865  866  867  868  869  870
 871  872  873  874  875  876  877  878  879  880  881  882  883  884  885
 886  887  888  889  890  891  892  893  894  895  896  897  898  899  900
 901  902  903  904  905  906  907  908  909  910  911  912  913  914  915
 916  917  918  919  920  921  922  923  924  925  926  927  928  929  930
 931  932  933  934  935  936  937  938  939  940  941  942  943  944  945
 946  947  948  949  950  951  952  953  954  955  956  957  958  959  960
 961  962  963  964  965  966  967  968  969  970  971  972  973  974  975
 976  977  978  979  980  981  982  983  984  985  986  987  988  989  990
 991  992  993  994  995  996  997  998  999 1000 1001 1002 1003 1004 1005
1006 1007 1008 1009 1010 1011 1012 1013 1014 1015 1016 1017 1018 1019 1020
1021 1022 1023 1024 1025 1026 1027 1028 1029 1030 1031 1032 1033 1034 1035
1036 1037 1038 1039 1040 1041 1042 1043 1044 1045 1046 1047 1048 1049 1050
1051 1052 1053 1054 1055 1056 1057 1058 1059 1060 1061 1062 1063 1064 1065
1066 1067 1068 1069 1070 1071 1072 1073 1074 1075 1076 1077 1078 1079 1080
1081 1082 1083 1084 1085 1086 1087 1088 1089 1090 1091 1092 1093 1094 1095
1096 1097 1098 1099 1100 1101 1102 1103 1104 1105 1106 1107 1108 1109 1110
1111 1112 1113 1114 1115 1116 1117 1118 1119 1120 1121 1122 1123 1124 1125
1126 1127 1128 1129 1130 1131 1132 1133 1134 1135 1136 1137 1138 1139 1140
1141 1142 1143 1144 1145 1146 1147 1148 1149 1150 1151 1152 1153 1154 1155
1156 1157 1158 1159 1160 1161 1162 1163 1164 1165 1166 1167 1168 1169 1170
1171 1172 1173 1174 1175 1176 1177 1178 1179 1180 1181 1182 1183 1184 1185
1186 1187 1188 1189 1190 1191 1192 1193 1194 1195 1196 1197 1198 1199 1200
1201 1202 1203 1204 1205 1206 1207 1208 1209 1210 1211 1212 1213 1214 1215
1216 1217 1218 1219 1220 1221 1222 1223 1224 1225 1226 1227 1228 1229 1230
1231 1232 1233 1234 1235 1236 1237 1238 1239 1240 1241 1242 1243 1244 1245
1246 1247 1248 1249 1250 1251 1252 1253 1254 1255 1256 1257 1258 1259 1260
1261 1262 1263 1264 1265 1266 1267 1268 1269 1270 1271 1272 1273 1274 1275
1276 1277 1278 1279 1280 1281 1282 1283 1284 1285 1286 1287 1288 1289 1290
1291 1292 1293 1294 1295 1296 1297 1298 1299 1300 1301 1302 1303 1304 1305
1306 1307 1308 1309 1310 1311 1312 1313 1314 1315 1316 1317 1318 1319 1320
1321 1322 1323 1324 1325 1326 1327 1328 1329 1330 1331 1332 1333 1334 1335
1336 1337 1338 1339 1340 1341 1342 1343 1344 1345 1346 1347 1348 1349 1350
1351 1352 1353 1354 1355 1356 1357 1358 1359 1360 1361 1362 1363 1364 1365
1366 1367 1368 1369 1370 1371 1372 1373 1374 1375 1376 1377 1378 1379 1380
1381 1382 1383 1384 1385 1386 1387 1388 1389 1390 1391 1392 1393 1394 1395
1396 1397 1398 1399 1400 1401 1402 1403 1404 1405 1406 1407 1408 1409 1410
1411 1412 1413 1414 1415 1416 1417 1418 1419 1420 1421 1422 1423 1424 1425
1426 1427 1428 1429 1430 1431 1432 1433 1434 1435 1436 1437 1438 1439 1440
1441 1442 1443 1444 1445 1446 1447 1448 1449 1450 1451 1452 1453 1454 1455
1456 1457 1458 1459 1460 1461 1462 1463 1464 1465 1466 1467 1468 1469 1470
1471 1472 1473 1474 1475 1476 1477 1478 1479 1480 1481 1482 1483 1484 1485
1486 1487 1488 1489 1490 1491 1492 1493 1494 1495 1496 1497 1498 1499 1500
1501 1502 1503 1504 1505 1506 1507 1508 1509 1510 1511 1512 1513 1514 1515
1516 1517 1518 1519 1520 1521 1522 1523 1524 1525 1526 1527 1528 1529 1530
1531 1532 1533 1534 1535 1536 1537 1538 1539 1540 1541 1542 1543 1544 1545
1546 1547 1548 1549 1550 1551 1552 1553 1554 1555 1556 1557 1558 1559 1560
1561 1562 1563 1564 1565 1566 1567 1568 1569 1570 1571 1572 1573 1574 1575
1576 1577 1578 1579 1580 1581 1582 1583 1584 1585 1586 1587 1588 1589 1590
1591 1592 1593 1594 1595 1596 1597 1598 1599 1600 1601 1602 1603 1604 1605
1606 1607 1608 1609 1610 1611 1612 1613 1614 1615 1616 1617 1618 1619 1620
1621 1622 1623 1624 1625 1626 1627 1628 1629 1630 1631 1632 1633 1634 1635
1636 1637 1638 1639 1640 1641 1642 1643 1644 1645 1646 1647 1648 1649 1650
1651 1652 1653 1654 1655 1656 1657 1658 1659 1660 1661 1662 1663 1664 1665
1666 1667 1668 1669 1670 1671 1672 1673 1674 1675 1676 1677 1678 1679 1680
1681 1682 1683 1684 1685 1686 1687 1688 1689 1690 1691 1692 1693 1694 1695
1696 1697 1698 1699 1700 1701 1702 1703 1704 1705 1706 1707 1708 1709 1710
1711 1712 1713 1714 1715 1716 1717 1718 1719 1720 1721 1722 1723 1724 1725
1726 1727 1728 1729 1730 1731 1732 1733 1734 1735 1736 1737 1738 1739 1740
1741 1742 1743 1744 1745 1746 1747 1748 1749 1750 1751 1752 1753 1754 1755
1756 1757 1758 1759 1760 1761 1762 1763 1764 1765 1766 1767 1768 1769 1770
1771 1772 1773 1774 1775 1776 1777 1778 1779 1780 1781 1782 1783 1784 1785
1786 1787 1788 1789 1790 1791 1792 1793 1794 1795 1796 1797 1798 1799 1800
1801 1802 1803 1804 1805 1806 1807 1808 1809 1810 1811 1812 1813 1814 1815
1816 1817 1818 1819 1820 1821 1822 1823 1824 1825 1826 1827 1828 1829 1830
1831 1832 1833 1834 1835 1836 1837 1838 1839 1840 1841 1842 1843 1844 1845
1846 1847 1848 1849 1850 1851 1852 1853 1854 1855 1856 1857 1858 1859 1860
1861 1862 1863 1864 1865 1866 1867 1868 1869 1870 1871 1872 1873 1874 1875
1876 1877 1878 1879 1880 1881 1882 1883 1884 1885 1886 1887 1888 1889 1890
1891 1892 1893 1894 1895 1896 1897 1898 1899 1900 1901 1902 1903 1904 1905
1906 1907 1908 1909 1910 1911 1912 1913 1914 1915 1916 1917 1918 1919 1920
1921 1922 1923 1924 1925 1926 1927 1928 1929 1930 1931 1932 1933 1934 1935
1936 1937 1938 1939 1940 1941 1942 1943 1944 1945 1946 1947 1948 1949 1950
1951 1952 1953 1954 1955 1956 1957 1958 1959 1960 1961 1962 1963 1964 1965
1966 1967 1968 1969 1970 1971 1972 1973 1974 1975 1976 1977 1978 1979 1980
1981 1982 1983 1984 1985 1986 1987 1988 1989 1990 1991 1992 1993 1994 1995
1996 1997 1998 1999 2000 2001 2002 2003 2004 2005 2006 2007 2008 2009 2010
2011 2012 2013 2014 2015 2016 2017 2018 2019 2020 2021 2022 2023 2024 2025
2026 2027 2028 2029 2030 2031 2032 2033 2034 2035 2036 2037 2038 2039 2040
2041 2042 2043 2044 2045 2046 2047 2048 2049 2050 2051 2052 2053 2054 2055
2056 2057 2058 2059 2060 2061 2062 2063 2064 2065 2066 2067 2068 2069 2070
2071 2072 2073 2074 2075 2076 2077 2078 2079 2080 2081 2082 2083 2084 2085
2086 2087 2088 2089 2090 2091 2092 2093 2094 2095 2096 2097 2098 2099 2100
2101 2102 2103 2104 2105 2106 2107 2108 2109 2110 2111 2112 2113 2114 2115
2116 2117 2118 2119 2120 2121 2122 2123 2124 2125 2126 2127 2128 2129 2130
2131 2132 2133 2134 2135 2136 2137 2138 2139 2140 2141 2142 2143 2144 2145
2146 2147 2148 2149 2150 2151 2152 2153 2154 2155 2156 2157 2158 2159 2160
2161 2162 2163 2164 2165 2166 2167 2168 2169 2170 2171 2172 2173 2174 2175
2176 2177 2178 2179 2180 2181 2182 2183 2184 2185 2186 2187 2188 2189 2190
2191 2192 2193 2194 2195 2196 2197 2198 2199 2200 2201 2202 2203 2204 2205
2206 2207 2208 2209 2210 2211 2212 2213 2214 2215 2216 2217 2218 2219 2220
2221 2222 2223 2224 2225 2226 2227 2228 2229 2230 2231 2232 2233 2234 2235
2236 2237 2238 2239 2240 2241 2242 2243 2244 2245 2246 2247 2248 2249 2250
2251 2252 2253 2254 2255 2256 2257 2258 2259 2260 2261 2262 2263 2264 2265
2266 2267 2268 2269 2270 2271 2272 2273 2274 2275 2276 2277 2278 2279 2280
2281 2282 2283 2284 2285 2286 2287 2288 2289 2290 2291 2292 2293 2294 2295
2296 2297 2298 2299 2300 2301 2302 2303 2304 2305 2306 2307 2308 2309 2310
2311 2312 2313 2314 2315 2316 2317 2318 2319 2320 2321 2322 2323 2324 2325
2326 2327 2328 2329 2330 2331 2332 2333 2334 2335 2336 2337 2338 2339 2340
2341 2342 2343 2344 2345 2346 2347 2348 2349 2350 2351 2352 2353 2354 2355
2356 2357 2358 2359 2360 2361 2362 2363 2364 2365 2366 2367 2368 2369 2370
2371 2372 2373 2374 2375 2376 2377 2378 2379 2380 2381 2382 2383 2384 2385
2386 2387 2388 2389 2390 2391 2392 2393 2394 2395 2396 2397 2398 2399 2400
2401 2402 2403 2404 2405 2406 2407 2408 2409 2410 2411 2412 2413 2414 2415
2416 2417 2418 2419 2420 2421 2422 2423 2424 2425 2426 2427 2428 2429 2430
2431 2432 2433 2434 2435 2436 2437 2438 2439 2440 2441 2442 2443 2444 2445
2446 2447 2448 2449 2450 2451 2452 2453 2454 2455 2456 2457 2458 2459 2460
2461 2462 2463 2464 2465 2466 2467 2468 2469 2470 2471 2472 2473 2474 2475
2476 2477 2478 2479 2480 2481 2482 2483 2484 2485 2486 2487 2488 2489 2490
2491 2492 2493 2494 2495 2496 2497 2498 2499 2500 2501 2502 2503 2504 2505
2506 2507 2508 2509 2510 2511 2512 2513 2514 2515 2516 2517 2518 2519 2520
2521 2522 2523 2524 2525 2526 2527 2528 2529 2530 2531 2532 2533 2534 2535
2536 2537 2538 2539 2540 2541 2542 2543 2544 2545 2546 2547 2548 2549 2550
2551 2552 2553 2554 2555 2556 2557 2558 2559 2560 2561 2562 2563 2564 2565
2566 2567 2568 2569 2570 2571 2572 2573 2574 2575 2576 2577 2578 2579 2580
2581 2582 2583 2584 2585 2586 2587 2588 2589 2590 2591 2592 2593 2594 2595
2596 2597 2598 2599 2600 2601 2602 2603 2604 2605 2606 2607 2608 2609 2610
2611 2612 2613 2614 2615 2616 2617 2618 2619 2620 2621 2622 2623 2624 2625
2626 2627 2628 2629 2630 2631 2632 2633 2634 2635 2636 2637 2638 2639 2640
2641 2642 2643 2644 2645 2646 2647 2648 2649 2650 2651 2652 2653 2654 2655
2656 2657 2658 2659 2660 2661 2662 2663 2664 2665 2666 2667 2668 2669 2670
2671 2672 2673 2674 2675 2676 2677 2678 2679 2680 2681 2682 2683 2684 2685
2686 2687 2688 2689 2690 2691 2692 2693 2694 2695 2696 2697 2698 2699 2700
2701 2702 2703 2704 2705 2706 2707 2708 2709 2710 2711 2712 2713 2714 2715
2716 2717 2718 2719 2720 2721 2722 2723 2724 2725 2726 2727 2728 2729 2730
2731 2732 2733 2734 2735 2736 2737 2738 2739 2740 2741 2742 2743 2744 2745
2746 2747 2748 2749 2750 2751 2752 2753 2754 2755 2756 2757 2758 2759 2760
2761 2762 2763 2764 2765 2766 2767 2768 2769 2770 2771 2772 2773 2774 2775
2776 2777 2778 2779 2780 2781 2782 2783 2784 2785 2786 2787 2788 2789 2790
2791 2792 2793 2794 2795 2796 2797 2798 2799 2800 2801 2802 2803 2804 2805
2806 2807 2808 2809 2810 2811 2812 2813 2814 2815 2816 2817 2818 2819 2820
2821 2822 2823 2824 2825 2826 2827 2828 2829 2830 2831 2832 2833 2834 2835
2836 2837 2838 2839 2840 2841 2842 2843 2844 2845 2846 2847 2848 2849 2850
2851 2852 2853 2854 2855 2856 2857 2858 2859 2860 2861 2862 2863 2864 2865
2866 2867 2868 2869 2870 2871 2872 2873 2874 2875 2876 2877 2878 2879 2880
2881 2882 2883 2884 2885 2886 2887 2888 2889 2890 2891 2892 2893 2894 2895
2896 2897 2898 2899 2900 2901 2902 2903 2904 2905 2906 2907 2908 2909 2910
2911 2912 2913 2914 2915 2916 2917 2918 2919 2920 2921 2922 2923 2924 2925
2926 2927 2928 2929 2930 2931 2932 2933 2934 2935 2936 2937 2938 2939 2940
2941 2942 2943 2944 2945 2946 2947 2948 2949 2950 2951 2952 2953 2954 2955
2956 2957 2958 2959 2960 2961 2962 2963 2964 2965 2966 2967 2968 2969 2970
2971 2972 2973 2974 2975 2976 2977 2978 2979 2980 2981 2982 2983 2984 2985
2986 2987 2988 2989 2990 2991 2992 2993 2994 2995 2996 2997 2998 2999 3000
3001 3002 3003 3004 3005 3006 3007 3008 3009 3010 3011 3012 3013 3014 3015
3016 3017 3018 3019 3020 3021 3022 3023 3024 3025 3026 3027 3028 3029 3030
3031 3032 3033 3034 3035 3036 3037 3038 3039 3040 3041 3042 3043 3044 3045
3046 3047 3048 3049 3050 3051 3052 3053 3054 3055 3056 3057 3058 3059 3060
3061 3062 3063 3064 3065 3066 3067 3068 3069 3070 3071 3072 3073 3074 3075
3076 3077 3078 3079 3080 3081 3082 3083 3084 3085 3086 3087 3088 3089 3090
3091 3092 3093 3094 3095 3096 3097 3098 3099 3100 3101 3102 3103 3104 3105
3106 3107 3108 3109 3110 3111 3112 3113 3114 3115 3116 3117 3118 3119 3120
3121 3122 3123 3124 3125 3126 3127 3128 3129 3130 3131 3132 3133 3134 3135
3136 3137 3138 3139 3140 3141 3142 3143 3144 3145 3146 3147 3148 3149 3150
3151 3152 3153 3154 3155 3156 3157 3158 3159 3160 3161 3162 3163 3164 3165
3166 3167 3168 3169 3170 3171 3172 3173 3174 3175 3176 3177 3178 3179 3180
3181 3182 3183 3184 3185 3186 3187 3188 3189 3190 3191 3192 3193 3194 3195
3196 3197 3198 3199 3200 3201 3202 3203 3204 3205 3206 3207 3208 3209 3210
3211 3212 3213 3214 3215 3216 3217 3218 3219 3220 3221 3222 3223 3224 3225
3226 3227 3228 3229 3230 3231 3232 3233 3234 3235 3236 3237 3238 3239 3240
3241 3242 3243 3244 3245 3246 3247 3248 3249 3250 3251 3252 3253 3254 3255
3256 3257 3258 3259 3260 3261 3262 3263 3264 3265 3266 3267 3268 3269 3270
3271 3272 3273 3274 3275 3276 3277 3278 3279 3280 3281 3282 3283 3284 3285
3286 3287 3288 3289 3290 3291 3292 3293 3294 3295 3296 3297 3298 3299 3300
3301 3302 3303 3304 3305 3306 3307 3308 3309 3310 3311 3312 3313 3314 3315
3316 3317 3318 3319 3320 3321 3322 3323 3324 3325 3326 3327 3328 3329 3330
3331 3332 3333 3334 3335 3336 3337 3338 3339 3340 3341 3342 3343 3344 3345
3346 3347 3348 3349 3350 3351 3352 3353 3354 3355 3356 3357 3358 3359 3360
3361 3362 3363 3364 3365 3366 3367 3368 3369 3370 3371 3372 3373 3374 3375
3376 3377
[ Protein-H ]
   1    5    7   11   12   13   14   17   19   22   25   26   27   29   31
  34   35   36   37   38   39   41   43   46   48   52   56   57   58   60
  62   64   68   72   73   74   76   78   81   83   87   91   92   93   95
  97  100  101  102  105  106  107  109  111  115  116  117  119  121  124
 127  128  129  130  131  132  134  136  139  142  143  147  148  149  151
 153  155  159  163  164  165  167  169  172  175  176  177  180  181  182
 184  186  189  192  193  194  197  198  199  201  203  205  207  211  212
 213  215  217  219  221  225  226  227  229  231  234  235  237  239  240
 242  244  246  247  248  250  252  255  257  261  265  266  267  269  271
 274  277  278  279  280  281  282  284  286  289  290  291  292  293  294
 296  298  301  304  307  309  310  313  316  317  318  319  322  324  327
 330  331  332  334  336  339  342  343  347  348  349  351  353  356  357
 359  361  363  365  367  368  369  371  373  376  378  382  386  387  388
 390  392  395  397  401  405  406  407  409  411  414  417  418  419  422
 423  424  426  428  431  432  433  434  436  438  442  443  444  446  448
 451  454  455  459  460  461  463  465  468  471  472  473  474  475  476
 478  480  483  486  487  488  489  490  491  493  495  498  499  500  503
 504  505  507  509  512  513  514  515  517  519  522  524  528  532  533
 534  536  538  541  543  544  545  547  549  553  554  555  557  559  562
 564  565  566  568  570  574  575  576  578  580  584  585  586  588  590
 593  596  597  598  601  602  603  605  607  609  611  615  616  617  619
 621  624  625  626  627  628  629  630  633  635  638  641  642  643  645
 647  649  651  655  656  657  659  661  663  665  669  670  671  673  676
 677  678  680  682  685  686  688  690  691  693  695  697  698  699  701
 703  706  709  712  714  715  718  721  722  723  725  727  730  733  736
 738  739  742  745  746  747  749  751  754  756  760  764  765  766  768
 770  773  775  779  783  784  785  787  789  792  795  798  800  801  804
 807  808  809  811  813  816  817  819  821  823  825  827  828  829  831
 833  836  838  839  840  842  844  847  849  850  851  853  855  858  861
 862  863  866  867  868  870  872  874  878  881  885  886  887  889  891
 894  896  897  899  900  902  903  904  906  908  911  912  913  916  917
 918  920  922  925  926  927  930  931  932  934  937  938  939  941  943
 946  949  950  951  954  955  956  958  960  963  965  966  967  969  971
 974  975  976  977  978  979  981  983  986  987  989  991  993  995  997
 998  999 1001 1003 1006 1009 1012 1014 1015 1018 1021 1022 1023 1024 1027
1029 1032 1035 1036 1037 1039 1041 1044 1047 1050 1053 1057 1058 1059 1061
1063 1066 1067 1068 1071 1072 1073 1075 1078 1079 1080 1082 1084 1087 1090
1093 1095 1096 1099 1102 1103 1104 1106 1108 1111 1113 1114 1116 1118 1120
1121 1122 1124 1126 1130 1131 1132 1134 1136 1139 1140 1142 1144 1145 1146
1148 1150 1152 1154 1155 1156 1158 1160 1162 1166 1169 1173 1174 1175 1177
1179 1182 1183 1185 1187 1188 1189 1191 1193 1195 1197 1198 1199 1201 1203
1206 1207 1208 1210 1212 1214 1215 1216 1218 1220 1223 1224 1225 1226 1227
1228 1230 1232 1235 1236 1237 1238 1240 1242 1245 1246 1247 1249 1251 1253
1254 1255 1257 1259 1262 1265 1268 1270 1271 1274 1277 1278 1279 1281 1283
1286 1288 1289 1291 1292 1294 1295 1296 1298 1300 1303 1304 1306 1308 1309
1311 1313 1315 1316 1317 1319 1321 1324 1326 1327 1329 1330 1332 1333 1334
1336 1338 1341 1343 1344 1345 1347 1349 1352 1355 1356 1360 1361 1362 1364
1366 1369 1372 1373 1374 1375 1376 1377 1379 1381 1383 1387 1391 1392 1393
1395 1397 1400 1401 1403 1405 1407 1409 1411 1412 1413 1415 1417 1419 1421
1425 1426 1427 1429 1431 1434 1436 1437 1439 1441 1443 1444 1445 1447 1449
1452 1453 1455 1457 1458 1460 1462 1464 1465 1466 1468 1470 1473 1474 1475
1476 1477 1478 1480 1482 1485 1487 1491 1495 1496 1497 1499 1501 1504 1506
1510 1514 1515 1516 1518 1520 1523 1524 1525 1528 1529 1530 1532 1534 1537
1539 1543 1547 1548 1549 1551 1553 1556 1557 1558 1561 1562 1563 1565 1568
1569 1570 1572 1574 1576 1578 1582 1583 1584 1586 1588 1591 1594 1597 1600
1604 1605 1606 1608 1610 1612 1616 1620 1621 1622 1624 1626 1630 1631 1632
1634 1636 1639 1642 1643 1644 1645 1646 1647 1649 1652 1653 1654 1656 1658
1661 1663 1664 1666 1667 1669 1670 1671 1673 1675 1678 1681 1684 1687 1691
1692 1693 1695 1697 1701 1702 1703 1705 1707 1710 1712 1713 1714 1716 1718
1721 1722 1724 1726 1728 1730 1732 1733 1734 1736 1738 1741 1742 1743 1744
1746 1748 1751 1753 1757 1761 1762 1763 1765 1767 1770 1773 1774 1775 1776
1777 1778 1780 1782 1785 1786 1787 1788 1789 1790 1792 1794 1796 1798 1802
1803 1804 1806 1808 1811 1814 1815 1816 1817 1818 1819 1821 1823 1824 1827
1828 1830 1831 1832 1834 1836 1839 1842 1843 1844 1845 1846 1847 1849 1852
1853 1854 1856 1858 1861 1862 1863 1864 1865 1866 1868 1870 1872 1876 1879
1883 1884 1885 1887 1889 1892 1895 1896 1897 1900 1901 1902 1904 1906 1909
1912 1915 1918 1922 1923 1924 1926 1928 1931 1932 1933 1936 1937 1938 1940
1942 1945 1946 1948 1950 1951 1953 1955 1957 1958 1959 1961 1963 1966 1969
1970 1971 1972 1973 1974 1976 1978 1981 1982 1983 1984 1986 1988 1992 1993
1994 1996 1998 2001 2002 2003 2006 2007 2008 2010 2012 2015 2016 2018 2020
2022 2024 2026 2027 2028 2030 2033 2034 2035 2037 2039 2042 2043 2044 2045
2046 2047 2049 2051 2054 2057 2058 2059 2062 2063 2064 2066 2069 2070 2071
2073 2075 2077 2081 2084 2088 2089 2090 2092 2094 2096 2098 2102 2103 2104
2106 2108 2111 2114 2115 2119 2120 2121 2123 2126 2127 2128 2130 2132 2133
2136 2137 2139 2140 2141 2143 2145 2148 2149 2151 2153 2154 2155 2157 2159
2161 2163 2164 2165 2167 2169 2172 2173 2174 2175 2176 2177 2179 2181 2184
2187 2188 2192 2193 2194 2196 2198 2201 2202 2204 2206 2207 2208 2210 2212
2213 2214 2216 2218 2221 2224 2227 2229 2230 2233 2236 2237 2238 2240 2242
2245 2247 2248 2250 2252 2254 2255 2256 2258 2260 2263 2264 2265 2266 2267
2268 2270 2272 2274 2278 2281 2285 2286 2287 2289 2291 2294 2295 2296 2297
2298 2299 2301 2303 2306 2307 2308 2309 2311 2313 2316 2319 2320 2321 2324
2325 2326 2328 2330 2333 2334 2336 2338 2339 2340 2342 2344 2346 2348 2349
2350 2352 2354 2356 2360 2364 2365 2366 2368 2370 2373 2374 2375 2376 2377
2378 2380 2382 2384 2388 2391 2395 2396 2397 2399 2401 2403 2405 2409 2410
2411 2413 2415 2418 2419 2420 2421 2422 2423 2425 2427 2429 2433 2437 2438
2439 2440 2443 2445 2448 2451 2452 2453 2454 2457 2459 2462 2465 2466 2467
2469 2472 2473 2474 2476 2478 2481 2482 2483 2484 2485 2486 2488 2490 2493
2494 2496 2498 2499 2501 2503 2505 2506 2507 2509 2511 2514 2516 2520 2524
2525 2526 2528 2530 2533 2534 2536 2538 2540 2542 2544 2545 2546 2548 2550
2553 2556 2557 2558 2561 2562 2563 2565 2567 2569 2573 2577 2578 2579 2581
2583 2585 2589 2593 2594 2595 2597 2599 2601 2605 2608 2612 2613 2614 2616
2618 2621 2622 2623 2626 2627 2628 2629 2632 2634 2637 2640 2641 2642 2644
2646 2649 2650 2651 2654 2655 2656 2658 2660 2663 2664 2666 2668 2670 2672
2674 2675 2676 2678 2680 2683 2686 2687 2688 2689 2690 2691 2693 2695 2697
2701 2705 2706 2707 2709 2711 2715 2716 2717 2719 2721 2724 2727 2728 2729
2730 2731 2732 2734 2736 2739 2741 2742 2743 2745 2747 2750 2751 2752 2753
2754 2755 2757 2759 2762 2763 2765 2767 2768 2770 2772 2774 2775 2776 2778
2780 2783 2785 2786 2787 2789 2791 2794 2795 2796 2799 2800 2801 2803 2805
2808 2809 2810 2813 2814 2815 2817 2819 2821 2825 2828 2832 2833 2834 2836
2838 2841 2844 2845 2849 2850 2851 2853 2855 2858 2861 2864 2867 2871 2872
2873 2875 2877 2880 2881 2882 2883 2885 2887 2890 2893 2896 2898 2899 2902
2905 2906 2907 2909 2911 2914 2916 2917 2918 2920 2922 2925 2928 2931 2933
2934 2937 2940 2941 2942 2944 2946 2949 2950 2952 2954 2955 2957 2959 2961
2962 2963 2965 2967 2970 2971 2972 2973 2974 2975 2977 2980 2981 2982 2984
2986 2989 2991 2992 2994 2995 2997 2998 2999 3001 3003 3006 3009 3012 3014
3015 3018 3021 3022 3023 3025 3027 3029 3033 3036 3040 3041 3042 3044 3046
3049 3050 3052 3054 3055 3056 3058 3060 3062 3064 3065 3066 3068 3070 3073
3076 3077 3081 3082 3083 3085 3087 3090 3091 3093 3095 3096 3098 3100 3102
3103 3104 3106 3108 3111 3112 3113 3116 3117 3118 3120 3122 3125 3126 3127
3128 3130 3132 3135 3137 3138 3140 3142 3144 3145 3146 3148 3150 3152 3156
3159 3163 3164 3165 3167 3170 3171 3172 3174 3177 3178 3179 3181 3183 3186
3188 3189 3190 3192 3194 3197 3198 3200 3202 3204 3206 3208 3209 3210 3212
3214 3217 3219 3220 3221 3223 3225 3228 3231 3232 3233 3234 3235 3236 3238
3240 3243 3246 3247 3248 3249 3250 3251 3253 3255 3257 3259 3263 3264 3265
3267 3269 3272 3275 3276 3277 3278 3279 3280 3282 3284 3287 3290 3293 3296
3300 3301 3302 3304 3306 3309 3312 3315 3318 3322 3323 3324 3326 3328 3331
3332 3334 3336 3338 3340 3342 3343 3344 3346 3348 3351 3354 3355 3356 3357
3358 3359 3361 3363 3366 3368 3369 3371 3373 3375 3376 3377
[ C-alpha ]
   5   17   29   41   60   76   95  109  119  134  151  167  184  201  215
 229  250  269  284  296  322  334  351  371  390  409  426  436  446  463
 478  493  507  517  536  547  557  568  578  588  605  619  633  645  659
 673  680  701  725  749  768  787  811  831  842  853  870  889  906  920
 934  941  958  969  981 1001 1027 1039 1061 1075 1082 1106 1124 1134 1158
1177 1201 1218 1230 1240 1257 1281 1298 1319 1336 1347 1364 1379 1395 1415
1429 1447 1468 1480 1499 1518 1532 1551 1565 1572 1586 1608 1624 1634 1649
1656 1673 1695 1705 1716 1736 1746 1765 1780 1792 1806 1821 1834 1849 1856
1868 1887 1904 1926 1940 1961 1976 1986 1996 2010 2030 2037 2049 2066 2073
2092 2106 2123 2130 2143 2167 2179 2196 2216 2240 2258 2270 2289 2301 2311
2328 2352 2368 2380 2399 2413 2425 2443 2457 2469 2476 2488 2509 2528 2548
2565 2581 2597 2616 2632 2644 2658 2678 2693 2709 2719 2734 2745 2757 2778
2789 2803 2817 2836 2853 2875 2885 2909 2920 2944 2965 2977 2984 3001 3025
3044 3068 3085 3106 3120 3130 3148 3167 3174 3181 3192 3212 3223 3238 3253
3267 3282 3304 3326 3346 3361
[ Backbone ]
   1    5   11   13   17   25   27   29   37   39   41   56   58   60   72
  74   76   91   93   95  105  107  109  115  117  119  130  132  134  147
 149  151  163  165  167  180  182  184  197  199  201  211  213  215  225
 227  229  246  248  250  265  267  269  280  282  284  292  294  296  316
 318  322  330  332  334  347  349  351  367  369  371  386  388  390  405
 407  409  422  424  426  432  434  436  442  444  446  459  461  463  474
 476  478  489  491  493  503  505  507  513  515  517  532  534  536  543
 545  547  553  555  557  564  566  568  574  576  578  584  586  588  601
 603  605  615  617  619  627  629  633  641  643  645  655  657  659  669
 671  673  676  678  680  697  699  701  721  723  725  745  747  749  764
 766  768  783  785  787  807  809  811  827  829  831  838  840  842  849
 851  853  866  868  870  885  887  889  902  904  906  916  918  920  930
 932  934  937  939  941  954  956  958  965  967  969  977  979  981  997
 999 1001 1021 1023 1027 1035 1037 1039 1057 1059 1061 1071 1073 1075 1078
1080 1082 1102 1104 1106 1120 1122 1124 1130 1132 1134 1154 1156 1158 1173
1175 1177 1197 1199 1201 1214 1216 1218 1226 1228 1230 1236 1238 1240 1253
1255 1257 1277 1279 1281 1294 1296 1298 1315 1317 1319 1332 1334 1336 1343
1345 1347 1360 1362 1364 1375 1377 1379 1391 1393 1395 1411 1413 1415 1425
1427 1429 1443 1445 1447 1464 1466 1468 1476 1478 1480 1495 1497 1499 1514
1516 1518 1528 1530 1532 1547 1549 1551 1561 1563 1565 1568 1570 1572 1582
1584 1586 1604 1606 1608 1620 1622 1624 1630 1632 1634 1645 1647 1649 1652
1654 1656 1669 1671 1673 1691 1693 1695 1701 1703 1705 1712 1714 1716 1732
1734 1736 1742 1744 1746 1761 1763 1765 1776 1778 1780 1788 1790 1792 1802
1804 1806 1817 1819 1821 1830 1832 1834 1845 1847 1849 1852 1854 1856 1864
1866 1868 1883 1885 1887 1900 1902 1904 1922 1924 1926 1936 1938 1940 1957
1959 1961 1972 1974 1976 1982 1984 1986 1992 1994 1996 2006 2008 2010 2026
2028 2030 2033 2035 2037 2045 2047 2049 2062 2064 2066 2069 2071 2073 2088
2090 2092 2102 2104 2106 2119 2121 2123 2126 2128 2130 2139 2141 2143 2163
2165 2167 2175 2177 2179 2192 2194 2196 2212 2214 2216 2236 2238 2240 2254
2256 2258 2266 2268 2270 2285 2287 2289 2297 2299 2301 2307 2309 2311 2324
2326 2328 2348 2350 2352 2364 2366 2368 2376 2378 2380 2395 2397 2399 2409
2411 2413 2421 2423 2425 2437 2439 2443 2451 2453 2457 2465 2467 2469 2472
2474 2476 2484 2486 2488 2505 2507 2509 2524 2526 2528 2544 2546 2548 2561
2563 2565 2577 2579 2581 2593 2595 2597 2612 2614 2616 2626 2628 2632 2640
2642 2644 2654 2656 2658 2674 2676 2678 2689 2691 2693 2705 2707 2709 2715
2717 2719 2730 2732 2734 2741 2743 2745 2753 2755 2757 2774 2776 2778 2785
2787 2789 2799 2801 2803 2813 2815 2817 2832 2834 2836 2849 2851 2853 2871
2873 2875 2881 2883 2885 2905 2907 2909 2916 2918 2920 2940 2942 2944 2961
2963 2965 2973 2975 2977 2980 2982 2984 2997 2999 3001 3021 3023 3025 3040
3042 3044 3064 3066 3068 3081 3083 3085 3102 3104 3106 3116 3118 3120 3126
3128 3130 3144 3146 3148 3163 3165 3167 3170 3172 3174 3177 3179 3181 3188
3190 3192 3208 3210 3212 3219 3221 3223 3234 3236 3238 3249 3251 3253 3263
3265 3267 3278 3280 3282 3300 3302 3304 3322 3324 3326 3342 3344 3346 3357
3359 3361 3375
[ MainChain ]
   1    5   11   12   13   17   25   26   27   29   37   38   39   41   56
  57   58   60   72   73   74   76   91   92   93   95  105  106  107  109
 115  116  117  119  130  131  132  134  147  148  149  151  163  164  165
 167  180  181  182  184  197  198  199  201  211  212  213  215  225  226
 227  229  246  247  248  250  265  266  267  269  280  281  282  284  292
 293  294  296  316  317  318  322  330  331  332  334  347  348  349  351
 367  368  369  371  386  387  388  390  405  406  407  409  422  423  424
 426  432  433  434  436  442  443  444  446  459  460  461  463  474  475
 476  478  489  490  491  493  503  504  505  507  513  514  515  517  532
 533  534  536  543  544  545  547  553  554  555  557  564  565  566  568
 574  575  576  578  584  585  586  588  601  602  603  605  615  616  617
 619  627  628  629  633  641  642  643  645  655  656  657  659  669  670
 671  673  676  677  678  680  697  698  699  701  721  722  723  725  745
 746  747  749  764  765  766  768  783  784  785  787  807  808  809  811
 827  828  829  831  838  839  840  842  849  850  851  853  866  867  868
 870  885  886  887  889  902  903  904  906  916  917  918  920  930  931
 932  934  937  938  939  941  954  955  956  958  965  966  967  969  977
 978  979  981  997  998  999 1001 1021 1022 1023 1027 1035 1036 1037 1039
1057 1058 1059 1061 1071 1072 1073 1075 1078 1079 1080 1082 1102 1103 1104
1106 1120 1121 1122 1124 1130 1131 1132 1134 1154 1155 1156 1158 1173 1174
1175 1177 1197 1198 1199 1201 1214 1215 1216 1218 1226 1227 1228 1230 1236
1237 1238 1240 1253 1254 1255 1257 1277 1278 1279 1281 1294 1295 1296 1298
1315 1316 1317 1319 1332 1333 1334 1336 1343 1344 1345 1347 1360 1361 1362
1364 1375 1376 1377 1379 1391 1392 1393 1395 1411 1412 1413 1415 1425 1426
1427 1429 1443 1444 1445 1447 1464 1465 1466 1468 1476 1477 1478 1480 1495
1496 1497 1499 1514 1515 1516 1518 1528 1529 1530 1532 1547 1548 1549 1551
1561 1562 1563 1565 1568 1569 1570 1572 1582 1583 1584 1586 1604 1605 1606
1608 1620 1621 1622 1624 1630 1631 1632 1634 1645 1646 1647 1649 1652 1653
1654 1656 1669 1670 1671 1673 1691 1692 1693 1695 1701 1702 1703 1705 1712
1713 1714 1716 1732 1733 1734 1736 1742 1743 1744 1746 1761 1762 1763 1765
1776 1777 1778 1780 1788 1789 1790 1792 1802 1803 1804 1806 1817 1818 1819
1821 1830 1831 1832 1834 1845 1846 1847 1849 1852 1853 1854 1856 1864 1865
1866 1868 1883 1884 1885 1887 1900 1901 1902 1904 1922 1923 1924 1926 1936
1937 1938 1940 1957 1958 1959 1961 1972 1973 1974 1976 1982 1983 1984 1986
1992 1993 1994 1996 2006 2007 2008 2010 2026 2027 2028 2030 2033 2034 2035
2037 2045 2046 2047 2049 2062 2063 2064 2066 2069 2070 2071 2073 2088 2089
2090 2092 2102 2103 2104 2106 2119 2120 2121 2123 2126 2127 2128 2130 2139
2140 2141 2143 2163 2164 2165 2167 2175 2176 2177 2179 2192 2193 2194 2196
2212 2213 2214 2216 2236 2237 2238 2240 2254 2255 2256 2258 2266 2267 2268
2270 2285 2286 2287 2289 2297 2298 2299 2301 2307 2308 2309 2311 2324 2325
2326 2328 2348 2349 2350 2352 2364 2365 2366 2368 2376 2377 2378 2380 2395
2396 2397 2399 2409 2410 2411 2413 2421 2422 2423 2425 2437 2438 2439 2443
2451 2452 2453 2457 2465 2466 2467 2469 2472 2473 2474 2476 2484 2485 2486
2488 2505 2506 2507 2509 2524 2525 2526 2528 2544 2545 2546 2548 2561 2562
2563 2565 2577 2578 2579 2581 2593 2594 2595 2597 2612 2613 2614 2616 2626
2627 2628 2632 2640 2641 2642 2644 2654 2655 2656 2658 2674 2675 2676 2678
2689 2690 2691 2693 2705 2706 2707 2709 2715 2716 2717 2719 2730 2731 2732
2734 2741 2742 2743 2745 2753 2754 2755 2757 2774 2775 2776 2778 2785 2786
2787 2789 2799 2800 2801 2803 2813 2814 2815 2817 2832 2833 2834 2836 2849
2850 2851 2853 2871 2872 2873 2875 2881 2882 2883 2885 2905 2906 2907 2909
2916 2917 2918 2920 2940 2941 2942 2944 2961 2962 2963 2965 2973 2974 2975
2977 2980 2981 2982 2984 2997 2998 2999 3001 3021 3022 3023 3025 3040 3041
3042 3044 3064 3065 3066 3068 3081 3082 3083 3085 3102 3103 3104 3106 3116
3117 3118 3120 3126 3127 3128 3130 3144 3145 3146 3148 3163 3164 3165 3167
3170 3171 3172 3174 3177 3178 3179 3181 3188 3189 3190 3192 3208 3209 3210
3212 3219 3220 3221 3223 3234 3235 3236 3238 3249 3250 3251 3253 3263 3264
3265 3267 3278 3279 3280 3282 3300 3301 3302 3304 3322 3323 3324 3326 3342
3343 3344 3346 3357 3358 3359 3361 3375
[ MainChain+Cb ]
   1    5    7   11   12   13   17   19   25   26   27   29   31   37   38
  39   41   43   56   57   58   60   62   72   73   74   76   78   91   92
  93   95   97  105  106  107  109  111  115  116  117  119  121  130  131
 132  134  136  147  148  149  151  153  163  164  165  167  169  180  181
 182  184  186  197  198  199  201  203  211  212  213  215  217  225  226
 227  229  231  246  247  248  250  252  265  266  267  269  271  280  281
 282  284  286  292  293  294  296  298  316  317  318  322  324  330  331
 332  334  336  347  348  349  351  353  367  368  369  371  373  386  387
 388  390  392  405  406  407  409  411  422  423  424  426  428  432  433
 434  436  438  442  443  444  446  448  459  460  461  463  465  474  475
 476  478  480  489  490  491  493  495  503  504  505  507  509  513  514
 515  517  519  532  533  534  536  538  543  544  545  547  549  553  554
 555  557  559  564  565  566  568  570  574  575  576  578  580  584  585
 586  588  590  601  602  603  605  607  615  616  617  619  621  627  628
 629  633  635  641  642  643  645  647  655  656  657  659  661  669  670
 671  673  676  677  678  680  682  697  698  699  701  703  721  722  723
 725  727  745  746  747  749  751  764  765  766  768  770  783  784  785
 787  789  807  808  809  811  813  827  828  829  831  833  838  839  840
 842  844  849  850  851  853  855  866  867  868  870  872  885  886  887
 889  891  902  903  904  906  908  916  917  918  920  922  930  931  932
 934  937  938  939  941  943  954  955  956  958  960  965  966  967  969
 971  977  978  979  981  983  997  998  999 1001 1003 1021 1022 1023 1027
1029 1035 1036 1037 1039 1041 1057 1058 1059 1061 1063 1071 1072 1073 1075
1078 1079 1080 1082 1084 1102 1103 1104 1106 1108 1120 1121 1122 1124 1126
1130 1131 1132 1134 1136 1154 1155 1156 1158 1160 1173 1174 1175 1177 1179
1197 1198 1199 1201 1203 1214 1215 1216 1218 1220 1226 1227 1228 1230 1232
1236 1237 1238 1240 1242 1253 1254 1255 1257 1259 1277 1278 1279 1281 1283
1294 1295 1296 1298 1300 1315 1316 1317 1319 1321 1332 1333 1334 1336 1338
1343 1344 1345 1347 1349 1360 1361 1362 1364 1366 1375 1376 1377 1379 1381
1391 1392 1393 1395 1397 1411 1412 1413 1415 1417 1425 1426 1427 1429 1431
1443 1444 1445 1447 1449 1464 1465 1466 1468 1470 1476 1477 1478 1480 1482
1495 1496 1497 1499 1501 1514 1515 1516 1518 1520 1528 1529 1530 1532 1534
1547 1548 1549 1551 1553 1561 1562 1563 1565 1568 1569 1570 1572 1574 1582
1583 1584 1586 1588 1604 1605 1606 1608 1610 1620 1621 1622 1624 1626 1630
1631 1632 1634 1636 1645 1646 1647 1649 1652 1653 1654 1656 1658 1669 1670
1671 1673 1675 1691 1692 1693 1695 1697 1701 1702 1703 1705 1707 1712 1713
1714 1716 1718 1732 1733 1734 1736 1738 1742 1743 1744 1746 1748 1761 1762
1763 1765 1767 1776 1777 1778 1780 1782 1788 1789 1790 1792 1794 1802 1803
1804 1806 1808 1817 1818 1819 1821 1823 1830 1831 1832 1834 1836 1845 1846
1847 1849 1852 1853 1854 1856 1858 1864 1865 1866 1868 1870 1883 1884 1885
1887 1889 1900 1901 1902 1904 1906 1922 1923 1924 1926 1928 1936 1937 1938
1940 1942 1957 1958 1959 1961 1963 1972 1973 1974 1976 1978 1982 1983 1984
1986 1988 1992 1993 1994 1996 1998 2006 2007 2008 2010 2012 2026 2027 2028
2030 2033 2034 2035 2037 2039 2045 2046 2047 2049 2051 2062 2063 2064 2066
2069 2070 2071 2073 2075 2088 2089 2090 2092 2094 2102 2103 2104 2106 2108
2119 2120 2121 2123 2126 2127 2128 2130 2132 2139 2140 2141 2143 2145 2163
2164 2165 2167 2169 2175 2176 2177 2179 2181 2192 2193 2194 2196 2198 2212
2213 2214 2216 2218 2236 2237 2238 2240 2242 2254 2255 2256 2258 2260 2266
2267 2268 2270 2272 2285 2286 2287 2289 2291 2297 2298 2299 2301 2303 2307
2308 2309 2311 2313 2324 2325 2326 2328 2330 2348 2349 2350 2352 2354 2364
2365 2366 2368 2370 2376 2377 2378 2380 2382 2395 2396 2397 2399 2401 2409
2410 2411 2413 2415 2421 2422 2423 2425 2427 2437 2438 2439 2443 2445 2451
2452 2453 2457 2459 2465 2466 2467 2469 2472 2473 2474 2476 2478 2484 2485
2486 2488 2490 2505 2506 2507 2509 2511 2524 2525 2526 2528 2530 2544 2545
2546 2548 2550 2561 2562 2563 2565 2567 2577 2578 2579 2581 2583 2593 2594
2595 2597 2599 2612 2613 2614 2616 2618 2626 2627 2628 2632 2634 2640 2641
2642 2644 2646 2654 2655 2656 2658 2660 2674 2675 2676 2678 2680 2689 2690
2691 2693 2695 2705 2706 2707 2709 2711 2715 2716 2717 2719 2721 2730 2731
2732 2734 2736 2741 2742 2743 2745 2747 2753 2754 2755 2757 2759 2774 2775
2776 2778 2780 2785 2786 2787 2789 2791 2799 2800 2801 2803 2805 2813 2814
2815 2817 2819 2832 2833 2834 2836 2838 2849 2850 2851 2853 2855 2871 2872
2873 2875 2877 2881 2882 2883 2885 2887 2905 2906 2907 2909 2911 2916 2917
2918 2920 2922 2940 2941 2942 2944 2946 2961 2962 2963 2965 2967 2973 2974
2975 2977 2980 2981 2982 2984 2986 2997 2998 2999 3001 3003 3021 3022 3023
3025 3027 3040 3041 3042 3044 3046 3064 3065 3066 3068 3070 3081 3082 3083
3085 3087 3102 3103 3104 3106 3108 3116 3117 3118 3120 3122 3126 3127 3128
3130 3132 3144 3145 3146 3148 3150 3163 3164 3165 3167 3170 3171 3172 3174
3177 3178 3179 3181 3183 3188 3189 3190 3192 3194 3208 3209 3210 3212 3214
3219 3220 3221 3223 3225 3234 3235 3236 3238 3240 3249 3250 3251 3253 3255
3263 3264 3265 3267 3269 3278 3279 3280 3282 3284 3300 3301 3302 3304 3306
3322 3323 3324 3326 3328 3342 3343 3344 3346 3348 3357 3358 3359 3361 3363
3375
[ MainChain+H ]
   1    2    3    4    5   11   12   13   17   25   26   27   28   29   37
  38   39   40   41   56   57   58   59   60   72   73   74   75   76   91
  92   93   94   95  105  106  107  108  109  115  116  117  118  119  130
 131  132  133  134  147  148  149  150  151  163  164  165  166  167  180
 181  182  183  184  197  198  199  200  201  211  212  213  214  215  225
 226  227  228  229  246  247  248  249  250  265  266  267  268  269  280
 281  282  283  284  292  293  294  295  296  316  317  318  322  330  331
 332  333  334  347  348  349  350  351  367  368  369  370  371  386  387
 388  389  390  405  406  407  408  409  422  423  424  425  426  432  433
 434  435  436  442  443  444  445  446  459  460  461  462  463  474  475
 476  477  478  489  490  491  492  493  503  504  505  506  507  513  514
 515  516  517  532  533  534  535  536  543  544  545  546  547  553  554
 555  556  557  564  565  566  567  568  574  575  576  577  578  584  585
 586  587  588  601  602  603  604  605  615  616  617  618  619  627  628
 629  633  641  642  643  644  645  655  656  657  658  659  669  670  671
 672  673  676  677  678  679  680  697  698  699  700  701  721  722  723
 724  725  745  746  747  748  749  764  765  766  767  768  783  784  785
 786  787  807  808  809  810  811  827  828  829  830  831  838  839  840
 841  842  849  850  851  852  853  866  867  868  869  870  885  886  887
 888  889  902  903  904  905  906  916  917  918  919  920  930  931  932
 933  934  937  938  939  940  941  954  955  956  957  958  965  966  967
 968  969  977  978  979  980  981  997  998  999 1000 1001 1021 1022 1023
1027 1035 1036 1037 1038 1039 1057 1058 1059 1060 1061 1071 1072 1073 1074
1075 1078 1079 1080 1081 1082 1102 1103 1104 1105 1106 1120 1121 1122 1123
1124 1130 1131 1132 1133 1134 1154 1155 1156 1157 1158 1173 1174 1175 1176
1177 1197 1198 1199 1200 1201 1214 1215 1216 1217 1218 1226 1227 1228 1229
1230 1236 1237 1238 1239 1240 1253 1254 1255 1256 1257 1277 1278 1279 1280
1281 1294 1295 1296 1297 1298 1315 1316 1317 1318 1319 1332 1333 1334 1335
1336 1343 1344 1345 1346 1347 1360 1361 1362 1363 1364 1375 1376 1377 1378
1379 1391 1392 1393 1394 1395 1411 1412 1413 1414 1415 1425 1426 1427 1428
1429 1443 1444 1445 1446 1447 1464 1465 1466 1467 1468 1476 1477 1478 1479
1480 1495 1496 1497 1498 1499 1514 1515 1516 1517 1518 1528 1529 1530 1531
1532 1547 1548 1549 1550 1551 1561 1562 1563 1564 1565 1568 1569 1570 1571
1572 1582 1583 1584 1585 1586 1604 1605 1606 1607 1608 1620 1621 1622 1623
1624 1630 1631 1632 1633 1634 1645 1646 1647 1648 1649 1652 1653 1654 1655
1656 1669 1670 1671 1672 1673 1691 1692 1693 1694 1695 1701 1702 1703 1704
1705 1712 1713 1714 1715 1716 1732 1733 1734 1735 1736 1742 1743 1744 1745
1746 1761 1762 1763 1764 1765 1776 1777 1778 1779 1780 1788 1789 1790 1791
1792 1802 1803 1804 1805 1806 1817 1818 1819 1820 1821 1830 1831 1832 1833
1834 1845 1846 1847 1848 1849 1852 1853 1854 1855 1856 1864 1865 1866 1867
1868 1883 1884 1885 1886 1887 1900 1901 1902 1903 1904 1922 1923 1924 1925
1926 1936 1937 1938 1939 1940 1957 1958 1959 1960 1961 1972 1973 1974 1975
1976 1982 1983 1984 1985 1986 1992 1993 1994 1995 1996 2006 2007 2008 2009
2010 2026 2027 2028 2029 2030 2033 2034 2035 2036 2037 2045 2046 2047 2048
2049 2062 2063 2064 2065 2066 2069 2070 2071 2072 2073 2088 2089 2090 2091
2092 2102 2103 2104 2105 2106 2119 2120 2121 2122 2123 2126 2127 2128 2129
2130 2139 2140 2141 2142 2143 2163 2164 2165 2166 2167 2175 2176 2177 2178
2179 2192 2193 2194 2195 2196 2212 2213 2214 2215 2216 2236 2237 2238 2239
2240 2254 2255 2256 2257 2258 2266 2267 2268 2269 2270 2285 2286 2287 2288
2289 2297 2298 2299 2300 2301 2307 2308 2309 2310 2311 2324 2325 2326 2327
2328 2348 2349 2350 2351 2352 2364 2365 2366 2367 2368 2376 2377 2378 2379
2380 2395 2396 2397 2398 2399 2409 2410 2411 2412 2413 2421 2422 2423 2424
2425 2437 2438 2439 2443 2451 2452 2453 2457 2465 2466 2467 2468 2469 2472
2473 2474 2475 2476 2484 2485 2486 2487 2488 2505 2506 2507 2508 2509 2524
2525 2526 2527 2528 2544 2545 2546 2547 2548 2561 2562 2563 2564 2565 2577
2578 2579 2580 2581 2593 2594 2595 2596 2597 2612 2613 2614 2615 2616 2626
2627 2628 2632 2640 2641 2642 2643 2644 2654 2655 2656 2657 2658 2674 2675
2676 2677 2678 2689 2690 2691 2692 2693 2705 2706 2707 2708 2709 2715 2716
2717 2718 2719 2730 2731 2732 2733 2734 2741 2742 2743 2744 2745 2753 2754
2755 2756 2757 2774 2775 2776 2777 2778 2785 2786 2787 2788 2789 2799 2800
2801 2802 2803 2813 2814 2815 2816 2817 2832 2833 2834 2835 2836 2849 2850
2851 2852 2853 2871 2872 2873 2874 2875 2881 2882 2883 2884 2885 2905 2906
2907 2908 2909 2916 2917 2918 2919 2920 2940 2941 2942 2943 2944 2961 2962
2963 2964 2965 2973 2974 2975 2976 2977 2980 2981 2982 2983 2984 2997 2998
2999 3000 3001 3021 3022 3023 3024 3025 3040 3041 3042 3043 3044 3064 3065
3066 3067 3068 3081 3082 3083 3084 3085 3102 3103 3104 3105 3106 3116 3117
3118 3119 3120 3126 3127 3128 3129 3130 3144 3145 3146 3147 3148 3163 3164
3165 3166 3167 3170 3171 3172 3173 3174 3177 3178 3179 3180 3181 3188 3189
3190 3191 3192 3208 3209 3210 3211 3212 3219 3220 3221 3222 3223 3234 3235
3236 3237 3238 3249 3250 3251 3252 3253 3263 3264 3265 3266 3267 3278 3279
3280 3281 3282 3300 3301 3302 3303 3304 3322 3323 3324 3325 3326 3342 3343
3344 3345 3346 3357 3358 3359 3360 3361 3375
[ SideChain ]
   6    7    8    9   10   14   15   16   18   19   20   21   22   23   24
  30   31   32   33   34   35   36   42   43   44   45   46   47   48   49
  50   51   52   53   54   55   61   62   63   64   65   66   67   68   69
  70   71   77   78   79   80   81   82   83   84   85   86   87   88   89
  90   96   97   98   99  100  101  102  103  104  110  111  112  113  114
 120  121  122  123  124  125  126  127  128  129  135  136  137  138  139
 140  141  142  143  144  145  146  152  153  154  155  156  157  158  159
 160  161  162  168  169  170  171  172  173  174  175  176  177  178  179
 185  186  187  188  189  190  191  192  193  194  195  196  202  203  204
 205  206  207  208  209  210  216  217  218  219  220  221  222  223  224
 230  231  232  233  234  235  236  237  238  239  240  241  242  243  244
 245  251  252  253  254  255  256  257  258  259  260  261  262  263  264
 270  271  272  273  274  275  276  277  278  279  285  286  287  288  289
 290  291  297  298  299  300  301  302  303  304  305  306  307  308  309
 310  311  312  313  314  315  319  320  321  323  324  325  326  327  328
 329  335  336  337  338  339  340  341  342  343  344  345  346  352  353
 354  355  356  357  358  359  360  361  362  363  364  365  366  372  373
 374  375  376  377  378  379  380  381  382  383  384  385  391  392  393
 394  395  396  397  398  399  400  401  402  403  404  410  411  412  413
 414  415  416  417  418  419  420  421  427  428  429  430  431  437  438
 439  440  441  447  448  449  450  451  452  453  454  455  456  457  458
 464  465  466  467  468  469  470  471  472  473  479  480  481  482  483
 484  485  486  487  488  494  495  496  497  498  499  500  501  502  508
 509  510  511  512  518  519  520  521  522  523  524  525  526  527  528
 529  530  531  537  538  539  540  541  542  548  549  550  551  552  558
 559  560  561  562  563  569  570  571  572  573  579  580  581  582  583
 589  590  591  592  593  594  595  596  597  598  599  600  606  607  608
 609  610  611  612  613  614  620  621  622  623  624  625  626  630  631
 632  634  635  636  637  638  639  640  646  647  648  649  650  651  652
 653  654  660  661  662  663  664  665  666  667  668  674  675  681  682
 683  684  685  686  687  688  689  690  691  692  693  694  695  696  702
 703  704  705  706  707  708  709  710  711  712  713  714  715  716  717
 718  719  720  726  727  728  729  730  731  732  733  734  735  736  737
 738  739  740  741  742  743  744  750  751  752  753  754  755  756  757
 758  759  760  761  762  763  769  770  771  772  773  774  775  776  777
 778  779  780  781  782  788  789  790  791  792  793  794  795  796  797
 798  799  800  801  802  803  804  805  806  812  813  814  815  816  817
 818  819  820  821  822  823  824  825  826  832  833  834  835  836  837
 843  844  845  846  847  848  854  855  856  857  858  859  860  861  862
 863  864  865  871  872  873  874  875  876  877  878  879  880  881  882
 883  884  890  891  892  893  894  895  896  897  898  899  900  901  907
 908  909  910  911  912  913  914  915  921  922  923  924  925  926  927
 928  929  935  936  942  943  944  945  946  947  948  949  950  951  952
 953  959  960  961  962  963  964  970  971  972  973  974  975  976  982
 983  984  985  986  987  988  989  990  991  992  993  994  995  996 1002
1003 1004 1005 1006 1007 1008 1009 1010 1011 1012 1013 1014 1015 1016 1017
1018 1019 1020 1024 1025 1026 1028 1029 1030 1031 1032 1033 1034 1040 1041
1042 1043 1044 1045 1046 1047 1048 1049 1050 1051 1052 1053 1054 1055 1056
1062 1063 1064 1065 1066 1067 1068 1069 1070 1076 1077 1083 1084 1085 1086
1087 1088 1089 1090 1091 1092 1093 1094 1095 1096 1097 1098 1099 1100 1101
1107 1108 1109 1110 1111 1112 1113 1114 1115 1116 1117 1118 1119 1125 1126
1127 1128 1129 1135 1136 1137 1138 1139 1140 1141 1142 1143 1144 1145 1146
1147 1148 1149 1150 1151 1152 1153 1159 1160 1161 1162 1163 1164 1165 1166
1167 1168 1169 1170 1171 1172 1178 1179 1180 1181 1182 1183 1184 1185 1186
1187 1188 1189 1190 1191 1192 1193 1194 1195 1196 1202 1203 1204 1205 1206
1207 1208 1209 1210 1211 1212 1213 1219 1220 1221 1222 1223 1224 1225 1231
1232 1233 1234 1235 1241 1242 1243 1244 1245 1246 1247 1248 1249 1250 1251
1252 1258 1259 1260 1261 1262 1263 1264 1265 1266 1267 1268 1269 1270 1271
1272 1273 1274 1275 1276 1282 1283 1284 1285 1286 1287 1288 1289 1290 1291
1292 1293 1299 1300 1301 1302 1303 1304 1305 1306 1307 1308 1309 1310 1311
1312 1313 1314 1320 1321 1322 1323 1324 1325 1326 1327 1328 1329 1330 1331
1337 1338 1339 1340 1341 1342 1348 1349 1350 1351 1352 1353 1354 1355 1356
1357 1358 1359 1365 1366 1367 1368 1369 1370 1371 1372 1373 1374 1380 1381
1382 1383 1384 1385 1386 1387 1388 1389 1390 1396 1397 1398 1399 1400 1401
1402 1403 1404 1405 1406 1407 1408 1409 1410 1416 1417 1418 1419 1420 1421
1422 1423 1424 1430 1431 1432 1433 1434 1435 1436 1437 1438 1439 1440 1441
1442 1448 1449 1450 1451 1452 1453 1454 1455 1456 1457 1458 1459 1460 1461
1462 1463 1469 1470 1471 1472 1473 1474 1475 1481 1482 1483 1484 1485 1486
1487 1488 1489 1490 1491 1492 1493 1494 1500 1501 1502 1503 1504 1505 1506
1507 1508 1509 1510 1511 1512 1513 1519 1520 1521 1522 1523 1524 1525 1526
1527 1533 1534 1535 1536 1537 1538 1539 1540 1541 1542 1543 1544 1545 1546
1552 1553 1554 1555 1556 1557 1558 1559 1560 1566 1567 1573 1574 1575 1576
1577 1578 1579 1580 1581 1587 1588 1589 1590 1591 1592 1593 1594 1595 1596
1597 1598 1599 1600 1601 1602 1603 1609 1610 1611 1612 1613 1614 1615 1616
1617 1618 1619 1625 1626 1627 1628 1629 1635 1636 1637 1638 1639 1640 1641
1642 1643 1644 1650 1651 1657 1658 1659 1660 1661 1662 1663 1664 1665 1666
1667 1668 1674 1675 1676 1677 1678 1679 1680 1681 1682 1683 1684 1685 1686
1687 1688 1689 1690 1696 1697 1698 1699 1700 1706 1707 1708 1709 1710 1711
1717 1718 1719 1720 1721 1722 1723 1724 1725 1726 1727 1728 1729 1730 1731
1737 1738 1739 1740 1741 1747 1748 1749 1750 1751 1752 1753 1754 1755 1756
1757 1758 1759 1760 1766 1767 1768 1769 1770 1771 1772 1773 1774 1775 1781
1782 1783 1784 1785 1786 1787 1793 1794 1795 1796 1797 1798 1799 1800 1801
1807 1808 1809 1810 1811 1812 1813 1814 1815 1816 1822 1823 1824 1825 1826
1827 1828 1829 1835 1836 1837 1838 1839 1840 1841 1842 1843 1844 1850 1851
1857 1858 1859 1860 1861 1862 1863 1869 1870 1871 1872 1873 1874 1875 1876
1877 1878 1879 1880 1881 1882 1888 1889 1890 1891 1892 1893 1894 1895 1896
1897 1898 1899 1905 1906 1907 1908 1909 1910 1911 1912 1913 1914 1915 1916
1917 1918 1919 1920 1921 1927 1928 1929 1930 1931 1932 1933 1934 1935 1941
1942 1943 1944 1945 1946 1947 1948 1949 1950 1951 1952 1953 1954 1955 1956
1962 1963 1964 1965 1966 1967 1968 1969 1970 1971 1977 1978 1979 1980 1981
1987 1988 1989 1990 1991 1997 1998 1999 2000 2001 2002 2003 2004 2005 2011
2012 2013 2014 2015 2016 2017 2018 2019 2020 2021 2022 2023 2024 2025 2031
2032 2038 2039 2040 2041 2042 2043 2044 2050 2051 2052 2053 2054 2055 2056
2057 2058 2059 2060 2061 2067 2068 2074 2075 2076 2077 2078 2079 2080 2081
2082 2083 2084 2085 2086 2087 2093 2094 2095 2096 2097 2098 2099 2100 2101
2107 2108 2109 2110 2111 2112 2113 2114 2115 2116 2117 2118 2124 2125 2131
2132 2133 2134 2135 2136 2137 2138 2144 2145 2146 2147 2148 2149 2150 2151
2152 2153 2154 2155 2156 2157 2158 2159 2160 2161 2162 2168 2169 2170 2171
2172 2173 2174 2180 2181 2182 2183 2184 2185 2186 2187 2188 2189 2190 2191
2197 2198 2199 2200 2201 2202 2203 2204 2205 2206 2207 2208 2209 2210 2211
2217 2218 2219 2220 2221 2222 2223 2224 2225 2226 2227 2228 2229 2230 2231
2232 2233 2234 2235 2241 2242 2243 2244 2245 2246 2247 2248 2249 2250 2251
2252 2253 2259 2260 2261 2262 2263 2264 2265 2271 2272 2273 2274 2275 2276
2277 2278 2279 2280 2281 2282 2283 2284 2290 2291 2292 2293 2294 2295 2296
2302 2303 2304 2305 2306 2312 2313 2314 2315 2316 2317 2318 2319 2320 2321
2322 2323 2329 2330 2331 2332 2333 2334 2335 2336 2337 2338 2339 2340 2341
2342 2343 2344 2345 2346 2347 2353 2354 2355 2356 2357 2358 2359 2360 2361
2362 2363 2369 2370 2371 2372 2373 2374 2375 2381 2382 2383 2384 2385 2386
2387 2388 2389 2390 2391 2392 2393 2394 2400 2401 2402 2403 2404 2405 2406
2407 2408 2414 2415 2416 2417 2418 2419 2420 2426 2427 2428 2429 2430 2431
2432 2433 2434 2435 2436 2440 2441 2442 2444 2445 2446 2447 2448 2449 2450
2454 2455 2456 2458 2459 2460 2461 2462 2463 2464 2470 2471 2477 2478 2479
2480 2481 2482 2483 2489 2490 2491 2492 2493 2494 2495 2496 2497 2498 2499
2500 2501 2502 2503 2504 2510 2511 2512 2513 2514 2515 2516 2517 2518 2519
2520 2521 2522 2523 2529 2530 2531 2532 2533 2534 2535 2536 2537 2538 2539
2540 2541 2542 2543 2549 2550 2551 2552 2553 2554 2555 2556 2557 2558 2559
2560 2566 2567 2568 2569 2570 2571 2572 2573 2574 2575 2576 2582 2583 2584
2585 2586 2587 2588 2589 2590 2591 2592 2598 2599 2600 2601 2602 2603 2604
2605 2606 2607 2608 2609 2610 2611 2617 2618 2619 2620 2621 2622 2623 2624
2625 2629 2630 2631 2633 2634 2635 2636 2637 2638 2639 2645 2646 2647 2648
2649 2650 2651 2652 2653 2659 2660 2661 2662 2663 2664 2665 2666 2667 2668
2669 2670 2671 2672 2673 2679 2680 2681 2682 2683 2684 2685 2686 2687 2688
2694 2695 2696 2697 2698 2699 2700 2701 2702 2703 2704 2710 2711 2712 2713
2714 2720 2721 2722 2723 2724 2725 2726 2727 2728 2729 2735 2736 2737 2738
2739 2740 2746 2747 2748 2749 2750 2751 2752 2758 2759 2760 2761 2762 2763
2764 2765 2766 2767 2768 2769 2770 2771 2772 2773 2779 2780 2781 2782 2783
2784 2790 2791 2792 2793 2794 2795 2796 2797 2798 2804 2805 2806 2807 2808
2809 2810 2811 2812 2818 2819 2820 2821 2822 2823 2824 2825 2826 2827 2828
2829 2830 2831 2837 2838 2839 2840 2841 2842 2843 2844 2845 2846 2847 2848
2854 2855 2856 2857 2858 2859 2860 2861 2862 2863 2864 2865 2866 2867 2868
2869 2870 2876 2877 2878 2879 2880 2886 2887 2888 2889 2890 2891 2892 2893
2894 2895 2896 2897 2898 2899 2900 2901 2902 2903 2904 2910 2911 2912 2913
2914 2915 2921 2922 2923 2924 2925 2926 2927 2928 2929 2930 2931 2932 2933
2934 2935 2936 2937 2938 2939 2945 2946 2947 2948 2949 2950 2951 2952 2953
2954 2955 2956 2957 2958 2959 2960 2966 2967 2968 2969 2970 2971 2972 2978
2979 2985 2986 2987 2988 2989 2990 2991 2992 2993 2994 2995 2996 3002 3003
3004 3005 3006 3007 3008 3009 3010 3011 3012 3013 3014 3015 3016 3017 3018
3019 3020 3026 3027 3028 3029 3030 3031 3032 3033 3034 3035 3036 3037 3038
3039 3045 3046 3047 3048 3049 3050 3051 3052 3053 3054 3055 3056 3057 3058
3059 3060 3061 3062 3063 3069 3070 3071 3072 3073 3074 3075 3076 3077 3078
3079 3080 3086 3087 3088 3089 3090 3091 3092 3093 3094 3095 3096 3097 3098
3099 3100 3101 3107 3108 3109 3110 3111 3112 3113 3114 3115 3121 3122 3123
3124 3125 3131 3132 3133 3134 3135 3136 3137 3138 3139 3140 3141 3142 3143
3149 3150 3151 3152 3153 3154 3155 3156 3157 3158 3159 3160 3161 3162 3168
3169 3175 3176 3182 3183 3184 3185 3186 3187 3193 3194 3195 3196 3197 3198
3199 3200 3201 3202 3203 3204 3205 3206 3207 3213 3214 3215 3216 3217 3218
3224 3225 3226 3227 3228 3229 3230 3231 3232 3233 3239 3240 3241 3242 3243
3244 3245 3246 3247 3248 3254 3255 3256 3257 3258 3259 3260 3261 3262 3268
3269 3270 3271 3272 3273 3274 3275 3276 3277 3283 3284 3285 3286 3287 3288
3289 3290 3291 3292 3293 3294 3295 3296 3297 3298 3299 3305 3306 3307 3308
3309 3310 3311 3312 3313 3314 3315 3316 3317 3318 3319 3320 3321 3327 3328
3329 3330 3331 3332 3333 3334 3335 3336 3337 3338 3339 3340 3341 3347 3348
3349 3350 3351 3352 3353 3354 3355 3356 3362 3363 3364 3365 3366 3367 3368
3369 3370 3371 3372 3373 3374 3376 3377
[ SideChain-H ]
   7   14   19   22   31   34   35   36   43   46   48   52   62   64   68
  78   81   83   87   97  100  101  102  111  121  124  127  128  129  136
 139  142  143  153  155  159  169  172  175  176  177  186  189  192  193
 194  203  205  207  217  219  221  231  234  235  237  239  240  242  244
 252  255  257  261  271  274  277  278  279  286  289  290  291  298  301
 304  307  309  310  313  319  324  327  336  339  342  343  353  356  357
 359  361  363  365  373  376  378  382  392  395  397  401  411  414  417
 418  419  428  431  438  448  451  454  455  465  468  471  472  473  480
 483  486  487  488  495  498  499  500  509  512  519  522  524  528  538
 541  549  559  562  570  580  590  593  596  597  598  607  609  611  621
 624  625  626  630  635  638  647  649  651  661  663  665  682  685  686
 688  690  691  693  695  703  706  709  712  714  715  718  727  730  733
 736  738  739  742  751  754  756  760  770  773  775  779  789  792  795
 798  800  801  804  813  816  817  819  821  823  825  833  836  844  847
 855  858  861  862  863  872  874  878  881  891  894  896  897  899  900
 908  911  912  913  922  925  926  927  943  946  949  950  951  960  963
 971  974  975  976  983  986  987  989  991  993  995 1003 1006 1009 1012
1014 1015 1018 1024 1029 1032 1041 1044 1047 1050 1053 1063 1066 1067 1068
1084 1087 1090 1093 1095 1096 1099 1108 1111 1113 1114 1116 1118 1126 1136
1139 1140 1142 1144 1145 1146 1148 1150 1152 1160 1162 1166 1169 1179 1182
1183 1185 1187 1188 1189 1191 1193 1195 1203 1206 1207 1208 1210 1212 1220
1223 1224 1225 1232 1235 1242 1245 1246 1247 1249 1251 1259 1262 1265 1268
1270 1271 1274 1283 1286 1288 1289 1291 1292 1300 1303 1304 1306 1308 1309
1311 1313 1321 1324 1326 1327 1329 1330 1338 1341 1349 1352 1355 1356 1366
1369 1372 1373 1374 1381 1383 1387 1397 1400 1401 1403 1405 1407 1409 1417
1419 1421 1431 1434 1436 1437 1439 1441 1449 1452 1453 1455 1457 1458 1460
1462 1470 1473 1474 1475 1482 1485 1487 1491 1501 1504 1506 1510 1520 1523
1524 1525 1534 1537 1539 1543 1553 1556 1557 1558 1574 1576 1578 1588 1591
1594 1597 1600 1610 1612 1616 1626 1636 1639 1642 1643 1644 1658 1661 1663
1664 1666 1667 1675 1678 1681 1684 1687 1697 1707 1710 1718 1721 1722 1724
1726 1728 1730 1738 1741 1748 1751 1753 1757 1767 1770 1773 1774 1775 1782
1785 1786 1787 1794 1796 1798 1808 1811 1814 1815 1816 1823 1824 1827 1828
1836 1839 1842 1843 1844 1858 1861 1862 1863 1870 1872 1876 1879 1889 1892
1895 1896 1897 1906 1909 1912 1915 1918 1928 1931 1932 1933 1942 1945 1946
1948 1950 1951 1953 1955 1963 1966 1969 1970 1971 1978 1981 1988 1998 2001
2002 2003 2012 2015 2016 2018 2020 2022 2024 2039 2042 2043 2044 2051 2054
2057 2058 2059 2075 2077 2081 2084 2094 2096 2098 2108 2111 2114 2115 2132
2133 2136 2137 2145 2148 2149 2151 2153 2154 2155 2157 2159 2161 2169 2172
2173 2174 2181 2184 2187 2188 2198 2201 2202 2204 2206 2207 2208 2210 2218
2221 2224 2227 2229 2230 2233 2242 2245 2247 2248 2250 2252 2260 2263 2264
2265 2272 2274 2278 2281 2291 2294 2295 2296 2303 2306 2313 2316 2319 2320
2321 2330 2333 2334 2336 2338 2339 2340 2342 2344 2346 2354 2356 2360 2370
2373 2374 2375 2382 2384 2388 2391 2401 2403 2405 2415 2418 2419 2420 2427
2429 2433 2440 2445 2448 2454 2459 2462 2478 2481 2482 2483 2490 2493 2494
2496 2498 2499 2501 2503 2511 2514 2516 2520 2530 2533 2534 2536 2538 2540
2542 2550 2553 2556 2557 2558 2567 2569 2573 2583 2585 2589 2599 2601 2605
2608 2618 2621 2622 2623 2629 2634 2637 2646 2649 2650 2651 2660 2663 2664
2666 2668 2670 2672 2680 2683 2686 2687 2688 2695 2697 2701 2711 2721 2724
2727 2728 2729 2736 2739 2747 2750 2751 2752 2759 2762 2763 2765 2767 2768
2770 2772 2780 2783 2791 2794 2795 2796 2805 2808 2809 2810 2819 2821 2825
2828 2838 2841 2844 2845 2855 2858 2861 2864 2867 2877 2880 2887 2890 2893
2896 2898 2899 2902 2911 2914 2922 2925 2928 2931 2933 2934 2937 2946 2949
2950 2952 2954 2955 2957 2959 2967 2970 2971 2972 2986 2989 2991 2992 2994
2995 3003 3006 3009 3012 3014 3015 3018 3027 3029 3033 3036 3046 3049 3050
3052 3054 3055 3056 3058 3060 3062 3070 3073 3076 3077 3087 3090 3091 3093
3095 3096 3098 3100 3108 3111 3112 3113 3122 3125 3132 3135 3137 3138 3140
3142 3150 3152 3156 3159 3183 3186 3194 3197 3198 3200 3202 3204 3206 3214
3217 3225 3228 3231 3232 3233 3240 3243 3246 3247 3248 3255 3257 3259 3269
3272 3275 3276 3277 3284 3287 3290 3293 3296 3306 3309 3312 3315 3318 3328
3331 3332 3334 3336 3338 3340 3348 3351 3354 3355 3356 3363 3366 3368 3369
3371 3373 3376 3377
[ Prot-Masses ]
   1    2    3    4    5    6    7    8    9   10   11   12   13   14   15
  16   17   18   19   20   21   22   23   24   25   26   27   28   29   30
  31   32   33   34   35   36   37   38   39   40   41   42   43   44   45
  46   47   48   49   50   51   52   53   54   55   56   57   58   59   60
  61   62   63   64   65   66   67   68   69   70   71   72   73   74   75
  76   77   78   79   80   81   82   83   84   85   86   87   88   89   90
  91   92   93   94   95   96   97   98   99  100  101  102  103  104  105
 106  107  108  109  110  111  112  113  114  115  116  117  118  119  120
 121  122  123  124  125  126  127  128  129  130  131  132  133  134  135
 136  137  138  139  140  141  142  143  144  145  146  147  148  149  150
 151  152  153  154  155  156  157  158  159  160  161  162  163  164  165
 166  167  168  169  170  171  172  173  174  175  176  177  178  179  180
 181  182  183  184  185  186  187  188  189  190  191  192  193  194  195
 196  197  198  199  200  201  202  203  204  205  206  207  208  209  210
 211  212  213  214  215  216  217  218  219  220  221  222  223  224  225
 226  227  228  229  230  231  232  233  234  235  236  237  238  239  240
 241  242  243  244  245  246  247  248  249  250  251  252  253  254  255
 256  257  258  259  260  261  262  263  264  265  266  267  268  269  270
 271  272  273  274  275  276  277  278  279  280  281  282  283  284  285
 286  287  288  289  290  291  292  293  294  295  296  297  298  299  300
 301  302  303  304  305  306  307  308  309  310  311  312  313  314  315
 316  317  318  319  320  321  322  323  324  325  326  327  328  329  330
 331  332  333  334  335  336  337  338  339  340  341  342  343  344  345
 346  347  348  349  350  351  352  353  354  355  356  357  358  359  360
 361  362  363  364  365  366  367  368  369  370  371  372  373  374  375
 376  377  378  379  380  381  382  383  384  385  386  387  388  389  390
 391  392  393  394  395  396  397  398  399  400  401  402  403  404  405
 406  407  408  409  410  411  412  413  414  415  416  417  418  419  420
 421  422  423  424  425  426  427  428  429  430  431  432  433  434  435
 436  437  438  439  440  441  442  443  444  445  446  447  448  449  450
 451  452  453  454  455  456  457  458  459  460  461  462  463  464  465
 466  467  468  469  470  471  472  473  474  475  476  477  478  479  480
 481  482  483  484  485  486  487  488  489  490  491  492  493  494  495
 496  497  498  499  500  501  502  503  504  505  506  507  508  509  510
 511  512  513  514  515  516  517  518  519  520  521  522  523  524  525
 526  527  528  529  530  531  532  533  534  535  536  537  538  539  540
 541  542  543  544  545  546  547  548  549  550  551  552  553  554  555
 556  557  558  559  560  561  562  563  564  565  566  567  568  569  570
 571  572  573  574  575  576  577  578  579  580  581  582  583  584  585
 586  587  588  589  590  591  592  593  594  595  596  597  598  599  600
 601  602  603  604  605  606  607  608  609  610  611  612  613  614  615
 616  617  618  619  620  621  622  623  624  625  626  627  628  629  630
 631  632  633  634  635  636  637  638  639  640  641  642  643  644  645
 646  647  648  649  650  651  652  653  654  655  656  657  658  659  660
 661  662  663  664  665  666  667  668  669  670  671  672  673  674  675
 676  677  678  679  680  681  682  683  684  685  686  687  688  689  690
 691  692  693  694  695  696  697  698  699  700  701  702  703  704  705
 706  707  708  709  710  711  712  713  714  715  716  717  718  719  720
 721  722  723  724  725  726  727  728  729  730  731  732  733  734  735
 736  737  738  739  740  741  742  743  744  745  746  747  748  749  750
 751  752  753  754  755  756  757  758  759  760  761  762  763  764  765
 766  767  768  769  770  771  772  773  774  775  776  777  778  779  780
 781  782  783  784  785  786  787  788  789  790  791  792  793  794  795
 796  797  798  799  800  801  802  803  804  805  806  807  808  809  810
 811  812  813  814  815  816  817  818  819  820  821  822  823  824  825
 826  827  828  829  830  831  832  833  834  835  836  837  838  839  840
 841  842  843  844  845  846  847  848  849  850  851  852  853  854  855
 856  857  858  859  860  861  862  863  864  865  866  867  868  869  870
 871  872  873  874  875  876  877  878  879  880  881  882  883  884  885
 886  887  888  889  890  891  892  893  894  895  896  897  898  899  900
 901  902  903  904  905  906  907  908  909  910  911  912  913  914  915
 916  917  918  919  920  921  922  923  924  925  926  927  928  929  930
 931  932  933  934  935  936  937  938  939  940  941  942  943  944  945
 946  947  948  949  950  951  952  953  954  955  956  957  958  959  960
 961  962  963  964  965  966  967  968  969  970  971  972  973  974  975
 976  977  978  979  980  981  982  983  984  985  986  987  988  989  990
 991  992  993  994  995  996  997  998  999 1000 1001 1002 1003 1004 1005
1006 1007 1008 1009 1010 1011 1012 1013 1014 1015 1016 1017 1018 1019 1020
1021 1022 1023 1024 1025 1026 1027 1028 1029 1030 1031 1032 1033 1034 1035
1036 1037 1038 1039 1040 1041 1042 1043 1044 1045 1046 1047 1048 1049 1050
1051 1052 1053 1054 1055 1056 1057 1058 1059 1060 1061 1062 1063 1064 1065
1066 1067 1068 1069 1070 1071 1072 1073 1074 1075 1076 1077 1078 1079 1080
1081 1082 1083 1084 1085 1086 1087 1088 1089 1090 1091 1092 1093 1094 1095
1096 1097 1098 1099 1100 1101 1102 1103 1104 1105 1106 1107 1108 1109 1110
1111 1112 1113 1114 1115 1116 1117 1118 1119 1120 1121 1122 1123 1124 1125
1126 1127 1128 1129 1130 1131 1132 1133 1134 1135 1136 1137 1138 1139 1140
1141 1142 1143 1144 1145 1146 1147 1148 1149 1150 1151 1152 1153 1154 1155
1156 1157 1158 1159 1160 1161 1162 1163 1164 1165 1166 1167 1168 1169 1170
1171 1172 1173 1174 1175 1176 1177 1178 1179 1180 1181 1182 1183 1184 1185
1186 1187 1188 1189 1190 1191 1192 1193 1194 1195 1196 1197 1198 1199 1200
1201 1202 1203 1204 1205 1206 1207 1208 1209 1210 1211 1212 1213 1214 1215
1216 1217 1218 1219 1220 1221 1222 1223 1224 1225 1226 1227 1228 1229 1230
1231 1232 1233 1234 1235 1236 1237 1238 1239 1240 1241 1242 1243 1244 1245
1246 1247 1248 1249 1250 1251 1252 1253 1254 1255 1256 1257 1258 1259 1260
1261 1262 1263 1264 1265 1266 1267 1268 1269 1270 1271 1272 1273 1274 1275
1276 1277 1278 1279 1280 1281 1282 1283 1284 1285 1286 1287 1288 1289 1290
1291 1292 1293 1294 1295 1296 1297 1298 1299 1300 1301 1302 1303 1304 1305
1306 1307 1308 1309 1310 1311 1312 1313 1314 1315 1316 1317 1318 1319 1320
1321 1322 1323 1324 1325 1326 1327 1328 1329 1330 1331 1332 1333 1334 1335
1336 1337 1338 1339 1340 1341 1342 1343 1344 1345 1346 1347 1348 1349 1350
1351 1352 1353 1354 1355 1356 1357 1358 1359 1360 1361 1362 1363 1364 1365
1366 1367 1368 1369 1370 1371 1372 1373 1374 1375 1376 1377 1378 1379 1380
1381 1382 1383 1384 1385 1386 1387 1388 1389 1390 1391 1392 1393 1394 1395
1396 1397 1398 1399 1400 1401 1402 1403 1404 1405 1406 1407 1408 1409 1410
1411 1412 1413 1414 1415 1416 1417 1418 1419 1420 1421 1422 1423 1424 1425
1426 1427 1428 1429 1430 1431 1432 1433 1434 1435 1436 1437 1438 1439 1440
1441 1442 1443 1444 1445 1446 1447 1448 1449 1450 1451 1452 1453 1454 1455
1456 1457 1458 1459 1460 1461 1462 1463 1464 1465 1466 1467 1468 1469 1470
1471 1472 1473 1474 1475 1476 1477 1478 1479 1480 1481 1482 1483 1484 1485
1486 1487 1488 1489 1490 1491 1492 1493 1494 1495 1496 1497 1498 1499 1500
1501 1502 1503 1504 1505 1506 1507 1508 1509 1510 1511 1512 1513 1514 1515
1516 1517 1518 1519 1520 1521 1522 1523 1524 1525 1526 1527 1528 1529 1530
1531 1532 1533 1534 1535 1536 1537 1538 1539 1540 1541 1542 1543 1544 1545
1546 1547 1548 1549 1550 1551 1552 1553 1554 1555 1556 1557 1558 1559 1560
1561 1562 1563 1564 1565 1566 1567 1568 1569 1570 1571 1572 1573 1574 1575
1576 1577 1578 1579 1580 1581 1582 1583 1584 1585 1586 1587 1588 1589 1590
1591 1592 1593 1594 1595 1596 1597 1598 1599 1600 1601 1602 1603 1604 1605
1606 1607 1608 1609 1610 1611 1612 1613 1614 1615 1616 1617 1618 1619 1620
1621 1622 1623 1624 1625 1626 1627 1628 1629 1630 1631 1632 1633 1634 1635
1636 1637 1638 1639 1640 1641 1642 1643 1644 1645 1646 1647 1648 1649 1650
1651 1652 1653 1654 1655 1656 1657 1658 1659 1660 1661 1662 1663 1664 1665
1666 1667 1668 1669 1670 1671 1672 1673 1674 1675 1676 1677 1678 1679 1680
1681 1682 1683 1684 1685 1686 1687 1688 1689 1690 1691 1692 1693 1694 1695
1696 1697 1698 1699 1700 1701 1702 1703 1704 1705 1706 1707 1708 1709 1710
1711 1712 1713 1714 1715 1716 1717 1718 1719 1720 1721 1722 1723 1724 1725
1726 1727 1728 1729 1730 1731 1732 1733 1734 1735 1736 1737 1738 1739 1740
1741 1742 1743 1744 1745 1746 1747 1748 1749 1750 1751 1752 1753 1754 1755
1756 1757 1758 1759 1760 1761 1762 1763 1764 1765 1766 1767 1768 1769 1770
1771 1772 1773 1774 1775 1776 1777 1778 1779 1780 1781 1782 1783 1784 1785
1786 1787 1788 1789 1790 1791 1792 1793 1794 1795 1796 1797 1798 1799 1800
1801 1802 1803 1804 1805 1806 1807 1808 1809 1810 1811 1812 1813 1814 1815
1816 1817 1818 1819 1820 1821 1822 1823 1824 1825 1826 1827 1828 1829 1830
1831 1832 1833 1834 1835 1836 1837 1838 1839 1840 1841 1842 1843 1844 1845
1846 1847 1848 1849 1850 1851 1852 1853 1854 1855 1856 1857 1858 1859 1860
1861 1862 1863 1864 1865 1866 1867 1868 1869 1870 1871 1872 1873 1874 1875
1876 1877 1878 1879 1880 1881 1882 1883 1884 1885 1886 1887 1888 1889 1890
1891 1892 1893 1894 1895 1896 1897 1898 1899 1900 1901 1902 1903 1904 1905
1906 1907 1908 1909 1910 1911 1912 1913 1914 1915 1916 1917 1918 1919 1920
1921 1922 1923 1924 1925 1926 1927 1928 1929 1930 1931 1932 1933 1934 1935
1936 1937 1938 1939 1940 1941 1942 1943 1944 1945 1946 1947 1948 1949 1950
1951 1952 1953 1954 1955 1956 1957 1958 1959 1960 1961 1962 1963 1964 1965
1966 1967 1968 1969 1970 1971 1972 1973 1974 1975 1976 1977 1978 1979 1980
1981 1982 1983 1984 1985 1986 1987 1988 1989 1990 1991 1992 1993 1994 1995
1996 1997 1998 1999 2000 2001 2002 2003 2004 2005 2006 2007 2008 2009 2010
2011 2012 2013 2014 2015 2016 2017 2018 2019 2020 2021 2022 2023 2024 2025
2026 2027 2028 2029 2030 2031 2032 2033 2034 2035 2036 2037 2038 2039 2040
2041 2042 2043 2044 2045 2046 2047 2048 2049 2050 2051 2052 2053 2054 2055
2056 2057 2058 2059 2060 2061 2062 2063 2064 2065 2066 2067 2068 2069 2070
2071 2072 2073 2074 2075 2076 2077 2078 2079 2080 2081 2082 2083 2084 2085
2086 2087 2088 2089 2090 2091 2092 2093 2094 2095 2096 2097 2098 2099 2100
2101 2102 2103 2104 2105 2106 2107 2108 2109 2110 2111 2112 2113 2114 2115
2116 2117 2118 2119 2120 2121 2122 2123 2124 2125 2126 2127 2128 2129 2130
2131 2132 2133 2134 2135 2136 2137 2138 2139 2140 2141 2142 2143 2144 2145
2146 2147 2148 2149 2150 2151 2152 2153 2154 2155 2156 2157 2158 2159 2160
2161 2162 2163 2164 2165 2166 2167 2168 2169 2170 2171 2172 2173 2174 2175
2176 2177 2178 2179 2180 2181 2182 2183 2184 2185 2186 2187 2188 2189 2190
2191 2192 2193 2194 2195 2196 2197 2198 2199 2200 2201 2202 2203 2204 2205
2206 2207 2208 2209 2210 2211 2212 2213 2214 2215 2216 2217 2218 2219 2220
2221 2222 2223 2224 2225 2226 2227 2228 2229 2230 2231 2232 2233 2234 2235
2236 2237 2238 2239 2240 2241 2242 2243 2244 2245 2246 2247 2248 2249 2250
2251 2252 2253 2254 2255 2256 2257 2258 2259 2260 2261 2262 2263 2264 2265
2266 2267 2268 2269 2270 2271 2272 2273 2274 2275 2276 2277 2278 2279 2280
2281 2282 2283 2284 2285 2286 2287 2288 2289 2290 2291 2292 2293 2294 2295
2296 2297 2298 2299 2300 2301 2302 2303 2304 2305 2306 2307 2308 2309 2310
2311 2312 2313 2314 2315 2316 2317 2318 2319 2320 2321 2322 2323 2324 2325
2326 2327 2328 2329 2330 2331 2332 2333 2334 2335 2336 2337 2338 2339 2340
2341 2342 2343 2344 2345 2346 2347 2348 2349 2350 2351 2352 2353 2354 2355
2356 2357 2358 2359 2360 2361 2362 2363 2364 2365 2366 2367 2368 2369 2370
2371 2372 2373 2374 2375 2376 2377 2378 2379 2380 2381 2382 2383 2384 2385
2386 2387 2388 2389 2390 2391 2392 2393 2394 2395 2396 2397 2398 2399 2400
2401 2402 2403 2404 2405 2406 2407 2408 2409 2410 2411 2412 2413 2414 2415
2416 2417 2418 2419 2420 2421 2422 2423 2424 2425 2426 2427 2428 2429 2430
2431 2432 2433 2434 2435 2436 2437 2438 2439 2440 2441 2442 2443 2444 2445
2446 2447 2448 2449 2450 2451 2452 2453 2454 2455 2456 2457 2458 2459 2460
2461 2462 2463 2464 2465 2466 2467 2468 2469 2470 2471 2472 2473 2474 2475
2476 2477 2478 2479 2480 2481 2482 2483 2484 2485 2486 2487 2488 2489 2490
2491 2492 2493 2494 2495 2496 2497 2498 2499 2500 2501 2502 2503 2504 2505
2506 2507 2508 2509 2510 2511 2512 2513 2514 2515 2516 2517 2518 2519 2520
2521 2522 2523 2524 2525 2526 2527 2528 2529 2530 2531 2532 2533 2534 2535
2536 2537 2538 2539 2540 2541 2542 2543 2544 2545 2546 2547 2548 2549 2550
2551 2552 2553 2554 2555 2556 2557 2558 2559 2560 2561 2562 2563 2564 2565
2566 2567 2568 2569 2570 2571 2572 2573 2574 2575 2576 2577 2578 2579 2580
2581 2582 2583 2584 2585 2586 2587 2588 2589 2590 2591 2592 2593 2594 2595
2596 2597 2598 2599 2600 2601 2602 2603 2604 2605 2606 2607 2608 2609 2610
2611 2612 2613 2614 2615 2616 2617 2618 2619 2620 2621 2622 2623 2624 2625
2626 2627 2628 2629 2630 2631 2632 2633 2634 2635 2636 2637 2638 2639 2640
2641 2642 2643 2644 2645 2646 2647 2648 2649 2650 2651 2652 2653 2654 2655
2656 2657 2658 2659 2660 2661 2662 2663 2664 2665 2666 2667 2668 2669 2670
2671 2672 2673 2674 2675 2676 2677 2678 2679 2680 2681 2682 2683 2684 2685
2686 2687 2688 2689 2690 2691 2692 2693 2694 2695 2696 2697 2698 2699 2700
2701 2702 2703 2704 2705 2706 2707 2708 2709 2710 2711 2712 2713 2714 2715
2716 2717 2718 2719 2720 2721 2722 2723 2724 2725 2726 2727 2728 2729 2730
2731 2732 2733 2734 2735 2736 2737 2738 2739 2740 2741 2742 2743 2744 2745
2746 2747 2748 2749 2750 2751 2752 2753 2754 2755 2756 2757 2758 2759 2760
2761 2762 2763 2764 2765 2766 2767 2768 2769 2770 2771 2772 2773 2774 2775
2776 2777 2778 2779 2780 2781 2782 2783 2784 2785 2786 2787 2788 2789 2790
2791 2792 2793 2794 2795 2796 2797 2798 2799 2800 2801 2802 2803 2804 2805
2806 2807 2808 2809 2810 2811 2812 2813 2814 2815 2816 2817 2818 2819 2820
2821 2822 2823 2824 2825 2826 2827 2828 2829 2830 2831 2832 2833 2834 2835
2836 2837 2838 2839 2840 2841 2842 2843 2844 2845 2846 2847 2848 2849 2850
2851 2852 2853 2854 2855 2856 2857 2858 2859 2860 2861 2862 2863 2864 2865
2866 2867 2868 2869 2870 2871 2872 2873 2874 2875 2876 2877 2878 2879 2880
2881 2882 2883 2884 2885 2886 2887 2888 2889 2890 2891 2892 2893 2894 2895
2896 2897 2898 2899 2900 2901 2902 2903 2904 2905 2906 2907 2908 2909 2910
2911 2912 2913 2914 2915 2916 2917 2918 2919 2920 2921 2922 2923 2924 2925
2926 2927 2928 2929 2930 2931 2932 2933 2934 2935 2936 2937 2938 2939 2940
2941 2942 2943 2944 2945 2946 2947 2948 2949 2950 2951 2952 2953 2954 2955
2956 2957 2958 2959 2960 2961 2962 2963 2964 2965 2966 2967 2968 2969 2970
2971 2972 2973 2974 2975 2976 2977 2978 2979 2980 2981 2982 2983 2984 2985
2986 2987 2988 2989 2990 2991 2992 2993 2994 2995 2996 2997 2998 2999 3000
3001 3002 3003 3004 3005 3006 3007 3008 3009 3010 3011 3012 3013 3014 3015
3016 3017 3018 3019 3020 3021 3022 3023 3024 3025 3026 3027 3028 3029 3030
3031 3032 3033 3034 3035 3036 3037 3038 3039 3040 3041 3042 3043 3044 3045
3046 3047 3048 3049 3050 3051 3052 3053 3054 3055 3056 3057 3058 3059 3060
3061 3062 3063 3064 3065 3066 3067 3068 3069 3070 3071 3072 3073 3074 3075
3076 3077 3078 3079 3080 3081 3082 3083 3084 3085 3086 3087 3088 3089 3090
3091 3092 3093 3094 3095 3096 3097 3098 3099 3100 3101 3102 3103 3104 3105
3106 3107 3108 3109 3110 3111 3112 3113 3114 3115 3116 3117 3118 3119 3120
3121 3122 3123 3124 3125 3126 3127 3128 3129 3130 3131 3132 3133 3134 3135
3136 3137 3138 3139 3140 3141 3142 3143 3144 3145 3146 3147 3148 3149 3150
3151 3152 3153 3154 3155 3156 3157 3158 3159 3160 3161 3162 3163 3164 3165
3166 3167 3168 3169 3170 3171 3172 3173 3174 3175 3176 3177 3178 3179 3180
3181 3182 3183 3184 3185 3186 3187 3188 3189 3190 3191 3192 3193 3194 3195
3196 3197 3198 3199 3200 3201 3202 3203 3204 3205 3206 3207 3208 3209 3210
3211 3212 3213 3214 3215 3216 3217 3218 3219 3220 3221 3222 3223 3224 3225
3226 3227 3228 3229 3230 3231 3232 3233 3234 3235 3236 3237 3238 3239 3240
3241 3242 3243 3244 3245 3246 3247 3248 3249 3250 3251 3252 3253 3254 3255
3256 3257 3258 3259 3260 3261 3262 3263 3264 3265 3266 3267 3268 3269 3270
3271 3272 3273 3274 3275 3276 3277 3278 3279 3280 3281 3282 3283 3284 3285
3286 3287 3288 3289 3290 3291 3292 3293 3294 3295 3296 3297 3298 3299 3300
3301 3302 3303 3304 3305 3306 3307 3308 3309 3310 3311 3312 3313 3314 3315
3316 3317 3318 3319 3320 3321 3322 3323 3324 3325 3326 3327 3328 3329 3330
3331 3332 3333 3334 3335 3336 3337 3338 3339 3340 3341 3342 3343 3344 3345
3346 3347 3348 3349 3350 3351 3352 3353 3354 3355 3356 3357 3358 3359 3360
3361 3362 3363 3364 3365 3366 3367 3368 3369 3370 3371 3372 3373 3374 3375
3376 3377
[ non-Protein ]
3378 3379 3380 3381 3382 3383 3384 3385 3386 3387 3388 3389 3390 3391 3392
3393 3394 3395 3396 3397 3398 3399 3400 3401 3402 3403 3404 3405 3406 3407
3408 3409 3410 3411 3412 3413 3414 3415 3416 3417 3418 3419 3420 3421 3422
3423 3424 3425 3426 3427 3428 3429 3430 3431 3432 3433 3434 3435 3436 3437
3438 3439 3440 3441 3442 3443 3444 3445 3446 3447 3448 3449 3450 3451 3452
3453 3454 3455 3456 3457 3458 3459 3460 3461 3462 3463 3464 3465 3466 3467
3468 3469 3470 3471 3472 3473 3474 3475 3476 3477 3478 3479 3480 3481 3482
3483 3484 3485 3486 3487 3488 3489 3490 3491 3492 3493 3494 3495 3496 3497
3498 3499 3500 3501 3502 3503 3504 3505 3506 3507 3508 3509 3510 3511 3512
3513 3514 3515 3516 3517 3518 3519 3520 3521 3522 3523 3524 3525 3526 3527
3528 3529 3530 3531 3532 3533 3534 3535 3536 3537 3538 3539 3540 3541 3542
3543 3544 3545 3546 3547 3548 3549 3550 3551 3552 3553 3554 3555 3556 3557
3558 3559 3560 3561 3562 3563 3564 3565 3566 3567 3568 3569 3570 3571 3572
3573 3574 3575 3576 3577 3578 3579 3580 3581 3582 3583 3584 3585 3586 3587
3588 3589 3590 3591 3592 3593 3594 3595 3596 3597 3598 3599 3600 3601 3602
3603 3604 3605 3606 3607 3608 3609 3610 3611 3612 3613 3614 3615 3616 3617
3618 3619 3620 3621 3622 3623 3624 3625 3626 3627 3628 3629 3630 3631 3632
3633 3634 3635 3636 3637 3638 3639 3640 3641 3642 3643 3644 3645 3646 3647
3648 3649 3650 3651 3652 3653 3654 3655 3656 3657 3658 3659 3660 3661 3662
3663 3664 3665 3666 3667 3668 3669 3670 3671 3672 3673 3674 3675 3676 3677
3678 3679 3680 3681 3682 3683 3684 3685 3686 3687 3688 3689 3690 3691 3692
3693 3694 3695 3696 3697 3698 3699 3700 3701 3702 3703 3704 3705 3706 3707
3708 3709 3710 3711 3712 3713 3714 3715 3716 3717 3718 3719 3720 3721 3722
3723 3724 3725 3726 3727 3728 3729 3730 3731 3732 3733 3734 3735 3736 3737
3738 3739 3740 3741 3742 3743 3744 3745 3746 3747 3748 3749 3750 3751 3752
3753 3754 3755 3756 3757 3758 3759 3760 3761 3762 3763 3764 3765 3766 3767
3768 3769 3770 3771 3772 3773 3774 3775 3776 3777 3778 3779 3780 3781 3782
3783 3784 3785 3786 3787 3788 3789 3790 3791 3792 3793 3794 3795 3796 3797
3798 3799 3800 3801 3802 3803 3804 3805 3806 3807 3808 3809 3810 3811 3812
3813 3814 3815 3816 3817 3818 3819 3820 3821 3822 3823 3824 3825 3826 3827
3828 3829 3830 3831 3832 3833 3834 3835 3836 3837 3838 3839 3840 3841 3842
3843 3844 3845 3846 3847 3848 3849 3850 3851 3852 3853 3854 3855 3856 3857
3858 3859 3860 3861 3862 3863 3864 3865 3866 3867 3868 3869 3870 3871 3872
3873 3874 3875 3876 3877 3878 3879 3880 3881 3882 3883 3884 3885 3886 3887
3888 3889 3890 3891 3892 3893 3894 3895 3896 3897 3898 3899 3900 3901 3902
3903 3904 3905 3906 3907 3908 3909 3910 3911 3912 3913 3914 3915 3916 3917
3918 3919 3920 3921 3922 3923 3924 3925 3926 3927 3928 3929 3930 3931 3932
3933 3934 3935 3936 3937 3938 3939 3940 3941 3942 3943 3944 3945 3946 3947
3948 3949 3950 3951 3952 3953 3954 3955 3956 3957 3958 3959 3960 3961 3962
3963 3964 3965 3966 3967 3968 3969 3970 3971 3972 3973 3974 3975 3976 3977
3978 3979 3980 3981 3982 3983 3984 3985 3986 3987 3988 3989 3990 3991 3992
3993 3994 3995 3996 3997 3998 3999 4000 4001 4002 4003 4004 4005 4006 4007
4008 4009 4010 4011 4012 4013 4014 4015 4016 4017 4018 4019 4020 4021 4022
4023 4024 4025 4026 4027 4028 4029 4030 4031 4032 4033 4034 4035 4036 4037
4038 4039 4040 4041 4042 4043 4044 4045 4046 4047 4048 4049 4050 4051 4052
4053 4054 4055 4056 4057 4058 4059 4060 4061 4062 4063 4064 4065 4066 4067
4068 4069 4070 4071 4072 4073 4074 4075 4076 4077 4078 4079 4080 4081 4082
4083 4084 4085 4086 4087 4088 4089 4090 4091 4092 4093 4094 4095 4096 4097
4098 4099 4100 4101 4102 4103 4104 4105 4106 4107 4108 4109 4110 4111 4112
4113 4114 4115 4116 4117 4118 4119 4120 4121 4122 4123 4124 4125 4126 4127
4128 4129 4130 4131 4132 4133 4134 4135 4136 4137 4138 4139 4140 4141 4142
4143 4144 4145 4146 4147 4148 4149 4150 4151 4152 4153 4154 4155 4156 4157
4158 4159 4160 4161 4162 4163 4164 4165 4166 4167 4168 4169 4170 4171 4172
4173 4174 4175 4176 4177 4178 4179 4180 4181 4182 4183 4184 4185 4186 4187
4188 4189 4190 4191 4192 4193 4194 4195 4196 4197 4198 4199 4200 4201 4202
4203 4204 4205 4206 4207 4208 4209 4210 4211 4212 4213 4214 4215 4216 4217
4218 4219 4220 4221 4222 4223 4224 4225 4226 4227 4228 4229 4230 4231 4232
4233 4234 4235 4236 4237 4238 4239 4240 4241 4242 4243 4244 4245 4246 4247
4248 4249 4250 4251 4252 4253 4254 4255 4256 4257 4258 4259 4260 4261 4262
4263 4264 4265 4266 4267 4268 4269 4270 4271 4272 4273 4274 4275 4276 4277
4278 4279 4280 4281 4282 4283 4284 4285 4286 4287 4288 4289 4290 4291 4292
4293 4294 4295 4296 4297 4298 4299 4300 4301 4302 4303 4304 4305 4306 4307
4308 4309 4310 4311 4312 4313 4314 4315 4316 4317 4318 4319 4320 4321 4322
4323 4324 4325 4326 4327 4328 4329 4330 4331 4332 4333 4334 4335 4336 4337
4338 4339 4340 4341 4342 4343 4344 4345 4346 4347 4348 4349 4350 4351 4352
4353 4354 4355 4356 4357 4358 4359 4360 4361 4362 4363 4364 4365 4366 4367
4368 4369 4370 4371 4372 4373 4374 4375 4376 4377 4378 4379 4380 4381 4382
4383 4384 4385 4386 4387 4388 4389 4390 4391 4392 4393 4394 4395 4396 4397
4398 4399 4400 4401 4402 4403 4404 4405 4406 4407 4408 4409 4410 4411 4412
4413 4414 4415 4416 4417 4418 4419 4420 4421 4422 4423 4424 4425 4426 4427
4428 4429 4430 4431 4432 4433 4434 4435 4436 4437 4438 4439 4440 4441 4442
4443 4444 4445 4446 4447 4448 4449 4450 4451 4452 4453 4454 4455 4456 4457
4458 4459 4460 4461 4462 4463 4464 4465 4466 4467 4468 4469 4470 4471 4472
4473 4474 4475 4476 4477 4478 4479 4480 4481 4482 4483 4484 4485 4486 4487
4488 4489 4490 4491 4492 4493 4494 4495 4496 4497 4498 4499 4500 4501 4502
4503 4504 4505 4506 4507 4508 4509 4510 4511 4512 4513 4514 4515 4516 4517
4518 4519 4520 4521 4522 4523 4524 4525 4526 4527 4528 4529 4530 4531 4532
4533 4534 4535 4536 4537 4538 4539 4540 4541 4542 4543 4544 4545 4546 4547
4548 4549 4550 4551 4552 4553 4554 4555 4556 4557 4558 4559 4560 4561 4562
4563 4564 4565 4566 4567 4568 4569 4570 4571 4572 4573 4574 4575 4576 4577
4578 4579 4580 4581 4582 4583 4584 4585 4586 4587 4588 4589 4590 4591 4592
4593 4594 4595 4596 4597 4598 4599 4600 4601 4602 4603 4604 4605 4606 4607
4608 4609 4610 4611 4612 4613 4614 4615 4616 4617 4618 4619 4620 4621 4622
4623 4624 4625 4626 4627 4628 4629 4630 4631 4632 4633 4634 4635 4636 4637
4638 4639 4640 4641 4642 4643 4644 4645 4646 4647 4648 4649 4650 4651 4652
4653 4654 4655 4656 4657 4658 4659 4660 4661 4662 4663 4664 4665 4666 4667
4668 4669 4670 4671 4672 4673 4674 4675 4676 4677 4678 4679 4680 4681 4682
4683 4684 4685 4686 4687 4688 4689 4690 4691 4692 4693 4694 4695 4696 4697
4698 4699 4700 4701 4702 4703 4704 4705 4706 4707 4708 4709 4710 4711 4712
4713 4714 4715 4716 4717 4718 4719 4720 4721 4722 4723 4724 4725 4726 4727
4728 4729 4730 4731 4732 4733 4734 4735 4736 4737 4738 4739 4740 4741 4742
4743 4744 4745 4746 4747 4748 4749 4750 4751 4752 4753 4754 4755 4756 4757
4758 4759 4760 4761 4762 4763 4764 4765 4766 4767 4768 4769 4770 4771 4772
4773 4774 4775 4776 4777 4778 4779 4780 4781 4782 4783 4784 4785 4786 4787
4788 4789 4790 4791 4792 4793 4794 4795 4796 4797 4798 4799 4800 4801 4802
4803 4804 4805 4806 4807 4808 4809 4810 4811 4812 4813 4814 4815 4816 4817
4818 4819 4820 4821 4822 4823 4824 4825 4826 4827 4828 4829 4830 4831 4832
4833 4834 4835 4836 4837 4838 4839 4840 4841 4842 4843 4844 4845 4846 4847
4848 4849 4850 4851 4852 4853 4854 4855 4856 4857 4858 4859 4860 4861 4862
4863 4864 4865 4866 4867 4868 4869 4870 4871 4872 4873 4874 4875 4876 4877
4878 4879 4880 4881 4882 4883 4884 4885 4886 4887 4888 4889 4890 4891 4892
4893 4894 4895 4896 4897 4898 4899 4900 4901 4902 4903 4904 4905 4906 4907
4908 4909 4910 4911 4912 4913 4914 4915 4916 4917 4918 4919 4920 4921 4922
4923 4924 4925 4926 4927 4928 4929 4930 4931 4932 4933 4934 4935 4936 4937
4938 4939 4940 4941 4942 4943 4944 4945 4946 4947 4948 4949 4950 4951 4952
4953 4954 4955 4956 4957 4958 4959 4960 4961 4962 4963 4964 4965 4966 4967
4968 4969 4970 4971 4972 4973 4974 4975 4976 4977 4978 4979 4980 4981 4982
4983 4984 4985 4986 4987 4988 4989 4990 4991 4992 4993 4994 4995 4996 4997
4998 4999 5000 5001 5002 5003 5004 5005 5006 5007 5008 5009 5010 5011 5012
5013 5014 5015 5016 5017 5018 5019 5020 5021 5022 5023 5024 5025 5026 5027
5028 5029 5030 5031 5032 5033 5034 5035 5036 5037 5038 5039 5040 5041 5042
5043 5044 5045 5046 5047 5048 5049 5050 5051 5052 5053 5054 5055 5056 5057
5058 5059 5060 5061 5062 5063 5064 5065 5066 5067 5068 5069 5070 5071 5072
5073 5074 5075 5076 5077 5078 5079 5080 5081 5082 5083 5084 5085 5086 5087
5088 5089 5090 5091 5092 5093 5094 5095 5096 5097 5098 5099 5100 5101 5102
5103 5104 5105 5106 5107 5108 5109 5110 5111 5112 5113 5114 5115 5116 5117
5118 5119 5120 5121 5122 5123 5124 5125 5126 5127 5128 5129 5130 5131 5132
5133 5134 5135 5136 5137 5138 5139 5140 5141 5142 5143 5144 5145 5146 5147
5148 5149 5150 5151 5152 5153 5154 5155 5156 5157 5158 5159 5160 5161 5162
5163 5164 5165 5166 5167 5168 5169 5170 5171 5172 5173 5174 5175 5176 5177
5178 5179 5180 5181 5182 5183 5184 5185 5186 5187 5188 5189 5190 5191 5192
5193 5194 5195 5196 5197 5198 5199 5200 5201 5202 5203 5204 5205 5206 5207
5208 5209 5210 5211 5212 5213 5214 5215 5216 5217 5218 5219 5220 5221 5222
5223 5224 5225 5226 5227 5228 5229 5230 5231 5232 5233 5234 5235 5236 5237
5238 5239 5240 5241 5242 5243 5244 5245 5246 5247 5248 5249 5250 5251 5252
5253 5254 5255 5256 5257 5258 5259 5260 5261 5262 5263 5264 5265 5266 5267
5268 5269 5270 5271 5272 5273 5274 5275 5276 5277 5278 5279 5280 5281 5282
5283 5284 5285 5286 5287 5288 5289 5290 5291 5292 5293 5294 5295 5296 5297
5298 5299 5300 5301 5302 5303 5304 5305 5306 5307 5308 5309 5310 5311 5312
5313 5314 5315 5316 5317 5318 5319 5320 5321 5322 5323 5324 5325 5326 5327
5328 5329 5330 5331 5332 5333 5334 5335 5336 5337 5338 5339 5340 5341 5342
5343 5344 5345 5346 5347 5348 5349 5350 5351 5352 5353 5354 5355 5356 5357
5358 5359 5360 5361 5362 5363 5364 5365 5366 5367 5368 5369 5370 5371 5372
5373 5374 5375 5376 5377 5378 5379 5380 5381 5382 5383 5384 5385 5386 5387
5388 5389 5390 5391 5392 5393 5394 5395 5396 5397 5398 5399 5400 5401 5402
5403 5404 5405 5406 5407 5408 5409 5410 5411 5412 5413 5414 5415 5416 5417
5418 5419 5420 5421 5422 5423 5424 5425 5426 5427 5428 5429 5430 5431 5432
5433 5434 5435 5436 5437 5438 5439 5440 5441 5442 5443 5444 5445 5446 5447
5448 5449 5450 5451 5452 5453 5454 5455 5456 5457 5458 5459 5460 5461 5462
5463 5464 5465 5466 5467 5468 5469 5470 5471 5472 5473 5474 5475 5476 5477
5478 5479 5480 5481 5482 5483 5484 5485 5486 5487 5488 5489 5490 5491 5492
5493 5494 5495 5496 5497 5498 5499 5500 5501 5502 5503 5504 5505 5506 5507
5508 5509 5510 5511 5512 5513 5514 5515 5516 5517 5518 5519 5520 5521 5522
5523 5524 5525 5526 5527 5528 5529 5530 5531 5532 5533 5534 5535 5536 5537
5538 5539 5540 5541 5542 5543 5544 5545 5546 5547 5548 5549 5550 5551 5552
5553 5554 5555 5556 5557 5558 5559 5560 5561 5562 5563 5564 5565 5566 5567
5568 5569 5570 5571 5572 5573 5574 5575 5576 5577 5578 5579 5580 5581 5582
5583 5584 5585 5586 5587 5588 5589 5590 5591 5592 5593 5594 5595 5596 5597
5598 5599 5600 5601 5602 5603 5604 5605 5606 5607 5608 5609 5610 5611 5612
5613 5614 5615 5616 5617 5618 5619 5620 5621 5622 5623 5624 5625 5626 5627
5628 5629 5630 5631 5632 5633 5634 5635 5636 5637 5638 5639 5640 5641 5642
5643 5644 5645 5646 5647 5648 5649 5650 5651 5652 5653 5654 5655 5656 5657
5658 5659 5660 5661 5662 5663 5664 5665 5666 5667 5668 5669 5670 5671 5672
5673 5674 5675 5676 5677 5678 5679 5680 5681 5682 5683 5684 5685 5686 5687
5688 5689 5690 5691 5692 5693 5694 5695 5696 5697 5698 5699 5700 5701 5702
5703 5704 5705 5706 5707 5708 5709 5710 5711 5712 5713 5714 5715 5716 5717
5718 5719 5720 5721 5722 5723 5724 5725 5726 5727 5728 5729 5730 5731 5732
5733 5734 5735 5736 5737 5738 5739 5740 5741 5742 5743 5744 5745 5746 5747
5748 5749 5750 5751 5752 5753 5754 5755 5756 5757 5758 5759 5760 5761 5762
5763 5764 5765 5766 5767 5768 5769 5770 5771 5772 5773 5774 5775 5776 5777
5778 5779 5780 5781 5782 5783 5784 5785 5786 5787 5788 5789 5790 5791 5792
5793 5794 5795 5796 5797 5798 5799 5800 5801 5802 5803 5804 5805 5806 5807
5808 5809 5810 5811 5812 5813 5814 5815 5816 5817 5818 5819 5820 5821 5822
5823 5824 5825 5826 5827 5828 5829 5830 5831 5832 5833 5834 5835 5836 5837
5838 5839 5840 5841 5842 5843 5844 5845 5846 5847 5848 5849 5850 5851 5852
5853 5854 5855 5856 5857 5858 5859 5860 5861 5862 5863 5864 5865 5866 5867
5868 5869 5870 5871 5872 5873 5874 5875 5876 5877 5878 5879 5880 5881 5882
5883 5884 5885 5886 5887 5888 5889 5890 5891 5892 5893 5894 5895 5896 5897
5898 5899 5900 5901 5902 5903 5904 5905 5906 5907 5908 5909 5910 5911 5912
5913 5914 5915 5916 5917 5918 5919 5920 5921 5922 5923 5924 5925 5926 5927
5928 5929 5930 5931 5932 5933 5934 5935 5936 5937 5938 5939 5940 5941 5942
5943 5944 5945 5946 5947 5948 5949 5950 5951 5952 5953 5954 5955 5956 5957
5958 5959 5960 5961 5962 5963 5964 5965 5966 5967 5968 5969 5970 5971 5972
5973 5974 5975 5976 5977 5978 5979 5980 5981 5982 5983 5984 5985 5986 5987
5988 5989 5990 5991 5992 5993 5994 5995 5996 5997 5998 5999 6000 6001 6002
6003 6004 6005 6006 6007 6008 6009 6010 6011 6012 6013 6014 6015 6016 6017
6018 6019 6020 6021 6022 6023 6024 6025 6026 6027 6028 6029 6030 6031 6032
6033 6034 6035 6036 6037 6038 6039 6040 6041 6042 6043 6044 6045 6046 6047
6048 6049 6050 6051 6052 6053 6054 6055 6056 6057 6058 6059 6060 6061 6062
6063 6064 6065 6066 6067 6068 6069 6070 6071 6072 6073 6074 6075 6076 6077
6078 6079 6080 6081 6082 6083 6084 6085 6086 6087 6088 6089 6090 6091 6092
6093 6094 6095 6096 6097 6098 6099 6100 6101 6102 6103 6104 6105 6106 6107
6108 6109 6110 6111 6112 6113 6114 6115 6116 6117 6118 6119 6120 6121 6122
6123 6124 6125 6126 6127 6128 6129 6130 6131 6132 6133 6134 6135 6136 6137
6138 6139 6140 6141 6142 6143 6144 6145 6146 6147 6148 6149 6150 6151 6152
6153 6154 6155 6156 6157 6158 6159 6160 6161 6162 6163 6164 6165 6166 6167
6168 6169 6170 6171 6172 6173 6174 6175 6176 6177 6178 6179 6180 6181 6182
6183 6184 6185 6186 6187 6188 6189 6190 6191 6192 6193 6194 6195 6196 6197
6198 6199 6200 6201 6202 6203 6204 6205 6206 6207 6208 6209 6210 6211 6212
6213 6214 6215 6216 6217 6218 6219 6220 6221 6222 6223 6224 6225 6226 6227
6228 6229 6230 6231 6232 6233 6234 6235 6236 6237 6238 6239 6240 6241 6242
6243 6244 6245 6246 6247 6248 6249 6250 6251 6252 6253 6254 6255 6256 6257
6258 6259 6260 6261 6262 6263 6264 6265 6266 6267 6268 6269 6270 6271 6272
6273 6274 6275 6276 6277 6278 6279 6280 6281 6282 6283 6284 6285 6286 6287
6288 6289 6290 6291 6292 6293 6294 6295 6296 6297 6298 6299 6300 6301 6302
6303 6304 6305 6306 6307 6308 6309 6310 6311 6312 6313 6314 6315 6316 6317
6318 6319 6320 6321 6322 6323 6324 6325 6326 6327 6328 6329 6330 6331 6332
6333 6334 6335 6336 6337 6338 6339 6340 6341 6342 6343 6344 6345 6346 6347
6348 6349 6350 6351 6352 6353 6354 6355 6356 6357 6358 6359 6360 6361 6362
6363 6364 6365 6366 6367 6368 6369 6370 6371 6372 6373 6374 6375 6376 6377
6378 6379 6380 6381 6382 6383 6384 6385 6386 6387 6388 6389 6390 6391 6392
6393 6394 6395 6396 6397 6398 6399 6400 6401 6402 6403 6404 6405 6406 6407
6408 6409 6410 6411 6412 6413 6414 6415 6416 6417 6418 6419 6420 6421 6422
6423 6424 6425 6426 6427 6428 6429 6430 6431 6432 6433 6434 6435 6436 6437
6438 6439 6440 6441 6442 6443 6444 6445 6446 6447 6448 6449 6450 6451 6452
6453 6454 6455 6456 6457 6458 6459 6460 6461 6462 6463 6464 6465 6466 6467
6468 6469 6470 6471 6472 6473 6474 6475 6476 6477 6478 6479 6480 6481 6482
6483 6484 6485 6486 6487 6488 6489 6490 6491 6492 6493 6494 6495 6496 6497
6498 6499 6500 6501 6502 6503 6504 6505 6506 6507 6508 6509 6510 6511 6512
6513 6514 6515 6516 6517 6518 6519 6520 6521 6522 6523 6524 6525 6526 6527
6528 6529 6530 6531 6532 6533 6534 6535 6536 6537 6538 6539 6540 6541 6542
6543 6544 6545 6546 6547 6548 6549 6550 6551 6552 6553 6554 6555 6556 6557
6558 6559 6560 6561 6562 6563 6564 6565 6566 6567 6568 6569 6570 6571 6572
6573 6574 6575 6576 6577 6578 6579 6580 6581 6582 6583 6584 6585 6586 6587
6588 6589 6590 6591 6592 6593 6594 6595 6596 6597 6598 6599 6600 6601 6602
6603 6604 6605 6606 6607 6608 6609 6610 6611 6612 6613 6614 6615 6616 6617
6618 6619 6620 6621 6622 6623 6624 6625 6626 6627 6628 6629 6630 6631 6632
6633 6634 6635 6636 6637 6638 6639 6640 6641 6642 6643 6644 6645 6646 6647
6648 6649 6650 6651 6652 6653 6654 6655 6656 6657 6658 6659 6660 6661 6662
6663 6664 6665 6666 6667 6668 6669 6670 6671 6672 6673 6674 6675 6676 6677
6678 6679 6680 6681 6682 6683 6684 6685 6686 6687 6688 6689 6690 6691 6692
6693 6694 6695 6696 6697 6698 6699 6700 6701 6702 6703 6704 6705 6706 6707
6708 6709 6710 6711 6712 6713 6714 6715 6716 6717 6718 6719 6720 6721 6722
6723 6724 6725 6726 6727 6728 6729 6730 6731 6732 6733 6734 6735 6736 6737
6738 6739 6740 6741 6742 6743 6744 6745 6746 6747 6748 6749 6750 6751 6752
6753 6754 6755 6756 6757 6758 6759 6760 6761 6762 6763 6764 6765 6766 6767
6768 6769 6770 6771 6772 6773 6774 6775 6776 6777 6778 6779 6780 6781 6782
6783 6784 6785 6786 6787 6788 6789 6790 6791 6792 6793 6794 6795 6796 6797
6798 6799 6800 6801 6802 6803 6804 6805 6806 6807 6808 6809 6810 6811 6812
6813 6814 6815 6816 6817 6818 6819 6820 6821 6822 6823 6824 6825 6826 6827
6828 6829 6830 6831 6832 6833 6834 6835 6836 6837 6838 6839 6840 6841 6842
6843 6844 6845 6846 6847 6848 6849 6850 6851 6852 6853 6854 6855 6856 6857
6858 6859 6860 6861 6862 6863 6864 6865 6866 6867 6868 6869 6870 6871 6872
6873 6874 6875 6876 6877 6878 6879 6880 6881 6882 6883 6884 6885 6886 6887
6888 6889 6890 6891 6892 6893 6894 6895 6896 6897 6898 6899 6900 6901 6902
6903 6904 6905 6906 6907 6908 6909 6910 6911 6912 6913 6914 6915 6916 6917
6918 6919 6920 6921 6922 6923 6924 6925 6926 6927 6928 6929 6930 6931 6932
6933 6934 6935 6936 6937 6938 6939 6940 6941 6942 6943 6944 6945 6946 6947
6948 6949 6950 6951 6952 6953 6954 6955 6956 6957 6958 6959 6960 6961 6962
6963 6964 6965 6966 6967 6968 6969 6970 6971 6972 6973 6974 6975 6976 6977
6978 6979 6980 6981 6982 6983 6984 6985 6986 6987 6988 6989 6990 6991 6992
6993 6994 6995 6996 6997 6998 6999 7000 7001 7002 7003 7004 7005 7006 7007
7008 7009 7010 7011 7012 7013 7014 7015 7016 7017 7018 7019 7020 7021 7022
7023 7024 7025 7026 7027 7028 7029 7030 7031 7032 7033 7034 7035 7036 7037
7038 7039 7040 7041 7042 7043 7044 7045 7046 7047 7048 7049 7050 7051 7052
7053 7054 7055 7056 7057 7058 7059 7060 7061 7062 7063 7064 7065 7066 7067
7068 7069 7070 7071 7072 7073 7074 7075 7076 7077 7078 7079 7080 7081 7082
7083 7084 7085 7086 7087 7088 7089 7090 7091 7092 7093 7094 7095 7096 7097
7098 7099 7100 7101 7102 7103 7104 7105 7106 7107 7108 7109 7110 7111 7112
7113 7114 7115 7116 7117 7118 7119 7120 7121 7122 7123 7124 7125 7126 7127
7128 7129 7130 7131 7132 7133 7134 7135 7136 7137 7138 7139 7140 7141 7142
7143 7144 7145 7146 7147 7148 7149 7150 7151 7152 7153 7154 7155 7156 7157
7158 7159 7160 7161 7162 7163 7164 7165 7166 7167 7168 7169 7170 7171 7172
7173 7174 7175 7176 7177 7178 7179 7180 7181 7182 7183 7184 7185 7186 7187
7188 7189 7190 7191 7192 7193 7194 7195 7196 7197 7198 7199 7200 7201 7202
7203 7204 7205 7206 7207 7208 7209 7210 7211 7212 7213 7214 7215 7216 7217
7218 7219 7220 7221 7222 7223 7224 7225 7226 7227 7228 7229 7230 7231 7232
7233 7234 7235 7236 7237 7238 7239 7240 7241 7242 7243 7244 7245 7246 7247
7248 7249 7250 7251 7252 7253 7254 7255 7256 7257 7258 7259 7260 7261 7262
7263 7264 7265 7266 7267 7268 7269 7270 7271 7272 7273 7274 7275 7276 7277
7278 7279 7280 7281 7282 7283 7284 7285 7286 7287 7288 7289 7290 7291 7292
7293 7294 7295 7296 7297 7298 7299 7300 7301 7302 7303 7304 7305 7306 7307
7308 7309 7310 7311 7312 7313 7314 7315 7316 7317 7318 7319 7320 7321 7322
7323 7324 7325 7326 7327 7328 7329 7330 7331 7332 7333 7334 7335 7336 7337
7338 7339 7340 7341 7342 7343 7344 7345 7346 7347 7348 7349 7350 7351 7352
7353 7354 7355 7356 7357 7358 7359 7360 7361 7362 7363 7364 7365 7366 7367
7368 7369 7370 7371 7372 7373 7374 7375 7376 7377 7378 7379 7380 7381 7382
7383 7384 7385 7386 7387 7388 7389 7390 7391 7392 7393 7394 7395 7396 7397
7398 7399 7400 7401 7402 7403 7404 7405 7406 7407 7408 7409 7410 7411 7412
7413 7414 7415 7416 7417 7418 7419 7420 7421 7422 7423 7424 7425 7426 7427
7428 7429 7430 7431 7432 7433 7434 7435 7436 7437 7438 7439 7440 7441 7442
7443 7444 7445 7446 7447 7448 7449 7450 7451 7452 7453 7454 7455 7456 7457
7458 7459 7460 7461 7462 7463 7464 7465 7466 7467 7468 7469 7470 7471 7472
7473 7474 7475 7476 7477 7478 7479 7480 7481 7482 7483 7484 7485 7486 7487
7488 7489 7490 7491 7492 7493 7494 7495 7496 7497 7498 7499 7500 7501 7502
7503 7504 7505 7506 7507 7508 7509 7510 7511 7512 7513 7514 7515 7516 7517
7518 7519 7520 7521 7522 7523 7524 7525 7526 7527 7528 7529 7530 7531 7532
7533 7534 7535 7536 7537 7538 7539 7540 7541 7542 7543 7544 7545 7546 7547
7548 7549 7550 7551 7552 7553 7554 7555 7556 7557 7558 7559 7560 7561 7562
7563 7564 7565 7566 7567 7568 7569 7570 7571 7572 7573 7574 7575 7576 7577
7578 7579 7580 7581 7582 7583 7584 7585 7586 7587 7588 7589 7590 7591 7592
7593 7594 7595 7596 7597 7598 7599 7600 7601 7602 7603 7604 7605 7606 7607
7608 7609 7610 7611 7612 7613 7614 7615 7616 7617 7618 7619 7620 7621 7622
7623 7624 7625 7626 7627 7628 7629 7630 7631 7632 7633 7634 7635 7636 7637
7638 7639 7640 7641 7642 7643 7644 7645 7646 7647 7648 7649 7650 7651 7652
7653 7654 7655 7656 7657 7658 7659 7660 7661 7662 7663 7664 7665 7666 7667
7668 7669 7670 7671 7672 7673 7674 7675 7676 7677 7678 7679 7680 7681 7682
7683 7684 7685 7686 7687 7688 7689 7690 7691 7692 7693 7694 7695 7696 7697
7698 7699 7700 7701 7702 7703 7704 7705 7706 7707 7708 7709 7710 7711 7712
7713 7714 7715 7716 7717 7718 7719 7720 7721 7722 7723 7724 7725 7726 7727
7728 7729 7730 7731 7732 7733 7734 7735 7736 7737 7738 7739 7740 7741 7742
7743 7744 7745 7746 7747 7748 7749 7750 7751 7752 7753 7754 7755 7756 7757
7758 7759 7760 7761 7762 7763 7764 7765 7766 7767 7768 7769 7770 7771 7772
7773 7774 7775 7776 7777 7778 7779 7780 7781 7782 7783 7784 7785 7786 7787
7788 7789 7790 7791 7792 7793 7794 7795 7796 7797 7798 7799 7800 7801 7802
7803 7804 7805 7806 7807 7808 7809 7810 7811 7812 7813 7814 7815 7816 7817
7818 7819 7820 7821 7822 7823 7824 7825 7826 7827 7828 7829 7830 7831 7832
7833 7834 7835 7836 7837 7838 7839 7840 7841 7842 7843 7844 7845 7846 7847
7848 7849 7850 7851 7852 7853 7854 7855 7856 7857 7858 7859 7860 7861 7862
7863 7864 7865 7866 7867 7868 7869 7870 7871 7872 7873 7874 7875 7876 7877
7878 7879 7880 7881 7882 7883 7884 7885 7886 7887 7888 7889 7890 7891 7892
7893 7894 7895 7896 7897 7898 7899 7900 7901 7902 7903 7904 7905 7906 7907
7908 7909 7910 7911 7912 7913 7914 7915 7916 7917 7918 7919 7920 7921 7922
7923 7924 7925 7926 7927 7928 7929 7930 7931 7932 7933 7934 7935 7936 7937
7938 7939 7940 7941 7942 7943 7944 7945 7946 7947 7948 7949 7950 7951 7952
7953 7954 7955 7956 7957 7958 7959 7960 7961 7962 7963 7964 7965 7966 7967
7968 7969 7970 7971 7972 7973 7974 7975 7976 7977 7978 7979 7980 7981 7982
7983 7984 7985 7986 7987 7988 7989 7990 7991 7992 7993 7994 7995 7996 7997
7998 7999 8000 8001 8002 8003 8004 8005 8006 8007 8008 8009 8010 8011 8012
8013 8014 8015 8016 8017 8018 8019 8020 8021 8022 8023 8024 8025 8026 8027
8028 8029 8030 8031 8032 8033 8034 8035 8036 8037 8038 8039 8040 8041 8042
8043 8044 8045 8046 8047 8048 8049 8050 8051 8052 8053 8054 8055 8056 8057
8058 8059 8060 8061 8062 8063 8064 8065 8066 8067 8068 8069 8070 8071 8072
8073 8074 8075 8076 8077 8078 8079 8080 8081 8082 8083 8084 8085 8086 8087
8088 8089 8090 8091 8092 8093 8094 8095 8096 8097 8098 8099 8100 8101 8102
8103 8104 8105 8106 8107 8108 8109 8110 8111 8112 8113 8114 8115 8116 8117
8118 8119 8120 8121 8122 8123 8124 8125 8126 8127 8128 8129 8130 8131 8132
8133 8134 8135 8136 8137 8138 8139 8140 8141 8142 8143 8144 8145 8146 8147
8148 8149 8150 8151 8152 8153 8154 8155 8156 8157 8158 8159 8160 8161 8162
8163 8164 8165 8166 8167 8168 8169 8170 8171 8172 8173 8174 8175 8176 8177
8178 8179 8180 8181 8182 8183 8184 8185 8186 8187 8188 8189 8190 8191 8192
8193 8194 8195 8196 8197 8198 8199 8200 8201 8202 8203 8204 8205 8206 8207
8208 8209 8210 8211 8212 8213 8214 8215 8216 8217 8218 8219 8220 8221 8222
8223 8224 8225 8226 8227 8228 8229 8230 8231 8232 8233 8234 8235 8236 8237
8238 8239 8240 8241 8242 8243 8244 8245 8246 8247 8248 8249 8250 8251 8252
8253 8254 8255 8256 8257 8258 8259 8260 8261 8262 8263 8264 8265 8266 8267
8268 8269 8270 8271 8272 8273 8274 8275 8276 8277 8278 8279 8280 8281 8282
8283 8284 8285 8286 8287 8288 8289 8290 8291 8292 8293 8294 8295 8296 8297
8298 8299 8300 8301 8302 8303 8304 8305 8306 8307 8308 8309 8310 8311 8312
8313 8314 8315 8316 8317 8318 8319 8320 8321 8322 8323 8324 8325 8326 8327
8328 8329 8330 8331 8332 8333 8334 8335 8336 8337 8338 8339 8340 8341 8342
8343 8344 8345 8346 8347 8348 8349 8350 8351 8352 8353 8354 8355 8356 8357
8358 8359 8360 8361 8362 8363 8364 8365 8366 8367 8368 8369 8370 8371 8372
8373 8374 8375 8376 8377 8378 8379 8380 8381 8382 8383 8384 8385 8386 8387
8388 8389 8390 8391 8392 8393 8394 8395 8396 8397 8398 8399 8400 8401 8402
8403 8404 8405 8406 8407 8408 8409 8410 8411 8412 8413 8414 8415 8416 8417
8418 8419 8420 8421 8422 8423 8424 8425 8426 8427 8428 8429 8430 8431 8432
8433 8434 8435 8436 8437 8438 8439 8440 8441 8442 8443 8444 8445 8446 8447
8448 8449 8450 8451 8452 8453 8454 8455 8456 8457 8458 8459 8460 8461 8462
8463 8464 8465 8466 8467 8468 8469 8470 8471 8472 8473 8474 8475 8476 8477
8478 8479 8480 8481 8482 8483 8484 8485 8486 8487 8488 8489 8490 8491 8492
8493 8494 8495 8496 8497 8498 8499 8500 8501 8502 8503 8504 8505 8506 8507
8508 8509 8510 8511 8512 8513 8514 8515 8516 8517 8518 8519 8520 8521 8522
8523 8524 8525 8526 8527 8528 8529 8530 8531 8532 8533 8534 8535 8536 8537
8538 8539 8540 8541 8542 8543 8544 8545 8546 8547 8548 8549 8550 8551 8552
8553 8554 8555 8556 8557 8558 8559 8560 8561 8562 8563 8564 8565 8566 8567
8568 8569 8570 8571 8572 8573 8574 8575 8576 8577 8578 8579 8580 8581 8582
8583 8584 8585 8586 8587 8588 8589 8590 8591 8592 8593 8594 8595 8596 8597
8598 8599 8600 8601 8602 8603 8604 8605 8606 8607 8608 8609 8610 8611 8612
8613 8614 8615 8616 8617 8618 8619 8620 8621 8622 8623 8624 8625 8626 8627
8628 8629 8630 8631 8632 8633 8634 8635 8636 8637 8638 8639 8640 8641 8642
8643 8644 8645 8646 8647 8648 8649 8650 8651 8652 8653 8654 8655 8656 8657
8658 8659 8660 8661 8662 8663 8664 8665 8666 8667 8668 8669 8670 8671 8672
8673 8674 8675 8676 8677 8678 8679 8680 8681 8682 8683 8684 8685 8686 8687
8688 8689 8690 8691 8692 8693 8694 8695 8696 8697 8698 8699 8700 8701 8702
8703 8704 8705 8706 8707 8708 8709 8710 8711 8712 8713 8714 8715 8716 8717
8718 8719 8720 8721 8722 8723 8724 8725 8726 8727 8728 8729 8730 8731 8732
8733 8734 8735 8736 8737 8738 8739 8740 8741 8742 8743 8744 8745 8746 8747
8748 8749 8750 8751 8752 8753 8754 8755 8756 8757 8758 8759 8760 8761 8762
8763 8764 8765 8766 8767 8768 8769 8770 8771 8772 8773 8774 8775 8776 8777
8778 8779 8780 8781 8782 8783 8784 8785 8786 8787 8788 8789 8790 8791 8792
8793 8794 8795 8796 8797 8798 8799 8800 8801 8802 8803 8804 8805 8806 8807
8808 8809 8810 8811 8812 8813 8814 8815 8816 8817 8818 8819 8820 8821 8822
8823 8824 8825 8826 8827 8828 8829 8830 8831 8832 8833 8834 8835 8836 8837
8838 8839 8840 8841 8842 8843 8844 8845 8846 8847 8848 8849 8850 8851 8852
8853 8854 8855 8856 8857 8858 8859 8860 8861 8862 8863 8864 8865 8866 8867
8868 8869 8870 8871 8872 8873 8874 8875 8876 8877 8878 8879 8880 8881 8882
8883 8884 8885 8886 8887 8888 8889 8890 8891 8892 8893 8894 8895 8896 8897
8898 8899 8900 8901 8902 8903 8904 8905 8906 8907 8908 8909 8910 8911 8912
8913 8914 8915 8916 8917 8918 8919 8920 8921 8922 8923 8924 8925 8926 8927
8928 8929 8930 8931 8932 8933 8934 8935 8936 8937 8938 8939 8940 8941 8942
8943 8944 8945 8946 8947 8948 8949 8950 8951 8952 8953 8954 8955 8956 8957
8958 8959 8960 8961 8962 8963 8964 8965 8966 8967 8968 8969 8970 8971 8972
8973 8974 8975 8976 8977 8978 8979 8980 8981 8982 8983 8984 8985 8986 8987
8988 8989 8990 8991 8992 8993 8994 8995 8996 8997 8998 8999 9000 9001 9002
9003 9004 9005 9006 9007 9008 9009 9010 9011 9012 9013 9014 9015 9016 9017
9018 9019 9020 9021 9022 9023 9024 9025 9026 9027 9028 9029 9030 9031 9032
9033 9034 9035 9036 9037 9038 9039 9040 9041 9042 9043 9044 9045 9046 9047
9048 9049 9050 9051 9052 9053 9054 9055 9056 9057 9058 9059 9060 9061 9062
9063 9064 9065 9066 9067 9068 9069 9070 9071 9072 9073 9074 9075 9076 9077
9078 9079 9080 9081 9082 9083 9084 9085 9086 9087 9088 9089 9090 9091 9092
9093 9094 9095 9096 9097 9098 9099 9100 9101 9102 9103 9104 9105 9106 9107
9108 9109 9110 9111 9112 9113 9114 9115 9116 9117 9118 9119 9120 9121 9122
9123 9124 9125 9126 9127 9128 9129 9130 9131 9132 9133 9134 9135 9136 9137
9138 9139 9140 9141 9142 9143 9144 9145 9146 9147 9148 9149 9150 9151 9152
9153 9154 9155 9156 9157 9158 9159 9160 9161 9162 9163 9164 9165 9166 9167
9168 9169 9170 9171 9172 9173 9174 9175 9176 9177 9178 9179 9180 9181 9182
9183 9184 9185 9186 9187 9188 9189 9190 9191 9192 9193 9194 9195 9196 9197
9198 9199 9200 9201 9202 9203 9204 9205 9206 9207 9208 9209 9210 9211 9212
9213 9214 9215 9216 9217 9218 9219 9220 9221 9222 9223 9224 9225 9226 9227
9228 9229 9230 9231 9232 9233 9234 9235 9236 9237 9238 9239 9240 9241 9242
9243 9244 9245 9246 9247 9248 9249 9250 9251 9252 9253 9254 9255 9256 9257
9258 9259 9260 9261 9262 9263 9264 9265 9266 9267 9268 9269 9270 9271 9272
9273 9274 9275 9276 9277 9278 9279 9280 9281 9282 9283 9284 9285 9286 9287
9288 9289 9290 9291 9292 9293 9294 9295 9296 9297 9298 9299 9300 9301 9302
9303 9304 9305 9306 9307 9308 9309 9310 9311 9312 9313 9314 9315 9316 9317
9318 9319 9320 9321 9322 9323 9324 9325 9326 9327 9328 9329 9330 9331 9332
9333 9334 9335 9336 9337 9338 9339 9340 9341 9342 9343 9344 9345 9346 9347
9348 9349 9350 9351 9352 9353 9354 9355 9356 9357 9358 9359 9360 9361 9362
9363 9364 9365 9366 9367 9368 9369 9370 9371 9372 9373 9374 9375 9376 9377
9378 9379 9380 9381 9382 9383 9384 9385 9386 9387 9388 9389 9390 9391 9392
9393 9394 9395 9396 9397 9398 9399 9400 9401 9402 9403 9404 9405 9406 9407
9408 9409 9410 9411 9412 9413 9414 9415 9416 9417 9418 9419 9420 9421 9422
9423 9424 9425 9426 9427 9428 9429 9430 9431 9432 9433 9434 9435 9436 9437
9438 9439 9440 9441 9442 9443 9444 9445 9446 9447 9448 9449 9450 9451 9452
9453 9454 9455 9456 9457 9458 9459 9460 9461 9462 9463 9464 9465 9466 9467
9468 9469 9470 9471 9472 9473 9474 9475 9476 9477 9478 9479 9480 9481 9482
9483 9484 9485 9486 9487 9488 9489 9490 9491 9492 9493 9494 9495 9496 9497
9498 9499 9500 9501 9502 9503 9504 9505 9506 9507 9508 9509 9510 9511 9512
9513 9514 9515 9516 9517 9518 9519 9520 9521 9522 9523 9524 9525 9526 9527
9528 9529 9530 9531 9532 9533 9534 9535 9536 9537 9538 9539 9540 9541 9542
9543 9544 9545 9546 9547 9548 9549 9550 9551 9552 9553 9554 9555 9556 9557
9558 9559 9560 9561 9562 9563 9564 9565 9566 9567 9568 9569 9570 9571 9572
9573 9574 9575 9576 9577 9578 9579 9580 9581 9582 9583 9584 9585 9586 9587
9588 9589 9590 9591 9592 9593 9594 9595 9596 9597 9598 9599 9600 9601 9602
9603 9604 9605 9606 9607 9608 9609 9610 9611 9612 9613 9614 9615 9616 9617
9618 9619 9620 9621 9622 9623 9624 9625 9626 9627 9628 9629 9630 9631 9632
9633 9634 9635 9636 9637 9638 9639 9640 9641 9642 9643 9644 9645 9646 9647
9648 9649 9650 9651 9652 9653 9654 9655 9656 9657 9658 9659 9660 9661 9662
9663 9664 9665 9666 9667 9668 9669 9670 9671 9672 9673 9674 9675 9676 9677
9678 9679 9680 9681 9682 9683 9684 9685 9686 9687 9688 9689 9690 9691 9692
9693 9694 9695 9696 9697 9698 9699 9700 9701 9702 9703 9704 9705 9706 9707
9708 9709 9710 9711 9712 9713 9714 9715 9716 9717 9718 9719 9720 9721 9722
9723 9724 9725 9726 9727 9728 9729 9730 9731 9732 9733 9734 9735 9736 9737
9738 9739 9740 9741 9742 9743 9744 9745 9746 9747 9748 9749 9750 9751 9752
9753 9754 9755 9756 9757 9758 9759 9760 9761 9762 9763 9764 9765 9766 9767
9768 9769 9770 9771 9772 9773 9774 9775 9776 9777 9778 9779 9780 9781 9782
9783 9784 9785 9786 9787 9788 9789 9790 9791 9792 9793 9794 9795 9796 9797
9798 9799 9800 9801 9802 9803 9804 9805 9806 9807 9808 9809 9810 9811 9812
9813 9814 9815 9816 9817 9818 9819 9820 9821 9822 9823 9824 9825 9826 9827
9828 9829 9830 9831 9832 9833 9834 9835 9836 9837 9838 9839 9840 9841 9842
9843 9844 9845 9846 9847 9848 9849 9850 9851 9852 9853 9854 9855 9856 9857
9858 9859 9860 9861 9862 9863 9864 9865 9866 9867 9868 9869 9870 9871 9872
9873 9874 9875 9876 9877 9878 9879 9880 9881 9882 9883 9884 9885 9886 9887
9888 9889 9890 9891 9892 9893 9894 9895 9896 9897 9898 9899 9900 9901 9902
9903 9904 9905 9906 9907 9908 9909 9910 9911 9912 9913 9914 9915 9916 9917
9918 9919 9920 9921 9922 9923 9924 9925 9926 9927 9928 9929 9930 9931 9932
9933 9934 9935 9936 9937 9938 9939 9940 9941 9942 9943 9944 9945 9946 9947
9948 9949 9950 9951 9952 9953 9954 9955 9956 9957 9958 9959 9960 9961 9962
9963 9964 9965 9966 9967 9968 9969 9970 9971 9972 9973 9974 9975 9976 9977
9978 9979 9980 9981 9982 9983 9984 9985 9986 9987 9988 9989 9990 9991 9992
9993 9994 9995 9996 9997 9998 9999 10000 10001 10002 10003 10004 10005 10006 10007
10008 10009 10010 10011 10012 10013 10014 10015 10016 10017 10018 10019 10020 10021 10022
10023 10024 10025 10026 10027 10028 10029 10030 10031 10032 10033 10034 10035 10036 10037
10038 10039 10040 10041 10042 10043 10044 10045 10046 10047 10048 10049 10050 10051 10052
10053 10054 10055 10056 10057 10058 10059 10060 10061 10062 10063 10064 10065 10066 10067
10068 10069 10070 10071 10072 10073 10074 10075 10076 10077 10078 10079 10080 10081 10082
10083 10084 10085 10086 10087 10088 10089 10090 10091 10092 10093 10094 10095 10096 10097
10098 10099 10100 10101 10102 10103 10104 10105 10106 10107 10108 10109 10110 10111 10112
10113 10114 10115 10116 10117 10118 10119 10120 10121 10122 10123 10124 10125 10126 10127
10128 10129 10130 10131 10132 10133 10134 10135 10136 10137 10138 10139 10140 10141 10142
10143 10144 10145 10146 10147 10148 10149 10150 10151 10152 10153 10154 10155 10156 10157
10158 10159 10160 10161 10162 10163 10164 10165 10166 10167 10168 10169 10170 10171 10172
10173 10174 10175 10176 10177 10178 10179 10180 10181 10182 10183 10184 10185 10186 10187
10188 10189 10190 10191 10192 10193 10194 10195 10196 10197 10198 10199 10200 10201 10202
10203 10204 10205 10206 10207 10208 10209 10210 10211 10212 10213 10214 10215 10216 10217
10218 10219 10220 10221 10222 10223 10224 10225 10226 10227 10228 10229 10230 10231 10232
10233 10234 10235 10236 10237 10238 10239 10240 10241 10242 10243 10244 10245 10246 10247
10248 10249 10250 10251 10252 10253 10254 10255 10256 10257 10258 10259 10260 10261 10262
10263 10264 10265 10266 10267 10268 10269 10270 10271 10272 10273 10274 10275 10276 10277
10278 10279 10280 10281 10282 10283 10284 10285 10286 10287 10288 10289 10290 10291 10292
10293 10294 10295 10296 10297 10298 10299 10300 10301 10302 10303 10304 10305 10306 10307
10308 10309 10310 10311 10312 10313 10314 10315 10316 10317 10318 10319 10320 10321 10322
10323 10324 10325 10326 10327 10328 10329 10330 10331 10332 10333 10334 10335 10336 10337
10338 10339 10340 10341 10342 10343 10344 10345 10346 10347 10348 10349 10350 10351 10352
10353 10354 10355 10356 10357 10358 10359 10360 10361 10362 10363 10364 10365 10366 10367
10368 10369 10370 10371 10372 10373 10374 10375 10376 10377 10378 10379 10380 10381 10382
10383 10384 10385 10386 10387 10388 10389 10390 10391 10392 10393 10394 10395 10396 10397
10398 10399 10400 10401 10402 10403 10404 10405 10406 10407 10408 10409 10410 10411 10412
10413 10414 10415 10416 10417 10418 10419 10420 10421 10422 10423 10424 10425 10426 10427
10428 10429 10430 10431 10432 10433 10434 10435 10436 10437 10438 10439 10440 10441 10442
10443 10444 10445 10446 10447 10448 10449 10450 10451 10452 10453 10454 10455 10456 10457
10458 10459 10460 10461 10462 10463 10464 10465 10466 10467 10468 10469 10470 10471 10472
10473 10474 10475 10476 10477 10478 10479 10480 10481 10482 10483 10484 10485 10486 10487
10488 10489 10490 10491 10492 10493 10494 10495 10496 10497 10498 10499 10500 10501 10502
10503 10504 10505 10506 10507 10508 10509 10510 10511 10512 10513 10514 10515 10516 10517
10518 10519 10520 10521 10522 10523 10524 10525 10526 10527 10528 10529 10530 10531 10532
10533 10534 10535 10536 10537 10538 10539 10540 10541 10542 10543 10544 10545 10546 10547
10548 10549 10550 10551 10552 10553 10554 10555 10556 10557 10558 10559 10560 10561 10562
10563 10564 10565 10566 10567 10568 10569 10570 10571 10572 10573 10574 10575 10576 10577
10578 10579 10580 10581 10582 10583 10584 10585 10586 10587 10588 10589 10590 10591 10592
10593 10594 10595 10596 10597 10598 10599 10600 10601 10602 10603 10604 10605 10606 10607
10608 10609 10610 10611 10612 10613 10614 10615 10616 10617 10618 10619 10620 10621 10622
10623 10624 10625 10626 10627 10628 10629 10630 10631 10632 10633 10634 10635 10636 10637
10638 10639 10640 10641 10642 10643 10644 10645 10646 10647 10648 10649 10650 10651 10652
10653 10654 10655 10656 10657 10658 10659 10660 10661 10662 10663 10664 10665 10666 10667
10668 10669 10670 10671 10672 10673 10674 10675 10676 10677 10678 10679 10680 10681 10682
10683 10684 10685 10686 10687 10688 10689 10690 10691 10692 10693 10694 10695 10696 10697
10698 10699 10700 10701 10702 10703 10704 10705 10706 10707 10708 10709 10710 10711 10712
10713 10714 10715 10716 10717 10718 10719 10720 10721 10722 10723 10724 10725 10726 10727
10728 10729 10730 10731 10732 10733 10734 10735 10736 10737 10738 10739 10740 10741 10742
10743 10744 10745 10746 10747 10748 10749 10750 10751 10752 10753 10754 10755 10756 10757
10758 10759 10760 10761 10762 10763 10764 10765 10766 10767 10768 10769 10770 10771 10772
10773 10774 10775 10776 10777 10778 10779 10780 10781 10782 10783 10784 10785 10786 10787
10788 10789 10790 10791 10792 10793 10794 10795 10796 10797 10798 10799 10800 10801 10802
10803 10804 10805 10806 10807 10808 10809 10810 10811 10812 10813 10814 10815 10816 10817
10818 10819 10820 10821 10822 10823 10824 10825 10826 10827 10828 10829 10830 10831 10832
10833 10834 10835 10836 10837 10838 10839 10840 10841 10842 10843 10844 10845 10846 10847
10848 10849 10850 10851 10852 10853 10854 10855 10856 10857 10858 10859 10860 10861 10862
10863 10864 10865 10866 10867 10868 10869 10870 10871 10872 10873 10874 10875 10876 10877
10878 10879 10880 10881 10882 10883 10884 10885 10886 10887 10888 10889 10890 10891 10892
10893 10894 10895 10896 10897 10898 10899 10900 10901 10902 10903 10904 10905 10906 10907
10908 10909 10910 10911 10912 10913 10914 10915 10916 10917 10918 10919 10920 10921 10922
10923 10924 10925 10926 10927 10928 10929 10930 10931 10932 10933 10934 10935 10936 10937
10938 10939 10940 10941 10942 10943 10944 10945 10946 10947 10948 10949 10950 10951 10952
10953 10954 10955 10956 10957 10958 10959 10960 10961 10962 10963 10964 10965 10966 10967
10968 10969 10970 10971 10972 10973 10974 10975 10976 10977 10978 10979 10980 10981 10982
10983 10984 10985 10986 10987 10988 10989 10990 10991 10992 10993 10994 10995 10996 10997
10998 10999 11000 11001 11002 11003 11004 11005 11006 11007 11008 11009 11010 11011 11012
11013 11014 11015 11016 11017 11018 11019 11020 11021 11022 11023 11024 11025 11026 11027
11028 11029 11030 11031 11032 11033 11034 11035 11036 11037 11038 11039 11040 11041 11042
11043 11044 11045 11046 11047 11048 11049 11050 11051 11052 11053 11054 11055 11056 11057
11058 11059 11060 11061 11062 11063 11064 11065 11066 11067 11068 11069 11070 11071 11072
11073 11074 11075 11076 11077 11078 11079 11080 11081 11082 11083 11084 11085 11086 11087
11088 11089 11090 11091 11092 11093 11094 11095 11096 11097 11098 11099 11100 11101 11102
11103 11104 11105 11106 11107 11108 11109 11110 11111 11112 11113 11114 11115 11116 11117
11118 11119 11120 11121 11122 11123 11124 11125 11126 11127 11128 11129 11130 11131 11132
11133 11134 11135 11136 11137 11138 11139 11140 11141 11142 11143 11144 11145 11146 11147
11148 11149 11150 11151 11152 11153 11154 11155 11156 11157 11158 11159 11160 11161 11162
11163 11164 11165 11166 11167 11168 11169 11170 11171 11172 11173 11174 11175 11176 11177
11178 11179 11180 11181 11182 11183 11184 11185 11186 11187 11188 11189 11190 11191 11192
11193 11194 11195 11196 11197 11198 11199 11200 11201 11202 11203 11204 11205 11206 11207
11208 11209 11210 11211 11212 11213 11214 11215 11216 11217 11218 11219 11220 11221 11222
11223 11224 11225 11226 11227 11228 11229 11230 11231 11232 11233 11234 11235 11236 11237
11238 11239 11240 11241 11242 11243 11244 11245 11246 11247 11248 11249 11250 11251 11252
11253 11254 11255 11256 11257 11258 11259 11260 11261 11262 11263 11264 11265 11266 11267
11268 11269 11270 11271 11272 11273 11274 11275 11276 11277 11278 11279 11280 11281 11282
11283 11284 11285 11286 11287 11288 11289 11290 11291 11292 11293 11294 11295 11296 11297
11298 11299 11300 11301 11302 11303 11304 11305 11306 11307 11308 11309 11310 11311 11312
11313 11314 11315 11316 11317 11318 11319 11320 11321 11322 11323 11324 11325 11326 11327
11328 11329 11330 11331 11332 11333 11334 11335 11336 11337 11338 11339 11340 11341 11342
11343 11344 11345 11346 11347 11348 11349 11350 11351 11352 11353 11354 11355 11356 11357
11358 11359 11360 11361 11362 11363 11364 11365 11366 11367 11368 11369 11370 11371 11372
11373 11374 11375 11376 11377 11378 11379 11380 11381 11382 11383 11384 11385 11386 11387
11388 11389 11390 11391 11392 11393 11394 11395 11396 11397 11398 11399 11400 11401 11402
11403 11404 11405 11406 11407 11408 11409 11410 11411 11412 11413 11414 11415 11416 11417
11418 11419 11420 11421 11422 11423 11424 11425 11426 11427 11428 11429 11430 11431 11432
11433 11434 11435 11436 11437 11438 11439 11440 11441 11442 11443 11444 11445 11446 11447
11448 11449 11450 11451 11452 11453 11454 11455 11456 11457 11458 11459 11460 11461 11462
11463 11464 11465 11466 11467 11468 11469 11470 11471 11472 11473 11474 11475 11476 11477
11478 11479 11480 11481 11482 11483 11484 11485 11486 11487 11488 11489 11490 11491 11492
11493 11494 11495 11496 11497 11498 11499 11500 11501 11502 11503 11504 11505 11506 11507
11508 11509 11510 11511 11512 11513 11514 11515 11516 11517 11518 11519 11520 11521 11522
11523 11524 11525 11526 11527 11528 11529 11530 11531 11532 11533 11534 11535 11536 11537
11538 11539 11540 11541 11542 11543 11544 11545 11546 11547 11548 11549 11550 11551 11552
11553 11554 11555 11556 11557 11558 11559 11560 11561 11562 11563 11564 11565 11566 11567
11568 11569 11570 11571 11572 11573 11574 11575 11576 11577 11578 11579 11580 11581 11582
11583 11584 11585 11586 11587 11588 11589 11590 11591 11592 11593 11594 11595 11596 11597
11598 11599 11600 11601 11602 11603 11604 11605 11606 11607 11608 11609 11610 11611 11612
11613 11614 11615 11616 11617 11618 11619 11620 11621 11622 11623 11624 11625 11626 11627
11628 11629 11630 11631 11632 11633 11634 11635 11636 11637 11638 11639 11640 11641 11642
11643 11644 11645 11646 11647 11648 11649 11650 11651 11652 11653 11654 11655 11656 11657
11658 11659 11660 11661 11662 11663 11664 11665 11666 11667 11668 11669 11670 11671 11672
11673 11674 11675 11676 11677 11678 11679 11680 11681 11682 11683 11684 11685 11686 11687
11688 11689 11690 11691 11692 11693 11694 11695 11696 11697 11698 11699 11700 11701 11702
11703 11704 11705 11706 11707 11708 11709 11710 11711 11712 11713 11714 11715 11716 11717
11718 11719 11720 11721 11722 11723 11724 11725 11726 11727 11728 11729 11730 11731 11732
11733 11734 11735 11736 11737 11738 11739 11740 11741 11742 11743 11744 11745 11746 11747
11748 11749 11750 11751 11752 11753 11754 11755 11756 11757 11758 11759 11760 11761 11762
11763 11764 11765 11766 11767 11768 11769 11770 11771 11772 11773 11774 11775 11776 11777
11778 11779 11780 11781 11782 11783 11784 11785 11786 11787 11788 11789 11790 11791 11792
11793 11794 11795 11796 11797 11798 11799 11800 11801 11802 11803 11804 11805 11806 11807
11808 11809 11810 11811 11812 11813 11814 11815 11816 11817 11818 11819 11820 11821 11822
11823 11824 11825 11826 11827 11828 11829 11830 11831 11832 11833 11834 11835 11836 11837
11838 11839 11840 11841 11842 11843 11844 11845 11846 11847 11848 11849 11850 11851 11852
11853 11854 11855 11856 11857 11858 11859 11860 11861 11862 11863 11864 11865 11866 11867
11868 11869 11870 11871 11872 11873 11874 11875 11876 11877 11878 11879 11880 11881 11882
11883 11884 11885 11886 11887 11888 11889 11890 11891 11892 11893 11894 11895 11896 11897
11898 11899 11900 11901 11902 11903 11904 11905 11906 11907 11908 11909 11910 11911 11912
11913 11914 11915 11916 11917 11918 11919 11920 11921 11922 11923 11924 11925 11926 11927
11928 11929 11930 11931 11932 11933 11934 11935 11936 11937 11938 11939 11940 11941 11942
11943 11944 11945 11946 11947 11948 11949 11950 11951 11952 11953 11954 11955 11956 11957
11958 11959 11960 11961 11962 11963 11964 11965 11966 11967 11968 11969 11970 11971 11972
11973 11974 11975 11976 11977 11978 11979 11980 11981 11982 11983 11984 11985 11986 11987
11988 11989 11990 11991 11992 11993 11994 11995 11996 11997 11998 11999 12000 12001 12002
12003 12004 12005 12006 12007 12008 12009 12010 12011 12012 12013 12014 12015 12016 12017
12018 12019 12020 12021 12022 12023 12024 12025 12026 12027 12028 12029 12030 12031 12032
12033 12034 12035 12036 12037 12038 12039 12040 12041 12042 12043 12044 12045 12046 12047
12048 12049 12050 12051 12052 12053 12054 12055 12056 12057 12058 12059 12060 12061 12062
12063 12064 12065 12066 12067 12068 12069 12070 12071 12072 12073 12074 12075 12076 12077
12078 12079 12080 12081 12082 12083 12084 12085 12086 12087 12088 12089 12090 12091 12092
12093 12094 12095 12096 12097 12098 12099 12100 12101 12102 12103 12104 12105 12106 12107
12108 12109 12110 12111 12112 12113 12114 12115 12116 12117 12118 12119 12120 12121 12122
12123 12124 12125 12126 12127 12128 12129 12130 12131 12132 12133 12134 12135 12136 12137
12138 12139 12140 12141 12142 12143 12144 12145 12146 12147 12148 12149 12150 12151 12152
12153 12154 12155 12156 12157 12158 12159 12160 12161 12162 12163 12164 12165 12166 12167
12168 12169 12170 12171 12172 12173 12174 12175 12176 12177 12178 12179 12180 12181 12182
12183 12184 12185 12186 12187 12188 12189 12190 12191 12192 12193 12194 12195 12196 12197
12198 12199 12200 12201 12202 12203 12204 12205 12206 12207 12208 12209 12210 12211 12212
12213 12214 12215 12216 12217 12218 12219 12220 12221 12222 12223 12224 12225 12226 12227
12228 12229 12230 12231 12232 12233 12234 12235 12236 12237 12238 12239 12240 12241 12242
12243 12244 12245 12246 12247 12248 12249 12250 12251 12252 12253 12254 12255 12256 12257
12258 12259 12260 12261 12262 12263 12264 12265 12266 12267 12268 12269 12270 12271 12272
12273 12274 12275 12276 12277 12278 12279 12280 12281 12282 12283 12284 12285 12286 12287
12288 12289 12290 12291 12292 12293 12294 12295 12296 12297 12298 12299 12300 12301 12302
12303 12304 12305 12306 12307 12308 12309 12310 12311 12312 12313 12314 12315 12316 12317
12318 12319 12320 12321 12322 12323 12324 12325 12326 12327 12328 12329 12330 12331 12332
12333 12334 12335 12336 12337 12338 12339 12340 12341 12342 12343 12344 12345 12346 12347
12348 12349 12350 12351 12352 12353 12354 12355 12356 12357 12358 12359 12360 12361 12362
12363 12364 12365 12366 12367 12368 12369 12370 12371 12372 12373 12374 12375 12376 12377
12378 12379 12380 12381 12382 12383 12384 12385 12386 12387 12388 12389 12390 12391 12392
12393 12394 12395 12396 12397 12398 12399 12400 12401 12402 12403 12404 12405 12406 12407
12408 12409 12410 12411 12412 12413 12414 12415 12416 12417 12418 12419 12420 12421 12422
12423 12424 12425 12426 12427 12428 12429 12430 12431 12432 12433 12434 12435 12436 12437
12438 12439 12440 12441 12442 12443 12444 12445 12446 12447 12448 12449 12450 12451 12452
12453 12454 12455 12456 12457 12458 12459 12460 12461 12462 12463 12464 12465 12466 12467
12468 12469 12470 12471 12472 12473 12474 12475 12476 12477 12478 12479 12480 12481 12482
12483 12484 12485 12486 12487 12488 12489 12490 12491 12492 12493 12494 12495 12496 12497
12498 12499 12500 12501 12502 12503 12504 12505 12506 12507 12508 12509 12510 12511 12512
12513 12514 12515 12516 12517 12518 12519 12520 12521 12522 12523 12524 12525 12526 12527
12528 12529 12530 12531 12532 12533 12534 12535 12536 12537 12538 12539 12540 12541 12542
12543 12544 12545 12546 12547 12548 12549 12550 12551 12552 12553 12554 12555 12556 12557
12558 12559 12560 12561 12562 12563 12564 12565 12566 12567 12568 12569 12570 12571 12572
12573 12574 12575 12576 12577 12578 12579 12580 12581 12582 12583 12584 12585 12586 12587
12588 12589 12590 12591 12592 12593 12594 12595 12596 12597 12598 12599 12600 12601 12602
12603 12604 12605 12606 12607 12608 12609 12610 12611 12612 12613 12614 12615 12616 12617
12618 12619 12620 12621 12622 12623 12624 12625 12626 12627 12628 12629 12630 12631 12632
12633 12634 12635 12636 12637 12638 12639 12640 12641 12642 12643 12644 12645 12646 12647
12648 12649 12650 12651 12652 12653 12654 12655 12656 12657 12658 12659 12660 12661 12662
12663 12664 12665 12666 12667 12668 12669 12670 12671 12672 12673 12674 12675 12676 12677
12678 12679 12680 12681 12682 12683 12684 12685 12686 12687 12688 12689 12690 12691 12692
12693 12694 12695 12696 12697 12698 12699 12700 12701 12702 12703 12704 12705 12706 12707
12708 12709 12710 12711 12712 12713 12714 12715 12716 12717 12718 12719 12720 12721 12722
12723 12724 12725 12726 12727 12728 12729 12730 12731 12732 12733 12734 12735 12736 12737
12738 12739 12740 12741 12742 12743 12744 12745 12746 12747 12748 12749 12750 12751 12752
12753 12754 12755 12756 12757 12758 12759 12760 12761 12762 12763 12764 12765 12766 12767
12768 12769 12770 12771 12772 12773 12774 12775 12776 12777 12778 12779 12780 12781 12782
12783 12784 12785 12786 12787 12788 12789 12790 12791 12792 12793 12794 12795 12796 12797
12798 12799 12800 12801 12802 12803 12804 12805 12806 12807 12808 12809 12810 12811 12812
12813 12814 12815 12816 12817 12818 12819 12820 12821 12822 12823 12824 12825 12826 12827
12828 12829 12830 12831 12832 12833 12834 12835 12836 12837 12838 12839 12840 12841 12842
12843 12844 12845 12846 12847 12848 12849 12850 12851 12852 12853 12854 12855 12856 12857
12858 12859 12860 12861 12862 12863 12864 12865 12866 12867 12868 12869 12870 12871 12872
12873 12874 12875 12876 12877 12878 12879 12880 12881 12882 12883 12884 12885 12886 12887
12888 12889 12890 12891 12892 12893 12894 12895 12896 12897 12898 12899 12900 12901 12902
12903 12904 12905 12906 12907 12908 12909 12910 12911 12912 12913 12914 12915 12916 12917
12918 12919 12920 12921 12922 12923 12924 12925 12926 12927 12928 12929 12930 12931 12932
12933 12934 12935 12936 12937 12938 12939 12940 12941 12942 12943 12944 12945 12946 12947
12948 12949 12950 12951 12952 12953 12954 12955 12956 12957 12958 12959 12960 12961 12962
12963 12964 12965 12966 12967 12968 12969 12970 12971 12972 12973 12974 12975 12976 12977
12978 12979 12980 12981 12982 12983 12984 12985 12986 12987 12988 12989 12990 12991 12992
12993 12994 12995 12996 12997 12998 12999 13000 13001 13002 13003 13004 13005 13006 13007
13008 13009 13010 13011 13012 13013 13014 13015 13016 13017 13018 13019 13020 13021 13022
13023 13024 13025 13026 13027 13028 13029 13030 13031 13032 13033 13034 13035 13036 13037
13038 13039 13040 13041 13042 13043 13044 13045 13046 13047 13048 13049 13050 13051 13052
13053 13054 13055 13056 13057 13058 13059 13060 13061 13062 13063 13064 13065 13066 13067
13068 13069 13070 13071 13072 13073 13074 13075 13076 13077 13078 13079 13080 13081 13082
13083 13084 13085 13086 13087 13088 13089 13090 13091 13092 13093 13094 13095 13096 13097
13098 13099 13100 13101 13102 13103 13104 13105 13106 13107 13108 13109 13110 13111 13112
13113 13114 13115 13116 13117 13118 13119 13120 13121 13122 13123 13124 13125 13126 13127
13128 13129 13130 13131 13132 13133 13134 13135 13136 13137 13138 13139 13140 13141 13142
13143 13144 13145 13146 13147 13148 13149 13150 13151 13152 13153 13154 13155 13156 13157
13158 13159 13160 13161 13162 13163 13164 13165 13166 13167 13168 13169 13170 13171 13172
13173 13174 13175 13176 13177 13178 13179 13180 13181 13182 13183 13184 13185 13186 13187
13188 13189 13190 13191 13192 13193 13194 13195 13196 13197 13198 13199 13200 13201 13202
13203 13204 13205 13206 13207 13208 13209 13210 13211 13212 13213 13214 13215 13216 13217
13218 13219 13220 13221 13222 13223 13224 13225 13226 13227 13228 13229 13230 13231 13232
13233 13234 13235 13236 13237 13238 13239 13240 13241 13242 13243 13244 13245 13246 13247
13248 13249 13250 13251 13252 13253 13254 13255 13256 13257 13258 13259 13260 13261 13262
13263 13264 13265 13266 13267 13268 13269 13270 13271 13272 13273 13274 13275 13276 13277
13278 13279 13280 13281 13282 13283 13284 13285 13286 13287 13288 13289 13290 13291 13292
13293 13294 13295 13296 13297 13298 13299 13300 13301 13302 13303 13304 13305 13306 13307
13308 13309 13310 13311 13312 13313 13314 13315 13316 13317 13318 13319 13320 13321 13322
13323 13324 13325 13326 13327 13328 13329 13330 13331 13332 13333 13334 13335 13336 13337
13338 13339 13340 13341 13342 13343 13344 13345 13346 13347 13348 13349 13350 13351 13352
13353 13354 13355 13356 13357 13358 13359 13360 13361 13362 13363 13364 13365 13366 13367
13368 13369 13370 13371 13372 13373 13374 13375 13376 13377 13378 13379 13380 13381 13382
13383 13384 13385 13386 13387 13388 13389 13390 13391 13392 13393 13394 13395 13396 13397
13398 13399 13400 13401 13402 13403 13404 13405 13406 13407 13408 13409 13410 13411 13412
13413 13414 13415 13416 13417 13418 13419 13420 13421 13422 13423 13424 13425 13426 13427
13428 13429 13430 13431 13432 13433 13434 13435 13436 13437 13438 13439 13440 13441 13442
13443 13444 13445 13446 13447 13448 13449 13450 13451 13452 13453 13454 13455 13456 13457
13458 13459 13460 13461 13462 13463 13464 13465 13466 13467 13468 13469 13470 13471 13472
13473 13474 13475 13476 13477 13478 13479 13480 13481 13482 13483 13484 13485 13486 13487
13488 13489 13490 13491 13492 13493 13494 13495 13496 13497 13498 13499 13500 13501 13502
13503 13504 13505 13506 13507 13508 13509 13510 13511 13512 13513 13514 13515 13516 13517
13518 13519 13520 13521 13522 13523 13524 13525 13526 13527 13528 13529 13530 13531 13532
13533 13534 13535 13536 13537 13538 13539 13540 13541 13542 13543 13544 13545 13546 13547
13548 13549 13550 13551 13552 13553 13554 13555 13556 13557 13558 13559 13560 13561 13562
13563 13564 13565 13566 13567 13568 13569 13570 13571 13572 13573 13574 13575 13576 13577
13578 13579 13580 13581 13582 13583 13584 13585 13586 13587 13588 13589 13590 13591 13592
13593 13594 13595 13596 13597 13598 13599 13600 13601 13602 13603 13604 13605 13606 13607
13608 13609 13610 13611 13612 13613 13614 13615 13616 13617 13618 13619 13620 13621 13622
13623 13624 13625 13626 13627 13628 13629 13630 13631 13632 13633 13634 13635 13636 13637
13638 13639 13640 13641 13642 13643 13644 13645 13646 13647 13648 13649 13650 13651 13652
13653 13654 13655 13656 13657 13658 13659 13660 13661 13662 13663 13664 13665 13666 13667
13668 13669 13670 13671 13672 13673 13674 13675 13676 13677 13678 13679 13680 13681 13682
13683 13684 13685 13686 13687 13688 13689 13690 13691 13692 13693 13694 13695 13696 13697
13698 13699 13700 13701 13702 13703 13704 13705 13706 13707 13708 13709 13710 13711 13712
13713 13714 13715 13716 13717 13718 13719 13720 13721 13722 13723 13724 13725 13726 13727
13728 13729 13730 13731 13732 13733 13734 13735 13736 13737 13738 13739 13740 13741 13742
13743 13744 13745 13746 13747 13748 13749 13750 13751 13752 13753 13754 13755 13756 13757
13758 13759 13760 13761 13762 13763 13764 13765 13766 13767 13768 13769 13770 13771 13772
13773 13774 13775 13776 13777 13778 13779 13780 13781 13782 13783 13784 13785 13786 13787
13788 13789 13790 13791 13792 13793 13794 13795 13796 13797 13798 13799 13800 13801 13802
13803 13804 13805 13806 13807 13808 13809 13810 13811 13812 13813 13814 13815 13816 13817
13818 13819 13820 13821 13822 13823 13824 13825 13826 13827 13828 13829 13830 13831 13832
13833 13834 13835 13836 13837 13838 13839 13840 13841 13842 13843 13844 13845 13846 13847
13848 13849 13850 13851 13852 13853 13854 13855 13856 13857 13858 13859 13860 13861 13862
13863 13864 13865 13866 13867 13868 13869 13870 13871 13872 13873 13874 13875 13876 13877
13878 13879 13880 13881 13882 13883 13884 13885 13886 13887 13888 13889 13890 13891 13892
13893 13894 13895 13896 13897 13898 13899 13900 13901 13902 13903 13904 13905 13906 13907
13908 13909 13910 13911 13912 13913 13914 13915 13916 13917 13918 13919 13920 13921 13922
13923 13924 13925 13926 13927 13928 13929 13930 13931 13932 13933 13934 13935 13936 13937
13938 13939 13940 13941 13942 13943 13944 13945 13946 13947 13948 13949 13950 13951 13952
13953 13954 13955 13956 13957 13958 13959 13960 13961 13962 13963 13964 13965 13966 13967
13968 13969 13970 13971 13972 13973 13974 13975 13976 13977 13978 13979 13980 13981 13982
13983 13984 13985 13986 13987 13988 13989 13990 13991 13992 13993 13994 13995 13996 13997
13998 13999 14000 14001 14002 14003 14004 14005 14006 14007 14008 14009 14010 14011 14012
14013 14014 14015 14016 14017 14018 14019 14020 14021 14022 14023 14024 14025 14026 14027
14028 14029 14030 14031 14032 14033 14034 14035 14036 14037 14038 14039 14040 14041 14042
14043 14044 14045 14046 14047 14048 14049 14050 14051 14052 14053 14054 14055 14056 14057
14058 14059 14060 14061 14062 14063 14064 14065 14066 14067 14068 14069 14070 14071 14072
14073 14074 14075 14076 14077 14078 14079 14080 14081 14082 14083 14084 14085 14086 14087
14088 14089 14090 14091 14092 14093 14094 14095 14096 14097 14098 14099 14100 14101 14102
14103 14104 14105 14106 14107 14108 14109 14110 14111 14112 14113 14114 14115 14116 14117
14118 14119 14120 14121 14122 14123 14124 14125 14126 14127 14128 14129 14130 14131 14132
14133 14134 14135 14136 14137 14138 14139 14140 14141 14142 14143 14144 14145 14146 14147
14148 14149 14150 14151 14152 14153 14154 14155 14156 14157 14158 14159 14160 14161 14162
14163 14164 14165 14166 14167 14168 14169 14170 14171 14172 14173 14174 14175 14176 14177
14178 14179 14180 14181 14182 14183 14184 14185 14186 14187 14188 14189 14190 14191 14192
14193 14194 14195 14196 14197 14198 14199 14200 14201 14202 14203 14204 14205 14206 14207
14208 14209 14210 14211 14212 14213 14214 14215 14216 14217 14218 14219 14220 14221 14222
14223 14224 14225 14226 14227 14228 14229 14230 14231 14232 14233 14234 14235 14236 14237
14238 14239 14240 14241 14242 14243 14244 14245 14246 14247 14248 14249 14250 14251 14252
14253 14254 14255 14256 14257 14258 14259 14260 14261 14262 14263 14264 14265 14266 14267
14268 14269 14270 14271 14272 14273 14274 14275 14276 14277 14278 14279 14280 14281 14282
14283 14284 14285 14286 14287 14288 14289 14290 14291 14292 14293 14294 14295 14296 14297
14298 14299 14300 14301 14302 14303 14304 14305 14306 14307 14308 14309 14310 14311 14312
14313 14314 14315 14316 14317 14318 14319 14320 14321 14322 14323 14324 14325 14326 14327
14328 14329 14330 14331 14332 14333 14334 14335 14336 14337 14338 14339 14340 14341 14342
14343 14344 14345 14346 14347 14348 14349 14350 14351 14352 14353 14354 14355 14356 14357
14358 14359 14360 14361 14362 14363 14364 14365 14366 14367 14368 14369 14370 14371 14372
14373 14374 14375 14376 14377 14378 14379 14380 14381 14382 14383 14384 14385 14386 14387
14388 14389 14390 14391 14392 14393 14394 14395 14396 14397 14398 14399 14400 14401 14402
14403 14404 14405 14406 14407 14408 14409 14410 14411 14412 14413 14414 14415 14416 14417
14418 14419 14420 14421 14422 14423 14424 14425 14426 14427 14428 14429 14430 14431 14432
14433 14434 14435 14436 14437 14438 14439 14440 14441 14442 14443 14444 14445 14446 14447
14448 14449 14450 14451 14452 14453 14454 14455 14456 14457 14458 14459 14460 14461 14462
14463 14464 14465 14466 14467 14468 14469 14470 14471 14472 14473 14474 14475 14476 14477
14478 14479 14480 14481 14482 14483 14484 14485 14486 14487 14488 14489 14490 14491 14492
14493 14494 14495 14496 14497 14498 14499 14500 14501 14502 14503 14504 14505 14506 14507
14508 14509 14510 14511 14512 14513 14514 14515 14516 14517 14518 14519 14520 14521 14522
14523 14524 14525 14526 14527 14528 14529 14530 14531 14532 14533 14534 14535 14536 14537
14538 14539 14540 14541 14542 14543 14544 14545 14546 14547 14548 14549 14550 14551 14552
14553 14554 14555 14556 14557 14558 14559 14560 14561 14562 14563 14564 14565 14566 14567
14568 14569 14570 14571 14572 14573 14574 14575 14576 14577 14578 14579 14580 14581 14582
14583 14584 14585 14586 14587 14588 14589 14590 14591 14592 14593 14594 14595 14596 14597
14598 14599 14600 14601 14602 14603 14604 14605 14606 14607 14608 14609 14610 14611 14612
14613 14614 14615 14616 14617 14618 14619 14620 14621 14622 14623 14624 14625 14626 14627
14628 14629 14630 14631 14632 14633 14634 14635 14636 14637 14638 14639 14640 14641 14642
14643 14644 14645 14646 14647 14648 14649 14650 14651 14652 14653 14654 14655 14656 14657
14658 14659 14660 14661 14662 14663 14664 14665 14666 14667 14668 14669 14670 14671 14672
14673 14674 14675 14676 14677 14678 14679 14680 14681 14682 14683 14684 14685 14686 14687
14688 14689 14690 14691 14692 14693 14694 14695 14696 14697 14698 14699 14700 14701 14702
14703 14704 14705 14706 14707 14708 14709 14710 14711 14712 14713 14714 14715 14716 14717
14718 14719 14720 14721 14722 14723 14724 14725 14726 14727 14728 14729 14730 14731 14732
14733 14734 14735 14736 14737 14738 14739 14740 14741 14742 14743 14744 14745 14746 14747
14748 14749 14750 14751 14752 14753 14754 14755 14756 14757 14758 14759 14760 14761 14762
14763 14764 14765 14766 14767 14768 14769 14770 14771 14772 14773 14774 14775 14776 14777
14778 14779 14780 14781 14782 14783 14784 14785 14786 14787 14788 14789 14790 14791 14792
14793 14794 14795 14796 14797 14798 14799 14800 14801 14802 14803 14804 14805 14806 14807
14808 14809 14810 14811 14812 14813 14814 14815 14816 14817 14818 14819 14820 14821 14822
14823 14824 14825 14826 14827 14828 14829 14830 14831 14832 14833 14834 14835 14836 14837
14838 14839 14840 14841 14842 14843 14844 14845 14846 14847 14848 14849 14850 14851 14852
14853 14854 14855 14856 14857 14858 14859 14860 14861 14862 14863 14864 14865 14866 14867
14868 14869 14870 14871 14872 14873 14874 14875 14876 14877 14878 14879 14880 14881 14882
14883 14884 14885 14886 14887 14888 14889 14890 14891 14892 14893 14894 14895 14896 14897
14898 14899 14900 14901 14902 14903 14904 14905 14906 14907 14908 14909 14910 14911 14912
14913 14914 14915 14916 14917 14918 14919 14920 14921 14922 14923 14924 14925 14926 14927
14928 14929 14930 14931 14932 14933 14934 14935 14936 14937 14938 14939 14940 14941 14942
14943 14944 14945 14946 14947 14948 14949 14950 14951 14952 14953 14954 14955 14956 14957
14958 14959 14960 14961 14962 14963 14964 14965 14966 14967 14968 14969 14970 14971 14972
14973 14974 14975 14976 14977 14978 14979 14980 14981 14982 14983 14984 14985 14986 14987
14988 14989 14990 14991 14992 14993 14994 14995 14996 14997 14998 14999 15000 15001 15002
15003 15004 15005 15006 15007 15008 15009 15010 15011 15012 15013 15014 15015 15016 15017
15018 15019 15020 15021 15022 15023 15024 15025 15026 15027 15028 15029 15030 15031 15032
15033 15034 15035 15036 15037 15038 15039 15040 15041 15042 15043 15044 15045 15046 15047
15048 15049 15050 15051 15052 15053 15054 15055 15056 15057 15058 15059 15060 15061 15062
15063 15064 15065 15066 15067 15068 15069 15070 15071 15072 15073 15074 15075 15076 15077
15078 15079 15080 15081 15082 15083 15084 15085 15086 15087 15088 15089 15090 15091 15092
15093 15094 15095 15096 15097 15098 15099 15100 15101 15102 15103 15104 15105 15106 15107
15108 15109 15110 15111 15112 15113 15114 15115 15116 15117 15118 15119 15120 15121 15122
15123 15124 15125 15126 15127 15128 15129 15130 15131 15132 15133 15134 15135 15136 15137
15138 15139 15140 15141 15142 15143 15144 15145 15146 15147 15148 15149 15150 15151 15152
15153 15154 15155 15156 15157 15158 15159 15160 15161 15162 15163 15164 15165 15166 15167
15168 15169 15170 15171 15172 15173 15174 15175 15176 15177 15178 15179 15180 15181 15182
15183 15184 15185 15186 15187 15188 15189 15190 15191 15192 15193 15194 15195 15196 15197
15198 15199 15200 15201 15202 15203 15204 15205 15206 15207 15208 15209 15210 15211 15212
15213 15214 15215 15216 15217 15218 15219 15220 15221 15222 15223 15224 15225 15226 15227
15228 15229 15230 15231 15232 15233 15234 15235 15236 15237 15238 15239 15240 15241 15242
15243 15244 15245 15246 15247 15248 15249 15250 15251 15252 15253 15254 15255 15256 15257
15258 15259 15260 15261 15262 15263 15264 15265 15266 15267 15268 15269 15270 15271 15272
15273 15274 15275 15276 15277 15278 15279 15280 15281 15282 15283 15284 15285 15286 15287
15288 15289 15290 15291 15292 15293 15294 15295 15296 15297 15298 15299 15300 15301 15302
15303 15304 15305 15306 15307 15308 15309 15310 15311 15312 15313 15314 15315 15316 15317
15318 15319 15320 15321 15322 15323 15324 15325 15326 15327 15328 15329 15330 15331 15332
15333 15334 15335 15336 15337 15338 15339 15340 15341 15342 15343 15344 15345 15346 15347
15348 15349 15350 15351 15352 15353 15354 15355 15356 15357 15358 15359 15360 15361 15362
15363 15364 15365 15366 15367 15368 15369 15370 15371 15372 15373 15374 15375 15376 15377
15378 15379 15380 15381 15382 15383 15384 15385 15386 15387 15388 15389 15390 15391 15392
15393 15394 15395 15396 15397 15398 15399 15400 15401 15402 15403 15404 15405 15406 15407
15408 15409 15410 15411 15412 15413 15414 15415 15416 15417 15418 15419 15420 15421 15422
15423 15424 15425 15426 15427 15428 15429 15430 15431 15432 15433 15434 15435 15436 15437
15438 15439 15440 15441 15442 15443 15444 15445 15446 15447 15448 15449 15450 15451 15452
15453 15454 15455 15456 15457 15458 15459 15460 15461 15462 15463 15464 15465 15466 15467
15468 15469 15470 15471 15472 15473 15474 15475 15476 15477 15478 15479 15480 15481 15482
15483 15484 15485 15486 15487 15488 15489 15490 15491 15492 15493 15494 15495 15496 15497
15498 15499 15500 15501 15502 15503 15504 15505 15506 15507 15508 15509 15510 15511 15512
15513 15514 15515 15516 15517 15518 15519 15520 15521 15522 15523 15524 15525 15526 15527
15528 15529 15530 15531 15532 15533 15534 15535 15536 15537 15538 15539 15540 15541 15542
15543 15544 15545 15546 15547 15548 15549 15550 15551 15552 15553 15554 15555 15556 15557
15558 15559 15560 15561 15562 15563 15564 15565 15566 15567 15568 15569 15570 15571 15572
15573 15574 15575 15576 15577 15578 15579 15580 15581 15582 15583 15584 15585 15586 15587
15588 15589 15590 15591 15592 15593 15594 15595 15596 15597 15598 15599 15600 15601 15602
15603 15604 15605 15606 15607 15608 15609 15610 15611 15612 15613 15614 15615 15616 15617
15618 15619 15620 15621 15622 15623 15624 15625 15626 15627 15628 15629 15630 15631 15632
15633 15634 15635 15636 15637 15638 15639 15640 15641 15642 15643 15644 15645 15646 15647
15648 15649 15650 15651 15652 15653 15654 15655 15656 15657 15658 15659 15660 15661 15662
15663 15664 15665 15666 15667 15668 15669 15670 15671 15672 15673 15674 15675 15676 15677
15678 15679 15680 15681 15682 15683 15684 15685 15686 15687 15688 15689 15690 15691 15692
15693 15694 15695 15696 15697 15698 15699 15700 15701 15702 15703 15704 15705 15706 15707
15708 15709 15710 15711 15712 15713 15714 15715 15716 15717 15718 15719 15720 15721 15722
15723 15724 15725 15726 15727 15728 15729 15730 15731 15732 15733 15734 15735 15736 15737
15738 15739 15740 15741 15742 15743 15744 15745 15746 15747 15748 15749 15750 15751 15752
15753 15754 15755 15756 15757 15758 15759 15760 15761 15762 15763 15764 15765 15766 15767
15768 15769 15770 15771 15772 15773 15774 15775 15776 15777 15778 15779 15780 15781 15782
15783 15784 15785 15786 15787 15788 15789 15790 15791 15792 15793 15794 15795 15796 15797
15798 15799 15800 15801 15802 15803 15804 15805 15806 15807 15808 15809 15810 15811 15812
15813 15814 15815 15816 15817 15818 15819 15820 15821 15822 15823 15824 15825 15826 15827
15828 15829 15830 15831 15832 15833 15834 15835 15836 15837 15838 15839 15840 15841 15842
15843 15844 15845 15846 15847 15848 15849 15850 15851 15852 15853 15854 15855 15856 15857
15858 15859 15860 15861 15862 15863 15864 15865 15866 15867 15868 15869 15870 15871 15872
15873 15874 15875 15876 15877 15878 15879 15880 15881 15882 15883 15884 15885 15886 15887
15888 15889 15890 15891 15892 15893 15894 15895 15896 15897 15898 15899 15900 15901 15902
15903 15904 15905 15906 15907 15908 15909 15910 15911 15912 15913 15914 15915 15916 15917
15918 15919 15920 15921 15922 15923 15924 15925 15926 15927 15928 15929 15930 15931 15932
15933 15934 15935 15936 15937 15938 15939 15940 15941 15942 15943 15944 15945 15946 15947
15948 15949 15950 15951 15952 15953 15954 15955 15956 15957 15958 15959 15960 15961 15962
15963 15964 15965 15966 15967 15968 15969 15970 15971 15972 15973 15974 15975 15976 15977
15978 15979 15980 15981 15982 15983 15984 15985 15986 15987 15988 15989 15990 15991 15992
15993 15994 15995 15996 15997 15998 15999 16000 16001 16002 16003 16004 16005 16006 16007
16008 16009 16010 16011 16012 16013 16014 16015 16016 16017 16018 16019 16020 16021 16022
16023 16024 16025 16026 16027 16028 16029 16030 16031 16032 16033 16034 16035 16036 16037
16038 16039 16040 16041 16042 16043 16044 16045 16046 16047 16048 16049 16050 16051 16052
16053 16054 16055 16056 16057 16058 16059 16060 16061 16062 16063 16064 16065 16066 16067
16068 16069 16070 16071 16072 16073 16074 16075 16076 16077 16078 16079 16080 16081 16082
16083 16084 16085 16086 16087 16088 16089 16090 16091 16092 16093 16094 16095 16096 16097
16098 16099 16100 16101 16102 16103 16104 16105 16106 16107 16108 16109 16110 16111 16112
16113 16114 16115 16116 16117 16118 16119 16120 16121 16122 16123 16124 16125 16126 16127
16128 16129 16130 16131 16132 16133 16134 16135 16136 16137 16138 16139 16140 16141 16142
16143 16144 16145 16146 16147 16148 16149 16150 16151 16152 16153 16154 16155 16156 16157
16158 16159 16160 16161 16162 16163 16164 16165 16166 16167 16168 16169 16170 16171 16172
16173 16174 16175 16176 16177 16178 16179 16180 16181 16182 16183 16184 16185 16186 16187
16188 16189 16190 16191 16192 16193 16194 16195 16196 16197 16198 16199 16200 16201 16202
16203 16204 16205 16206 16207 16208 16209 16210 16211 16212 16213 16214 16215 16216 16217
16218 16219 16220 16221 16222 16223 16224 16225 16226 16227 16228 16229 16230 16231 16232
16233 16234 16235 16236 16237 16238 16239 16240 16241 16242 16243 16244 16245 16246 16247
16248 16249 16250 16251 16252 16253 16254 16255 16256 16257 16258 16259 16260 16261 16262
16263 16264 16265 16266 16267 16268 16269 16270 16271 16272 16273 16274 16275 16276 16277
16278 16279 16280 16281 16282 16283 16284 16285 16286 16287 16288 16289 16290 16291 16292
16293 16294 16295 16296 16297 16298 16299 16300 16301 16302 16303 16304 16305 16306 16307
16308 16309 16310 16311 16312 16313 16314 16315 16316 16317 16318 16319 16320 16321 16322
16323 16324 16325 16326 16327 16328 16329 16330 16331 16332 16333 16334 16335 16336 16337
16338 16339 16340 16341 16342 16343 16344 16345 16346 16347 16348 16349 16350 16351 16352
16353 16354 16355 16356 16357 16358 16359 16360 16361 16362 16363 16364 16365 16366 16367
16368 16369 16370 16371 16372 16373 16374 16375 16376 16377 16378 16379 16380 16381 16382
16383 16384 16385 16386 16387 16388 16389 16390 16391 16392 16393 16394 16395 16396 16397
16398 16399 16400 16401 16402 16403 16404 16405 16406 16407 16408 16409 16410 16411 16412
16413 16414 16415 16416 16417 16418 16419 16420 16421 16422 16423 16424 16425 16426 16427
16428 16429 16430 16431 16432 16433 16434 16435 16436 16437 16438 16439 16440 16441 16442
16443 16444 16445 16446 16447 16448 16449 16450 16451 16452 16453 16454 16455 16456 16457
16458 16459 16460 16461 16462 16463 16464 16465 16466 16467 16468 16469 16470 16471 16472
16473 16474 16475 16476 16477 16478 16479 16480 16481 16482 16483 16484 16485 16486 16487
16488 16489 16490 16491 16492 16493 16494 16495 16496 16497 16498 16499 16500 16501 16502
16503 16504 16505 16506 16507 16508 16509 16510 16511 16512 16513 16514 16515 16516 16517
16518 16519 16520 16521 16522 16523 16524 16525 16526 16527 16528 16529 16530 16531 16532
16533 16534 16535 16536 16537 16538 16539 16540 16541 16542 16543 16544 16545 16546 16547
16548 16549 16550 16551 16552 16553 16554 16555 16556 16557 16558 16559 16560 16561 16562
16563 16564 16565 16566 16567 16568 16569 16570 16571 16572 16573 16574 16575 16576 16577
16578 16579 16580 16581 16582 16583 16584 16585 16586 16587 16588 16589 16590 16591 16592
16593 16594 16595 16596 16597 16598 16599 16600 16601 16602 16603 16604 16605 16606 16607
16608 16609 16610 16611 16612 16613 16614 16615 16616 16617 16618 16619 16620 16621 16622
16623 16624 16625 16626 16627 16628 16629 16630 16631 16632 16633 16634 16635 16636 16637
16638 16639 16640 16641 16642 16643 16644 16645 16646 16647 16648 16649 16650 16651 16652
16653 16654 16655 16656 16657 16658 16659 16660 16661 16662 16663 16664 16665 16666 16667
16668 16669 16670 16671 16672 16673 16674 16675 16676 16677 16678 16679 16680 16681 16682
16683 16684 16685 16686 16687 16688 16689 16690 16691 16692 16693 16694 16695 16696 16697
16698 16699 16700 16701 16702 16703 16704 16705 16706 16707 16708 16709 16710 16711 16712
16713 16714 16715 16716 16717 16718 16719 16720 16721 16722 16723 16724 16725 16726 16727
16728 16729 16730 16731 16732 16733 16734 16735 16736 16737 16738 16739 16740 16741 16742
16743 16744 16745 16746 16747 16748 16749 16750 16751 16752 16753 16754 16755 16756 16757
16758 16759 16760 16761 16762 16763 16764 16765 16766 16767 16768 16769 16770 16771 16772
16773 16774 16775 16776 16777 16778 16779 16780 16781 16782 16783 16784 16785 16786 16787
16788 16789 16790 16791 16792 16793 16794 16795 16796 16797 16798 16799 16800 16801 16802
16803 16804 16805 16806 16807 16808 16809 16810 16811 16812 16813 16814 16815 16816 16817
16818 16819 16820 16821 16822 16823 16824 16825 16826 16827 16828 16829 16830 16831 16832
16833 16834 16835 16836 16837 16838 16839 16840 16841 16842 16843 16844 16845 16846 16847
16848 16849 16850 16851 16852 16853 16854 16855 16856 16857 16858 16859 16860 16861 16862
16863 16864 16865 16866 16867 16868 16869 16870 16871 16872 16873 16874 16875 16876 16877
16878 16879 16880 16881 16882 16883 16884 16885 16886 16887 16888 16889 16890 16891 16892
16893 16894 16895 16896 16897 16898 16899 16900 16901 16902 16903 16904 16905 16906 16907
16908 16909 16910 16911 16912 16913 16914 16915 16916 16917 16918 16919 16920 16921 16922
16923 16924 16925 16926 16927 16928 16929 16930 16931 16932 16933 16934 16935 16936 16937
16938 16939 16940 16941 16942 16943 16944 16945 16946 16947 16948 16949 16950 16951 16952
16953 16954 16955 16956 16957 16958 16959 16960 16961 16962 16963 16964 16965 16966 16967
16968 16969 16970 16971 16972 16973 16974 16975 16976 16977 16978 16979 16980 16981 16982
16983 16984 16985 16986 16987 16988 16989 16990 16991 16992 16993 16994 16995 16996 16997
16998 16999 17000 17001 17002 17003 17004 17005 17006 17007 17008 17009 17010 17011 17012
17013 17014 17015 17016 17017 17018 17019 17020 17021 17022 17023 17024 17025 17026 17027
17028 17029 17030 17031 17032 17033 17034 17035 17036 17037 17038 17039 17040 17041 17042
17043 17044 17045 17046 17047 17048 17049 17050 17051 17052 17053 17054 17055 17056 17057
17058 17059 17060 17061 17062 17063 17064 17065 17066 17067 17068 17069 17070 17071 17072
17073 17074 17075 17076 17077 17078 17079 17080 17081 17082 17083 17084 17085 17086 17087
17088 17089 17090 17091 17092 17093 17094 17095 17096 17097 17098 17099 17100 17101 17102
17103 17104 17105 17106 17107 17108 17109 17110 17111 17112 17113 17114 17115 17116 17117
17118 17119 17120 17121 17122 17123 17124 17125 17126 17127 17128 17129 17130 17131 17132
17133 17134 17135 17136 17137 17138 17139 17140 17141 17142 17143 17144 17145 17146 17147
17148 17149 17150 17151 17152 17153 17154 17155 17156 17157 17158 17159 17160 17161 17162
17163 17164 17165 17166 17167 17168 17169 17170 17171 17172 17173 17174 17175 17176 17177
17178 17179 17180 17181 17182 17183 17184 17185 17186 17187 17188 17189 17190 17191 17192
17193 17194 17195 17196 17197 17198 17199 17200 17201 17202 17203 17204 17205 17206 17207
17208 17209 17210 17211 17212 17213 17214 17215 17216 17217 17218 17219 17220 17221 17222
17223 17224 17225 17226 17227 17228 17229 17230 17231 17232 17233 17234 17235 17236 17237
17238 17239 17240 17241 17242 17243 17244 17245 17246 17247 17248 17249 17250 17251 17252
17253 17254 17255 17256 17257 17258 17259 17260 17261 17262 17263 17264 17265 17266 17267
17268 17269 17270 17271 17272 17273 17274 17275 17276 17277 17278 17279 17280 17281 17282
17283 17284 17285 17286 17287 17288 17289 17290 17291 17292 17293 17294 17295 17296 17297
17298 17299 17300 17301 17302 17303 17304 17305 17306 17307 17308 17309 17310 17311 17312
17313 17314 17315 17316 17317 17318 17319 17320 17321 17322 17323 17324 17325 17326 17327
17328 17329 17330 17331 17332 17333 17334 17335 17336 17337 17338 17339 17340 17341 17342
17343 17344 17345 17346 17347 17348 17349 17350 17351 17352 17353 17354 17355 17356 17357
17358 17359 17360 17361 17362 17363 17364 17365 17366 17367 17368 17369 17370 17371 17372
17373 17374 17375 17376 17377 17378 17379 17380 17381 17382 17383 17384 17385 17386 17387
17388 17389 17390 17391 17392 17393 17394 17395 17396 17397 17398 17399 17400 17401 17402
17403 17404 17405 17406 17407 17408 17409 17410 17411 17412 17413 17414 17415 17416 17417
17418 17419 17420 17421 17422 17423 17424 17425 17426 17427 17428 17429 17430 17431 17432
17433 17434 17435 17436 17437 17438 17439 17440 17441 17442 17443 17444 17445 17446 17447
17448 17449 17450 17451 17452 17453 17454 17455 17456 17457 17458 17459 17460 17461 17462
17463 17464 17465 17466 17467 17468 17469 17470 17471 17472 17473 17474 17475 17476 17477
17478 17479 17480 17481 17482 17483 17484 17485 17486 17487 17488 17489 17490 17491 17492
17493 17494 17495 17496 17497 17498 17499 17500 17501 17502 17503 17504 17505 17506 17507
17508 17509 17510 17511 17512 17513 17514 17515 17516 17517 17518 17519 17520 17521 17522
17523 17524 17525 17526 17527 17528 17529 17530 17531 17532 17533 17534 17535 17536 17537
17538 17539 17540 17541 17542 17543 17544 17545 17546 17547 17548 17549 17550 17551 17552
17553 17554 17555 17556 17557 17558 17559 17560 17561 17562 17563 17564 17565 17566 17567
17568 17569 17570 17571 17572 17573 17574 17575 17576 17577 17578 17579 17580 17581 17582
[truncated: 843,921 more chars]
