# Supplementary material for: Redox Potentials of Disulfide Bonds in LOXL2 Studied by Nonequilibrium Alchemical Simulation
Source: Front Chem. 2021 Dec 14;9:797036. doi: 10.3389/fchem.2021.797036 (PMC8713139; doi:10.3389/fchem.2021.797036)
Supplement: Supplementary file 2 [file DataSheet2.ZIP › Raw Date for Redox potential LOXL2-797036/Input files/663x685/salted.gro]

Gromacs Runs On Most of All Computer Systems in water
42199
  547ALA      N    1   6.262   4.256   4.240
  547ALA     H1    2   6.323   4.333   4.220
  547ALA     H2    3   6.245   4.252   4.338
  547ALA     H3    4   6.304   4.171   4.210
  547ALA     CA    5   6.135   4.275   4.170
  547ALA     HA    6   6.096   4.361   4.202
  547ALA     CB    7   6.156   4.284   4.017
  547ALA    HB1    8   6.068   4.297   3.972
  547ALA    HB2    9   6.216   4.361   3.996
  547ALA    HB3   10   6.198   4.199   3.985
  547ALA      C   11   6.046   4.157   4.203
  547ALA      O   12   6.098   4.049   4.236
  548PRO      N   13   5.913   4.175   4.194
  548PRO     CD   14   5.843   4.300   4.162
  548PRO    HD1   15   5.873   4.336   4.073
  548PRO    HD2   16   5.859   4.369   4.233
  548PRO     CA   17   5.820   4.065   4.221
  548PRO     HA   18   5.850   4.008   4.299
  548PRO     CB   19   5.687   4.136   4.245
  548PRO    HB1   20   5.610   4.079   4.216
  548PRO    HB2   21   5.676   4.160   4.342
  548PRO     CG   22   5.700   4.261   4.158
  548PRO    HG1   23   5.672   4.241   4.064
  548PRO    HG2   24   5.643   4.335   4.194
  548PRO      C   25   5.812   3.975   4.099
  548PRO      O   26   5.859   4.009   3.992
  549ASP      N   27   5.750   3.858   4.116
  549ASP     HN   28   5.721   3.830   4.207
  549ASP     CA   29   5.726   3.771   4.001
  549ASP     HA   30   5.719   3.830   3.921
  549ASP     CB   31   5.843   3.674   3.978
  549ASP    HB1   32   5.923   3.726   3.949
  549ASP    HB2   33   5.863   3.627   4.064
  549ASP     CG   34   5.814   3.567   3.871
  549ASP    OD1   35   5.715   3.580   3.792
  549ASP    OD2   36   5.888   3.467   3.871
  549ASP      C   37   5.596   3.696   4.023
  549ASP      O   38   5.593   3.600   4.101
  550LEU      N   39   5.491   3.739   3.952
  550LEU     HN   40   5.505   3.815   3.889
  550LEU     CA   41   5.358   3.680   3.961
  550LEU     HA   42   5.349   3.653   4.057
  550LEU     CB   43   5.251   3.781   3.920
  550LEU    HB1   44   5.267   3.805   3.824
  550LEU    HB2   45   5.162   3.738   3.930
  550LEU     CG   46   5.247   3.912   4.000
  550LEU     HG   47   5.328   3.969   3.983
  550LEU    CD1   48   5.128   3.986   3.958
  550LEU   HD11   49   5.123   4.073   4.009
  550LEU   HD12   50   5.133   4.006   3.860
  550LEU   HD13   51   5.046   3.932   3.978
  550LEU    CD2   52   5.242   3.882   4.145
  550LEU   HD21   53   5.240   3.968   4.196
  550LEU   HD22   54   5.160   3.829   4.165
  550LEU   HD23   55   5.323   3.830   4.171
  550LEU      C   56   5.344   3.558   3.871
  550LEU      O   57   5.392   3.557   3.757
  551VAL      N   58   5.279   3.455   3.924
  551VAL     HN   59   5.249   3.462   4.019
  551VAL     CA   60   5.248   3.332   3.851
  551VAL     HA   61   5.265   3.354   3.755
  551VAL     CB   62   5.335   3.213   3.893
  551VAL     HB   63   5.281   3.142   3.939
  551VAL    CG1   64   5.393   3.148   3.773
  551VAL   HG11   65   5.450   3.070   3.802
  551VAL   HG12   66   5.320   3.115   3.713
  551VAL   HG13   67   5.450   3.213   3.724
  551VAL    CG2   68   5.434   3.254   3.993
  551VAL   HG21   69   5.490   3.175   4.019
  551VAL   HG22   70   5.493   3.325   3.954
  551VAL   HG23   71   5.387   3.290   4.073
  551VAL      C   72   5.105   3.296   3.882
  551VAL      O   73   5.063   3.307   3.998
  552LEU      N   74   5.033   3.247   3.783
  552LEU     HN   75   5.068   3.249   3.690
  552LEU     CA   76   4.901   3.191   3.810
  552LEU     HA   77   4.858   3.244   3.884
  552LEU     CB   78   4.814   3.204   3.684
  552LEU    HB1   79   4.831   3.297   3.650
  552LEU    HB2   80   4.850   3.137   3.620
  552LEU     CG   81   4.662   3.187   3.678
  552LEU     HG   82   4.623   3.225   3.594
  552LEU    CD1   83   4.636   3.044   3.678
  552LEU   HD11   84   4.538   3.028   3.673
  552LEU   HD12   85   4.680   3.002   3.598
  552LEU   HD13   86   4.673   3.004   3.762
  552LEU    CD2   87   4.595   3.256   3.796
  552LEU   HD21   88   4.495   3.244   3.790
  552LEU   HD22   89   4.628   3.216   3.882
  552LEU   HD23   90   4.616   3.354   3.795
  552LEU      C   91   4.918   3.045   3.852
  552LEU      O   92   5.018   2.981   3.815
  553ASN      N   93   4.825   2.992   3.934
  553ASN     HN   94   4.750   3.049   3.966
  553ASN     CA   95   4.833   2.851   3.980
  553ASN     HA   96   4.929   2.824   3.978
  553ASN     CB   97   4.784   2.835   4.123
  553ASN    HB1   98   4.829   2.904   4.179
  553ASN    HB2   99   4.685   2.849   4.125
  553ASN     CG  100   4.817   2.694   4.180
  553ASN    OD1  101   4.750   2.593   4.151
  553ASN    ND2  102   4.922   2.688   4.261
  553ASN   HD21  103   4.974   2.770   4.281
  553ASN   HD22  104   4.949   2.600   4.301
  553ASN      C  105   4.748   2.767   3.884
  553ASN      O  106   4.625   2.761   3.897
  554ALA      N  107   4.816   2.701   3.789
  554ALA     HN  108   4.916   2.701   3.791
  554ALA     CA  109   4.748   2.629   3.681
  554ALA     HA  110   4.681   2.694   3.643
  554ALA     CB  111   4.851   2.589   3.575
  554ALA    HB1  112   4.805   2.540   3.501
  554ALA    HB2  113   4.895   2.671   3.539
  554ALA    HB3  114   4.920   2.530   3.617
  554ALA      C  115   4.672   2.507   3.733
  554ALA      O  116   4.556   2.482   3.692
  555GLU      N  117   4.733   2.429   3.824
  555GLU     HN  118   4.826   2.449   3.855
  555GLU     CA  119   4.661   2.313   3.877
  555GLU     HA  120   4.654   2.250   3.799
  555GLU     CB  121   4.736   2.246   3.993
  555GLU    HB1  122   4.717   2.299   4.076
  555GLU    HB2  123   4.700   2.154   4.003
  555GLU     CG  124   4.888   2.236   3.980
  555GLU    HG1  125   4.918   2.153   4.028
  555GLU    HG2  126   4.911   2.228   3.883
  555GLU     CD  127   4.963   2.358   4.040
  555GLU    OE1  128   4.970   2.462   3.969
  555GLU    OE2  129   5.012   2.349   4.157
  555GLU      C  130   4.524   2.355   3.927
  555GLU      O  131   4.426   2.279   3.914
  556MET      N  132   4.513   2.479   3.978
  556MET     HN  133   4.589   2.543   3.968
  556MET     CA  134   4.393   2.519   4.048
  556MET     HA  135   4.361   2.436   4.094
  556MET     CB  136   4.425   2.627   4.151
  556MET    HB1  137   4.489   2.590   4.217
  556MET    HB2  138   4.466   2.705   4.103
  556MET     CG  139   4.297   2.675   4.224
  556MET    HG1  140   4.297   2.774   4.215
  556MET    HG2  141   4.221   2.636   4.171
  556MET     SD  142   4.291   2.621   4.398
  556MET     CE  143   4.468   2.651   4.439
  556MET    HE1  144   4.485   2.627   4.534
  556MET    HE2  145   4.525   2.596   4.379
  556MET    HE3  146   4.489   2.748   4.425
  556MET      C  147   4.284   2.567   3.953
  556MET      O  148   4.165   2.542   3.979
  557VAL      N  149   4.318   2.636   3.843
  557VAL     HN  150   4.413   2.663   3.823
  557VAL     CA  151   4.206   2.670   3.756
  557VAL     HA  152   4.138   2.711   3.816
  557VAL     CB  153   4.239   2.773   3.647
  557VAL     HB  154   4.169   2.845   3.646
  557VAL    CG1  155   4.370   2.844   3.678
  557VAL   HG11  156   4.389   2.911   3.606
  557VAL   HG12  157   4.363   2.891   3.766
  557VAL   HG13  158   4.444   2.777   3.682
  557VAL    CG2  159   4.237   2.707   3.508
  557VAL   HG21  160   4.258   2.775   3.438
  557VAL   HG22  161   4.305   2.634   3.505
  557VAL   HG23  162   4.146   2.668   3.491
  557VAL      C  163   4.156   2.541   3.697
  557VAL      O  164   4.036   2.529   3.666
  558GLN      N  165   4.244   2.441   3.688
  558GLN     HN  166   4.340   2.459   3.710
  558GLN     CA  167   4.203   2.307   3.647
  558GLN     HA  168   4.156   2.319   3.560
  558GLN     CB  169   4.327   2.221   3.632
  558GLN    HB1  170   4.378   2.251   3.551
  558GLN    HB2  171   4.385   2.232   3.713
  558GLN     CG  172   4.301   2.075   3.616
  558GLN    HG1  173   4.377   2.023   3.655
  558GLN    HG2  174   4.216   2.052   3.663
  558GLN     CD  175   4.287   2.040   3.473
  558GLN    OE1  176   4.386   2.040   3.398
  558GLN    NE2  177   4.165   2.012   3.433
  558GLN   HE21  178   4.089   2.015   3.497
  558GLN   HE22  179   4.148   1.987   3.337
  558GLN      C  180   4.105   2.244   3.746
  558GLN      O  181   4.000   2.193   3.707
  559GLN      N  182   4.139   2.244   3.876
  559GLN     HN  183   4.223   2.289   3.906
  559GLN     CA  184   4.054   2.178   3.976
  559GLN     HA  185   4.037   2.089   3.936
  559GLN     CB  186   4.125   2.168   4.112
  559GLN    HB1  187   4.140   2.260   4.146
  559GLN    HB2  188   4.064   2.119   4.175
  559GLN     CG  189   4.259   2.095   4.113
  559GLN    HG1  190   4.242   1.997   4.115
  559GLN    HG2  191   4.309   2.119   4.029
  559GLN     CD  192   4.344   2.135   4.234
  559GLN    OE1  193   4.296   2.204   4.326
  559GLN    NE2  194   4.470   2.092   4.235
  559GLN   HE21  195   4.505   2.037   4.159
  559GLN   HE22  196   4.530   2.115   4.312
  559GLN      C  197   3.923   2.252   3.999
  559GLN      O  198   3.825   2.189   4.043
  560THR      N  199   3.918   2.385   3.974
  560THR     HN  200   3.993   2.427   3.923
  560THR     CA  201   3.807   2.468   4.020
  560THR     HA  202   3.760   2.405   4.082
  560THR     CB  203   3.856   2.596   4.089
  560THR     HB  204   3.777   2.652   4.113
  560THR    OG1  205   3.932   2.671   3.995
  560THR    HG1  206   3.965   2.755   4.038
  560THR    CG2  207   3.940   2.570   4.217
  560THR   HG21  208   3.969   2.657   4.256
  560THR   HG22  209   3.886   2.519   4.283
  560THR   HG23  210   4.021   2.516   4.193
  560THR      C  211   3.711   2.510   3.908
  560THR      O  212   3.627   2.596   3.932
  561THR      N  213   3.720   2.452   3.788
  561THR     HN  214   3.782   2.375   3.775
  561THR     CA  215   3.640   2.500   3.674
  561THR     HA  216   3.629   2.598   3.693
  561THR     CB  217   3.714   2.478   3.541
  561THR     HB  218   3.747   2.384   3.534
  561THR    OG1  219   3.834   2.556   3.534
  561THR    HG1  220   3.879   2.540   3.446
  561THR    CG2  221   3.618   2.516   3.426
  561THR   HG21  222   3.665   2.502   3.338
  561THR   HG22  223   3.537   2.458   3.429
  561THR   HG23  224   3.591   2.611   3.434
  561THR      C  225   3.505   2.428   3.668
  561THR      O  226   3.499   2.305   3.669
  562TYR      N  227   3.397   2.506   3.655
  562TYR     HN  228   3.405   2.605   3.666
  562TYR     CA  229   3.265   2.448   3.626
  562TYR     HA  230   3.283   2.366   3.572
  562TYR     CB  231   3.189   2.410   3.754
  562TYR    HB1  232   3.095   2.388   3.729
  562TYR    HB2  233   3.233   2.330   3.794
  562TYR     CG  234   3.186   2.520   3.859
  562TYR    CD1  235   3.300   2.550   3.934
  562TYR    HD1  236   3.384   2.500   3.916
  562TYR    CE1  237   3.297   2.646   4.032
  562TYR    HE1  238   3.379   2.664   4.086
  562TYR     CZ  239   3.182   2.718   4.055
  562TYR     OH  240   3.182   2.813   4.153
  562TYR     HH  241   3.092   2.857   4.158
  562TYR    CD2  242   3.070   2.592   3.884
  562TYR    HD2  243   2.987   2.572   3.831
  562TYR    CE2  244   3.067   2.691   3.983
  562TYR    HE2  245   2.983   2.742   4.002
  562TYR      C  246   3.183   2.549   3.549
  562TYR      O  247   3.217   2.667   3.543
  563LEU      N  248   3.070   2.503   3.496
  563LEU     HN  249   3.053   2.404   3.495
  563LEU     CA  250   2.969   2.592   3.438
  563LEU     HA  251   3.019   2.676   3.418
  563LEU     CB  252   2.908   2.536   3.309
  563LEU    HB1  253   2.848   2.460   3.334
  563LEU    HB2  254   2.854   2.609   3.267
  563LEU     CG  255   3.012   2.486   3.207
  563LEU     HG  256   3.047   2.397   3.237
  563LEU    CD1  257   2.951   2.464   3.073
  563LEU   HD11  258   3.021   2.432   3.009
  563LEU   HD12  259   2.878   2.396   3.080
  563LEU   HD13  260   2.912   2.550   3.039
  563LEU    CD2  261   3.128   2.584   3.196
  563LEU   HD21  262   3.194   2.550   3.130
  563LEU   HD22  263   3.094   2.673   3.166
  563LEU   HD23  264   3.172   2.593   3.285
  563LEU      C  265   2.860   2.617   3.540
  563LEU      O  266   2.825   2.529   3.619
  564GLU      N  267   2.809   2.739   3.538
  564GLU     HN  268   2.857   2.810   3.487
  564GLU     CA  269   2.686   2.775   3.607
  564GLU     HA  270   2.640   2.689   3.633
  564GLU     CB  271   2.715   2.857   3.732
  564GLU    HB1  272   2.766   2.801   3.797
  564GLU    HB2  273   2.769   2.937   3.707
  564GLU     CG  274   2.590   2.907   3.803
  564GLU    HG1  275   2.534   2.956   3.737
  564GLU    HG2  276   2.540   2.827   3.837
  564GLU     CD  277   2.622   2.999   3.921
  564GLU    OE1  278   2.527   3.037   3.994
  564GLU    OE2  279   2.741   3.035   3.941
  564GLU      C  280   2.602   2.856   3.511
  564GLU      O  281   2.655   2.945   3.445
  565ASP      N  282   2.472   2.828   3.497
  565ASP     HN  283   2.436   2.740   3.529
  565ASP     CA  284   2.383   2.925   3.434
  565ASP     HA  285   2.442   2.983   3.378
  565ASP     CB  286   2.280   2.868   3.336
  565ASP    HB1  287   2.188   2.876   3.376
  565ASP    HB2  288   2.284   2.918   3.250
  565ASP     CG  289   2.301   2.726   3.305
  565ASP    OD1  290   2.293   2.647   3.401
  565ASP    OD2  291   2.320   2.694   3.187
  565ASP      C  292   2.311   2.997   3.547
  565ASP      O  293   2.234   2.936   3.621
  566ARG      N  294   2.339   3.127   3.558
  566ARG     HN  295   2.391   3.170   3.484
  566ARG     CA  296   2.298   3.210   3.668
  566ARG     HA  297   2.274   3.149   3.744
  566ARG     CB  298   2.413   3.301   3.711
  566ARG    HB1  299   2.493   3.283   3.652
  566ARG    HB2  300   2.385   3.397   3.700
  566ARG     CG  301   2.456   3.283   3.850
  566ARG    HG1  302   2.376   3.296   3.908
  566ARG    HG2  303   2.489   3.188   3.859
  566ARG     CD  304   2.567   3.379   3.891
  566ARG    HD1  305   2.654   3.329   3.898
  566ARG    HD2  306   2.576   3.451   3.822
  566ARG     NE  307   2.547   3.446   4.020
  566ARG     HE  308   2.556   3.545   4.021
  566ARG     CZ  309   2.518   3.387   4.137
  566ARG    NH1  310   2.498   3.254   4.146
  566ARG   HH11  311   2.505   3.197   4.064
  566ARG   HH12  312   2.476   3.213   4.234
  566ARG    NH2  313   2.501   3.463   4.248
  566ARG   HH21  314   2.510   3.562   4.242
  566ARG   HH22  315   2.479   3.419   4.335
  566ARG      C  316   2.179   3.292   3.625
  566ARG      O  317   2.186   3.364   3.523
  567PRO      N  318   2.066   3.283   3.695
  567PRO     CD  319   2.035   3.195   3.808
  567PRO    HD1  320   2.116   3.176   3.863
  567PRO    HD2  321   1.994   3.109   3.777
  567PRO     CA  322   1.954   3.371   3.662
  567PRO     HA  323   1.915   3.352   3.572
  567PRO     CB  324   1.854   3.347   3.777
  567PRO    HB1  325   1.818   3.433   3.812
  567PRO    HB2  326   1.779   3.288   3.747
  567PRO     CG  327   1.938   3.277   3.882
  567PRO    HG1  328   1.986   3.344   3.939
  567PRO    HG2  329   1.881   3.219   3.940
  567PRO      C  330   2.005   3.513   3.662
  567PRO      O  331   2.095   3.545   3.739
  568MET      N  332   1.953   3.599   3.573
  568MET     HN  333   1.885   3.568   3.507
  568MET     CA  334   1.997   3.739   3.576
  568MET     HA  335   2.096   3.728   3.568
  568MET     CB  336   1.940   3.822   3.462
  568MET    HB1  337   1.844   3.796   3.448
  568MET    HB2  338   1.945   3.919   3.487
  568MET     CG  339   2.010   3.805   3.333
  568MET    HG1  340   2.026   3.707   3.324
  568MET    HG2  341   1.945   3.835   3.263
  568MET     SD  342   2.161   3.901   3.333
  568MET     CE  343   2.098   4.058   3.391
  568MET    HE1  344   2.173   4.124   3.396
  568MET    HE2  345   2.029   4.092   3.327
  568MET    HE3  346   2.057   4.046   3.481
  568MET      C  347   1.961   3.810   3.705
  568MET      O  348   2.018   3.916   3.731
  569PHE      N  349   1.871   3.758   3.786
  569PHE     HN  350   1.834   3.666   3.775
  569PHE     CA  351   1.830   3.847   3.893
  569PHE     HA  352   1.824   3.938   3.852
  569PHE     CB  353   1.691   3.806   3.945
  569PHE    HB1  354   1.649   3.885   3.989
  569PHE    HB2  355   1.634   3.779   3.867
  569PHE     CG  356   1.690   3.694   4.042
  569PHE    CD1  357   1.691   3.561   3.998
  569PHE    HD1  358   1.694   3.542   3.900
  569PHE    CE1  359   1.689   3.456   4.088
  569PHE    HE1  360   1.692   3.362   4.055
  569PHE     CZ  361   1.683   3.483   4.224
  569PHE     HZ  362   1.681   3.408   4.290
  569PHE    CD2  363   1.681   3.721   4.178
  569PHE    HD2  364   1.676   3.815   4.210
  569PHE    CE2  365   1.679   3.617   4.269
  569PHE    HE2  366   1.674   3.636   4.367
  569PHE      C  367   1.935   3.854   4.003
  569PHE      O  368   1.932   3.948   4.083
  570LEU      N  369   2.032   3.762   3.998
  570LEU     HN  370   2.026   3.691   3.928
  570LEU     CA  371   2.146   3.760   4.090
  570LEU     HA  372   2.113   3.813   4.167
  570LEU     CB  373   2.181   3.616   4.128
  570LEU    HB1  374   2.209   3.569   4.044
  570LEU    HB2  375   2.258   3.621   4.191
  570LEU     CG  376   2.075   3.528   4.195
  570LEU     HG  377   1.999   3.515   4.130
  570LEU    CD1  378   2.133   3.392   4.228
  570LEU   HD11  379   2.063   3.336   4.272
  570LEU   HD12  380   2.164   3.347   4.144
  570LEU   HD13  381   2.210   3.403   4.291
  570LEU    CD2  382   2.019   3.595   4.319
  570LEU   HD21  383   1.950   3.535   4.361
  570LEU   HD22  384   2.093   3.610   4.384
  570LEU   HD23  385   1.977   3.682   4.294
  570LEU      C  386   2.272   3.828   4.033
  570LEU      O  387   2.370   3.843   4.105
  571LEU      N  388   2.268   3.867   3.906
  571LEU     HN  389   2.184   3.852   3.855
  571LEU     CA  390   2.381   3.929   3.840
  571LEU     HA  391   2.459   3.914   3.899
  571LEU     CB  392   2.402   3.863   3.703
  571LEU    HB1  393   2.317   3.868   3.651
  571LEU    HB2  394   2.475   3.912   3.654
  571LEU     CG  395   2.442   3.718   3.721
  571LEU     HG  396   2.373   3.668   3.773
  571LEU    CD1  397   2.451   3.649   3.589
  571LEU   HD11  398   2.477   3.554   3.603
  571LEU   HD12  399   2.362   3.653   3.544
  571LEU   HD13  400   2.519   3.695   3.533
  571LEU    CD2  401   2.577   3.715   3.790
  571LEU   HD21  402   2.606   3.621   3.803
  571LEU   HD22  403   2.644   3.764   3.734
  571LEU   HD23  404   2.569   3.760   3.879
  571LEU      C  405   2.361   4.079   3.825
  571LEU      O  406   2.425   4.142   3.741
  572GLN      N  407   2.270   4.136   3.903
  572GLN     HN  408   2.217   4.081   3.968
  572GLN     CA  409   2.248   4.279   3.893
  572GLN     HA  410   2.219   4.298   3.799
  572GLN     CB  411   2.137   4.322   3.988
  572GLN    HB1  412   2.069   4.249   3.994
  572GLN    HB2  413   2.176   4.338   4.079
  572GLN     CG  414   2.065   4.447   3.948
  572GLN    HG1  415   2.124   4.500   3.888
  572GLN    HG2  416   1.981   4.422   3.899
  572GLN     CD  417   2.028   4.532   4.069
  572GLN    OE1  418   2.007   4.479   4.179
  572GLN    NE2  419   2.020   4.663   4.050
  572GLN   HE21  420   2.038   4.702   3.960
  572GLN   HE22  421   1.996   4.724   4.126
  572GLN      C  422   2.378   4.354   3.919
  572GLN      O  423   2.428   4.425   3.830
  573CYS      N  424   2.441   4.331   4.036
  573CYS     HN  425   2.396   4.277   4.107
  573CYS     CA  426   2.574   4.387   4.061
  573CYS     HA  427   2.554   4.484   4.069
  573CYS     CB  428   2.640   4.333   4.186
  573CYS    HB1  429   2.572   4.341   4.259
  573CYS    HB2  430   2.658   4.236   4.169
  573CYS     SG  431   2.793   4.430   4.218
  573CYS      C  432   2.672   4.358   3.948
  573CYS      O  433   2.741   4.448   3.899
  574ALA      N  434   2.683   4.230   3.909
  574ALA     HN  435   2.624   4.160   3.948
  574ALA     CA  436   2.784   4.195   3.811
  574ALA     HA  437   2.871   4.225   3.849
  574ALA     CB  438   2.786   4.044   3.789
  574ALA    HB1  439   2.855   4.021   3.721
  574ALA    HB2  440   2.807   3.998   3.876
  574ALA    HB3  441   2.696   4.014   3.757
  574ALA      C  442   2.763   4.269   3.679
  574ALA      O  443   2.860   4.305   3.612
  575MET      N  444   2.637   4.287   3.639
  575MET     HN  445   2.562   4.247   3.692
  575MET     CA  446   2.607   4.363   3.518
  575MET     HA  447   2.650   4.312   3.443
  575MET     CB  448   2.455   4.372   3.498
  575MET    HB1  449   2.410   4.328   3.575
  575MET    HB2  450   2.429   4.469   3.494
  575MET     CG  451   2.406   4.306   3.371
  575MET    HG1  452   2.449   4.216   3.376
  575MET    HG2  453   2.308   4.297   3.389
  575MET     SD  454   2.436   4.385   3.211
  575MET     CE  455   2.614   4.360   3.185
  575MET    HE1  456   2.641   4.400   3.098
  575MET    HE2  457   2.665   4.402   3.260
  575MET    HE3  458   2.633   4.262   3.184
  575MET      C  459   2.667   4.503   3.525
  575MET      O  460   2.744   4.543   3.437
  576GLU      N  461   2.633   4.577   3.631
  576GLU     HN  462   2.579   4.537   3.704
  576GLU     CA  463   2.676   4.717   3.639
  576GLU     HA  464   2.647   4.759   3.553
  576GLU     CB  465   2.608   4.785   3.758
  576GLU    HB1  466   2.581   4.715   3.824
  576GLU    HB2  467   2.674   4.848   3.800
  576GLU     CG  468   2.483   4.866   3.720
  576GLU    HG1  469   2.466   4.855   3.622
  576GLU    HG2  470   2.405   4.830   3.771
  576GLU     CD  471   2.496   5.016   3.751
  576GLU    OE1  472   2.516   5.051   3.869
  576GLU    OE2  473   2.487   5.098   3.656
  576GLU      C  474   2.827   4.728   3.649
  576GLU      O  475   2.885   4.821   3.594
  577GLU      N  476   2.892   4.632   3.716
  577GLU     HN  477   2.841   4.560   3.763
  577GLU     CA  478   3.038   4.632   3.721
  577GLU     HA  479   3.062   4.729   3.725
  577GLU     CB  480   3.087   4.559   3.846
  577GLU    HB1  481   3.019   4.570   3.919
  577GLU    HB2  482   3.098   4.462   3.825
  577GLU     CG  483   3.221   4.614   3.895
  577GLU    HG1  484   3.261   4.548   3.959
  577GLU    HG2  485   3.282   4.626   3.816
  577GLU     CD  486   3.212   4.749   3.968
  577GLU    OE1  487   3.112   4.771   4.040
  577GLU    OE2  488   3.306   4.831   3.953
  577GLU      C  489   3.100   4.572   3.596
  577GLU      O  490   3.220   4.547   3.593
  578ASN      N  491   3.020   4.554   3.491
  578ASN     HN  492   2.922   4.565   3.504
  578ASN     CA  493   3.070   4.517   3.358
  578ASN     HA  494   2.987   4.514   3.303
  578ASN     CB  495   3.167   4.623   3.306
  578ASN    HB1  496   3.195   4.682   3.382
  578ASN    HB2  497   3.247   4.577   3.268
  578ASN     CG  498   3.105   4.708   3.200
  578ASN    OD1  499   3.095   4.665   3.084
  578ASN    ND2  500   3.062   4.830   3.237
  578ASN   HD21  501   3.072   4.860   3.331
  578ASN   HD22  502   3.020   4.890   3.169
  578ASN      C  503   3.136   4.380   3.355
  578ASN      O  504   3.235   4.359   3.284
  579CYS      N  505   3.080   4.283   3.427
  579CYS     HN  506   2.997   4.301   3.479
  579CYS     CA  507   3.140   4.150   3.430
  579CYS     HA  508   3.234   4.164   3.397
  579CYS     CB  509   3.140   4.096   3.573
  579CYS    HB1  510   3.047   4.110   3.607
  579CYS    HB2  511   3.158   3.998   3.565
  579CYS     SG  512   3.268   4.183   3.673
  579CYS      C  513   3.074   4.052   3.334
  579CYS      O  514   3.113   3.935   3.331
  580LEU      N  515   2.979   4.097   3.252
  580LEU     HN  516   2.954   4.194   3.257
  580LEU     CA  517   2.909   4.014   3.157
  580LEU     HA  518   2.940   3.920   3.173
  580LEU     CB  519   2.758   4.024   3.179
  580LEU    HB1  520   2.731   4.120   3.174
  580LEU    HB2  521   2.710   3.972   3.109
  580LEU     CG  522   2.726   3.968   3.317
  580LEU     HG  523   2.777   4.020   3.385
  580LEU    CD1  524   2.578   3.984   3.351
  580LEU   HD11  525   2.561   3.947   3.442
  580LEU   HD12  526   2.554   4.082   3.350
  580LEU   HD13  527   2.523   3.936   3.283
  580LEU    CD2  528   2.766   3.819   3.322
  580LEU   HD21  529   2.745   3.782   3.412
  580LEU   HD22  530   2.715   3.769   3.252
  580LEU   HD23  531   2.864   3.811   3.304
  580LEU      C  532   2.944   4.054   3.014
  580LEU      O  533   2.985   4.167   2.988
  581SER      N  534   2.927   3.960   2.920
  581SER     HN  535   2.904   3.867   2.946
  581SER     CA  536   2.944   3.994   2.779
  581SER     HA  537   3.027   4.049   2.773
  581SER     CB  538   2.961   3.868   2.693
  581SER    HB1  539   2.995   3.893   2.602
  581SER    HB2  540   3.025   3.805   2.737
  581SER     OG  541   2.840   3.798   2.674
  581SER    HG1  542   2.857   3.717   2.618
  581SER      C  543   2.823   4.076   2.732
  581SER      O  544   2.724   4.090   2.805
  582ALA      N  545   2.832   4.128   2.609
  582ALA     HN  546   2.900   4.092   2.545
  582ALA     CA  547   2.743   4.237   2.567
  582ALA     HA  548   2.745   4.303   2.642
  582ALA     CB  549   2.797   4.300   2.439
  582ALA    HB1  550   2.736   4.374   2.410
  582ALA    HB2  551   2.888   4.337   2.455
  582ALA    HB3  552   2.801   4.231   2.367
  582ALA      C  553   2.599   4.190   2.549
  582ALA      O  554   2.504   4.266   2.572
  583SER      N  555   2.580   4.065   2.508
  583SER     HN  556   2.658   4.006   2.488
  583SER     CA  557   2.444   4.013   2.492
  583SER     HA  558   2.402   4.071   2.423
  583SER     CB  559   2.449   3.867   2.445
  583SER    HB1  560   2.357   3.836   2.420
  583SER    HB2  561   2.510   3.857   2.367
  583SER     OG  562   2.496   3.779   2.546
  583SER    HG1  563   2.497   3.685   2.511
  583SER      C  564   2.364   4.025   2.620
  583SER      O  565   2.240   4.027   2.616
  584ALA      N  566   2.430   4.035   2.736
  584ALA     HN  567   2.530   4.033   2.736
  584ALA     CA  568   2.358   4.049   2.861
  584ALA     HA  569   2.299   3.968   2.863
  584ALA     CB  570   2.454   4.051   2.980
  584ALA    HB1  571   2.402   4.060   3.065
  584ALA    HB2  572   2.506   3.965   2.983
  584ALA    HB3  573   2.517   4.128   2.971
  584ALA      C  574   2.269   4.173   2.866
  584ALA      O  575   2.172   4.174   2.941
  585ALA      N  576   2.300   4.276   2.789
  585ALA     HN  577   2.380   4.272   2.729
  585ALA     CA  578   2.216   4.396   2.791
  585ALA     HA  579   2.226   4.434   2.882
  585ALA     CB  580   2.266   4.496   2.686
  585ALA    HB1  581   2.208   4.578   2.688
  585ALA    HB2  582   2.360   4.522   2.706
  585ALA    HB3  583   2.261   4.455   2.595
  585ALA      C  584   2.070   4.360   2.768
  585ALA      O  585   1.982   4.400   2.844
  586GLN      N  586   2.045   4.291   2.658
  586GLN     HN  587   2.118   4.280   2.590
  586GLN     CA  588   1.917   4.229   2.630
  586GLN     HA  589   1.854   4.283   2.686
  586GLN     CB  590   1.883   4.240   2.482
  586GLN    HB1  591   1.806   4.179   2.463
  586GLN    HB2  592   1.856   4.334   2.463
  586GLN     CG  593   1.997   4.203   2.390
  586GLN    HG1  594   2.058   4.141   2.439
  586GLN    HG2  595   1.959   4.156   2.310
  586GLN     CD  596   2.074   4.324   2.345
  586GLN    OE1  597   2.065   4.431   2.405
  586GLN    NE2  598   2.152   4.308   2.239
  586GLN   HE21  599   2.157   4.218   2.195
  586GLN   HE22  600   2.206   4.384   2.205
  586GLN      C  601   1.909   4.085   2.675
  586GLN      O  602   1.909   3.995   2.592
  587THR      N  603   1.902   4.061   2.805
  587THR     HN  604   1.915   4.138   2.868
  587THR     CA  605   1.876   3.929   2.857
  587THR     HA  606   1.844   3.865   2.788
  587THR     CB  607   2.004   3.860   2.913
  587THR     HB  608   2.075   3.929   2.927
  587THR    OG1  609   2.050   3.764   2.819
  587THR    HG1  610   2.132   3.719   2.855
  587THR    CG2  611   1.980   3.787   3.044
  587THR   HG21  612   2.065   3.745   3.075
  587THR   HG22  613   1.947   3.851   3.113
  587THR   HG23  614   1.911   3.716   3.030
  587THR      C  615   1.773   3.963   2.959
  587THR      O  616   1.773   4.072   3.011
  588ASP      N  617   1.684   3.870   2.988
  588ASP     HN  618   1.695   3.777   2.954
  588ASP     CA  619   1.568   3.905   3.069
  588ASP     HA  620   1.546   3.999   3.044
  588ASP     CB  621   1.448   3.815   3.038
  588ASP    HB1  622   1.442   3.744   3.108
  588ASP    HB2  623   1.365   3.871   3.040
  588ASP     CG  624   1.457   3.748   2.901
  588ASP    OD1  625   1.567   3.699   2.867
  588ASP    OD2  626   1.355   3.746   2.828
  588ASP      C  627   1.604   3.898   3.216
  588ASP      O  628   1.638   3.794   3.270
  589PRO      N  629   1.592   4.021   3.283
  589PRO     CD  630   1.558   4.169   3.252
  589PRO    HD1  631   1.460   4.186   3.254
  589PRO    HD2  632   1.595   4.198   3.164
  589PRO     CA  633   1.635   4.016   3.423
  589PRO     HA  634   1.731   3.988   3.424
  589PRO     CB  635   1.599   4.154   3.474
  589PRO    HB1  636   1.503   4.160   3.501
  589PRO    HB2  637   1.657   4.181   3.552
  589PRO     CG  638   1.625   4.242   3.361
  589PRO    HG1  639   1.584   4.332   3.376
  589PRO    HG2  640   1.723   4.252   3.345
  589PRO      C  641   1.561   3.917   3.510
  589PRO      O  642   1.621   3.849   3.591
  590THR      N  643   1.430   3.915   3.498
  590THR     HN  644   1.387   3.979   3.434
  590THR     CA  645   1.347   3.824   3.572
  590THR     HA  646   1.389   3.829   3.662
  590THR     CB  647   1.201   3.872   3.576
  590THR     HB  648   1.195   3.971   3.589
  590THR    OG1  649   1.136   3.812   3.687
  590THR    HG1  650   1.041   3.844   3.690
  590THR    CG2  651   1.131   3.832   3.450
  590THR   HG21  652   1.036   3.864   3.453
  590THR   HG22  653   1.178   3.873   3.372
  590THR   HG23  654   1.133   3.733   3.441
  590THR      C  655   1.357   3.677   3.532
  590THR      O  656   1.348   3.591   3.615
  591THR      N  657   1.371   3.650   3.403
  591THR     HN  658   1.386   3.724   3.338
  591THR     CA  659   1.365   3.512   3.356
  591THR     HA  660   1.349   3.466   3.443
  591THR     CB  661   1.256   3.497   3.250
  591THR     HB  662   1.265   3.411   3.200
  591THR    OG1  663   1.271   3.601   3.153
  591THR    HG1  664   1.200   3.592   3.083
  591THR    CG2  665   1.118   3.506   3.312
  591THR   HG21  666   1.049   3.497   3.241
  591THR   HG22  667   1.107   3.433   3.380
  591THR   HG23  668   1.108   3.595   3.357
  591THR      C  669   1.491   3.453   3.294
  591THR      O  670   1.488   3.341   3.248
  592GLY      N  671   1.600   3.527   3.290
  592GLY     HN  672   1.606   3.608   3.348
  592GLY     CA  673   1.711   3.494   3.203
  592GLY    HA1  674   1.674   3.433   3.133
  592GLY    HA2  675   1.739   3.580   3.161
  592GLY      C  676   1.833   3.429   3.268
  592GLY      O  677   1.854   3.435   3.389
  593TYR      N  678   1.913   3.363   3.181
  593TYR     HN  679   1.882   3.359   3.086
  593TYR     CA  680   2.041   3.298   3.210
  593TYR     HA  681   2.030   3.275   3.307
  593TYR     CB  682   2.072   3.177   3.121
  593TYR    HB1  683   2.068   3.211   3.027
  593TYR    HB2  684   2.166   3.150   3.142
  593TYR     CG  685   1.997   3.047   3.116
  593TYR    CD1  686   1.909   3.007   3.217
  593TYR    HD1  687   1.892   3.066   3.296
  593TYR    CE1  688   1.844   2.882   3.207
  593TYR    HE1  689   1.780   2.852   3.278
  593TYR     CZ  690   1.870   2.799   3.096
  593TYR     OH  691   1.808   2.677   3.084
  593TYR     HH  692   1.838   2.633   3.000
  593TYR    CD2  693   2.021   2.961   3.008
  593TYR    HD2  694   2.085   2.989   2.937
  593TYR    CE2  695   1.958   2.839   2.997
  593TYR    HE2  696   1.977   2.779   2.919
  593TYR      C  697   2.157   3.388   3.174
  593TYR      O  698   2.153   3.457   3.073
  594ARG      N  699   2.268   3.374   3.245
  594ARG     HN  700   2.263   3.357   3.344
  594ARG     CA  701   2.399   3.381   3.180
  594ARG     HA  702   2.382   3.399   3.083
  594ARG     CB  703   2.486   3.494   3.232
  594ARG    HB1  704   2.514   3.471   3.325
  594ARG    HB2  705   2.566   3.501   3.173
  594ARG     CG  706   2.418   3.631   3.236
  594ARG    HG1  707   2.334   3.624   3.290
  594ARG    HG2  708   2.480   3.697   3.279
  594ARG     CD  709   2.381   3.684   3.099
  594ARG    HD1  710   2.298   3.638   3.066
  594ARG    HD2  711   2.364   3.782   3.104
  594ARG     NE  712   2.486   3.661   3.002
  594ARG     HE  713   2.571   3.618   3.033
  594ARG     CZ  714   2.477   3.696   2.875
  594ARG    NH1  715   2.366   3.751   2.831
  594ARG   HH11  716   2.289   3.766   2.893
  594ARG   HH12  717   2.358   3.777   2.735
  594ARG    NH2  718   2.575   3.672   2.791
  594ARG   HH21  719   2.659   3.627   2.823
  594ARG   HH22  720   2.567   3.698   2.695
  594ARG      C  721   2.469   3.249   3.206
  594ARG      O  722   2.458   3.197   3.318
  595ARG      N  723   2.535   3.193   3.105
  595ARG     HN  724   2.526   3.232   3.013
  595ARG     CA  725   2.621   3.077   3.125
  595ARG     HA  726   2.582   3.028   3.203
  595ARG     CB  727   2.618   2.985   3.003
  595ARG    HB1  728   2.525   2.952   2.989
  595ARG    HB2  729   2.649   3.035   2.923
  595ARG     CG  730   2.705   2.867   3.019
  595ARG    HG1  731   2.798   2.891   2.992
  595ARG    HG2  732   2.705   2.839   3.115
  595ARG     CD  733   2.658   2.754   2.936
  595ARG    HD1  734   2.672   2.775   2.839
  595ARG    HD2  735   2.709   2.671   2.960
  595ARG     NE  736   2.516   2.727   2.957
  595ARG     HE  737   2.458   2.802   2.990
  595ARG     CZ  738   2.459   2.609   2.933
  595ARG    NH1  739   2.329   2.591   2.953
  595ARG   HH11  740   2.272   2.667   2.985
  595ARG   HH12  741   2.288   2.502   2.934
  595ARG    NH2  742   2.535   2.509   2.891
  595ARG   HH21  743   2.633   2.523   2.878
  595ARG   HH22  744   2.494   2.420   2.873
  595ARG      C  745   2.764   3.123   3.155
  595ARG      O  746   2.830   3.188   3.074
  596LEU      N  747   2.812   3.086   3.269
  596LEU     HN  748   2.766   3.012   3.318
  596LEU     CA  749   2.929   3.145   3.328
  596LEU     HA  750   2.966   3.214   3.265
  596LEU     CB  751   2.892   3.212   3.462
  596LEU    HB1  752   2.850   3.142   3.520
  596LEU    HB2  753   2.977   3.244   3.505
  596LEU     CG  754   2.798   3.330   3.465
  596LEU     HG  755   2.707   3.296   3.441
  596LEU    CD1  756   2.798   3.397   3.604
  596LEU   HD11  757   2.736   3.475   3.603
  596LEU   HD12  758   2.769   3.330   3.672
  596LEU   HD13  759   2.891   3.428   3.625
  596LEU    CD2  760   2.839   3.431   3.363
  596LEU   HD21  761   2.776   3.509   3.366
  596LEU   HD22  762   2.932   3.463   3.383
  596LEU   HD23  763   2.837   3.390   3.272
  596LEU      C  764   3.027   3.032   3.348
  596LEU      O  765   2.995   2.934   3.416
  597LEU      N  766   3.145   3.044   3.290
  597LEU     HN  767   3.162   3.124   3.232
  597LEU     CA  768   3.251   2.946   3.307
  597LEU     HA  769   3.213   2.855   3.323
  597LEU     CB  770   3.336   2.933   3.180
  597LEU    HB1  771   3.291   2.861   3.127
  597LEU    HB2  772   3.325   3.021   3.133
  597LEU     CG  773   3.486   2.902   3.170
  597LEU     HG  774   3.532   2.990   3.187
  597LEU    CD1  775   3.538   2.813   3.276
  597LEU   HD11  776   3.636   2.798   3.263
  597LEU   HD12  777   3.523   2.855   3.366
  597LEU   HD13  778   3.490   2.725   3.272
  597LEU    CD2  779   3.525   2.844   3.032
  597LEU   HD21  780   3.623   2.825   3.030
  597LEU   HD22  781   3.474   2.759   3.017
  597LEU   HD23  782   3.502   2.910   2.961
  597LEU      C  783   3.329   2.996   3.426
  597LEU      O  784   3.410   3.087   3.412
  598ARG      N  785   3.301   2.941   3.544
  598ARG     HN  786   3.232   2.868   3.549
  598ARG     CA  787   3.367   2.984   3.666
  598ARG     HA  788   3.390   3.080   3.649
  598ARG     CB  789   3.276   2.970   3.787
  598ARG    HB1  790   3.262   2.872   3.801
  598ARG    HB2  791   3.325   3.008   3.865
  598ARG     CG  792   3.136   3.036   3.783
  598ARG    HG1  793   3.143   3.130   3.748
  598ARG    HG2  794   3.074   2.984   3.724
  598ARG     CD  795   3.086   3.037   3.927
  598ARG    HD1  796   3.054   2.946   3.952
  598ARG    HD2  797   3.159   3.065   3.989
  598ARG     NE  798   2.978   3.126   3.950
  598ARG     HE  799   2.887   3.100   3.915
  598ARG     CZ  800   2.988   3.241   4.014
  598ARG    NH1  801   2.877   3.314   4.025
  598ARG   HH11  802   2.791   3.281   3.986
  598ARG   HH12  803   2.881   3.402   4.073
  598ARG    NH2  804   3.106   3.283   4.060
  598ARG   HH21  805   3.188   3.227   4.047
  598ARG   HH22  806   3.112   3.370   4.109
  598ARG      C  807   3.494   2.902   3.693
  598ARG      O  808   3.505   2.787   3.649
  599PHE      N  809   3.580   2.957   3.780
  599PHE     HN  810   3.550   3.039   3.828
  599PHE     CA  811   3.715   2.906   3.811
  599PHE     HA  812   3.702   2.814   3.848
  599PHE     CB  813   3.802   2.900   3.686
  599PHE    HB1  814   3.890   2.859   3.711
  599PHE    HB2  815   3.757   2.842   3.618
  599PHE     CG  816   3.829   3.034   3.623
  599PHE    CD1  817   3.732   3.097   3.547
  599PHE    HD1  818   3.643   3.053   3.533
  599PHE    CE1  819   3.757   3.223   3.489
  599PHE    HE1  820   3.687   3.267   3.434
  599PHE     CZ  821   3.881   3.285   3.510
  599PHE     HZ  822   3.899   3.375   3.471
  599PHE    CD2  823   3.952   3.097   3.643
  599PHE    HD2  824   4.022   3.053   3.698
  599PHE    CE2  825   3.978   3.221   3.586
  599PHE    HE2  826   4.068   3.264   3.599
  599PHE      C  827   3.780   2.996   3.916
  599PHE      O  828   3.735   3.108   3.941
  600SER      N  829   3.890   2.948   3.975
  600SER     HN  830   3.922   2.856   3.950
  600SER     CA  831   3.964   3.024   4.075
  600SER     HA  832   3.906   3.103   4.094
  600SER     CB  833   3.987   2.943   4.200
  600SER    HB1  834   4.026   2.854   4.178
  600SER    HB2  835   4.048   2.992   4.263
  600SER     OG  836   3.864   2.921   4.268
  600SER    HG1  837   3.881   2.868   4.351
  600SER      C  838   4.100   3.070   4.022
  600SER      O  839   4.173   2.991   3.961
  601SER      N  840   4.131   3.196   4.045
  601SER     HN  841   4.064   3.255   4.090
  601SER     CA  842   4.260   3.255   4.007
  601SER     HA  843   4.303   3.192   3.942
  601SER     CB  844   4.243   3.391   3.939
  601SER    HB1  845   4.202   3.457   4.002
  601SER    HB2  846   4.331   3.425   3.907
  601SER     OG  847   4.158   3.381   3.827
  601SER    HG1  848   4.149   3.471   3.784
  601SER      C  849   4.341   3.271   4.135
  601SER      O  850   4.317   3.362   4.213
  602GLN      N  851   4.438   3.184   4.154
  602GLN     HN  852   4.449   3.107   4.091
  602GLN     CA  853   4.529   3.197   4.267
  602GLN     HA  854   4.491   3.265   4.328
  602GLN     CB  855   4.542   3.066   4.343
  602GLN    HB1  856   4.456   3.046   4.389
  602GLN    HB2  857   4.564   2.993   4.279
  602GLN     CG  858   4.652   3.074   4.447
  602GLN    HG1  859   4.740   3.064   4.402
  602GLN    HG2  860   4.647   3.163   4.493
  602GLN     CD  861   4.638   2.965   4.550
  602GLN    OE1  862   4.546   2.965   4.632
  602GLN    NE2  863   4.728   2.872   4.546
  602GLN   HE21  864   4.800   2.875   4.476
  602GLN   HE22  865   4.725   2.796   4.611
  602GLN      C  866   4.664   3.241   4.213
  602GLN      O  867   4.738   3.158   4.160
  603ILE      N  868   4.693   3.372   4.229
  603ILE     HN  869   4.627   3.429   4.279
  603ILE     CA  870   4.814   3.435   4.179
  603ILE     HA  871   4.844   3.379   4.101
  603ILE     CB  872   4.788   3.579   4.133
  603ILE     HB  873   4.739   3.628   4.205
  603ILE    CG2  874   4.919   3.644   4.108
  603ILE   HG21  875   4.904   3.738   4.077
  603ILE   HG22  876   4.973   3.644   4.192
  603ILE   HG23  877   4.968   3.594   4.037
  603ILE    CG1  878   4.700   3.586   4.007
  603ILE   HG11  879   4.706   3.679   3.970
  603ILE   HG12  880   4.735   3.521   3.941
  603ILE     CD  881   4.553   3.554   4.034
  603ILE    HD1  882   4.502   3.560   3.948
  603ILE    HD2  883   4.545   3.461   4.071
  603ILE    HD3  884   4.516   3.619   4.100
  603ILE      C  885   4.921   3.436   4.288
  603ILE      O  886   4.899   3.492   4.395
  604HSD      N  887   5.036   3.376   4.260
  604HSD     HN  888   5.046   3.329   4.172
  604HSD     CA  889   5.150   3.375   4.353
  604HSD     HA  890   5.106   3.384   4.443
  604HSD     CB  891   5.230   3.245   4.342
  604HSD    HB1  892   5.264   3.236   4.248
  604HSD    HB2  893   5.307   3.249   4.405
  604HSD    ND1  894   5.190   3.031   4.470
  604HSD    HD1  895   5.271   3.040   4.528
  604HSD     CG  896   5.151   3.121   4.373
  604HSD    CE1  897   5.103   2.932   4.474
  604HSD    HE1  898   5.108   2.852   4.535
  604HSD    NE2  899   5.008   2.955   4.386
  604HSD    CD2  900   5.037   3.073   4.320
  604HSD    HD2  901   4.983   3.114   4.247
  604HSD      C  902   5.246   3.492   4.330
  604HSD      O  903   5.267   3.537   4.216
  605ASN      N  904   5.309   3.539   4.437
  605ASN     HN  905   5.276   3.515   4.528
  605ASN     CA  906   5.426   3.626   4.423
  605ASN     HA  907   5.423   3.658   4.328
  605ASN     CB  908   5.421   3.748   4.514
  605ASN    HB1  909   5.338   3.799   4.494
  605ASN    HB2  910   5.419   3.717   4.609
  605ASN     CG  911   5.541   3.838   4.494
  605ASN    OD1  912   5.611   3.828   4.391
  605ASN    ND2  913   5.565   3.928   4.589
  605ASN   HD21  914   5.506   3.933   4.669
  605ASN   HD22  915   5.643   3.989   4.580
  605ASN      C  916   5.552   3.545   4.451
  605ASN      O  917   5.591   3.525   4.567
  606ASN      N  918   5.617   3.501   4.344
  606ASN     HN  919   5.586   3.530   4.254
  606ASN     CA  920   5.732   3.411   4.351
  606ASN     HA  921   5.732   3.379   4.446
  606ASN     CB  922   5.712   3.297   4.252
  606ASN    HB1  923   5.659   3.331   4.174
  606ASN    HB2  924   5.802   3.266   4.220
  606ASN     CG  925   5.639   3.179   4.315
  606ASN    OD1  926   5.613   3.176   4.436
  606ASN    ND2  927   5.603   3.084   4.234
  606ASN   HD21  928   5.625   3.091   4.137
  606ASN   HD22  929   5.555   3.004   4.270
  606ASN      C  930   5.866   3.481   4.326
  606ASN      O  931   5.968   3.412   4.312
  607GLY      N  932   5.868   3.613   4.318
  607GLY     HN  933   5.784   3.663   4.338
  607GLY     CA  934   5.987   3.690   4.282
  607GLY    HA1  935   6.041   3.635   4.218
  607GLY    HA2  936   5.957   3.774   4.237
  607GLY      C  937   6.071   3.724   4.402
  607GLY      O  938   6.078   3.648   4.498
  608GLN      N  939   6.134   3.841   4.398
  608GLN     HN  940   6.113   3.904   4.323
  608GLN     CA  941   6.232   3.879   4.498
  608GLN     HA  942   6.239   3.799   4.557
  608GLN     CB  943   6.364   3.914   4.428
  608GLN    HB1  944   6.347   3.982   4.357
  608GLN    HB2  945   6.428   3.951   4.495
  608GLN     CG  946   6.427   3.792   4.363
  608GLN    HG1  947   6.432   3.719   4.431
  608GLN    HG2  948   6.368   3.762   4.288
  608GLN     CD  949   6.566   3.818   4.308
  608GLN    OE1  950   6.594   3.785   4.194
  608GLN    NE2  951   6.654   3.877   4.390
  608GLN   HE21  952   6.627   3.903   4.483
  608GLN   HE22  953   6.747   3.896   4.358
  608GLN      C  954   6.187   3.995   4.586
  608GLN      O  955   6.253   4.025   4.687
  609SER      N  956   6.079   4.063   4.551
  609SER     HN  957   6.038   4.048   4.461
  609SER     CA  958   6.021   4.158   4.642
  609SER     HA  959   6.053   4.133   4.734
  609SER     CB  960   6.065   4.301   4.612
  609SER    HB1  961   5.994   4.366   4.637
  609SER    HB2  962   6.149   4.323   4.663
  609SER     OG  963   6.093   4.316   4.473
  609SER    HG1  964   6.122   4.409   4.454
  609SER      C  965   5.870   4.147   4.632
  609SER      O  966   5.817   4.067   4.554
  610ASP      N  967   5.803   4.228   4.711
  610ASP     HN  968   5.854   4.286   4.775
  610ASP     CA  969   5.658   4.238   4.711
  610ASP     HA  970   5.623   4.145   4.724
  610ASP     CB  971   5.615   4.330   4.826
  610ASP    HB1  972   5.671   4.413   4.823
  610ASP    HB2  973   5.519   4.355   4.813
  610ASP     CG  974   5.631   4.264   4.963
  610ASP    OD1  975   5.690   4.153   4.967
  610ASP    OD2  976   5.585   4.323   5.065
  610ASP      C  977   5.607   4.292   4.578
  610ASP      O  978   5.671   4.373   4.514
  611PHE      N  979   5.488   4.248   4.540
  611PHE     HN  980   5.446   4.171   4.587
  611PHE     CA  981   5.416   4.311   4.429
  611PHE     HA  982   5.486   4.348   4.367
  611PHE     CB  983   5.331   4.209   4.356
  611PHE    HB1  984   5.387   4.128   4.336
  611PHE    HB2  985   5.254   4.183   4.414
  611PHE     CG  986   5.276   4.258   4.228
  611PHE    CD1  987   5.349   4.246   4.111
  611PHE    HD1  988   5.441   4.207   4.115
  611PHE    CE1  989   5.298   4.286   3.991
  611PHE    HE1  990   5.351   4.274   3.907
  611PHE     CZ  991   5.171   4.342   3.985
  611PHE     HZ  992   5.134   4.375   3.898
  611PHE    CD2  993   5.150   4.311   4.222
  611PHE    HD2  994   5.095   4.320   4.305
  611PHE    CE2  995   5.096   4.353   4.101
  611PHE    HE2  996   5.004   4.392   4.097
  611PHE      C  997   5.327   4.420   4.484
  611PHE      O  998   5.256   4.399   4.582
  612ARG      N  999   5.331   4.536   4.422
  612ARG     HN 1000   5.388   4.546   4.340
  612ARG     CA 1001   5.255   4.650   4.470
  612ARG     HA 1002   5.189   4.614   4.535
  612ARG     CB 1003   5.348   4.751   4.538
  612ARG    HB1 1004   5.399   4.801   4.469
  612ARG    HB2 1005   5.294   4.815   4.592
  612ARG     CG 1006   5.446   4.681   4.629
  612ARG    HG1 1007   5.483   4.600   4.583
  612ARG    HG2 1008   5.520   4.743   4.654
  612ARG     CD 1009   5.370   4.639   4.754
  612ARG    HD1 1010   5.277   4.611   4.731
  612ARG    HD2 1011   5.418   4.564   4.801
  612ARG     NE 1012   5.366   4.755   4.840
  612ARG     HE 1013   5.449   4.810   4.849
  612ARG     CZ 1014   5.260   4.793   4.908
  612ARG    NH1 1015   5.149   4.722   4.898
  612ARG   HH11 1016   5.146   4.641   4.839
  612ARG   HH12 1017   5.067   4.750   4.948
  612ARG    NH2 1018   5.264   4.902   4.983
  612ARG   HH21 1019   5.349   4.955   4.988
  612ARG   HH22 1020   5.184   4.931   5.034
  612ARG      C 1021   5.185   4.717   4.354
  612ARG      O 1022   5.238   4.720   4.242
  613PRO      N 1023   5.067   4.773   4.377
  613PRO     CD 1024   4.995   4.779   4.506
  613PRO    HD1 1025   5.058   4.801   4.580
  613PRO    HD2 1026   4.950   4.692   4.525
  613PRO     CA 1027   5.000   4.848   4.270
  613PRO     HA 1028   4.989   4.793   4.188
  613PRO     CB 1029   4.867   4.890   4.333
  613PRO    HB1 1030   4.840   4.981   4.302
  613PRO    HB2 1031   4.795   4.824   4.309
  613PRO     CG 1032   4.894   4.889   4.487
  613PRO    HG1 1033   4.932   4.976   4.517
  613PRO    HG2 1034   4.810   4.869   4.538
  613PRO      C 1035   5.082   4.970   4.230
  613PRO      O 1036   5.159   5.026   4.308
  614LYS      N 1037   5.066   5.011   4.104
  614LYS     HN 1038   5.004   4.962   4.044
  614LYS     CA 1039   5.138   5.128   4.054
  614LYS     HA 1040   5.235   5.112   4.075
  614LYS     CB 1041   5.116   5.138   3.904
  614LYS    HB1 1042   5.164   5.063   3.859
  614LYS    HB2 1043   5.018   5.131   3.885
  614LYS     CG 1044   5.163   5.262   3.842
  614LYS    HG1 1045   5.102   5.336   3.870
  614LYS    HG2 1046   5.255   5.281   3.875
  614LYS     CD 1047   5.161   5.245   3.691
  614LYS    HD1 1048   5.221   5.169   3.666
  614LYS    HD2 1049   5.067   5.224   3.662
  614LYS     CE 1050   5.209   5.372   3.620
  614LYS    HE1 1051   5.155   5.451   3.651
  614LYS    HE2 1052   5.305   5.388   3.641
  614LYS     NZ 1053   5.193   5.359   3.474
  614LYS    HZ1 1054   5.225   5.443   3.429
  614LYS    HZ2 1055   5.247   5.281   3.441
  614LYS    HZ3 1056   5.097   5.344   3.452
  614LYS      C 1057   5.098   5.257   4.126
  614LYS      O 1058   5.183   5.340   4.158
  615ASN      N 1059   4.970   5.274   4.149
  615ASN     HN 1060   4.906   5.203   4.119
  615ASN     CA 1061   4.918   5.391   4.215
  615ASN     HA 1062   4.996   5.454   4.209
  615ASN     CB 1063   4.797   5.442   4.140
  615ASN    HB1 1064   4.721   5.380   4.157
  615ASN    HB2 1065   4.775   5.533   4.174
  615ASN     CG 1066   4.821   5.450   3.991
  615ASN    OD1 1067   4.751   5.388   3.912
  615ASN    ND2 1068   4.921   5.526   3.952
  615ASN   HD21 1069   4.976   5.575   4.020
  615ASN   HD22 1070   4.942   5.535   3.855
  615ASN      C 1071   4.890   5.376   4.363
  615ASN      O 1072   4.886   5.269   4.418
  616GLY      N 1073   4.875   5.491   4.428
  616GLY     HN 1074   4.896   5.575   4.379
  616GLY     CA 1075   4.832   5.502   4.565
  616GLY    HA1 1076   4.869   5.424   4.616
  616GLY    HA2 1077   4.867   5.587   4.603
  616GLY      C 1078   4.680   5.500   4.572
  616GLY      O 1079   4.613   5.487   4.472
  617ARG      N 1080   4.628   5.521   4.691
  617ARG     HN 1081   4.689   5.553   4.763
  617ARG     CA 1082   4.489   5.501   4.723
  617ARG     HA 1083   4.474   5.404   4.704
  617ARG     CB 1084   4.468   5.536   4.869
  617ARG    HB1 1085   4.541   5.600   4.897
  617ARG    HB2 1086   4.379   5.581   4.879
  617ARG     CG 1087   4.472   5.418   4.962
  617ARG    HG1 1088   4.407   5.349   4.929
  617ARG    HG2 1089   4.564   5.379   4.963
  617ARG     CD 1090   4.433   5.460   5.101
  617ARG    HD1 1091   4.488   5.539   5.128
  617ARG    HD2 1092   4.336   5.484   5.104
  617ARG     NE 1093   4.456   5.355   5.198
  617ARG     HE 1094   4.379   5.295   5.220
  617ARG     CZ 1095   4.571   5.333   5.259
  617ARG    NH1 1096   4.676   5.407   5.236
  617ARG   HH11 1097   4.671   5.483   5.170
  617ARG   HH12 1098   4.762   5.388   5.283
  617ARG    NH2 1099   4.579   5.234   5.345
  617ARG   HH21 1100   4.499   5.177   5.363
  617ARG   HH22 1101   4.665   5.216   5.392
  617ARG      C 1102   4.394   5.582   4.636
  617ARG      O 1103   4.287   5.535   4.602
  618HSP      N 1104   4.435   5.701   4.596
  618HSP     HN 1105   4.528   5.729   4.618
  618HSP     CA 1106   4.351   5.794   4.520
  618HSP     HA 1107   4.273   5.809   4.580
  618HSP     CB 1108   4.427   5.924   4.492
  618HSP    HB1 1109   4.365   5.989   4.450
  618HSP    HB2 1110   4.461   5.961   4.579
  618HSP    CD2 1111   4.555   5.916   4.267
  618HSP    HD2 1112   4.481   5.938   4.203
  618HSP     CG 1113   4.544   5.907   4.401
  618HSP    NE2 1114   4.685   5.890   4.235
  618HSP    HE2 1115   4.723   5.890   4.142
  618HSP    ND1 1116   4.670   5.874   4.447
  618HSP    HD1 1117   4.694   5.860   4.542
  618HSP    CE1 1118   4.753   5.865   4.345
  618HSP    HE1 1119   4.850   5.843   4.350
  618HSP      C 1120   4.301   5.735   4.390
  618HSP      O 1121   4.195   5.770   4.344
  619ALA      N 1122   4.379   5.647   4.330
  619ALA     HN 1123   4.465   5.623   4.374
  619ALA     CA 1124   4.344   5.582   4.204
  619ALA     HA 1125   4.285   5.650   4.159
  619ALA     CB 1126   4.471   5.551   4.125
  619ALA    HB1 1127   4.447   5.507   4.038
  619ALA    HB2 1128   4.521   5.636   4.106
  619ALA    HB3 1129   4.529   5.489   4.178
  619ALA      C 1130   4.265   5.453   4.219
  619ALA      O 1131   4.210   5.404   4.120
  620TRP      N 1132   4.261   5.395   4.339
  620TRP     HN 1133   4.307   5.438   4.416
  620TRP     CA 1134   4.189   5.270   4.357
  620TRP     HA 1135   4.219   5.208   4.284
  620TRP     CB 1136   4.226   5.208   4.492
  620TRP    HB1 1137   4.188   5.266   4.564
  620TRP    HB2 1138   4.184   5.117   4.497
  620TRP     CG 1139   4.376   5.193   4.518
  620TRP    CD1 1140   4.478   5.224   4.434
  620TRP    HD1 1141   4.467   5.261   4.342
  620TRP    NE1 1142   4.599   5.199   4.494
  620TRP    HE1 1143   4.689   5.211   4.451
  620TRP    CE2 1144   4.578   5.154   4.622
  620TRP    CD2 1145   4.438   5.150   4.641
  620TRP    CE3 1146   4.388   5.104   4.765
  620TRP    HE3 1147   4.290   5.098   4.781
  620TRP    CZ3 1148   4.480   5.066   4.866
  620TRP    HZ3 1149   4.446   5.035   4.955
  620TRP    CZ2 1150   4.670   5.114   4.722
  620TRP    HZ2 1151   4.769   5.116   4.705
  620TRP    CH2 1152   4.620   5.072   4.843
  620TRP    HH2 1153   4.684   5.046   4.916
  620TRP      C 1154   4.038   5.294   4.346
  620TRP      O 1155   3.987   5.402   4.379
  621ILE      N 1156   3.966   5.193   4.299
  621ILE     HN 1157   4.010   5.104   4.287
  621ILE     CA 1158   3.825   5.207   4.263
  621ILE     HA 1159   3.798   5.299   4.293
  621ILE     CB 1160   3.806   5.197   4.111
  621ILE     HB 1161   3.849   5.114   4.076
  621ILE    CG2 1162   3.661   5.185   4.080
  621ILE   HG21 1163   3.649   5.179   3.981
  621ILE   HG22 1164   3.624   5.103   4.124
  621ILE   HG23 1165   3.613   5.266   4.114
  621ILE    CG1 1166   3.871   5.320   4.042
  621ILE   HG11 1167   3.809   5.398   4.048
  621ILE   HG12 1168   3.957   5.342   4.088
  621ILE     CD 1169   3.902   5.298   3.899
  621ILE    HD1 1170   3.943   5.380   3.861
  621ILE    HD2 1171   3.965   5.221   3.890
  621ILE    HD3 1172   3.817   5.277   3.850
  621ILE      C 1173   3.742   5.103   4.337
  621ILE      O 1174   3.774   4.983   4.335
  622TRP      N 1175   3.636   5.148   4.403
  622TRP     HN 1176   3.612   5.245   4.397
  622TRP     CA 1177   3.555   5.059   4.484
  622TRP     HA 1178   3.617   5.011   4.546
  622TRP     CB 1179   3.453   5.138   4.565
  622TRP    HB1 1180   3.501   5.207   4.619
  622TRP    HB2 1181   3.390   5.183   4.502
  622TRP     CG 1182   3.373   5.057   4.658
  622TRP    CD1 1183   3.244   5.018   4.641
  622TRP    HD1 1184   3.188   5.039   4.560
  622TRP    NE1 1185   3.201   4.946   4.750
  622TRP    HE1 1186   3.110   4.906   4.761
  622TRP    CE2 1187   3.303   4.938   4.841
  622TRP    CD2 1188   3.413   5.006   4.786
  622TRP    CE3 1189   3.530   5.013   4.860
  622TRP    HE3 1190   3.609   5.063   4.826
  622TRP    CZ3 1191   3.535   4.949   4.983
  622TRP    HZ3 1192   3.620   4.951   5.036
  622TRP    CZ2 1193   3.307   4.876   4.964
  622TRP    HZ2 1194   3.228   4.827   5.001
  622TRP    CH2 1195   3.425   4.883   5.034
  622TRP    HH2 1196   3.431   4.839   5.124
  622TRP      C 1197   3.484   4.960   4.394
  622TRP      O 1198   3.428   4.999   4.291
  623HSE      N 1199   3.497   4.831   4.426
  623HSE     HN 1200   3.556   4.805   4.502
  623HSE     CA 1201   3.426   4.727   4.353
  623HSE     HA 1202   3.408   4.762   4.261
  623HSE     CB 1203   3.510   4.599   4.339
  623HSE    HB1 1204   3.605   4.625   4.319
  623HSE    HB2 1205   3.507   4.549   4.425
  623HSE    ND1 1206   3.388   4.396   4.255
  623HSE     CG 1207   3.464   4.508   4.230
  623HSE    CE1 1208   3.360   4.336   4.141
  623HSE    HE1 1209   3.306   4.253   4.130
  623HSE    NE2 1210   3.416   4.405   4.042
  623HSE    HE2 1211   3.412   4.381   3.945
  623HSE    CD2 1212   3.480   4.514   4.095
  623HSE    HD2 1213   3.530   4.584   4.044
  623HSE      C 1214   3.298   4.697   4.427
  623HSE      O 1215   3.303   4.653   4.543
  624ASP      N 1216   3.185   4.726   4.362
  624ASP     HN 1217   3.188   4.754   4.266
  624ASP     CA 1218   3.056   4.717   4.431
  624ASP     HA 1219   3.066   4.772   4.513
  624ASP     CB 1220   2.944   4.773   4.344
  624ASP    HB1 1221   2.972   4.767   4.248
  624ASP    HB2 1222   2.862   4.718   4.358
  624ASP     CG 1223   2.912   4.920   4.376
  624ASP    OD1 1224   2.894   4.951   4.497
  624ASP    OD2 1225   2.909   5.004   4.282
  624ASP      C 1226   3.025   4.573   4.471
  624ASP      O 1227   2.981   4.549   4.584
  625CYS      N 1228   3.049   4.478   4.381
  625CYS     HN 1229   3.089   4.502   4.292
  625CYS     CA 1230   3.019   4.337   4.410
  625CYS     HA 1231   2.922   4.335   4.435
  625CYS     CB 1232   3.042   4.253   4.286
  625CYS    HB1 1233   3.141   4.247   4.276
  625CYS    HB2 1234   3.005   4.162   4.307
  625CYS     SG 1235   2.965   4.325   4.146
  625CYS      C 1236   3.104   4.285   4.525
  625CYS      O 1237   3.050   4.229   4.622
  626HSE      N 1238   3.238   4.303   4.518
  626HSE     HN 1239   3.277   4.356   4.442
  626HSE     CA 1240   3.326   4.248   4.621
  626HSE     HA 1241   3.286   4.157   4.638
  626HSE     CB 1242   3.469   4.239   4.571
  626HSE    HB1 1243   3.497   4.330   4.538
  626HSE    HB2 1244   3.528   4.212   4.647
  626HSE    ND1 1245   3.609   4.136   4.388
  626HSE     CG 1246   3.491   4.142   4.459
  626HSE    CE1 1247   3.600   4.041   4.296
  626HSE    HE1 1248   3.672   4.015   4.232
  626HSE    NE2 1249   3.480   3.987   4.304
  626HSE    HE2 1250   3.446   3.914   4.246
  626HSE    CD2 1251   3.410   4.047   4.406
  626HSE    HD2 1252   3.317   4.025   4.436
  626HSE      C 1253   3.327   4.328   4.749
  626HSE      O 1254   3.367   4.274   4.853
  627ARG      N 1255   3.290   4.456   4.743
  627ARG     HN 1256   3.262   4.493   4.654
  627ARG     CA 1257   3.287   4.544   4.860
  627ARG     HA 1258   3.257   4.633   4.826
  627ARG     CB 1259   3.186   4.495   4.964
  627ARG    HB1 1260   3.209   4.400   4.987
  627ARG    HB2 1261   3.193   4.552   5.045
  627ARG     CG 1262   3.042   4.500   4.912
  627ARG    HG1 1263   3.014   4.596   4.907
  627ARG    HG2 1264   3.040   4.459   4.821
  627ARG     CD 1265   2.943   4.425   5.002
  627ARG    HD1 1266   2.945   4.328   4.980
  627ARG    HD2 1267   2.967   4.439   5.098
  627ARG     NE 1268   2.805   4.473   4.982
  627ARG     HE 1269   2.784   4.566   5.013
  627ARG     CZ 1270   2.706   4.403   4.927
  627ARG    NH1 1271   2.726   4.279   4.886
  627ARG   HH11 1272   2.816   4.237   4.896
  627ARG   HH12 1273   2.651   4.227   4.845
  627ARG    NH2 1274   2.585   4.458   4.915
  627ARG   HH21 1275   2.569   4.551   4.947
  627ARG   HH22 1276   2.511   4.406   4.874
  627ARG      C 1277   3.428   4.561   4.919
  627ARG      O 1278   3.448   4.556   5.041
  628HSD      N 1279   3.525   4.582   4.830
  628HSD     HN 1280   3.506   4.564   4.733
  628HSD     CA 1281   3.656   4.631   4.868
  628HSD     HA 1282   3.640   4.691   4.946
  628HSD     CB 1283   3.753   4.518   4.913
  628HSD    HB1 1284   3.843   4.557   4.930
  628HSD    HB2 1285   3.718   4.477   4.997
  628HSD    ND1 1286   3.787   4.276   4.850
  628HSD    HD1 1287   3.791   4.243   4.944
  628HSD     CG 1288   3.771   4.408   4.812
  628HSD    CE1 1289   3.798   4.201   4.741
  628HSD    HE1 1290   3.808   4.101   4.740
  628HSD    NE2 1291   3.792   4.279   4.635
  628HSD    CD2 1292   3.776   4.410   4.677
  628HSD    HD2 1293   3.769   4.490   4.618
  628HSD      C 1294   3.715   4.708   4.751
  628HSD      O 1295   3.667   4.701   4.637
  629TYR      N 1296   3.821   4.783   4.781
  629TYR     HN 1297   3.856   4.783   4.875
  629TYR     CA 1298   3.885   4.864   4.681
  629TYR     HA 1299   3.811   4.906   4.628
  629TYR     CB 1300   3.971   4.970   4.748
  629TYR    HB1 1301   4.003   4.934   4.835
  629TYR    HB2 1302   4.049   4.989   4.688
  629TYR     CG 1303   3.901   5.101   4.775
  629TYR    CD1 1304   3.877   5.194   4.674
  629TYR    HD1 1305   3.904   5.172   4.580
  629TYR    CE1 1306   3.817   5.316   4.703
  629TYR    HE1 1307   3.804   5.384   4.631
  629TYR     CZ 1308   3.777   5.342   4.832
  629TYR     OH 1309   3.716   5.462   4.861
  629TYR     HH 1310   3.693   5.465   4.958
  629TYR    CD2 1311   3.859   5.132   4.902
  629TYR    HD2 1312   3.873   5.065   4.976
  629TYR    CE2 1313   3.799   5.251   4.931
  629TYR    HE2 1314   3.772   5.272   5.025
  629TYR      C 1315   3.972   4.778   4.590
  629TYR      O 1316   4.030   4.679   4.633
  630HSD      N 1317   3.982   4.818   4.464
  630HSD     HN 1318   3.936   4.902   4.436
  630HSD     CA 1319   4.060   4.745   4.364
  630HSD     HA 1320   4.096   4.663   4.410
  630HSD     CB 1321   3.975   4.700   4.245
  630HSD    HB1 1322   3.910   4.773   4.223
  630HSD    HB2 1323   4.035   4.683   4.167
  630HSD    ND1 1324   3.837   4.499   4.176
  630HSD    HD1 1325   3.837   4.520   4.078
  630HSD     CG 1326   3.898   4.575   4.274
  630HSD    CE1 1327   3.779   4.395   4.232
  630HSD    HE1 1328   3.730   4.322   4.184
  630HSD    NE2 1329   3.796   4.402   4.364
  630HSD    CD2 1330   3.870   4.515   4.392
  630HSD    HD2 1331   3.898   4.546   4.482
  630HSD      C 1332   4.172   4.834   4.317
  630HSD      O 1333   4.145   4.931   4.246
  631SER      N 1334   4.298   4.799   4.354
  631SER     HN 1335   4.311   4.712   4.402
  631SER     CA 1336   4.415   4.881   4.326
  631SER     HA 1337   4.379   4.975   4.329
  631SER     CB 1338   4.523   4.862   4.431
  631SER    HB1 1339   4.606   4.911   4.406
  631SER    HB2 1340   4.491   4.893   4.521
  631SER     OG 1341   4.556   4.726   4.444
  631SER    HG1 1342   4.627   4.715   4.514
  631SER      C 1343   4.473   4.856   4.188
  631SER      O 1344   4.557   4.933   4.142
  632MET      N 1345   4.429   4.752   4.117
  632MET     HN 1346   4.364   4.688   4.159
  632MET     CA 1347   4.473   4.731   3.980
  632MET     HA 1348   4.521   4.814   3.951
  632MET     CB 1349   4.571   4.615   3.971
  632MET    HB1 1350   4.559   4.556   4.051
  632MET    HB2 1351   4.553   4.563   3.888
  632MET     CG 1352   4.717   4.665   3.968
  632MET    HG1 1353   4.707   4.761   3.941
  632MET    HG2 1354   4.744   4.661   4.065
  632MET     SD 1355   4.836   4.578   3.863
  632MET     CE 1356   4.746   4.555   3.709
  632MET    HE1 1357   4.804   4.508   3.643
  632MET    HE2 1358   4.664   4.501   3.726
  632MET    HE3 1359   4.720   4.644   3.672
  632MET      C 1360   4.350   4.710   3.891
  632MET      O 1361   4.283   4.607   3.899
  633GLU      N 1362   4.322   4.809   3.806
  633GLU     HN 1363   4.386   4.885   3.797
  633GLU     CA 1364   4.200   4.810   3.726
  633GLU     HA 1365   4.127   4.787   3.789
  633GLU     CB 1366   4.181   4.949   3.665
  633GLU    HB1 1367   4.185   5.016   3.739
  633GLU    HB2 1368   4.256   4.966   3.601
  633GLU     CG 1369   4.050   4.971   3.591
  633GLU    HG1 1370   4.045   4.905   3.515
  633GLU    HG2 1371   3.974   4.955   3.654
  633GLU     CD 1372   4.039   5.113   3.534
  633GLU    OE1 1373   3.936   5.145   3.469
  633GLU    OE2 1374   4.133   5.193   3.554
  633GLU      C 1375   4.202   4.704   3.616
  633GLU      O 1376   4.095   4.658   3.573
  634VAL      N 1377   4.320   4.663   3.569
  634VAL     HN 1378   4.404   4.706   3.603
  634VAL     CA 1379   4.329   4.558   3.468
  634VAL     HA 1380   4.238   4.515   3.467
  634VAL     CB 1381   4.356   4.610   3.326
  634VAL     HB 1382   4.449   4.645   3.322
  634VAL    CG1 1383   4.336   4.493   3.222
  634VAL   HG11 1384   4.353   4.527   3.130
  634VAL   HG12 1385   4.399   4.419   3.243
  634VAL   HG13 1386   4.242   4.459   3.228
  634VAL    CG2 1387   4.263   4.726   3.292
  634VAL   HG21 1388   4.283   4.759   3.200
  634VAL   HG22 1389   4.168   4.696   3.298
  634VAL   HG23 1390   4.279   4.801   3.358
  634VAL      C 1391   4.437   4.460   3.510
  634VAL      O 1392   4.547   4.459   3.453
  635PHE      N 1393   4.405   4.378   3.611
  635PHE     HN 1394   4.314   4.386   3.653
  635PHE     CA 1395   4.498   4.279   3.659
  635PHE     HA 1396   4.586   4.326   3.657
  635PHE     CB 1397   4.461   4.236   3.801
  635PHE    HB1 1398   4.425   4.315   3.851
  635PHE    HB2 1399   4.391   4.165   3.796
  635PHE     CG 1400   4.576   4.181   3.876
  635PHE    CD1 1401   4.695   4.254   3.881
  635PHE    HD1 1402   4.701   4.342   3.835
  635PHE    CE1 1403   4.804   4.205   3.950
  635PHE    HE1 1404   4.888   4.259   3.956
  635PHE     CZ 1405   4.797   4.081   4.012
  635PHE     HZ 1406   4.877   4.044   4.060
  635PHE    CD2 1407   4.570   4.059   3.938
  635PHE    HD2 1408   4.485   4.005   3.933
  635PHE    CE2 1409   4.679   4.008   4.006
  635PHE    HE2 1410   4.673   3.919   4.051
  635PHE      C 1411   4.506   4.156   3.570
  635PHE      O 1412   4.612   4.093   3.562
  636THR      N 1413   4.397   4.117   3.503
  636THR     HN 1414   4.314   4.172   3.507
  636THR     CA 1415   4.400   3.994   3.424
  636THR     HA 1416   4.498   3.982   3.407
  636THR     CB 1417   4.342   3.871   3.500
  636THR     HB 1418   4.354   3.789   3.444
  636THR    OG1 1419   4.201   3.887   3.519
  636THR    HG1 1420   4.165   3.807   3.567
  636THR    CG2 1421   4.408   3.849   3.636
  636THR   HG21 1422   4.367   3.770   3.680
  636THR   HG22 1423   4.506   3.834   3.623
  636THR   HG23 1424   4.394   3.930   3.693
  636THR      C 1425   4.321   4.011   3.295
  636THR      O 1426   4.226   4.088   3.289
  637HSP      N 1427   4.363   3.936   3.193
  637HSP     HN 1428   4.456   3.900   3.196
  637HSP     CA 1429   4.280   3.903   3.078
  637HSP     HA 1430   4.207   3.971   3.080
  637HSP     CB 1431   4.357   3.913   2.947
  637HSP    HB1 1432   4.443   3.863   2.956
  637HSP    HB2 1433   4.302   3.872   2.874
  637HSP    CD2 1434   4.440   4.100   2.791
  637HSP    HD2 1435   4.467   4.046   2.711
  637HSP     CG 1436   4.389   4.052   2.906
  637HSP    NE2 1437   4.448   4.237   2.804
  637HSP    HE2 1438   4.484   4.300   2.735
  637HSP    ND1 1439   4.365   4.162   2.986
  637HSP    HD1 1440   4.325   4.159   3.078
  637HSP    CE1 1441   4.400   4.271   2.922
  637HSP    HE1 1442   4.393   4.365   2.957
  637HSP      C 1443   4.228   3.760   3.092
  637HSP      O 1444   4.307   3.665   3.107
  638TYR      N 1445   4.097   3.745   3.084
  638TYR     HN 1446   4.041   3.828   3.074
  638TYR     CA 1447   4.028   3.617   3.089
  638TYR     HA 1448   4.094   3.546   3.113
  638TYR     CB 1449   3.916   3.618   3.197
  638TYR    HB1 1450   3.861   3.699   3.181
  638TYR    HB2 1451   3.861   3.536   3.182
  638TYR     CG 1452   3.958   3.619   3.348
  638TYR    CD1 1453   4.089   3.590   3.387
  638TYR    HD1 1454   4.157   3.569   3.317
  638TYR    CE1 1455   4.126   3.589   3.521
  638TYR    HE1 1456   4.220   3.568   3.546
  638TYR     CZ 1457   4.032   3.616   3.619
  638TYR     OH 1458   4.073   3.614   3.750
  638TYR     HH 1459   3.995   3.636   3.809
  638TYR    CD2 1460   3.863   3.644   3.450
  638TYR    HD2 1461   3.768   3.661   3.425
  638TYR    CE2 1462   3.900   3.646   3.587
  638TYR    HE2 1463   3.833   3.668   3.658
  638TYR      C 1464   3.970   3.599   2.951
  638TYR      O 1465   3.892   3.683   2.906
  639ASP      N 1466   4.006   3.489   2.883
  639ASP     HN 1467   4.067   3.422   2.926
  639ASP     CA 1468   3.956   3.467   2.749
  639ASP     HA 1469   3.867   3.515   2.749
  639ASP     CB 1470   4.050   3.527   2.644
  639ASP    HB1 1471   4.143   3.498   2.664
  639ASP    HB2 1472   4.023   3.495   2.554
  639ASP     CG 1473   4.048   3.677   2.643
  639ASP    OD1 1474   3.953   3.737   2.587
  639ASP    OD2 1475   4.142   3.737   2.699
  639ASP      C 1476   3.936   3.320   2.720
  639ASP      O 1477   4.009   3.234   2.771
  640LEU      N 1478   3.836   3.292   2.637
  640LEU     HN 1479   3.766   3.362   2.621
  640LEU     CA 1480   3.823   3.165   2.567
  640LEU     HA 1481   3.894   3.103   2.602
  640LEU     CB 1482   3.687   3.104   2.596
  640LEU    HB1 1483   3.671   3.111   2.695
  640LEU    HB2 1484   3.619   3.160   2.548
  640LEU     CG 1485   3.663   2.959   2.557
  640LEU     HG 1486   3.711   2.938   2.472
  640LEU    CD1 1487   3.719   2.862   2.661
  640LEU   HD11 1488   3.701   2.768   2.632
  640LEU   HD12 1489   3.817   2.876   2.670
  640LEU   HD13 1490   3.674   2.878   2.749
  640LEU    CD2 1491   3.510   2.942   2.539
  640LEU   HD21 1492   3.490   2.847   2.513
  640LEU   HD22 1493   3.464   2.963   2.625
  640LEU   HD23 1494   3.478   3.004   2.467
  640LEU      C 1495   3.844   3.189   2.417
  640LEU      O 1496   3.788   3.284   2.361
  641LEU      N 1497   3.925   3.104   2.353
  641LEU     HN 1498   3.950   3.018   2.397
  641LEU     CA 1499   3.978   3.134   2.221
  641LEU     HA 1500   3.925   3.215   2.194
  641LEU     CB 1501   4.129   3.161   2.223
  641LEU    HB1 1502   4.173   3.074   2.245
  641LEU    HB2 1503   4.155   3.189   2.131
  641LEU     CG 1504   4.189   3.262   2.316
  641LEU     HG 1505   4.159   3.246   2.411
  641LEU    CD1 1506   4.340   3.248   2.304
  641LEU   HD11 1507   4.385   3.314   2.364
  641LEU   HD12 1508   4.366   3.155   2.330
  641LEU   HD13 1509   4.367   3.265   2.209
  641LEU    CD2 1510   4.144   3.404   2.278
  641LEU   HD21 1511   4.185   3.470   2.341
  641LEU   HD22 1512   4.173   3.424   2.185
  641LEU   HD23 1513   4.044   3.410   2.283
  641LEU      C 1514   3.958   3.018   2.126
  641LEU      O 1515   3.964   2.902   2.167
  642ASN      N 1516   3.940   3.049   1.998
  642ASN     HN 1517   3.922   3.144   1.973
  642ASN     CA 1518   3.946   2.947   1.895
  642ASN     HA 1519   3.876   2.878   1.915
  642ASN     CB 1520   3.916   3.007   1.758
  642ASN    HB1 1521   3.928   3.107   1.763
  642ASN    HB2 1522   3.980   2.970   1.691
  642ASN     CG 1523   3.775   2.978   1.710
  642ASN    OD1 1524   3.722   3.048   1.623
  642ASN    ND2 1525   3.714   2.876   1.767
  642ASN   HD21 1526   3.761   2.822   1.837
  642ASN   HD22 1527   3.620   2.852   1.740
  642ASN      C 1528   4.087   2.889   1.899
  642ASN      O 1529   4.177   2.950   1.956
  643LEU      N 1530   4.106   2.773   1.838
  643LEU     HN 1531   4.031   2.730   1.789
  643LEU     CA 1532   4.236   2.706   1.844
  643LEU     HA 1533   4.262   2.709   1.941
  643LEU     CB 1534   4.223   2.562   1.798
  643LEU    HB1 1535   4.140   2.553   1.743
  643LEU    HB2 1536   4.303   2.540   1.742
  643LEU     CG 1537   4.216   2.461   1.914
  643LEU     HG 1538   4.162   2.502   1.987
  643LEU    CD1 1539   4.144   2.332   1.875
  643LEU   HD11 1540   4.142   2.270   1.953
  643LEU   HD12 1541   4.051   2.353   1.846
  643LEU   HD13 1542   4.193   2.288   1.799
  643LEU    CD2 1543   4.356   2.430   1.965
  643LEU   HD21 1544   4.350   2.364   2.040
  643LEU   HD22 1545   4.411   2.391   1.891
  643LEU   HD23 1546   4.399   2.514   1.998
  643LEU      C 1547   4.342   2.782   1.764
  643LEU      O 1548   4.460   2.775   1.797
  644ASN      N 1549   4.298   2.860   1.666
  644ASN     HN 1550   4.200   2.858   1.643
  644ASN     CA 1551   4.388   2.946   1.591
  644ASN     HA 1552   4.464   2.887   1.566
  644ASN     CB 1553   4.318   3.000   1.465
  644ASN    HB1 1554   4.371   3.076   1.429
  644ASN    HB2 1555   4.313   2.927   1.397
  644ASN     CG 1556   4.177   3.049   1.493
  644ASN    OD1 1557   4.150   3.104   1.600
  644ASN    ND2 1558   4.087   3.027   1.398
  644ASN   HD21 1559   4.114   2.981   1.313
  644ASN   HD22 1560   3.992   3.057   1.411
  644ASN      C 1561   4.439   3.062   1.676
  644ASN      O 1562   4.546   3.117   1.649
  645GLY      N 1563   4.363   3.100   1.779
  645GLY     HN 1564   4.278   3.052   1.798
  645GLY     CA 1565   4.403   3.209   1.865
  645GLY    HA1 1566   4.405   3.173   1.958
  645GLY    HA2 1567   4.496   3.235   1.837
  645GLY      C 1568   4.316   3.333   1.862
  645GLY      O 1569   4.350   3.430   1.931
  646THR      N 1570   4.208   3.336   1.786
  646THR     HN 1571   4.188   3.258   1.726
  646THR     CA 1572   4.118   3.450   1.789
  646THR     HA 1573   4.174   3.527   1.820
  646THR     CB 1574   4.063   3.484   1.651
  646THR     HB 1575   4.008   3.568   1.653
  646THR    OG1 1576   3.972   3.382   1.609
  646THR    HG1 1577   3.936   3.404   1.518
  646THR    CG2 1578   4.177   3.497   1.550
  646THR   HG21 1579   4.140   3.519   1.460
  646THR   HG22 1580   4.239   3.569   1.580
  646THR   HG23 1581   4.227   3.410   1.546
  646THR      C 1582   4.004   3.422   1.885
  646THR      O 1583   3.956   3.309   1.895
  647LYS      N 1584   3.963   3.526   1.958
  647LYS     HN 1585   3.998   3.617   1.938
  647LYS     CA 1586   3.867   3.508   2.067
  647LYS     HA 1587   3.910   3.444   2.131
  647LYS     CB 1588   3.841   3.642   2.135
  647LYS    HB1 1589   3.797   3.703   2.068
  647LYS    HB2 1590   3.778   3.627   2.211
  647LYS     CG 1591   3.962   3.714   2.190
  647LYS    HG1 1592   4.005   3.659   2.261
  647LYS    HG2 1593   4.028   3.731   2.116
  647LYS     CD 1594   3.916   3.845   2.247
  647LYS    HD1 1595   3.885   3.903   2.172
  647LYS    HD2 1596   3.840   3.827   2.309
  647LYS     CE 1597   4.025   3.917   2.323
  647LYS    HE1 1598   4.077   3.851   2.378
  647LYS    HE2 1599   4.087   3.962   2.258
  647LYS     NZ 1600   3.964   4.019   2.414
  647LYS    HZ1 1601   4.037   4.067   2.464
  647LYS    HZ2 1602   3.913   4.086   2.360
  647LYS    HZ3 1603   3.903   3.974   2.479
  647LYS      C 1604   3.737   3.451   2.014
  647LYS      O 1605   3.686   3.495   1.911
  648VAL      N 1606   3.683   3.353   2.085
  648VAL     HN 1607   3.733   3.317   2.164
  648VAL     CA 1608   3.552   3.296   2.053
  648VAL     HA 1609   3.528   3.325   1.960
  648VAL     CB 1610   3.557   3.142   2.054
  648VAL     HB 1611   3.607   3.109   2.134
  648VAL    CG1 1612   3.421   3.088   2.065
  648VAL   HG11 1613   3.425   2.988   2.066
  648VAL   HG12 1614   3.379   3.120   2.150
  648VAL   HG13 1615   3.366   3.118   1.987
  648VAL    CG2 1616   3.623   3.093   1.924
  648VAL   HG21 1617   3.627   2.993   1.924
  648VAL   HG22 1618   3.570   3.124   1.846
  648VAL   HG23 1619   3.716   3.129   1.918
  648VAL      C 1620   3.451   3.351   2.153
  648VAL      O 1621   3.335   3.377   2.119
  649ALA      N 1622   3.496   3.373   2.276
  649ALA     HN 1623   3.584   3.334   2.303
  649ALA     CA 1624   3.420   3.451   2.371
  649ALA     HA 1625   3.324   3.442   2.345
  649ALA     CB 1626   3.440   3.398   2.512
  649ALA    HB1 1627   3.386   3.454   2.576
  649ALA    HB2 1628   3.409   3.303   2.517
  649ALA    HB3 1629   3.536   3.403   2.537
  649ALA      C 1630   3.463   3.597   2.362
  649ALA      O 1631   3.560   3.633   2.296
  650GLU      N 1632   3.388   3.682   2.429
  650GLU     HN 1633   3.304   3.651   2.474
  650GLU     CA 1634   3.428   3.822   2.439
  650GLU     HA 1635   3.469   3.847   2.351
  650GLU     CB 1636   3.303   3.905   2.465
  650GLU    HB1 1637   3.239   3.888   2.390
  650GLU    HB2 1638   3.262   3.873   2.551
  650GLU     CG 1639   3.319   4.055   2.476
  650GLU    HG1 1640   3.380   4.075   2.554
  650GLU    HG2 1641   3.360   4.089   2.392
  650GLU     CD 1642   3.185   4.123   2.499
  650GLU    OE1 1643   3.176   4.211   2.587
  650GLU    OE2 1644   3.088   4.085   2.429
  650GLU      C 1645   3.534   3.842   2.547
  650GLU      O 1646   3.615   3.934   2.538
  651GLY      N 1647   3.533   3.758   2.649
  651GLY     HN 1648   3.461   3.689   2.657
  651GLY     CA 1649   3.636   3.763   2.751
  651GLY    HA1 1650   3.628   3.681   2.807
  651GLY    HA2 1651   3.725   3.764   2.705
  651GLY      C 1652   3.623   3.887   2.838
  651GLY      O 1653   3.536   3.972   2.818
  652HSD      N 1654   3.712   3.898   2.936
  652HSD     HN 1655   3.787   3.831   2.942
  652HSD     CA 1656   3.704   4.005   3.036
  652HSD     HA 1657   3.659   4.080   2.988
  652HSD     CB 1658   3.620   3.961   3.158
  652HSD    HB1 1659   3.673   3.897   3.212
  652HSD    HB2 1660   3.599   4.042   3.213
  652HSD    ND1 1661   3.373   3.966   3.106
  652HSD    HD1 1662   3.363   4.065   3.119
  652HSD     CG 1663   3.491   3.896   3.121
  652HSD    CE1 1664   3.277   3.883   3.072
  652HSD    HE1 1665   3.181   3.908   3.055
  652HSD    NE2 1666   3.327   3.761   3.063
  652HSD    CD2 1667   3.461   3.767   3.093
  652HSD    HD2 1668   3.525   3.690   3.094
  652HSD      C 1669   3.842   4.049   3.082
  652HSD      O 1670   3.942   3.976   3.072
  653LYS      N 1671   3.844   4.170   3.135
  653LYS     HN 1672   3.757   4.219   3.137
  653LYS     CA 1673   3.959   4.239   3.191
  653LYS     HA 1674   4.038   4.179   3.180
  653LYS     CB 1675   3.983   4.381   3.118
  653LYS    HB1 1676   3.894   4.421   3.094
  653LYS    HB2 1677   4.031   4.443   3.181
  653LYS     CG 1678   4.065   4.381   2.989
  653LYS    HG1 1679   4.087   4.475   2.965
  653LYS    HG2 1680   4.150   4.330   3.006
  653LYS     CD 1681   3.994   4.317   2.872
  653LYS    HD1 1682   3.953   4.231   2.902
  653LYS    HD2 1683   3.923   4.379   2.839
  653LYS     CE 1684   4.093   4.289   2.761
  653LYS    HE1 1685   4.158   4.365   2.755
  653LYS    HE2 1686   4.142   4.204   2.781
  653LYS     NZ 1687   4.026   4.274   2.627
  653LYS    HZ1 1688   4.095   4.256   2.557
  653LYS    HZ2 1689   3.961   4.198   2.631
  653LYS    HZ3 1690   3.977   4.358   2.605
  653LYS      C 1691   3.926   4.261   3.339
  653LYS      O 1692   3.876   4.366   3.378
  654ALA      N 1693   3.954   4.162   3.422
  654ALA     HN 1694   3.998   4.078   3.391
  654ALA     CA 1695   3.918   4.181   3.561
  654ALA     HA 1696   3.824   4.216   3.559
  654ALA     CB 1697   3.921   4.047   3.633
  654ALA    HB1 1698   3.896   4.060   3.729
  654ALA    HB2 1699   3.856   3.984   3.590
  654ALA    HB3 1700   4.013   4.008   3.627
  654ALA      C 1701   4.007   4.286   3.631
  654ALA      O 1702   4.120   4.317   3.590
  655SER      N 1703   3.955   4.339   3.741
  655SER     HN 1704   3.859   4.318   3.762
  655SER     CA 1705   4.027   4.427   3.832
  655SER     HA 1706   4.117   4.442   3.792
  655SER     CB 1707   3.955   4.560   3.850
  655SER    HB1 1708   4.010   4.625   3.903
  655SER    HB2 1709   3.930   4.600   3.763
  655SER     OG 1710   3.837   4.530   3.922
  655SER    HG1 1711   3.786   4.615   3.937
  655SER      C 1712   4.033   4.357   3.967
  655SER      O 1713   3.946   4.276   3.999
  656PHE      N 1714   4.133   4.393   4.047
  656PHE     HN 1715   4.182   4.479   4.031
  656PHE     CA 1716   4.172   4.306   4.156
  656PHE     HA 1717   4.091   4.249   4.173
  656PHE     CB 1718   4.292   4.222   4.118
  656PHE    HB1 1719   4.340   4.266   4.042
  656PHE    HB2 1720   4.354   4.217   4.197
  656PHE     CG 1721   4.258   4.083   4.077
  656PHE    CD1 1722   4.201   4.058   3.954
  656PHE    HD1 1723   4.183   4.133   3.892
  656PHE    CE1 1724   4.170   3.929   3.917
  656PHE    HE1 1725   4.129   3.912   3.827
  656PHE     CZ 1726   4.194   3.824   4.001
  656PHE     HZ 1727   4.167   3.732   3.975
  656PHE    CD2 1728   4.282   3.976   4.160
  656PHE    HD2 1729   4.322   3.992   4.251
  656PHE    CE2 1730   4.253   3.846   4.121
  656PHE    HE2 1731   4.275   3.769   4.181
  656PHE      C 1732   4.205   4.386   4.280
  656PHE      O 1733   4.274   4.487   4.270
  657CYS      N 1734   4.152   4.342   4.393
  657CYS     HN 1735   4.066   4.290   4.389
  657CYS     CA 1736   4.211   4.367   4.524
  657CYS     HA 1737   4.231   4.464   4.531
  657CYS     CB 1738   4.113   4.325   4.636
  657CYS    HB1 1739   4.064   4.408   4.659
  657CYS    HB2 1740   4.051   4.261   4.591
  657CYS     SG 1741   4.193   4.251   4.779
  657CYS      C 1742   4.337   4.283   4.534
  657CYS      O 1743   4.332   4.163   4.504
  658LEU      N 1744   4.449   4.342   4.580
  658LEU     HN 1745   4.441   4.436   4.614
  658LEU     CA 1746   4.581   4.280   4.585
  658LEU     HA 1747   4.573   4.192   4.538
  658LEU     CB 1748   4.684   4.366   4.514
  658LEU    HB1 1749   4.673   4.458   4.551
  658LEU    HB2 1750   4.774   4.330   4.539
  658LEU     CG 1751   4.680   4.377   4.360
  658LEU     HG 1752   4.595   4.419   4.329
  658LEU    CD1 1753   4.795   4.460   4.318
  658LEU   HD11 1754   4.796   4.469   4.219
  658LEU   HD12 1755   4.788   4.551   4.360
  658LEU   HD13 1756   4.881   4.417   4.348
  658LEU    CD2 1757   4.694   4.238   4.296
  658LEU   HD21 1758   4.691   4.247   4.196
  658LEU   HD22 1759   4.781   4.197   4.323
  658LEU   HD23 1760   4.618   4.180   4.326
  658LEU      C 1761   4.624   4.262   4.730
  658LEU      O 1762   4.664   4.359   4.794
  659GLU      N 1763   4.613   4.140   4.784
  659GLU     HN 1764   4.585   4.064   4.725
  659GLU     CA 1765   4.640   4.112   4.925
  659GLU     HA 1766   4.706   4.182   4.952
  659GLU     CB 1767   4.515   4.126   5.011
  659GLU    HB1 1768   4.543   4.146   5.105
  659GLU    HB2 1769   4.460   4.201   4.975
  659GLU     CG 1770   4.431   4.000   5.011
  659GLU    HG1 1771   4.430   3.964   4.917
  659GLU    HG2 1772   4.475   3.934   5.072
  659GLU     CD 1773   4.286   4.020   5.056
  659GLU    OE1 1774   4.206   3.928   5.030
  659GLU    OE2 1775   4.251   4.123   5.119
  659GLU      C 1776   4.698   3.971   4.941
  659GLU      O 1777   4.704   3.892   4.846
  660ASP      N 1778   4.741   3.939   5.064
  660ASP     HN 1779   4.730   4.005   5.138
  660ASP     CA 1780   4.804   3.811   5.092
  660ASP     HA 1781   4.837   3.775   5.004
  660ASP     CB 1782   4.921   3.826   5.188
  660ASP    HB1 1783   4.887   3.860   5.276
  660ASP    HB2 1784   4.964   3.737   5.202
  660ASP     CG 1785   5.023   3.918   5.140
  660ASP    OD1 1786   5.054   3.914   5.018
  660ASP    OD2 1787   5.074   3.993   5.227
  660ASP      C 1788   4.700   3.720   5.154
  660ASP      O 1789   4.669   3.735   5.273
  661THR      N 1790   4.647   3.626   5.078
  661THR     HN 1791   4.675   3.609   4.983
  661THR     CA 1792   4.543   3.550   5.146
  661THR     HA 1793   4.506   3.614   5.213
  661THR     CB 1794   4.432   3.505   5.050
  661THR     HB 1795   4.346   3.553   5.068
  661THR    OG1 1796   4.402   3.365   5.067
  661THR    HG1 1797   4.329   3.339   5.003
  661THR    CG2 1798   4.467   3.533   4.911
  661THR   HG21 1799   4.393   3.502   4.851
  661THR   HG22 1800   4.481   3.631   4.900
  661THR   HG23 1801   4.551   3.484   4.888
  661THR      C 1802   4.601   3.432   5.222
  661THR      O 1803   4.552   3.398   5.329
  662GLU      N 1804   4.707   3.372   5.168
  662GLU     HN 1805   4.735   3.397   5.076
  662GLU     CA 1806   4.783   3.271   5.240
  662GLU     HA 1807   4.774   3.293   5.337
  662GLU     CB 1808   4.727   3.131   5.215
  662GLU    HB1 1809   4.635   3.140   5.177
  662GLU    HB2 1810   4.786   3.084   5.148
  662GLU     CG 1811   4.718   3.044   5.338
  662GLU    HG1 1812   4.801   3.058   5.393
  662GLU    HG2 1813   4.638   3.072   5.390
  662GLU     CD 1814   4.707   2.896   5.303
  662GLU    OE1 1815   4.805   2.821   5.327
  662GLU    OE2 1816   4.600   2.856   5.251
  662GLU      C 1817   4.929   3.279   5.196
  662GLU      O 1818   4.958   3.316   5.082
  663CYD      N 1819   5.021   3.242   5.285
  663CYD     HN 1820   4.991   3.212   5.375
  663CYD     CA 1821   5.163   3.246   5.253
  663CYD     HA 1822   5.166   3.276   5.158
  663CYD     CB 1823   5.238   3.344   5.341
  663CYD     Vc 1824   5.238   3.344   5.341
  663CYD    HB1 1825   5.229   3.309   5.434
  663CYD    HB2 1826   5.334   3.339   5.312
  663CYD     SG 1827   5.174   3.507   5.326
  663CYD     Vs 1828   5.174   3.507   5.326
  663CYD    HUD 1829   5.229   3.309   5.434
  663CYD      C 1830   5.226   3.109   5.268
  663CYD      O 1831   5.171   3.019   5.332
  664GLU      N 1832   5.343   3.095   5.209
  664GLU     HN 1833   5.384   3.172   5.161
  664GLU     CA 1834   5.412   2.967   5.212
  664GLU     HA 1835   5.341   2.898   5.202
  664GLU     CB 1836   5.511   2.957   5.096
  664GLU    HB1 1837   5.477   3.011   5.019
  664GLU    HB2 1838   5.599   2.994   5.126
  664GLU     CG 1839   5.532   2.815   5.049
  664GLU    HG1 1840   5.630   2.798   5.041
  664GLU    HG2 1841   5.492   2.753   5.117
  664GLU     CD 1842   5.467   2.786   4.914
  664GLU    OE1 1843   5.466   2.877   4.827
  664GLU    OE2 1844   5.417   2.671   4.897
  664GLU      C 1845   5.483   2.949   5.344
  664GLU      O 1846   5.518   3.044   5.412
  665GLY      N 1847   5.498   2.823   5.383
  665GLY     HN 1848   5.461   2.749   5.327
  665GLY     CA 1849   5.568   2.791   5.507
  665GLY    HA1 1850   5.550   2.695   5.527
  665GLY    HA2 1851   5.666   2.804   5.490
  665GLY      C 1852   5.524   2.876   5.624
  665GLY      O 1853   5.406   2.882   5.661
  666ASP      N 1854   5.621   2.945   5.682
  666ASP     HN 1855   5.712   2.940   5.641
  666ASP     CA 1856   5.605   3.025   5.801
  666ASP     HA 1857   5.517   2.999   5.838
  666ASP     CB 1858   5.721   2.996   5.896
  666ASP    HB1 1859   5.716   3.058   5.974
  666ASP    HB2 1860   5.713   2.902   5.928
  666ASP     CG 1861   5.857   3.013   5.828
  666ASP    OD1 1862   5.892   2.928   5.742
  666ASP    OD2 1863   5.926   3.114   5.856
  666ASP      C 1864   5.603   3.174   5.770
  666ASP      O 1865   5.608   3.254   5.864
  667ILE      N 1866   5.601   3.213   5.640
  667ILE     HN 1867   5.608   3.143   5.569
  667ILE     CA 1868   5.588   3.354   5.601
  667ILE     HA 1869   5.670   3.398   5.638
  667ILE     CB 1870   5.583   3.370   5.448
  667ILE     HB 1871   5.493   3.339   5.417
  667ILE    CG2 1872   5.597   3.520   5.407
  667ILE   HG21 1873   5.594   3.527   5.307
  667ILE   HG22 1874   5.522   3.573   5.447
  667ILE   HG23 1875   5.684   3.555   5.440
  667ILE    CG1 1876   5.686   3.280   5.380
  667ILE   HG11 1877   5.724   3.217   5.448
  667ILE   HG12 1878   5.641   3.227   5.308
  667ILE     CD 1879   5.801   3.349   5.317
  667ILE    HD1 1880   5.862   3.281   5.275
  667ILE    HD2 1881   5.767   3.411   5.246
  667ILE    HD3 1882   5.851   3.400   5.386
  667ILE      C 1883   5.463   3.415   5.663
  667ILE      O 1884   5.362   3.347   5.687
  668GLN      N 1885   5.469   3.546   5.687
  668GLN     HN 1886   5.549   3.597   5.656
  668GLN     CA 1887   5.363   3.618   5.757
  668GLN     HA 1888   5.306   3.549   5.801
  668GLN     CB 1889   5.425   3.710   5.862
  668GLN    HB1 1890   5.501   3.761   5.822
  668GLN    HB2 1891   5.355   3.775   5.895
  668GLN     CG 1892   5.476   3.633   5.978
  668GLN    HG1 1893   5.536   3.560   5.945
  668GLN    HG2 1894   5.527   3.695   6.038
  668GLN     CD 1895   5.361   3.574   6.054
  668GLN    OE1 1896   5.328   3.456   6.038
  668GLN    NE2 1897   5.296   3.656   6.135
  668GLN   HE21 1898   5.324   3.752   6.142
  668GLN   HE22 1899   5.218   3.623   6.188
  668GLN      C 1900   5.281   3.700   5.659
  668GLN      O 1901   5.336   3.788   5.592
  669LYS      N 1902   5.150   3.671   5.651
  669LYS     HN 1903   5.114   3.590   5.699
  669LYS     CA 1904   5.058   3.755   5.573
  669LYS     HA 1905   5.085   3.741   5.478
  669LYS     CB 1906   4.913   3.712   5.596
  669LYS    HB1 1907   4.889   3.731   5.691
  669LYS    HB2 1908   4.855   3.768   5.536
  669LYS     CG 1909   4.880   3.569   5.569
  669LYS    HG1 1910   4.918   3.543   5.480
  669LYS    HG2 1911   4.920   3.512   5.641
  669LYS     CD 1912   4.728   3.552   5.567
  669LYS    HD1 1913   4.685   3.640   5.584
  669LYS    HD2 1914   4.700   3.517   5.477
  669LYS     CE 1915   4.680   3.455   5.672
  669LYS    HE1 1916   4.641   3.374   5.628
  669LYS    HE2 1917   4.756   3.428   5.731
  669LYS     NZ 1918   4.575   3.518   5.757
  669LYS    HZ1 1919   4.544   3.453   5.826
  669LYS    HZ2 1920   4.613   3.599   5.802
  669LYS    HZ3 1921   4.498   3.545   5.700
  669LYS      C 1922   5.072   3.901   5.614
  669LYS      O 1923   5.081   3.934   5.733
  670ASN      N 1924   5.073   3.991   5.514
  670ASN     HN 1925   5.067   3.959   5.419
  670ASN     CA 1926   5.082   4.135   5.540
  670ASN     HA 1927   5.073   4.143   5.640
  670ASN     CB 1928   5.218   4.190   5.494
  670ASN    HB1 1929   5.290   4.148   5.550
  670ASN    HB2 1930   5.232   4.165   5.398
  670ASN     CG 1931   5.228   4.341   5.507
  670ASN    OD1 1932   5.157   4.402   5.586
  670ASN    ND2 1933   5.313   4.403   5.426
  670ASN   HD21 1934   5.367   4.350   5.361
  670ASN   HD22 1935   5.323   4.502   5.431
  670ASN      C 1936   4.968   4.216   5.479
  670ASN      O 1937   4.888   4.272   5.553
  671TYR      N 1938   4.959   4.227   5.348
  671TYR     HN 1939   5.018   4.171   5.290
  671TYR     CA 1940   4.864   4.319   5.285
  671TYR     HA 1941   4.873   4.406   5.334
  671TYR     CB 1942   4.899   4.335   5.136
  671TYR    HB1 1943   4.891   4.246   5.090
  671TYR    HB2 1944   4.835   4.400   5.094
  671TYR     CG 1945   5.039   4.386   5.117
  671TYR    CD1 1946   5.074   4.513   5.158
  671TYR    HD1 1947   5.004   4.572   5.198
  671TYR    CE1 1948   5.203   4.560   5.144
  671TYR    HE1 1949   5.226   4.652   5.174
  671TYR     CZ 1950   5.299   4.479   5.089
  671TYR     OH 1951   5.426   4.531   5.074
  671TYR     HH 1952   5.485   4.462   5.033
  671TYR    CD2 1953   5.139   4.306   5.062
  671TYR    HD2 1954   5.116   4.214   5.032
  671TYR    CE2 1955   5.267   4.351   5.048
  671TYR    HE2 1956   5.338   4.292   5.009
  671TYR      C 1957   4.720   4.270   5.300
  671TYR      O 1958   4.692   4.149   5.298
  672GLU      N 1959   4.627   4.365   5.314
  672GLU     HN 1960   4.655   4.461   5.307
  672GLU     CA 1961   4.485   4.337   5.339
  672GLU     HA 1962   4.464   4.251   5.291
  672GLU     CB 1963   4.460   4.321   5.490
  672GLU    HB1 1964   4.537   4.271   5.529
  672GLU    HB2 1965   4.456   4.412   5.530
  672GLU     CG 1966   4.331   4.247   5.528
  672GLU    HG1 1967   4.253   4.300   5.495
  672GLU    HG2 1968   4.332   4.157   5.483
  672GLU     CD 1969   4.317   4.227   5.680
  672GLU    OE1 1970   4.312   4.325   5.756
  672GLU    OE2 1971   4.310   4.111   5.725
  672GLU      C 1972   4.400   4.450   5.282
  672GLU      O 1973   4.428   4.567   5.307
  673CYS      N 1974   4.293   4.414   5.209
  673CYS     HN 1975   4.270   4.318   5.201
  673CYS     CA 1976   4.209   4.513   5.140
  673CYS     HA 1977   4.272   4.585   5.112
  673CYS     CB 1978   4.142   4.447   5.019
  673CYS    HB1 1979   4.097   4.366   5.056
  673CYS    HB2 1980   4.073   4.512   4.989
  673CYS     SG 1981   4.264   4.407   4.888
  673CYS      C 1982   4.104   4.578   5.231
  673CYS      O 1983   4.073   4.697   5.216
  674ALA      N 1984   4.053   4.502   5.327
  674ALA     HN 1985   4.099   4.414   5.341
  674ALA     CA 1986   3.939   4.529   5.415
  674ALA     HA 1987   3.864   4.499   5.357
  674ALA     CB 1988   3.957   4.450   5.545
  674ALA    HB1 1989   3.880   4.468   5.606
  674ALA    HB2 1990   3.962   4.353   5.525
  674ALA    HB3 1991   4.042   4.479   5.590
  674ALA      C 1992   3.912   4.673   5.453
  674ALA      O 1993   3.798   4.719   5.436
  675ASN      N 1994   4.007   4.744   5.513
  675ASN     HN 1995   4.100   4.708   5.525
  675ASN     CA 1996   3.970   4.877   5.561
  675ASN     HA 1997   3.873   4.885   5.539
  675ASN     CB 1998   3.988   4.892   5.712
  675ASN    HB1 1999   4.083   4.870   5.736
  675ASN    HB2 2000   3.969   4.986   5.738
  675ASN     CG 2001   3.896   4.800   5.791
  675ASN    OD1 2002   3.782   4.834   5.815
  675ASN    ND2 2003   3.945   4.681   5.828
  675ASN   HD21 2004   4.038   4.656   5.803
  675ASN   HD22 2005   3.887   4.618   5.880
  675ASN      C 2006   4.050   4.984   5.489
  675ASN      O 2007   4.126   5.060   5.552
  676PHE      N 2008   4.035   4.988   5.357
  676PHE     HN 2009   3.962   4.935   5.315
  676PHE     CA 2010   4.123   5.068   5.272
  676PHE     HA 2011   4.100   5.043   5.178
  676PHE     CB 2012   4.097   5.219   5.290
  676PHE    HB1 2013   4.005   5.232   5.329
  676PHE    HB2 2014   4.165   5.257   5.351
  676PHE     CG 2015   4.103   5.295   5.162
  676PHE    CD1 2016   4.153   5.235   5.048
  676PHE    HD1 2017   4.187   5.141   5.052
  676PHE    CE1 2018   4.158   5.305   4.929
  676PHE    HE1 2019   4.193   5.260   4.846
  676PHE     CZ 2020   4.114   5.434   4.923
  676PHE     HZ 2021   4.120   5.485   4.837
  676PHE    CD2 2022   4.058   5.423   5.154
  676PHE    HD2 2023   4.022   5.468   5.236
  676PHE    CE2 2024   4.063   5.493   5.035
  676PHE    HE2 2025   4.029   5.587   5.031
  676PHE      C 2026   4.268   5.034   5.300
  676PHE      O 2027   4.357   5.119   5.294
  677GLY      N 2028   4.293   4.908   5.337
  677GLY     HN 2029   4.218   4.842   5.343
  677GLY     CA 2030   4.428   4.867   5.370
  677GLY    HA1 2031   4.462   4.926   5.443
  677GLY    HA2 2032   4.425   4.773   5.402
  677GLY      C 2033   4.521   4.877   5.250
  677GLY      O 2034   4.478   4.878   5.133
  678ASP      N 2035   4.649   4.890   5.279
  678ASP     HN 2036   4.675   4.908   5.375
  678ASP     CA 2037   4.754   4.880   5.180
  678ASP     HA 2038   4.745   4.959   5.120
  678ASP     CB 2039   4.889   4.880   5.252
  678ASP    HB1 2040   4.877   4.846   5.345
  678ASP    HB2 2041   4.953   4.821   5.203
  678ASP     CG 2042   4.949   5.016   5.259
  678ASP    OD1 2043   4.967   5.075   5.150
  678ASP    OD2 2044   4.973   5.064   5.373
  678ASP      C 2045   4.739   4.753   5.100
  678ASP      O 2046   4.709   4.647   5.156
  679GLN      N 2047   4.763   4.762   4.970
  679GLN     HN 2048   4.796   4.849   4.932
  679GLN     CA 2049   4.743   4.648   4.882
  679GLN     HA 2050   4.710   4.575   4.942
  679GLN     CB 2051   4.637   4.678   4.776
  679GLN    HB1 2052   4.668   4.755   4.721
  679GLN    HB2 2053   4.627   4.597   4.718
  679GLN     CG 2054   4.500   4.711   4.840
  679GLN    HG1 2055   4.486   4.652   4.920
  679GLN    HG2 2056   4.500   4.807   4.869
  679GLN     CD 2057   4.384   4.689   4.743
  679GLN    OE1 2058   4.400   4.625   4.639
  679GLN    NE2 2059   4.270   4.751   4.771
  679GLN   HE21 2060   4.263   4.808   4.852
  679GLN   HE22 2061   4.191   4.740   4.710
  679GLN      C 2062   4.874   4.606   4.818
  679GLN      O 2063   4.964   4.686   4.798
  680GLY      N 2064   4.882   4.478   4.785
  680GLY     HN 2065   4.800   4.421   4.794
  680GLY     CA 2066   5.005   4.418   4.738
  680GLY    HA1 2067   5.011   4.432   4.639
  680GLY    HA2 2068   5.082   4.462   4.783
  680GLY      C 2069   5.002   4.271   4.770
  680GLY      O 2070   4.916   4.225   4.844
  681ILE      N 2071   5.096   4.197   4.710
  681ILE     HN 2072   5.155   4.241   4.643
  681ILE     CA 2073   5.115   4.055   4.738
  681ILE     HA 2074   5.048   4.031   4.809
  681ILE     CB 2075   5.088   3.968   4.615
  681ILE     HB 2076   5.158   3.986   4.546
  681ILE    CG2 2077   5.090   3.820   4.654
  681ILE   HG21 2078   5.072   3.764   4.573
  681ILE   HG22 2079   5.180   3.797   4.691
  681ILE   HG23 2080   5.020   3.802   4.723
  681ILE    CG1 2081   4.956   4.004   4.552
  681ILE   HG11 2082   4.882   3.988   4.618
  681ILE   HG12 2083   4.957   4.101   4.526
  681ILE     CD 2084   4.930   3.921   4.430
  681ILE    HD1 2085   4.842   3.947   4.390
  681ILE    HD2 2086   5.003   3.937   4.363
  681ILE    HD3 2087   4.929   3.824   4.455
  681ILE      C 2088   5.259   4.033   4.787
  681ILE      O 2089   5.354   4.060   4.713
  682THR      N 2090   5.274   3.983   4.908
  682THR     HN 2091   5.193   3.960   4.963
  682THR     CA 2092   5.406   3.961   4.962
  682THR     HA 2093   5.453   4.049   4.951
  682THR     CB 2094   5.400   3.922   5.108
  682THR     HB 2095   5.355   3.834   5.121
  682THR    OG1 2096   5.319   4.016   5.178
  682THR    HG1 2097   5.314   3.990   5.275
  682THR    CG2 2098   5.542   3.921   5.166
  682THR   HG21 2099   5.539   3.896   5.263
  682THR   HG22 2100   5.598   3.856   5.116
  682THR   HG23 2101   5.582   4.013   5.158
  682THR      C 2102   5.476   3.849   4.888
  682THR      O 2103   5.413   3.753   4.842
  683MET      N 2104   5.608   3.863   4.875
  683MET     HN 2105   5.646   3.955   4.888
  683MET     CA 2106   5.701   3.756   4.843
  683MET     HA 2107   5.696   3.742   4.744
  683MET     CB 2108   5.840   3.797   4.888
  683MET    HB1 2109   5.831   3.866   4.959
  683MET    HB2 2110   5.885   3.716   4.926
  683MET     CG 2111   5.934   3.851   4.790
  683MET    HG1 2112   5.910   3.809   4.702
  683MET    HG2 2113   5.916   3.949   4.785
  683MET     SD 2114   6.100   3.810   4.849
  683MET     CE 2115   6.106   3.643   4.790
  683MET    HE1 2116   6.194   3.602   4.814
  683MET    HE2 2117   6.032   3.590   4.831
  683MET    HE3 2118   6.096   3.643   4.690
  683MET      C 2119   5.661   3.631   4.919
  683MET      O 2120   5.667   3.628   5.042
  684GLY      N 2121   5.621   3.527   4.849
  684GLY     HN 2122   5.605   3.536   4.751
  684GLY     CA 2123   5.601   3.401   4.915
  684GLY    HA1 2124   5.639   3.329   4.856
  684GLY    HA2 2125   5.650   3.402   5.002
  684GLY      C 2126   5.457   3.374   4.939
  684GLY      O 2127   5.425   3.270   4.995
  685CYD      N 2128   5.371   3.469   4.908
  685CYD     HN 2129   5.404   3.554   4.867
  685CYD     CA 2130   5.230   3.451   4.933
  685CYD     HA 2131   5.220   3.364   4.981
  685CYD     CB 2132   5.170   3.560   5.024
  685CYD     Vc 2133   5.170   3.560   5.024
  685CYD    HB1 2134   5.161   3.640   4.965
  685CYD    HB2 2135   5.080   3.526   5.049
  685CYD     SG 2136   5.271   3.593   5.168
  685CYD     Vs 2137   5.271   3.593   5.168
  685CYD    HUD 2138   5.161   3.640   4.965
  685CYD      C 2139   5.163   3.450   4.799
  685CYD      O 2140   5.225   3.472   4.696
  686TRP      N 2141   5.032   3.431   4.806
  686TRP     HN 2142   4.992   3.417   4.896
  686TRP     CA 2143   4.946   3.430   4.692
  686TRP     HA 2144   4.995   3.477   4.619
  686TRP     CB 2145   4.911   3.289   4.646
  686TRP    HB1 2146   4.844   3.298   4.572
  686TRP    HB2 2147   4.995   3.248   4.611
  686TRP     CG 2148   4.852   3.192   4.749
  686TRP    CD1 2149   4.720   3.171   4.776
  686TRP    HD1 2150   4.645   3.223   4.736
  686TRP    NE1 2151   4.706   3.069   4.867
  686TRP    HE1 2152   4.619   3.036   4.904
  686TRP    CE2 2153   4.830   3.020   4.899
  686TRP    CD2 2154   4.924   3.093   4.824
  686TRP    CE3 2155   5.059   3.062   4.838
  686TRP    HE3 2156   5.129   3.111   4.786
  686TRP    CZ3 2157   5.096   2.959   4.926
  686TRP    HZ3 2158   5.193   2.936   4.937
  686TRP    CZ2 2159   4.867   2.918   4.987
  686TRP    HZ2 2160   4.798   2.868   5.040
  686TRP    CH2 2161   5.001   2.889   4.999
  686TRP    HH2 2162   5.030   2.816   5.061
  686TRP      C 2163   4.820   3.502   4.731
  686TRP      O 2164   4.788   3.516   4.849
  687ASP      N 2165   4.748   3.541   4.628
  687ASP     HN 2166   4.781   3.519   4.537
  687ASP     CA 2167   4.622   3.614   4.638
  687ASP     HA 2168   4.594   3.623   4.733
  687ASP     CB 2169   4.641   3.756   4.581
  687ASP    HB1 2170   4.708   3.803   4.638
  687ASP    HB2 2171   4.675   3.748   4.488
  687ASP     CG 2172   4.513   3.839   4.580
  687ASP    OD1 2173   4.405   3.795   4.621
  687ASP    OD2 2174   4.524   3.955   4.536
  687ASP      C 2175   4.522   3.531   4.559
  687ASP      O 2176   4.539   3.505   4.440
  688MET      N 2177   4.422   3.481   4.628
  688MET     HN 2178   4.410   3.506   4.724
  688MET     CA 2179   4.327   3.389   4.566
  688MET     HA 2180   4.365   3.366   4.477
  688MET     CB 2181   4.314   3.260   4.647
  688MET    HB1 2182   4.385   3.198   4.616
  688MET    HB2 2183   4.329   3.284   4.743
  688MET     CG 2184   4.173   3.190   4.633
  688MET    HG1 2185   4.161   3.133   4.715
  688MET    HG2 2186   4.104   3.263   4.634
  688MET     SD 2187   4.164   3.092   4.482
  688MET     CE 2188   4.249   2.943   4.537
  688MET    HE1 2189   4.253   2.877   4.462
  688MET    HE2 2190   4.342   2.966   4.565
  688MET    HE3 2191   4.200   2.903   4.614
  688MET      C 2192   4.191   3.458   4.546
  688MET      O 2193   4.129   3.510   4.641
  689TYM      N 2194   4.146   3.460   4.422
  689TYM     HN 2195   4.205   3.426   4.349
  689TYM     CA 2196   4.013   3.509   4.387
  689TYM     HA 2197   3.974   3.558   4.465
  689TYM     CB 2198   4.021   3.609   4.272
  689TYM    HB1 2199   4.110   3.600   4.228
  689TYM    HB2 2200   3.949   3.586   4.206
  689TYM     CG 2201   4.003   3.753   4.312
  689TYM    CD1 2202   4.042   3.796   4.436
  689TYM    HD1 2203   4.082   3.731   4.501
  689TYM    CE1 2204   4.029   3.927   4.473
  689TYM    HE1 2205   4.058   3.957   4.564
  689TYM     CZ 2206   3.976   4.017   4.385
  689TYM     OH 2207   3.963   4.148   4.421
  689TYM    CD2 2208   3.951   3.845   4.224
  689TYM    HD2 2209   3.923   3.815   4.133
  689TYM    CE2 2210   3.939   3.977   4.260
  689TYM    HE2 2211   3.902   4.043   4.195
  689TYM      C 2212   3.930   3.387   4.351
  689TYM      O 2213   3.941   3.335   4.240
  690ARG      N 2214   3.851   3.340   4.445
  690ARG     HN 2215   3.836   3.395   4.527
  690ARG     CA 2216   3.786   3.211   4.433
  690ARG     HA 2217   3.863   3.150   4.412
  690ARG     CB 2218   3.713   3.175   4.560
  690ARG    HB1 2219   3.702   3.258   4.614
  690ARG    HB2 2220   3.623   3.140   4.535
  690ARG     CG 2221   3.769   3.077   4.649
  690ARG    HG1 2222   3.759   2.984   4.613
  690ARG    HG2 2223   3.865   3.096   4.668
  690ARG     CD 2224   3.683   3.101   4.765
  690ARG    HD1 2225   3.729   3.162   4.829
  690ARG    HD2 2226   3.597   3.142   4.736
  690ARG     NE 2227   3.653   2.979   4.834
  690ARG     HE 2228   3.722   2.908   4.836
  690ARG     CZ 2229   3.538   2.955   4.896
  690ARG    NH1 2230   3.438   3.043   4.890
  690ARG   HH11 2231   3.449   3.128   4.838
  690ARG   HH12 2232   3.352   3.023   4.937
  690ARG    NH2 2233   3.525   2.841   4.960
  690ARG   HH21 2234   3.601   2.775   4.961
  690ARG   HH22 2235   3.440   2.819   5.008
  690ARG      C 2236   3.678   3.209   4.326
  690ARG      O 2237   3.618   3.311   4.290
  691HSP      N 2238   3.644   3.086   4.287
  691HSP     HN 2239   3.687   3.008   4.332
  691HSP     CA 2240   3.547   3.062   4.182
  691HSP     HA 2241   3.581   3.112   4.103
  691HSP     CB 2242   3.541   2.910   4.157
  691HSP    HB1 2243   3.466   2.891   4.093
  691HSP    HB2 2244   3.628   2.880   4.116
  691HSP    CD2 2245   3.605   2.772   4.367
  691HSP    HD2 2246   3.705   2.776   4.362
  691HSP     CG 2247   3.518   2.829   4.280
  691HSP    NE2 2248   3.531   2.708   4.464
  691HSP    HE2 2249   3.569   2.657   4.541
  691HSP    ND1 2250   3.392   2.798   4.327
  691HSP    HD1 2251   3.306   2.826   4.284
  691HSP    CE1 2252   3.403   2.726   4.437
  691HSP    HE1 2253   3.327   2.691   4.492
  691HSP      C 2254   3.408   3.116   4.214
  691HSP      O 2255   3.332   3.146   4.122
  692ASP      N 2256   3.371   3.128   4.342
  692ASP     HN 2257   3.435   3.109   4.416
  692ASP     CA 2258   3.233   3.168   4.370
  692ASP     HA 2259   3.183   3.137   4.289
  692ASP     CB 2260   3.180   3.101   4.497
  692ASP    HB1 2261   3.084   3.125   4.508
  692ASP    HB2 2262   3.188   3.002   4.487
  692ASP     CG 2263   3.254   3.143   4.620
  692ASP    OD1 2264   3.378   3.127   4.621
  692ASP    OD2 2265   3.189   3.193   4.714
  692ASP      C 2266   3.217   3.319   4.381
  692ASP      O 2267   3.105   3.368   4.373
  693ILE      N 2268   3.327   3.391   4.396
  693ILE     HN 2269   3.414   3.344   4.409
  693ILE     CA 2270   3.327   3.536   4.396
  693ILE     HA 2271   3.263   3.571   4.464
  693ILE     CB 2272   3.471   3.579   4.430
  693ILE     HB 2273   3.531   3.499   4.425
  693ILE    CG2 2274   3.535   3.665   4.326
  693ILE   HG21 2275   3.628   3.688   4.355
  693ILE   HG22 2276   3.539   3.616   4.239
  693ILE   HG23 2277   3.482   3.749   4.315
  693ILE    CG1 2278   3.480   3.630   4.573
  693ILE   HG11 2279   3.400   3.687   4.591
  693ILE   HG12 2280   3.480   3.552   4.634
  693ILE     CD 2281   3.605   3.713   4.601
  693ILE    HD1 2282   3.604   3.743   4.697
  693ILE    HD2 2283   3.686   3.658   4.585
  693ILE    HD3 2284   3.606   3.793   4.541
  693ILE      C 2285   3.277   3.589   4.260
  693ILE      O 2286   3.294   3.525   4.156
  694ASP      N 2287   3.210   3.703   4.263
  694ASP     HN 2288   3.193   3.749   4.350
  694ASP     CA 2289   3.161   3.762   4.139
  694ASP     HA 2290   3.105   3.691   4.097
  694ASP     CB 2291   3.078   3.887   4.168
  694ASP    HB1 2292   3.105   3.924   4.257
  694ASP    HB2 2293   3.097   3.955   4.097
  694ASP     CG 2294   2.928   3.861   4.171
  694ASP    OD1 2295   2.886   3.752   4.127
  694ASP    OD2 2296   2.853   3.952   4.215
  694ASP      C 2297   3.278   3.798   4.047
  694ASP      O 2298   3.383   3.844   4.092
  695CYS      N 2299   3.255   3.782   3.917
  695CYS     HN 2300   3.165   3.746   3.892
  695CYS     CA 2301   3.347   3.812   3.806
  695CYS     HA 2302   3.285   3.806   3.728
  695CYS     CB 2303   3.411   3.951   3.817
  695CYS    HB1 2304   3.478   3.944   3.890
  695CYS    HB2 2305   3.458   3.965   3.730
  695CYS     SG 2306   3.289   4.081   3.848
  695CYS      C 2307   3.459   3.709   3.789
  695CYS      O 2308   3.539   3.726   3.698
  696GLN      N 2309   3.466   3.602   3.868
  696GLN     HN 2310   3.407   3.594   3.948
  696GLN     CA 2311   3.560   3.498   3.833
  696GLN     HA 2312   3.640   3.544   3.794
  696GLN     CB 2313   3.609   3.420   3.953
  696GLN    HB1 2314   3.591   3.472   4.037
  696GLN    HB2 2315   3.563   3.331   3.958
  696GLN     CG 2316   3.761   3.400   3.934
  696GLN    HG1 2317   3.796   3.330   3.995
  696GLN    HG2 2318   3.781   3.376   3.839
  696GLN     CD 2319   3.827   3.526   3.965
  696GLN    OE1 2320   3.889   3.591   3.881
  696GLN    NE2 2321   3.806   3.568   4.086
  696GLN   HE21 2322   3.749   3.515   4.148
  696GLN   HE22 2323   3.848   3.654   4.117
  696GLN      C 2324   3.494   3.405   3.733
  696GLN      O 2325   3.450   3.295   3.765
  697TRP      N 2326   3.489   3.451   3.608
  697TRP     HN 2327   3.522   3.543   3.587
  697TRP     CA 2328   3.435   3.366   3.501
  697TRP     HA 2329   3.478   3.277   3.514
  697TRP     CB 2330   3.281   3.352   3.509
  697TRP    HB1 2331   3.250   3.305   3.427
  697TRP    HB2 2332   3.259   3.296   3.589
  697TRP     CG 2333   3.206   3.485   3.521
  697TRP    CD1 2334   3.197   3.584   3.428
  697TRP    HD1 2335   3.239   3.581   3.337
  697TRP    NE1 2336   3.123   3.690   3.476
  697TRP    HE1 2337   3.104   3.775   3.426
  697TRP    CE2 2338   3.081   3.660   3.602
  697TRP    CD2 2339   3.131   3.532   3.635
  697TRP    CE3 2340   3.101   3.477   3.758
  697TRP    HE3 2341   3.135   3.387   3.783
  697TRP    CZ3 2342   3.024   3.551   3.847
  697TRP    HZ3 2343   3.003   3.514   3.937
  697TRP    CZ2 2344   3.001   3.734   3.690
  697TRP    HZ2 2345   2.966   3.824   3.665
  697TRP    CH2 2346   2.973   3.678   3.812
  697TRP    HH2 2347   2.916   3.728   3.877
  697TRP      C 2348   3.474   3.428   3.369
  697TRP      O 2349   3.523   3.541   3.362
  698VAL      N 2350   3.449   3.352   3.262
  698VAL     HN 2351   3.453   3.252   3.273
  698VAL     CA 2352   3.418   3.407   3.131
  698VAL     HA 2353   3.438   3.504   3.133
  698VAL     CB 2354   3.505   3.345   3.021
  698VAL     HB 2355   3.485   3.247   3.013
  698VAL    CG1 2356   3.473   3.408   2.888
  698VAL   HG11 2357   3.531   3.367   2.817
  698VAL   HG12 2358   3.377   3.393   2.866
  698VAL   HG13 2359   3.491   3.507   2.892
  698VAL    CG2 2360   3.654   3.358   3.057
  698VAL   HG21 2361   3.709   3.317   2.984
  698VAL   HG22 2362   3.678   3.455   3.066
  698VAL   HG23 2363   3.672   3.311   3.143
  698VAL      C 2364   3.269   3.380   3.105
  698VAL      O 2365   3.223   3.266   3.114
  699ASP      N 2366   3.193   3.486   3.077
  699ASP     HN 2367   3.229   3.578   3.090
  699ASP     CA 2368   3.058   3.467   3.027
  699ASP     HA 2369   3.009   3.413   3.096
  699ASP     CB 2370   2.991   3.603   3.009
  699ASP    HB1 2371   3.003   3.656   3.093
  699ASP    HB2 2372   3.036   3.650   2.933
  699ASP     CG 2373   2.842   3.593   2.980
  699ASP    OD1 2374   2.797   3.488   2.928
  699ASP    OD2 2375   2.770   3.691   3.007
  699ASP      C 2376   3.060   3.392   2.893
  699ASP      O 2377   3.132   3.431   2.800
  700ILE      N 2378   2.979   3.286   2.882
  700ILE     HN 2379   2.908   3.270   2.950
  700ILE     CA 2380   2.996   3.195   2.769
  700ILE     HA 2381   3.052   3.237   2.698
  700ILE     CB 2382   3.072   3.068   2.818
  700ILE     HB 2383   3.078   3.077   2.917
  700ILE    CG2 2384   3.001   2.930   2.802
  700ILE   HG21 2385   3.060   2.858   2.837
  700ILE   HG22 2386   2.915   2.931   2.853
  700ILE   HG23 2387   2.982   2.914   2.705
  700ILE    CG1 2388   3.211   3.069   2.761
  700ILE   HG11 2389   3.231   2.979   2.723
  700ILE   HG12 2390   3.216   3.138   2.688
  700ILE     CD 2391   3.313   3.101   2.865
  700ILE    HD1 2392   3.404   3.101   2.824
  700ILE    HD2 2393   3.293   3.192   2.903
  700ILE    HD3 2394   3.309   3.033   2.938
  700ILE      C 2395   2.860   3.169   2.708
  700ILE      O 2396   2.841   3.078   2.626
  701THR      N 2397   2.764   3.257   2.742
  701THR     HN 2398   2.787   3.337   2.797
  701THR     CA 2399   2.627   3.236   2.698
  701THR     HA 2400   2.596   3.151   2.741
  701THR     CB 2401   2.540   3.352   2.744
  701THR     HB 2402   2.567   3.438   2.700
  701THR    OG1 2403   2.558   3.369   2.885
  701THR    HG1 2404   2.502   3.445   2.917
  701THR    CG2 2405   2.393   3.320   2.716
  701THR   HG21 2406   2.336   3.396   2.746
  701THR   HG22 2407   2.381   3.306   2.618
  701THR   HG23 2408   2.367   3.237   2.765
  701THR      C 2409   2.619   3.218   2.547
  701THR      O 2410   2.551   3.127   2.499
  702ASP      N 2411   2.695   3.299   2.474
  702ASP     HN 2412   2.761   3.356   2.522
  702ASP     CA 2413   2.691   3.311   2.328
  702ASP     HA 2414   2.595   3.295   2.307
  702ASP     CB 2415   2.741   3.450   2.286
  702ASP    HB1 2416   2.831   3.466   2.327
  702ASP    HB2 2417   2.748   3.453   2.187
  702ASP     CG 2418   2.647   3.563   2.330
  702ASP    OD1 2419   2.533   3.533   2.374
  702ASP    OD2 2420   2.687   3.681   2.319
  702ASP      C 2421   2.774   3.208   2.254
  702ASP      O 2422   2.776   3.210   2.131
  703VAL      N 2423   2.844   3.119   2.324
  703VAL     HN 2424   2.823   3.108   2.421
  703VAL     CA 2425   2.951   3.038   2.267
  703VAL     HA 2426   2.981   3.085   2.183
  703VAL     CB 2427   3.070   3.027   2.364
  703VAL     HB 2428   3.038   2.989   2.450
  703VAL    CG1 2429   3.178   2.933   2.309
  703VAL   HG11 2430   3.254   2.928   2.374
  703VAL   HG12 2431   3.139   2.842   2.296
  703VAL   HG13 2432   3.212   2.969   2.222
  703VAL    CG2 2433   3.128   3.164   2.391
  703VAL   HG21 2434   3.206   3.155   2.454
  703VAL   HG22 2435   3.160   3.205   2.305
  703VAL   HG23 2436   3.058   3.223   2.432
  703VAL      C 2437   2.895   2.900   2.232
  703VAL      O 2438   2.834   2.836   2.318
  704PRO      N 2439   2.914   2.852   2.109
  704PRO     CD 2440   2.956   2.929   1.990
  704PRO    HD1 2441   3.043   2.974   2.006
  704PRO    HD2 2442   2.887   2.997   1.966
  704PRO     CA 2443   2.865   2.719   2.072
  704PRO     HA 2444   2.777   2.700   2.116
  704PRO     CB 2445   2.862   2.723   1.919
  704PRO    HB1 2446   2.885   2.634   1.880
  704PRO    HB2 2447   2.774   2.753   1.885
  704PRO     CG 2448   2.967   2.822   1.886
  704PRO    HG1 2449   3.057   2.779   1.888
  704PRO    HG2 2450   2.950   2.859   1.794
  704PRO      C 2451   2.959   2.610   2.119
  704PRO      O 2452   3.078   2.635   2.145
  705PRO      N 2453   2.909   2.486   2.128
  705PRO     CD 2454   2.767   2.447   2.123
  705PRO    HD1 2455   2.735   2.440   2.029
  705PRO    HD2 2456   2.710   2.514   2.173
  705PRO     CA 2457   2.995   2.374   2.165
  705PRO     HA 2458   3.040   2.389   2.253
  705PRO     CB 2459   2.900   2.254   2.164
  705PRO    HB1 2460   2.901   2.208   2.075
  705PRO    HB2 2461   2.924   2.189   2.236
  705PRO     CG 2462   2.765   2.315   2.191
  705PRO    HG1 2463   2.692   2.257   2.152
  705PRO    HG2 2464   2.750   2.326   2.289
  705PRO      C 2465   3.108   2.357   2.064
  705PRO      O 2466   3.093   2.387   1.946
  706GLY      N 2467   3.221   2.308   2.113
  706GLY     HN 2468   3.223   2.270   2.205
  706GLY     CA 2469   3.342   2.311   2.033
  706GLY    HA1 2470   3.336   2.238   1.965
  706GLY    HA2 2471   3.346   2.399   1.986
  706GLY      C 2472   3.465   2.293   2.119
  706GLY      O 2473   3.456   2.266   2.240
  707ASP      N 2474   3.582   2.309   2.054
  707ASP     HN 2475   3.578   2.351   1.963
  707ASP     CA 2476   3.714   2.270   2.105
  707ASP     HA 2477   3.699   2.230   2.196
  707ASP     CB 2478   3.780   2.167   2.013
  707ASP    HB1 2479   3.738   2.175   1.922
  707ASP    HB2 2480   3.877   2.187   2.007
  707ASP     CG 2481   3.763   2.023   2.060
  707ASP    OD1 2482   3.840   1.982   2.149
  707ASP    OD2 2483   3.677   1.949   2.006
  707ASP      C 2484   3.803   2.395   2.114
  707ASP      O 2485   3.860   2.436   2.012
  708TYR      N 2486   3.819   2.453   2.233
  708TYR     HN 2487   3.791   2.403   2.315
  708TYR     CA 2488   3.875   2.587   2.247
  708TYR     HA 2489   3.901   2.613   2.154
  708TYR     CB 2490   3.771   2.684   2.303
  708TYR    HB1 2491   3.754   2.659   2.398
  708TYR    HB2 2492   3.809   2.776   2.298
  708TYR     CG 2493   3.636   2.684   2.229
  708TYR    CD1 2494   3.621   2.749   2.109
  708TYR    HD1 2495   3.699   2.794   2.067
  708TYR    CE1 2496   3.498   2.751   2.046
  708TYR    HE1 2497   3.489   2.799   1.958
  708TYR     CZ 2498   3.389   2.690   2.102
  708TYR     OH 2499   3.268   2.693   2.037
  708TYR     HH 2500   3.200   2.644   2.092
  708TYR    CD2 2501   3.525   2.623   2.283
  708TYR    HD2 2502   3.534   2.574   2.370
  708TYR    CE2 2503   3.401   2.626   2.220
  708TYR    HE2 2504   3.321   2.581   2.262
  708TYR      C 2505   4.000   2.588   2.336
  708TYR      O 2506   4.043   2.486   2.390
  709LEU      N 2507   4.061   2.707   2.344
  709LEU     HN 2508   4.028   2.782   2.287
  709LEU     CA 2509   4.175   2.734   2.432
  709LEU     HA 2510   4.198   2.647   2.475
  709LEU     CB 2511   4.297   2.784   2.356
  709LEU    HB1 2512   4.265   2.858   2.296
  709LEU    HB2 2513   4.360   2.822   2.424
  709LEU     CG 2514   4.380   2.691   2.268
  709LEU     HG 2515   4.341   2.693   2.176
  709LEU    CD1 2516   4.525   2.740   2.259
  709LEU   HD11 2517   4.578   2.678   2.201
  709LEU   HD12 2518   4.527   2.832   2.220
  709LEU   HD13 2519   4.565   2.741   2.351
  709LEU    CD2 2520   4.373   2.548   2.319
  709LEU   HD21 2521   4.428   2.489   2.260
  709LEU   HD22 2522   4.409   2.544   2.413
  709LEU   HD23 2523   4.278   2.517   2.319
  709LEU      C 2524   4.133   2.839   2.534
  709LEU      O 2525   4.089   2.948   2.497
  710PHE      N 2526   4.149   2.807   2.662
  710PHE     HN 2527   4.177   2.713   2.685
  710PHE     CA 2528   4.126   2.901   2.770
  710PHE     HA 2529   4.064   2.972   2.736
  710PHE     CB 2530   4.060   2.828   2.887
  710PHE    HB1 2531   3.972   2.791   2.855
  710PHE    HB2 2532   4.120   2.753   2.915
  710PHE     CG 2533   4.033   2.913   3.010
  710PHE    CD1 2534   3.942   3.015   3.008
  710PHE    HD1 2535   3.894   3.037   2.924
  710PHE    CE1 2536   3.916   3.088   3.121
  710PHE    HE1 2537   3.853   3.165   3.117
  710PHE     CZ 2538   3.975   3.056   3.238
  710PHE     HZ 2539   3.956   3.109   3.321
  710PHE    CD2 2540   4.091   2.881   3.129
  710PHE    HD2 2541   4.156   2.805   3.133
  710PHE    CE2 2542   4.062   2.950   3.243
  710PHE    HE2 2543   4.103   2.924   3.330
  710PHE      C 2544   4.260   2.964   2.811
  710PHE      O 2545   4.364   2.898   2.823
  711GLN      N 2546   4.258   3.095   2.829
  711GLN     HN 2547   4.172   3.145   2.827
  711GLN     CA 2548   4.383   3.164   2.851
  711GLN     HA 2549   4.449   3.095   2.880
  711GLN     CB 2550   4.432   3.233   2.722
  711GLN    HB1 2551   4.431   3.167   2.648
  711GLN    HB2 2552   4.369   3.308   2.700
  711GLN     CG 2553   4.571   3.292   2.731
  711GLN    HG1 2554   4.574   3.360   2.804
  711GLN    HG2 2555   4.637   3.219   2.752
  711GLN     CD 2556   4.612   3.358   2.603
  711GLN    OE1 2557   4.663   3.293   2.513
  711GLN    NE2 2558   4.588   3.488   2.592
  711GLN   HE21 2559   4.545   3.538   2.667
  711GLN   HE22 2560   4.613   3.537   2.508
  711GLN      C 2561   4.361   3.267   2.960
  711GLN      O 2562   4.256   3.332   2.964
  712VAL      N 2563   4.462   3.285   3.042
  712VAL     HN 2564   4.544   3.227   3.033
  712VAL     CA 2565   4.460   3.385   3.147
  712VAL     HA 2566   4.388   3.451   3.123
  712VAL     CB 2567   4.428   3.322   3.283
  712VAL     HB 2568   4.484   3.240   3.298
  712VAL    CG1 2569   4.461   3.420   3.396
  712VAL   HG11 2570   4.440   3.378   3.485
  712VAL   HG12 2571   4.558   3.443   3.393
  712VAL   HG13 2572   4.406   3.503   3.385
  712VAL    CG2 2573   4.283   3.279   3.286
  712VAL   HG21 2574   4.261   3.238   3.374
  712VAL   HG22 2575   4.224   3.358   3.271
  712VAL   HG23 2576   4.267   3.211   3.213
  712VAL      C 2577   4.595   3.451   3.150
  712VAL      O 2578   4.698   3.385   3.167
  713VAL      N 2579   4.596   3.582   3.134
  713VAL     HN 2580   4.508   3.629   3.120
  713VAL     CA 2581   4.716   3.661   3.137
  713VAL     HA 2582   4.794   3.598   3.138
  713VAL     CB 2583   4.727   3.749   3.012
  713VAL     HB 2584   4.668   3.830   3.021
  713VAL    CG1 2585   4.870   3.798   2.992
  713VAL   HG11 2586   4.875   3.855   2.910
  713VAL   HG12 2587   4.898   3.852   3.072
  713VAL   HG13 2588   4.931   3.720   2.982
  713VAL    CG2 2589   4.677   3.672   2.891
  713VAL   HG21 2590   4.684   3.729   2.810
  713VAL   HG22 2591   4.732   3.590   2.879
  713VAL   HG23 2592   4.581   3.646   2.906
  713VAL      C 2593   4.714   3.746   3.263
  713VAL      O 2594   4.614   3.812   3.291
  714ILE      N 2595   4.824   3.744   3.340
  714ILE     HN 2596   4.899   3.685   3.311
  714ILE     CA 2597   4.840   3.823   3.462
  714ILE     HA 2598   4.748   3.850   3.491
  714ILE     CB 2599   4.906   3.740   3.573
  714ILE     HB 2600   4.987   3.695   3.536
  714ILE    CG2 2601   4.946   3.828   3.689
  714ILE   HG21 2602   4.989   3.772   3.760
  714ILE   HG22 2603   5.012   3.896   3.657
  714ILE   HG23 2604   4.866   3.874   3.726
  714ILE    CG1 2605   4.810   3.634   3.626
  714ILE   HG11 2606   4.731   3.678   3.669
  714ILE   HG12 2607   4.779   3.576   3.550
  714ILE     CD 2608   4.877   3.549   3.726
  714ILE    HD1 2609   4.813   3.480   3.759
  714ILE    HD2 2610   4.956   3.503   3.684
  714ILE    HD3 2611   4.909   3.605   3.802
  714ILE      C 2612   4.924   3.945   3.429
  714ILE      O 2613   5.022   3.933   3.355
  715ASN      N 2614   4.886   4.063   3.482
  715ASN     HN 2615   4.803   4.068   3.537
  715ASN     CA 2616   4.968   4.182   3.459
  715ASN     HA 2617   4.918   4.259   3.500
  715ASN     CB 2618   5.105   4.166   3.526
  715ASN    HB1 2619   5.093   4.121   3.614
  715ASN    HB2 2620   5.163   4.110   3.467
  715ASN     CG 2621   5.175   4.297   3.549
  715ASN    OD1 2622   5.114   4.403   3.538
  715ASN    ND2 2623   5.303   4.291   3.586
  715ASN   HD21 2624   5.347   4.202   3.597
  715ASN   HD22 2625   5.354   4.375   3.603
  715ASN      C 2626   4.988   4.205   3.310
  715ASN      O 2627   5.102   4.218   3.264
  716PRO      N 2628   4.880   4.207   3.230
  716PRO     CD 2629   4.738   4.215   3.265
  716PRO    HD1 2630   4.720   4.296   3.322
  716PRO    HD2 2631   4.709   4.133   3.314
  716PRO     CA 2632   4.897   4.182   3.086
  716PRO     HA 2633   4.962   4.108   3.072
  716PRO     CB 2634   4.754   4.153   3.038
  716PRO    HB1 2635   4.738   4.185   2.945
  716PRO    HB2 2636   4.731   4.056   3.045
  716PRO     CG 2637   4.671   4.227   3.126
  716PRO    HG1 2638   4.666   4.321   3.094
  716PRO    HG2 2639   4.579   4.187   3.124
  716PRO      C 2640   4.957   4.299   3.011
  716PRO      O 2641   5.015   4.279   2.903
  717ASN      N 2642   4.945   4.420   3.064
  717ASN     HN 2643   4.894   4.433   3.148
  717ASN     CA 2644   5.006   4.535   2.999
  717ASN     HA 2645   5.025   4.504   2.906
  717ASN     CB 2646   4.909   4.652   2.997
  717ASN    HB1 2647   4.892   4.682   3.091
  717ASN    HB2 2648   4.948   4.727   2.944
  717ASN     CG 2649   4.777   4.615   2.936
  717ASN    OD1 2650   4.769   4.582   2.819
  717ASN    ND2 2651   4.671   4.624   3.013
  717ASN   HD21 2652   4.681   4.655   3.108
  717ASN   HD22 2653   4.581   4.601   2.977
  717ASN      C 2654   5.138   4.576   3.063
  717ASN      O 2655   5.183   4.689   3.042
  718PHE      N 2656   5.203   4.486   3.136
  718PHE     HN 2657   5.158   4.401   3.161
  718PHE     CA 2658   5.340   4.510   3.181
  718PHE     HA 2659   5.367   4.434   3.240
  718PHE     CB 2660   5.435   4.515   3.061
  718PHE    HB1 2661   5.407   4.589   3.000
  718PHE    HB2 2662   5.528   4.532   3.094
  718PHE     CG 2663   5.436   4.386   2.982
  718PHE    CD1 2664   5.492   4.272   3.035
  718PHE    HD1 2665   5.534   4.275   3.126
  718PHE    CE1 2666   5.491   4.154   2.963
  718PHE    HE1 2667   5.533   4.072   3.001
  718PHE     CZ 2668   5.432   4.148   2.839
  718PHE     HZ 2669   5.431   4.063   2.787
  718PHE    CD2 2670   5.374   4.378   2.859
  718PHE    HD2 2671   5.330   4.459   2.821
  718PHE    CE2 2672   5.374   4.260   2.786
  718PHE    HE2 2673   5.331   4.256   2.696
  718PHE      C 2674   5.346   4.637   3.262
  718PHE      O 2675   5.442   4.713   3.257
  719GLU      N 2676   5.236   4.658   3.336
  719GLU     HN 2677   5.168   4.586   3.340
  719GLU     CA 2678   5.210   4.782   3.409
  719GLU     HA 2679   5.239   4.857   3.349
  719GLU     CB 2680   5.061   4.789   3.439
  719GLU    HB1 2681   5.012   4.797   3.352
  719GLU    HB2 2682   5.035   4.703   3.485
  719GLU     CG 2683   5.017   4.902   3.527
  719GLU    HG1 2684   5.050   4.886   3.620
  719GLU    HG2 2685   5.056   4.987   3.492
  719GLU     CD 2686   4.865   4.913   3.528
  719GLU    OE1 2687   4.812   5.016   3.573
  719GLU    OE2 2688   4.799   4.818   3.480
  719GLU      C 2689   5.293   4.791   3.536
  719GLU      O 2690   5.331   4.900   3.579
  720VAL      N 2691   5.321   4.677   3.599
  720VAL     HN 2692   5.283   4.592   3.564
  720VAL     CA 2693   5.405   4.673   3.718
  720VAL     HA 2694   5.437   4.767   3.733
  720VAL     CB 2695   5.327   4.628   3.842
  720VAL     HB 2696   5.268   4.550   3.822
  720VAL    CG1 2697   5.422   4.590   3.951
  720VAL   HG11 2698   5.370   4.560   4.032
  720VAL   HG12 2699   5.480   4.515   3.920
  720VAL   HG13 2700   5.479   4.668   3.975
  720VAL    CG2 2701   5.244   4.741   3.888
  720VAL   HG21 2702   5.192   4.713   3.968
  720VAL   HG22 2703   5.302   4.819   3.910
  720VAL   HG23 2704   5.180   4.767   3.815
  720VAL      C 2705   5.523   4.581   3.690
  720VAL      O 2706   5.506   4.474   3.632
  721ALA      N 2707   5.643   4.626   3.731
  721ALA     HN 2708   5.647   4.714   3.780
  721ALA     CA 2709   5.768   4.554   3.708
  721ALA     HA 2710   5.774   4.544   3.609
  721ALA     CB 2711   5.882   4.637   3.765
  721ALA    HB1 2712   5.968   4.590   3.751
  721ALA    HB2 2713   5.884   4.726   3.720
  721ALA    HB3 2714   5.867   4.650   3.863
  721ALA      C 2715   5.771   4.414   3.769
  721ALA      O 2716   5.735   4.394   3.884
  722GLU      N 2717   5.819   4.317   3.691
  722GLU     HN 2718   5.842   4.338   3.596
  722GLU     CA 2719   5.842   4.182   3.741
  722GLU     HA 2720   5.841   4.193   3.840
  722GLU     CB 2721   5.733   4.084   3.698
  722GLU    HB1 2722   5.739   4.070   3.599
  722GLU    HB2 2723   5.747   3.998   3.746
  722GLU     CG 2724   5.594   4.129   3.728
  722GLU    HG1 2725   5.585   4.142   3.826
  722GLU    HG2 2726   5.578   4.217   3.681
  722GLU     CD 2727   5.491   4.030   3.681
  722GLU    OE1 2728   5.515   3.908   3.691
  722GLU    OE2 2729   5.384   4.074   3.636
  722GLU      C 2730   5.977   4.130   3.691
  722GLU      O 2731   6.032   4.179   3.592
  723SER      N 2732   6.027   4.026   3.758
  723SER     HN 2733   5.978   3.992   3.838
  723SER     CA 2734   6.151   3.961   3.719
  723SER     HA 2735   6.210   4.037   3.689
  723SER     CB 2736   6.209   3.887   3.838
  723SER    HB1 2737   6.295   3.843   3.814
  723SER    HB2 2738   6.224   3.950   3.915
  723SER     OG 2739   6.119   3.786   3.881
  723SER    HG1 2740   6.157   3.738   3.959
  723SER      C 2741   6.135   3.865   3.602
  723SER      O 2742   6.235   3.814   3.550
  724ASP      N 2743   6.012   3.840   3.559
  724ASP     HN 2744   5.937   3.891   3.599
  724ASP     CA 2745   5.981   3.740   3.458
  724ASP     HA 2746   6.043   3.754   3.380
  724ASP     CB 2747   6.005   3.599   3.516
  724ASP    HB1 2748   6.097   3.596   3.555
  724ASP    HB2 2749   5.937   3.583   3.588
  724ASP     CG 2750   5.993   3.484   3.412
  724ASP    OD1 2751   5.993   3.515   3.289
  724ASP    OD2 2752   5.983   3.366   3.456
  724ASP      C 2753   5.836   3.762   3.411
  724ASP      O 2754   5.741   3.756   3.490
  725TYR      N 2755   5.820   3.791   3.283
  725TYR     HN 2756   5.901   3.805   3.226
  725TYR     CA 2757   5.689   3.801   3.221
  725TYR     HA 2758   5.626   3.806   3.298
  725TYR     CB 2759   5.684   3.928   3.134
  725TYR    HB1 2760   5.758   3.924   3.068
  725TYR    HB2 2761   5.596   3.930   3.086
  725TYR     CG 2762   5.696   4.059   3.211
  725TYR    CD1 2763   5.597   4.100   3.302
  725TYR    HD1 2764   5.517   4.042   3.316
  725TYR    CE1 2765   5.607   4.219   3.373
  725TYR    HE1 2766   5.536   4.246   3.438
  725TYR     CZ 2767   5.719   4.302   3.350
  725TYR     OH 2768   5.736   4.422   3.419
  725TYR     HH 2769   5.821   4.465   3.389
  725TYR    CD2 2770   5.805   4.142   3.192
  725TYR    HD2 2771   5.877   4.114   3.128
  725TYR    CE2 2772   5.816   4.263   3.259
  725TYR    HE2 2773   5.894   4.323   3.241
  725TYR      C 2774   5.656   3.680   3.136
  725TYR      O 2775   5.540   3.664   3.094
  726SER      N 2776   5.755   3.596   3.105
  726SER     HN 2777   5.848   3.620   3.134
  726SER     CA 2778   5.736   3.471   3.031
  726SER     HA 2779   5.684   3.494   2.949
  726SER     CB 2780   5.872   3.409   2.993
  726SER    HB1 2781   5.861   3.342   2.919
  726SER    HB2 2782   5.936   3.480   2.965
  726SER     OG 2783   5.930   3.341   3.104
  726SER    HG1 2784   6.017   3.301   3.077
  726SER      C 2785   5.656   3.374   3.113
  726SER      O 2786   5.623   3.266   3.067
  727ASN      N 2787   5.620   3.407   3.234
  727ASN     HN 2788   5.650   3.492   3.277
  727ASN     CA 2789   5.534   3.314   3.302
  727ASN     HA 2790   5.519   3.245   3.231
  727ASN     CB 2791   5.605   3.254   3.422
  727ASN    HB1 2792   5.550   3.180   3.460
  727ASN    HB2 2793   5.694   3.217   3.393
  727ASN     CG 2794   5.630   3.354   3.531
  727ASN    OD1 2795   5.622   3.472   3.508
  727ASN    ND2 2796   5.658   3.308   3.649
  727ASN   HD21 2797   5.662   3.209   3.665
  727ASN   HD22 2798   5.675   3.371   3.725
  727ASN      C 2799   5.395   3.367   3.338
  727ASN      O 2800   5.325   3.303   3.411
  728ASN      N 2801   5.357   3.482   3.284
  728ASN     HN 2802   5.415   3.525   3.215
  728ASN     CA 2803   5.231   3.546   3.323
  728ASN     HA 2804   5.218   3.517   3.418
  728ASN     CB 2805   5.245   3.697   3.309
  728ASN    HB1 2806   5.286   3.719   3.220
  728ASN    HB2 2807   5.155   3.739   3.315
  728ASN     CG 2808   5.331   3.756   3.414
  728ASN    OD1 2809   5.435   3.701   3.451
  728ASN    ND2 2810   5.288   3.871   3.465
  728ASN   HD21 2811   5.203   3.912   3.432
  728ASN   HD22 2812   5.341   3.917   3.537
  728ASN      C 2813   5.110   3.501   3.242
  728ASN      O 2814   5.003   3.561   3.255
  729ILE      N 2815   5.126   3.400   3.158
  729ILE     HN 2816   5.215   3.356   3.154
  729ILE     CA 2817   5.021   3.347   3.071
  729ILE     HA 2818   4.942   3.407   3.083
  729ILE     CB 2819   5.064   3.350   2.922
  729ILE     HB 2820   5.152   3.303   2.915
  729ILE    CG2 2821   4.963   3.279   2.836
  729ILE   HG21 2822   4.992   3.283   2.741
  729ILE   HG22 2823   4.955   3.184   2.865
  729ILE   HG23 2824   4.874   3.324   2.845
  729ILE    CG1 2825   5.079   3.495   2.871
  729ILE   HG11 2826   4.993   3.543   2.887
  729ILE   HG12 2827   5.152   3.539   2.922
  729ILE     CD 2828   5.111   3.498   2.720
  729ILE    HD1 2829   5.120   3.593   2.690
  729ILE    HD2 2830   5.197   3.450   2.703
  729ILE    HD3 2831   5.038   3.454   2.669
  729ILE      C 2832   4.990   3.204   3.113
  729ILE      O 2833   5.080   3.129   3.154
  730MET      N 2834   4.863   3.166   3.104
  730MET     HN 2835   4.795   3.232   3.070
  730MET     CA 2836   4.821   3.033   3.141
  730MET     HA 2837   4.902   2.975   3.145
  730MET     CB 2838   4.753   3.031   3.279
  730MET    HB1 2839   4.805   3.089   3.342
  730MET    HB2 2840   4.660   3.068   3.270
  730MET     CG 2841   4.740   2.896   3.345
  730MET    HG1 2842   4.831   2.855   3.335
  730MET    HG2 2843   4.722   2.916   3.441
  730MET     SD 2844   4.610   2.794   3.270
  730MET     CE 2845   4.465   2.899   3.290
  730MET    HE1 2846   4.385   2.852   3.252
  730MET    HE2 2847   4.450   2.917   3.387
  730MET    HE3 2848   4.480   2.985   3.242
  730MET      C 2849   4.724   2.991   3.033
  730MET      O 2850   4.641   3.072   2.992
  731LYS      N 2851   4.736   2.867   2.988
  731LYS     HN 2852   4.810   2.809   3.020
  731LYS     CA 2853   4.641   2.815   2.891
  731LYS     HA 2854   4.563   2.878   2.897
  731LYS     CB 2855   4.695   2.813   2.745
  731LYS    HB1 2856   4.767   2.744   2.739
  731LYS    HB2 2857   4.620   2.789   2.684
  731LYS     CG 2858   4.753   2.941   2.694
  731LYS    HG1 2859   4.681   3.011   2.692
  731LYS    HG2 2860   4.826   2.971   2.756
  731LYS     CD 2861   4.809   2.917   2.549
  731LYS    HD1 2862   4.858   2.829   2.548
  731LYS    HD2 2863   4.733   2.913   2.485
  731LYS     CE 2864   4.907   3.026   2.501
  731LYS    HE1 2865   4.855   3.103   2.465
  731LYS    HE2 2866   4.963   3.056   2.578
  731LYS     NZ 2867   4.998   2.973   2.393
  731LYS    HZ1 2868   5.060   3.045   2.364
  731LYS    HZ2 2869   5.051   2.896   2.429
  731LYS    HZ3 2870   4.943   2.943   2.316
  731LYS      C 2871   4.602   2.673   2.929
  731LYS      O 2872   4.681   2.598   2.987
  732CYS      N 2873   4.475   2.643   2.902
  732CYS     HN 2874   4.416   2.717   2.870
  732CYS     CA 2875   4.416   2.511   2.915
  732CYS     HA 2876   4.493   2.453   2.942
  732CYS     CB 2877   4.305   2.499   3.020
  732CYS    HB1 2878   4.230   2.552   2.980
  732CYS    HB2 2879   4.282   2.402   3.018
  732CYS     SG 2880   4.336   2.551   3.185
  732CYS      C 2881   4.351   2.480   2.782
  732CYS      O 2882   4.304   2.572   2.715
  733ARG      N 2883   4.349   2.351   2.746
  733ARG     HN 2884   4.408   2.286   2.795
  733ARG     CA 2885   4.263   2.305   2.638
  733ARG     HA 2886   4.262   2.375   2.567
  733ARG     CB 2887   4.317   2.176   2.574
  733ARG    HB1 2888   4.388   2.139   2.634
  733ARG    HB2 2889   4.241   2.111   2.568
  733ARG     CG 2890   4.377   2.195   2.433
  733ARG    HG1 2891   4.378   2.292   2.410
  733ARG    HG2 2892   4.470   2.159   2.432
  733ARG     CD 2893   4.293   2.120   2.330
  733ARG    HD1 2894   4.282   2.025   2.358
  733ARG    HD2 2895   4.203   2.163   2.323
  733ARG     NE 2896   4.350   2.119   2.195
  733ARG     HE 2897   4.314   2.185   2.129
  733ARG     CZ 2898   4.445   2.035   2.155
  733ARG    NH1 2899   4.498   1.947   2.239
  733ARG   HH11 2900   4.466   1.943   2.334
  733ARG   HH12 2901   4.570   1.885   2.208
  733ARG    NH2 2902   4.490   2.040   2.030
  733ARG   HH21 2903   4.451   2.107   1.966
  733ARG   HH22 2904   4.562   1.978   2.000
  733ARG      C 2905   4.125   2.283   2.698
  733ARG      O 2906   4.114   2.233   2.811
  734SER      N 2907   4.022   2.324   2.625
  734SER     HN 2908   4.039   2.355   2.531
  734SER     CA 2909   3.884   2.326   2.676
  734SER     HA 2910   3.888   2.276   2.762
  734SER     CB 2911   3.836   2.470   2.698
  734SER    HB1 2912   3.882   2.532   2.634
  734SER    HB2 2913   3.737   2.477   2.685
  734SER     OG 2914   3.864   2.517   2.828
  734SER    HG1 2915   3.831   2.611   2.837
  734SER      C 2916   3.789   2.258   2.579
  734SER      O 2917   3.768   2.308   2.468
  735ARG      N 2918   3.728   2.147   2.619
  735ARG     HN 2919   3.751   2.107   2.708
  735ARG     CA 2920   3.628   2.083   2.533
  735ARG     HA 2921   3.640   2.123   2.443
  735ARG     CB 2922   3.649   1.932   2.521
  735ARG    HB1 2923   3.730   1.906   2.574
  735ARG    HB2 2924   3.569   1.885   2.559
  735ARG     CG 2925   3.668   1.886   2.375
  735ARG    HG1 2926   3.623   1.953   2.315
  735ARG    HG2 2927   3.766   1.884   2.356
  735ARG     CD 2928   3.609   1.748   2.344
  735ARG    HD1 2929   3.511   1.756   2.327
  735ARG    HD2 2930   3.655   1.710   2.263
  735ARG     NE 2931   3.627   1.650   2.452
  735ARG     HE 2932   3.717   1.643   2.495
  735ARG     CZ 2933   3.530   1.571   2.498
  735ARG    NH1 2934   3.554   1.486   2.597
  735ARG   HH11 2935   3.645   1.481   2.638
  735ARG   HH12 2936   3.481   1.426   2.630
  735ARG    NH2 2937   3.409   1.575   2.443
  735ARG   HH21 2938   3.390   1.639   2.368
  735ARG   HH22 2939   3.336   1.516   2.477
  735ARG      C 2940   3.489   2.112   2.590
  735ARG      O 2941   3.456   2.064   2.700
  736TYR      N 2942   3.408   2.186   2.514
  736TYR     HN 2943   3.439   2.213   2.422
  736TYR     CA 2944   3.277   2.231   2.561
  736TYR     HA 2945   3.273   2.207   2.658
  736TYR     CB 2946   3.263   2.382   2.546
  736TYR    HB1 2947   3.331   2.425   2.605
  736TYR    HB2 2948   3.283   2.405   2.450
  736TYR     CG 2949   3.128   2.443   2.579
  736TYR    CD1 2950   3.053   2.401   2.687
  736TYR    HD1 2951   3.087   2.328   2.746
  736TYR    CE1 2952   2.930   2.460   2.715
  736TYR    HE1 2953   2.876   2.429   2.794
  736TYR     CZ 2954   2.881   2.562   2.635
  736TYR     OH 2955   2.759   2.624   2.662
  736TYR     HH 2956   2.742   2.694   2.593
  736TYR    CD2 2957   3.076   2.545   2.501
  736TYR    HD2 2958   3.129   2.577   2.422
  736TYR    CE2 2959   2.954   2.605   2.528
  736TYR    HE2 2960   2.919   2.678   2.470
  736TYR      C 2961   3.165   2.157   2.488
  736TYR      O 2962   3.147   2.174   2.367
  737ASP      N 2963   3.089   2.078   2.565
  737ASP     HN 2964   3.110   2.077   2.663
  737ASP     CA 2965   2.978   1.992   2.522
  737ASP     HA 2966   3.017   1.939   2.447
  737ASP     CB 2967   2.930   1.909   2.641
  737ASP    HB1 2968   2.977   1.940   2.724
  737ASP    HB2 2969   2.831   1.923   2.652
  737ASP     CG 2970   2.954   1.764   2.627
  737ASP    OD1 2971   2.962   1.714   2.513
  737ASP    OD2 2972   2.960   1.698   2.733
  737ASP      C 2973   2.855   2.067   2.474
  737ASP      O 2974   2.776   2.012   2.397
  738GLY      N 2975   2.843   2.187   2.528
  738GLY     HN 2976   2.926   2.227   2.567
  738GLY     CA 2977   2.723   2.264   2.537
  738GLY    HA1 2978   2.746   2.361   2.529
  738GLY    HA2 2979   2.662   2.238   2.462
  738GLY      C 2980   2.660   2.234   2.671
  738GLY      O 2981   2.577   2.311   2.717
  739HSD      N 2982   2.700   2.126   2.737
  739HSD     HN 2983   2.775   2.071   2.700
  739HSD     CA 2984   2.635   2.087   2.861
  739HSD     HA 2985   2.569   2.160   2.878
  739HSD     CB 2986   2.567   1.951   2.844
  739HSD    HB1 2987   2.485   1.964   2.789
  739HSD    HB2 2988   2.630   1.890   2.795
  739HSD    ND1 2989   2.441   1.941   3.062
  739HSD    HD1 2990   2.398   2.031   3.053
  739HSD     CG 2991   2.528   1.884   2.972
  739HSD    CE1 2992   2.424   1.859   3.164
  739HSD    HE1 2993   2.366   1.876   3.244
  739HSD    NE2 2994   2.496   1.751   3.143
  739HSD    CD2 2995   2.562   1.764   3.023
  739HSD    HD2 2996   2.623   1.697   2.981
  739HSD      C 2997   2.729   2.087   2.981
  739HSD      O 2998   2.686   2.108   3.093
  740ARG      N 2999   2.857   2.065   2.956
  740ARG     HN 3000   2.885   2.050   2.862
  740ARG     CA 3001   2.958   2.062   3.061
  740ARG     HA 3002   2.931   2.124   3.134
  740ARG     CB 3003   2.970   1.922   3.119
  740ARG    HB1 3004   2.929   1.857   3.056
  740ARG    HB2 3005   3.068   1.900   3.130
  740ARG     CG 3006   2.904   1.905   3.255
  740ARG    HG1 3007   2.960   1.949   3.324
  740ARG    HG2 3008   2.814   1.948   3.252
  740ARG     CD 3009   2.886   1.758   3.294
  740ARG    HD1 3010   2.851   1.706   3.216
  740ARG    HD2 3011   2.973   1.719   3.323
  740ARG     NE 3012   2.791   1.742   3.405
  740ARG     HE 3013   2.812   1.791   3.490
  740ARG     CZ 3014   2.680   1.668   3.402
  740ARG    NH1 3015   2.647   1.600   3.292
  740ARG   HH11 3016   2.706   1.604   3.211
  740ARG   HH12 3017   2.564   1.546   3.291
  740ARG    NH2 3018   2.601   1.662   3.508
  740ARG   HH21 3019   2.625   1.713   3.591
  740ARG   HH22 3020   2.518   1.607   3.505
  740ARG      C 3021   3.086   2.104   2.994
  740ARG      O 3022   3.089   2.115   2.873
  741ILE      N 3023   3.191   2.132   3.069
  741ILE     HN 3024   3.181   2.136   3.169
  741ILE     CA 3025   3.321   2.158   3.008
  741ILE     HA 3026   3.309   2.120   2.916
  741ILE     CB 3027   3.351   2.309   2.996
  741ILE     HB 3028   3.264   2.358   2.989
  741ILE    CG2 3029   3.422   2.362   3.118
  741ILE   HG21 3030   3.439   2.460   3.106
  741ILE   HG22 3031   3.365   2.348   3.198
  741ILE   HG23 3032   3.509   2.314   3.129
  741ILE    CG1 3033   3.435   2.337   2.874
  741ILE   HG11 3034   3.530   2.311   2.893
  741ILE   HG12 3035   3.400   2.282   2.798
  741ILE     CD 3036   3.434   2.482   2.831
  741ILE    HD1 3037   3.491   2.493   2.750
  741ILE    HD2 3038   3.340   2.509   2.810
  741ILE    HD3 3039   3.469   2.538   2.906
  741ILE      C 3040   3.435   2.080   3.073
  741ILE      O 3041   3.439   2.064   3.193
  742TRP      N 3042   3.526   2.031   2.990
  742TRP     HN 3043   3.511   2.038   2.892
  742TRP     CA 3044   3.648   1.968   3.039
  742TRP     HA 3045   3.635   1.953   3.137
  742TRP     CB 3046   3.673   1.832   2.973
  742TRP    HB1 3047   3.670   1.843   2.874
  742TRP    HB2 3048   3.763   1.798   3.000
  742TRP     CG 3049   3.572   1.728   3.010
  742TRP    CD1 3050   3.579   1.638   3.113
  742TRP    HD1 3051   3.655   1.631   3.178
  742TRP    NE1 3052   3.467   1.559   3.115
  742TRP    HE1 3053   3.449   1.486   3.182
  742TRP    CE2 3054   3.386   1.595   3.012
  742TRP    CD2 3055   3.449   1.702   2.943
  742TRP    CE3 3056   3.384   1.758   2.833
  742TRP    HE3 3057   3.426   1.834   2.783
  742TRP    CZ3 3058   3.262   1.708   2.795
  742TRP    HZ3 3059   3.215   1.748   2.716
  742TRP    CZ2 3060   3.263   1.545   2.974
  742TRP    HZ2 3061   3.220   1.470   3.024
  742TRP    CH2 3062   3.203   1.602   2.865
  742TRP    HH2 3063   3.114   1.567   2.835
  742TRP      C 3064   3.765   2.061   3.013
  742TRP      O 3065   3.790   2.100   2.898
  743MET      N 3066   3.836   2.098   3.120
  743MET     HN 3067   3.803   2.071   3.210
  743MET     CA 3068   3.960   2.175   3.111
  743MET     HA 3069   3.964   2.217   3.021
  743MET     CB 3070   3.964   2.287   3.215
  743MET    HB1 3071   3.957   2.246   3.307
  743MET    HB2 3072   4.050   2.336   3.207
  743MET     CG 3073   3.854   2.386   3.202
  743MET    HG1 3074   3.771   2.334   3.181
  743MET    HG2 3075   3.844   2.430   3.292
  743MET     SD 3076   3.898   2.500   3.074
  743MET     CE 3077   3.869   2.649   3.162
  743MET    HE1 3078   3.889   2.727   3.103
  743MET    HE2 3079   3.773   2.653   3.189
  743MET    HE3 3080   3.927   2.653   3.243
  743MET      C 3081   4.073   2.078   3.136
  743MET      O 3082   4.078   2.017   3.243
  744TYR      N 3083   4.163   2.063   3.040
  744TYR     HN 3084   4.151   2.111   2.953
  744TYR     CA 3085   4.278   1.978   3.061
  744TYR     HA 3086   4.286   1.968   3.161
  744TYR     CB 3087   4.258   1.838   3.000
  744TYR    HB1 3088   4.342   1.785   3.014
  744TYR    HB2 3089   4.182   1.793   3.047
  744TYR     CG 3090   4.227   1.836   2.852
  744TYR    CD1 3091   4.098   1.865   2.805
  744TYR    HD1 3092   4.025   1.887   2.869
  744TYR    CE1 3093   4.070   1.862   2.668
  744TYR    HE1 3094   3.978   1.884   2.635
  744TYR     CZ 3095   4.172   1.829   2.577
  744TYR     OH 3096   4.146   1.826   2.442
  744TYR     HH 3097   4.230   1.801   2.393
  744TYR    CD2 3098   4.326   1.802   2.760
  744TYR    HD2 3099   4.417   1.779   2.792
  744TYR    CE2 3100   4.300   1.800   2.623
  744TYR    HE2 3101   4.373   1.778   2.558
  744TYR      C 3102   4.403   2.045   3.007
  744TYR      O 3103   4.398   2.154   2.948
  745ASN      N 3104   4.517   1.979   3.033
  745ASN     HN 3105   4.511   1.892   3.081
  745ASN     CA 3106   4.648   2.028   2.992
  745ASN     HA 3107   4.713   1.972   3.043
  745ASN     CB 3108   4.667   2.009   2.841
  745ASN    HB1 3109   4.591   2.054   2.793
  745ASN    HB2 3110   4.753   2.051   2.814
  745ASN     CG 3111   4.670   1.863   2.800
  745ASN    OD1 3112   4.701   1.775   2.881
  745ASN    ND2 3113   4.641   1.838   2.673
  745ASN   HD21 3114   4.619   1.913   2.611
  745ASN   HD22 3115   4.641   1.743   2.640
  745ASN      C 3116   4.669   2.175   3.032
  745ASN      O 3117   4.726   2.255   2.956
  746CYS      N 3118   4.620   2.213   3.151
  746CYS     HN 3119   4.572   2.146   3.209
  746CYS     CA 3120   4.635   2.350   3.198
  746CYS     HA 3121   4.607   2.410   3.124
  746CYS     CB 3122   4.548   2.376   3.320
  746CYS    HB1 3123   4.572   2.302   3.383
  746CYS    HB2 3124   4.581   2.463   3.355
  746CYS     SG 3125   4.370   2.379   3.288
  746CYS      C 3126   4.781   2.372   3.235
  746CYS      O 3127   4.841   2.286   3.300
  747HSP      N 3128   4.839   2.484   3.192
  747HSP     HN 3129   4.787   2.554   3.142
  747HSP     CA 3130   4.980   2.503   3.220
  747HSP     HA 3131   4.989   2.480   3.317
  747HSP     CB 3132   5.066   2.411   3.135
  747HSP    HB1 3133   5.161   2.415   3.167
  747HSP    HB2 3134   5.032   2.317   3.144
  747HSP    CD2 3135   5.159   2.505   2.915
  747HSP    HD2 3136   5.251   2.533   2.945
  747HSP     CG 3137   5.065   2.447   2.992
  747HSP    NE2 3138   5.107   2.517   2.789
  747HSP    HE2 3139   5.154   2.557   2.711
  747HSP    ND1 3140   4.955   2.427   2.910
  747HSP    HD1 3141   4.868   2.388   2.939
  747HSP    CE1 3142   4.984   2.469   2.789
  747HSP    HE1 3143   4.924   2.464   2.709
  747HSP      C 3144   5.023   2.645   3.194
  747HSP      O 3145   4.965   2.715   3.109
  748ILE      N 3146   5.131   2.682   3.261
  748ILE     HN 3147   5.169   2.618   3.327
  748ILE     CA 3148   5.199   2.810   3.245
  748ILE     HA 3149   5.128   2.881   3.238
  748ILE     CB 3150   5.287   2.840   3.368
  748ILE     HB 3151   5.350   2.763   3.381
  748ILE    CG2 3152   5.375   2.960   3.343
  748ILE   HG21 3153   5.431   2.977   3.424
  748ILE   HG22 3154   5.434   2.943   3.264
  748ILE   HG23 3155   5.317   3.040   3.325
  748ILE    CG1 3156   5.200   2.856   3.496
  748ILE   HG11 3157   5.171   2.765   3.526
  748ILE   HG12 3158   5.256   2.899   3.567
  748ILE     CD 3159   5.074   2.943   3.476
  748ILE    HD1 3160   5.024   2.948   3.562
  748ILE    HD2 3161   5.101   3.034   3.447
  748ILE    HD3 3162   5.016   2.901   3.406
  748ILE      C 3163   5.282   2.807   3.117
  748ILE      O 3164   5.371   2.723   3.102
  749GLY      N 3165   5.251   2.896   3.024
  749GLY     HN 3166   5.173   2.957   3.038
  749GLY     CA 3167   5.328   2.908   2.901
  749GLY    HA1 3168   5.308   2.828   2.845
  749GLY    HA2 3169   5.298   2.991   2.854
  749GLY      C 3170   5.477   2.916   2.927
  749GLY      O 3171   5.523   2.993   3.013
  750GLY      N 3172   5.553   2.834   2.855
  750GLY     HN 3173   5.509   2.772   2.790
  750GLY     CA 3174   5.697   2.832   2.866
  750GLY    HA1 3175   5.734   2.807   2.776
  750GLY    HA2 3176   5.726   2.925   2.889
  750GLY      C 3177   5.750   2.736   2.969
  750GLY      O 3178   5.873   2.735   2.993
  751SER      N 3179   5.660   2.654   3.021
  751SER     HN 3180   5.564   2.667   2.994
  751SER     CA 3181   5.689   2.546   3.115
  751SER     HA 3182   5.777   2.571   3.155
  751SER     CB 3183   5.585   2.538   3.225
  751SER    HB1 3184   5.619   2.486   3.303
  751SER    HB2 3185   5.558   2.629   3.256
  751SER     OG 3186   5.470   2.475   3.179
  751SER    HG1 3187   5.402   2.470   3.252
  751SER      C 3188   5.699   2.410   3.045
  751SER      O 3189   5.730   2.310   3.106
  752PHE      N 3190   5.670   2.407   2.916
  752PHE     HN 3191   5.637   2.491   2.873
  752PHE     CA 3192   5.684   2.289   2.835
  752PHE     HA 3193   5.699   2.214   2.900
  752PHE     CB 3194   5.561   2.267   2.748
  752PHE    HB1 3195   5.533   2.354   2.708
  752PHE    HB2 3196   5.584   2.203   2.675
  752PHE     CG 3197   5.442   2.211   2.820
  752PHE    CD1 3198   5.457   2.135   2.933
  752PHE    HD1 3199   5.549   2.117   2.969
  752PHE    CE1 3200   5.347   2.084   2.999
  752PHE    HE1 3201   5.359   2.029   3.081
  752PHE     CZ 3202   5.221   2.108   2.950
  752PHE     HZ 3203   5.141   2.071   2.998
  752PHE    CD2 3204   5.315   2.234   2.772
  752PHE    HD2 3205   5.302   2.289   2.690
  752PHE    CE2 3206   5.205   2.183   2.837
  752PHE    HE2 3207   5.113   2.200   2.801
  752PHE      C 3208   5.800   2.311   2.737
  752PHE      O 3209   5.852   2.420   2.720
  753SER      N 3210   5.841   2.203   2.673
  753SER     HN 3211   5.803   2.113   2.697
  753SER     CA 3212   5.941   2.214   2.567
  753SER     HA 3213   6.013   2.275   2.600
  753SER     CB 3214   6.002   2.079   2.537
  753SER    HB1 3215   6.049   2.080   2.449
  753SER    HB2 3216   6.067   2.053   2.609
  753SER     OG 3217   5.904   1.978   2.532
  753SER    HG1 3218   5.947   1.890   2.512
  753SER      C 3219   5.871   2.267   2.443
  753SER      O 3220   5.751   2.248   2.425
  754GLU      N 3221   5.945   2.330   2.354
  754GLU     HN 3222   6.043   2.341   2.370
  754GLU     CA 3223   5.885   2.386   2.233
  754GLU     HA 3224   5.819   2.452   2.268
  754GLU     CB 3225   5.990   2.455   2.150
  754GLU    HB1 3226   6.075   2.403   2.157
  754GLU    HB2 3227   5.959   2.456   2.055
  754GLU     CG 3228   6.016   2.596   2.195
  754GLU    HG1 3229   6.028   2.597   2.294
  754GLU    HG2 3230   6.100   2.629   2.151
  754GLU     CD 3231   5.902   2.688   2.159
  754GLU    OE1 3232   5.882   2.711   2.037
  754GLU    OE2 3233   5.833   2.737   2.251
  754GLU      C 3234   5.807   2.284   2.150
  754GLU      O 3235   5.696   2.311   2.105
  755GLU      N 3236   5.862   2.165   2.134
  755GLU     HN 3237   5.952   2.146   2.173
  755GLU     CA 3238   5.793   2.063   2.059
  755GLU     HA 3239   5.772   2.103   1.969
  755GLU     CB 3240   5.881   1.941   2.039
  755GLU    HB1 3241   5.923   1.946   1.949
  755GLU    HB2 3242   5.952   1.941   2.110
  755GLU     CG 3243   5.807   1.809   2.049
  755GLU    HG1 3244   5.793   1.787   2.145
  755GLU    HG2 3245   5.719   1.818   2.003
  755GLU     CD 3246   5.883   1.694   1.984
  755GLU    OE1 3247   5.990   1.657   2.036
  755GLU    OE2 3248   5.835   1.641   1.882
  755GLU      C 3249   5.664   2.028   2.132
  755GLU      O 3250   5.558   2.017   2.072
  756THR      N 3251   5.672   2.011   2.263
  756THR     HN 3252   5.760   2.021   2.309
  756THR     CA 3253   5.554   1.980   2.341
  756THR     HA 3254   5.513   1.902   2.294
  756THR     CB 3255   5.588   1.939   2.484
  756THR     HB 3256   5.667   1.990   2.518
  756THR    OG1 3257   5.622   1.801   2.486
  756THR    HG1 3258   5.645   1.773   2.579
  756THR    CG2 3259   5.471   1.960   2.574
  756THR   HG21 3260   5.495   1.933   2.667
  756THR   HG22 3261   5.445   2.057   2.573
  756THR   HG23 3262   5.394   1.905   2.542
  756THR      C 3263   5.457   2.097   2.342
  756THR      O 3264   5.337   2.078   2.345
  757GLU      N 3265   5.508   2.219   2.342
  757GLU     HN 3266   5.606   2.235   2.346
  757GLU     CA 3267   5.413   2.330   2.334
  757GLU     HA 3268   5.349   2.316   2.410
  757GLU     CB 3269   5.485   2.463   2.352
  757GLU    HB1 3270   5.552   2.453   2.425
  757GLU    HB2 3271   5.532   2.485   2.266
  757GLU     CG 3272   5.394   2.581   2.387
  757GLU    HG1 3273   5.444   2.666   2.368
  757GLU    HG2 3274   5.313   2.576   2.329
  757GLU     CD 3275   5.350   2.582   2.534
  757GLU    OE1 3276   5.437   2.571   2.625
  757GLU    OE2 3277   5.227   2.592   2.557
  757GLU      C 3278   5.335   2.326   2.203
  757GLU      O 3279   5.222   2.376   2.197
  758LYS      N 3280   5.393   2.265   2.099
  758LYS     HN 3281   5.487   2.230   2.108
  758LYS     CA 3282   5.324   2.247   1.971
  758LYS     HA 3283   5.288   2.338   1.950
  758LYS     CB 3284   5.420   2.199   1.862
  758LYS    HB1 3285   5.480   2.131   1.903
  758LYS    HB2 3286   5.366   2.157   1.790
  758LYS     CG 3287   5.509   2.305   1.798
  758LYS    HG1 3288   5.453   2.379   1.762
  758LYS    HG2 3289   5.572   2.342   1.866
  758LYS     CD 3290   5.589   2.242   1.684
  758LYS    HD1 3291   5.653   2.175   1.723
  758LYS    HD2 3292   5.526   2.196   1.622
  758LYS     CE 3293   5.668   2.346   1.606
  758LYS    HE1 3294   5.628   2.437   1.620
  758LYS    HE2 3295   5.763   2.347   1.638
  758LYS     NZ 3296   5.667   2.316   1.459
  758LYS    HZ1 3297   5.720   2.386   1.410
  758LYS    HZ2 3298   5.708   2.226   1.443
  758LYS    HZ3 3299   5.573   2.316   1.426
  758LYS      C 3300   5.208   2.149   1.984
  758LYS      O 3301   5.095   2.178   1.941
  759LYS      N 3302   5.234   2.030   2.041
  759LYS     HN 3303   5.324   2.015   2.081
  759LYS     CA 3304   5.135   1.922   2.046
  759LYS     HA 3305   5.111   1.907   1.950
  759LYS     CB 3306   5.197   1.797   2.110
  759LYS    HB1 3307   5.232   1.823   2.200
  759LYS    HB2 3308   5.125   1.729   2.121
  759LYS     CG 3309   5.311   1.733   2.032
  759LYS    HG1 3310   5.278   1.706   1.942
  759LYS    HG2 3311   5.385   1.800   2.022
  759LYS     CD 3312   5.365   1.610   2.104
  759LYS    HD1 3313   5.406   1.638   2.191
  759LYS    HD2 3314   5.289   1.547   2.122
  759LYS     CE 3315   5.471   1.537   2.020
  759LYS    HE1 3316   5.440   1.530   1.926
  759LYS    HE2 3317   5.557   1.588   2.024
  759LYS     NZ 3318   5.497   1.398   2.071
  759LYS    HZ1 3319   5.566   1.354   2.014
  759LYS    HZ2 3320   5.529   1.403   2.165
  759LYS    HZ3 3321   5.412   1.345   2.067
  759LYS      C 3322   5.008   1.961   2.122
  759LYS      O 3323   4.906   1.894   2.109
  760PHE      N 3324   5.014   2.070   2.200
  760PHE     HN 3325   5.098   2.123   2.203
  760PHE     CA 3326   4.900   2.112   2.282
  760PHE     HA 3327   4.852   2.029   2.311
  760PHE     CB 3328   4.956   2.187   2.404
  760PHE    HB1 3329   4.973   2.121   2.477
  760PHE    HB2 3330   5.042   2.231   2.377
  760PHE     CG 3331   4.868   2.295   2.461
  760PHE    CD1 3332   4.861   2.420   2.401
  760PHE    HD1 3333   4.915   2.438   2.319
  760PHE    CE1 3334   4.782   2.519   2.455
  760PHE    HE1 3335   4.775   2.608   2.409
  760PHE     CZ 3336   4.710   2.496   2.573
  760PHE     HZ 3337   4.654   2.569   2.613
  760PHE    CD2 3338   4.797   2.274   2.579
  760PHE    HD2 3339   4.804   2.185   2.625
  760PHE    CE2 3340   4.717   2.374   2.635
  760PHE    HE2 3341   4.665   2.357   2.718
  760PHE      C 3342   4.798   2.192   2.201
  760PHE      O 3343   4.684   2.207   2.246
  761GLU      N 3344   4.834   2.239   2.082
  761GLU     HN 3345   4.930   2.229   2.054
  761GLU     CA 3346   4.742   2.306   1.990
  761GLU     HA 3347   4.662   2.326   2.048
  761GLU     CB 3348   4.806   2.433   1.935
  761GLU    HB1 3349   4.903   2.415   1.919
  761GLU    HB2 3350   4.761   2.456   1.849
  761GLU     CG 3351   4.796   2.554   2.026
  761GLU    HG1 3352   4.732   2.619   1.986
  761GLU    HG2 3353   4.762   2.524   2.115
  761GLU     CD 3354   4.930   2.623   2.045
  761GLU    OE1 3355   5.033   2.552   2.041
  761GLU    OE2 3356   4.932   2.747   2.065
  761GLU      C 3357   4.697   2.217   1.874
  761GLU      O 3358   4.615   2.262   1.792
  762HSP      N 3359   4.745   2.093   1.865
  762HSP     HN 3360   4.806   2.061   1.937
  762HSP     CA 3361   4.713   2.004   1.754
  762HSP     HA 3362   4.635   2.045   1.707
  762HSP     CB 3363   4.833   1.992   1.659
  762HSP    HB1 3364   4.861   2.084   1.632
  762HSP    HB2 3365   4.908   1.947   1.708
  762HSP    CD2 3366   4.850   1.792   1.494
  762HSP    HD2 3367   4.911   1.731   1.545
  762HSP     CG 3368   4.806   1.913   1.534
  762HSP    NE2 3369   4.796   1.768   1.370
  762HSP    HE2 3370   4.811   1.686   1.315
  762HSP    ND1 3371   4.726   1.961   1.432
  762HSP    HD1 3372   4.679   2.049   1.432
  762HSP    CE1 3373   4.721   1.871   1.335
  762HSP    HE1 3374   4.670   1.880   1.250
  762HSP      C 3375   4.672   1.865   1.806
  762HSP    OT1 3376   4.588   1.853   1.895
  762HSP    OT2 3377   4.640   1.772   1.713
  763SOL     OW 3378   4.254   5.268   3.689
  763SOL    HW1 3379   4.336   5.268   3.747
  763SOL    HW2 3380   4.172   5.268   3.747
  764SOL     OW 3381   4.730   4.676   3.346
  764SOL    HW1 3382   4.812   4.676   3.404
  764SOL    HW2 3383   4.730   4.757   3.289
  765SOL     OW 3384   5.462   2.984   4.648
  765SOL    HW1 3385   5.543   2.984   4.706
  765SOL    HW2 3386   5.462   2.902   4.590
  766SOL     OW 3387   6.697   3.860   4.600
  766SOL    HW1 3388   6.616   3.860   4.658
  766SOL    HW2 3389   6.697   3.941   4.542
  767SOL     OW 3390   2.673   4.009   4.105
  767SOL    HW1 3391   2.591   4.009   4.163
  767SOL    HW2 3392   2.673   3.928   4.047
  768SOL     OW 3393   4.283   4.858   5.033
  768SOL    HW1 3394   4.283   4.939   4.975
  768SOL    HW2 3395   4.283   4.776   4.975
  769SOL     OW 3396   4.969   5.003   4.940
  769SOL    HW1 3397   5.051   5.003   4.998
  769SOL    HW2 3398   4.887   5.003   4.998
  770SOL     OW 3399   6.833   4.076   4.210
  770SOL    HW1 3400   6.914   4.076   4.268
  770SOL    HW2 3401   6.833   4.158   4.153
  771SOL     OW 3402   5.432   4.830   4.222
  771SOL    HW1 3403   5.514   4.830   4.279
  771SOL    HW2 3404   5.432   4.748   4.164
  772SOL     OW 3405   4.474   3.636   5.921
  772SOL    HW1 3406   4.392   3.636   5.979
  772SOL    HW2 3407   4.474   3.718   5.864
  773SOL     OW 3408   2.877   3.484   4.176
  773SOL    HW1 3409   2.796   3.484   4.234
  773SOL    HW2 3410   2.877   3.403   4.118
  774SOL     OW 3411   3.419   4.223   5.081
  774SOL    HW1 3412   3.419   4.305   5.023
  774SOL    HW2 3413   3.419   4.142   5.023
  775SOL     OW 3414   4.609   2.065   3.482
  775SOL    HW1 3415   4.690   2.065   3.540
  775SOL    HW2 3416   4.527   2.065   3.540
  776SOL     OW 3417   4.214   3.687   5.027
  776SOL    HW1 3418   4.295   3.687   5.084
  776SOL    HW2 3419   4.214   3.769   4.969
  777SOL     OW 3420   4.222   4.668   5.593
  777SOL    HW1 3421   4.304   4.668   5.651
  777SOL    HW2 3422   4.222   4.586   5.535
  778SOL     OW 3423   5.248   3.134   5.681
  778SOL    HW1 3424   5.166   3.134   5.739
  778SOL    HW2 3425   5.248   3.216   5.624
  779SOL     OW 3426   6.053   3.397   4.040
  779SOL    HW1 3427   5.971   3.397   4.098
  779SOL    HW2 3428   6.053   3.316   3.982
  780SOL     OW 3429   4.562   4.881   3.507
  780SOL    HW1 3430   4.562   4.962   3.449
  780SOL    HW2 3431   4.562   4.799   3.449
  781SOL     OW 3432   4.675   1.916   2.408
  781SOL    HW1 3433   4.757   1.916   2.466
  781SOL    HW2 3434   4.594   1.916   2.466
  782SOL     OW 3435   4.135   2.310   4.482
  782SOL    HW1 3436   4.217   2.310   4.539
  782SOL    HW2 3437   4.135   2.391   4.424
  783SOL     OW 3438   4.345   3.615   2.778
  783SOL    HW1 3439   4.426   3.615   2.836
  783SOL    HW2 3440   4.345   3.533   2.720
  784SOL     OW 3441   4.025   1.906   3.613
  784SOL    HW1 3442   3.944   1.906   3.671
  784SOL    HW2 3443   4.025   1.988   3.555
  785SOL     OW 3444   3.866   4.615   3.415
  785SOL    HW1 3445   3.784   4.615   3.473
  785SOL    HW2 3446   3.866   4.534   3.358
  786SOL     OW 3447   5.508   4.206   5.277
  786SOL    HW1 3448   5.508   4.287   5.220
  786SOL    HW2 3449   5.508   4.124   5.220
  787SOL     OW 3450   3.997   5.671   4.218
  787SOL    HW1 3451   4.079   5.671   4.276
  787SOL    HW2 3452   3.915   5.671   4.276
  788SOL     OW 3453   4.128   4.972   3.990
  788SOL    HW1 3454   4.210   4.972   4.048
  788SOL    HW2 3455   4.128   4.891   3.932
  789SOL     OW 3456   5.671   4.846   3.916
  789SOL    HW1 3457   5.589   4.846   3.974
  789SOL    HW2 3458   5.671   4.927   3.858
  790SOL     OW 3459   4.441   2.926   3.981
  790SOL    HW1 3460   4.360   2.926   4.039
  790SOL    HW2 3461   4.441   2.845   3.924
  791SOL     OW 3462   6.145   4.109   3.366
  791SOL    HW1 3463   6.145   4.191   3.308
  791SOL    HW2 3464   6.145   4.028   3.308
  792SOL     OW 3465   3.516   2.600   4.704
  792SOL    HW1 3466   3.598   2.600   4.762
  792SOL    HW2 3467   3.434   2.600   4.762
  793SOL     OW 3468   6.175   4.610   4.056
  793SOL    HW1 3469   6.256   4.610   4.113
  793SOL    HW2 3470   6.175   4.692   3.998
  794SOL     OW 3471   5.964   3.090   2.975
  794SOL    HW1 3472   6.045   3.090   3.033
  794SOL    HW2 3473   5.964   3.009   2.917
  795SOL     OW 3474   2.277   2.950   3.970
  795SOL    HW1 3475   2.196   2.950   4.028
  795SOL    HW2 3476   2.277   3.031   3.913
  796SOL     OW 3477   2.956   3.202   4.842
  796SOL    HW1 3478   2.874   3.202   4.899
  796SOL    HW2 3479   2.956   3.121   4.784
  797SOL     OW 3480   4.707   4.595   5.421
  797SOL    HW1 3481   4.707   4.677   5.364
  797SOL    HW2 3482   4.707   4.514   5.364
  798SOL     OW 3483   5.949   3.129   3.340
  798SOL    HW1 3484   6.031   3.129   3.397
  798SOL    HW2 3485   5.868   3.129   3.397
  799SOL     OW 3486   5.733   2.978   3.177
  799SOL    HW1 3487   5.815   2.978   3.234
  799SOL    HW2 3488   5.733   3.059   3.119
  800SOL     OW 3489   3.702   2.129   3.666
  800SOL    HW1 3490   3.784   2.129   3.724
  800SOL    HW2 3491   3.702   2.048   3.608
  801SOL     OW 3492   5.730   4.577   4.082
  801SOL    HW1 3493   5.649   4.577   4.140
  801SOL    HW2 3494   5.730   4.658   4.024
  802SOL     OW 3495   5.216   2.466   3.400
  802SOL    HW1 3496   5.135   2.466   3.458
  802SOL    HW2 3497   5.216   2.384   3.342
  803SOL     OW 3498   1.667   3.582   3.612
  803SOL    HW1 3499   1.667   3.664   3.554
  803SOL    HW2 3500   1.667   3.500   3.554
  804SOL     OW 3501   5.002   4.612   5.509
  804SOL    HW1 3502   5.084   4.612   5.567
  804SOL    HW2 3503   4.920   4.612   5.567
  805SOL     OW 3504   5.443   3.237   4.640
  805SOL    HW1 3505   5.524   3.237   4.698
  805SOL    HW2 3506   5.443   3.318   4.583
  806SOL     OW 3507   6.637   4.218   3.359
  806SOL    HW1 3508   6.719   4.218   3.417
  806SOL    HW2 3509   6.637   4.136   3.301
  807SOL     OW 3510   2.839   4.666   2.989
  807SOL    HW1 3511   2.757   4.666   3.046
  807SOL    HW2 3512   2.839   4.747   2.931
  808SOL     OW 3513   5.098   2.719   3.809
  808SOL    HW1 3514   5.016   2.719   3.867
  808SOL    HW2 3515   5.098   2.638   3.751
  809SOL     OW 3516   2.948   2.793   4.297
  809SOL    HW1 3517   2.948   2.874   4.240
  809SOL    HW2 3518   2.948   2.711   4.240
  810SOL     OW 3519   3.784   1.916   4.044
  810SOL    HW1 3520   3.865   1.916   4.102
  810SOL    HW2 3521   3.702   1.916   4.102
  811SOL     OW 3522   3.917   2.759   4.485
  811SOL    HW1 3523   3.999   2.759   4.543
  811SOL    HW2 3524   3.917   2.841   4.428
  812SOL     OW 3525   5.062   3.300   3.498
  812SOL    HW1 3526   5.144   3.300   3.556
  812SOL    HW2 3527   5.062   3.218   3.440
  813SOL     OW 3528   4.012   3.414   4.875
  813SOL    HW1 3529   3.931   3.414   4.933
  813SOL    HW2 3530   4.012   3.496   4.817
  814SOL     OW 3531   5.008   3.852   5.988
  814SOL    HW1 3532   4.926   3.852   6.046
  814SOL    HW2 3533   5.008   3.770   5.930
  815SOL     OW 3534   3.393   2.107   3.501
  815SOL    HW1 3535   3.393   2.188   3.443
  815SOL    HW2 3536   3.393   2.025   3.443
  816SOL     OW 3537   5.693   4.794   2.876
  816SOL    HW1 3538   5.775   4.794   2.934
  816SOL    HW2 3539   5.611   4.794   2.934
  817SOL     OW 3540   4.725   2.853   1.903
  817SOL    HW1 3541   4.807   2.853   1.961
  817SOL    HW2 3542   4.725   2.934   1.846
  818SOL     OW 3543   3.733   2.044   3.380
  818SOL    HW1 3544   3.815   2.044   3.437
  818SOL    HW2 3545   3.733   1.962   3.322
  819SOL     OW 3546   5.352   3.236   2.974
  819SOL    HW1 3547   5.271   3.236   3.032
  819SOL    HW2 3548   5.352   3.318   2.916
  820SOL     OW 3549   4.005   3.987   2.749
  820SOL    HW1 3550   3.924   3.987   2.807
  820SOL    HW2 3551   4.005   3.905   2.692
  821SOL     OW 3552   3.643   4.673   3.760
  821SOL    HW1 3553   3.643   4.754   3.702
  821SOL    HW2 3554   3.643   4.591   3.702
  822SOL     OW 3555   2.720   3.932   4.474
  822SOL    HW1 3556   2.801   3.932   4.532
  822SOL    HW2 3557   2.638   3.932   4.532
  823SOL     OW 3558   4.505   5.033   3.772
  823SOL    HW1 3559   4.587   5.033   3.830
  823SOL    HW2 3560   4.505   5.115   3.714
  824SOL     OW 3561   3.913   3.946   5.052
  824SOL    HW1 3562   3.995   3.946   5.109
  824SOL    HW2 3563   3.913   3.864   4.994
  825SOL     OW 3564   4.012   4.194   5.275
  825SOL    HW1 3565   3.930   4.194   5.333
  825SOL    HW2 3566   4.012   4.276   5.217
  826SOL     OW 3567   4.784   5.067   4.012
  826SOL    HW1 3568   4.703   5.067   4.069
  826SOL    HW2 3569   4.784   4.986   3.954
  827SOL     OW 3570   4.912   4.533   3.333
  827SOL    HW1 3571   4.912   4.615   3.276
  827SOL    HW2 3572   4.912   4.452   3.276
  828SOL     OW 3573   5.372   2.364   4.303
  828SOL    HW1 3574   5.454   2.364   4.360
  828SOL    HW2 3575   5.290   2.364   4.360
  829SOL     OW 3576   6.038   3.887   3.107
  829SOL    HW1 3577   6.119   3.887   3.165
  829SOL    HW2 3578   6.038   3.968   3.049
  830SOL     OW 3579   4.774   5.648   5.085
  830SOL    HW1 3580   4.855   5.648   5.143
  830SOL    HW2 3581   4.774   5.566   5.028
  831SOL     OW 3582   3.586   4.317   3.087
  831SOL    HW1 3583   3.504   4.317   3.145
  831SOL    HW2 3584   3.586   4.399   3.029
  832SOL     OW 3585   6.618   4.585   4.661
  832SOL    HW1 3586   6.537   4.585   4.718
  832SOL    HW2 3587   6.618   4.503   4.603
  833SOL     OW 3588   6.305   2.753   2.766
  833SOL    HW1 3589   6.305   2.835   2.708
  833SOL    HW2 3590   6.305   2.672   2.708
  834SOL     OW 3591   2.765   2.994   4.239
  834SOL    HW1 3592   2.846   2.994   4.297
  834SOL    HW2 3593   2.683   2.994   4.297
  835SOL     OW 3594   3.727   4.836   4.075
  835SOL    HW1 3595   3.808   4.836   4.133
  835SOL    HW2 3596   3.727   4.917   4.018
  836SOL     OW 3597   5.584   2.477   4.734
  836SOL    HW1 3598   5.666   2.477   4.792
  836SOL    HW2 3599   5.584   2.396   4.676
  837SOL     OW 3600   5.957   4.394   4.915
  837SOL    HW1 3601   5.875   4.394   4.972
  837SOL    HW2 3602   5.957   4.475   4.857
  838SOL     OW 3603   4.551   2.197   4.511
  838SOL    HW1 3604   4.469   2.197   4.569
  838SOL    HW2 3605   4.551   2.115   4.454
  839SOL     OW 3606   3.792   3.485   4.709
  839SOL    HW1 3607   3.792   3.567   4.651
  839SOL    HW2 3608   3.792   3.404   4.651
  840SOL     OW 3609   3.348   4.605   5.328
  840SOL    HW1 3610   3.430   4.605   5.385
  840SOL    HW2 3611   3.266   4.605   5.385
  841SOL     OW 3612   5.403   2.566   5.237
  841SOL    HW1 3613   5.485   2.566   5.294
  841SOL    HW2 3614   5.403   2.648   5.179
  842SOL     OW 3615   4.671   5.858   4.757
  842SOL    HW1 3616   4.752   5.858   4.815
  842SOL    HW2 3617   4.671   5.776   4.699
  843SOL     OW 3618   4.969   3.152   5.578
  843SOL    HW1 3619   4.888   3.152   5.636
  843SOL    HW2 3620   4.969   3.233   5.520
  844SOL     OW 3621   5.585   4.670   4.289
  844SOL    HW1 3622   5.504   4.670   4.347
  844SOL    HW2 3623   5.585   4.589   4.232
  845SOL     OW 3624   3.026   2.189   3.510
  845SOL    HW1 3625   3.026   2.271   3.452
  845SOL    HW2 3626   3.026   2.108   3.452
  846SOL     OW 3627   5.679   4.735   4.906
  846SOL    HW1 3628   5.761   4.735   4.964
  846SOL    HW2 3629   5.598   4.735   4.964
  847SOL     OW 3630   3.803   4.220   5.169
  847SOL    HW1 3631   3.885   4.220   5.227
  847SOL    HW2 3632   3.803   4.302   5.111
  848SOL     OW 3633   2.830   3.196   4.354
  848SOL    HW1 3634   2.912   3.196   4.411
  848SOL    HW2 3635   2.830   3.114   4.296
  849SOL     OW 3636   5.769   4.603   5.061
  849SOL    HW1 3637   5.688   4.603   5.119
  849SOL    HW2 3638   5.769   4.685   5.003
  850SOL     OW 3639   2.955   1.557   3.643
  850SOL    HW1 3640   2.873   1.557   3.700
  850SOL    HW2 3641   2.955   1.476   3.585
  851SOL     OW 3642   4.465   5.091   5.646
  851SOL    HW1 3643   4.465   5.173   5.588
  851SOL    HW2 3644   4.465   5.010   5.588
  852SOL     OW 3645   4.717   1.480   2.668
  852SOL    HW1 3646   4.798   1.480   2.726
  852SOL    HW2 3647   4.635   1.480   2.726
  853SOL     OW 3648   3.870   3.729   4.783
  853SOL    HW1 3649   3.951   3.729   4.840
  853SOL    HW2 3650   3.870   3.810   4.725
  854SOL     OW 3651   4.345   4.867   5.778
  854SOL    HW1 3652   4.426   4.867   5.836
  854SOL    HW2 3653   4.345   4.786   5.720
  855SOL     OW 3654   3.480   4.909   5.445
  855SOL    HW1 3655   3.399   4.909   5.502
  855SOL    HW2 3656   3.480   4.990   5.387
  856SOL     OW 3657   3.828   4.905   3.901
  856SOL    HW1 3658   3.746   4.905   3.958
  856SOL    HW2 3659   3.828   4.824   3.843
  857SOL     OW 3660   4.474   5.030   3.365
  857SOL    HW1 3661   4.474   5.111   3.307
  857SOL    HW2 3662   4.474   4.948   3.307
  858SOL     OW 3663   4.477   1.470   2.676
  858SOL    HW1 3664   4.559   1.470   2.734
  858SOL    HW2 3665   4.396   1.470   2.734
  859SOL     OW 3666   4.151   3.034   5.046
  859SOL    HW1 3667   4.233   3.034   5.104
  859SOL    HW2 3668   4.151   3.116   4.988
  860SOL     OW 3669   4.192   2.809   5.186
  860SOL    HW1 3670   4.273   2.809   5.244
  860SOL    HW2 3671   4.192   2.727   5.128
  861SOL     OW 3672   5.970   4.644   4.211
  861SOL    HW1 3673   5.889   4.644   4.269
  861SOL    HW2 3674   5.970   4.726   4.153
  862SOL     OW 3675   5.880   4.895   4.294
  862SOL    HW1 3676   5.798   4.895   4.351
  862SOL    HW2 3677   5.880   4.814   4.236
  863SOL     OW 3678   3.281   4.230   2.071
  863SOL    HW1 3679   3.281   4.312   2.014
  863SOL    HW2 3680   3.281   4.148   2.014
  864SOL     OW 3681   5.750   4.798   4.502
  864SOL    HW1 3682   5.831   4.798   4.559
  864SOL    HW2 3683   5.668   4.798   4.559
  865SOL     OW 3684   3.371   5.499   4.603
  865SOL    HW1 3685   3.452   5.499   4.661
  865SOL    HW2 3686   3.371   5.581   4.546
  866SOL     OW 3687   4.511   1.449   2.461
  866SOL    HW1 3688   4.592   1.449   2.519
  866SOL    HW2 3689   4.511   1.367   2.404
  867SOL     OW 3690   4.745   1.302   2.825
  867SOL    HW1 3691   4.664   1.302   2.883
  867SOL    HW2 3692   4.745   1.384   2.768
  868SOL     OW 3693   3.365   4.039   2.012
  868SOL    HW1 3694   3.283   4.039   2.070
  868SOL    HW2 3695   3.365   3.957   1.954
  869SOL     OW 3696   0.230   0.628   0.113
  869SOL    HW1 3697   0.137   0.626   0.150
  869SOL    HW2 3698   0.231   0.589   0.021
  870SOL     OW 3699   0.225   0.275   0.996
  870SOL    HW1 3700   0.260   0.258   1.088
  870SOL    HW2 3701   0.137   0.230   0.984
  871SOL     OW 3702   0.019   0.368   0.647
  871SOL    HW1 3703  -0.063   0.411   0.686
  871SOL    HW2 3704  -0.009   0.295   0.584
  872SOL     OW 3705   0.569   1.275   1.165
  872SOL    HW1 3706   0.476   1.268   1.128
  872SOL    HW2 3707   0.580   1.364   1.209
  873SOL     OW 3708   1.555   1.511   0.703
  873SOL    HW1 3709   1.498   1.495   0.784
  873SOL    HW2 3710   1.496   1.521   0.623
  874SOL     OW 3711   1.135   0.703   0.717
  874SOL    HW1 3712   1.192   0.781   0.692
  874SOL    HW2 3713   1.075   0.729   0.793
  875SOL     OW 3714   1.755   0.607   0.231
  875SOL    HW1 3715   1.743   0.594   0.132
  875SOL    HW2 3716   1.725   0.526   0.280
  876SOL     OW 3717   0.768   1.144   1.023
  876SOL    HW1 3718   0.690   1.161   1.083
  876SOL    HW2 3719   0.802   1.231   0.987
  877SOL     OW 3720   0.850   0.798   1.823
  877SOL    HW1 3721   0.846   0.874   1.888
  877SOL    HW2 3722   0.872   0.834   1.732
  878SOL     OW 3723   0.685   1.012   0.665
  878SOL    HW1 3724   0.754   0.996   0.735
  878SOL    HW2 3725   0.612   1.069   0.703
  879SOL     OW 3726   0.686   1.161   1.803
  879SOL    HW1 3727   0.746   1.240   1.817
  879SOL    HW2 3728   0.600   1.192   1.762
  880SOL     OW 3729   0.335   1.435   1.061
  880SOL    HW1 3730   0.257   1.404   1.008
  880SOL    HW2 3731   0.393   1.493   1.004
  881SOL     OW 3732   1.460   1.505   1.339
  881SOL    HW1 3733   1.484   1.599   1.365
  881SOL    HW2 3734   1.444   1.451   1.421
  882SOL     OW 3735   0.438   0.392   1.499
  882SOL    HW1 3736   0.520   0.336   1.508
  882SOL    HW2 3737   0.357   0.334   1.503
  883SOL     OW 3738   1.603   0.447   0.737
  883SOL    HW1 3739   1.529   0.493   0.687
  883SOL    HW2 3740   1.654   0.515   0.790
  884SOL     OW 3741   0.231   1.713   0.483
  884SOL    HW1 3742   0.265   1.790   0.537
  884SOL    HW2 3743   0.275   1.713   0.393
  885SOL     OW 3744   1.127   1.341   1.690
  885SOL    HW1 3745   1.174   1.341   1.778
  885SOL    HW2 3746   1.079   1.254   1.679
  886SOL     OW 3747   0.230   1.434   0.538
  886SOL    HW1 3748   0.204   1.530   0.538
  886SOL    HW2 3749   0.159   1.380   0.583
  887SOL     OW 3750   0.240   1.091   0.886
  887SOL    HW1 3751   0.254   1.007   0.938
  887SOL    HW2 3752   0.185   1.155   0.941
  888SOL     OW 3753   0.620   1.786   1.439
  888SOL    HW1 3754   0.528   1.769   1.474
  888SOL    HW2 3755   0.648   1.878   1.465
  889SOL     OW 3756   0.606   0.964   0.123
  889SOL    HW1 3757   0.613   1.048   0.069
  889SOL    HW2 3758   0.652   0.977   0.211
  890SOL     OW 3759   1.594   0.114   1.480
  890SOL    HW1 3760   1.576   0.181   1.408
  890SOL    HW2 3761   1.591   0.160   1.569
  891SOL     OW 3762   0.122   0.643   0.563
  891SOL    HW1 3763   0.077   0.555   0.580
  891SOL    HW2 3764   0.121   0.697   0.647
  892SOL     OW 3765   1.842   1.767   0.359
  892SOL    HW1 3766   1.896   1.738   0.439
  892SOL    HW2 3767   1.872   1.857   0.330
  893SOL     OW 3768   0.027   1.596   0.117
  893SOL    HW1 3769   0.008   1.500   0.138
  893SOL    HW2 3770  -0.006   1.654   0.192
  894SOL     OW 3771   1.689   0.922   0.612
  894SOL    HW1 3772   1.784   0.893   0.620
  894SOL    HW2 3773   1.681   0.987   0.537
  895SOL     OW 3774   1.641   1.108   0.432
  895SOL    HW1 3775   1.727   1.110   0.380
  895SOL    HW2 3776   1.655   1.155   0.520
  896SOL     OW 3777   0.113   0.737   1.597
  896SOL    HW1 3778   0.201   0.724   1.642
  896SOL    HW2 3779   0.100   0.834   1.575
  897SOL     OW 3780   0.613   1.365   0.726
  897SOL    HW1 3781   0.564   1.278   0.735
  897SOL    HW2 3782   0.590   1.408   0.639
  898SOL     OW 3783   1.293   1.228   1.423
  898SOL    HW1 3784   1.330   1.155   1.365
  898SOL    HW2 3785   1.345   1.233   1.508
  899SOL     OW 3786   0.809   0.004   0.502
  899SOL    HW1 3787   0.849   0.095   0.493
  899SOL    HW2 3788   0.709   0.012   0.508
  900SOL     OW 3789   0.197   0.976   1.264
  900SOL    HW1 3790   0.286   0.931   1.250
  900SOL    HW2 3791   0.124   0.911   1.245
  901SOL     OW 3792   1.525   0.999   0.190
  901SOL    HW1 3793   1.462   0.923   0.203
  901SOL    HW2 3794   1.573   1.017   0.276
  902SOL     OW 3795   1.187   1.792   1.616
  902SOL    HW1 3796   1.211   1.852   1.540
  902SOL    HW2 3797   1.194   1.697   1.586
  903SOL     OW 3798   0.317   0.251   1.801
  903SOL    HW1 3799   0.388   0.322   1.807
  903SOL    HW2 3800   0.229   0.290   1.829
  904SOL     OW 3801   1.466   1.417   0.953
  904SOL    HW1 3802   1.407   1.423   1.033
  904SOL    HW2 3803   1.451   1.329   0.907
  905SOL     OW 3804   1.667   1.714   0.572
  905SOL    HW1 3805   1.626   1.691   0.484
  905SOL    HW2 3806   1.649   1.640   0.637
  906SOL     OW 3807   0.598   0.729   0.270
  906SOL    HW1 3808   0.622   0.798   0.202
  906SOL    HW2 3809   0.520   0.762   0.324
  907SOL     OW 3810   1.281   0.345   0.944
  907SOL    HW1 3811   1.195   0.295   0.931
  907SOL    HW2 3812   1.343   0.291   1.000
  908SOL     OW 3813   1.576   1.662   0.307
  908SOL    HW1 3814   1.665   1.708   0.310
  908SOL    HW2 3815   1.555   1.638   0.212
  909SOL     OW 3816   0.807   0.605   1.465
  909SOL    HW1 3817   0.760   0.602   1.554
  909SOL    HW2 3818   0.756   0.550   1.399
  910SOL     OW 3819   1.394   0.469   1.674
  910SOL    HW1 3820   1.374   0.512   1.762
  910SOL    HW2 3821   1.472   0.407   1.683
  911SOL     OW 3822   0.973   0.890   1.572
  911SOL    HW1 3823   1.019   0.806   1.543
  911SOL    HW2 3824   0.917   0.924   1.497
  912SOL     OW 3825   0.991   0.410   1.242
  912SOL    HW1 3826   0.914   0.444   1.296
  912SOL    HW2 3827   0.957   0.359   1.163
  913SOL     OW 3828   1.041   0.701   0.429
  913SOL    HW1 3829   1.067   0.697   0.525
  913SOL    HW2 3830   0.956   0.650   0.415
  914SOL     OW 3831   0.076   0.811   0.789
  914SOL    HW1 3832   0.175   0.799   0.798
  914SOL    HW2 3833   0.052   0.906   0.810
  915SOL     OW 3834   0.130   1.821   1.571
  915SOL    HW1 3835   0.120   1.806   1.670
  915SOL    HW2 3836   0.044   1.857   1.535
  916SOL     OW 3837   0.865   0.348   0.195
  916SOL    HW1 3838   0.924   0.411   0.146
  916SOL    HW2 3839   0.884   0.254   0.166
  917SOL     OW 3840   1.719   0.585   1.831
  917SOL    HW1 3841   1.693   0.674   1.795
  917SOL    HW2 3842   1.717   0.517   1.758
  918SOL     OW 3843   1.362   1.144   0.545
  918SOL    HW1 3844   1.445   1.115   0.497
  918SOL    HW2 3845   1.313   1.211   0.489
  919SOL     OW 3846   0.550   0.196   0.885
  919SOL    HW1 3847   0.545   0.191   0.985
  919SOL    HW2 3848   0.552   0.292   0.856
  920SOL     OW 3849   1.008   1.456   0.477
  920SOL    HW1 3850   0.962   1.528   0.425
  920SOL    HW2 3851   1.004   1.476   0.575
  921SOL     OW 3852   0.351   1.801   0.853
  921SOL    HW1 3853   0.401   1.715   0.859
  921SOL    HW2 3854   0.416   1.878   0.850
  922SOL     OW 3855   1.795   1.066   0.873
  922SOL    HW1 3856   1.733   1.051   0.797
  922SOL    HW2 3857   1.743   1.077   0.958
  923SOL     OW 3858   1.227   1.550   1.506
  923SOL    HW1 3859   1.233   1.473   1.570
  923SOL    HW2 3860   1.175   1.524   1.426
  924SOL     OW 3861   0.321   0.943   0.242
  924SOL    HW1 3862   0.403   0.982   0.200
  924SOL    HW2 3863   0.294   0.861   0.193
  925SOL     OW 3864   1.458   0.735   0.728
  925SOL    HW1 3865   1.453   0.670   0.803
  925SOL    HW2 3866   1.538   0.794   0.741
  926SOL     OW 3867   0.461   1.266   1.727
  926SOL    HW1 3868   0.411   1.267   1.641
  926SOL    HW2 3869   0.398   1.248   1.803
  927SOL     OW 3870   1.111   1.776   0.237
  927SOL    HW1 3871   1.051   1.714   0.287
  927SOL    HW2 3872   1.142   1.732   0.152
  928SOL     OW 3873   0.202   0.285   1.498
  928SOL    HW1 3874   0.122   0.345   1.485
  928SOL    HW2 3875   0.192   0.236   1.584
  929SOL     OW 3876   1.632   1.377   0.081
  929SOL    HW1 3877   1.600   1.471   0.071
  929SOL    HW2 3878   1.556   1.314   0.069
  930SOL     OW 3879   0.464   1.743   0.323
  930SOL    HW1 3880   0.497   1.782   0.409
  930SOL    HW2 3881   0.540   1.736   0.258
  931SOL     OW 3882   1.400   0.107   0.426
  931SOL    HW1 3883   1.376   0.070   0.336
  931SOL    HW2 3884   1.499   0.123   0.430
  932SOL     OW 3885   0.249   1.785   1.241
  932SOL    HW1 3886   0.306   1.720   1.291
  932SOL    HW2 3887   0.233   1.752   1.148
  933SOL     OW 3888   0.940   1.698   0.904
  933SOL    HW1 3889   1.020   1.641   0.925
  933SOL    HW2 3890   0.891   1.658   0.827
  934SOL     OW 3891   0.382   0.700   0.480
  934SOL    HW1 3892   0.427   0.610   0.477
  934SOL    HW2 3893   0.288   0.689   0.513
  935SOL     OW 3894   1.547   0.222   1.729
  935SOL    HW1 3895   1.542   0.259   1.821
  935SOL    HW2 3896   1.475   0.153   1.717
  936SOL     OW 3897   0.614   0.122   0.117
  936SOL    HW1 3898   0.712   0.100   0.124
  936SOL    HW2 3899   0.583   0.105   0.024
  937SOL     OW 3900   0.781   0.264   1.749
  937SOL    HW1 3901   0.848   0.203   1.792
  937SOL    HW2 3902   0.708   0.283   1.814
  938SOL     OW 3903   0.888   1.514   1.195
  938SOL    HW1 3904   0.865   1.489   1.101
  938SOL    HW2 3905   0.949   1.445   1.234
  939SOL     OW 3906   1.351   0.590   1.433
  939SOL    HW1 3907   1.379   0.547   1.518
  939SOL    HW2 3908   1.376   0.686   1.434
  940SOL     OW 3909   0.803   1.402   0.924
  940SOL    HW1 3910   0.893   1.416   0.882
  940SOL    HW2 3911   0.732   1.404   0.853
  941SOL     OW 3912   0.922   0.503   0.899
  941SOL    HW1 3913   0.897   0.494   0.803
  941SOL    HW2 3914   0.970   0.421   0.930
  942SOL     OW 3915   0.539   0.064   0.512
  942SOL    HW1 3916   0.458   0.065   0.570
  942SOL    HW2 3917   0.542   0.147   0.457
  943SOL     OW 3918   1.434   1.188   0.041
  943SOL    HW1 3919   1.466   1.112   0.098
  943SOL    HW2 3920   1.342   1.215   0.071
  944SOL     OW 3921   0.297   0.035   0.171
  944SOL    HW1 3922   0.346   0.119   0.150
  944SOL    HW2 3923   0.359  -0.030   0.216
  945SOL     OW 3924   0.935   0.236   0.480
  945SOL    HW1 3925   0.887   0.277   0.402
  945SOL    HW2 3926   1.034   0.234   0.461
  946SOL     OW 3927   1.076   0.683   1.464
  946SOL    HW1 3928   0.996   0.622   1.467
  946SOL    HW2 3929   1.157   0.630   1.440
  947SOL     OW 3930   1.227   1.570   0.793
  947SOL    HW1 3931   1.248   1.644   0.728
  947SOL    HW2 3932   1.295   1.570   0.866
  948SOL     OW 3933   0.459   1.152   0.741
  948SOL    HW1 3934   0.388   1.125   0.806
  948SOL    HW2 3935   0.433   1.124   0.648
  949SOL     OW 3936   1.271   1.797   0.591
  949SOL    HW1 3937   1.315   1.861   0.527
  949SOL    HW2 3938   1.221   1.849   0.661
  950SOL     OW 3939   1.032   0.549   0.016
  950SOL    HW1 3940   0.991   0.631  -0.023
  950SOL    HW2 3941   1.096   0.575   0.089
  951SOL     OW 3942   0.078   0.556   1.386
  951SOL    HW1 3943   0.170   0.555   1.345
  951SOL    HW2 3944   0.072   0.630   1.453
  952SOL     OW 3945   0.561   0.222   1.147
  952SOL    HW1 3946   0.599   0.138   1.184
  952SOL    HW2 3947   0.473   0.241   1.191
  953SOL     OW 3948   0.866   0.454   0.642
  953SOL    HW1 3949   0.834   0.526   0.580
  953SOL    HW2 3950   0.890   0.373   0.589
  954SOL     OW 3951   1.017   0.039   0.753
  954SOL    HW1 3952   0.945   0.044   0.684
  954SOL    HW2 3953   0.993  -0.030   0.822
  955SOL     OW 3954   1.429   1.173   0.867
  955SOL    HW1 3955   1.374   1.089   0.860
  955SOL    HW2 3956   1.455   1.202   0.775
  956SOL     OW 3957   1.466   0.590   0.992
  956SOL    HW1 3958   1.436   0.495   0.999
  956SOL    HW2 3959   1.539   0.606   1.058
  957SOL     OW 3960   1.857   0.833   0.377
  957SOL    HW1 3961   1.899   0.769   0.441
  957SOL    HW2 3962   1.819   0.782   0.299
  958SOL     OW 3963   0.488   1.385   0.174
  958SOL    HW1 3964   0.401   1.370   0.221
  958SOL    HW2 3965   0.471   1.411   0.079
  959SOL     OW 3966   1.664   1.280   0.657
  959SOL    HW1 3967   1.763   1.288   0.671
  959SOL    HW2 3968   1.619   1.364   0.688
  960SOL     OW 3969   1.390   0.575   0.078
  960SOL    HW1 3970   1.336   0.554   0.159
  960SOL    HW2 3971   1.481   0.534   0.087
  961SOL     OW 3972   0.527   0.256   0.328
  961SOL    HW1 3973   0.554   0.197   0.253
  961SOL    HW2 3974   0.527   0.351   0.297
  962SOL     OW 3975   1.754   1.223   1.588
  962SOL    HW1 3976   1.845   1.184   1.575
  962SOL    HW2 3977   1.762   1.319   1.612
  963SOL     OW 3978   1.064   1.347   1.340
  963SOL    HW1 3979   0.984   1.324   1.395
  963SOL    HW2 3980   1.147   1.321   1.389
  964SOL     OW 3981   1.592   1.629   1.625
  964SOL    HW1 3982   1.619   1.663   1.535
  964SOL    HW2 3983   1.671   1.591   1.671
  965SOL     OW 3984   1.111   1.195   1.100
  965SOL    HW1 3985   1.071   1.239   1.181
  965SOL    HW2 3986   1.070   1.232   1.017
  966SOL     OW 3987   1.638   1.099   1.079
  966SOL    HW1 3988   1.643   1.180   1.138
  966SOL    HW2 3989   1.552   1.101   1.028
  967SOL     OW 3990   0.915   0.089   1.402
  967SOL    HW1 3991   0.940   0.069   1.307
  967SOL    HW2 3992   0.987   0.145   1.444
  968SOL     OW 3993   0.980   1.116   1.719
  968SOL    HW1 3994   0.881   1.122   1.729
  968SOL    HW2 3995   1.003   1.036   1.663
  969SOL     OW 3996   0.705   1.050   0.368
  969SOL    HW1 3997   0.691   1.057   0.467
  969SOL    HW2 3998   0.789   0.999   0.350
  970SOL     OW 3999   0.410   0.813   1.251
  970SOL    HW1 4000   0.496   0.825   1.301
  970SOL    HW2 4001   0.368   0.726   1.278
  971SOL     OW 4002   1.274   0.386   1.262
  971SOL    HW1 4003   1.295   0.460   1.326
  971SOL    HW2 4004   1.185   0.403   1.219
  972SOL     OW 4005   0.064   1.564   1.331
  972SOL    HW1 4006   0.018   1.646   1.297
  972SOL    HW2 4007   0.162   1.583   1.340
  973SOL     OW 4008   0.367   1.100   0.501
  973SOL    HW1 4009   0.360   1.183   0.445
  973SOL    HW2 4010   0.371   1.020   0.441
  974SOL     OW 4011   0.566   0.537   0.865
  974SOL    HW1 4012   0.578   0.603   0.791
  974SOL    HW2 4013   0.612   0.571   0.948
  975SOL     OW 4014   1.252   1.348   0.388
  975SOL    HW1 4015   1.302   1.425   0.428
  975SOL    HW2 4016   1.157   1.350   0.420
  976SOL     OW 4017   1.272   1.445   1.142
  976SOL    HW1 4018   1.319   1.458   1.229
  976SOL    HW2 4019   1.206   1.371   1.151
  977SOL     OW 4020   1.582   0.639   0.472
  977SOL    HW1 4021   1.551   0.700   0.545
  977SOL    HW2 4022   1.632   0.691   0.403
  978SOL     OW 4023   0.354   1.510   1.329
  978SOL    HW1 4024   0.333   1.466   1.242
  978SOL    HW2 4025   0.451   1.536   1.332
  979SOL     OW 4026   0.402   0.751   1.598
  979SOL    HW1 4027   0.470   0.806   1.551
  979SOL    HW2 4028   0.442   0.663   1.625
  980SOL     OW 4029   1.587   0.779   1.670
  980SOL    HW1 4030   1.495   0.817   1.665
  980SOL    HW2 4031   1.647   0.826   1.605
  981SOL     OW 4032   1.013   0.105   1.770
  981SOL    HW1 4033   1.019   0.190   1.718
  981SOL    HW2 4034   1.045   0.029   1.713
  982SOL     OW 4035   0.504   0.050   1.740
  982SOL    HW1 4036   0.462  -0.007   1.670
  982SOL    HW2 4037   0.438   0.119   1.772
  983SOL     OW 4038   0.573   0.870   1.029
  983SOL    HW1 4039   0.617   0.959   1.020
  983SOL    HW2 4040   0.510   0.870   1.106
  984SOL     OW 4041   1.360   0.862   1.045
  984SOL    HW1 4042   1.285   0.862   0.979
  984SOL    HW2 4043   1.397   0.770   1.054
  985SOL     OW 4044   1.209   0.525   0.275
  985SOL    HW1 4045   1.222   0.441   0.329
  985SOL    HW2 4046   1.180   0.599   0.335
  986SOL     OW 4047   0.037   1.310   1.282
  986SOL    HW1 4048   0.090   1.261   1.350
  986SOL    HW2 4049   0.059   1.408   1.287
  987SOL     OW 4050   0.732   0.634   1.064
  987SOL    HW1 4051   0.791   0.608   0.988
  987SOL    HW2 4052   0.704   0.730   1.053
  988SOL     OW 4053   1.728   0.935   1.854
  988SOL    HW1 4054   1.682   0.928   1.765
  988SOL    HW2 4055   1.666   0.979   1.920
  989SOL     OW 4056   0.307   0.063   0.618
  989SOL    HW1 4057   0.296   0.157   0.651
  989SOL    HW2 4058   0.302   0.000   0.695
  990SOL     OW 4059   1.622   0.367   0.374
  990SOL    HW1 4060   1.624   0.291   0.438
  990SOL    HW2 4061   1.574   0.444   0.414
  991SOL     OW 4062   1.023   0.766   0.966
  991SOL    HW1 4063   1.038   0.787   1.062
  991SOL    HW2 4064   0.993   0.671   0.957
  992SOL     OW 4065   0.980   1.573   1.700
  992SOL    HW1 4066   0.960   1.617   1.612
  992SOL    HW2 4067   1.019   1.482   1.684
  993SOL     OW 4068   1.859   1.518   1.605
  993SOL    HW1 4069   1.873   1.545   1.510
  993SOL    HW2 4070   1.942   1.540   1.658
  994SOL     OW 4071   0.350   0.898   1.804
  994SOL    HW1 4072   0.426   0.942   1.852
  994SOL    HW2 4073   0.385   0.851   1.722
  995SOL     OW 4074   1.540   0.274   0.125
  995SOL    HW1 4075   1.479   0.199   0.148
  995SOL    HW2 4076   1.562   0.326   0.208
  996SOL     OW 4077   1.303   0.838   0.042
  996SOL    HW1 4078   1.337   0.745   0.057
  996SOL    HW2 4079   1.321   0.865  -0.053
  997SOL     OW 4080   1.068   1.333   0.849
  997SOL    HW1 4081   1.075   1.249   0.794
  997SOL    HW2 4082   1.130   1.402   0.813
  998SOL     OW 4083   0.319   0.810   0.949
  998SOL    HW1 4084   0.412   0.846   0.954
  998SOL    HW2 4085   0.313   0.725   1.001
  999SOL     OW 4086   0.339   0.509   1.006
  999SOL    HW1 4087   0.287   0.426   0.989
  999SOL    HW2 4088   0.416   0.514   0.942
 1000SOL     OW 4089   1.138   0.380   1.678
 1000SOL    HW1 4090   1.093   0.443   1.742
 1000SOL    HW2 4091   1.231   0.411   1.661
 1001SOL     OW 4092   1.160   0.207   1.477
 1001SOL    HW1 4093   1.160   0.271   1.554
 1001SOL    HW2 4094   1.188   0.255   1.394
 1002SOL     OW 4095   0.008   1.326   0.200
 1002SOL    HW1 4096  -0.085   1.347   0.169
 1002SOL    HW2 4097   0.018   1.227   0.213
 1003SOL     OW 4098   0.088   1.801   0.927
 1003SOL    HW1 4099   0.046   1.715   0.900
 1003SOL    HW2 4100   0.182   1.804   0.893
 1004SOL     OW 4101   0.504   1.568   0.910
 1004SOL    HW1 4102   0.570   1.642   0.919
 1004SOL    HW2 4103   0.548   1.489   0.868
 1005SOL     OW 4104   1.002   0.796   1.238
 1005SOL    HW1 4105   1.043   0.764   1.324
 1005SOL    HW2 4106   0.906   0.769   1.235
 1006SOL     OW 4107   0.040   0.544   1.114
 1006SOL    HW1 4108   0.125   0.511   1.073
 1006SOL    HW2 4109   0.053   0.559   1.212
 1007SOL     OW 4110   0.189   0.520   1.722
 1007SOL    HW1 4111   0.248   0.480   1.652
 1007SOL    HW2 4112   0.131   0.591   1.681
 1008SOL     OW 4113   1.369   0.950   1.660
 1008SOL    HW1 4114   1.408   1.039   1.680
 1008SOL    HW2 4115   1.379   0.930   1.563
 1009SOL     OW 4116   0.815   0.572   0.325
 1009SOL    HW1 4117   0.822   0.483   0.279
 1009SOL    HW2 4118   0.721   0.606   0.317
 1010SOL     OW 4119   1.657   0.604   1.206
 1010SOL    HW1 4120   1.619   0.535   1.268
 1010SOL    HW2 4121   1.739   0.568   1.162
 1011SOL     OW 4122   0.252   1.564   1.744
 1011SOL    HW1 4123   0.222   1.621   1.820
 1011SOL    HW2 4124   0.245   1.467   1.770
 1012SOL     OW 4125   0.671   0.464   1.269
 1012SOL    HW1 4126   0.637   0.375   1.239
 1012SOL    HW2 4127   0.697   0.518   1.189
 1013SOL     OW 4128   0.930   1.678   1.465
 1013SOL    HW1 4129   0.906   1.660   1.370
 1013SOL    HW2 4130   0.960   1.772   1.475
 1014SOL     OW 4131   0.473   0.500   0.191
 1014SOL    HW1 4132   0.534   0.580   0.195
 1014SOL    HW2 4133   0.378   0.531   0.198
 1015SOL     OW 4134   0.159   1.137   1.466
 1015SOL    HW1 4135   0.181   1.076   1.542
 1015SOL    HW2 4136   0.169   1.088   1.380
 1016SOL     OW 4137   1.347   1.059   1.234
 1016SOL    HW1 4138   1.371   0.996   1.160
 1016SOL    HW2 4139   1.257   1.099   1.216
 1017SOL     OW 4140   1.302   0.855   0.309
 1017SOL    HW1 4141   1.216   0.824   0.351
 1017SOL    HW2 4142   1.298   0.841   0.210
 1018SOL     OW 4143   1.759   1.747   1.154
 1018SOL    HW1 4144   1.820   1.777   1.081
 1018SOL    HW2 4145   1.721   1.658   1.132
 1019SOL     OW 4146   1.252   1.731   1.128
 1019SOL    HW1 4147   1.336   1.736   1.074
 1019SOL    HW2 4148   1.229   1.635   1.146
 1020SOL     OW 4149   0.083   1.258   1.022
 1020SOL    HW1 4150   0.078   1.257   1.122
 1020SOL    HW2 4151   0.000   1.217   0.984
 1021SOL     OW 4152   0.688   1.662   1.716
 1021SOL    HW1 4153   0.632   1.743   1.725
 1021SOL    HW2 4154   0.740   1.666   1.630
 1022SOL     OW 4155   0.903   0.086   0.133
 1022SOL    HW1 4156   0.954   0.087   0.047
 1022SOL    HW2 4157   0.959   0.044   0.204
 1023SOL     OW 4158   1.726   0.135   0.523
 1023SOL    HW1 4159   1.799   0.118   0.456
 1023SOL    HW2 4160   1.695   0.048   0.561
 1024SOL     OW 4161   1.388   1.573   0.477
 1024SOL    HW1 4162   1.455   1.585   0.403
 1024SOL    HW2 4163   1.348   1.662   0.500
 1025SOL     OW 4164   0.130   1.794   1.851
 1025SOL    HW1 4165   0.089   1.720   1.904
 1025SOL    HW2 4166   0.194   1.845   1.909
 1026SOL     OW 4167   1.280   0.927   0.672
 1026SOL    HW1 4168   1.340   0.846   0.674
 1026SOL    HW2 4169   1.320   0.996   0.612
 1027SOL     OW 4170   0.830   1.273   1.422
 1027SOL    HW1 4171   0.825   1.306   1.517
 1027SOL    HW2 4172   0.744   1.292   1.376
 1028SOL     OW 4173   0.672   1.616   0.154
 1028SOL    HW1 4174   0.681   1.626   0.055
 1028SOL    HW2 4175   0.632   1.527   0.175
 1029SOL     OW 4176   1.650   1.720   1.394
 1029SOL    HW1 4177   1.703   1.730   1.310
 1029SOL    HW2 4178   1.623   1.810   1.428
 1030SOL     OW 4179   1.841   0.175   0.963
 1030SOL    HW1 4180   1.880   0.090   0.927
 1030SOL    HW2 4181   1.743   0.177   0.944
 1031SOL     OW 4182   0.263   0.326   0.720
 1031SOL    HW1 4183   0.184   0.377   0.686
 1031SOL    HW2 4184   0.254   0.311   0.818
 1032SOL     OW 4185   1.194   1.612   0.031
 1032SOL    HW1 4186   1.200   1.519   0.068
 1032SOL    HW2 4187   1.135   1.612  -0.049
 1033SOL     OW 4188   0.822   1.002   1.372
 1033SOL    HW1 4189   0.862   1.001   1.280
 1033SOL    HW2 4190   0.832   1.094   1.412
 1034SOL     OW 4191   0.916   0.910   0.291
 1034SOL    HW1 4192   0.979   0.948   0.223
 1034SOL    HW2 4193   0.956   0.827   0.330
 1035SOL     OW 4194   1.504   1.607   0.044
 1035SOL    HW1 4195   1.412   1.644   0.051
 1035SOL    HW2 4196   1.542   1.627  -0.046
 1036SOL     OW 4197   0.372   1.288   1.490
 1036SOL    HW1 4198   0.359   1.381   1.456
 1036SOL    HW2 4199   0.288   1.236   1.477
 1037SOL     OW 4200   1.614   1.292   1.289
 1037SOL    HW1 4201   1.674   1.295   1.369
 1037SOL    HW2 4202   1.539   1.356   1.302
 1038SOL     OW 4203   1.039   1.098   0.696
 1038SOL    HW1 4204   0.969   1.051   0.750
 1038SOL    HW2 4205   1.098   1.030   0.653
 1039SOL     OW 4206   1.014   0.236   0.971
 1039SOL    HW1 4207   1.006   0.200   0.878
 1039SOL    HW2 4208   1.012   0.160   1.036
 1040SOL     OW 4209   0.590   1.487   0.491
 1040SOL    HW1 4210   0.632   1.429   0.421
 1040SOL    HW2 4211   0.546   1.566   0.447
 1041SOL     OW 4212   1.709   0.385   1.381
 1041SOL    HW1 4213   1.782   0.454   1.385
 1041SOL    HW2 4214   1.737   0.310   1.322
 1042SOL     OW 4215   0.255   1.348   0.290
 1042SOL    HW1 4216   0.159   1.349   0.263
 1042SOL    HW2 4217   0.267   1.401   0.374
 1043SOL     OW 4218   0.105   1.013   1.726
 1043SOL    HW1 4219   0.028   0.980   1.780
 1043SOL    HW2 4220   0.190   0.983   1.768
 1044SOL     OW 4221   0.672   0.203   1.489
 1044SOL    HW1 4222   0.762   0.187   1.449
 1044SOL    HW2 4223   0.680   0.208   1.588
 1045SOL     OW 4224   0.075   0.345   0.033
 1045SOL    HW1 4225  -0.017   0.317   0.004
 1045SOL    HW2 4226   0.106   0.422  -0.023
 1046SOL     OW 4227   1.440   0.856   1.398
 1046SOL    HW1 4228   1.383   0.908   1.335
 1046SOL    HW2 4229   1.536   0.868   1.374
 1047SOL     OW 4230   0.072   0.166   0.318
 1047SOL    HW1 4231   0.055   0.249   0.264
 1047SOL    HW2 4232   0.162   0.129   0.296
 1048SOL     OW 4233   1.183   1.335   0.119
 1048SOL    HW1 4234   1.084   1.324   0.121
 1048SOL    HW2 4235   1.217   1.350   0.212
 1049SOL     OW 4236   0.613   0.842   1.431
 1049SOL    HW1 4237   0.669   0.923   1.414
 1049SOL    HW2 4238   0.672   0.762   1.434
 1050SOL     OW 4239   1.493   1.767   0.959
 1050SOL    HW1 4240   1.526   1.831   0.890
 1050SOL    HW2 4241   1.559   1.761   1.034
 1051SOL     OW 4242   0.716   0.565   1.708
 1051SOL    HW1 4243   0.735   0.630   1.782
 1051SOL    HW2 4244   0.776   0.485   1.717
 1052SOL     OW 4245   1.450   1.220   1.633
 1052SOL    HW1 4246   1.441   1.210   1.732
 1052SOL    HW2 4247   1.546   1.213   1.607
 1053SOL     OW 4248   0.390   1.741   1.560
 1053SOL    HW1 4249   0.299   1.782   1.558
 1053SOL    HW2 4250   0.383   1.647   1.592
 1054SOL     OW 4251   1.674   0.883   1.254
 1054SOL    HW1 4252   1.647   0.794   1.217
 1054SOL    HW2 4253   1.675   0.951   1.181
 1055SOL     OW 4254   1.225   0.325   0.449
 1055SOL    HW1 4255   1.290   0.251   0.438
 1055SOL    HW2 4256   1.245   0.375   0.533
 1056SOL     OW 4257   0.594   0.745   0.652
 1056SOL    HW1 4258   0.644   0.830   0.633
 1056SOL    HW2 4259   0.506   0.747   0.604
 1057SOL     OW 4260   1.777   0.342   1.642
 1057SOL    HW1 4261   1.760   0.373   1.548
 1057SOL    HW2 4262   1.693   0.305   1.680
 1058SOL     OW 4263   1.730   0.934   1.517
 1058SOL    HW1 4264   1.768   1.025   1.532
 1058SOL    HW2 4265   1.722   0.917   1.418
 1059SOL     OW 4266   0.859   1.374   0.016
 1059SOL    HW1 4267   0.813   1.389   0.104
 1059SOL    HW2 4268   0.903   1.459  -0.014
 1060SOL     OW 4269   0.661   1.790   0.953
 1060SOL    HW1 4270   0.615   1.878   0.940
 1060SOL    HW2 4271   0.760   1.802   0.946
 1061SOL     OW 4272   1.083   0.984   0.087
 1061SOL    HW1 4273   1.060   1.037   0.005
 1061SOL    HW2 4274   1.164   0.928   0.068
 1062SOL     OW 4275   1.861   1.569   0.851
 1062SOL    HW1 4276   1.790   1.557   0.781
 1062SOL    HW2 4277   1.862   1.490   0.911
 1063SOL     OW 4278   0.221   1.314   1.844
 1063SOL    HW1 4279   0.156   1.241   1.823
 1063SOL    HW2 4280   0.225   1.328   1.942
 1064SOL     OW 4281   0.079   1.240   0.653
 1064SOL    HW1 4282   0.078   1.193   0.741
 1064SOL    HW2 4283   0.161   1.212   0.602
 1065SOL     OW 4284   0.672   1.391   1.624
 1065SOL    HW1 4285   0.594   1.341   1.662
 1065SOL    HW2 4286   0.669   1.486   1.655
 1066SOL     OW 4287   1.824   0.192   1.227
 1066SOL    HW1 4288   1.820   0.102   1.271
 1066SOL    HW2 4289   1.827   0.181   1.128
 1067SOL     OW 4290   0.428   0.424   0.520
 1067SOL    HW1 4291   0.458   0.352   0.458
 1067SOL    HW2 4292   0.389   0.384   0.603
 1068SOL     OW 4293   1.705   1.487   1.104
 1068SOL    HW1 4294   1.612   1.462   1.077
 1068SOL    HW2 4295   1.731   1.437   1.186
 1069SOL     OW 4296   0.317   0.547   1.280
 1069SOL    HW1 4297   0.355   0.488   1.352
 1069SOL    HW2 4298   0.357   0.521   1.192
 1070SOL     OW 4299   0.812   1.586   0.687
 1070SOL    HW1 4300   0.844   1.596   0.593
 1070SOL    HW2 4301   0.733   1.524   0.689
 1071SOL     OW 4302   1.424   0.214   1.112
 1071SOL    HW1 4303   1.476   0.149   1.167
 1071SOL    HW2 4304   1.375   0.277   1.173
 1072SOL     OW 4305   1.001   0.034   1.154
 1072SOL    HW1 4306   0.938  -0.038   1.123
 1072SOL    HW2 4307   1.094  -0.002   1.154
 1073SOL     OW 4308   0.770   1.330   0.301
 1073SOL    HW1 4309   0.724   1.243   0.318
 1073SOL    HW2 4310   0.861   1.327   0.342
 1074SOL     OW 4311   0.618   1.567   1.284
 1074SOL    HW1 4312   0.613   1.649   1.341
 1074SOL    HW2 4313   0.707   1.564   1.239
 1075SOL     OW 4314   1.352   0.052   0.168
 1075SOL    HW1 4315   1.387   0.011   0.084
 1075SOL    HW2 4316   1.262   0.014   0.188
 1076SOL     OW 4317   1.300   0.453   0.691
 1076SOL    HW1 4318   1.241   0.533   0.695
 1076SOL    HW2 4319   1.315   0.418   0.784
 1077SOL     OW 4320   1.593   0.221   0.882
 1077SOL    HW1 4321   1.509   0.220   0.936
 1077SOL    HW2 4322   1.595   0.304   0.826
 1078SOL     OW 4323   0.039   1.077   0.300
 1078SOL    HW1 4324   0.138   1.066   0.291
 1078SOL    HW2 4325  -0.001   0.991   0.332
 1079SOL     OW 4326   0.875   1.646   0.337
 1079SOL    HW1 4327   0.798   1.611   0.283
 1079SOL    HW2 4328   0.843   1.717   0.399
 1080SOL     OW 4329   0.230   0.628   1.975
 1080SOL    HW1 4330   0.137   0.626   2.012
 1080SOL    HW2 4331   0.231   0.589   1.883
 1081SOL     OW 4332   0.225   0.275   2.858
 1081SOL    HW1 4333   0.260   0.258   2.950
 1081SOL    HW2 4334   0.137   0.230   2.846
 1082SOL     OW 4335   0.019   0.368   2.509
 1082SOL    HW1 4336  -0.063   0.411   2.548
 1082SOL    HW2 4337  -0.009   0.295   2.446
 1083SOL     OW 4338   0.569   1.275   3.027
 1083SOL    HW1 4339   0.476   1.268   2.990
 1083SOL    HW2 4340   0.580   1.364   3.071
 1084SOL     OW 4341   1.555   1.511   2.565
 1084SOL    HW1 4342   1.498   1.495   2.646
 1084SOL    HW2 4343   1.496   1.521   2.485
 1085SOL     OW 4344   1.135   0.703   2.579
 1085SOL    HW1 4345   1.192   0.781   2.554
 1085SOL    HW2 4346   1.075   0.729   2.655
 1086SOL     OW 4347   1.755   0.607   2.093
 1086SOL    HW1 4348   1.743   0.594   1.994
 1086SOL    HW2 4349   1.725   0.526   2.142
 1087SOL     OW 4350   0.768   1.144   2.885
 1087SOL    HW1 4351   0.690   1.161   2.945
 1087SOL    HW2 4352   0.802   1.231   2.849
 1088SOL     OW 4353   0.850   0.798   3.685
 1088SOL    HW1 4354   0.846   0.874   3.750
 1088SOL    HW2 4355   0.872   0.834   3.594
 1089SOL     OW 4356   0.685   1.012   2.527
 1089SOL    HW1 4357   0.754   0.996   2.597
 1089SOL    HW2 4358   0.612   1.069   2.565
 1090SOL     OW 4359   0.686   1.161   3.665
 1090SOL    HW1 4360   0.746   1.240   3.679
 1090SOL    HW2 4361   0.600   1.192   3.624
 1091SOL     OW 4362   0.335   1.435   2.923
 1091SOL    HW1 4363   0.257   1.404   2.870
 1091SOL    HW2 4364   0.393   1.493   2.866
 1092SOL     OW 4365   1.460   1.505   3.201
 1092SOL    HW1 4366   1.484   1.599   3.227
 1092SOL    HW2 4367   1.444   1.451   3.283
 1093SOL     OW 4368   0.438   0.392   3.361
 1093SOL    HW1 4369   0.520   0.336   3.370
 1093SOL    HW2 4370   0.357   0.334   3.365
 1094SOL     OW 4371   1.603   0.447   2.599
 1094SOL    HW1 4372   1.529   0.493   2.549
 1094SOL    HW2 4373   1.654   0.515   2.652
 1095SOL     OW 4374   0.231   1.713   2.345
 1095SOL    HW1 4375   0.265   1.790   2.399
 1095SOL    HW2 4376   0.275   1.713   2.255
 1096SOL     OW 4377   1.127   1.341   3.552
 1096SOL    HW1 4378   1.174   1.341   3.640
 1096SOL    HW2 4379   1.079   1.254   3.541
 1097SOL     OW 4380   0.230   1.434   2.400
 1097SOL    HW1 4381   0.204   1.530   2.400
 1097SOL    HW2 4382   0.159   1.380   2.445
 1098SOL     OW 4383   0.240   1.091   2.748
 1098SOL    HW1 4384   0.254   1.007   2.800
 1098SOL    HW2 4385   0.185   1.155   2.803
 1099SOL     OW 4386   0.620   1.786   3.301
 1099SOL    HW1 4387   0.528   1.769   3.336
 1099SOL    HW2 4388   0.648   1.878   3.327
 1100SOL     OW 4389   0.606   0.964   1.985
 1100SOL    HW1 4390   0.613   1.048   1.931
 1100SOL    HW2 4391   0.652   0.977   2.073
 1101SOL     OW 4392   1.594   0.114   3.342
 1101SOL    HW1 4393   1.576   0.181   3.270
 1101SOL    HW2 4394   1.591   0.160   3.431
 1102SOL     OW 4395   0.122   0.643   2.425
 1102SOL    HW1 4396   0.077   0.555   2.442
 1102SOL    HW2 4397   0.121   0.697   2.509
 1103SOL     OW 4398   1.842   1.767   2.221
 1103SOL    HW1 4399   1.896   1.738   2.301
 1103SOL    HW2 4400   1.872   1.857   2.192
 1104SOL     OW 4401   0.027   1.596   1.979
 1104SOL    HW1 4402   0.008   1.500   2.000
 1104SOL    HW2 4403  -0.006   1.654   2.054
 1105SOL     OW 4404   1.689   0.922   2.474
 1105SOL    HW1 4405   1.784   0.893   2.482
 1105SOL    HW2 4406   1.681   0.987   2.399
 1106SOL     OW 4407   1.641   1.108   2.294
 1106SOL    HW1 4408   1.727   1.110   2.242
 1106SOL    HW2 4409   1.655   1.155   2.382
 1107SOL     OW 4410   0.113   0.737   3.459
 1107SOL    HW1 4411   0.201   0.724   3.504
 1107SOL    HW2 4412   0.100   0.834   3.437
 1108SOL     OW 4413   0.613   1.365   2.588
 1108SOL    HW1 4414   0.564   1.278   2.597
 1108SOL    HW2 4415   0.590   1.408   2.501
 1109SOL     OW 4416   1.293   1.228   3.285
 1109SOL    HW1 4417   1.330   1.155   3.227
 1109SOL    HW2 4418   1.345   1.233   3.370
 1110SOL     OW 4419   0.809   0.004   2.364
 1110SOL    HW1 4420   0.849   0.095   2.355
 1110SOL    HW2 4421   0.709   0.012   2.370
 1111SOL     OW 4422   0.197   0.976   3.126
 1111SOL    HW1 4423   0.286   0.931   3.112
 1111SOL    HW2 4424   0.124   0.911   3.107
 1112SOL     OW 4425   1.525   0.999   2.052
 1112SOL    HW1 4426   1.462   0.923   2.065
 1112SOL    HW2 4427   1.573   1.017   2.138
 1113SOL     OW 4428   1.187   1.792   3.478
 1113SOL    HW1 4429   1.211   1.852   3.402
 1113SOL    HW2 4430   1.194   1.697   3.448
 1114SOL     OW 4431   0.317   0.251   3.663
 1114SOL    HW1 4432   0.388   0.322   3.669
 1114SOL    HW2 4433   0.229   0.290   3.691
 1115SOL     OW 4434   1.466   1.417   2.815
 1115SOL    HW1 4435   1.407   1.423   2.895
 1115SOL    HW2 4436   1.451   1.329   2.769
 1116SOL     OW 4437   1.667   1.714   2.434
 1116SOL    HW1 4438   1.626   1.691   2.346
 1116SOL    HW2 4439   1.649   1.640   2.499
 1117SOL     OW 4440   0.598   0.729   2.132
 1117SOL    HW1 4441   0.622   0.798   2.064
 1117SOL    HW2 4442   0.520   0.762   2.186
 1118SOL     OW 4443   1.281   0.345   2.806
 1118SOL    HW1 4444   1.195   0.295   2.793
 1118SOL    HW2 4445   1.343   0.291   2.862
 1119SOL     OW 4446   1.576   1.662   2.169
 1119SOL    HW1 4447   1.665   1.708   2.172
 1119SOL    HW2 4448   1.555   1.638   2.074
 1120SOL     OW 4449   0.807   0.605   3.327
 1120SOL    HW1 4450   0.760   0.602   3.416
 1120SOL    HW2 4451   0.756   0.550   3.261
 1121SOL     OW 4452   1.394   0.469   3.536
 1121SOL    HW1 4453   1.374   0.512   3.624
 1121SOL    HW2 4454   1.472   0.407   3.545
 1122SOL     OW 4455   0.973   0.890   3.434
 1122SOL    HW1 4456   1.019   0.806   3.405
 1122SOL    HW2 4457   0.917   0.924   3.359
 1123SOL     OW 4458   0.991   0.410   3.104
 1123SOL    HW1 4459   0.914   0.444   3.158
 1123SOL    HW2 4460   0.957   0.359   3.025
 1124SOL     OW 4461   1.041   0.701   2.291
 1124SOL    HW1 4462   1.067   0.697   2.387
 1124SOL    HW2 4463   0.956   0.650   2.277
 1125SOL     OW 4464   0.076   0.811   2.651
 1125SOL    HW1 4465   0.175   0.799   2.660
 1125SOL    HW2 4466   0.052   0.906   2.672
 1126SOL     OW 4467   0.130   1.821   3.433
 1126SOL    HW1 4468   0.120   1.806   3.532
 1126SOL    HW2 4469   0.044   1.857   3.397
 1127SOL     OW 4470   0.865   0.348   2.057
 1127SOL    HW1 4471   0.924   0.411   2.008
 1127SOL    HW2 4472   0.884   0.254   2.028
 1128SOL     OW 4473   1.719   0.585   3.693
 1128SOL    HW1 4474   1.693   0.674   3.657
 1128SOL    HW2 4475   1.717   0.517   3.620
 1129SOL     OW 4476   1.362   1.144   2.407
 1129SOL    HW1 4477   1.445   1.115   2.359
 1129SOL    HW2 4478   1.313   1.211   2.351
 1130SOL     OW 4479   0.550   0.196   2.747
 1130SOL    HW1 4480   0.545   0.191   2.847
 1130SOL    HW2 4481   0.552   0.292   2.718
 1131SOL     OW 4482   1.008   1.456   2.339
 1131SOL    HW1 4483   0.962   1.528   2.287
 1131SOL    HW2 4484   1.004   1.476   2.437
 1132SOL     OW 4485   0.351   1.801   2.715
 1132SOL    HW1 4486   0.401   1.715   2.721
 1132SOL    HW2 4487   0.416   1.878   2.712
 1133SOL     OW 4488   1.795   1.066   2.735
 1133SOL    HW1 4489   1.733   1.051   2.659
 1133SOL    HW2 4490   1.743   1.077   2.820
 1134SOL     OW 4491   1.227   1.550   3.368
 1134SOL    HW1 4492   1.233   1.473   3.432
 1134SOL    HW2 4493   1.175   1.524   3.288
 1135SOL     OW 4494   0.321   0.943   2.104
 1135SOL    HW1 4495   0.403   0.982   2.062
 1135SOL    HW2 4496   0.294   0.861   2.055
 1136SOL     OW 4497   1.458   0.735   2.590
 1136SOL    HW1 4498   1.453   0.670   2.665
 1136SOL    HW2 4499   1.538   0.794   2.603
 1137SOL     OW 4500   0.461   1.266   3.589
 1137SOL    HW1 4501   0.411   1.267   3.503
 1137SOL    HW2 4502   0.398   1.248   3.665
 1138SOL     OW 4503   1.111   1.776   2.099
 1138SOL    HW1 4504   1.051   1.714   2.149
 1138SOL    HW2 4505   1.142   1.732   2.014
 1139SOL     OW 4506   0.202   0.285   3.360
 1139SOL    HW1 4507   0.122   0.345   3.347
 1139SOL    HW2 4508   0.192   0.236   3.446
 1140SOL     OW 4509   1.632   1.377   1.943
 1140SOL    HW1 4510   1.600   1.471   1.933
 1140SOL    HW2 4511   1.556   1.314   1.931
 1141SOL     OW 4512   0.464   1.743   2.185
 1141SOL    HW1 4513   0.497   1.782   2.271
 1141SOL    HW2 4514   0.540   1.736   2.120
 1142SOL     OW 4515   1.400   0.107   2.288
 1142SOL    HW1 4516   1.376   0.070   2.198
 1142SOL    HW2 4517   1.499   0.123   2.292
 1143SOL     OW 4518   0.249   1.785   3.103
 1143SOL    HW1 4519   0.306   1.720   3.153
 1143SOL    HW2 4520   0.233   1.752   3.010
 1144SOL     OW 4521   0.940   1.698   2.766
 1144SOL    HW1 4522   1.020   1.641   2.787
 1144SOL    HW2 4523   0.891   1.658   2.689
 1145SOL     OW 4524   0.382   0.700   2.342
 1145SOL    HW1 4525   0.427   0.610   2.339
 1145SOL    HW2 4526   0.288   0.689   2.375
 1146SOL     OW 4527   1.547   0.222   3.591
 1146SOL    HW1 4528   1.542   0.259   3.683
 1146SOL    HW2 4529   1.475   0.153   3.579
 1147SOL     OW 4530   0.614   0.122   1.979
 1147SOL    HW1 4531   0.712   0.100   1.986
 1147SOL    HW2 4532   0.583   0.105   1.886
 1148SOL     OW 4533   0.781   0.264   3.611
 1148SOL    HW1 4534   0.848   0.203   3.654
 1148SOL    HW2 4535   0.708   0.283   3.676
 1149SOL     OW 4536   0.888   1.514   3.057
 1149SOL    HW1 4537   0.865   1.489   2.963
 1149SOL    HW2 4538   0.949   1.445   3.096
 1150SOL     OW 4539   1.351   0.590   3.295
 1150SOL    HW1 4540   1.379   0.547   3.380
 1150SOL    HW2 4541   1.376   0.686   3.296
 1151SOL     OW 4542   0.803   1.402   2.786
 1151SOL    HW1 4543   0.893   1.416   2.744
 1151SOL    HW2 4544   0.732   1.404   2.715
 1152SOL     OW 4545   0.922   0.503   2.761
 1152SOL    HW1 4546   0.897   0.494   2.665
 1152SOL    HW2 4547   0.970   0.421   2.792
 1153SOL     OW 4548   0.539   0.064   2.374
 1153SOL    HW1 4549   0.458   0.065   2.432
 1153SOL    HW2 4550   0.542   0.147   2.319
 1154SOL     OW 4551   1.434   1.188   1.903
 1154SOL    HW1 4552   1.466   1.112   1.960
 1154SOL    HW2 4553   1.342   1.215   1.933
 1155SOL     OW 4554   0.297   0.035   2.033
 1155SOL    HW1 4555   0.346   0.119   2.012
 1155SOL    HW2 4556   0.359  -0.030   2.078
 1156SOL     OW 4557   0.935   0.236   2.342
 1156SOL    HW1 4558   0.887   0.277   2.264
 1156SOL    HW2 4559   1.034   0.234   2.323
 1157SOL     OW 4560   1.076   0.683   3.326
 1157SOL    HW1 4561   0.996   0.622   3.329
 1157SOL    HW2 4562   1.157   0.630   3.302
 1158SOL     OW 4563   1.227   1.570   2.655
 1158SOL    HW1 4564   1.248   1.644   2.590
 1158SOL    HW2 4565   1.295   1.570   2.728
 1159SOL     OW 4566   0.459   1.152   2.603
 1159SOL    HW1 4567   0.388   1.125   2.668
 1159SOL    HW2 4568   0.433   1.124   2.510
 1160SOL     OW 4569   1.271   1.797   2.453
 1160SOL    HW1 4570   1.315   1.861   2.389
 1160SOL    HW2 4571   1.221   1.849   2.523
 1161SOL     OW 4572   1.032   0.549   1.878
 1161SOL    HW1 4573   0.991   0.631   1.839
 1161SOL    HW2 4574   1.096   0.575   1.951
 1162SOL     OW 4575   0.078   0.556   3.248
 1162SOL    HW1 4576   0.170   0.555   3.207
 1162SOL    HW2 4577   0.072   0.630   3.315
 1163SOL     OW 4578   0.561   0.222   3.009
 1163SOL    HW1 4579   0.599   0.138   3.046
 1163SOL    HW2 4580   0.473   0.241   3.053
 1164SOL     OW 4581   0.866   0.454   2.504
 1164SOL    HW1 4582   0.834   0.526   2.442
 1164SOL    HW2 4583   0.890   0.373   2.451
 1165SOL     OW 4584   1.017   0.039   2.615
 1165SOL    HW1 4585   0.945   0.044   2.546
 1165SOL    HW2 4586   0.993  -0.030   2.684
 1166SOL     OW 4587   1.429   1.173   2.729
 1166SOL    HW1 4588   1.374   1.089   2.722
 1166SOL    HW2 4589   1.455   1.202   2.637
 1167SOL     OW 4590   1.466   0.590   2.854
 1167SOL    HW1 4591   1.436   0.495   2.861
 1167SOL    HW2 4592   1.539   0.606   2.920
 1168SOL     OW 4593   1.857   0.833   2.239
 1168SOL    HW1 4594   1.899   0.769   2.303
 1168SOL    HW2 4595   1.819   0.782   2.161
 1169SOL     OW 4596   0.488   1.385   2.036
 1169SOL    HW1 4597   0.401   1.370   2.083
 1169SOL    HW2 4598   0.471   1.411   1.941
 1170SOL     OW 4599   1.664   1.280   2.519
 1170SOL    HW1 4600   1.763   1.288   2.533
 1170SOL    HW2 4601   1.619   1.364   2.550
 1171SOL     OW 4602   1.390   0.575   1.940
 1171SOL    HW1 4603   1.336   0.554   2.021
 1171SOL    HW2 4604   1.481   0.534   1.949
 1172SOL     OW 4605   0.527   0.256   2.190
 1172SOL    HW1 4606   0.554   0.197   2.115
 1172SOL    HW2 4607   0.527   0.351   2.159
 1173SOL     OW 4608   1.754   1.223   3.450
 1173SOL    HW1 4609   1.845   1.184   3.437
 1173SOL    HW2 4610   1.762   1.319   3.474
 1174SOL     OW 4611   1.064   1.347   3.202
 1174SOL    HW1 4612   0.984   1.324   3.257
 1174SOL    HW2 4613   1.147   1.321   3.251
 1175SOL     OW 4614   1.592   1.629   3.487
 1175SOL    HW1 4615   1.619   1.663   3.397
 1175SOL    HW2 4616   1.671   1.591   3.533
 1176SOL     OW 4617   1.111   1.195   2.962
 1176SOL    HW1 4618   1.071   1.239   3.043
 1176SOL    HW2 4619   1.070   1.232   2.879
 1177SOL     OW 4620   1.638   1.099   2.941
 1177SOL    HW1 4621   1.643   1.180   3.000
 1177SOL    HW2 4622   1.552   1.101   2.890
 1178SOL     OW 4623   0.915   0.089   3.264
 1178SOL    HW1 4624   0.940   0.069   3.169
 1178SOL    HW2 4625   0.987   0.145   3.306
 1179SOL     OW 4626   0.980   1.116   3.581
 1179SOL    HW1 4627   0.881   1.122   3.591
 1179SOL    HW2 4628   1.003   1.036   3.525
 1180SOL     OW 4629   0.705   1.050   2.230
 1180SOL    HW1 4630   0.691   1.057   2.329
 1180SOL    HW2 4631   0.789   0.999   2.212
 1181SOL     OW 4632   0.410   0.813   3.113
 1181SOL    HW1 4633   0.496   0.825   3.163
 1181SOL    HW2 4634   0.368   0.726   3.140
 1182SOL     OW 4635   1.274   0.386   3.124
 1182SOL    HW1 4636   1.295   0.460   3.188
 1182SOL    HW2 4637   1.185   0.403   3.081
 1183SOL     OW 4638   0.064   1.564   3.193
 1183SOL    HW1 4639   0.018   1.646   3.159
 1183SOL    HW2 4640   0.162   1.583   3.202
 1184SOL     OW 4641   0.367   1.100   2.363
 1184SOL    HW1 4642   0.360   1.183   2.307
 1184SOL    HW2 4643   0.371   1.020   2.303
 1185SOL     OW 4644   0.566   0.537   2.727
 1185SOL    HW1 4645   0.578   0.603   2.653
 1185SOL    HW2 4646   0.612   0.571   2.810
 1186SOL     OW 4647   1.252   1.348   2.250
 1186SOL    HW1 4648   1.302   1.425   2.290
 1186SOL    HW2 4649   1.157   1.350   2.282
 1187SOL     OW 4650   1.272   1.445   3.004
 1187SOL    HW1 4651   1.319   1.458   3.091
 1187SOL    HW2 4652   1.206   1.371   3.013
 1188SOL     OW 4653   1.582   0.639   2.334
 1188SOL    HW1 4654   1.551   0.700   2.407
 1188SOL    HW2 4655   1.632   0.691   2.265
 1189SOL     OW 4656   0.354   1.510   3.191
 1189SOL    HW1 4657   0.333   1.466   3.104
 1189SOL    HW2 4658   0.451   1.536   3.194
 1190SOL     OW 4659   0.402   0.751   3.460
 1190SOL    HW1 4660   0.470   0.806   3.413
 1190SOL    HW2 4661   0.442   0.663   3.487
 1191SOL     OW 4662   1.587   0.779   3.532
 1191SOL    HW1 4663   1.495   0.817   3.527
 1191SOL    HW2 4664   1.647   0.826   3.467
 1192SOL     OW 4665   1.013   0.105   3.632
 1192SOL    HW1 4666   1.019   0.190   3.580
 1192SOL    HW2 4667   1.045   0.029   3.575
 1193SOL     OW 4668   0.504   0.050   3.602
 1193SOL    HW1 4669   0.462  -0.007   3.532
 1193SOL    HW2 4670   0.438   0.119   3.634
 1194SOL     OW 4671   0.573   0.870   2.891
 1194SOL    HW1 4672   0.617   0.959   2.882
 1194SOL    HW2 4673   0.510   0.870   2.968
 1195SOL     OW 4674   1.360   0.862   2.907
 1195SOL    HW1 4675   1.285   0.862   2.841
 1195SOL    HW2 4676   1.397   0.770   2.916
 1196SOL     OW 4677   1.209   0.525   2.137
 1196SOL    HW1 4678   1.222   0.441   2.191
 1196SOL    HW2 4679   1.180   0.599   2.197
 1197SOL     OW 4680   0.307   0.213   3.093
 1197SOL    HW1 4681   0.284   0.250   3.183
 1197SOL    HW2 4682   0.277   0.118   3.087
 1198SOL     OW 4683   0.037   1.310   3.144
 1198SOL    HW1 4684   0.090   1.261   3.212
 1198SOL    HW2 4685   0.059   1.408   3.149
 1199SOL     OW 4686   0.732   0.634   2.926
 1199SOL    HW1 4687   0.791   0.608   2.850
 1199SOL    HW2 4688   0.704   0.730   2.915
 1200SOL     OW 4689   1.728   0.935   3.716
 1200SOL    HW1 4690   1.682   0.928   3.627
 1200SOL    HW2 4691   1.666   0.979   3.782
 1201SOL     OW 4692   0.307   0.063   2.480
 1201SOL    HW1 4693   0.296   0.157   2.513
 1201SOL    HW2 4694   0.302   0.000   2.557
 1202SOL     OW 4695   1.622   0.367   2.236
 1202SOL    HW1 4696   1.624   0.291   2.300
 1202SOL    HW2 4697   1.574   0.444   2.276
 1203SOL     OW 4698   1.023   0.766   2.828
 1203SOL    HW1 4699   1.038   0.787   2.924
 1203SOL    HW2 4700   0.993   0.671   2.819
 1204SOL     OW 4701   0.980   1.573   3.562
 1204SOL    HW1 4702   0.960   1.617   3.474
 1204SOL    HW2 4703   1.019   1.482   3.546
 1205SOL     OW 4704   1.859   1.518   3.467
 1205SOL    HW1 4705   1.873   1.545   3.372
 1205SOL    HW2 4706   1.942   1.540   3.520
 1206SOL     OW 4707   0.350   0.898   3.666
 1206SOL    HW1 4708   0.426   0.942   3.714
 1206SOL    HW2 4709   0.385   0.851   3.584
 1207SOL     OW 4710   1.540   0.274   1.987
 1207SOL    HW1 4711   1.479   0.199   2.010
 1207SOL    HW2 4712   1.562   0.326   2.070
 1208SOL     OW 4713   1.303   0.838   1.904
 1208SOL    HW1 4714   1.337   0.745   1.919
 1208SOL    HW2 4715   1.321   0.865   1.809
 1209SOL     OW 4716   1.068   1.333   2.711
 1209SOL    HW1 4717   1.075   1.249   2.656
 1209SOL    HW2 4718   1.130   1.402   2.675
 1210SOL     OW 4719   0.319   0.810   2.811
 1210SOL    HW1 4720   0.412   0.846   2.816
 1210SOL    HW2 4721   0.313   0.725   2.863
 1211SOL     OW 4722   0.339   0.509   2.868
 1211SOL    HW1 4723   0.287   0.426   2.851
 1211SOL    HW2 4724   0.416   0.514   2.804
 1212SOL     OW 4725   1.138   0.380   3.540
 1212SOL    HW1 4726   1.093   0.443   3.604
 1212SOL    HW2 4727   1.231   0.411   3.523
 1213SOL     OW 4728   1.160   0.207   3.339
 1213SOL    HW1 4729   1.160   0.271   3.416
 1213SOL    HW2 4730   1.188   0.255   3.256
 1214SOL     OW 4731   0.008   1.326   2.062
 1214SOL    HW1 4732  -0.085   1.347   2.031
 1214SOL    HW2 4733   0.018   1.227   2.075
 1215SOL     OW 4734   0.088   1.801   2.789
 1215SOL    HW1 4735   0.046   1.715   2.762
 1215SOL    HW2 4736   0.182   1.804   2.755
 1216SOL     OW 4737   0.504   1.568   2.772
 1216SOL    HW1 4738   0.570   1.642   2.781
 1216SOL    HW2 4739   0.548   1.489   2.730
 1217SOL     OW 4740   1.002   0.796   3.100
 1217SOL    HW1 4741   1.043   0.764   3.186
 1217SOL    HW2 4742   0.906   0.769   3.097
 1218SOL     OW 4743   0.040   0.544   2.976
 1218SOL    HW1 4744   0.125   0.511   2.935
 1218SOL    HW2 4745   0.053   0.559   3.074
 1219SOL     OW 4746   0.189   0.520   3.584
 1219SOL    HW1 4747   0.248   0.480   3.514
 1219SOL    HW2 4748   0.131   0.591   3.543
 1220SOL     OW 4749   1.369   0.950   3.522
 1220SOL    HW1 4750   1.408   1.039   3.542
 1220SOL    HW2 4751   1.379   0.930   3.425
 1221SOL     OW 4752   0.815   0.572   2.187
 1221SOL    HW1 4753   0.822   0.483   2.141
 1221SOL    HW2 4754   0.721   0.606   2.179
 1222SOL     OW 4755   1.657   0.604   3.068
 1222SOL    HW1 4756   1.619   0.535   3.130
 1222SOL    HW2 4757   1.739   0.568   3.024
 1223SOL     OW 4758   0.252   1.564   3.606
 1223SOL    HW1 4759   0.222   1.621   3.682
 1223SOL    HW2 4760   0.245   1.467   3.632
 1224SOL     OW 4761   0.671   0.464   3.131
 1224SOL    HW1 4762   0.637   0.375   3.101
 1224SOL    HW2 4763   0.697   0.518   3.051
 1225SOL     OW 4764   0.930   1.678   3.327
 1225SOL    HW1 4765   0.906   1.660   3.232
 1225SOL    HW2 4766   0.960   1.772   3.337
 1226SOL     OW 4767   0.473   0.500   2.053
 1226SOL    HW1 4768   0.534   0.580   2.057
 1226SOL    HW2 4769   0.378   0.531   2.060
 1227SOL     OW 4770   0.159   1.137   3.328
 1227SOL    HW1 4771   0.181   1.076   3.404
 1227SOL    HW2 4772   0.169   1.088   3.242
 1228SOL     OW 4773   1.347   1.059   3.096
 1228SOL    HW1 4774   1.371   0.996   3.022
 1228SOL    HW2 4775   1.257   1.099   3.078
 1229SOL     OW 4776   1.302   0.855   2.171
 1229SOL    HW1 4777   1.216   0.824   2.213
 1229SOL    HW2 4778   1.298   0.841   2.072
 1230SOL     OW 4779   1.759   1.747   3.016
 1230SOL    HW1 4780   1.820   1.777   2.943
 1230SOL    HW2 4781   1.721   1.658   2.994
 1231SOL     OW 4782   1.252   1.731   2.990
 1231SOL    HW1 4783   1.336   1.736   2.936
 1231SOL    HW2 4784   1.229   1.635   3.008
 1232SOL     OW 4785   0.083   1.258   2.884
 1232SOL    HW1 4786   0.078   1.257   2.984
 1232SOL    HW2 4787   0.000   1.217   2.846
 1233SOL     OW 4788   0.688   1.662   3.578
 1233SOL    HW1 4789   0.632   1.743   3.587
 1233SOL    HW2 4790   0.740   1.666   3.492
 1234SOL     OW 4791   1.726   0.135   2.385
 1234SOL    HW1 4792   1.799   0.118   2.318
 1234SOL    HW2 4793   1.695   0.048   2.423
 1235SOL     OW 4794   1.388   1.573   2.339
 1235SOL    HW1 4795   1.455   1.585   2.265
 1235SOL    HW2 4796   1.348   1.662   2.362
 1236SOL     OW 4797   0.130   1.794   3.713
 1236SOL    HW1 4798   0.089   1.720   3.766
 1236SOL    HW2 4799   0.194   1.845   3.771
 1237SOL     OW 4800   1.280   0.927   2.534
 1237SOL    HW1 4801   1.340   0.846   2.536
 1237SOL    HW2 4802   1.320   0.996   2.474
 1238SOL     OW 4803   0.830   1.273   3.284
 1238SOL    HW1 4804   0.825   1.306   3.379
 1238SOL    HW2 4805   0.744   1.292   3.238
 1239SOL     OW 4806   0.672   1.616   2.016
 1239SOL    HW1 4807   0.681   1.626   1.917
 1239SOL    HW2 4808   0.632   1.527   2.037
 1240SOL     OW 4809   1.650   1.720   3.256
 1240SOL    HW1 4810   1.703   1.730   3.172
 1240SOL    HW2 4811   1.623   1.810   3.290
 1241SOL     OW 4812   1.841   0.175   2.825
 1241SOL    HW1 4813   1.880   0.090   2.789
 1241SOL    HW2 4814   1.743   0.177   2.806
 1242SOL     OW 4815   0.263   0.326   2.582
 1242SOL    HW1 4816   0.184   0.377   2.548
 1242SOL    HW2 4817   0.254   0.311   2.680
 1243SOL     OW 4818   1.194   1.612   1.893
 1243SOL    HW1 4819   1.200   1.519   1.930
 1243SOL    HW2 4820   1.135   1.612   1.813
 1244SOL     OW 4821   0.822   1.002   3.234
 1244SOL    HW1 4822   0.862   1.001   3.142
 1244SOL    HW2 4823   0.832   1.094   3.274
 1245SOL     OW 4824   0.916   0.910   2.153
 1245SOL    HW1 4825   0.979   0.948   2.085
 1245SOL    HW2 4826   0.956   0.827   2.192
 1246SOL     OW 4827   1.504   1.607   1.906
 1246SOL    HW1 4828   1.412   1.644   1.913
 1246SOL    HW2 4829   1.542   1.627   1.816
 1247SOL     OW 4830   0.372   1.288   3.352
 1247SOL    HW1 4831   0.359   1.381   3.318
 1247SOL    HW2 4832   0.288   1.236   3.339
 1248SOL     OW 4833   1.614   1.292   3.151
 1248SOL    HW1 4834   1.674   1.295   3.231
 1248SOL    HW2 4835   1.539   1.356   3.164
 1249SOL     OW 4836   1.039   1.098   2.558
 1249SOL    HW1 4837   0.969   1.051   2.612
 1249SOL    HW2 4838   1.098   1.030   2.515
 1250SOL     OW 4839   1.014   0.236   2.833
 1250SOL    HW1 4840   1.006   0.200   2.740
 1250SOL    HW2 4841   1.012   0.160   2.898
 1251SOL     OW 4842   0.590   1.487   2.353
 1251SOL    HW1 4843   0.632   1.429   2.283
 1251SOL    HW2 4844   0.546   1.566   2.309
 1252SOL     OW 4845   1.709   0.385   3.243
 1252SOL    HW1 4846   1.782   0.454   3.247
 1252SOL    HW2 4847   1.737   0.310   3.184
 1253SOL     OW 4848   0.255   1.348   2.152
 1253SOL    HW1 4849   0.159   1.349   2.125
 1253SOL    HW2 4850   0.267   1.401   2.236
 1254SOL     OW 4851   0.105   1.013   3.588
 1254SOL    HW1 4852   0.028   0.980   3.642
 1254SOL    HW2 4853   0.190   0.983   3.630
 1255SOL     OW 4854   0.672   0.203   3.351
 1255SOL    HW1 4855   0.762   0.187   3.311
 1255SOL    HW2 4856   0.680   0.208   3.450
 1256SOL     OW 4857   0.075   0.345   1.895
 1256SOL    HW1 4858  -0.017   0.317   1.866
 1256SOL    HW2 4859   0.106   0.422   1.839
 1257SOL     OW 4860   1.440   0.856   3.260
 1257SOL    HW1 4861   1.383   0.908   3.197
 1257SOL    HW2 4862   1.536   0.868   3.236
 1258SOL     OW 4863   0.072   0.166   2.180
 1258SOL    HW1 4864   0.055   0.249   2.126
 1258SOL    HW2 4865   0.162   0.129   2.158
 1259SOL     OW 4866   1.183   1.335   1.981
 1259SOL    HW1 4867   1.084   1.324   1.983
 1259SOL    HW2 4868   1.217   1.350   2.074
 1260SOL     OW 4869   0.613   0.842   3.293
 1260SOL    HW1 4870   0.669   0.923   3.276
 1260SOL    HW2 4871   0.672   0.762   3.296
 1261SOL     OW 4872   1.493   1.767   2.821
 1261SOL    HW1 4873   1.526   1.831   2.752
 1261SOL    HW2 4874   1.559   1.761   2.896
 1262SOL     OW 4875   0.716   0.565   3.570
 1262SOL    HW1 4876   0.735   0.630   3.644
 1262SOL    HW2 4877   0.776   0.485   3.579
 1263SOL     OW 4878   1.450   1.220   3.495
 1263SOL    HW1 4879   1.441   1.210   3.594
 1263SOL    HW2 4880   1.546   1.213   3.469
 1264SOL     OW 4881   0.390   1.741   3.422
 1264SOL    HW1 4882   0.299   1.782   3.420
 1264SOL    HW2 4883   0.383   1.647   3.454
 1265SOL     OW 4884   1.674   0.883   3.116
 1265SOL    HW1 4885   1.647   0.794   3.079
 1265SOL    HW2 4886   1.675   0.951   3.043
 1266SOL     OW 4887   1.225   0.325   2.311
 1266SOL    HW1 4888   1.290   0.251   2.300
 1266SOL    HW2 4889   1.245   0.375   2.395
 1267SOL     OW 4890   0.594   0.745   2.514
 1267SOL    HW1 4891   0.644   0.830   2.495
 1267SOL    HW2 4892   0.506   0.747   2.466
 1268SOL     OW 4893   1.777   0.342   3.504
 1268SOL    HW1 4894   1.760   0.373   3.410
 1268SOL    HW2 4895   1.693   0.305   3.542
 1269SOL     OW 4896   1.730   0.934   3.379
 1269SOL    HW1 4897   1.768   1.025   3.394
 1269SOL    HW2 4898   1.722   0.917   3.280
 1270SOL     OW 4899   0.859   1.374   1.878
 1270SOL    HW1 4900   0.813   1.389   1.966
 1270SOL    HW2 4901   0.903   1.459   1.848
 1271SOL     OW 4902   0.661   1.790   2.815
 1271SOL    HW1 4903   0.615   1.878   2.802
 1271SOL    HW2 4904   0.760   1.802   2.808
 1272SOL     OW 4905   0.859   0.956   2.723
 1272SOL    HW1 4906   0.913   0.887   2.771
 1272SOL    HW2 4907   0.827   1.025   2.789
 1273SOL     OW 4908   1.083   0.984   1.949
 1273SOL    HW1 4909   1.060   1.037   1.867
 1273SOL    HW2 4910   1.164   0.928   1.930
 1274SOL     OW 4911   1.861   1.569   2.713
 1274SOL    HW1 4912   1.790   1.557   2.643
 1274SOL    HW2 4913   1.862   1.490   2.773
 1275SOL     OW 4914   0.221   1.314   3.706
 1275SOL    HW1 4915   0.156   1.241   3.685
 1275SOL    HW2 4916   0.225   1.328   3.804
 1276SOL     OW 4917   0.079   1.240   2.515
 1276SOL    HW1 4918   0.078   1.193   2.603
 1276SOL    HW2 4919   0.161   1.212   2.464
 1277SOL     OW 4920   0.672   1.391   3.486
 1277SOL    HW1 4921   0.594   1.341   3.524
 1277SOL    HW2 4922   0.669   1.486   3.517
 1278SOL     OW 4923   1.824   0.192   3.089
 1278SOL    HW1 4924   1.820   0.102   3.133
 1278SOL    HW2 4925   1.827   0.181   2.990
 1279SOL     OW 4926   0.428   0.424   2.382
 1279SOL    HW1 4927   0.458   0.352   2.320
 1279SOL    HW2 4928   0.389   0.384   2.465
 1280SOL     OW 4929   1.705   1.487   2.966
 1280SOL    HW1 4930   1.612   1.462   2.939
 1280SOL    HW2 4931   1.731   1.437   3.048
 1281SOL     OW 4932   0.317   0.547   3.142
 1281SOL    HW1 4933   0.355   0.488   3.214
 1281SOL    HW2 4934   0.357   0.521   3.054
 1282SOL     OW 4935   0.812   1.586   2.549
 1282SOL    HW1 4936   0.844   1.596   2.455
 1282SOL    HW2 4937   0.733   1.524   2.551
 1283SOL     OW 4938   1.424   0.214   2.974
 1283SOL    HW1 4939   1.476   0.149   3.029
 1283SOL    HW2 4940   1.375   0.277   3.035
 1284SOL     OW 4941   1.001   0.034   3.016
 1284SOL    HW1 4942   0.938  -0.038   2.985
 1284SOL    HW2 4943   1.094  -0.002   3.016
 1285SOL     OW 4944   0.770   1.330   2.163
 1285SOL    HW1 4945   0.724   1.243   2.180
 1285SOL    HW2 4946   0.861   1.327   2.204
 1286SOL     OW 4947   0.618   1.567   3.146
 1286SOL    HW1 4948   0.613   1.649   3.203
 1286SOL    HW2 4949   0.707   1.564   3.101
 1287SOL     OW 4950   1.352   0.052   2.030
 1287SOL    HW1 4951   1.387   0.011   1.946
 1287SOL    HW2 4952   1.262   0.014   2.050
 1288SOL     OW 4953   1.300   0.453   2.553
 1288SOL    HW1 4954   1.241   0.533   2.557
 1288SOL    HW2 4955   1.315   0.418   2.646
 1289SOL     OW 4956   1.593   0.221   2.744
 1289SOL    HW1 4957   1.509   0.220   2.798
 1289SOL    HW2 4958   1.595   0.304   2.688
 1290SOL     OW 4959   0.039   1.077   2.162
 1290SOL    HW1 4960   0.138   1.066   2.153
 1290SOL    HW2 4961  -0.001   0.991   2.194
 1291SOL     OW 4962   0.875   1.646   2.199
 1291SOL    HW1 4963   0.798   1.611   2.145
 1291SOL    HW2 4964   0.843   1.717   2.261
 1292SOL     OW 4965   0.230   0.628   3.837
 1292SOL    HW1 4966   0.137   0.626   3.874
 1292SOL    HW2 4967   0.231   0.589   3.745
 1293SOL     OW 4968   0.225   0.275   4.720
 1293SOL    HW1 4969   0.260   0.258   4.812
 1293SOL    HW2 4970   0.137   0.230   4.708
 1294SOL     OW 4971   0.019   0.368   4.371
 1294SOL    HW1 4972  -0.063   0.411   4.410
 1294SOL    HW2 4973  -0.009   0.295   4.308
 1295SOL     OW 4974   0.569   1.275   4.889
 1295SOL    HW1 4975   0.476   1.268   4.852
 1295SOL    HW2 4976   0.580   1.364   4.933
 1296SOL     OW 4977   1.555   1.511   4.427
 1296SOL    HW1 4978   1.498   1.495   4.508
 1296SOL    HW2 4979   1.496   1.521   4.347
 1297SOL     OW 4980   1.135   0.703   4.441
 1297SOL    HW1 4981   1.192   0.781   4.416
 1297SOL    HW2 4982   1.075   0.729   4.517
 1298SOL     OW 4983   1.755   0.607   3.955
 1298SOL    HW1 4984   1.743   0.594   3.856
 1298SOL    HW2 4985   1.725   0.526   4.004
 1299SOL     OW 4986   0.768   1.144   4.747
 1299SOL    HW1 4987   0.690   1.161   4.807
 1299SOL    HW2 4988   0.802   1.231   4.711
 1300SOL     OW 4989   0.850   0.798   5.547
 1300SOL    HW1 4990   0.846   0.874   5.612
 1300SOL    HW2 4991   0.872   0.834   5.456
 1301SOL     OW 4992   0.685   1.012   4.389
 1301SOL    HW1 4993   0.754   0.996   4.459
 1301SOL    HW2 4994   0.612   1.069   4.427
 1302SOL     OW 4995   0.686   1.161   5.527
 1302SOL    HW1 4996   0.746   1.240   5.541
 1302SOL    HW2 4997   0.600   1.192   5.486
 1303SOL     OW 4998   0.335   1.435   4.785
 1303SOL    HW1 4999   0.257   1.404   4.732
 1303SOL    HW2 5000   0.393   1.493   4.728
 1304SOL     OW 5001   1.460   1.505   5.063
 1304SOL    HW1 5002   1.484   1.599   5.089
 1304SOL    HW2 5003   1.444   1.451   5.145
 1305SOL     OW 5004   0.438   0.392   5.223
 1305SOL    HW1 5005   0.520   0.336   5.232
 1305SOL    HW2 5006   0.357   0.334   5.227
 1306SOL     OW 5007   1.603   0.447   4.461
 1306SOL    HW1 5008   1.529   0.493   4.411
 1306SOL    HW2 5009   1.654   0.515   4.514
 1307SOL     OW 5010   0.231   1.713   4.207
 1307SOL    HW1 5011   0.265   1.790   4.261
 1307SOL    HW2 5012   0.275   1.713   4.117
 1308SOL     OW 5013   1.127   1.341   5.414
 1308SOL    HW1 5014   1.174   1.341   5.502
 1308SOL    HW2 5015   1.079   1.254   5.403
 1309SOL     OW 5016   0.230   1.434   4.262
 1309SOL    HW1 5017   0.204   1.530   4.262
 1309SOL    HW2 5018   0.159   1.380   4.307
 1310SOL     OW 5019   0.240   1.091   4.610
 1310SOL    HW1 5020   0.254   1.007   4.662
 1310SOL    HW2 5021   0.185   1.155   4.665
 1311SOL     OW 5022   0.620   1.786   5.163
 1311SOL    HW1 5023   0.528   1.769   5.198
 1311SOL    HW2 5024   0.648   1.878   5.189
 1312SOL     OW 5025   0.606   0.964   3.847
 1312SOL    HW1 5026   0.613   1.048   3.793
 1312SOL    HW2 5027   0.652   0.977   3.935
 1313SOL     OW 5028   1.594   0.114   5.204
 1313SOL    HW1 5029   1.576   0.181   5.132
 1313SOL    HW2 5030   1.591   0.160   5.293
 1314SOL     OW 5031   0.122   0.643   4.287
 1314SOL    HW1 5032   0.077   0.555   4.304
 1314SOL    HW2 5033   0.121   0.697   4.371
 1315SOL     OW 5034   1.842   1.767   4.083
 1315SOL    HW1 5035   1.896   1.738   4.163
 1315SOL    HW2 5036   1.872   1.857   4.054
 1316SOL     OW 5037   0.027   1.596   3.841
 1316SOL    HW1 5038   0.008   1.500   3.862
 1316SOL    HW2 5039  -0.006   1.654   3.916
 1317SOL     OW 5040   1.689   0.922   4.336
 1317SOL    HW1 5041   1.784   0.893   4.344
 1317SOL    HW2 5042   1.681   0.987   4.261
 1318SOL     OW 5043   1.641   1.108   4.156
 1318SOL    HW1 5044   1.727   1.110   4.104
 1318SOL    HW2 5045   1.655   1.155   4.244
 1319SOL     OW 5046   0.113   0.737   5.321
 1319SOL    HW1 5047   0.201   0.724   5.366
 1319SOL    HW2 5048   0.100   0.834   5.299
 1320SOL     OW 5049   0.613   1.365   4.450
 1320SOL    HW1 5050   0.564   1.278   4.459
 1320SOL    HW2 5051   0.590   1.408   4.363
 1321SOL     OW 5052   1.293   1.228   5.147
 1321SOL    HW1 5053   1.330   1.155   5.089
 1321SOL    HW2 5054   1.345   1.233   5.232
 1322SOL     OW 5055   0.809   0.004   4.226
 1322SOL    HW1 5056   0.849   0.095   4.217
 1322SOL    HW2 5057   0.709   0.012   4.232
 1323SOL     OW 5058   0.197   0.976   4.988
 1323SOL    HW1 5059   0.286   0.931   4.974
 1323SOL    HW2 5060   0.124   0.911   4.969
 1324SOL     OW 5061   1.525   0.999   3.914
 1324SOL    HW1 5062   1.462   0.923   3.927
 1324SOL    HW2 5063   1.573   1.017   4.000
 1325SOL     OW 5064   1.187   1.792   5.340
 1325SOL    HW1 5065   1.211   1.852   5.264
 1325SOL    HW2 5066   1.194   1.697   5.310
 1326SOL     OW 5067   0.317   0.251   5.525
 1326SOL    HW1 5068   0.388   0.322   5.531
 1326SOL    HW2 5069   0.229   0.290   5.553
 1327SOL     OW 5070   1.466   1.417   4.677
 1327SOL    HW1 5071   1.407   1.423   4.757
 1327SOL    HW2 5072   1.451   1.329   4.631
 1328SOL     OW 5073   1.667   1.714   4.296
 1328SOL    HW1 5074   1.626   1.691   4.208
 1328SOL    HW2 5075   1.649   1.640   4.361
 1329SOL     OW 5076   0.598   0.729   3.994
 1329SOL    HW1 5077   0.622   0.798   3.926
 1329SOL    HW2 5078   0.520   0.762   4.048
 1330SOL     OW 5079   1.281   0.345   4.668
 1330SOL    HW1 5080   1.195   0.295   4.655
 1330SOL    HW2 5081   1.343   0.291   4.724
 1331SOL     OW 5082   1.576   1.662   4.031
 1331SOL    HW1 5083   1.665   1.708   4.034
 1331SOL    HW2 5084   1.555   1.638   3.936
 1332SOL     OW 5085   0.807   0.605   5.189
 1332SOL    HW1 5086   0.760   0.602   5.278
 1332SOL    HW2 5087   0.756   0.550   5.123
 1333SOL     OW 5088   1.394   0.469   5.398
 1333SOL    HW1 5089   1.374   0.512   5.486
 1333SOL    HW2 5090   1.472   0.407   5.407
 1334SOL     OW 5091   0.973   0.890   5.296
 1334SOL    HW1 5092   1.019   0.806   5.267
 1334SOL    HW2 5093   0.917   0.924   5.221
 1335SOL     OW 5094   0.991   0.410   4.966
 1335SOL    HW1 5095   0.914   0.444   5.020
 1335SOL    HW2 5096   0.957   0.359   4.887
 1336SOL     OW 5097   1.041   0.701   4.153
 1336SOL    HW1 5098   1.067   0.697   4.249
 1336SOL    HW2 5099   0.956   0.650   4.139
 1337SOL     OW 5100   0.076   0.811   4.513
 1337SOL    HW1 5101   0.175   0.799   4.522
 1337SOL    HW2 5102   0.052   0.906   4.534
 1338SOL     OW 5103   0.130   1.821   5.295
 1338SOL    HW1 5104   0.120   1.806   5.394
 1338SOL    HW2 5105   0.044   1.857   5.259
 1339SOL     OW 5106   0.865   0.348   3.919
 1339SOL    HW1 5107   0.924   0.411   3.870
 1339SOL    HW2 5108   0.884   0.254   3.890
 1340SOL     OW 5109   1.719   0.585   5.555
 1340SOL    HW1 5110   1.693   0.674   5.519
 1340SOL    HW2 5111   1.717   0.517   5.482
 1341SOL     OW 5112   1.362   1.144   4.269
 1341SOL    HW1 5113   1.445   1.115   4.221
 1341SOL    HW2 5114   1.313   1.211   4.213
 1342SOL     OW 5115   0.550   0.196   4.609
 1342SOL    HW1 5116   0.545   0.191   4.709
 1342SOL    HW2 5117   0.552   0.292   4.580
 1343SOL     OW 5118   1.008   1.456   4.201
 1343SOL    HW1 5119   0.962   1.528   4.149
 1343SOL    HW2 5120   1.004   1.476   4.299
 1344SOL     OW 5121   0.351   1.801   4.577
 1344SOL    HW1 5122   0.401   1.715   4.583
 1344SOL    HW2 5123   0.416   1.878   4.574
 1345SOL     OW 5124   1.795   1.066   4.597
 1345SOL    HW1 5125   1.733   1.051   4.521
 1345SOL    HW2 5126   1.743   1.077   4.682
 1346SOL     OW 5127   1.227   1.550   5.230
 1346SOL    HW1 5128   1.233   1.473   5.294
 1346SOL    HW2 5129   1.175   1.524   5.150
 1347SOL     OW 5130   0.321   0.943   3.966
 1347SOL    HW1 5131   0.403   0.982   3.924
 1347SOL    HW2 5132   0.294   0.861   3.917
 1348SOL     OW 5133   1.458   0.735   4.452
 1348SOL    HW1 5134   1.453   0.670   4.527
 1348SOL    HW2 5135   1.538   0.794   4.465
 1349SOL     OW 5136   0.461   1.266   5.451
 1349SOL    HW1 5137   0.411   1.267   5.365
 1349SOL    HW2 5138   0.398   1.248   5.527
 1350SOL     OW 5139   1.111   1.776   3.961
 1350SOL    HW1 5140   1.051   1.714   4.011
 1350SOL    HW2 5141   1.142   1.732   3.876
 1351SOL     OW 5142   0.202   0.285   5.222
 1351SOL    HW1 5143   0.122   0.345   5.209
 1351SOL    HW2 5144   0.192   0.236   5.308
 1352SOL     OW 5145   1.632   1.377   3.805
 1352SOL    HW1 5146   1.600   1.471   3.795
 1352SOL    HW2 5147   1.556   1.314   3.793
 1353SOL     OW 5148   0.464   1.743   4.047
 1353SOL    HW1 5149   0.497   1.782   4.133
 1353SOL    HW2 5150   0.540   1.736   3.982
 1354SOL     OW 5151   1.400   0.107   4.150
 1354SOL    HW1 5152   1.376   0.070   4.060
 1354SOL    HW2 5153   1.499   0.123   4.154
 1355SOL     OW 5154   0.249   1.785   4.965
 1355SOL    HW1 5155   0.306   1.720   5.015
 1355SOL    HW2 5156   0.233   1.752   4.872
 1356SOL     OW 5157   0.940   1.698   4.628
 1356SOL    HW1 5158   1.020   1.641   4.649
 1356SOL    HW2 5159   0.891   1.658   4.551
 1357SOL     OW 5160   0.382   0.700   4.204
 1357SOL    HW1 5161   0.427   0.610   4.201
 1357SOL    HW2 5162   0.288   0.689   4.237
 1358SOL     OW 5163   1.547   0.222   5.453
 1358SOL    HW1 5164   1.542   0.259   5.545
 1358SOL    HW2 5165   1.475   0.153   5.441
 1359SOL     OW 5166   0.614   0.122   3.841
 1359SOL    HW1 5167   0.712   0.100   3.848
 1359SOL    HW2 5168   0.583   0.105   3.748
 1360SOL     OW 5169   0.781   0.264   5.473
 1360SOL    HW1 5170   0.848   0.203   5.516
 1360SOL    HW2 5171   0.708   0.283   5.538
 1361SOL     OW 5172   0.888   1.514   4.919
 1361SOL    HW1 5173   0.865   1.489   4.825
 1361SOL    HW2 5174   0.949   1.445   4.958
 1362SOL     OW 5175   1.351   0.590   5.157
 1362SOL    HW1 5176   1.379   0.547   5.242
 1362SOL    HW2 5177   1.376   0.686   5.158
 1363SOL     OW 5178   0.803   1.402   4.648
 1363SOL    HW1 5179   0.893   1.416   4.606
 1363SOL    HW2 5180   0.732   1.404   4.577
 1364SOL     OW 5181   0.922   0.503   4.623
 1364SOL    HW1 5182   0.897   0.494   4.527
 1364SOL    HW2 5183   0.970   0.421   4.654
 1365SOL     OW 5184   0.539   0.064   4.236
 1365SOL    HW1 5185   0.458   0.065   4.294
 1365SOL    HW2 5186   0.542   0.147   4.181
 1366SOL     OW 5187   1.434   1.188   3.765
 1366SOL    HW1 5188   1.466   1.112   3.822
 1366SOL    HW2 5189   1.342   1.215   3.795
 1367SOL     OW 5190   0.297   0.035   3.895
 1367SOL    HW1 5191   0.346   0.119   3.874
 1367SOL    HW2 5192   0.359  -0.030   3.940
 1368SOL     OW 5193   0.935   0.236   4.204
 1368SOL    HW1 5194   0.887   0.277   4.126
 1368SOL    HW2 5195   1.034   0.234   4.185
 1369SOL     OW 5196   1.076   0.683   5.188
 1369SOL    HW1 5197   0.996   0.622   5.191
 1369SOL    HW2 5198   1.157   0.630   5.164
 1370SOL     OW 5199   1.227   1.570   4.517
 1370SOL    HW1 5200   1.248   1.644   4.452
 1370SOL    HW2 5201   1.295   1.570   4.590
 1371SOL     OW 5202   0.459   1.152   4.465
 1371SOL    HW1 5203   0.388   1.125   4.530
 1371SOL    HW2 5204   0.433   1.124   4.372
 1372SOL     OW 5205   1.271   1.797   4.315
 1372SOL    HW1 5206   1.315   1.861   4.251
 1372SOL    HW2 5207   1.221   1.849   4.385
 1373SOL     OW 5208   1.032   0.549   3.740
 1373SOL    HW1 5209   0.991   0.631   3.701
 1373SOL    HW2 5210   1.096   0.575   3.813
 1374SOL     OW 5211   0.078   0.556   5.110
 1374SOL    HW1 5212   0.170   0.555   5.069
 1374SOL    HW2 5213   0.072   0.630   5.177
 1375SOL     OW 5214   0.561   0.222   4.871
 1375SOL    HW1 5215   0.599   0.138   4.908
 1375SOL    HW2 5216   0.473   0.241   4.915
 1376SOL     OW 5217   0.866   0.454   4.366
 1376SOL    HW1 5218   0.834   0.526   4.304
 1376SOL    HW2 5219   0.890   0.373   4.313
 1377SOL     OW 5220   1.017   0.039   4.477
 1377SOL    HW1 5221   0.945   0.044   4.408
 1377SOL    HW2 5222   0.993  -0.030   4.546
 1378SOL     OW 5223   1.429   1.173   4.591
 1378SOL    HW1 5224   1.374   1.089   4.584
 1378SOL    HW2 5225   1.455   1.202   4.499
 1379SOL     OW 5226   1.466   0.590   4.716
 1379SOL    HW1 5227   1.436   0.495   4.723
 1379SOL    HW2 5228   1.539   0.606   4.782
 1380SOL     OW 5229   1.857   0.833   4.101
 1380SOL    HW1 5230   1.899   0.769   4.165
 1380SOL    HW2 5231   1.819   0.782   4.023
 1381SOL     OW 5232   0.488   1.385   3.898
 1381SOL    HW1 5233   0.401   1.370   3.945
 1381SOL    HW2 5234   0.471   1.411   3.803
 1382SOL     OW 5235   1.664   1.280   4.381
 1382SOL    HW1 5236   1.763   1.288   4.395
 1382SOL    HW2 5237   1.619   1.364   4.412
 1383SOL     OW 5238   1.390   0.575   3.802
 1383SOL    HW1 5239   1.336   0.554   3.883
 1383SOL    HW2 5240   1.481   0.534   3.811
 1384SOL     OW 5241   0.527   0.256   4.052
 1384SOL    HW1 5242   0.554   0.197   3.977
 1384SOL    HW2 5243   0.527   0.351   4.021
 1385SOL     OW 5244   1.754   1.223   5.312
 1385SOL    HW1 5245   1.845   1.184   5.299
 1385SOL    HW2 5246   1.762   1.319   5.336
 1386SOL     OW 5247   1.064   1.347   5.064
 1386SOL    HW1 5248   0.984   1.324   5.119
 1386SOL    HW2 5249   1.147   1.321   5.113
 1387SOL     OW 5250   1.592   1.629   5.349
 1387SOL    HW1 5251   1.619   1.663   5.259
 1387SOL    HW2 5252   1.671   1.591   5.395
 1388SOL     OW 5253   1.111   1.195   4.824
 1388SOL    HW1 5254   1.071   1.239   4.905
 1388SOL    HW2 5255   1.070   1.232   4.741
 1389SOL     OW 5256   1.638   1.099   4.803
 1389SOL    HW1 5257   1.643   1.180   4.862
 1389SOL    HW2 5258   1.552   1.101   4.752
 1390SOL     OW 5259   0.915   0.089   5.126
 1390SOL    HW1 5260   0.940   0.069   5.031
 1390SOL    HW2 5261   0.987   0.145   5.168
 1391SOL     OW 5262   0.980   1.116   5.443
 1391SOL    HW1 5263   0.881   1.122   5.453
 1391SOL    HW2 5264   1.003   1.036   5.387
 1392SOL     OW 5265   0.705   1.050   4.092
 1392SOL    HW1 5266   0.691   1.057   4.191
 1392SOL    HW2 5267   0.789   0.999   4.074
 1393SOL     OW 5268   0.410   0.813   4.975
 1393SOL    HW1 5269   0.496   0.825   5.025
 1393SOL    HW2 5270   0.368   0.726   5.002
 1394SOL     OW 5271   1.274   0.386   4.986
 1394SOL    HW1 5272   1.295   0.460   5.050
 1394SOL    HW2 5273   1.185   0.403   4.943
 1395SOL     OW 5274   0.064   1.564   5.055
 1395SOL    HW1 5275   0.018   1.646   5.021
 1395SOL    HW2 5276   0.162   1.583   5.064
 1396SOL     OW 5277   0.367   1.100   4.225
 1396SOL    HW1 5278   0.360   1.183   4.169
 1396SOL    HW2 5279   0.371   1.020   4.165
 1397SOL     OW 5280   0.566   0.537   4.589
 1397SOL    HW1 5281   0.578   0.603   4.515
 1397SOL    HW2 5282   0.612   0.571   4.672
 1398SOL     OW 5283   1.252   1.348   4.112
 1398SOL    HW1 5284   1.302   1.425   4.152
 1398SOL    HW2 5285   1.157   1.350   4.144
 1399SOL     OW 5286   1.272   1.445   4.866
 1399SOL    HW1 5287   1.319   1.458   4.953
 1399SOL    HW2 5288   1.206   1.371   4.875
 1400SOL     OW 5289   1.582   0.639   4.196
 1400SOL    HW1 5290   1.551   0.700   4.269
 1400SOL    HW2 5291   1.632   0.691   4.127
 1401SOL     OW 5292   0.354   1.510   5.053
 1401SOL    HW1 5293   0.333   1.466   4.966
 1401SOL    HW2 5294   0.451   1.536   5.056
 1402SOL     OW 5295   0.402   0.751   5.322
 1402SOL    HW1 5296   0.470   0.806   5.275
 1402SOL    HW2 5297   0.442   0.663   5.349
 1403SOL     OW 5298   1.587   0.779   5.394
 1403SOL    HW1 5299   1.495   0.817   5.389
 1403SOL    HW2 5300   1.647   0.826   5.329
 1404SOL     OW 5301   1.013   0.105   5.494
 1404SOL    HW1 5302   1.019   0.190   5.442
 1404SOL    HW2 5303   1.045   0.029   5.437
 1405SOL     OW 5304   0.504   0.050   5.464
 1405SOL    HW1 5305   0.462  -0.007   5.394
 1405SOL    HW2 5306   0.438   0.119   5.496
 1406SOL     OW 5307   0.573   0.870   4.753
 1406SOL    HW1 5308   0.617   0.959   4.744
 1406SOL    HW2 5309   0.510   0.870   4.830
 1407SOL     OW 5310   1.360   0.862   4.769
 1407SOL    HW1 5311   1.285   0.862   4.703
 1407SOL    HW2 5312   1.397   0.770   4.778
 1408SOL     OW 5313   1.209   0.525   3.999
 1408SOL    HW1 5314   1.222   0.441   4.053
 1408SOL    HW2 5315   1.180   0.599   4.059
 1409SOL     OW 5316   0.307   0.213   4.955
 1409SOL    HW1 5317   0.284   0.250   5.045
 1409SOL    HW2 5318   0.277   0.118   4.949
 1410SOL     OW 5319   0.037   1.310   5.006
 1410SOL    HW1 5320   0.090   1.261   5.074
 1410SOL    HW2 5321   0.059   1.408   5.011
 1411SOL     OW 5322   0.732   0.634   4.788
 1411SOL    HW1 5323   0.791   0.608   4.712
 1411SOL    HW2 5324   0.704   0.730   4.777
 1412SOL     OW 5325   1.728   0.935   5.578
 1412SOL    HW1 5326   1.682   0.928   5.489
 1412SOL    HW2 5327   1.666   0.979   5.644
 1413SOL     OW 5328   0.307   0.063   4.342
 1413SOL    HW1 5329   0.296   0.157   4.375
 1413SOL    HW2 5330   0.302   0.000   4.419
 1414SOL     OW 5331   1.622   0.367   4.098
 1414SOL    HW1 5332   1.624   0.291   4.162
 1414SOL    HW2 5333   1.574   0.444   4.138
 1415SOL     OW 5334   1.023   0.766   4.690
 1415SOL    HW1 5335   1.038   0.787   4.786
 1415SOL    HW2 5336   0.993   0.671   4.681
 1416SOL     OW 5337   0.980   1.573   5.424
 1416SOL    HW1 5338   0.960   1.617   5.336
 1416SOL    HW2 5339   1.019   1.482   5.408
 1417SOL     OW 5340   1.859   1.518   5.329
 1417SOL    HW1 5341   1.873   1.545   5.234
 1417SOL    HW2 5342   1.942   1.540   5.382
 1418SOL     OW 5343   0.350   0.898   5.528
 1418SOL    HW1 5344   0.426   0.942   5.576
 1418SOL    HW2 5345   0.385   0.851   5.446
 1419SOL     OW 5346   1.540   0.274   3.849
 1419SOL    HW1 5347   1.479   0.199   3.872
 1419SOL    HW2 5348   1.562   0.326   3.932
 1420SOL     OW 5349   1.303   0.838   3.766
 1420SOL    HW1 5350   1.337   0.745   3.781
 1420SOL    HW2 5351   1.321   0.865   3.671
 1421SOL     OW 5352   1.068   1.333   4.573
 1421SOL    HW1 5353   1.075   1.249   4.518
 1421SOL    HW2 5354   1.130   1.402   4.537
 1422SOL     OW 5355   0.319   0.810   4.673
 1422SOL    HW1 5356   0.412   0.846   4.678
 1422SOL    HW2 5357   0.313   0.725   4.725
 1423SOL     OW 5358   0.339   0.509   4.730
 1423SOL    HW1 5359   0.287   0.426   4.713
 1423SOL    HW2 5360   0.416   0.514   4.666
 1424SOL     OW 5361   1.138   0.380   5.402
 1424SOL    HW1 5362   1.093   0.443   5.466
 1424SOL    HW2 5363   1.231   0.411   5.385
 1425SOL     OW 5364   1.160   0.207   5.201
 1425SOL    HW1 5365   1.160   0.271   5.278
 1425SOL    HW2 5366   1.188   0.255   5.118
 1426SOL     OW 5367   0.008   1.326   3.924
 1426SOL    HW1 5368  -0.085   1.347   3.893
 1426SOL    HW2 5369   0.018   1.227   3.937
 1427SOL     OW 5370   0.088   1.801   4.651
 1427SOL    HW1 5371   0.046   1.715   4.624
 1427SOL    HW2 5372   0.182   1.804   4.617
 1428SOL     OW 5373   0.504   1.568   4.634
 1428SOL    HW1 5374   0.570   1.642   4.643
 1428SOL    HW2 5375   0.548   1.489   4.592
 1429SOL     OW 5376   1.002   0.796   4.962
 1429SOL    HW1 5377   1.043   0.764   5.048
 1429SOL    HW2 5378   0.906   0.769   4.959
 1430SOL     OW 5379   0.040   0.544   4.838
 1430SOL    HW1 5380   0.125   0.511   4.797
 1430SOL    HW2 5381   0.053   0.559   4.936
 1431SOL     OW 5382   0.189   0.520   5.446
 1431SOL    HW1 5383   0.248   0.480   5.376
 1431SOL    HW2 5384   0.131   0.591   5.405
 1432SOL     OW 5385   1.369   0.950   5.384
 1432SOL    HW1 5386   1.408   1.039   5.404
 1432SOL    HW2 5387   1.379   0.930   5.287
 1433SOL     OW 5388   0.815   0.572   4.049
 1433SOL    HW1 5389   0.822   0.483   4.003
 1433SOL    HW2 5390   0.721   0.606   4.041
 1434SOL     OW 5391   1.657   0.604   4.930
 1434SOL    HW1 5392   1.619   0.535   4.992
 1434SOL    HW2 5393   1.739   0.568   4.886
 1435SOL     OW 5394   0.252   1.564   5.468
 1435SOL    HW1 5395   0.222   1.621   5.544
 1435SOL    HW2 5396   0.245   1.467   5.494
 1436SOL     OW 5397   0.671   0.464   4.993
 1436SOL    HW1 5398   0.637   0.375   4.963
 1436SOL    HW2 5399   0.697   0.518   4.913
 1437SOL     OW 5400   0.930   1.678   5.189
 1437SOL    HW1 5401   0.906   1.660   5.094
 1437SOL    HW2 5402   0.960   1.772   5.199
 1438SOL     OW 5403   0.473   0.500   3.915
 1438SOL    HW1 5404   0.534   0.580   3.919
 1438SOL    HW2 5405   0.378   0.531   3.922
 1439SOL     OW 5406   0.159   1.137   5.190
 1439SOL    HW1 5407   0.181   1.076   5.266
 1439SOL    HW2 5408   0.169   1.088   5.104
 1440SOL     OW 5409   1.347   1.059   4.958
 1440SOL    HW1 5410   1.371   0.996   4.884
 1440SOL    HW2 5411   1.257   1.099   4.940
 1441SOL     OW 5412   1.302   0.855   4.033
 1441SOL    HW1 5413   1.216   0.824   4.075
 1441SOL    HW2 5414   1.298   0.841   3.934
 1442SOL     OW 5415   1.759   1.747   4.878
 1442SOL    HW1 5416   1.820   1.777   4.805
 1442SOL    HW2 5417   1.721   1.658   4.856
 1443SOL     OW 5418   1.252   1.731   4.852
 1443SOL    HW1 5419   1.336   1.736   4.798
 1443SOL    HW2 5420   1.229   1.635   4.870
 1444SOL     OW 5421   0.083   1.258   4.746
 1444SOL    HW1 5422   0.078   1.257   4.846
 1444SOL    HW2 5423   0.000   1.217   4.708
 1445SOL     OW 5424   0.688   1.662   5.440
 1445SOL    HW1 5425   0.632   1.743   5.449
 1445SOL    HW2 5426   0.740   1.666   5.354
 1446SOL     OW 5427   1.726   0.135   4.247
 1446SOL    HW1 5428   1.799   0.118   4.180
 1446SOL    HW2 5429   1.695   0.048   4.285
 1447SOL     OW 5430   1.388   1.573   4.201
 1447SOL    HW1 5431   1.455   1.585   4.127
 1447SOL    HW2 5432   1.348   1.662   4.224
 1448SOL     OW 5433   0.130   1.794   5.575
 1448SOL    HW1 5434   0.089   1.720   5.628
 1448SOL    HW2 5435   0.194   1.845   5.633
 1449SOL     OW 5436   1.280   0.927   4.396
 1449SOL    HW1 5437   1.340   0.846   4.398
 1449SOL    HW2 5438   1.320   0.996   4.336
 1450SOL     OW 5439   0.830   1.273   5.146
 1450SOL    HW1 5440   0.825   1.306   5.241
 1450SOL    HW2 5441   0.744   1.292   5.100
 1451SOL     OW 5442   0.672   1.616   3.878
 1451SOL    HW1 5443   0.681   1.626   3.779
 1451SOL    HW2 5444   0.632   1.527   3.899
 1452SOL     OW 5445   1.650   1.720   5.118
 1452SOL    HW1 5446   1.703   1.730   5.034
 1452SOL    HW2 5447   1.623   1.810   5.152
 1453SOL     OW 5448   1.841   0.175   4.687
 1453SOL    HW1 5449   1.880   0.090   4.651
 1453SOL    HW2 5450   1.743   0.177   4.668
 1454SOL     OW 5451   0.263   0.326   4.444
 1454SOL    HW1 5452   0.184   0.377   4.410
 1454SOL    HW2 5453   0.254   0.311   4.542
 1455SOL     OW 5454   1.194   1.612   3.755
 1455SOL    HW1 5455   1.200   1.519   3.792
 1455SOL    HW2 5456   1.135   1.612   3.675
 1456SOL     OW 5457   0.822   1.002   5.096
 1456SOL    HW1 5458   0.862   1.001   5.004
 1456SOL    HW2 5459   0.832   1.094   5.136
 1457SOL     OW 5460   1.504   1.607   3.768
 1457SOL    HW1 5461   1.412   1.644   3.775
 1457SOL    HW2 5462   1.542   1.627   3.678
 1458SOL     OW 5463   0.372   1.288   5.214
 1458SOL    HW1 5464   0.359   1.381   5.180
 1458SOL    HW2 5465   0.288   1.236   5.201
 1459SOL     OW 5466   1.614   1.292   5.013
 1459SOL    HW1 5467   1.674   1.295   5.093
 1459SOL    HW2 5468   1.539   1.356   5.026
 1460SOL     OW 5469   1.039   1.098   4.420
 1460SOL    HW1 5470   0.969   1.051   4.474
 1460SOL    HW2 5471   1.098   1.030   4.377
 1461SOL     OW 5472   1.014   0.236   4.695
 1461SOL    HW1 5473   1.006   0.200   4.602
 1461SOL    HW2 5474   1.012   0.160   4.760
 1462SOL     OW 5475   0.590   1.487   4.215
 1462SOL    HW1 5476   0.632   1.429   4.145
 1462SOL    HW2 5477   0.546   1.566   4.171
 1463SOL     OW 5478   1.709   0.385   5.105
 1463SOL    HW1 5479   1.782   0.454   5.109
 1463SOL    HW2 5480   1.737   0.310   5.046
 1464SOL     OW 5481   0.255   1.348   4.014
 1464SOL    HW1 5482   0.159   1.349   3.987
 1464SOL    HW2 5483   0.267   1.401   4.098
 1465SOL     OW 5484   0.105   1.013   5.450
 1465SOL    HW1 5485   0.028   0.980   5.504
 1465SOL    HW2 5486   0.190   0.983   5.492
 1466SOL     OW 5487   0.672   0.203   5.213
 1466SOL    HW1 5488   0.762   0.187   5.173
 1466SOL    HW2 5489   0.680   0.208   5.312
 1467SOL     OW 5490   0.075   0.345   3.757
 1467SOL    HW1 5491  -0.017   0.317   3.728
 1467SOL    HW2 5492   0.106   0.422   3.701
 1468SOL     OW 5493   1.440   0.856   5.122
 1468SOL    HW1 5494   1.383   0.908   5.059
 1468SOL    HW2 5495   1.536   0.868   5.098
 1469SOL     OW 5496   0.072   0.166   4.042
 1469SOL    HW1 5497   0.055   0.249   3.988
 1469SOL    HW2 5498   0.162   0.129   4.020
 1470SOL     OW 5499   1.183   1.335   3.843
 1470SOL    HW1 5500   1.084   1.324   3.845
 1470SOL    HW2 5501   1.217   1.350   3.936
 1471SOL     OW 5502   0.613   0.842   5.155
 1471SOL    HW1 5503   0.669   0.923   5.138
 1471SOL    HW2 5504   0.672   0.762   5.158
 1472SOL     OW 5505   1.493   1.767   4.683
 1472SOL    HW1 5506   1.526   1.831   4.614
 1472SOL    HW2 5507   1.559   1.761   4.758
 1473SOL     OW 5508   0.716   0.565   5.432
 1473SOL    HW1 5509   0.735   0.630   5.506
 1473SOL    HW2 5510   0.776   0.485   5.441
 1474SOL     OW 5511   1.450   1.220   5.357
 1474SOL    HW1 5512   1.441   1.210   5.456
 1474SOL    HW2 5513   1.546   1.213   5.331
 1475SOL     OW 5514   0.390   1.741   5.284
 1475SOL    HW1 5515   0.299   1.782   5.282
 1475SOL    HW2 5516   0.383   1.647   5.316
 1476SOL     OW 5517   1.674   0.883   4.978
 1476SOL    HW1 5518   1.647   0.794   4.941
 1476SOL    HW2 5519   1.675   0.951   4.905
 1477SOL     OW 5520   1.225   0.325   4.173
 1477SOL    HW1 5521   1.290   0.251   4.162
 1477SOL    HW2 5522   1.245   0.375   4.257
 1478SOL     OW 5523   0.594   0.745   4.376
 1478SOL    HW1 5524   0.644   0.830   4.357
 1478SOL    HW2 5525   0.506   0.747   4.328
 1479SOL     OW 5526   1.777   0.342   5.366
 1479SOL    HW1 5527   1.760   0.373   5.272
 1479SOL    HW2 5528   1.693   0.305   5.404
 1480SOL     OW 5529   1.730   0.934   5.241
 1480SOL    HW1 5530   1.768   1.025   5.256
 1480SOL    HW2 5531   1.722   0.917   5.142
 1481SOL     OW 5532   0.859   1.374   3.740
 1481SOL    HW1 5533   0.813   1.389   3.828
 1481SOL    HW2 5534   0.903   1.459   3.710
 1482SOL     OW 5535   0.661   1.790   4.677
 1482SOL    HW1 5536   0.615   1.878   4.664
 1482SOL    HW2 5537   0.760   1.802   4.670
 1483SOL     OW 5538   0.859   0.956   4.585
 1483SOL    HW1 5539   0.913   0.887   4.633
 1483SOL    HW2 5540   0.827   1.025   4.651
 1484SOL     OW 5541   1.083   0.984   3.811
 1484SOL    HW1 5542   1.060   1.037   3.729
 1484SOL    HW2 5543   1.164   0.928   3.792
 1485SOL     OW 5544   1.861   1.569   4.575
 1485SOL    HW1 5545   1.790   1.557   4.505
 1485SOL    HW2 5546   1.862   1.490   4.635
 1486SOL     OW 5547   0.221   1.314   5.568
 1486SOL    HW1 5548   0.156   1.241   5.547
 1486SOL    HW2 5549   0.225   1.328   5.666
 1487SOL     OW 5550   0.079   1.240   4.377
 1487SOL    HW1 5551   0.078   1.193   4.465
 1487SOL    HW2 5552   0.161   1.212   4.326
 1488SOL     OW 5553   0.672   1.391   5.348
 1488SOL    HW1 5554   0.594   1.341   5.386
 1488SOL    HW2 5555   0.669   1.486   5.379
 1489SOL     OW 5556   1.824   0.192   4.951
 1489SOL    HW1 5557   1.820   0.102   4.995
 1489SOL    HW2 5558   1.827   0.181   4.852
 1490SOL     OW 5559   0.428   0.424   4.244
 1490SOL    HW1 5560   0.458   0.352   4.182
 1490SOL    HW2 5561   0.389   0.384   4.327
 1491SOL     OW 5562   1.705   1.487   4.828
 1491SOL    HW1 5563   1.612   1.462   4.801
 1491SOL    HW2 5564   1.731   1.437   4.910
 1492SOL     OW 5565   0.317   0.547   5.004
 1492SOL    HW1 5566   0.355   0.488   5.076
 1492SOL    HW2 5567   0.357   0.521   4.916
 1493SOL     OW 5568   0.812   1.586   4.411
 1493SOL    HW1 5569   0.844   1.596   4.317
 1493SOL    HW2 5570   0.733   1.524   4.413
 1494SOL     OW 5571   1.424   0.214   4.836
 1494SOL    HW1 5572   1.476   0.149   4.891
 1494SOL    HW2 5573   1.375   0.277   4.897
 1495SOL     OW 5574   1.001   0.034   4.878
 1495SOL    HW1 5575   0.938  -0.038   4.847
 1495SOL    HW2 5576   1.094  -0.002   4.878
 1496SOL     OW 5577   0.770   1.330   4.025
 1496SOL    HW1 5578   0.724   1.243   4.042
 1496SOL    HW2 5579   0.861   1.327   4.066
 1497SOL     OW 5580   0.618   1.567   5.008
 1497SOL    HW1 5581   0.613   1.649   5.065
 1497SOL    HW2 5582   0.707   1.564   4.963
 1498SOL     OW 5583   1.352   0.052   3.892
 1498SOL    HW1 5584   1.387   0.011   3.808
 1498SOL    HW2 5585   1.262   0.014   3.912
 1499SOL     OW 5586   1.300   0.453   4.415
 1499SOL    HW1 5587   1.241   0.533   4.419
 1499SOL    HW2 5588   1.315   0.418   4.508
 1500SOL     OW 5589   1.593   0.221   4.606
 1500SOL    HW1 5590   1.509   0.220   4.660
 1500SOL    HW2 5591   1.595   0.304   4.550
 1501SOL     OW 5592   0.039   1.077   4.024
 1501SOL    HW1 5593   0.138   1.066   4.015
 1501SOL    HW2 5594  -0.001   0.991   4.056
 1502SOL     OW 5595   0.875   1.646   4.061
 1502SOL    HW1 5596   0.798   1.611   4.007
 1502SOL    HW2 5597   0.843   1.717   4.123
 1503SOL     OW 5598   0.230   0.628   5.699
 1503SOL    HW1 5599   0.137   0.626   5.736
 1503SOL    HW2 5600   0.231   0.589   5.607
 1504SOL     OW 5601   0.225   0.275   6.582
 1504SOL    HW1 5602   0.260   0.258   6.674
 1504SOL    HW2 5603   0.137   0.230   6.570
 1505SOL     OW 5604   0.019   0.368   6.233
 1505SOL    HW1 5605  -0.063   0.411   6.272
 1505SOL    HW2 5606  -0.009   0.295   6.170
 1506SOL     OW 5607   0.569   1.275   6.751
 1506SOL    HW1 5608   0.476   1.268   6.714
 1506SOL    HW2 5609   0.580   1.364   6.795
 1507SOL     OW 5610   1.555   1.511   6.289
 1507SOL    HW1 5611   1.498   1.495   6.370
 1507SOL    HW2 5612   1.496   1.521   6.209
 1508SOL     OW 5613   1.135   0.703   6.303
 1508SOL    HW1 5614   1.192   0.781   6.278
 1508SOL    HW2 5615   1.075   0.729   6.379
 1509SOL     OW 5616   1.755   0.607   5.817
 1509SOL    HW1 5617   1.743   0.594   5.718
 1509SOL    HW2 5618   1.725   0.526   5.866
 1510SOL     OW 5619   0.768   1.144   6.609
 1510SOL    HW1 5620   0.690   1.161   6.669
 1510SOL    HW2 5621   0.802   1.231   6.573
 1511SOL     OW 5622   0.850   0.798   7.409
 1511SOL    HW1 5623   0.846   0.874   7.474
 1511SOL    HW2 5624   0.872   0.834   7.318
 1512SOL     OW 5625   0.685   1.012   6.251
 1512SOL    HW1 5626   0.754   0.996   6.321
 1512SOL    HW2 5627   0.612   1.069   6.289
 1513SOL     OW 5628   0.335   1.435   6.647
 1513SOL    HW1 5629   0.257   1.404   6.594
 1513SOL    HW2 5630   0.393   1.493   6.590
 1514SOL     OW 5631   1.460   1.505   6.925
 1514SOL    HW1 5632   1.484   1.599   6.951
 1514SOL    HW2 5633   1.444   1.451   7.007
 1515SOL     OW 5634   0.438   0.392   7.085
 1515SOL    HW1 5635   0.520   0.336   7.094
 1515SOL    HW2 5636   0.357   0.334   7.089
 1516SOL     OW 5637   1.603   0.447   6.323
 1516SOL    HW1 5638   1.529   0.493   6.273
 1516SOL    HW2 5639   1.654   0.515   6.376
 1517SOL     OW 5640   0.231   1.713   6.069
 1517SOL    HW1 5641   0.265   1.790   6.123
 1517SOL    HW2 5642   0.275   1.713   5.979
 1518SOL     OW 5643   0.230   1.434   6.124
 1518SOL    HW1 5644   0.204   1.530   6.124
 1518SOL    HW2 5645   0.159   1.380   6.169
 1519SOL     OW 5646   0.240   1.091   6.472
 1519SOL    HW1 5647   0.254   1.007   6.524
 1519SOL    HW2 5648   0.185   1.155   6.527
 1520SOL     OW 5649   0.620   1.786   7.025
 1520SOL    HW1 5650   0.528   1.769   7.060
 1520SOL    HW2 5651   0.648   1.878   7.051
 1521SOL     OW 5652   0.606   0.964   5.709
 1521SOL    HW1 5653   0.613   1.048   5.655
 1521SOL    HW2 5654   0.652   0.977   5.797
 1522SOL     OW 5655   1.594   0.114   7.066
 1522SOL    HW1 5656   1.576   0.181   6.994
 1522SOL    HW2 5657   1.591   0.160   7.155
 1523SOL     OW 5658   0.122   0.643   6.149
 1523SOL    HW1 5659   0.077   0.555   6.166
 1523SOL    HW2 5660   0.121   0.697   6.233
 1524SOL     OW 5661   1.842   1.767   5.945
 1524SOL    HW1 5662   1.896   1.738   6.025
 1524SOL    HW2 5663   1.872   1.857   5.916
 1525SOL     OW 5664   0.027   1.596   5.703
 1525SOL    HW1 5665   0.008   1.500   5.724
 1525SOL    HW2 5666  -0.006   1.654   5.778
 1526SOL     OW 5667   1.689   0.922   6.198
 1526SOL    HW1 5668   1.784   0.893   6.206
 1526SOL    HW2 5669   1.681   0.987   6.123
 1527SOL     OW 5670   1.641   1.108   6.018
 1527SOL    HW1 5671   1.727   1.110   5.966
 1527SOL    HW2 5672   1.655   1.155   6.106
 1528SOL     OW 5673   0.113   0.737   7.183
 1528SOL    HW1 5674   0.201   0.724   7.228
 1528SOL    HW2 5675   0.100   0.834   7.161
 1529SOL     OW 5676   0.613   1.365   6.312
 1529SOL    HW1 5677   0.564   1.278   6.321
 1529SOL    HW2 5678   0.590   1.408   6.225
 1530SOL     OW 5679   1.293   1.228   7.009
 1530SOL    HW1 5680   1.330   1.155   6.951
 1530SOL    HW2 5681   1.345   1.233   7.094
 1531SOL     OW 5682   0.809   0.004   6.088
 1531SOL    HW1 5683   0.849   0.095   6.079
 1531SOL    HW2 5684   0.709   0.012   6.094
 1532SOL     OW 5685   0.197   0.976   6.850
 1532SOL    HW1 5686   0.286   0.931   6.836
 1532SOL    HW2 5687   0.124   0.911   6.831
 1533SOL     OW 5688   1.525   0.999   5.776
 1533SOL    HW1 5689   1.462   0.923   5.789
 1533SOL    HW2 5690   1.573   1.017   5.862
 1534SOL     OW 5691   1.187   1.792   7.202
 1534SOL    HW1 5692   1.211   1.852   7.126
 1534SOL    HW2 5693   1.194   1.697   7.172
 1535SOL     OW 5694   0.317   0.251   7.387
 1535SOL    HW1 5695   0.388   0.322   7.393
 1535SOL    HW2 5696   0.229   0.290   7.415
 1536SOL     OW 5697   1.466   1.417   6.539
 1536SOL    HW1 5698   1.407   1.423   6.619
 1536SOL    HW2 5699   1.451   1.329   6.493
 1537SOL     OW 5700   1.667   1.714   6.158
 1537SOL    HW1 5701   1.626   1.691   6.070
 1537SOL    HW2 5702   1.649   1.640   6.223
 1538SOL     OW 5703   0.598   0.729   5.856
 1538SOL    HW1 5704   0.622   0.798   5.788
 1538SOL    HW2 5705   0.520   0.762   5.910
 1539SOL     OW 5706   1.281   0.345   6.530
 1539SOL    HW1 5707   1.195   0.295   6.517
 1539SOL    HW2 5708   1.343   0.291   6.586
 1540SOL     OW 5709   1.576   1.662   5.893
 1540SOL    HW1 5710   1.665   1.708   5.896
 1540SOL    HW2 5711   1.555   1.638   5.798
 1541SOL     OW 5712   0.807   0.605   7.051
 1541SOL    HW1 5713   0.760   0.602   7.140
 1541SOL    HW2 5714   0.756   0.550   6.985
 1542SOL     OW 5715   0.973   0.890   7.158
 1542SOL    HW1 5716   1.019   0.806   7.129
 1542SOL    HW2 5717   0.917   0.924   7.083
 1543SOL     OW 5718   0.991   0.410   6.828
 1543SOL    HW1 5719   0.914   0.444   6.882
 1543SOL    HW2 5720   0.957   0.359   6.749
 1544SOL     OW 5721   1.041   0.701   6.015
 1544SOL    HW1 5722   1.067   0.697   6.111
 1544SOL    HW2 5723   0.956   0.650   6.001
 1545SOL     OW 5724   0.076   0.811   6.375
 1545SOL    HW1 5725   0.175   0.799   6.384
 1545SOL    HW2 5726   0.052   0.906   6.396
 1546SOL     OW 5727   0.130   1.821   7.157
 1546SOL    HW1 5728   0.120   1.806   7.256
 1546SOL    HW2 5729   0.044   1.857   7.121
 1547SOL     OW 5730   0.865   0.348   5.781
 1547SOL    HW1 5731   0.924   0.411   5.732
 1547SOL    HW2 5732   0.884   0.254   5.752
 1548SOL     OW 5733   1.362   1.144   6.131
 1548SOL    HW1 5734   1.445   1.115   6.083
 1548SOL    HW2 5735   1.313   1.211   6.075
 1549SOL     OW 5736   0.550   0.196   6.471
 1549SOL    HW1 5737   0.545   0.191   6.571
 1549SOL    HW2 5738   0.552   0.292   6.442
 1550SOL     OW 5739   1.008   1.456   6.063
 1550SOL    HW1 5740   0.962   1.528   6.011
 1550SOL    HW2 5741   1.004   1.476   6.161
 1551SOL     OW 5742   0.351   1.801   6.439
 1551SOL    HW1 5743   0.401   1.715   6.445
 1551SOL    HW2 5744   0.416   1.878   6.436
 1552SOL     OW 5745   1.795   1.066   6.459
 1552SOL    HW1 5746   1.733   1.051   6.383
 1552SOL    HW2 5747   1.743   1.077   6.544
 1553SOL     OW 5748   1.227   1.550   7.092
 1553SOL    HW1 5749   1.233   1.473   7.156
 1553SOL    HW2 5750   1.175   1.524   7.012
 1554SOL     OW 5751   0.321   0.943   5.828
 1554SOL    HW1 5752   0.403   0.982   5.786
 1554SOL    HW2 5753   0.294   0.861   5.779
 1555SOL     OW 5754   1.458   0.735   6.314
 1555SOL    HW1 5755   1.453   0.670   6.389
 1555SOL    HW2 5756   1.538   0.794   6.327
 1556SOL     OW 5757   0.461   1.266   7.313
 1556SOL    HW1 5758   0.411   1.267   7.227
 1556SOL    HW2 5759   0.398   1.248   7.389
 1557SOL     OW 5760   1.111   1.776   5.823
 1557SOL    HW1 5761   1.051   1.714   5.873
 1557SOL    HW2 5762   1.142   1.732   5.738
 1558SOL     OW 5763   0.202   0.285   7.084
 1558SOL    HW1 5764   0.122   0.345   7.071
 1558SOL    HW2 5765   0.192   0.236   7.170
 1559SOL     OW 5766   1.632   1.377   5.667
 1559SOL    HW1 5767   1.600   1.471   5.657
 1559SOL    HW2 5768   1.556   1.314   5.655
 1560SOL     OW 5769   0.464   1.743   5.909
 1560SOL    HW1 5770   0.497   1.782   5.995
 1560SOL    HW2 5771   0.540   1.736   5.844
 1561SOL     OW 5772   1.400   0.107   6.012
 1561SOL    HW1 5773   1.376   0.070   5.922
 1561SOL    HW2 5774   1.499   0.123   6.016
 1562SOL     OW 5775   0.249   1.785   6.827
 1562SOL    HW1 5776   0.306   1.720   6.877
 1562SOL    HW2 5777   0.233   1.752   6.734
 1563SOL     OW 5778   0.940   1.698   6.490
 1563SOL    HW1 5779   1.020   1.641   6.511
 1563SOL    HW2 5780   0.891   1.658   6.413
 1564SOL     OW 5781   0.382   0.700   6.066
 1564SOL    HW1 5782   0.427   0.610   6.063
 1564SOL    HW2 5783   0.288   0.689   6.099
 1565SOL     OW 5784   0.614   0.122   5.703
 1565SOL    HW1 5785   0.712   0.100   5.710
 1565SOL    HW2 5786   0.583   0.105   5.610
 1566SOL     OW 5787   0.781   0.264   7.335
 1566SOL    HW1 5788   0.848   0.203   7.378
 1566SOL    HW2 5789   0.708   0.283   7.400
 1567SOL     OW 5790   0.888   1.514   6.781
 1567SOL    HW1 5791   0.865   1.489   6.687
 1567SOL    HW2 5792   0.949   1.445   6.820
 1568SOL     OW 5793   1.351   0.590   7.019
 1568SOL    HW1 5794   1.379   0.547   7.104
 1568SOL    HW2 5795   1.376   0.686   7.020
 1569SOL     OW 5796   0.803   1.402   6.510
 1569SOL    HW1 5797   0.893   1.416   6.468
 1569SOL    HW2 5798   0.732   1.404   6.439
 1570SOL     OW 5799   0.922   0.503   6.485
 1570SOL    HW1 5800   0.897   0.494   6.389
 1570SOL    HW2 5801   0.970   0.421   6.516
 1571SOL     OW 5802   0.539   0.064   6.098
 1571SOL    HW1 5803   0.458   0.065   6.156
 1571SOL    HW2 5804   0.542   0.147   6.043
 1572SOL     OW 5805   1.434   1.188   5.627
 1572SOL    HW1 5806   1.466   1.112   5.684
 1572SOL    HW2 5807   1.342   1.215   5.657
 1573SOL     OW 5808   0.297   0.035   5.757
 1573SOL    HW1 5809   0.346   0.119   5.736
 1573SOL    HW2 5810   0.359  -0.030   5.802
 1574SOL     OW 5811   0.935   0.236   6.066
 1574SOL    HW1 5812   0.887   0.277   5.988
 1574SOL    HW2 5813   1.034   0.234   6.047
 1575SOL     OW 5814   1.076   0.683   7.050
 1575SOL    HW1 5815   0.996   0.622   7.053
 1575SOL    HW2 5816   1.157   0.630   7.026
 1576SOL     OW 5817   1.227   1.570   6.379
 1576SOL    HW1 5818   1.248   1.644   6.314
 1576SOL    HW2 5819   1.295   1.570   6.452
 1577SOL     OW 5820   0.459   1.152   6.327
 1577SOL    HW1 5821   0.388   1.125   6.392
 1577SOL    HW2 5822   0.433   1.124   6.234
 1578SOL     OW 5823   1.271   1.797   6.177
 1578SOL    HW1 5824   1.315   1.861   6.113
 1578SOL    HW2 5825   1.221   1.849   6.247
 1579SOL     OW 5826   1.032   0.549   5.602
 1579SOL    HW1 5827   0.991   0.631   5.563
 1579SOL    HW2 5828   1.096   0.575   5.675
 1580SOL     OW 5829   0.078   0.556   6.972
 1580SOL    HW1 5830   0.170   0.555   6.931
 1580SOL    HW2 5831   0.072   0.630   7.039
 1581SOL     OW 5832   0.561   0.222   6.733
 1581SOL    HW1 5833   0.599   0.138   6.770
 1581SOL    HW2 5834   0.473   0.241   6.777
 1582SOL     OW 5835   0.866   0.454   6.228
 1582SOL    HW1 5836   0.834   0.526   6.166
 1582SOL    HW2 5837   0.890   0.373   6.175
 1583SOL     OW 5838   1.017   0.039   6.339
 1583SOL    HW1 5839   0.945   0.044   6.270
 1583SOL    HW2 5840   0.993  -0.030   6.408
 1584SOL     OW 5841   1.429   1.173   6.453
 1584SOL    HW1 5842   1.374   1.089   6.446
 1584SOL    HW2 5843   1.455   1.202   6.361
 1585SOL     OW 5844   1.466   0.590   6.578
 1585SOL    HW1 5845   1.436   0.495   6.585
 1585SOL    HW2 5846   1.539   0.606   6.644
 1586SOL     OW 5847   1.857   0.833   5.963
 1586SOL    HW1 5848   1.899   0.769   6.027
 1586SOL    HW2 5849   1.819   0.782   5.885
 1587SOL     OW 5850   0.488   1.385   5.760
 1587SOL    HW1 5851   0.401   1.370   5.807
 1587SOL    HW2 5852   0.471   1.411   5.665
 1588SOL     OW 5853   1.664   1.280   6.243
 1588SOL    HW1 5854   1.763   1.288   6.257
 1588SOL    HW2 5855   1.619   1.364   6.274
 1589SOL     OW 5856   1.390   0.575   5.664
 1589SOL    HW1 5857   1.336   0.554   5.745
 1589SOL    HW2 5858   1.481   0.534   5.673
 1590SOL     OW 5859   0.527   0.256   5.914
 1590SOL    HW1 5860   0.554   0.197   5.839
 1590SOL    HW2 5861   0.527   0.351   5.883
 1591SOL     OW 5862   1.754   1.223   7.174
 1591SOL    HW1 5863   1.845   1.184   7.161
 1591SOL    HW2 5864   1.762   1.319   7.198
 1592SOL     OW 5865   1.064   1.347   6.926
 1592SOL    HW1 5866   0.984   1.324   6.981
 1592SOL    HW2 5867   1.147   1.321   6.975
 1593SOL     OW 5868   1.111   1.195   6.686
 1593SOL    HW1 5869   1.071   1.239   6.767
 1593SOL    HW2 5870   1.070   1.232   6.603
 1594SOL     OW 5871   1.638   1.099   6.665
 1594SOL    HW1 5872   1.643   1.180   6.724
 1594SOL    HW2 5873   1.552   1.101   6.614
 1595SOL     OW 5874   0.915   0.089   6.988
 1595SOL    HW1 5875   0.940   0.069   6.893
 1595SOL    HW2 5876   0.987   0.145   7.030
 1596SOL     OW 5877   0.705   1.050   5.954
 1596SOL    HW1 5878   0.691   1.057   6.053
 1596SOL    HW2 5879   0.789   0.999   5.936
 1597SOL     OW 5880   0.410   0.813   6.837
 1597SOL    HW1 5881   0.496   0.825   6.887
 1597SOL    HW2 5882   0.368   0.726   6.864
 1598SOL     OW 5883   1.274   0.386   6.848
 1598SOL    HW1 5884   1.295   0.460   6.912
 1598SOL    HW2 5885   1.185   0.403   6.805
 1599SOL     OW 5886   0.064   1.564   6.917
 1599SOL    HW1 5887   0.018   1.646   6.883
 1599SOL    HW2 5888   0.162   1.583   6.926
 1600SOL     OW 5889   0.367   1.100   6.087
 1600SOL    HW1 5890   0.360   1.183   6.031
 1600SOL    HW2 5891   0.371   1.020   6.027
 1601SOL     OW 5892   0.566   0.537   6.451
 1601SOL    HW1 5893   0.578   0.603   6.377
 1601SOL    HW2 5894   0.612   0.571   6.534
 1602SOL     OW 5895   1.252   1.348   5.974
 1602SOL    HW1 5896   1.302   1.425   6.014
 1602SOL    HW2 5897   1.157   1.350   6.006
 1603SOL     OW 5898   1.272   1.445   6.728
 1603SOL    HW1 5899   1.319   1.458   6.815
 1603SOL    HW2 5900   1.206   1.371   6.737
 1604SOL     OW 5901   1.582   0.639   6.058
 1604SOL    HW1 5902   1.551   0.700   6.131
 1604SOL    HW2 5903   1.632   0.691   5.989
 1605SOL     OW 5904   0.354   1.510   6.915
 1605SOL    HW1 5905   0.333   1.466   6.828
 1605SOL    HW2 5906   0.451   1.536   6.918
 1606SOL     OW 5907   0.402   0.751   7.184
 1606SOL    HW1 5908   0.470   0.806   7.137
 1606SOL    HW2 5909   0.442   0.663   7.211
 1607SOL     OW 5910   1.587   0.779   7.256
 1607SOL    HW1 5911   1.495   0.817   7.251
 1607SOL    HW2 5912   1.647   0.826   7.191
 1608SOL     OW 5913   0.573   0.870   6.615
 1608SOL    HW1 5914   0.617   0.959   6.606
 1608SOL    HW2 5915   0.510   0.870   6.692
 1609SOL     OW 5916   1.360   0.862   6.631
 1609SOL    HW1 5917   1.285   0.862   6.565
 1609SOL    HW2 5918   1.397   0.770   6.640
 1610SOL     OW 5919   1.209   0.525   5.861
 1610SOL    HW1 5920   1.222   0.441   5.915
 1610SOL    HW2 5921   1.180   0.599   5.921
 1611SOL     OW 5922   0.307   0.213   6.817
 1611SOL    HW1 5923   0.284   0.250   6.907
 1611SOL    HW2 5924   0.277   0.118   6.811
 1612SOL     OW 5925   0.037   1.310   6.868
 1612SOL    HW1 5926   0.090   1.261   6.936
 1612SOL    HW2 5927   0.059   1.408   6.873
 1613SOL     OW 5928   0.732   0.634   6.650
 1613SOL    HW1 5929   0.791   0.608   6.574
 1613SOL    HW2 5930   0.704   0.730   6.639
 1614SOL     OW 5931   0.307   0.063   6.204
 1614SOL    HW1 5932   0.296   0.157   6.237
 1614SOL    HW2 5933   0.302   0.000   6.281
 1615SOL     OW 5934   1.622   0.367   5.960
 1615SOL    HW1 5935   1.624   0.291   6.024
 1615SOL    HW2 5936   1.574   0.444   6.000
 1616SOL     OW 5937   1.023   0.766   6.552
 1616SOL    HW1 5938   1.038   0.787   6.648
 1616SOL    HW2 5939   0.993   0.671   6.543
 1617SOL     OW 5940   1.859   1.518   7.191
 1617SOL    HW1 5941   1.873   1.545   7.096
 1617SOL    HW2 5942   1.942   1.540   7.244
 1618SOL     OW 5943   1.540   0.274   5.711
 1618SOL    HW1 5944   1.479   0.199   5.734
 1618SOL    HW2 5945   1.562   0.326   5.794
 1619SOL     OW 5946   1.303   0.838   5.628
 1619SOL    HW1 5947   1.337   0.745   5.643
 1619SOL    HW2 5948   1.321   0.865   5.533
 1620SOL     OW 5949   1.068   1.333   6.435
 1620SOL    HW1 5950   1.075   1.249   6.380
 1620SOL    HW2 5951   1.130   1.402   6.399
 1621SOL     OW 5952   0.319   0.810   6.535
 1621SOL    HW1 5953   0.412   0.846   6.540
 1621SOL    HW2 5954   0.313   0.725   6.587
 1622SOL     OW 5955   0.339   0.509   6.592
 1622SOL    HW1 5956   0.287   0.426   6.575
 1622SOL    HW2 5957   0.416   0.514   6.528
 1623SOL     OW 5958   1.160   0.207   7.063
 1623SOL    HW1 5959   1.160   0.271   7.140
 1623SOL    HW2 5960   1.188   0.255   6.980
 1624SOL     OW 5961   0.008   1.326   5.786
 1624SOL    HW1 5962  -0.085   1.347   5.755
 1624SOL    HW2 5963   0.018   1.227   5.799
 1625SOL     OW 5964   0.088   1.801   6.513
 1625SOL    HW1 5965   0.046   1.715   6.486
 1625SOL    HW2 5966   0.182   1.804   6.479
 1626SOL     OW 5967   0.504   1.568   6.496
 1626SOL    HW1 5968   0.570   1.642   6.505
 1626SOL    HW2 5969   0.548   1.489   6.454
 1627SOL     OW 5970   1.002   0.796   6.824
 1627SOL    HW1 5971   1.043   0.764   6.910
 1627SOL    HW2 5972   0.906   0.769   6.821
 1628SOL     OW 5973   0.040   0.544   6.700
 1628SOL    HW1 5974   0.125   0.511   6.659
 1628SOL    HW2 5975   0.053   0.559   6.798
 1629SOL     OW 5976   0.815   0.572   5.911
 1629SOL    HW1 5977   0.822   0.483   5.865
 1629SOL    HW2 5978   0.721   0.606   5.903
 1630SOL     OW 5979   1.657   0.604   6.792
 1630SOL    HW1 5980   1.619   0.535   6.854
 1630SOL    HW2 5981   1.739   0.568   6.748
 1631SOL     OW 5982   0.252   1.564   7.330
 1631SOL    HW1 5983   0.222   1.621   7.406
 1631SOL    HW2 5984   0.245   1.467   7.356
 1632SOL     OW 5985   0.671   0.464   6.855
 1632SOL    HW1 5986   0.637   0.375   6.825
 1632SOL    HW2 5987   0.697   0.518   6.775
 1633SOL     OW 5988   0.930   1.678   7.051
 1633SOL    HW1 5989   0.906   1.660   6.956
 1633SOL    HW2 5990   0.960   1.772   7.061
 1634SOL     OW 5991   0.473   0.500   5.777
 1634SOL    HW1 5992   0.534   0.580   5.781
 1634SOL    HW2 5993   0.378   0.531   5.784
 1635SOL     OW 5994   0.159   1.137   7.052
 1635SOL    HW1 5995   0.181   1.076   7.128
 1635SOL    HW2 5996   0.169   1.088   6.966
 1636SOL     OW 5997   1.347   1.059   6.820
 1636SOL    HW1 5998   1.371   0.996   6.746
 1636SOL    HW2 5999   1.257   1.099   6.802
 1637SOL     OW 6000   1.302   0.855   5.895
 1637SOL    HW1 6001   1.216   0.824   5.937
 1637SOL    HW2 6002   1.298   0.841   5.796
 1638SOL     OW 6003   1.759   1.747   6.740
 1638SOL    HW1 6004   1.820   1.777   6.667
 1638SOL    HW2 6005   1.721   1.658   6.718
 1639SOL     OW 6006   1.252   1.731   6.714
 1639SOL    HW1 6007   1.336   1.736   6.660
 1639SOL    HW2 6008   1.229   1.635   6.732
 1640SOL     OW 6009   0.083   1.258   6.608
 1640SOL    HW1 6010   0.078   1.257   6.708
 1640SOL    HW2 6011   0.000   1.217   6.570
 1641SOL     OW 6012   1.726   0.135   6.109
 1641SOL    HW1 6013   1.799   0.118   6.042
 1641SOL    HW2 6014   1.695   0.048   6.147
 1642SOL     OW 6015   1.388   1.573   6.063
 1642SOL    HW1 6016   1.455   1.585   5.989
 1642SOL    HW2 6017   1.348   1.662   6.086
 1643SOL     OW 6018   1.280   0.927   6.258
 1643SOL    HW1 6019   1.340   0.846   6.260
 1643SOL    HW2 6020   1.320   0.996   6.198
 1644SOL     OW 6021   0.830   1.273   7.008
 1644SOL    HW1 6022   0.825   1.306   7.103
 1644SOL    HW2 6023   0.744   1.292   6.962
 1645SOL     OW 6024   0.672   1.616   5.740
 1645SOL    HW1 6025   0.681   1.626   5.641
 1645SOL    HW2 6026   0.632   1.527   5.761
 1646SOL     OW 6027   1.650   1.720   6.980
 1646SOL    HW1 6028   1.703   1.730   6.896
 1646SOL    HW2 6029   1.623   1.810   7.014
 1647SOL     OW 6030   1.841   0.175   6.549
 1647SOL    HW1 6031   1.880   0.090   6.513
 1647SOL    HW2 6032   1.743   0.177   6.530
 1648SOL     OW 6033   0.263   0.326   6.306
 1648SOL    HW1 6034   0.184   0.377   6.272
 1648SOL    HW2 6035   0.254   0.311   6.404
 1649SOL     OW 6036   1.194   1.612   5.617
 1649SOL    HW1 6037   1.200   1.519   5.654
 1649SOL    HW2 6038   1.135   1.612   5.537
 1650SOL     OW 6039   0.822   1.002   6.958
 1650SOL    HW1 6040   0.862   1.001   6.866
 1650SOL    HW2 6041   0.832   1.094   6.998
 1651SOL     OW 6042   0.916   0.910   5.877
 1651SOL    HW1 6043   0.979   0.948   5.809
 1651SOL    HW2 6044   0.956   0.827   5.916
 1652SOL     OW 6045   1.504   1.607   5.630
 1652SOL    HW1 6046   1.412   1.644   5.637
 1652SOL    HW2 6047   1.542   1.627   5.540
 1653SOL     OW 6048   0.372   1.288   7.076
 1653SOL    HW1 6049   0.359   1.381   7.042
 1653SOL    HW2 6050   0.288   1.236   7.063
 1654SOL     OW 6051   1.614   1.292   6.875
 1654SOL    HW1 6052   1.674   1.295   6.955
 1654SOL    HW2 6053   1.539   1.356   6.888
 1655SOL     OW 6054   1.039   1.098   6.282
 1655SOL    HW1 6055   0.969   1.051   6.336
 1655SOL    HW2 6056   1.098   1.030   6.239
 1656SOL     OW 6057   1.014   0.236   6.557
 1656SOL    HW1 6058   1.006   0.200   6.464
 1656SOL    HW2 6059   1.012   0.160   6.622
 1657SOL     OW 6060   0.590   1.487   6.077
 1657SOL    HW1 6061   0.632   1.429   6.007
 1657SOL    HW2 6062   0.546   1.566   6.033
 1658SOL     OW 6063   1.709   0.385   6.967
 1658SOL    HW1 6064   1.782   0.454   6.971
 1658SOL    HW2 6065   1.737   0.310   6.908
 1659SOL     OW 6066   0.255   1.348   5.876
 1659SOL    HW1 6067   0.159   1.349   5.849
 1659SOL    HW2 6068   0.267   1.401   5.960
 1660SOL     OW 6069   0.105   1.013   7.312
 1660SOL    HW1 6070   0.028   0.980   7.366
 1660SOL    HW2 6071   0.190   0.983   7.354
 1661SOL     OW 6072   0.672   0.203   7.075
 1661SOL    HW1 6073   0.762   0.187   7.035
 1661SOL    HW2 6074   0.680   0.208   7.174
 1662SOL     OW 6075   0.075   0.345   5.619
 1662SOL    HW1 6076  -0.017   0.317   5.590
 1662SOL    HW2 6077   0.106   0.422   5.563
 1663SOL     OW 6078   1.440   0.856   6.984
 1663SOL    HW1 6079   1.383   0.908   6.921
 1663SOL    HW2 6080   1.536   0.868   6.960
 1664SOL     OW 6081   0.072   0.166   5.904
 1664SOL    HW1 6082   0.055   0.249   5.850
 1664SOL    HW2 6083   0.162   0.129   5.882
 1665SOL     OW 6084   1.183   1.335   5.705
 1665SOL    HW1 6085   1.084   1.324   5.707
 1665SOL    HW2 6086   1.217   1.350   5.798
 1666SOL     OW 6087   0.613   0.842   7.017
 1666SOL    HW1 6088   0.669   0.923   7.000
 1666SOL    HW2 6089   0.672   0.762   7.020
 1667SOL     OW 6090   1.493   1.767   6.545
 1667SOL    HW1 6091   1.526   1.831   6.476
 1667SOL    HW2 6092   1.559   1.761   6.620
 1668SOL     OW 6093   0.716   0.565   7.294
 1668SOL    HW1 6094   0.735   0.630   7.368
 1668SOL    HW2 6095   0.776   0.485   7.303
 1669SOL     OW 6096   0.390   1.741   7.146
 1669SOL    HW1 6097   0.299   1.782   7.144
 1669SOL    HW2 6098   0.383   1.647   7.178
 1670SOL     OW 6099   1.674   0.883   6.840
 1670SOL    HW1 6100   1.647   0.794   6.803
 1670SOL    HW2 6101   1.675   0.951   6.767
 1671SOL     OW 6102   1.225   0.325   6.035
 1671SOL    HW1 6103   1.290   0.251   6.024
 1671SOL    HW2 6104   1.245   0.375   6.119
 1672SOL     OW 6105   0.594   0.745   6.238
 1672SOL    HW1 6106   0.644   0.830   6.219
 1672SOL    HW2 6107   0.506   0.747   6.190
 1673SOL     OW 6108   1.730   0.934   7.103
 1673SOL    HW1 6109   1.768   1.025   7.118
 1673SOL    HW2 6110   1.722   0.917   7.004
 1674SOL     OW 6111   0.859   1.374   5.602
 1674SOL    HW1 6112   0.813   1.389   5.690
 1674SOL    HW2 6113   0.903   1.459   5.572
 1675SOL     OW 6114   0.661   1.790   6.539
 1675SOL    HW1 6115   0.615   1.878   6.526
 1675SOL    HW2 6116   0.760   1.802   6.532
 1676SOL     OW 6117   0.859   0.956   6.447
 1676SOL    HW1 6118   0.913   0.887   6.495
 1676SOL    HW2 6119   0.827   1.025   6.513
 1677SOL     OW 6120   1.083   0.984   5.673
 1677SOL    HW1 6121   1.060   1.037   5.591
 1677SOL    HW2 6122   1.164   0.928   5.654
 1678SOL     OW 6123   1.861   1.569   6.437
 1678SOL    HW1 6124   1.790   1.557   6.367
 1678SOL    HW2 6125   1.862   1.490   6.497
 1679SOL     OW 6126   0.079   1.240   6.239
 1679SOL    HW1 6127   0.078   1.193   6.327
 1679SOL    HW2 6128   0.161   1.212   6.188
 1680SOL     OW 6129   0.672   1.391   7.210
 1680SOL    HW1 6130   0.594   1.341   7.248
 1680SOL    HW2 6131   0.669   1.486   7.241
 1681SOL     OW 6132   1.824   0.192   6.813
 1681SOL    HW1 6133   1.820   0.102   6.857
 1681SOL    HW2 6134   1.827   0.181   6.714
 1682SOL     OW 6135   0.428   0.424   6.106
 1682SOL    HW1 6136   0.458   0.352   6.044
 1682SOL    HW2 6137   0.389   0.384   6.189
 1683SOL     OW 6138   1.705   1.487   6.690
 1683SOL    HW1 6139   1.612   1.462   6.663
 1683SOL    HW2 6140   1.731   1.437   6.772
 1684SOL     OW 6141   0.317   0.547   6.866
 1684SOL    HW1 6142   0.355   0.488   6.938
 1684SOL    HW2 6143   0.357   0.521   6.778
 1685SOL     OW 6144   0.812   1.586   6.273
 1685SOL    HW1 6145   0.844   1.596   6.179
 1685SOL    HW2 6146   0.733   1.524   6.275
 1686SOL     OW 6147   1.424   0.214   6.698
 1686SOL    HW1 6148   1.476   0.149   6.753
 1686SOL    HW2 6149   1.375   0.277   6.759
 1687SOL     OW 6150   1.001   0.034   6.740
 1687SOL    HW1 6151   0.938  -0.038   6.709
 1687SOL    HW2 6152   1.094  -0.002   6.740
 1688SOL     OW 6153   0.770   1.330   5.887
 1688SOL    HW1 6154   0.724   1.243   5.904
 1688SOL    HW2 6155   0.861   1.327   5.928
 1689SOL     OW 6156   0.618   1.567   6.870
 1689SOL    HW1 6157   0.613   1.649   6.927
 1689SOL    HW2 6158   0.707   1.564   6.825
 1690SOL     OW 6159   1.352   0.052   5.754
 1690SOL    HW1 6160   1.387   0.011   5.670
 1690SOL    HW2 6161   1.262   0.014   5.774
 1691SOL     OW 6162   1.300   0.453   6.277
 1691SOL    HW1 6163   1.241   0.533   6.281
 1691SOL    HW2 6164   1.315   0.418   6.370
 1692SOL     OW 6165   1.593   0.221   6.468
 1692SOL    HW1 6166   1.509   0.220   6.522
 1692SOL    HW2 6167   1.595   0.304   6.412
 1693SOL     OW 6168   0.039   1.077   5.886
 1693SOL    HW1 6169   0.138   1.066   5.877
 1693SOL    HW2 6170  -0.001   0.991   5.918
 1694SOL     OW 6171   0.875   1.646   5.923
 1694SOL    HW1 6172   0.798   1.611   5.869
 1694SOL    HW2 6173   0.843   1.717   5.985
 1695SOL     OW 6174   0.230   2.490   0.113
 1695SOL    HW1 6175   0.137   2.488   0.150
 1695SOL    HW2 6176   0.231   2.451   0.021
 1696SOL     OW 6177   0.225   2.137   0.996
 1696SOL    HW1 6178   0.260   2.120   1.088
 1696SOL    HW2 6179   0.137   2.092   0.984
 1697SOL     OW 6180   0.019   2.230   0.647
 1697SOL    HW1 6181  -0.063   2.273   0.686
 1697SOL    HW2 6182  -0.009   2.157   0.584
 1698SOL     OW 6183   0.569   3.137   1.165
 1698SOL    HW1 6184   0.476   3.130   1.128
 1698SOL    HW2 6185   0.580   3.226   1.209
 1699SOL     OW 6186   1.555   3.373   0.703
 1699SOL    HW1 6187   1.498   3.357   0.784
 1699SOL    HW2 6188   1.496   3.383   0.623
 1700SOL     OW 6189   1.135   2.565   0.717
 1700SOL    HW1 6190   1.192   2.643   0.692
 1700SOL    HW2 6191   1.075   2.591   0.793
 1701SOL     OW 6192   1.755   2.469   0.231
 1701SOL    HW1 6193   1.743   2.456   0.132
 1701SOL    HW2 6194   1.725   2.388   0.280
 1702SOL     OW 6195   0.768   3.006   1.023
 1702SOL    HW1 6196   0.690   3.023   1.083
 1702SOL    HW2 6197   0.802   3.093   0.987
 1703SOL     OW 6198   0.850   2.660   1.823
 1703SOL    HW1 6199   0.846   2.736   1.888
 1703SOL    HW2 6200   0.872   2.696   1.732
 1704SOL     OW 6201   0.685   2.874   0.665
 1704SOL    HW1 6202   0.754   2.858   0.735
 1704SOL    HW2 6203   0.612   2.931   0.703
 1705SOL     OW 6204   0.686   3.023   1.803
 1705SOL    HW1 6205   0.746   3.102   1.817
 1705SOL    HW2 6206   0.600   3.054   1.762
 1706SOL     OW 6207   0.335   3.297   1.061
 1706SOL    HW1 6208   0.257   3.266   1.008
 1706SOL    HW2 6209   0.393   3.355   1.004
 1707SOL     OW 6210   1.460   3.367   1.339
 1707SOL    HW1 6211   1.484   3.461   1.365
 1707SOL    HW2 6212   1.444   3.313   1.421
 1708SOL     OW 6213   0.438   2.254   1.499
 1708SOL    HW1 6214   0.520   2.198   1.508
 1708SOL    HW2 6215   0.357   2.196   1.503
 1709SOL     OW 6216   1.603   2.309   0.737
 1709SOL    HW1 6217   1.529   2.355   0.687
 1709SOL    HW2 6218   1.654   2.377   0.790
 1710SOL     OW 6219   0.231   3.575   0.483
 1710SOL    HW1 6220   0.265   3.652   0.537
 1710SOL    HW2 6221   0.275   3.575   0.393
 1711SOL     OW 6222   1.127   3.203   1.690
 1711SOL    HW1 6223   1.174   3.203   1.778
 1711SOL    HW2 6224   1.079   3.116   1.679
 1712SOL     OW 6225   0.230   3.296   0.538
 1712SOL    HW1 6226   0.204   3.392   0.538
 1712SOL    HW2 6227   0.159   3.242   0.583
 1713SOL     OW 6228   0.240   2.953   0.886
 1713SOL    HW1 6229   0.254   2.869   0.938
 1713SOL    HW2 6230   0.185   3.017   0.941
 1714SOL     OW 6231   0.620   3.648   1.439
 1714SOL    HW1 6232   0.528   3.631   1.474
 1714SOL    HW2 6233   0.648   3.740   1.465
 1715SOL     OW 6234   0.606   2.826   0.123
 1715SOL    HW1 6235   0.613   2.910   0.069
 1715SOL    HW2 6236   0.652   2.839   0.211
 1716SOL     OW 6237   1.594   1.976   1.480
 1716SOL    HW1 6238   1.576   2.043   1.408
 1716SOL    HW2 6239   1.591   2.022   1.569
 1717SOL     OW 6240   0.122   2.505   0.563
 1717SOL    HW1 6241   0.077   2.417   0.580
 1717SOL    HW2 6242   0.121   2.559   0.647
 1718SOL     OW 6243   1.842   3.629   0.359
 1718SOL    HW1 6244   1.896   3.600   0.439
 1718SOL    HW2 6245   1.872   3.719   0.330
 1719SOL     OW 6246   0.027   3.458   0.117
 1719SOL    HW1 6247   0.008   3.362   0.138
 1719SOL    HW2 6248  -0.006   3.516   0.192
 1720SOL     OW 6249   1.689   2.784   0.612
 1720SOL    HW1 6250   1.784   2.755   0.620
 1720SOL    HW2 6251   1.681   2.849   0.537
 1721SOL     OW 6252   0.113   2.599   1.597
 1721SOL    HW1 6253   0.201   2.586   1.642
 1721SOL    HW2 6254   0.100   2.696   1.575
 1722SOL     OW 6255   0.613   3.227   0.726
 1722SOL    HW1 6256   0.564   3.140   0.735
 1722SOL    HW2 6257   0.590   3.270   0.639
 1723SOL     OW 6258   1.293   3.090   1.423
 1723SOL    HW1 6259   1.330   3.017   1.365
 1723SOL    HW2 6260   1.345   3.095   1.508
 1724SOL     OW 6261   0.809   1.866   0.502
 1724SOL    HW1 6262   0.849   1.957   0.493
 1724SOL    HW2 6263   0.709   1.874   0.508
 1725SOL     OW 6264   0.197   2.838   1.264
 1725SOL    HW1 6265   0.286   2.793   1.250
 1725SOL    HW2 6266   0.124   2.773   1.245
 1726SOL     OW 6267   1.525   2.861   0.190
 1726SOL    HW1 6268   1.462   2.785   0.203
 1726SOL    HW2 6269   1.573   2.879   0.276
 1727SOL     OW 6270   1.187   3.654   1.616
 1727SOL    HW1 6271   1.211   3.714   1.540
 1727SOL    HW2 6272   1.194   3.559   1.586
 1728SOL     OW 6273   0.317   2.113   1.801
 1728SOL    HW1 6274   0.388   2.184   1.807
 1728SOL    HW2 6275   0.229   2.152   1.829
 1729SOL     OW 6276   1.466   3.279   0.953
 1729SOL    HW1 6277   1.407   3.285   1.033
 1729SOL    HW2 6278   1.451   3.191   0.907
 1730SOL     OW 6279   1.667   3.576   0.572
 1730SOL    HW1 6280   1.626   3.553   0.484
 1730SOL    HW2 6281   1.649   3.502   0.637
 1731SOL     OW 6282   0.598   2.591   0.270
 1731SOL    HW1 6283   0.622   2.660   0.202
 1731SOL    HW2 6284   0.520   2.624   0.324
 1732SOL     OW 6285   1.281   2.207   0.944
 1732SOL    HW1 6286   1.195   2.157   0.931
 1732SOL    HW2 6287   1.343   2.153   1.000
 1733SOL     OW 6288   1.576   3.524   0.307
 1733SOL    HW1 6289   1.665   3.570   0.310
 1733SOL    HW2 6290   1.555   3.500   0.212
 1734SOL     OW 6291   0.807   2.467   1.465
 1734SOL    HW1 6292   0.760   2.464   1.554
 1734SOL    HW2 6293   0.756   2.412   1.399
 1735SOL     OW 6294   1.394   2.331   1.674
 1735SOL    HW1 6295   1.374   2.374   1.762
 1735SOL    HW2 6296   1.472   2.269   1.683
 1736SOL     OW 6297   0.973   2.752   1.572
 1736SOL    HW1 6298   1.019   2.668   1.543
 1736SOL    HW2 6299   0.917   2.786   1.497
 1737SOL     OW 6300   0.991   2.272   1.242
 1737SOL    HW1 6301   0.914   2.306   1.296
 1737SOL    HW2 6302   0.957   2.221   1.163
 1738SOL     OW 6303   1.041   2.563   0.429
 1738SOL    HW1 6304   1.067   2.559   0.525
 1738SOL    HW2 6305   0.956   2.512   0.415
 1739SOL     OW 6306   0.076   2.673   0.789
 1739SOL    HW1 6307   0.175   2.661   0.798
 1739SOL    HW2 6308   0.052   2.768   0.810
 1740SOL     OW 6309   0.130   3.683   1.571
 1740SOL    HW1 6310   0.120   3.668   1.670
 1740SOL    HW2 6311   0.044   3.719   1.535
 1741SOL     OW 6312   0.865   2.210   0.195
 1741SOL    HW1 6313   0.924   2.273   0.146
 1741SOL    HW2 6314   0.884   2.116   0.166
 1742SOL     OW 6315   1.719   2.447   1.831
 1742SOL    HW1 6316   1.693   2.536   1.795
 1742SOL    HW2 6317   1.717   2.379   1.758
 1743SOL     OW 6318   1.362   3.006   0.545
 1743SOL    HW1 6319   1.445   2.977   0.497
 1743SOL    HW2 6320   1.313   3.073   0.489
 1744SOL     OW 6321   0.550   2.058   0.885
 1744SOL    HW1 6322   0.545   2.053   0.985
 1744SOL    HW2 6323   0.552   2.154   0.856
 1745SOL     OW 6324   1.008   3.318   0.477
 1745SOL    HW1 6325   0.962   3.390   0.425
 1745SOL    HW2 6326   1.004   3.338   0.575
 1746SOL     OW 6327   0.351   3.663   0.853
 1746SOL    HW1 6328   0.401   3.577   0.859
 1746SOL    HW2 6329   0.416   3.740   0.850
 1747SOL     OW 6330   1.795   2.928   0.873
 1747SOL    HW1 6331   1.733   2.913   0.797
 1747SOL    HW2 6332   1.743   2.939   0.958
 1748SOL     OW 6333   1.227   3.412   1.506
 1748SOL    HW1 6334   1.233   3.335   1.570
 1748SOL    HW2 6335   1.175   3.386   1.426
 1749SOL     OW 6336   0.321   2.805   0.242
 1749SOL    HW1 6337   0.403   2.844   0.200
 1749SOL    HW2 6338   0.294   2.723   0.193
 1750SOL     OW 6339   1.458   2.597   0.728
 1750SOL    HW1 6340   1.453   2.532   0.803
 1750SOL    HW2 6341   1.538   2.656   0.741
 1751SOL     OW 6342   0.461   3.128   1.727
 1751SOL    HW1 6343   0.411   3.129   1.641
 1751SOL    HW2 6344   0.398   3.110   1.803
 1752SOL     OW 6345   1.111   3.638   0.237
 1752SOL    HW1 6346   1.051   3.576   0.287
 1752SOL    HW2 6347   1.142   3.594   0.152
 1753SOL     OW 6348   0.202   2.147   1.498
 1753SOL    HW1 6349   0.122   2.207   1.485
 1753SOL    HW2 6350   0.192   2.098   1.584
 1754SOL     OW 6351   1.632   3.239   0.081
 1754SOL    HW1 6352   1.600   3.333   0.071
 1754SOL    HW2 6353   1.556   3.176   0.069
 1755SOL     OW 6354   0.464   3.605   0.323
 1755SOL    HW1 6355   0.497   3.644   0.409
 1755SOL    HW2 6356   0.540   3.598   0.258
 1756SOL     OW 6357   1.400   1.969   0.426
 1756SOL    HW1 6358   1.376   1.932   0.336
 1756SOL    HW2 6359   1.499   1.985   0.430
 1757SOL     OW 6360   0.249   3.647   1.241
 1757SOL    HW1 6361   0.306   3.582   1.291
 1757SOL    HW2 6362   0.233   3.614   1.148
 1758SOL     OW 6363   0.940   3.560   0.904
 1758SOL    HW1 6364   1.020   3.503   0.925
 1758SOL    HW2 6365   0.891   3.520   0.827
 1759SOL     OW 6366   0.382   2.562   0.480
 1759SOL    HW1 6367   0.427   2.472   0.477
 1759SOL    HW2 6368   0.288   2.551   0.513
 1760SOL     OW 6369   1.547   2.084   1.729
 1760SOL    HW1 6370   1.542   2.121   1.821
 1760SOL    HW2 6371   1.475   2.015   1.717
 1761SOL     OW 6372   0.614   1.984   0.117
 1761SOL    HW1 6373   0.712   1.962   0.124
 1761SOL    HW2 6374   0.583   1.967   0.024
 1762SOL     OW 6375   0.781   2.126   1.749
 1762SOL    HW1 6376   0.848   2.065   1.792
 1762SOL    HW2 6377   0.708   2.145   1.814
 1763SOL     OW 6378   0.888   3.376   1.195
 1763SOL    HW1 6379   0.865   3.351   1.101
 1763SOL    HW2 6380   0.949   3.307   1.234
 1764SOL     OW 6381   1.351   2.452   1.433
 1764SOL    HW1 6382   1.379   2.409   1.518
 1764SOL    HW2 6383   1.376   2.548   1.434
 1765SOL     OW 6384   0.803   3.264   0.924
 1765SOL    HW1 6385   0.893   3.278   0.882
 1765SOL    HW2 6386   0.732   3.266   0.853
 1766SOL     OW 6387   0.922   2.365   0.899
 1766SOL    HW1 6388   0.897   2.356   0.803
 1766SOL    HW2 6389   0.970   2.283   0.930
 1767SOL     OW 6390   0.539   1.926   0.512
 1767SOL    HW1 6391   0.458   1.927   0.570
 1767SOL    HW2 6392   0.542   2.009   0.457
 1768SOL     OW 6393   1.434   3.050   0.041
 1768SOL    HW1 6394   1.466   2.974   0.098
 1768SOL    HW2 6395   1.342   3.077   0.071
 1769SOL     OW 6396   0.297   1.897   0.171
 1769SOL    HW1 6397   0.346   1.981   0.150
 1769SOL    HW2 6398   0.359   1.832   0.216
 1770SOL     OW 6399   0.935   2.098   0.480
 1770SOL    HW1 6400   0.887   2.139   0.402
 1770SOL    HW2 6401   1.034   2.096   0.461
 1771SOL     OW 6402   1.076   2.545   1.464
 1771SOL    HW1 6403   0.996   2.484   1.467
 1771SOL    HW2 6404   1.157   2.492   1.440
 1772SOL     OW 6405   1.227   3.432   0.793
 1772SOL    HW1 6406   1.248   3.506   0.728
 1772SOL    HW2 6407   1.295   3.432   0.866
 1773SOL     OW 6408   0.459   3.014   0.741
 1773SOL    HW1 6409   0.388   2.987   0.806
 1773SOL    HW2 6410   0.433   2.986   0.648
 1774SOL     OW 6411   1.271   3.659   0.591
 1774SOL    HW1 6412   1.315   3.723   0.527
 1774SOL    HW2 6413   1.221   3.711   0.661
 1775SOL     OW 6414   1.032   2.411   0.016
 1775SOL    HW1 6415   0.991   2.493  -0.023
 1775SOL    HW2 6416   1.096   2.437   0.089
 1776SOL     OW 6417   0.078   2.418   1.386
 1776SOL    HW1 6418   0.170   2.417   1.345
 1776SOL    HW2 6419   0.072   2.492   1.453
 1777SOL     OW 6420   0.561   2.084   1.147
 1777SOL    HW1 6421   0.599   2.000   1.184
 1777SOL    HW2 6422   0.473   2.103   1.191
 1778SOL     OW 6423   0.866   2.316   0.642
 1778SOL    HW1 6424   0.834   2.388   0.580
 1778SOL    HW2 6425   0.890   2.235   0.589
 1779SOL     OW 6426   1.017   1.901   0.753
 1779SOL    HW1 6427   0.945   1.906   0.684
 1779SOL    HW2 6428   0.993   1.832   0.822
 1780SOL     OW 6429   1.429   3.035   0.867
 1780SOL    HW1 6430   1.374   2.951   0.860
 1780SOL    HW2 6431   1.455   3.064   0.775
 1781SOL     OW 6432   1.466   2.452   0.992
 1781SOL    HW1 6433   1.436   2.357   0.999
 1781SOL    HW2 6434   1.539   2.468   1.058
 1782SOL     OW 6435   1.857   2.695   0.377
 1782SOL    HW1 6436   1.899   2.631   0.441
 1782SOL    HW2 6437   1.819   2.644   0.299
 1783SOL     OW 6438   0.488   3.247   0.174
 1783SOL    HW1 6439   0.401   3.232   0.221
 1783SOL    HW2 6440   0.471   3.273   0.079
 1784SOL     OW 6441   1.664   3.142   0.657
 1784SOL    HW1 6442   1.763   3.150   0.671
 1784SOL    HW2 6443   1.619   3.226   0.688
 1785SOL     OW 6444   1.390   2.437   0.078
 1785SOL    HW1 6445   1.336   2.416   0.159
 1785SOL    HW2 6446   1.481   2.396   0.087
 1786SOL     OW 6447   0.527   2.118   0.328
 1786SOL    HW1 6448   0.554   2.059   0.253
 1786SOL    HW2 6449   0.527   2.213   0.297
 1787SOL     OW 6450   1.754   3.085   1.588
 1787SOL    HW1 6451   1.845   3.046   1.575
 1787SOL    HW2 6452   1.762   3.181   1.612
 1788SOL     OW 6453   1.064   3.209   1.340
 1788SOL    HW1 6454   0.984   3.186   1.395
 1788SOL    HW2 6455   1.147   3.183   1.389
 1789SOL     OW 6456   1.592   3.491   1.625
 1789SOL    HW1 6457   1.619   3.525   1.535
 1789SOL    HW2 6458   1.671   3.453   1.671
 1790SOL     OW 6459   1.111   3.057   1.100
 1790SOL    HW1 6460   1.071   3.101   1.181
 1790SOL    HW2 6461   1.070   3.094   1.017
 1791SOL     OW 6462   1.638   2.961   1.079
 1791SOL    HW1 6463   1.643   3.042   1.138
 1791SOL    HW2 6464   1.552   2.963   1.028
 1792SOL     OW 6465   0.915   1.951   1.402
 1792SOL    HW1 6466   0.940   1.931   1.307
 1792SOL    HW2 6467   0.987   2.007   1.444
 1793SOL     OW 6468   0.980   2.978   1.719
 1793SOL    HW1 6469   0.881   2.984   1.729
 1793SOL    HW2 6470   1.003   2.898   1.663
 1794SOL     OW 6471   0.705   2.912   0.368
 1794SOL    HW1 6472   0.691   2.919   0.467
 1794SOL    HW2 6473   0.789   2.861   0.350
 1795SOL     OW 6474   0.410   2.675   1.251
 1795SOL    HW1 6475   0.496   2.687   1.301
 1795SOL    HW2 6476   0.368   2.588   1.278
 1796SOL     OW 6477   1.274   2.248   1.262
 1796SOL    HW1 6478   1.295   2.322   1.326
 1796SOL    HW2 6479   1.185   2.265   1.219
 1797SOL     OW 6480   0.064   3.426   1.331
 1797SOL    HW1 6481   0.018   3.508   1.297
 1797SOL    HW2 6482   0.162   3.445   1.340
 1798SOL     OW 6483   0.367   2.962   0.501
 1798SOL    HW1 6484   0.360   3.045   0.445
 1798SOL    HW2 6485   0.371   2.882   0.441
 1799SOL     OW 6486   0.566   2.399   0.865
 1799SOL    HW1 6487   0.578   2.465   0.791
 1799SOL    HW2 6488   0.612   2.433   0.948
 1800SOL     OW 6489   1.252   3.210   0.388
 1800SOL    HW1 6490   1.302   3.287   0.428
 1800SOL    HW2 6491   1.157   3.212   0.420
 1801SOL     OW 6492   1.272   3.307   1.142
 1801SOL    HW1 6493   1.319   3.320   1.229
 1801SOL    HW2 6494   1.206   3.233   1.151
 1802SOL     OW 6495   1.582   2.501   0.472
 1802SOL    HW1 6496   1.551   2.562   0.545
 1802SOL    HW2 6497   1.632   2.553   0.403
 1803SOL     OW 6498   0.354   3.372   1.329
 1803SOL    HW1 6499   0.333   3.328   1.242
 1803SOL    HW2 6500   0.451   3.398   1.332
 1804SOL     OW 6501   0.402   2.613   1.598
 1804SOL    HW1 6502   0.470   2.668   1.551
 1804SOL    HW2 6503   0.442   2.525   1.625
 1805SOL     OW 6504   1.587   2.641   1.670
 1805SOL    HW1 6505   1.495   2.679   1.665
 1805SOL    HW2 6506   1.647   2.688   1.605
 1806SOL     OW 6507   1.013   1.967   1.770
 1806SOL    HW1 6508   1.019   2.052   1.718
 1806SOL    HW2 6509   1.045   1.891   1.713
 1807SOL     OW 6510   0.504   1.912   1.740
 1807SOL    HW1 6511   0.462   1.855   1.670
 1807SOL    HW2 6512   0.438   1.981   1.772
 1808SOL     OW 6513   0.573   2.732   1.029
 1808SOL    HW1 6514   0.617   2.821   1.020
 1808SOL    HW2 6515   0.510   2.732   1.106
 1809SOL     OW 6516   1.360   2.724   1.045
 1809SOL    HW1 6517   1.285   2.724   0.979
 1809SOL    HW2 6518   1.397   2.632   1.054
 1810SOL     OW 6519   1.209   2.387   0.275
 1810SOL    HW1 6520   1.222   2.303   0.329
 1810SOL    HW2 6521   1.180   2.461   0.335
 1811SOL     OW 6522   0.307   2.075   1.231
 1811SOL    HW1 6523   0.284   2.112   1.321
 1811SOL    HW2 6524   0.277   1.980   1.225
 1812SOL     OW 6525   0.037   3.172   1.282
 1812SOL    HW1 6526   0.090   3.123   1.350
 1812SOL    HW2 6527   0.059   3.270   1.287
 1813SOL     OW 6528   0.732   2.496   1.064
 1813SOL    HW1 6529   0.791   2.470   0.988
 1813SOL    HW2 6530   0.704   2.592   1.053
 1814SOL     OW 6531   1.728   2.797   1.854
 1814SOL    HW1 6532   1.682   2.790   1.765
 1814SOL    HW2 6533   1.666   2.841   1.920
 1815SOL     OW 6534   0.307   1.925   0.618
 1815SOL    HW1 6535   0.296   2.019   0.651
 1815SOL    HW2 6536   0.302   1.862   0.695
 1816SOL     OW 6537   1.622   2.229   0.374
 1816SOL    HW1 6538   1.624   2.153   0.438
 1816SOL    HW2 6539   1.574   2.306   0.414
 1817SOL     OW 6540   1.023   2.628   0.966
 1817SOL    HW1 6541   1.038   2.649   1.062
 1817SOL    HW2 6542   0.993   2.533   0.957
 1818SOL     OW 6543   0.980   3.435   1.700
 1818SOL    HW1 6544   0.960   3.479   1.612
 1818SOL    HW2 6545   1.019   3.344   1.684
 1819SOL     OW 6546   1.859   3.380   1.605
 1819SOL    HW1 6547   1.873   3.407   1.510
 1819SOL    HW2 6548   1.942   3.402   1.658
 1820SOL     OW 6549   0.350   2.760   1.804
 1820SOL    HW1 6550   0.426   2.804   1.852
 1820SOL    HW2 6551   0.385   2.713   1.722
 1821SOL     OW 6552   1.540   2.136   0.125
 1821SOL    HW1 6553   1.479   2.061   0.148
 1821SOL    HW2 6554   1.562   2.188   0.208
 1822SOL     OW 6555   1.303   2.700   0.042
 1822SOL    HW1 6556   1.337   2.607   0.057
 1822SOL    HW2 6557   1.321   2.727  -0.053
 1823SOL     OW 6558   1.068   3.195   0.849
 1823SOL    HW1 6559   1.075   3.111   0.794
 1823SOL    HW2 6560   1.130   3.264   0.813
 1824SOL     OW 6561   0.339   2.371   1.006
 1824SOL    HW1 6562   0.287   2.288   0.989
 1824SOL    HW2 6563   0.416   2.376   0.942
 1825SOL     OW 6564   1.138   2.242   1.678
 1825SOL    HW1 6565   1.093   2.305   1.742
 1825SOL    HW2 6566   1.231   2.273   1.661
 1826SOL     OW 6567   1.160   2.069   1.477
 1826SOL    HW1 6568   1.160   2.133   1.554
 1826SOL    HW2 6569   1.188   2.117   1.394
 1827SOL     OW 6570   0.008   3.188   0.200
 1827SOL    HW1 6571  -0.085   3.209   0.169
 1827SOL    HW2 6572   0.018   3.089   0.213
 1828SOL     OW 6573   0.088   3.663   0.927
 1828SOL    HW1 6574   0.046   3.577   0.900
 1828SOL    HW2 6575   0.182   3.666   0.893
 1829SOL     OW 6576   0.504   3.430   0.910
 1829SOL    HW1 6577   0.570   3.504   0.919
 1829SOL    HW2 6578   0.548   3.351   0.868
 1830SOL     OW 6579   1.002   2.658   1.238
 1830SOL    HW1 6580   1.043   2.626   1.324
 1830SOL    HW2 6581   0.906   2.631   1.235
 1831SOL     OW 6582   0.040   2.406   1.114
 1831SOL    HW1 6583   0.125   2.373   1.073
 1831SOL    HW2 6584   0.053   2.421   1.212
 1832SOL     OW 6585   0.189   2.382   1.722
 1832SOL    HW1 6586   0.248   2.342   1.652
 1832SOL    HW2 6587   0.131   2.453   1.681
 1833SOL     OW 6588   1.369   2.812   1.660
 1833SOL    HW1 6589   1.408   2.901   1.680
 1833SOL    HW2 6590   1.379   2.792   1.563
 1834SOL     OW 6591   0.815   2.434   0.325
 1834SOL    HW1 6592   0.822   2.345   0.279
 1834SOL    HW2 6593   0.721   2.468   0.317
 1835SOL     OW 6594   1.657   2.466   1.206
 1835SOL    HW1 6595   1.619   2.397   1.268
 1835SOL    HW2 6596   1.739   2.430   1.162
 1836SOL     OW 6597   0.252   3.426   1.744
 1836SOL    HW1 6598   0.222   3.483   1.820
 1836SOL    HW2 6599   0.245   3.329   1.770
 1837SOL     OW 6600   0.671   2.326   1.269
 1837SOL    HW1 6601   0.637   2.237   1.239
 1837SOL    HW2 6602   0.697   2.380   1.189
 1838SOL     OW 6603   0.930   3.540   1.465
 1838SOL    HW1 6604   0.906   3.522   1.370
 1838SOL    HW2 6605   0.960   3.634   1.475
 1839SOL     OW 6606   0.473   2.362   0.191
 1839SOL    HW1 6607   0.534   2.442   0.195
 1839SOL    HW2 6608   0.378   2.393   0.198
 1840SOL     OW 6609   0.159   2.999   1.466
 1840SOL    HW1 6610   0.181   2.938   1.542
 1840SOL    HW2 6611   0.169   2.950   1.380
 1841SOL     OW 6612   1.347   2.921   1.234
 1841SOL    HW1 6613   1.371   2.858   1.160
 1841SOL    HW2 6614   1.257   2.961   1.216
 1842SOL     OW 6615   1.302   2.717   0.309
 1842SOL    HW1 6616   1.216   2.686   0.351
 1842SOL    HW2 6617   1.298   2.703   0.210
 1843SOL     OW 6618   1.759   3.609   1.154
 1843SOL    HW1 6619   1.820   3.639   1.081
 1843SOL    HW2 6620   1.721   3.520   1.132
 1844SOL     OW 6621   1.252   3.593   1.128
 1844SOL    HW1 6622   1.336   3.598   1.074
 1844SOL    HW2 6623   1.229   3.497   1.146
 1845SOL     OW 6624   0.083   3.120   1.022
 1845SOL    HW1 6625   0.078   3.119   1.122
 1845SOL    HW2 6626   0.000   3.079   0.984
 1846SOL     OW 6627   0.688   3.524   1.716
 1846SOL    HW1 6628   0.632   3.605   1.725
 1846SOL    HW2 6629   0.740   3.528   1.630
 1847SOL     OW 6630   0.903   1.948   0.133
 1847SOL    HW1 6631   0.954   1.949   0.047
 1847SOL    HW2 6632   0.959   1.906   0.204
 1848SOL     OW 6633   1.726   1.997   0.523
 1848SOL    HW1 6634   1.799   1.980   0.456
 1848SOL    HW2 6635   1.695   1.910   0.561
 1849SOL     OW 6636   1.388   3.435   0.477
 1849SOL    HW1 6637   1.455   3.447   0.403
 1849SOL    HW2 6638   1.348   3.524   0.500
 1850SOL     OW 6639   0.130   3.656   1.851
 1850SOL    HW1 6640   0.089   3.582   1.904
 1850SOL    HW2 6641   0.194   3.707   1.909
 1851SOL     OW 6642   1.280   2.789   0.672
 1851SOL    HW1 6643   1.340   2.708   0.674
 1851SOL    HW2 6644   1.320   2.858   0.612
 1852SOL     OW 6645   0.830   3.135   1.422
 1852SOL    HW1 6646   0.825   3.168   1.517
 1852SOL    HW2 6647   0.744   3.154   1.376
 1853SOL     OW 6648   0.672   3.478   0.154
 1853SOL    HW1 6649   0.681   3.488   0.055
 1853SOL    HW2 6650   0.632   3.389   0.175
 1854SOL     OW 6651   1.650   3.582   1.394
 1854SOL    HW1 6652   1.703   3.592   1.310
 1854SOL    HW2 6653   1.623   3.672   1.428
 1855SOL     OW 6654   1.841   2.037   0.963
 1855SOL    HW1 6655   1.880   1.952   0.927
 1855SOL    HW2 6656   1.743   2.039   0.944
 1856SOL     OW 6657   0.263   2.188   0.720
 1856SOL    HW1 6658   0.184   2.239   0.686
 1856SOL    HW2 6659   0.254   2.173   0.818
 1857SOL     OW 6660   1.194   3.474   0.031
 1857SOL    HW1 6661   1.200   3.381   0.068
 1857SOL    HW2 6662   1.135   3.474  -0.049
 1858SOL     OW 6663   0.822   2.864   1.372
 1858SOL    HW1 6664   0.862   2.863   1.280
 1858SOL    HW2 6665   0.832   2.956   1.412
 1859SOL     OW 6666   0.916   2.772   0.291
 1859SOL    HW1 6667   0.979   2.810   0.223
 1859SOL    HW2 6668   0.956   2.689   0.330
 1860SOL     OW 6669   1.504   3.469   0.044
 1860SOL    HW1 6670   1.412   3.506   0.051
 1860SOL    HW2 6671   1.542   3.489  -0.046
 1861SOL     OW 6672   0.372   3.150   1.490
 1861SOL    HW1 6673   0.359   3.243   1.456
 1861SOL    HW2 6674   0.288   3.098   1.477
 1862SOL     OW 6675   1.614   3.154   1.289
 1862SOL    HW1 6676   1.674   3.157   1.369
 1862SOL    HW2 6677   1.539   3.218   1.302
 1863SOL     OW 6678   1.039   2.960   0.696
 1863SOL    HW1 6679   0.969   2.913   0.750
 1863SOL    HW2 6680   1.098   2.892   0.653
 1864SOL     OW 6681   1.014   2.098   0.971
 1864SOL    HW1 6682   1.006   2.062   0.878
 1864SOL    HW2 6683   1.012   2.022   1.036
 1865SOL     OW 6684   0.590   3.349   0.491
 1865SOL    HW1 6685   0.632   3.291   0.421
 1865SOL    HW2 6686   0.546   3.428   0.447
 1866SOL     OW 6687   1.709   2.247   1.381
 1866SOL    HW1 6688   1.782   2.316   1.385
 1866SOL    HW2 6689   1.737   2.172   1.322
 1867SOL     OW 6690   0.255   3.210   0.290
 1867SOL    HW1 6691   0.159   3.211   0.263
 1867SOL    HW2 6692   0.267   3.263   0.374
 1868SOL     OW 6693   0.105   2.875   1.726
 1868SOL    HW1 6694   0.028   2.842   1.780
 1868SOL    HW2 6695   0.190   2.845   1.768
 1869SOL     OW 6696   0.672   2.065   1.489
 1869SOL    HW1 6697   0.762   2.049   1.449
 1869SOL    HW2 6698   0.680   2.070   1.588
 1870SOL     OW 6699   0.075   2.207   0.033
 1870SOL    HW1 6700  -0.017   2.179   0.004
 1870SOL    HW2 6701   0.106   2.284  -0.023
 1871SOL     OW 6702   1.440   2.718   1.398
 1871SOL    HW1 6703   1.383   2.770   1.335
 1871SOL    HW2 6704   1.536   2.730   1.374
 1872SOL     OW 6705   0.072   2.028   0.318
 1872SOL    HW1 6706   0.055   2.111   0.264
 1872SOL    HW2 6707   0.162   1.991   0.296
 1873SOL     OW 6708   1.183   3.197   0.119
 1873SOL    HW1 6709   1.084   3.186   0.121
 1873SOL    HW2 6710   1.217   3.212   0.212
 1874SOL     OW 6711   0.613   2.704   1.431
 1874SOL    HW1 6712   0.669   2.785   1.414
 1874SOL    HW2 6713   0.672   2.624   1.434
 1875SOL     OW 6714   1.493   3.629   0.959
 1875SOL    HW1 6715   1.526   3.693   0.890
 1875SOL    HW2 6716   1.559   3.623   1.034
 1876SOL     OW 6717   0.716   2.427   1.708
 1876SOL    HW1 6718   0.735   2.492   1.782
 1876SOL    HW2 6719   0.776   2.347   1.717
 1877SOL     OW 6720   1.450   3.082   1.633
 1877SOL    HW1 6721   1.441   3.072   1.732
 1877SOL    HW2 6722   1.546   3.075   1.607
 1878SOL     OW 6723   0.390   3.603   1.560
 1878SOL    HW1 6724   0.299   3.644   1.558
 1878SOL    HW2 6725   0.383   3.509   1.592
 1879SOL     OW 6726   1.674   2.745   1.254
 1879SOL    HW1 6727   1.647   2.656   1.217
 1879SOL    HW2 6728   1.675   2.813   1.181
 1880SOL     OW 6729   1.225   2.187   0.449
 1880SOL    HW1 6730   1.290   2.113   0.438
 1880SOL    HW2 6731   1.245   2.237   0.533
 1881SOL     OW 6732   0.594   2.607   0.652
 1881SOL    HW1 6733   0.644   2.692   0.633
 1881SOL    HW2 6734   0.506   2.609   0.604
 1882SOL     OW 6735   1.777   2.204   1.642
 1882SOL    HW1 6736   1.760   2.235   1.548
 1882SOL    HW2 6737   1.693   2.167   1.680
 1883SOL     OW 6738   1.730   2.796   1.517
 1883SOL    HW1 6739   1.768   2.887   1.532
 1883SOL    HW2 6740   1.722   2.779   1.418
 1884SOL     OW 6741   0.859   3.236   0.016
 1884SOL    HW1 6742   0.813   3.251   0.104
 1884SOL    HW2 6743   0.903   3.321  -0.014
 1885SOL     OW 6744   0.661   3.652   0.953
 1885SOL    HW1 6745   0.615   3.740   0.940
 1885SOL    HW2 6746   0.760   3.664   0.946
 1886SOL     OW 6747   0.859   2.818   0.861
 1886SOL    HW1 6748   0.913   2.749   0.909
 1886SOL    HW2 6749   0.827   2.887   0.927
 1887SOL     OW 6750   1.083   2.846   0.087
 1887SOL    HW1 6751   1.060   2.899   0.005
 1887SOL    HW2 6752   1.164   2.790   0.068
 1888SOL     OW 6753   1.861   3.431   0.851
 1888SOL    HW1 6754   1.790   3.419   0.781
 1888SOL    HW2 6755   1.862   3.352   0.911
 1889SOL     OW 6756   0.221   3.176   1.844
 1889SOL    HW1 6757   0.156   3.103   1.823
 1889SOL    HW2 6758   0.225   3.190   1.942
 1890SOL     OW 6759   0.079   3.102   0.653
 1890SOL    HW1 6760   0.078   3.055   0.741
 1890SOL    HW2 6761   0.161   3.074   0.602
 1891SOL     OW 6762   0.672   3.253   1.624
 1891SOL    HW1 6763   0.594   3.203   1.662
 1891SOL    HW2 6764   0.669   3.348   1.655
 1892SOL     OW 6765   1.824   2.054   1.227
 1892SOL    HW1 6766   1.820   1.964   1.271
 1892SOL    HW2 6767   1.827   2.043   1.128
 1893SOL     OW 6768   0.428   2.286   0.520
 1893SOL    HW1 6769   0.458   2.214   0.458
 1893SOL    HW2 6770   0.389   2.246   0.603
 1894SOL     OW 6771   1.705   3.349   1.104
 1894SOL    HW1 6772   1.612   3.324   1.077
 1894SOL    HW2 6773   1.731   3.299   1.186
 1895SOL     OW 6774   0.317   2.409   1.280
 1895SOL    HW1 6775   0.355   2.350   1.352
 1895SOL    HW2 6776   0.357   2.383   1.192
 1896SOL     OW 6777   0.812   3.448   0.687
 1896SOL    HW1 6778   0.844   3.458   0.593
 1896SOL    HW2 6779   0.733   3.386   0.689
 1897SOL     OW 6780   1.424   2.076   1.112
 1897SOL    HW1 6781   1.476   2.011   1.167
 1897SOL    HW2 6782   1.375   2.139   1.173
 1898SOL     OW 6783   1.001   1.896   1.154
 1898SOL    HW1 6784   0.938   1.824   1.123
 1898SOL    HW2 6785   1.094   1.860   1.154
 1899SOL     OW 6786   0.770   3.192   0.301
 1899SOL    HW1 6787   0.724   3.105   0.318
 1899SOL    HW2 6788   0.861   3.189   0.342
 1900SOL     OW 6789   0.618   3.429   1.284
 1900SOL    HW1 6790   0.613   3.511   1.341
 1900SOL    HW2 6791   0.707   3.426   1.239
 1901SOL     OW 6792   1.352   1.914   0.168
 1901SOL    HW1 6793   1.387   1.873   0.084
 1901SOL    HW2 6794   1.262   1.876   0.188
 1902SOL     OW 6795   1.300   2.315   0.691
 1902SOL    HW1 6796   1.241   2.395   0.695
 1902SOL    HW2 6797   1.315   2.280   0.784
 1903SOL     OW 6798   1.593   2.083   0.882
 1903SOL    HW1 6799   1.509   2.082   0.936
 1903SOL    HW2 6800   1.595   2.166   0.826
 1904SOL     OW 6801   0.039   2.939   0.300
 1904SOL    HW1 6802   0.138   2.928   0.291
 1904SOL    HW2 6803  -0.001   2.853   0.332
 1905SOL     OW 6804   0.875   3.508   0.337
 1905SOL    HW1 6805   0.798   3.473   0.283
 1905SOL    HW2 6806   0.843   3.579   0.399
 1906SOL     OW 6807   0.230   2.490   1.975
 1906SOL    HW1 6808   0.137   2.488   2.012
 1906SOL    HW2 6809   0.231   2.451   1.883
 1907SOL     OW 6810   0.225   2.137   2.858
 1907SOL    HW1 6811   0.260   2.120   2.950
 1907SOL    HW2 6812   0.137   2.092   2.846
 1908SOL     OW 6813   0.019   2.230   2.509
 1908SOL    HW1 6814  -0.063   2.273   2.548
 1908SOL    HW2 6815  -0.009   2.157   2.446
 1909SOL     OW 6816   0.569   3.137   3.027
 1909SOL    HW1 6817   0.476   3.130   2.990
 1909SOL    HW2 6818   0.580   3.226   3.071
 1910SOL     OW 6819   1.555   3.373   2.565
 1910SOL    HW1 6820   1.498   3.357   2.646
 1910SOL    HW2 6821   1.496   3.383   2.485
 1911SOL     OW 6822   1.135   2.565   2.579
 1911SOL    HW1 6823   1.192   2.643   2.554
 1911SOL    HW2 6824   1.075   2.591   2.655
 1912SOL     OW 6825   1.755   2.469   2.093
 1912SOL    HW1 6826   1.743   2.456   1.994
 1912SOL    HW2 6827   1.725   2.388   2.142
 1913SOL     OW 6828   0.768   3.006   2.885
 1913SOL    HW1 6829   0.690   3.023   2.945
 1913SOL    HW2 6830   0.802   3.093   2.849
 1914SOL     OW 6831   0.850   2.660   3.685
 1914SOL    HW1 6832   0.846   2.736   3.750
 1914SOL    HW2 6833   0.872   2.696   3.594
 1915SOL     OW 6834   0.685   2.874   2.527
 1915SOL    HW1 6835   0.754   2.858   2.597
 1915SOL    HW2 6836   0.612   2.931   2.565
 1916SOL     OW 6837   0.686   3.023   3.665
 1916SOL    HW1 6838   0.746   3.102   3.679
 1916SOL    HW2 6839   0.600   3.054   3.624
 1917SOL     OW 6840   0.335   3.297   2.923
 1917SOL    HW1 6841   0.257   3.266   2.870
 1917SOL    HW2 6842   0.393   3.355   2.866
 1918SOL     OW 6843   0.438   2.254   3.361
 1918SOL    HW1 6844   0.520   2.198   3.370
 1918SOL    HW2 6845   0.357   2.196   3.365
 1919SOL     OW 6846   1.603   2.309   2.599
 1919SOL    HW1 6847   1.529   2.355   2.549
 1919SOL    HW2 6848   1.654   2.377   2.652
 1920SOL     OW 6849   0.231   3.575   2.345
 1920SOL    HW1 6850   0.265   3.652   2.399
 1920SOL    HW2 6851   0.275   3.575   2.255
 1921SOL     OW 6852   1.127   3.203   3.552
 1921SOL    HW1 6853   1.174   3.203   3.640
 1921SOL    HW2 6854   1.079   3.116   3.541
 1922SOL     OW 6855   0.230   3.296   2.400
 1922SOL    HW1 6856   0.204   3.392   2.400
 1922SOL    HW2 6857   0.159   3.242   2.445
 1923SOL     OW 6858   0.240   2.953   2.748
 1923SOL    HW1 6859   0.254   2.869   2.800
 1923SOL    HW2 6860   0.185   3.017   2.803
 1924SOL     OW 6861   0.620   3.648   3.301
 1924SOL    HW1 6862   0.528   3.631   3.336
 1924SOL    HW2 6863   0.648   3.740   3.327
 1925SOL     OW 6864   0.606   2.826   1.985
 1925SOL    HW1 6865   0.613   2.910   1.931
 1925SOL    HW2 6866   0.652   2.839   2.073
 1926SOL     OW 6867   1.594   1.976   3.342
 1926SOL    HW1 6868   1.576   2.043   3.270
 1926SOL    HW2 6869   1.591   2.022   3.431
 1927SOL     OW 6870   0.122   2.505   2.425
 1927SOL    HW1 6871   0.077   2.417   2.442
 1927SOL    HW2 6872   0.121   2.559   2.509
 1928SOL     OW 6873   1.842   3.629   2.221
 1928SOL    HW1 6874   1.896   3.600   2.301
 1928SOL    HW2 6875   1.872   3.719   2.192
 1929SOL     OW 6876   0.027   3.458   1.979
 1929SOL    HW1 6877   0.008   3.362   2.000
 1929SOL    HW2 6878  -0.006   3.516   2.054
 1930SOL     OW 6879   1.689   2.784   2.474
 1930SOL    HW1 6880   1.784   2.755   2.482
 1930SOL    HW2 6881   1.681   2.849   2.399
 1931SOL     OW 6882   1.641   2.970   2.294
 1931SOL    HW1 6883   1.727   2.972   2.242
 1931SOL    HW2 6884   1.655   3.017   2.382
 1932SOL     OW 6885   0.113   2.599   3.459
 1932SOL    HW1 6886   0.201   2.586   3.504
 1932SOL    HW2 6887   0.100   2.696   3.437
 1933SOL     OW 6888   0.613   3.227   2.588
 1933SOL    HW1 6889   0.564   3.140   2.597
 1933SOL    HW2 6890   0.590   3.270   2.501
 1934SOL     OW 6891   1.293   3.090   3.285
 1934SOL    HW1 6892   1.330   3.017   3.227
 1934SOL    HW2 6893   1.345   3.095   3.370
 1935SOL     OW 6894   0.809   1.866   2.364
 1935SOL    HW1 6895   0.849   1.957   2.355
 1935SOL    HW2 6896   0.709   1.874   2.370
 1936SOL     OW 6897   0.197   2.838   3.126
 1936SOL    HW1 6898   0.286   2.793   3.112
 1936SOL    HW2 6899   0.124   2.773   3.107
 1937SOL     OW 6900   1.525   2.861   2.052
 1937SOL    HW1 6901   1.462   2.785   2.065
 1937SOL    HW2 6902   1.573   2.879   2.138
 1938SOL     OW 6903   0.317   2.113   3.663
 1938SOL    HW1 6904   0.388   2.184   3.669
 1938SOL    HW2 6905   0.229   2.152   3.691
 1939SOL     OW 6906   1.466   3.279   2.815
 1939SOL    HW1 6907   1.407   3.285   2.895
 1939SOL    HW2 6908   1.451   3.191   2.769
 1940SOL     OW 6909   1.667   3.576   2.434
 1940SOL    HW1 6910   1.626   3.553   2.346
 1940SOL    HW2 6911   1.649   3.502   2.499
 1941SOL     OW 6912   0.598   2.591   2.132
 1941SOL    HW1 6913   0.622   2.660   2.064
 1941SOL    HW2 6914   0.520   2.624   2.186
 1942SOL     OW 6915   1.281   2.207   2.806
 1942SOL    HW1 6916   1.195   2.157   2.793
 1942SOL    HW2 6917   1.343   2.153   2.862
 1943SOL     OW 6918   1.576   3.524   2.169
 1943SOL    HW1 6919   1.665   3.570   2.172
 1943SOL    HW2 6920   1.555   3.500   2.074
 1944SOL     OW 6921   0.807   2.467   3.327
 1944SOL    HW1 6922   0.760   2.464   3.416
 1944SOL    HW2 6923   0.756   2.412   3.261
 1945SOL     OW 6924   1.394   2.331   3.536
 1945SOL    HW1 6925   1.374   2.374   3.624
 1945SOL    HW2 6926   1.472   2.269   3.545
 1946SOL     OW 6927   0.973   2.752   3.434
 1946SOL    HW1 6928   1.019   2.668   3.405
 1946SOL    HW2 6929   0.917   2.786   3.359
 1947SOL     OW 6930   0.991   2.272   3.104
 1947SOL    HW1 6931   0.914   2.306   3.158
 1947SOL    HW2 6932   0.957   2.221   3.025
 1948SOL     OW 6933   1.041   2.563   2.291
 1948SOL    HW1 6934   1.067   2.559   2.387
 1948SOL    HW2 6935   0.956   2.512   2.277
 1949SOL     OW 6936   0.076   2.673   2.651
 1949SOL    HW1 6937   0.175   2.661   2.660
 1949SOL    HW2 6938   0.052   2.768   2.672
 1950SOL     OW 6939   0.130   3.683   3.433
 1950SOL    HW1 6940   0.120   3.668   3.532
 1950SOL    HW2 6941   0.044   3.719   3.397
 1951SOL     OW 6942   0.865   2.210   2.057
 1951SOL    HW1 6943   0.924   2.273   2.008
 1951SOL    HW2 6944   0.884   2.116   2.028
 1952SOL     OW 6945   1.719   2.447   3.693
 1952SOL    HW1 6946   1.693   2.536   3.657
 1952SOL    HW2 6947   1.717   2.379   3.620
 1953SOL     OW 6948   1.362   3.006   2.407
 1953SOL    HW1 6949   1.445   2.977   2.359
 1953SOL    HW2 6950   1.313   3.073   2.351
 1954SOL     OW 6951   0.550   2.058   2.747
 1954SOL    HW1 6952   0.545   2.053   2.847
 1954SOL    HW2 6953   0.552   2.154   2.718
 1955SOL     OW 6954   1.008   3.318   2.339
 1955SOL    HW1 6955   0.962   3.390   2.287
 1955SOL    HW2 6956   1.004   3.338   2.437
 1956SOL     OW 6957   0.351   3.663   2.715
 1956SOL    HW1 6958   0.401   3.577   2.721
 1956SOL    HW2 6959   0.416   3.740   2.712
 1957SOL     OW 6960   1.795   2.928   2.735
 1957SOL    HW1 6961   1.733   2.913   2.659
 1957SOL    HW2 6962   1.743   2.939   2.820
 1958SOL     OW 6963   0.321   2.805   2.104
 1958SOL    HW1 6964   0.403   2.844   2.062
 1958SOL    HW2 6965   0.294   2.723   2.055
 1959SOL     OW 6966   1.458   2.597   2.590
 1959SOL    HW1 6967   1.453   2.532   2.665
 1959SOL    HW2 6968   1.538   2.656   2.603
 1960SOL     OW 6969   0.461   3.128   3.589
 1960SOL    HW1 6970   0.411   3.129   3.503
 1960SOL    HW2 6971   0.398   3.110   3.665
 1961SOL     OW 6972   1.111   3.638   2.099
 1961SOL    HW1 6973   1.051   3.576   2.149
 1961SOL    HW2 6974   1.142   3.594   2.014
 1962SOL     OW 6975   0.202   2.147   3.360
 1962SOL    HW1 6976   0.122   2.207   3.347
 1962SOL    HW2 6977   0.192   2.098   3.446
 1963SOL     OW 6978   1.632   3.239   1.943
 1963SOL    HW1 6979   1.600   3.333   1.933
 1963SOL    HW2 6980   1.556   3.176   1.931
 1964SOL     OW 6981   0.464   3.605   2.185
 1964SOL    HW1 6982   0.497   3.644   2.271
 1964SOL    HW2 6983   0.540   3.598   2.120
 1965SOL     OW 6984   1.400   1.969   2.288
 1965SOL    HW1 6985   1.376   1.932   2.198
 1965SOL    HW2 6986   1.499   1.985   2.292
 1966SOL     OW 6987   0.249   3.647   3.103
 1966SOL    HW1 6988   0.306   3.582   3.153
 1966SOL    HW2 6989   0.233   3.614   3.010
 1967SOL     OW 6990   0.940   3.560   2.766
 1967SOL    HW1 6991   1.020   3.503   2.787
 1967SOL    HW2 6992   0.891   3.520   2.689
 1968SOL     OW 6993   0.382   2.562   2.342
 1968SOL    HW1 6994   0.427   2.472   2.339
 1968SOL    HW2 6995   0.288   2.551   2.375
 1969SOL     OW 6996   1.547   2.084   3.591
 1969SOL    HW1 6997   1.542   2.121   3.683
 1969SOL    HW2 6998   1.475   2.015   3.579
 1970SOL     OW 6999   0.614   1.984   1.979
 1970SOL    HW1 7000   0.712   1.962   1.986
 1970SOL    HW2 7001   0.583   1.967   1.886
 1971SOL     OW 7002   0.781   2.126   3.611
 1971SOL    HW1 7003   0.848   2.065   3.654
 1971SOL    HW2 7004   0.708   2.145   3.676
 1972SOL     OW 7005   0.888   3.376   3.057
 1972SOL    HW1 7006   0.865   3.351   2.963
 1972SOL    HW2 7007   0.949   3.307   3.096
 1973SOL     OW 7008   1.351   2.452   3.295
 1973SOL    HW1 7009   1.379   2.409   3.380
 1973SOL    HW2 7010   1.376   2.548   3.296
 1974SOL     OW 7011   0.803   3.264   2.786
 1974SOL    HW1 7012   0.893   3.278   2.744
 1974SOL    HW2 7013   0.732   3.266   2.715
 1975SOL     OW 7014   0.922   2.365   2.761
 1975SOL    HW1 7015   0.897   2.356   2.665
 1975SOL    HW2 7016   0.970   2.283   2.792
 1976SOL     OW 7017   0.539   1.926   2.374
 1976SOL    HW1 7018   0.458   1.927   2.432
 1976SOL    HW2 7019   0.542   2.009   2.319
 1977SOL     OW 7020   1.434   3.050   1.903
 1977SOL    HW1 7021   1.466   2.974   1.960
 1977SOL    HW2 7022   1.342   3.077   1.933
 1978SOL     OW 7023   0.297   1.897   2.033
 1978SOL    HW1 7024   0.346   1.981   2.012
 1978SOL    HW2 7025   0.359   1.832   2.078
 1979SOL     OW 7026   0.935   2.098   2.342
 1979SOL    HW1 7027   0.887   2.139   2.264
 1979SOL    HW2 7028   1.034   2.096   2.323
 1980SOL     OW 7029   1.076   2.545   3.326
 1980SOL    HW1 7030   0.996   2.484   3.329
 1980SOL    HW2 7031   1.157   2.492   3.302
 1981SOL     OW 7032   1.227   3.432   2.655
 1981SOL    HW1 7033   1.248   3.506   2.590
 1981SOL    HW2 7034   1.295   3.432   2.728
 1982SOL     OW 7035   0.459   3.014   2.603
 1982SOL    HW1 7036   0.388   2.987   2.668
 1982SOL    HW2 7037   0.433   2.986   2.510
 1983SOL     OW 7038   1.271   3.659   2.453
 1983SOL    HW1 7039   1.315   3.723   2.389
 1983SOL    HW2 7040   1.221   3.711   2.523
 1984SOL     OW 7041   1.032   2.411   1.878
 1984SOL    HW1 7042   0.991   2.493   1.839
 1984SOL    HW2 7043   1.096   2.437   1.951
 1985SOL     OW 7044   0.078   2.418   3.248
 1985SOL    HW1 7045   0.170   2.417   3.207
 1985SOL    HW2 7046   0.072   2.492   3.315
 1986SOL     OW 7047   0.561   2.084   3.009
 1986SOL    HW1 7048   0.599   2.000   3.046
 1986SOL    HW2 7049   0.473   2.103   3.053
 1987SOL     OW 7050   0.866   2.316   2.504
 1987SOL    HW1 7051   0.834   2.388   2.442
 1987SOL    HW2 7052   0.890   2.235   2.451
 1988SOL     OW 7053   1.017   1.901   2.615
 1988SOL    HW1 7054   0.945   1.906   2.546
 1988SOL    HW2 7055   0.993   1.832   2.684
 1989SOL     OW 7056   1.429   3.035   2.729
 1989SOL    HW1 7057   1.374   2.951   2.722
 1989SOL    HW2 7058   1.455   3.064   2.637
 1990SOL     OW 7059   1.466   2.452   2.854
 1990SOL    HW1 7060   1.436   2.357   2.861
 1990SOL    HW2 7061   1.539   2.468   2.920
 1991SOL     OW 7062   1.857   2.695   2.239
 1991SOL    HW1 7063   1.899   2.631   2.303
 1991SOL    HW2 7064   1.819   2.644   2.161
 1992SOL     OW 7065   0.488   3.247   2.036
 1992SOL    HW1 7066   0.401   3.232   2.083
 1992SOL    HW2 7067   0.471   3.273   1.941
 1993SOL     OW 7068   1.664   3.142   2.519
 1993SOL    HW1 7069   1.763   3.150   2.533
 1993SOL    HW2 7070   1.619   3.226   2.550
 1994SOL     OW 7071   1.390   2.437   1.940
 1994SOL    HW1 7072   1.336   2.416   2.021
 1994SOL    HW2 7073   1.481   2.396   1.949
 1995SOL     OW 7074   0.527   2.118   2.190
 1995SOL    HW1 7075   0.554   2.059   2.115
 1995SOL    HW2 7076   0.527   2.213   2.159
 1996SOL     OW 7077   1.754   3.085   3.450
 1996SOL    HW1 7078   1.845   3.046   3.437
 1996SOL    HW2 7079   1.762   3.181   3.474
 1997SOL     OW 7080   1.064   3.209   3.202
 1997SOL    HW1 7081   0.984   3.186   3.257
 1997SOL    HW2 7082   1.147   3.183   3.251
 1998SOL     OW 7083   1.111   3.057   2.962
 1998SOL    HW1 7084   1.071   3.101   3.043
 1998SOL    HW2 7085   1.070   3.094   2.879
 1999SOL     OW 7086   1.638   2.961   2.941
 1999SOL    HW1 7087   1.643   3.042   3.000
 1999SOL    HW2 7088   1.552   2.963   2.890
 2000SOL     OW 7089   0.915   1.951   3.264
 2000SOL    HW1 7090   0.940   1.931   3.169
 2000SOL    HW2 7091   0.987   2.007   3.306
 2001SOL     OW 7092   0.980   2.978   3.581
 2001SOL    HW1 7093   0.881   2.984   3.591
 2001SOL    HW2 7094   1.003   2.898   3.525
 2002SOL     OW 7095   0.705   2.912   2.230
 2002SOL    HW1 7096   0.691   2.919   2.329
 2002SOL    HW2 7097   0.789   2.861   2.212
 2003SOL     OW 7098   0.410   2.675   3.113
 2003SOL    HW1 7099   0.496   2.687   3.163
 2003SOL    HW2 7100   0.368   2.588   3.140
 2004SOL     OW 7101   1.274   2.248   3.124
 2004SOL    HW1 7102   1.295   2.322   3.188
 2004SOL    HW2 7103   1.185   2.265   3.081
 2005SOL     OW 7104   0.064   3.426   3.193
 2005SOL    HW1 7105   0.018   3.508   3.159
 2005SOL    HW2 7106   0.162   3.445   3.202
 2006SOL     OW 7107   0.367   2.962   2.363
 2006SOL    HW1 7108   0.360   3.045   2.307
 2006SOL    HW2 7109   0.371   2.882   2.303
 2007SOL     OW 7110   0.566   2.399   2.727
 2007SOL    HW1 7111   0.578   2.465   2.653
 2007SOL    HW2 7112   0.612   2.433   2.810
 2008SOL     OW 7113   1.252   3.210   2.250
 2008SOL    HW1 7114   1.302   3.287   2.290
 2008SOL    HW2 7115   1.157   3.212   2.282
 2009SOL     OW 7116   1.272   3.307   3.004
 2009SOL    HW1 7117   1.319   3.320   3.091
 2009SOL    HW2 7118   1.206   3.233   3.013
 2010SOL     OW 7119   1.582   2.501   2.334
 2010SOL    HW1 7120   1.551   2.562   2.407
 2010SOL    HW2 7121   1.632   2.553   2.265
 2011SOL     OW 7122   0.354   3.372   3.191
 2011SOL    HW1 7123   0.333   3.328   3.104
 2011SOL    HW2 7124   0.451   3.398   3.194
 2012SOL     OW 7125   0.402   2.613   3.460
 2012SOL    HW1 7126   0.470   2.668   3.413
 2012SOL    HW2 7127   0.442   2.525   3.487
 2013SOL     OW 7128   1.587   2.641   3.532
 2013SOL    HW1 7129   1.495   2.679   3.527
 2013SOL    HW2 7130   1.647   2.688   3.467
 2014SOL     OW 7131   1.013   1.967   3.632
 2014SOL    HW1 7132   1.019   2.052   3.580
 2014SOL    HW2 7133   1.045   1.891   3.575
 2015SOL     OW 7134   0.504   1.912   3.602
 2015SOL    HW1 7135   0.462   1.855   3.532
 2015SOL    HW2 7136   0.438   1.981   3.634
 2016SOL     OW 7137   0.573   2.732   2.891
 2016SOL    HW1 7138   0.617   2.821   2.882
 2016SOL    HW2 7139   0.510   2.732   2.968
 2017SOL     OW 7140   1.360   2.724   2.907
 2017SOL    HW1 7141   1.285   2.724   2.841
 2017SOL    HW2 7142   1.397   2.632   2.916
 2018SOL     OW 7143   1.209   2.387   2.137
 2018SOL    HW1 7144   1.222   2.303   2.191
 2018SOL    HW2 7145   1.180   2.461   2.197
 2019SOL     OW 7146   0.307   2.075   3.093
 2019SOL    HW1 7147   0.284   2.112   3.183
 2019SOL    HW2 7148   0.277   1.980   3.087
 2020SOL     OW 7149   0.037   3.172   3.144
 2020SOL    HW1 7150   0.090   3.123   3.212
 2020SOL    HW2 7151   0.059   3.270   3.149
 2021SOL     OW 7152   0.732   2.496   2.926
 2021SOL    HW1 7153   0.791   2.470   2.850
 2021SOL    HW2 7154   0.704   2.592   2.915
 2022SOL     OW 7155   1.728   2.797   3.716
 2022SOL    HW1 7156   1.682   2.790   3.627
 2022SOL    HW2 7157   1.666   2.841   3.782
 2023SOL     OW 7158   0.307   1.925   2.480
 2023SOL    HW1 7159   0.296   2.019   2.513
 2023SOL    HW2 7160   0.302   1.862   2.557
 2024SOL     OW 7161   1.622   2.229   2.236
 2024SOL    HW1 7162   1.624   2.153   2.300
 2024SOL    HW2 7163   1.574   2.306   2.276
 2025SOL     OW 7164   1.023   2.628   2.828
 2025SOL    HW1 7165   1.038   2.649   2.924
 2025SOL    HW2 7166   0.993   2.533   2.819
 2026SOL     OW 7167   0.980   3.435   3.562
 2026SOL    HW1 7168   0.960   3.479   3.474
 2026SOL    HW2 7169   1.019   3.344   3.546
 2027SOL     OW 7170   0.350   2.760   3.666
 2027SOL    HW1 7171   0.426   2.804   3.714
 2027SOL    HW2 7172   0.385   2.713   3.584
 2028SOL     OW 7173   1.540   2.136   1.987
 2028SOL    HW1 7174   1.479   2.061   2.010
 2028SOL    HW2 7175   1.562   2.188   2.070
 2029SOL     OW 7176   1.303   2.700   1.904
 2029SOL    HW1 7177   1.337   2.607   1.919
 2029SOL    HW2 7178   1.321   2.727   1.809
 2030SOL     OW 7179   1.068   3.195   2.711
 2030SOL    HW1 7180   1.075   3.111   2.656
 2030SOL    HW2 7181   1.130   3.264   2.675
 2031SOL     OW 7182   0.319   2.672   2.811
 2031SOL    HW1 7183   0.412   2.708   2.816
 2031SOL    HW2 7184   0.313   2.587   2.863
 2032SOL     OW 7185   0.339   2.371   2.868
 2032SOL    HW1 7186   0.287   2.288   2.851
 2032SOL    HW2 7187   0.416   2.376   2.804
 2033SOL     OW 7188   1.138   2.242   3.540
 2033SOL    HW1 7189   1.093   2.305   3.604
 2033SOL    HW2 7190   1.231   2.273   3.523
 2034SOL     OW 7191   1.160   2.069   3.339
 2034SOL    HW1 7192   1.160   2.133   3.416
 2034SOL    HW2 7193   1.188   2.117   3.256
 2035SOL     OW 7194   0.008   3.188   2.062
 2035SOL    HW1 7195  -0.085   3.209   2.031
 2035SOL    HW2 7196   0.018   3.089   2.075
 2036SOL     OW 7197   0.088   3.663   2.789
 2036SOL    HW1 7198   0.046   3.577   2.762
 2036SOL    HW2 7199   0.182   3.666   2.755
 2037SOL     OW 7200   0.504   3.430   2.772
 2037SOL    HW1 7201   0.570   3.504   2.781
 2037SOL    HW2 7202   0.548   3.351   2.730
 2038SOL     OW 7203   1.002   2.658   3.100
 2038SOL    HW1 7204   1.043   2.626   3.186
 2038SOL    HW2 7205   0.906   2.631   3.097
 2039SOL     OW 7206   0.040   2.406   2.976
 2039SOL    HW1 7207   0.125   2.373   2.935
 2039SOL    HW2 7208   0.053   2.421   3.074
 2040SOL     OW 7209   0.189   2.382   3.584
 2040SOL    HW1 7210   0.248   2.342   3.514
 2040SOL    HW2 7211   0.131   2.453   3.543
 2041SOL     OW 7212   1.369   2.812   3.522
 2041SOL    HW1 7213   1.408   2.901   3.542
 2041SOL    HW2 7214   1.379   2.792   3.425
 2042SOL     OW 7215   0.815   2.434   2.187
 2042SOL    HW1 7216   0.822   2.345   2.141
 2042SOL    HW2 7217   0.721   2.468   2.179
 2043SOL     OW 7218   1.657   2.466   3.068
 2043SOL    HW1 7219   1.619   2.397   3.130
 2043SOL    HW2 7220   1.739   2.430   3.024
 2044SOL     OW 7221   0.252   3.426   3.606
 2044SOL    HW1 7222   0.222   3.483   3.682
 2044SOL    HW2 7223   0.245   3.329   3.632
 2045SOL     OW 7224   0.671   2.326   3.131
 2045SOL    HW1 7225   0.637   2.237   3.101
 2045SOL    HW2 7226   0.697   2.380   3.051
 2046SOL     OW 7227   0.473   2.362   2.053
 2046SOL    HW1 7228   0.534   2.442   2.057
 2046SOL    HW2 7229   0.378   2.393   2.060
 2047SOL     OW 7230   0.159   2.999   3.328
 2047SOL    HW1 7231   0.181   2.938   3.404
 2047SOL    HW2 7232   0.169   2.950   3.242
 2048SOL     OW 7233   1.347   2.921   3.096
 2048SOL    HW1 7234   1.371   2.858   3.022
 2048SOL    HW2 7235   1.257   2.961   3.078
 2049SOL     OW 7236   1.302   2.717   2.171
 2049SOL    HW1 7237   1.216   2.686   2.213
 2049SOL    HW2 7238   1.298   2.703   2.072
 2050SOL     OW 7239   0.083   3.120   2.884
 2050SOL    HW1 7240   0.078   3.119   2.984
 2050SOL    HW2 7241   0.000   3.079   2.846
 2051SOL     OW 7242   0.688   3.524   3.578
 2051SOL    HW1 7243   0.632   3.605   3.587
 2051SOL    HW2 7244   0.740   3.528   3.492
 2052SOL     OW 7245   1.726   1.997   2.385
 2052SOL    HW1 7246   1.799   1.980   2.318
 2052SOL    HW2 7247   1.695   1.910   2.423
 2053SOL     OW 7248   1.388   3.435   2.339
 2053SOL    HW1 7249   1.455   3.447   2.265
 2053SOL    HW2 7250   1.348   3.524   2.362
 2054SOL     OW 7251   0.130   3.656   3.713
 2054SOL    HW1 7252   0.089   3.582   3.766
 2054SOL    HW2 7253   0.194   3.707   3.771
 2055SOL     OW 7254   1.280   2.789   2.534
 2055SOL    HW1 7255   1.340   2.708   2.536
 2055SOL    HW2 7256   1.320   2.858   2.474
 2056SOL     OW 7257   0.830   3.135   3.284
 2056SOL    HW1 7258   0.825   3.168   3.379
 2056SOL    HW2 7259   0.744   3.154   3.238
 2057SOL     OW 7260   0.672   3.478   2.016
 2057SOL    HW1 7261   0.681   3.488   1.917
 2057SOL    HW2 7262   0.632   3.389   2.037
 2058SOL     OW 7263   1.841   2.037   2.825
 2058SOL    HW1 7264   1.880   1.952   2.789
 2058SOL    HW2 7265   1.743   2.039   2.806
 2059SOL     OW 7266   0.263   2.188   2.582
 2059SOL    HW1 7267   0.184   2.239   2.548
 2059SOL    HW2 7268   0.254   2.173   2.680
 2060SOL     OW 7269   1.194   3.474   1.893
 2060SOL    HW1 7270   1.200   3.381   1.930
 2060SOL    HW2 7271   1.135   3.474   1.813
 2061SOL     OW 7272   0.822   2.864   3.234
 2061SOL    HW1 7273   0.862   2.863   3.142
 2061SOL    HW2 7274   0.832   2.956   3.274
 2062SOL     OW 7275   0.916   2.772   2.153
 2062SOL    HW1 7276   0.979   2.810   2.085
 2062SOL    HW2 7277   0.956   2.689   2.192
 2063SOL     OW 7278   1.504   3.469   1.906
 2063SOL    HW1 7279   1.412   3.506   1.913
 2063SOL    HW2 7280   1.542   3.489   1.816
 2064SOL     OW 7281   0.372   3.150   3.352
 2064SOL    HW1 7282   0.359   3.243   3.318
 2064SOL    HW2 7283   0.288   3.098   3.339
 2065SOL     OW 7284   1.614   3.154   3.151
 2065SOL    HW1 7285   1.674   3.157   3.231
 2065SOL    HW2 7286   1.539   3.218   3.164
 2066SOL     OW 7287   1.039   2.960   2.558
 2066SOL    HW1 7288   0.969   2.913   2.612
 2066SOL    HW2 7289   1.098   2.892   2.515
 2067SOL     OW 7290   1.014   2.098   2.833
 2067SOL    HW1 7291   1.006   2.062   2.740
 2067SOL    HW2 7292   1.012   2.022   2.898
 2068SOL     OW 7293   0.590   3.349   2.353
 2068SOL    HW1 7294   0.632   3.291   2.283
 2068SOL    HW2 7295   0.546   3.428   2.309
 2069SOL     OW 7296   1.709   2.247   3.243
 2069SOL    HW1 7297   1.782   2.316   3.247
 2069SOL    HW2 7298   1.737   2.172   3.184
 2070SOL     OW 7299   0.255   3.210   2.152
 2070SOL    HW1 7300   0.159   3.211   2.125
 2070SOL    HW2 7301   0.267   3.263   2.236
 2071SOL     OW 7302   0.105   2.875   3.588
 2071SOL    HW1 7303   0.028   2.842   3.642
 2071SOL    HW2 7304   0.190   2.845   3.630
 2072SOL     OW 7305   0.672   2.065   3.351
 2072SOL    HW1 7306   0.762   2.049   3.311
 2072SOL    HW2 7307   0.680   2.070   3.450
 2073SOL     OW 7308   0.075   2.207   1.895
 2073SOL    HW1 7309  -0.017   2.179   1.866
 2073SOL    HW2 7310   0.106   2.284   1.839
 2074SOL     OW 7311   1.440   2.718   3.260
 2074SOL    HW1 7312   1.383   2.770   3.197
 2074SOL    HW2 7313   1.536   2.730   3.236
 2075SOL     OW 7314   0.072   2.028   2.180
 2075SOL    HW1 7315   0.055   2.111   2.126
 2075SOL    HW2 7316   0.162   1.991   2.158
 2076SOL     OW 7317   1.183   3.197   1.981
 2076SOL    HW1 7318   1.084   3.186   1.983
 2076SOL    HW2 7319   1.217   3.212   2.074
 2077SOL     OW 7320   0.613   2.704   3.293
 2077SOL    HW1 7321   0.669   2.785   3.276
 2077SOL    HW2 7322   0.672   2.624   3.296
 2078SOL     OW 7323   0.716   2.427   3.570
 2078SOL    HW1 7324   0.735   2.492   3.644
 2078SOL    HW2 7325   0.776   2.347   3.579
 2079SOL     OW 7326   1.450   3.082   3.495
 2079SOL    HW1 7327   1.441   3.072   3.594
 2079SOL    HW2 7328   1.546   3.075   3.469
 2080SOL     OW 7329   0.390   3.603   3.422
 2080SOL    HW1 7330   0.299   3.644   3.420
 2080SOL    HW2 7331   0.383   3.509   3.454
 2081SOL     OW 7332   1.225   2.187   2.311
 2081SOL    HW1 7333   1.290   2.113   2.300
 2081SOL    HW2 7334   1.245   2.237   2.395
 2082SOL     OW 7335   0.594   2.607   2.514
 2082SOL    HW1 7336   0.644   2.692   2.495
 2082SOL    HW2 7337   0.506   2.609   2.466
 2083SOL     OW 7338   1.777   2.204   3.504
 2083SOL    HW1 7339   1.760   2.235   3.410
 2083SOL    HW2 7340   1.693   2.167   3.542
 2084SOL     OW 7341   0.859   3.236   1.878
 2084SOL    HW1 7342   0.813   3.251   1.966
 2084SOL    HW2 7343   0.903   3.321   1.848
 2085SOL     OW 7344   0.661   3.652   2.815
 2085SOL    HW1 7345   0.615   3.740   2.802
 2085SOL    HW2 7346   0.760   3.664   2.808
 2086SOL     OW 7347   0.859   2.818   2.723
 2086SOL    HW1 7348   0.913   2.749   2.771
 2086SOL    HW2 7349   0.827   2.887   2.789
 2087SOL     OW 7350   1.083   2.846   1.949
 2087SOL    HW1 7351   1.060   2.899   1.867
 2087SOL    HW2 7352   1.164   2.790   1.930
 2088SOL     OW 7353   1.861   3.431   2.713
 2088SOL    HW1 7354   1.790   3.419   2.643
 2088SOL    HW2 7355   1.862   3.352   2.773
 2089SOL     OW 7356   0.221   3.176   3.706
 2089SOL    HW1 7357   0.156   3.103   3.685
 2089SOL    HW2 7358   0.225   3.190   3.804
 2090SOL     OW 7359   0.079   3.102   2.515
 2090SOL    HW1 7360   0.078   3.055   2.603
 2090SOL    HW2 7361   0.161   3.074   2.464
 2091SOL     OW 7362   0.672   3.253   3.486
 2091SOL    HW1 7363   0.594   3.203   3.524
 2091SOL    HW2 7364   0.669   3.348   3.517
 2092SOL     OW 7365   1.824   2.054   3.089
 2092SOL    HW1 7366   1.820   1.964   3.133
 2092SOL    HW2 7367   1.827   2.043   2.990
 2093SOL     OW 7368   0.428   2.286   2.382
 2093SOL    HW1 7369   0.458   2.214   2.320
 2093SOL    HW2 7370   0.389   2.246   2.465
 2094SOL     OW 7371   1.705   3.349   2.966
 2094SOL    HW1 7372   1.612   3.324   2.939
 2094SOL    HW2 7373   1.731   3.299   3.048
 2095SOL     OW 7374   0.317   2.409   3.142
 2095SOL    HW1 7375   0.355   2.350   3.214
 2095SOL    HW2 7376   0.357   2.383   3.054
 2096SOL     OW 7377   0.812   3.448   2.549
 2096SOL    HW1 7378   0.844   3.458   2.455
 2096SOL    HW2 7379   0.733   3.386   2.551
 2097SOL     OW 7380   1.424   2.076   2.974
 2097SOL    HW1 7381   1.476   2.011   3.029
 2097SOL    HW2 7382   1.375   2.139   3.035
 2098SOL     OW 7383   1.001   1.896   3.016
 2098SOL    HW1 7384   0.938   1.824   2.985
 2098SOL    HW2 7385   1.094   1.860   3.016
 2099SOL     OW 7386   0.770   3.192   2.163
 2099SOL    HW1 7387   0.724   3.105   2.180
 2099SOL    HW2 7388   0.861   3.189   2.204
 2100SOL     OW 7389   0.618   3.429   3.146
 2100SOL    HW1 7390   0.613   3.511   3.203
 2100SOL    HW2 7391   0.707   3.426   3.101
 2101SOL     OW 7392   1.352   1.914   2.030
 2101SOL    HW1 7393   1.387   1.873   1.946
 2101SOL    HW2 7394   1.262   1.876   2.050
 2102SOL     OW 7395   1.300   2.315   2.553
 2102SOL    HW1 7396   1.241   2.395   2.557
 2102SOL    HW2 7397   1.315   2.280   2.646
 2103SOL     OW 7398   1.593   2.083   2.744
 2103SOL    HW1 7399   1.509   2.082   2.798
 2103SOL    HW2 7400   1.595   2.166   2.688
 2104SOL     OW 7401   0.039   2.939   2.162
 2104SOL    HW1 7402   0.138   2.928   2.153
 2104SOL    HW2 7403  -0.001   2.853   2.194
 2105SOL     OW 7404   0.875   3.508   2.199
 2105SOL    HW1 7405   0.798   3.473   2.145
 2105SOL    HW2 7406   0.843   3.579   2.261
 2106SOL     OW 7407   0.230   2.490   3.837
 2106SOL    HW1 7408   0.137   2.488   3.874
 2106SOL    HW2 7409   0.231   2.451   3.745
 2107SOL     OW 7410   0.225   2.137   4.720
 2107SOL    HW1 7411   0.260   2.120   4.812
 2107SOL    HW2 7412   0.137   2.092   4.708
 2108SOL     OW 7413   0.019   2.230   4.371
 2108SOL    HW1 7414  -0.063   2.273   4.410
 2108SOL    HW2 7415  -0.009   2.157   4.308
 2109SOL     OW 7416   0.569   3.137   4.889
 2109SOL    HW1 7417   0.476   3.130   4.852
 2109SOL    HW2 7418   0.580   3.226   4.933
 2110SOL     OW 7419   1.555   3.373   4.427
 2110SOL    HW1 7420   1.498   3.357   4.508
 2110SOL    HW2 7421   1.496   3.383   4.347
 2111SOL     OW 7422   1.135   2.565   4.441
 2111SOL    HW1 7423   1.192   2.643   4.416
 2111SOL    HW2 7424   1.075   2.591   4.517
 2112SOL     OW 7425   1.755   2.469   3.955
 2112SOL    HW1 7426   1.743   2.456   3.856
 2112SOL    HW2 7427   1.725   2.388   4.004
 2113SOL     OW 7428   0.768   3.006   4.747
 2113SOL    HW1 7429   0.690   3.023   4.807
 2113SOL    HW2 7430   0.802   3.093   4.711
 2114SOL     OW 7431   0.850   2.660   5.547
 2114SOL    HW1 7432   0.846   2.736   5.612
 2114SOL    HW2 7433   0.872   2.696   5.456
 2115SOL     OW 7434   0.685   2.874   4.389
 2115SOL    HW1 7435   0.754   2.858   4.459
 2115SOL    HW2 7436   0.612   2.931   4.427
 2116SOL     OW 7437   0.686   3.023   5.527
 2116SOL    HW1 7438   0.746   3.102   5.541
 2116SOL    HW2 7439   0.600   3.054   5.486
 2117SOL     OW 7440   0.335   3.297   4.785
 2117SOL    HW1 7441   0.257   3.266   4.732
 2117SOL    HW2 7442   0.393   3.355   4.728
 2118SOL     OW 7443   1.460   3.367   5.063
 2118SOL    HW1 7444   1.484   3.461   5.089
 2118SOL    HW2 7445   1.444   3.313   5.145
 2119SOL     OW 7446   0.438   2.254   5.223
 2119SOL    HW1 7447   0.520   2.198   5.232
 2119SOL    HW2 7448   0.357   2.196   5.227
 2120SOL     OW 7449   1.603   2.309   4.461
 2120SOL    HW1 7450   1.529   2.355   4.411
 2120SOL    HW2 7451   1.654   2.377   4.514
 2121SOL     OW 7452   0.231   3.575   4.207
 2121SOL    HW1 7453   0.265   3.652   4.261
 2121SOL    HW2 7454   0.275   3.575   4.117
 2122SOL     OW 7455   1.127   3.203   5.414
 2122SOL    HW1 7456   1.174   3.203   5.502
 2122SOL    HW2 7457   1.079   3.116   5.403
 2123SOL     OW 7458   0.230   3.296   4.262
 2123SOL    HW1 7459   0.204   3.392   4.262
 2123SOL    HW2 7460   0.159   3.242   4.307
 2124SOL     OW 7461   0.240   2.953   4.610
 2124SOL    HW1 7462   0.254   2.869   4.662
 2124SOL    HW2 7463   0.185   3.017   4.665
 2125SOL     OW 7464   0.620   3.648   5.163
 2125SOL    HW1 7465   0.528   3.631   5.198
 2125SOL    HW2 7466   0.648   3.740   5.189
 2126SOL     OW 7467   0.606   2.826   3.847
 2126SOL    HW1 7468   0.613   2.910   3.793
 2126SOL    HW2 7469   0.652   2.839   3.935
 2127SOL     OW 7470   1.594   1.976   5.204
 2127SOL    HW1 7471   1.576   2.043   5.132
 2127SOL    HW2 7472   1.591   2.022   5.293
 2128SOL     OW 7473   0.122   2.505   4.287
 2128SOL    HW1 7474   0.077   2.417   4.304
 2128SOL    HW2 7475   0.121   2.559   4.371
 2129SOL     OW 7476   0.027   3.458   3.841
 2129SOL    HW1 7477   0.008   3.362   3.862
 2129SOL    HW2 7478  -0.006   3.516   3.916
 2130SOL     OW 7479   1.689   2.784   4.336
 2130SOL    HW1 7480   1.784   2.755   4.344
 2130SOL    HW2 7481   1.681   2.849   4.261
 2131SOL     OW 7482   1.641   2.970   4.156
 2131SOL    HW1 7483   1.727   2.972   4.104
 2131SOL    HW2 7484   1.655   3.017   4.244
 2132SOL     OW 7485   0.113   2.599   5.321
 2132SOL    HW1 7486   0.201   2.586   5.366
 2132SOL    HW2 7487   0.100   2.696   5.299
 2133SOL     OW 7488   0.613   3.227   4.450
 2133SOL    HW1 7489   0.564   3.140   4.459
 2133SOL    HW2 7490   0.590   3.270   4.363
 2134SOL     OW 7491   1.293   3.090   5.147
 2134SOL    HW1 7492   1.330   3.017   5.089
 2134SOL    HW2 7493   1.345   3.095   5.232
 2135SOL     OW 7494   0.809   1.866   4.226
 2135SOL    HW1 7495   0.849   1.957   4.217
 2135SOL    HW2 7496   0.709   1.874   4.232
 2136SOL     OW 7497   0.197   2.838   4.988
 2136SOL    HW1 7498   0.286   2.793   4.974
 2136SOL    HW2 7499   0.124   2.773   4.969
 2137SOL     OW 7500   1.525   2.861   3.914
 2137SOL    HW1 7501   1.462   2.785   3.927
 2137SOL    HW2 7502   1.573   2.879   4.000
 2138SOL     OW 7503   1.187   3.654   5.340
 2138SOL    HW1 7504   1.211   3.714   5.264
 2138SOL    HW2 7505   1.194   3.559   5.310
 2139SOL     OW 7506   0.317   2.113   5.525
 2139SOL    HW1 7507   0.388   2.184   5.531
 2139SOL    HW2 7508   0.229   2.152   5.553
 2140SOL     OW 7509   1.466   3.279   4.677
 2140SOL    HW1 7510   1.407   3.285   4.757
 2140SOL    HW2 7511   1.451   3.191   4.631
 2141SOL     OW 7512   0.598   2.591   3.994
 2141SOL    HW1 7513   0.622   2.660   3.926
 2141SOL    HW2 7514   0.520   2.624   4.048
 2142SOL     OW 7515   1.281   2.207   4.668
 2142SOL    HW1 7516   1.195   2.157   4.655
 2142SOL    HW2 7517   1.343   2.153   4.724
 2143SOL     OW 7518   0.807   2.467   5.189
 2143SOL    HW1 7519   0.760   2.464   5.278
 2143SOL    HW2 7520   0.756   2.412   5.123
 2144SOL     OW 7521   1.394   2.331   5.398
 2144SOL    HW1 7522   1.374   2.374   5.486
 2144SOL    HW2 7523   1.472   2.269   5.407
 2145SOL     OW 7524   0.973   2.752   5.296
 2145SOL    HW1 7525   1.019   2.668   5.267
 2145SOL    HW2 7526   0.917   2.786   5.221
 2146SOL     OW 7527   0.991   2.272   4.966
 2146SOL    HW1 7528   0.914   2.306   5.020
 2146SOL    HW2 7529   0.957   2.221   4.887
 2147SOL     OW 7530   1.041   2.563   4.153
 2147SOL    HW1 7531   1.067   2.559   4.249
 2147SOL    HW2 7532   0.956   2.512   4.139
 2148SOL     OW 7533   0.076   2.673   4.513
 2148SOL    HW1 7534   0.175   2.661   4.522
 2148SOL    HW2 7535   0.052   2.768   4.534
 2149SOL     OW 7536   0.130   3.683   5.295
 2149SOL    HW1 7537   0.120   3.668   5.394
 2149SOL    HW2 7538   0.044   3.719   5.259
 2150SOL     OW 7539   0.865   2.210   3.919
 2150SOL    HW1 7540   0.924   2.273   3.870
 2150SOL    HW2 7541   0.884   2.116   3.890
 2151SOL     OW 7542   1.362   3.006   4.269
 2151SOL    HW1 7543   1.445   2.977   4.221
 2151SOL    HW2 7544   1.313   3.073   4.213
 2152SOL     OW 7545   0.550   2.058   4.609
 2152SOL    HW1 7546   0.545   2.053   4.709
 2152SOL    HW2 7547   0.552   2.154   4.580
 2153SOL     OW 7548   1.008   3.318   4.201
 2153SOL    HW1 7549   0.962   3.390   4.149
 2153SOL    HW2 7550   1.004   3.338   4.299
 2154SOL     OW 7551   0.351   3.663   4.577
 2154SOL    HW1 7552   0.401   3.577   4.583
 2154SOL    HW2 7553   0.416   3.740   4.574
 2155SOL     OW 7554   1.795   2.928   4.597
 2155SOL    HW1 7555   1.733   2.913   4.521
 2155SOL    HW2 7556   1.743   2.939   4.682
 2156SOL     OW 7557   1.227   3.412   5.230
 2156SOL    HW1 7558   1.233   3.335   5.294
 2156SOL    HW2 7559   1.175   3.386   5.150
 2157SOL     OW 7560   0.321   2.805   3.966
 2157SOL    HW1 7561   0.403   2.844   3.924
 2157SOL    HW2 7562   0.294   2.723   3.917
 2158SOL     OW 7563   1.458   2.597   4.452
 2158SOL    HW1 7564   1.453   2.532   4.527
 2158SOL    HW2 7565   1.538   2.656   4.465
 2159SOL     OW 7566   0.461   3.128   5.451
 2159SOL    HW1 7567   0.411   3.129   5.365
 2159SOL    HW2 7568   0.398   3.110   5.527
 2160SOL     OW 7569   1.111   3.638   3.961
 2160SOL    HW1 7570   1.051   3.576   4.011
 2160SOL    HW2 7571   1.142   3.594   3.876
 2161SOL     OW 7572   0.202   2.147   5.222
 2161SOL    HW1 7573   0.122   2.207   5.209
 2161SOL    HW2 7574   0.192   2.098   5.308
 2162SOL     OW 7575   1.632   3.239   3.805
 2162SOL    HW1 7576   1.600   3.333   3.795
 2162SOL    HW2 7577   1.556   3.176   3.793
 2163SOL     OW 7578   0.464   3.605   4.047
 2163SOL    HW1 7579   0.497   3.644   4.133
 2163SOL    HW2 7580   0.540   3.598   3.982
 2164SOL     OW 7581   1.400   1.969   4.150
 2164SOL    HW1 7582   1.376   1.932   4.060
 2164SOL    HW2 7583   1.499   1.985   4.154
 2165SOL     OW 7584   0.249   3.647   4.965
 2165SOL    HW1 7585   0.306   3.582   5.015
 2165SOL    HW2 7586   0.233   3.614   4.872
 2166SOL     OW 7587   0.940   3.560   4.628
 2166SOL    HW1 7588   1.020   3.503   4.649
 2166SOL    HW2 7589   0.891   3.520   4.551
 2167SOL     OW 7590   0.382   2.562   4.204
 2167SOL    HW1 7591   0.427   2.472   4.201
 2167SOL    HW2 7592   0.288   2.551   4.237
 2168SOL     OW 7593   1.547   2.084   5.453
 2168SOL    HW1 7594   1.542   2.121   5.545
 2168SOL    HW2 7595   1.475   2.015   5.441
 2169SOL     OW 7596   0.614   1.984   3.841
 2169SOL    HW1 7597   0.712   1.962   3.848
 2169SOL    HW2 7598   0.583   1.967   3.748
 2170SOL     OW 7599   0.781   2.126   5.473
 2170SOL    HW1 7600   0.848   2.065   5.516
 2170SOL    HW2 7601   0.708   2.145   5.538
 2171SOL     OW 7602   0.888   3.376   4.919
 2171SOL    HW1 7603   0.865   3.351   4.825
 2171SOL    HW2 7604   0.949   3.307   4.958
 2172SOL     OW 7605   1.351   2.452   5.157
 2172SOL    HW1 7606   1.379   2.409   5.242
 2172SOL    HW2 7607   1.376   2.548   5.158
 2173SOL     OW 7608   0.803   3.264   4.648
 2173SOL    HW1 7609   0.893   3.278   4.606
 2173SOL    HW2 7610   0.732   3.266   4.577
 2174SOL     OW 7611   0.922   2.365   4.623
 2174SOL    HW1 7612   0.897   2.356   4.527
 2174SOL    HW2 7613   0.970   2.283   4.654
 2175SOL     OW 7614   0.539   1.926   4.236
 2175SOL    HW1 7615   0.458   1.927   4.294
 2175SOL    HW2 7616   0.542   2.009   4.181
 2176SOL     OW 7617   1.434   3.050   3.765
 2176SOL    HW1 7618   1.466   2.974   3.822
 2176SOL    HW2 7619   1.342   3.077   3.795
 2177SOL     OW 7620   0.297   1.897   3.895
 2177SOL    HW1 7621   0.346   1.981   3.874
 2177SOL    HW2 7622   0.359   1.832   3.940
 2178SOL     OW 7623   0.935   2.098   4.204
 2178SOL    HW1 7624   0.887   2.139   4.126
 2178SOL    HW2 7625   1.034   2.096   4.185
 2179SOL     OW 7626   1.076   2.545   5.188
 2179SOL    HW1 7627   0.996   2.484   5.191
 2179SOL    HW2 7628   1.157   2.492   5.164
 2180SOL     OW 7629   1.227   3.432   4.517
 2180SOL    HW1 7630   1.248   3.506   4.452
 2180SOL    HW2 7631   1.295   3.432   4.590
 2181SOL     OW 7632   0.459   3.014   4.465
 2181SOL    HW1 7633   0.388   2.987   4.530
 2181SOL    HW2 7634   0.433   2.986   4.372
 2182SOL     OW 7635   1.271   3.659   4.315
 2182SOL    HW1 7636   1.315   3.723   4.251
 2182SOL    HW2 7637   1.221   3.711   4.385
 2183SOL     OW 7638   1.032   2.411   3.740
 2183SOL    HW1 7639   0.991   2.493   3.701
 2183SOL    HW2 7640   1.096   2.437   3.813
 2184SOL     OW 7641   0.078   2.418   5.110
 2184SOL    HW1 7642   0.170   2.417   5.069
 2184SOL    HW2 7643   0.072   2.492   5.177
 2185SOL     OW 7644   0.561   2.084   4.871
 2185SOL    HW1 7645   0.599   2.000   4.908
 2185SOL    HW2 7646   0.473   2.103   4.915
 2186SOL     OW 7647   0.866   2.316   4.366
 2186SOL    HW1 7648   0.834   2.388   4.304
 2186SOL    HW2 7649   0.890   2.235   4.313
 2187SOL     OW 7650   1.017   1.901   4.477
 2187SOL    HW1 7651   0.945   1.906   4.408
 2187SOL    HW2 7652   0.993   1.832   4.546
 2188SOL     OW 7653   1.429   3.035   4.591
 2188SOL    HW1 7654   1.374   2.951   4.584
 2188SOL    HW2 7655   1.455   3.064   4.499
 2189SOL     OW 7656   1.466   2.452   4.716
 2189SOL    HW1 7657   1.436   2.357   4.723
 2189SOL    HW2 7658   1.539   2.468   4.782
 2190SOL     OW 7659   1.857   2.695   4.101
 2190SOL    HW1 7660   1.899   2.631   4.165
 2190SOL    HW2 7661   1.819   2.644   4.023
 2191SOL     OW 7662   0.488   3.247   3.898
 2191SOL    HW1 7663   0.401   3.232   3.945
 2191SOL    HW2 7664   0.471   3.273   3.803
 2192SOL     OW 7665   1.664   3.142   4.381
 2192SOL    HW1 7666   1.763   3.150   4.395
 2192SOL    HW2 7667   1.619   3.226   4.412
 2193SOL     OW 7668   1.390   2.437   3.802
 2193SOL    HW1 7669   1.336   2.416   3.883
 2193SOL    HW2 7670   1.481   2.396   3.811
 2194SOL     OW 7671   0.527   2.118   4.052
 2194SOL    HW1 7672   0.554   2.059   3.977
 2194SOL    HW2 7673   0.527   2.213   4.021
 2195SOL     OW 7674   1.754   3.085   5.312
 2195SOL    HW1 7675   1.845   3.046   5.299
 2195SOL    HW2 7676   1.762   3.181   5.336
 2196SOL     OW 7677   1.064   3.209   5.064
 2196SOL    HW1 7678   0.984   3.186   5.119
 2196SOL    HW2 7679   1.147   3.183   5.113
 2197SOL     OW 7680   1.592   3.491   5.349
 2197SOL    HW1 7681   1.619   3.525   5.259
 2197SOL    HW2 7682   1.671   3.453   5.395
 2198SOL     OW 7683   1.111   3.057   4.824
 2198SOL    HW1 7684   1.071   3.101   4.905
 2198SOL    HW2 7685   1.070   3.094   4.741
 2199SOL     OW 7686   1.638   2.961   4.803
 2199SOL    HW1 7687   1.643   3.042   4.862
 2199SOL    HW2 7688   1.552   2.963   4.752
 2200SOL     OW 7689   0.915   1.951   5.126
 2200SOL    HW1 7690   0.940   1.931   5.031
 2200SOL    HW2 7691   0.987   2.007   5.168
 2201SOL     OW 7692   0.980   2.978   5.443
 2201SOL    HW1 7693   0.881   2.984   5.453
 2201SOL    HW2 7694   1.003   2.898   5.387
 2202SOL     OW 7695   0.705   2.912   4.092
 2202SOL    HW1 7696   0.691   2.919   4.191
 2202SOL    HW2 7697   0.789   2.861   4.074
 2203SOL     OW 7698   0.410   2.675   4.975
 2203SOL    HW1 7699   0.496   2.687   5.025
 2203SOL    HW2 7700   0.368   2.588   5.002
 2204SOL     OW 7701   1.274   2.248   4.986
 2204SOL    HW1 7702   1.295   2.322   5.050
 2204SOL    HW2 7703   1.185   2.265   4.943
 2205SOL     OW 7704   0.064   3.426   5.055
 2205SOL    HW1 7705   0.018   3.508   5.021
 2205SOL    HW2 7706   0.162   3.445   5.064
 2206SOL     OW 7707   0.367   2.962   4.225
 2206SOL    HW1 7708   0.360   3.045   4.169
 2206SOL    HW2 7709   0.371   2.882   4.165
 2207SOL     OW 7710   0.566   2.399   4.589
 2207SOL    HW1 7711   0.578   2.465   4.515
 2207SOL    HW2 7712   0.612   2.433   4.672
 2208SOL     OW 7713   1.252   3.210   4.112
 2208SOL    HW1 7714   1.302   3.287   4.152
 2208SOL    HW2 7715   1.157   3.212   4.144
 2209SOL     OW 7716   1.272   3.307   4.866
 2209SOL    HW1 7717   1.319   3.320   4.953
 2209SOL    HW2 7718   1.206   3.233   4.875
 2210SOL     OW 7719   1.582   2.501   4.196
 2210SOL    HW1 7720   1.551   2.562   4.269
 2210SOL    HW2 7721   1.632   2.553   4.127
 2211SOL     OW 7722   0.354   3.372   5.053
 2211SOL    HW1 7723   0.333   3.328   4.966
 2211SOL    HW2 7724   0.451   3.398   5.056
 2212SOL     OW 7725   0.402   2.613   5.322
 2212SOL    HW1 7726   0.470   2.668   5.275
 2212SOL    HW2 7727   0.442   2.525   5.349
 2213SOL     OW 7728   1.587   2.641   5.394
 2213SOL    HW1 7729   1.495   2.679   5.389
 2213SOL    HW2 7730   1.647   2.688   5.329
 2214SOL     OW 7731   1.013   1.967   5.494
 2214SOL    HW1 7732   1.019   2.052   5.442
 2214SOL    HW2 7733   1.045   1.891   5.437
 2215SOL     OW 7734   0.504   1.912   5.464
 2215SOL    HW1 7735   0.462   1.855   5.394
 2215SOL    HW2 7736   0.438   1.981   5.496
 2216SOL     OW 7737   0.573   2.732   4.753
 2216SOL    HW1 7738   0.617   2.821   4.744
 2216SOL    HW2 7739   0.510   2.732   4.830
 2217SOL     OW 7740   1.360   2.724   4.769
 2217SOL    HW1 7741   1.285   2.724   4.703
 2217SOL    HW2 7742   1.397   2.632   4.778
 2218SOL     OW 7743   1.209   2.387   3.999
 2218SOL    HW1 7744   1.222   2.303   4.053
 2218SOL    HW2 7745   1.180   2.461   4.059
 2219SOL     OW 7746   0.307   2.075   4.955
 2219SOL    HW1 7747   0.284   2.112   5.045
 2219SOL    HW2 7748   0.277   1.980   4.949
 2220SOL     OW 7749   0.732   2.496   4.788
 2220SOL    HW1 7750   0.791   2.470   4.712
 2220SOL    HW2 7751   0.704   2.592   4.777
 2221SOL     OW 7752   1.728   2.797   5.578
 2221SOL    HW1 7753   1.682   2.790   5.489
 2221SOL    HW2 7754   1.666   2.841   5.644
 2222SOL     OW 7755   0.307   1.925   4.342
 2222SOL    HW1 7756   0.296   2.019   4.375
 2222SOL    HW2 7757   0.302   1.862   4.419
 2223SOL     OW 7758   1.622   2.229   4.098
 2223SOL    HW1 7759   1.624   2.153   4.162
 2223SOL    HW2 7760   1.574   2.306   4.138
 2224SOL     OW 7761   1.023   2.628   4.690
 2224SOL    HW1 7762   1.038   2.649   4.786
 2224SOL    HW2 7763   0.993   2.533   4.681
 2225SOL     OW 7764   0.980   3.435   5.424
 2225SOL    HW1 7765   0.960   3.479   5.336
 2225SOL    HW2 7766   1.019   3.344   5.408
 2226SOL     OW 7767   1.859   3.380   5.329
 2226SOL    HW1 7768   1.873   3.407   5.234
 2226SOL    HW2 7769   1.942   3.402   5.382
 2227SOL     OW 7770   0.350   2.760   5.528
 2227SOL    HW1 7771   0.426   2.804   5.576
 2227SOL    HW2 7772   0.385   2.713   5.446
 2228SOL     OW 7773   1.540   2.136   3.849
 2228SOL    HW1 7774   1.479   2.061   3.872
 2228SOL    HW2 7775   1.562   2.188   3.932
 2229SOL     OW 7776   1.303   2.700   3.766
 2229SOL    HW1 7777   1.337   2.607   3.781
 2229SOL    HW2 7778   1.321   2.727   3.671
 2230SOL     OW 7779   1.068   3.195   4.573
 2230SOL    HW1 7780   1.075   3.111   4.518
 2230SOL    HW2 7781   1.130   3.264   4.537
 2231SOL     OW 7782   0.319   2.672   4.673
 2231SOL    HW1 7783   0.412   2.708   4.678
 2231SOL    HW2 7784   0.313   2.587   4.725
 2232SOL     OW 7785   0.339   2.371   4.730
 2232SOL    HW1 7786   0.287   2.288   4.713
 2232SOL    HW2 7787   0.416   2.376   4.666
 2233SOL     OW 7788   1.138   2.242   5.402
 2233SOL    HW1 7789   1.093   2.305   5.466
 2233SOL    HW2 7790   1.231   2.273   5.385
 2234SOL     OW 7791   1.160   2.069   5.201
 2234SOL    HW1 7792   1.160   2.133   5.278
 2234SOL    HW2 7793   1.188   2.117   5.118
 2235SOL     OW 7794   0.008   3.188   3.924
 2235SOL    HW1 7795  -0.085   3.209   3.893
 2235SOL    HW2 7796   0.018   3.089   3.937
 2236SOL     OW 7797   0.088   3.663   4.651
 2236SOL    HW1 7798   0.046   3.577   4.624
 2236SOL    HW2 7799   0.182   3.666   4.617
 2237SOL     OW 7800   0.504   3.430   4.634
 2237SOL    HW1 7801   0.570   3.504   4.643
 2237SOL    HW2 7802   0.548   3.351   4.592
 2238SOL     OW 7803   1.002   2.658   4.962
 2238SOL    HW1 7804   1.043   2.626   5.048
 2238SOL    HW2 7805   0.906   2.631   4.959
 2239SOL     OW 7806   0.040   2.406   4.838
 2239SOL    HW1 7807   0.125   2.373   4.797
 2239SOL    HW2 7808   0.053   2.421   4.936
 2240SOL     OW 7809   0.189   2.382   5.446
 2240SOL    HW1 7810   0.248   2.342   5.376
 2240SOL    HW2 7811   0.131   2.453   5.405
 2241SOL     OW 7812   1.369   2.812   5.384
 2241SOL    HW1 7813   1.408   2.901   5.404
 2241SOL    HW2 7814   1.379   2.792   5.287
 2242SOL     OW 7815   0.815   2.434   4.049
 2242SOL    HW1 7816   0.822   2.345   4.003
 2242SOL    HW2 7817   0.721   2.468   4.041
 2243SOL     OW 7818   1.657   2.466   4.930
 2243SOL    HW1 7819   1.619   2.397   4.992
 2243SOL    HW2 7820   1.739   2.430   4.886
 2244SOL     OW 7821   0.252   3.426   5.468
 2244SOL    HW1 7822   0.222   3.483   5.544
 2244SOL    HW2 7823   0.245   3.329   5.494
 2245SOL     OW 7824   0.671   2.326   4.993
 2245SOL    HW1 7825   0.637   2.237   4.963
 2245SOL    HW2 7826   0.697   2.380   4.913
 2246SOL     OW 7827   0.930   3.540   5.189
 2246SOL    HW1 7828   0.906   3.522   5.094
 2246SOL    HW2 7829   0.960   3.634   5.199
 2247SOL     OW 7830   0.473   2.362   3.915
 2247SOL    HW1 7831   0.534   2.442   3.919
 2247SOL    HW2 7832   0.378   2.393   3.922
 2248SOL     OW 7833   0.159   2.999   5.190
 2248SOL    HW1 7834   0.181   2.938   5.266
 2248SOL    HW2 7835   0.169   2.950   5.104
 2249SOL     OW 7836   1.347   2.921   4.958
 2249SOL    HW1 7837   1.371   2.858   4.884
 2249SOL    HW2 7838   1.257   2.961   4.940
 2250SOL     OW 7839   1.302   2.717   4.033
 2250SOL    HW1 7840   1.216   2.686   4.075
 2250SOL    HW2 7841   1.298   2.703   3.934
 2251SOL     OW 7842   1.759   3.609   4.878
 2251SOL    HW1 7843   1.820   3.639   4.805
 2251SOL    HW2 7844   1.721   3.520   4.856
 2252SOL     OW 7845   1.252   3.593   4.852
 2252SOL    HW1 7846   1.336   3.598   4.798
 2252SOL    HW2 7847   1.229   3.497   4.870
 2253SOL     OW 7848   0.083   3.120   4.746
 2253SOL    HW1 7849   0.078   3.119   4.846
 2253SOL    HW2 7850   0.000   3.079   4.708
 2254SOL     OW 7851   0.688   3.524   5.440
 2254SOL    HW1 7852   0.632   3.605   5.449
 2254SOL    HW2 7853   0.740   3.528   5.354
 2255SOL     OW 7854   1.726   1.997   4.247
 2255SOL    HW1 7855   1.799   1.980   4.180
 2255SOL    HW2 7856   1.695   1.910   4.285
 2256SOL     OW 7857   1.388   3.435   4.201
 2256SOL    HW1 7858   1.455   3.447   4.127
 2256SOL    HW2 7859   1.348   3.524   4.224
 2257SOL     OW 7860   0.130   3.656   5.575
 2257SOL    HW1 7861   0.089   3.582   5.628
 2257SOL    HW2 7862   0.194   3.707   5.633
 2258SOL     OW 7863   1.280   2.789   4.396
 2258SOL    HW1 7864   1.340   2.708   4.398
 2258SOL    HW2 7865   1.320   2.858   4.336
 2259SOL     OW 7866   0.830   3.135   5.146
 2259SOL    HW1 7867   0.825   3.168   5.241
 2259SOL    HW2 7868   0.744   3.154   5.100
 2260SOL     OW 7869   0.672   3.478   3.878
 2260SOL    HW1 7870   0.681   3.488   3.779
 2260SOL    HW2 7871   0.632   3.389   3.899
 2261SOL     OW 7872   1.650   3.582   5.118
 2261SOL    HW1 7873   1.703   3.592   5.034
 2261SOL    HW2 7874   1.623   3.672   5.152
 2262SOL     OW 7875   1.841   2.037   4.687
 2262SOL    HW1 7876   1.880   1.952   4.651
 2262SOL    HW2 7877   1.743   2.039   4.668
 2263SOL     OW 7878   0.263   2.188   4.444
 2263SOL    HW1 7879   0.184   2.239   4.410
 2263SOL    HW2 7880   0.254   2.173   4.542
 2264SOL     OW 7881   1.194   3.474   3.755
 2264SOL    HW1 7882   1.200   3.381   3.792
 2264SOL    HW2 7883   1.135   3.474   3.675
 2265SOL     OW 7884   0.822   2.864   5.096
 2265SOL    HW1 7885   0.862   2.863   5.004
 2265SOL    HW2 7886   0.832   2.956   5.136
 2266SOL     OW 7887   0.916   2.772   4.015
 2266SOL    HW1 7888   0.979   2.810   3.947
 2266SOL    HW2 7889   0.956   2.689   4.054
 2267SOL     OW 7890   1.504   3.469   3.768
 2267SOL    HW1 7891   1.412   3.506   3.775
 2267SOL    HW2 7892   1.542   3.489   3.678
 2268SOL     OW 7893   0.372   3.150   5.214
 2268SOL    HW1 7894   0.359   3.243   5.180
 2268SOL    HW2 7895   0.288   3.098   5.201
 2269SOL     OW 7896   1.614   3.154   5.013
 2269SOL    HW1 7897   1.674   3.157   5.093
 2269SOL    HW2 7898   1.539   3.218   5.026
 2270SOL     OW 7899   1.039   2.960   4.420
 2270SOL    HW1 7900   0.969   2.913   4.474
 2270SOL    HW2 7901   1.098   2.892   4.377
 2271SOL     OW 7902   1.014   2.098   4.695
 2271SOL    HW1 7903   1.006   2.062   4.602
 2271SOL    HW2 7904   1.012   2.022   4.760
 2272SOL     OW 7905   0.590   3.349   4.215
 2272SOL    HW1 7906   0.632   3.291   4.145
 2272SOL    HW2 7907   0.546   3.428   4.171
 2273SOL     OW 7908   1.709   2.247   5.105
 2273SOL    HW1 7909   1.782   2.316   5.109
 2273SOL    HW2 7910   1.737   2.172   5.046
 2274SOL     OW 7911   0.255   3.210   4.014
 2274SOL    HW1 7912   0.159   3.211   3.987
 2274SOL    HW2 7913   0.267   3.263   4.098
 2275SOL     OW 7914   0.105   2.875   5.450
 2275SOL    HW1 7915   0.028   2.842   5.504
 2275SOL    HW2 7916   0.190   2.845   5.492
 2276SOL     OW 7917   0.672   2.065   5.213
 2276SOL    HW1 7918   0.762   2.049   5.173
 2276SOL    HW2 7919   0.680   2.070   5.312
 2277SOL     OW 7920   0.075   2.207   3.757
 2277SOL    HW1 7921  -0.017   2.179   3.728
 2277SOL    HW2 7922   0.106   2.284   3.701
 2278SOL     OW 7923   1.440   2.718   5.122
 2278SOL    HW1 7924   1.383   2.770   5.059
 2278SOL    HW2 7925   1.536   2.730   5.098
 2279SOL     OW 7926   0.072   2.028   4.042
 2279SOL    HW1 7927   0.055   2.111   3.988
 2279SOL    HW2 7928   0.162   1.991   4.020
 2280SOL     OW 7929   1.183   3.197   3.843
 2280SOL    HW1 7930   1.084   3.186   3.845
 2280SOL    HW2 7931   1.217   3.212   3.936
 2281SOL     OW 7932   0.613   2.704   5.155
 2281SOL    HW1 7933   0.669   2.785   5.138
 2281SOL    HW2 7934   0.672   2.624   5.158
 2282SOL     OW 7935   1.493   3.629   4.683
 2282SOL    HW1 7936   1.526   3.693   4.614
 2282SOL    HW2 7937   1.559   3.623   4.758
 2283SOL     OW 7938   0.716   2.427   5.432
 2283SOL    HW1 7939   0.735   2.492   5.506
 2283SOL    HW2 7940   0.776   2.347   5.441
 2284SOL     OW 7941   1.450   3.082   5.357
 2284SOL    HW1 7942   1.441   3.072   5.456
 2284SOL    HW2 7943   1.546   3.075   5.331
 2285SOL     OW 7944   0.390   3.603   5.284
 2285SOL    HW1 7945   0.299   3.644   5.282
 2285SOL    HW2 7946   0.383   3.509   5.316
 2286SOL     OW 7947   1.674   2.745   4.978
 2286SOL    HW1 7948   1.647   2.656   4.941
 2286SOL    HW2 7949   1.675   2.813   4.905
 2287SOL     OW 7950   1.225   2.187   4.173
 2287SOL    HW1 7951   1.290   2.113   4.162
 2287SOL    HW2 7952   1.245   2.237   4.257
 2288SOL     OW 7953   0.594   2.607   4.376
 2288SOL    HW1 7954   0.644   2.692   4.357
 2288SOL    HW2 7955   0.506   2.609   4.328
 2289SOL     OW 7956   1.777   2.204   5.366
 2289SOL    HW1 7957   1.760   2.235   5.272
 2289SOL    HW2 7958   1.693   2.167   5.404
 2290SOL     OW 7959   1.730   2.796   5.241
 2290SOL    HW1 7960   1.768   2.887   5.256
 2290SOL    HW2 7961   1.722   2.779   5.142
 2291SOL     OW 7962   0.859   3.236   3.740
 2291SOL    HW1 7963   0.813   3.251   3.828
 2291SOL    HW2 7964   0.903   3.321   3.710
 2292SOL     OW 7965   0.661   3.652   4.677
 2292SOL    HW1 7966   0.615   3.740   4.664
 2292SOL    HW2 7967   0.760   3.664   4.670
 2293SOL     OW 7968   0.859   2.818   4.585
 2293SOL    HW1 7969   0.913   2.749   4.633
 2293SOL    HW2 7970   0.827   2.887   4.651
 2294SOL     OW 7971   1.083   2.846   3.811
 2294SOL    HW1 7972   1.060   2.899   3.729
 2294SOL    HW2 7973   1.164   2.790   3.792
 2295SOL     OW 7974   1.861   3.431   4.575
 2295SOL    HW1 7975   1.790   3.419   4.505
 2295SOL    HW2 7976   1.862   3.352   4.635
 2296SOL     OW 7977   0.221   3.176   5.568
 2296SOL    HW1 7978   0.156   3.103   5.547
 2296SOL    HW2 7979   0.225   3.190   5.666
 2297SOL     OW 7980   0.079   3.102   4.377
 2297SOL    HW1 7981   0.078   3.055   4.465
 2297SOL    HW2 7982   0.161   3.074   4.326
 2298SOL     OW 7983   0.672   3.253   5.348
 2298SOL    HW1 7984   0.594   3.203   5.386
 2298SOL    HW2 7985   0.669   3.348   5.379
 2299SOL     OW 7986   1.824   2.054   4.951
 2299SOL    HW1 7987   1.820   1.964   4.995
 2299SOL    HW2 7988   1.827   2.043   4.852
 2300SOL     OW 7989   0.428   2.286   4.244
 2300SOL    HW1 7990   0.458   2.214   4.182
 2300SOL    HW2 7991   0.389   2.246   4.327
 2301SOL     OW 7992   1.705   3.349   4.828
 2301SOL    HW1 7993   1.612   3.324   4.801
 2301SOL    HW2 7994   1.731   3.299   4.910
 2302SOL     OW 7995   0.317   2.409   5.004
 2302SOL    HW1 7996   0.355   2.350   5.076
 2302SOL    HW2 7997   0.357   2.383   4.916
 2303SOL     OW 7998   0.812   3.448   4.411
 2303SOL    HW1 7999   0.844   3.458   4.317
 2303SOL    HW2 8000   0.733   3.386   4.413
 2304SOL     OW 8001   1.424   2.076   4.836
 2304SOL    HW1 8002   1.476   2.011   4.891
 2304SOL    HW2 8003   1.375   2.139   4.897
 2305SOL     OW 8004   1.001   1.896   4.878
 2305SOL    HW1 8005   0.938   1.824   4.847
 2305SOL    HW2 8006   1.094   1.860   4.878
 2306SOL     OW 8007   0.770   3.192   4.025
 2306SOL    HW1 8008   0.724   3.105   4.042
 2306SOL    HW2 8009   0.861   3.189   4.066
 2307SOL     OW 8010   0.618   3.429   5.008
 2307SOL    HW1 8011   0.613   3.511   5.065
 2307SOL    HW2 8012   0.707   3.426   4.963
 2308SOL     OW 8013   1.352   1.914   3.892
 2308SOL    HW1 8014   1.387   1.873   3.808
 2308SOL    HW2 8015   1.262   1.876   3.912
 2309SOL     OW 8016   1.300   2.315   4.415
 2309SOL    HW1 8017   1.241   2.395   4.419
 2309SOL    HW2 8018   1.315   2.280   4.508
 2310SOL     OW 8019   1.593   2.083   4.606
 2310SOL    HW1 8020   1.509   2.082   4.660
 2310SOL    HW2 8021   1.595   2.166   4.550
 2311SOL     OW 8022   0.039   2.939   4.024
 2311SOL    HW1 8023   0.138   2.928   4.015
 2311SOL    HW2 8024  -0.001   2.853   4.056
 2312SOL     OW 8025   0.875   3.508   4.061
 2312SOL    HW1 8026   0.798   3.473   4.007
 2312SOL    HW2 8027   0.843   3.579   4.123
 2313SOL     OW 8028   0.230   2.490   5.699
 2313SOL    HW1 8029   0.137   2.488   5.736
 2313SOL    HW2 8030   0.231   2.451   5.607
 2314SOL     OW 8031   0.225   2.137   6.582
 2314SOL    HW1 8032   0.260   2.120   6.674
 2314SOL    HW2 8033   0.137   2.092   6.570
 2315SOL     OW 8034   0.019   2.230   6.233
 2315SOL    HW1 8035  -0.063   2.273   6.272
 2315SOL    HW2 8036  -0.009   2.157   6.170
 2316SOL     OW 8037   0.569   3.137   6.751
 2316SOL    HW1 8038   0.476   3.130   6.714
 2316SOL    HW2 8039   0.580   3.226   6.795
 2317SOL     OW 8040   1.555   3.373   6.289
 2317SOL    HW1 8041   1.498   3.357   6.370
 2317SOL    HW2 8042   1.496   3.383   6.209
 2318SOL     OW 8043   1.135   2.565   6.303
 2318SOL    HW1 8044   1.192   2.643   6.278
 2318SOL    HW2 8045   1.075   2.591   6.379
 2319SOL     OW 8046   1.755   2.469   5.817
 2319SOL    HW1 8047   1.743   2.456   5.718
 2319SOL    HW2 8048   1.725   2.388   5.866
 2320SOL     OW 8049   0.768   3.006   6.609
 2320SOL    HW1 8050   0.690   3.023   6.669
 2320SOL    HW2 8051   0.802   3.093   6.573
 2321SOL     OW 8052   0.850   2.660   7.409
 2321SOL    HW1 8053   0.846   2.736   7.474
 2321SOL    HW2 8054   0.872   2.696   7.318
 2322SOL     OW 8055   0.685   2.874   6.251
 2322SOL    HW1 8056   0.754   2.858   6.321
 2322SOL    HW2 8057   0.612   2.931   6.289
 2323SOL     OW 8058   0.335   3.297   6.647
 2323SOL    HW1 8059   0.257   3.266   6.594
 2323SOL    HW2 8060   0.393   3.355   6.590
 2324SOL     OW 8061   1.460   3.367   6.925
 2324SOL    HW1 8062   1.484   3.461   6.951
 2324SOL    HW2 8063   1.444   3.313   7.007
 2325SOL     OW 8064   0.438   2.254   7.085
 2325SOL    HW1 8065   0.520   2.198   7.094
 2325SOL    HW2 8066   0.357   2.196   7.089
 2326SOL     OW 8067   1.603   2.309   6.323
 2326SOL    HW1 8068   1.529   2.355   6.273
 2326SOL    HW2 8069   1.654   2.377   6.376
 2327SOL     OW 8070   0.231   3.575   6.069
 2327SOL    HW1 8071   0.265   3.652   6.123
 2327SOL    HW2 8072   0.275   3.575   5.979
 2328SOL     OW 8073   0.230   3.296   6.124
 2328SOL    HW1 8074   0.204   3.392   6.124
 2328SOL    HW2 8075   0.159   3.242   6.169
 2329SOL     OW 8076   0.240   2.953   6.472
 2329SOL    HW1 8077   0.254   2.869   6.524
 2329SOL    HW2 8078   0.185   3.017   6.527
 2330SOL     OW 8079   0.620   3.648   7.025
 2330SOL    HW1 8080   0.528   3.631   7.060
 2330SOL    HW2 8081   0.648   3.740   7.051
 2331SOL     OW 8082   0.606   2.826   5.709
 2331SOL    HW1 8083   0.613   2.910   5.655
 2331SOL    HW2 8084   0.652   2.839   5.797
 2332SOL     OW 8085   1.594   1.976   7.066
 2332SOL    HW1 8086   1.576   2.043   6.994
 2332SOL    HW2 8087   1.591   2.022   7.155
 2333SOL     OW 8088   0.122   2.505   6.149
 2333SOL    HW1 8089   0.077   2.417   6.166
 2333SOL    HW2 8090   0.121   2.559   6.233
 2334SOL     OW 8091   1.842   3.629   5.945
 2334SOL    HW1 8092   1.896   3.600   6.025
 2334SOL    HW2 8093   1.872   3.719   5.916
 2335SOL     OW 8094   0.027   3.458   5.703
 2335SOL    HW1 8095   0.008   3.362   5.724
 2335SOL    HW2 8096  -0.006   3.516   5.778
 2336SOL     OW 8097   1.689   2.784   6.198
 2336SOL    HW1 8098   1.784   2.755   6.206
 2336SOL    HW2 8099   1.681   2.849   6.123
 2337SOL     OW 8100   1.641   2.970   6.018
 2337SOL    HW1 8101   1.727   2.972   5.966
 2337SOL    HW2 8102   1.655   3.017   6.106
 2338SOL     OW 8103   0.113   2.599   7.183
 2338SOL    HW1 8104   0.201   2.586   7.228
 2338SOL    HW2 8105   0.100   2.696   7.161
 2339SOL     OW 8106   0.613   3.227   6.312
 2339SOL    HW1 8107   0.564   3.140   6.321
 2339SOL    HW2 8108   0.590   3.270   6.225
 2340SOL     OW 8109   1.293   3.090   7.009
 2340SOL    HW1 8110   1.330   3.017   6.951
 2340SOL    HW2 8111   1.345   3.095   7.094
 2341SOL     OW 8112   0.809   1.866   6.088
 2341SOL    HW1 8113   0.849   1.957   6.079
 2341SOL    HW2 8114   0.709   1.874   6.094
 2342SOL     OW 8115   0.197   2.838   6.850
 2342SOL    HW1 8116   0.286   2.793   6.836
 2342SOL    HW2 8117   0.124   2.773   6.831
 2343SOL     OW 8118   1.525   2.861   5.776
 2343SOL    HW1 8119   1.462   2.785   5.789
 2343SOL    HW2 8120   1.573   2.879   5.862
 2344SOL     OW 8121   1.187   3.654   7.202
 2344SOL    HW1 8122   1.211   3.714   7.126
 2344SOL    HW2 8123   1.194   3.559   7.172
 2345SOL     OW 8124   0.317   2.113   7.387
 2345SOL    HW1 8125   0.388   2.184   7.393
 2345SOL    HW2 8126   0.229   2.152   7.415
 2346SOL     OW 8127   1.466   3.279   6.539
 2346SOL    HW1 8128   1.407   3.285   6.619
 2346SOL    HW2 8129   1.451   3.191   6.493
 2347SOL     OW 8130   1.667   3.576   6.158
 2347SOL    HW1 8131   1.626   3.553   6.070
 2347SOL    HW2 8132   1.649   3.502   6.223
 2348SOL     OW 8133   0.598   2.591   5.856
 2348SOL    HW1 8134   0.622   2.660   5.788
 2348SOL    HW2 8135   0.520   2.624   5.910
 2349SOL     OW 8136   1.281   2.207   6.530
 2349SOL    HW1 8137   1.195   2.157   6.517
 2349SOL    HW2 8138   1.343   2.153   6.586
 2350SOL     OW 8139   1.576   3.524   5.893
 2350SOL    HW1 8140   1.665   3.570   5.896
 2350SOL    HW2 8141   1.555   3.500   5.798
 2351SOL     OW 8142   0.807   2.467   7.051
 2351SOL    HW1 8143   0.760   2.464   7.140
 2351SOL    HW2 8144   0.756   2.412   6.985
 2352SOL     OW 8145   0.973   2.752   7.158
 2352SOL    HW1 8146   1.019   2.668   7.129
 2352SOL    HW2 8147   0.917   2.786   7.083
 2353SOL     OW 8148   0.991   2.272   6.828
 2353SOL    HW1 8149   0.914   2.306   6.882
 2353SOL    HW2 8150   0.957   2.221   6.749
 2354SOL     OW 8151   1.041   2.563   6.015
 2354SOL    HW1 8152   1.067   2.559   6.111
 2354SOL    HW2 8153   0.956   2.512   6.001
 2355SOL     OW 8154   0.076   2.673   6.375
 2355SOL    HW1 8155   0.175   2.661   6.384
 2355SOL    HW2 8156   0.052   2.768   6.396
 2356SOL     OW 8157   0.130   3.683   7.157
 2356SOL    HW1 8158   0.120   3.668   7.256
 2356SOL    HW2 8159   0.044   3.719   7.121
 2357SOL     OW 8160   0.865   2.210   5.781
 2357SOL    HW1 8161   0.924   2.273   5.732
 2357SOL    HW2 8162   0.884   2.116   5.752
 2358SOL     OW 8163   1.362   3.006   6.131
 2358SOL    HW1 8164   1.445   2.977   6.083
 2358SOL    HW2 8165   1.313   3.073   6.075
 2359SOL     OW 8166   0.550   2.058   6.471
 2359SOL    HW1 8167   0.545   2.053   6.571
 2359SOL    HW2 8168   0.552   2.154   6.442
 2360SOL     OW 8169   1.008   3.318   6.063
 2360SOL    HW1 8170   0.962   3.390   6.011
 2360SOL    HW2 8171   1.004   3.338   6.161
 2361SOL     OW 8172   0.351   3.663   6.439
 2361SOL    HW1 8173   0.401   3.577   6.445
 2361SOL    HW2 8174   0.416   3.740   6.436
 2362SOL     OW 8175   1.795   2.928   6.459
 2362SOL    HW1 8176   1.733   2.913   6.383
 2362SOL    HW2 8177   1.743   2.939   6.544
 2363SOL     OW 8178   1.227   3.412   7.092
 2363SOL    HW1 8179   1.233   3.335   7.156
 2363SOL    HW2 8180   1.175   3.386   7.012
 2364SOL     OW 8181   0.321   2.805   5.828
 2364SOL    HW1 8182   0.403   2.844   5.786
 2364SOL    HW2 8183   0.294   2.723   5.779
 2365SOL     OW 8184   1.458   2.597   6.314
 2365SOL    HW1 8185   1.453   2.532   6.389
 2365SOL    HW2 8186   1.538   2.656   6.327
 2366SOL     OW 8187   0.461   3.128   7.313
 2366SOL    HW1 8188   0.411   3.129   7.227
 2366SOL    HW2 8189   0.398   3.110   7.389
 2367SOL     OW 8190   1.111   3.638   5.823
 2367SOL    HW1 8191   1.051   3.576   5.873
 2367SOL    HW2 8192   1.142   3.594   5.738
 2368SOL     OW 8193   0.202   2.147   7.084
 2368SOL    HW1 8194   0.122   2.207   7.071
 2368SOL    HW2 8195   0.192   2.098   7.170
 2369SOL     OW 8196   1.632   3.239   5.667
 2369SOL    HW1 8197   1.600   3.333   5.657
 2369SOL    HW2 8198   1.556   3.176   5.655
 2370SOL     OW 8199   0.464   3.605   5.909
 2370SOL    HW1 8200   0.497   3.644   5.995
 2370SOL    HW2 8201   0.540   3.598   5.844
 2371SOL     OW 8202   1.400   1.969   6.012
 2371SOL    HW1 8203   1.376   1.932   5.922
 2371SOL    HW2 8204   1.499   1.985   6.016
 2372SOL     OW 8205   0.249   3.647   6.827
 2372SOL    HW1 8206   0.306   3.582   6.877
 2372SOL    HW2 8207   0.233   3.614   6.734
 2373SOL     OW 8208   0.940   3.560   6.490
 2373SOL    HW1 8209   1.020   3.503   6.511
 2373SOL    HW2 8210   0.891   3.520   6.413
 2374SOL     OW 8211   0.382   2.562   6.066
 2374SOL    HW1 8212   0.427   2.472   6.063
 2374SOL    HW2 8213   0.288   2.551   6.099
 2375SOL     OW 8214   0.614   1.984   5.703
 2375SOL    HW1 8215   0.712   1.962   5.710
 2375SOL    HW2 8216   0.583   1.967   5.610
 2376SOL     OW 8217   0.781   2.126   7.335
 2376SOL    HW1 8218   0.848   2.065   7.378
 2376SOL    HW2 8219   0.708   2.145   7.400
 2377SOL     OW 8220   0.888   3.376   6.781
 2377SOL    HW1 8221   0.865   3.351   6.687
 2377SOL    HW2 8222   0.949   3.307   6.820
 2378SOL     OW 8223   1.351   2.452   7.019
 2378SOL    HW1 8224   1.379   2.409   7.104
 2378SOL    HW2 8225   1.376   2.548   7.020
 2379SOL     OW 8226   0.803   3.264   6.510
 2379SOL    HW1 8227   0.893   3.278   6.468
 2379SOL    HW2 8228   0.732   3.266   6.439
 2380SOL     OW 8229   0.922   2.365   6.485
 2380SOL    HW1 8230   0.897   2.356   6.389
 2380SOL    HW2 8231   0.970   2.283   6.516
 2381SOL     OW 8232   0.539   1.926   6.098
 2381SOL    HW1 8233   0.458   1.927   6.156
 2381SOL    HW2 8234   0.542   2.009   6.043
 2382SOL     OW 8235   1.434   3.050   5.627
 2382SOL    HW1 8236   1.466   2.974   5.684
 2382SOL    HW2 8237   1.342   3.077   5.657
 2383SOL     OW 8238   0.297   1.897   5.757
 2383SOL    HW1 8239   0.346   1.981   5.736
 2383SOL    HW2 8240   0.359   1.832   5.802
 2384SOL     OW 8241   0.935   2.098   6.066
 2384SOL    HW1 8242   0.887   2.139   5.988
 2384SOL    HW2 8243   1.034   2.096   6.047
 2385SOL     OW 8244   1.076   2.545   7.050
 2385SOL    HW1 8245   0.996   2.484   7.053
 2385SOL    HW2 8246   1.157   2.492   7.026
 2386SOL     OW 8247   1.227   3.432   6.379
 2386SOL    HW1 8248   1.248   3.506   6.314
 2386SOL    HW2 8249   1.295   3.432   6.452
 2387SOL     OW 8250   0.459   3.014   6.327
 2387SOL    HW1 8251   0.388   2.987   6.392
 2387SOL    HW2 8252   0.433   2.986   6.234
 2388SOL     OW 8253   1.271   3.659   6.177
 2388SOL    HW1 8254   1.315   3.723   6.113
 2388SOL    HW2 8255   1.221   3.711   6.247
 2389SOL     OW 8256   1.032   2.411   5.602
 2389SOL    HW1 8257   0.991   2.493   5.563
 2389SOL    HW2 8258   1.096   2.437   5.675
 2390SOL     OW 8259   0.078   2.418   6.972
 2390SOL    HW1 8260   0.170   2.417   6.931
 2390SOL    HW2 8261   0.072   2.492   7.039
 2391SOL     OW 8262   0.561   2.084   6.733
 2391SOL    HW1 8263   0.599   2.000   6.770
 2391SOL    HW2 8264   0.473   2.103   6.777
 2392SOL     OW 8265   0.866   2.316   6.228
 2392SOL    HW1 8266   0.834   2.388   6.166
 2392SOL    HW2 8267   0.890   2.235   6.175
 2393SOL     OW 8268   1.017   1.901   6.339
 2393SOL    HW1 8269   0.945   1.906   6.270
 2393SOL    HW2 8270   0.993   1.832   6.408
 2394SOL     OW 8271   1.429   3.035   6.453
 2394SOL    HW1 8272   1.374   2.951   6.446
 2394SOL    HW2 8273   1.455   3.064   6.361
 2395SOL     OW 8274   1.466   2.452   6.578
 2395SOL    HW1 8275   1.436   2.357   6.585
 2395SOL    HW2 8276   1.539   2.468   6.644
 2396SOL     OW 8277   1.857   2.695   5.963
 2396SOL    HW1 8278   1.899   2.631   6.027
 2396SOL    HW2 8279   1.819   2.644   5.885
 2397SOL     OW 8280   0.488   3.247   5.760
 2397SOL    HW1 8281   0.401   3.232   5.807
 2397SOL    HW2 8282   0.471   3.273   5.665
 2398SOL     OW 8283   1.664   3.142   6.243
 2398SOL    HW1 8284   1.763   3.150   6.257
 2398SOL    HW2 8285   1.619   3.226   6.274
 2399SOL     OW 8286   1.390   2.437   5.664
 2399SOL    HW1 8287   1.336   2.416   5.745
 2399SOL    HW2 8288   1.481   2.396   5.673
 2400SOL     OW 8289   0.527   2.118   5.914
 2400SOL    HW1 8290   0.554   2.059   5.839
 2400SOL    HW2 8291   0.527   2.213   5.883
 2401SOL     OW 8292   1.754   3.085   7.174
 2401SOL    HW1 8293   1.845   3.046   7.161
 2401SOL    HW2 8294   1.762   3.181   7.198
 2402SOL     OW 8295   1.064   3.209   6.926
 2402SOL    HW1 8296   0.984   3.186   6.981
 2402SOL    HW2 8297   1.147   3.183   6.975
 2403SOL     OW 8298   1.111   3.057   6.686
 2403SOL    HW1 8299   1.071   3.101   6.767
 2403SOL    HW2 8300   1.070   3.094   6.603
 2404SOL     OW 8301   1.638   2.961   6.665
 2404SOL    HW1 8302   1.643   3.042   6.724
 2404SOL    HW2 8303   1.552   2.963   6.614
 2405SOL     OW 8304   0.915   1.951   6.988
 2405SOL    HW1 8305   0.940   1.931   6.893
 2405SOL    HW2 8306   0.987   2.007   7.030
 2406SOL     OW 8307   0.705   2.912   5.954
 2406SOL    HW1 8308   0.691   2.919   6.053
 2406SOL    HW2 8309   0.789   2.861   5.936
 2407SOL     OW 8310   0.410   2.675   6.837
 2407SOL    HW1 8311   0.496   2.687   6.887
 2407SOL    HW2 8312   0.368   2.588   6.864
 2408SOL     OW 8313   1.274   2.248   6.848
 2408SOL    HW1 8314   1.295   2.322   6.912
 2408SOL    HW2 8315   1.185   2.265   6.805
 2409SOL     OW 8316   0.064   3.426   6.917
 2409SOL    HW1 8317   0.018   3.508   6.883
 2409SOL    HW2 8318   0.162   3.445   6.926
 2410SOL     OW 8319   0.367   2.962   6.087
 2410SOL    HW1 8320   0.360   3.045   6.031
 2410SOL    HW2 8321   0.371   2.882   6.027
 2411SOL     OW 8322   0.566   2.399   6.451
 2411SOL    HW1 8323   0.578   2.465   6.377
 2411SOL    HW2 8324   0.612   2.433   6.534
 2412SOL     OW 8325   1.252   3.210   5.974
 2412SOL    HW1 8326   1.302   3.287   6.014
 2412SOL    HW2 8327   1.157   3.212   6.006
 2413SOL     OW 8328   1.272   3.307   6.728
 2413SOL    HW1 8329   1.319   3.320   6.815
 2413SOL    HW2 8330   1.206   3.233   6.737
 2414SOL     OW 8331   1.582   2.501   6.058
 2414SOL    HW1 8332   1.551   2.562   6.131
 2414SOL    HW2 8333   1.632   2.553   5.989
 2415SOL     OW 8334   0.354   3.372   6.915
 2415SOL    HW1 8335   0.333   3.328   6.828
 2415SOL    HW2 8336   0.451   3.398   6.918
 2416SOL     OW 8337   0.402   2.613   7.184
 2416SOL    HW1 8338   0.470   2.668   7.137
 2416SOL    HW2 8339   0.442   2.525   7.211
 2417SOL     OW 8340   1.587   2.641   7.256
 2417SOL    HW1 8341   1.495   2.679   7.251
 2417SOL    HW2 8342   1.647   2.688   7.191
 2418SOL     OW 8343   1.360   2.724   6.631
 2418SOL    HW1 8344   1.285   2.724   6.565
 2418SOL    HW2 8345   1.397   2.632   6.640
 2419SOL     OW 8346   1.209   2.387   5.861
 2419SOL    HW1 8347   1.222   2.303   5.915
 2419SOL    HW2 8348   1.180   2.461   5.921
 2420SOL     OW 8349   0.307   2.075   6.817
 2420SOL    HW1 8350   0.284   2.112   6.907
 2420SOL    HW2 8351   0.277   1.980   6.811
 2421SOL     OW 8352   0.037   3.172   6.868
 2421SOL    HW1 8353   0.090   3.123   6.936
 2421SOL    HW2 8354   0.059   3.270   6.873
 2422SOL     OW 8355   0.732   2.496   6.650
 2422SOL    HW1 8356   0.791   2.470   6.574
 2422SOL    HW2 8357   0.704   2.592   6.639
 2423SOL     OW 8358   0.307   1.925   6.204
 2423SOL    HW1 8359   0.296   2.019   6.237
 2423SOL    HW2 8360   0.302   1.862   6.281
 2424SOL     OW 8361   1.622   2.229   5.960
 2424SOL    HW1 8362   1.624   2.153   6.024
 2424SOL    HW2 8363   1.574   2.306   6.000
 2425SOL     OW 8364   1.023   2.628   6.552
 2425SOL    HW1 8365   1.038   2.649   6.648
 2425SOL    HW2 8366   0.993   2.533   6.543
 2426SOL     OW 8367   1.859   3.380   7.191
 2426SOL    HW1 8368   1.873   3.407   7.096
 2426SOL    HW2 8369   1.942   3.402   7.244
 2427SOL     OW 8370   1.540   2.136   5.711
 2427SOL    HW1 8371   1.479   2.061   5.734
 2427SOL    HW2 8372   1.562   2.188   5.794
 2428SOL     OW 8373   1.303   2.700   5.628
 2428SOL    HW1 8374   1.337   2.607   5.643
 2428SOL    HW2 8375   1.321   2.727   5.533
 2429SOL     OW 8376   1.068   3.195   6.435
 2429SOL    HW1 8377   1.075   3.111   6.380
 2429SOL    HW2 8378   1.130   3.264   6.399
 2430SOL     OW 8379   0.319   2.672   6.535
 2430SOL    HW1 8380   0.412   2.708   6.540
 2430SOL    HW2 8381   0.313   2.587   6.587
 2431SOL     OW 8382   0.339   2.371   6.592
 2431SOL    HW1 8383   0.287   2.288   6.575
 2431SOL    HW2 8384   0.416   2.376   6.528
 2432SOL     OW 8385   1.160   2.069   7.063
 2432SOL    HW1 8386   1.160   2.133   7.140
 2432SOL    HW2 8387   1.188   2.117   6.980
 2433SOL     OW 8388   0.008   3.188   5.786
 2433SOL    HW1 8389  -0.085   3.209   5.755
 2433SOL    HW2 8390   0.018   3.089   5.799
 2434SOL     OW 8391   0.088   3.663   6.513
 2434SOL    HW1 8392   0.046   3.577   6.486
 2434SOL    HW2 8393   0.182   3.666   6.479
 2435SOL     OW 8394   0.504   3.430   6.496
 2435SOL    HW1 8395   0.570   3.504   6.505
 2435SOL    HW2 8396   0.548   3.351   6.454
 2436SOL     OW 8397   1.002   2.658   6.824
 2436SOL    HW1 8398   1.043   2.626   6.910
 2436SOL    HW2 8399   0.906   2.631   6.821
 2437SOL     OW 8400   0.040   2.406   6.700
 2437SOL    HW1 8401   0.125   2.373   6.659
 2437SOL    HW2 8402   0.053   2.421   6.798
 2438SOL     OW 8403   0.815   2.434   5.911
 2438SOL    HW1 8404   0.822   2.345   5.865
 2438SOL    HW2 8405   0.721   2.468   5.903
 2439SOL     OW 8406   1.657   2.466   6.792
 2439SOL    HW1 8407   1.619   2.397   6.854
 2439SOL    HW2 8408   1.739   2.430   6.748
 2440SOL     OW 8409   0.252   3.426   7.330
 2440SOL    HW1 8410   0.222   3.483   7.406
 2440SOL    HW2 8411   0.245   3.329   7.356
 2441SOL     OW 8412   0.671   2.326   6.855
 2441SOL    HW1 8413   0.637   2.237   6.825
 2441SOL    HW2 8414   0.697   2.380   6.775
 2442SOL     OW 8415   0.930   3.540   7.051
 2442SOL    HW1 8416   0.906   3.522   6.956
 2442SOL    HW2 8417   0.960   3.634   7.061
 2443SOL     OW 8418   0.473   2.362   5.777
 2443SOL    HW1 8419   0.534   2.442   5.781
 2443SOL    HW2 8420   0.378   2.393   5.784
 2444SOL     OW 8421   0.159   2.999   7.052
 2444SOL    HW1 8422   0.181   2.938   7.128
 2444SOL    HW2 8423   0.169   2.950   6.966
 2445SOL     OW 8424   1.347   2.921   6.820
 2445SOL    HW1 8425   1.371   2.858   6.746
 2445SOL    HW2 8426   1.257   2.961   6.802
 2446SOL     OW 8427   1.302   2.717   5.895
 2446SOL    HW1 8428   1.216   2.686   5.937
 2446SOL    HW2 8429   1.298   2.703   5.796
 2447SOL     OW 8430   1.759   3.609   6.740
 2447SOL    HW1 8431   1.820   3.639   6.667
 2447SOL    HW2 8432   1.721   3.520   6.718
 2448SOL     OW 8433   1.252   3.593   6.714
 2448SOL    HW1 8434   1.336   3.598   6.660
 2448SOL    HW2 8435   1.229   3.497   6.732
 2449SOL     OW 8436   0.083   3.120   6.608
 2449SOL    HW1 8437   0.078   3.119   6.708
 2449SOL    HW2 8438   0.000   3.079   6.570
 2450SOL     OW 8439   1.726   1.997   6.109
 2450SOL    HW1 8440   1.799   1.980   6.042
 2450SOL    HW2 8441   1.695   1.910   6.147
 2451SOL     OW 8442   1.388   3.435   6.063
 2451SOL    HW1 8443   1.455   3.447   5.989
 2451SOL    HW2 8444   1.348   3.524   6.086
 2452SOL     OW 8445   1.280   2.789   6.258
 2452SOL    HW1 8446   1.340   2.708   6.260
 2452SOL    HW2 8447   1.320   2.858   6.198
 2453SOL     OW 8448   0.830   3.135   7.008
 2453SOL    HW1 8449   0.825   3.168   7.103
 2453SOL    HW2 8450   0.744   3.154   6.962
 2454SOL     OW 8451   0.672   3.478   5.740
 2454SOL    HW1 8452   0.681   3.488   5.641
 2454SOL    HW2 8453   0.632   3.389   5.761
 2455SOL     OW 8454   1.650   3.582   6.980
 2455SOL    HW1 8455   1.703   3.592   6.896
 2455SOL    HW2 8456   1.623   3.672   7.014
 2456SOL     OW 8457   1.841   2.037   6.549
 2456SOL    HW1 8458   1.880   1.952   6.513
 2456SOL    HW2 8459   1.743   2.039   6.530
 2457SOL     OW 8460   0.263   2.188   6.306
 2457SOL    HW1 8461   0.184   2.239   6.272
 2457SOL    HW2 8462   0.254   2.173   6.404
 2458SOL     OW 8463   1.194   3.474   5.617
 2458SOL    HW1 8464   1.200   3.381   5.654
 2458SOL    HW2 8465   1.135   3.474   5.537
 2459SOL     OW 8466   0.822   2.864   6.958
 2459SOL    HW1 8467   0.862   2.863   6.866
 2459SOL    HW2 8468   0.832   2.956   6.998
 2460SOL     OW 8469   0.916   2.772   5.877
 2460SOL    HW1 8470   0.979   2.810   5.809
 2460SOL    HW2 8471   0.956   2.689   5.916
 2461SOL     OW 8472   1.504   3.469   5.630
 2461SOL    HW1 8473   1.412   3.506   5.637
 2461SOL    HW2 8474   1.542   3.489   5.540
 2462SOL     OW 8475   0.372   3.150   7.076
 2462SOL    HW1 8476   0.359   3.243   7.042
 2462SOL    HW2 8477   0.288   3.098   7.063
 2463SOL     OW 8478   1.614   3.154   6.875
 2463SOL    HW1 8479   1.674   3.157   6.955
 2463SOL    HW2 8480   1.539   3.218   6.888
 2464SOL     OW 8481   1.039   2.960   6.282
 2464SOL    HW1 8482   0.969   2.913   6.336
 2464SOL    HW2 8483   1.098   2.892   6.239
 2465SOL     OW 8484   1.014   2.098   6.557
 2465SOL    HW1 8485   1.006   2.062   6.464
 2465SOL    HW2 8486   1.012   2.022   6.622
 2466SOL     OW 8487   0.590   3.349   6.077
 2466SOL    HW1 8488   0.632   3.291   6.007
 2466SOL    HW2 8489   0.546   3.428   6.033
 2467SOL     OW 8490   1.709   2.247   6.967
 2467SOL    HW1 8491   1.782   2.316   6.971
 2467SOL    HW2 8492   1.737   2.172   6.908
 2468SOL     OW 8493   0.255   3.210   5.876
 2468SOL    HW1 8494   0.159   3.211   5.849
 2468SOL    HW2 8495   0.267   3.263   5.960
 2469SOL     OW 8496   0.105   2.875   7.312
 2469SOL    HW1 8497   0.028   2.842   7.366
 2469SOL    HW2 8498   0.190   2.845   7.354
 2470SOL     OW 8499   0.672   2.065   7.075
 2470SOL    HW1 8500   0.762   2.049   7.035
 2470SOL    HW2 8501   0.680   2.070   7.174
 2471SOL     OW 8502   0.075   2.207   5.619
 2471SOL    HW1 8503  -0.017   2.179   5.590
 2471SOL    HW2 8504   0.106   2.284   5.563
 2472SOL     OW 8505   1.440   2.718   6.984
 2472SOL    HW1 8506   1.383   2.770   6.921
 2472SOL    HW2 8507   1.536   2.730   6.960
 2473SOL     OW 8508   0.072   2.028   5.904
 2473SOL    HW1 8509   0.055   2.111   5.850
 2473SOL    HW2 8510   0.162   1.991   5.882
 2474SOL     OW 8511   1.183   3.197   5.705
 2474SOL    HW1 8512   1.084   3.186   5.707
 2474SOL    HW2 8513   1.217   3.212   5.798
 2475SOL     OW 8514   0.613   2.704   7.017
 2475SOL    HW1 8515   0.669   2.785   7.000
 2475SOL    HW2 8516   0.672   2.624   7.020
 2476SOL     OW 8517   1.493   3.629   6.545
 2476SOL    HW1 8518   1.526   3.693   6.476
 2476SOL    HW2 8519   1.559   3.623   6.620
 2477SOL     OW 8520   0.716   2.427   7.294
 2477SOL    HW1 8521   0.735   2.492   7.368
 2477SOL    HW2 8522   0.776   2.347   7.303
 2478SOL     OW 8523   0.390   3.603   7.146
 2478SOL    HW1 8524   0.299   3.644   7.144
 2478SOL    HW2 8525   0.383   3.509   7.178
 2479SOL     OW 8526   1.674   2.745   6.840
 2479SOL    HW1 8527   1.647   2.656   6.803
 2479SOL    HW2 8528   1.675   2.813   6.767
 2480SOL     OW 8529   1.225   2.187   6.035
 2480SOL    HW1 8530   1.290   2.113   6.024
 2480SOL    HW2 8531   1.245   2.237   6.119
 2481SOL     OW 8532   0.594   2.607   6.238
 2481SOL    HW1 8533   0.644   2.692   6.219
 2481SOL    HW2 8534   0.506   2.609   6.190
 2482SOL     OW 8535   1.730   2.796   7.103
 2482SOL    HW1 8536   1.768   2.887   7.118
 2482SOL    HW2 8537   1.722   2.779   7.004
 2483SOL     OW 8538   0.859   3.236   5.602
 2483SOL    HW1 8539   0.813   3.251   5.690
 2483SOL    HW2 8540   0.903   3.321   5.572
 2484SOL     OW 8541   0.661   3.652   6.539
 2484SOL    HW1 8542   0.615   3.740   6.526
 2484SOL    HW2 8543   0.760   3.664   6.532
 2485SOL     OW 8544   0.859   2.818   6.447
 2485SOL    HW1 8545   0.913   2.749   6.495
 2485SOL    HW2 8546   0.827   2.887   6.513
 2486SOL     OW 8547   1.083   2.846   5.673
 2486SOL    HW1 8548   1.060   2.899   5.591
 2486SOL    HW2 8549   1.164   2.790   5.654
 2487SOL     OW 8550   1.861   3.431   6.437
 2487SOL    HW1 8551   1.790   3.419   6.367
 2487SOL    HW2 8552   1.862   3.352   6.497
 2488SOL     OW 8553   0.079   3.102   6.239
 2488SOL    HW1 8554   0.078   3.055   6.327
 2488SOL    HW2 8555   0.161   3.074   6.188
 2489SOL     OW 8556   0.672   3.253   7.210
 2489SOL    HW1 8557   0.594   3.203   7.248
 2489SOL    HW2 8558   0.669   3.348   7.241
 2490SOL     OW 8559   1.824   2.054   6.813
 2490SOL    HW1 8560   1.820   1.964   6.857
 2490SOL    HW2 8561   1.827   2.043   6.714
 2491SOL     OW 8562   0.428   2.286   6.106
 2491SOL    HW1 8563   0.458   2.214   6.044
 2491SOL    HW2 8564   0.389   2.246   6.189
 2492SOL     OW 8565   1.705   3.349   6.690
 2492SOL    HW1 8566   1.612   3.324   6.663
 2492SOL    HW2 8567   1.731   3.299   6.772
 2493SOL     OW 8568   0.317   2.409   6.866
 2493SOL    HW1 8569   0.355   2.350   6.938
 2493SOL    HW2 8570   0.357   2.383   6.778
 2494SOL     OW 8571   0.812   3.448   6.273
 2494SOL    HW1 8572   0.844   3.458   6.179
 2494SOL    HW2 8573   0.733   3.386   6.275
 2495SOL     OW 8574   1.424   2.076   6.698
 2495SOL    HW1 8575   1.476   2.011   6.753
 2495SOL    HW2 8576   1.375   2.139   6.759
 2496SOL     OW 8577   1.001   1.896   6.740
 2496SOL    HW1 8578   0.938   1.824   6.709
 2496SOL    HW2 8579   1.094   1.860   6.740
 2497SOL     OW 8580   0.770   3.192   5.887
 2497SOL    HW1 8581   0.724   3.105   5.904
 2497SOL    HW2 8582   0.861   3.189   5.928
 2498SOL     OW 8583   0.618   3.429   6.870
 2498SOL    HW1 8584   0.613   3.511   6.927
 2498SOL    HW2 8585   0.707   3.426   6.825
 2499SOL     OW 8586   1.352   1.914   5.754
 2499SOL    HW1 8587   1.387   1.873   5.670
 2499SOL    HW2 8588   1.262   1.876   5.774
 2500SOL     OW 8589   1.300   2.315   6.277
 2500SOL    HW1 8590   1.241   2.395   6.281
 2500SOL    HW2 8591   1.315   2.280   6.370
 2501SOL     OW 8592   1.593   2.083   6.468
 2501SOL    HW1 8593   1.509   2.082   6.522
 2501SOL    HW2 8594   1.595   2.166   6.412
 2502SOL     OW 8595   0.039   2.939   5.886
 2502SOL    HW1 8596   0.138   2.928   5.877
 2502SOL    HW2 8597  -0.001   2.853   5.918
 2503SOL     OW 8598   0.875   3.508   5.923
 2503SOL    HW1 8599   0.798   3.473   5.869
 2503SOL    HW2 8600   0.843   3.579   5.985
 2504SOL     OW 8601   0.230   4.352   0.113
 2504SOL    HW1 8602   0.137   4.350   0.150
 2504SOL    HW2 8603   0.231   4.313   0.021
 2505SOL     OW 8604   0.225   3.999   0.996
 2505SOL    HW1 8605   0.260   3.982   1.088
 2505SOL    HW2 8606   0.137   3.954   0.984
 2506SOL     OW 8607   0.019   4.092   0.647
 2506SOL    HW1 8608  -0.063   4.135   0.686
 2506SOL    HW2 8609  -0.009   4.019   0.584
 2507SOL     OW 8610   0.569   4.999   1.165
 2507SOL    HW1 8611   0.476   4.992   1.128
 2507SOL    HW2 8612   0.580   5.088   1.209
 2508SOL     OW 8613   1.555   5.235   0.703
 2508SOL    HW1 8614   1.498   5.219   0.784
 2508SOL    HW2 8615   1.496   5.245   0.623
 2509SOL     OW 8616   1.135   4.427   0.717
 2509SOL    HW1 8617   1.192   4.505   0.692
 2509SOL    HW2 8618   1.075   4.453   0.793
 2510SOL     OW 8619   1.755   4.331   0.231
 2510SOL    HW1 8620   1.743   4.318   0.132
 2510SOL    HW2 8621   1.725   4.250   0.280
 2511SOL     OW 8622   0.768   4.868   1.023
 2511SOL    HW1 8623   0.690   4.885   1.083
 2511SOL    HW2 8624   0.802   4.955   0.987
 2512SOL     OW 8625   0.850   4.522   1.823
 2512SOL    HW1 8626   0.846   4.598   1.888
 2512SOL    HW2 8627   0.872   4.558   1.732
 2513SOL     OW 8628   0.685   4.736   0.665
 2513SOL    HW1 8629   0.754   4.720   0.735
 2513SOL    HW2 8630   0.612   4.793   0.703
 2514SOL     OW 8631   0.686   4.885   1.803
 2514SOL    HW1 8632   0.746   4.964   1.817
 2514SOL    HW2 8633   0.600   4.916   1.762
 2515SOL     OW 8634   0.335   5.159   1.061
 2515SOL    HW1 8635   0.257   5.128   1.008
 2515SOL    HW2 8636   0.393   5.217   1.004
 2516SOL     OW 8637   1.460   5.229   1.339
 2516SOL    HW1 8638   1.484   5.323   1.365
 2516SOL    HW2 8639   1.444   5.175   1.421
 2517SOL     OW 8640   0.438   4.116   1.499
 2517SOL    HW1 8641   0.520   4.060   1.508
 2517SOL    HW2 8642   0.357   4.058   1.503
 2518SOL     OW 8643   1.603   4.171   0.737
 2518SOL    HW1 8644   1.529   4.217   0.687
 2518SOL    HW2 8645   1.654   4.239   0.790
 2519SOL     OW 8646   0.231   5.437   0.483
 2519SOL    HW1 8647   0.265   5.514   0.537
 2519SOL    HW2 8648   0.275   5.437   0.393
 2520SOL     OW 8649   1.127   5.065   1.690
 2520SOL    HW1 8650   1.174   5.065   1.778
 2520SOL    HW2 8651   1.079   4.978   1.679
 2521SOL     OW 8652   0.230   5.158   0.538
 2521SOL    HW1 8653   0.204   5.254   0.538
 2521SOL    HW2 8654   0.159   5.104   0.583
 2522SOL     OW 8655   0.240   4.815   0.886
 2522SOL    HW1 8656   0.254   4.731   0.938
 2522SOL    HW2 8657   0.185   4.879   0.941
 2523SOL     OW 8658   0.620   5.510   1.439
 2523SOL    HW1 8659   0.528   5.493   1.474
 2523SOL    HW2 8660   0.648   5.602   1.465
 2524SOL     OW 8661   0.606   4.688   0.123
 2524SOL    HW1 8662   0.613   4.772   0.069
 2524SOL    HW2 8663   0.652   4.701   0.211
 2525SOL     OW 8664   1.594   3.838   1.480
 2525SOL    HW1 8665   1.576   3.905   1.408
 2525SOL    HW2 8666   1.591   3.884   1.569
 2526SOL     OW 8667   0.122   4.367   0.563
 2526SOL    HW1 8668   0.077   4.279   0.580
 2526SOL    HW2 8669   0.121   4.421   0.647
 2527SOL     OW 8670   1.842   5.491   0.359
 2527SOL    HW1 8671   1.896   5.462   0.439
 2527SOL    HW2 8672   1.872   5.581   0.330
 2528SOL     OW 8673   0.027   5.320   0.117
 2528SOL    HW1 8674   0.008   5.224   0.138
 2528SOL    HW2 8675  -0.006   5.378   0.192
 2529SOL     OW 8676   1.689   4.646   0.612
 2529SOL    HW1 8677   1.784   4.617   0.620
 2529SOL    HW2 8678   1.681   4.711   0.537
 2530SOL     OW 8679   1.641   4.832   0.432
 2530SOL    HW1 8680   1.727   4.834   0.380
 2530SOL    HW2 8681   1.655   4.879   0.520
 2531SOL     OW 8682   0.113   4.461   1.597
 2531SOL    HW1 8683   0.201   4.448   1.642
 2531SOL    HW2 8684   0.100   4.558   1.575
 2532SOL     OW 8685   0.613   5.089   0.726
 2532SOL    HW1 8686   0.564   5.002   0.735
 2532SOL    HW2 8687   0.590   5.132   0.639
 2533SOL     OW 8688   1.293   4.952   1.423
 2533SOL    HW1 8689   1.330   4.879   1.365
 2533SOL    HW2 8690   1.345   4.957   1.508
 2534SOL     OW 8691   0.809   3.728   0.502
 2534SOL    HW1 8692   0.849   3.819   0.493
 2534SOL    HW2 8693   0.709   3.736   0.508
 2535SOL     OW 8694   0.197   4.700   1.264
 2535SOL    HW1 8695   0.286   4.655   1.250
 2535SOL    HW2 8696   0.124   4.635   1.245
 2536SOL     OW 8697   1.525   4.723   0.190
 2536SOL    HW1 8698   1.462   4.647   0.203
 2536SOL    HW2 8699   1.573   4.741   0.276
 2537SOL     OW 8700   1.187   5.516   1.616
 2537SOL    HW1 8701   1.211   5.576   1.540
 2537SOL    HW2 8702   1.194   5.421   1.586
 2538SOL     OW 8703   0.317   3.975   1.801
 2538SOL    HW1 8704   0.388   4.046   1.807
 2538SOL    HW2 8705   0.229   4.014   1.829
 2539SOL     OW 8706   1.466   5.141   0.953
 2539SOL    HW1 8707   1.407   5.147   1.033
 2539SOL    HW2 8708   1.451   5.053   0.907
 2540SOL     OW 8709   1.667   5.438   0.572
 2540SOL    HW1 8710   1.626   5.415   0.484
 2540SOL    HW2 8711   1.649   5.364   0.637
 2541SOL     OW 8712   0.598   4.453   0.270
 2541SOL    HW1 8713   0.622   4.522   0.202
 2541SOL    HW2 8714   0.520   4.486   0.324
 2542SOL     OW 8715   1.281   4.069   0.944
 2542SOL    HW1 8716   1.195   4.019   0.931
 2542SOL    HW2 8717   1.343   4.015   1.000
 2543SOL     OW 8718   1.576   5.386   0.307
 2543SOL    HW1 8719   1.665   5.432   0.310
 2543SOL    HW2 8720   1.555   5.362   0.212
 2544SOL     OW 8721   0.807   4.329   1.465
 2544SOL    HW1 8722   0.760   4.326   1.554
 2544SOL    HW2 8723   0.756   4.274   1.399
 2545SOL     OW 8724   1.394   4.193   1.674
 2545SOL    HW1 8725   1.374   4.236   1.762
 2545SOL    HW2 8726   1.472   4.131   1.683
 2546SOL     OW 8727   0.973   4.614   1.572
 2546SOL    HW1 8728   1.019   4.530   1.543
 2546SOL    HW2 8729   0.917   4.648   1.497
 2547SOL     OW 8730   0.991   4.134   1.242
 2547SOL    HW1 8731   0.914   4.168   1.296
 2547SOL    HW2 8732   0.957   4.083   1.163
 2548SOL     OW 8733   1.041   4.425   0.429
 2548SOL    HW1 8734   1.067   4.421   0.525
 2548SOL    HW2 8735   0.956   4.374   0.415
 2549SOL     OW 8736   0.076   4.535   0.789
 2549SOL    HW1 8737   0.175   4.523   0.798
 2549SOL    HW2 8738   0.052   4.630   0.810
 2550SOL     OW 8739   0.130   5.545   1.571
 2550SOL    HW1 8740   0.120   5.530   1.670
 2550SOL    HW2 8741   0.044   5.581   1.535
 2551SOL     OW 8742   0.865   4.072   0.195
 2551SOL    HW1 8743   0.924   4.135   0.146
 2551SOL    HW2 8744   0.884   3.978   0.166
 2552SOL     OW 8745   1.719   4.309   1.831
 2552SOL    HW1 8746   1.693   4.398   1.795
 2552SOL    HW2 8747   1.717   4.241   1.758
 2553SOL     OW 8748   1.362   4.868   0.545
 2553SOL    HW1 8749   1.445   4.839   0.497
 2553SOL    HW2 8750   1.313   4.935   0.489
 2554SOL     OW 8751   0.550   3.920   0.885
 2554SOL    HW1 8752   0.545   3.915   0.985
 2554SOL    HW2 8753   0.552   4.016   0.856
 2555SOL     OW 8754   1.008   5.180   0.477
 2555SOL    HW1 8755   0.962   5.252   0.425
 2555SOL    HW2 8756   1.004   5.200   0.575
 2556SOL     OW 8757   0.351   5.525   0.853
 2556SOL    HW1 8758   0.401   5.439   0.859
 2556SOL    HW2 8759   0.416   5.602   0.850
 2557SOL     OW 8760   1.795   4.790   0.873
 2557SOL    HW1 8761   1.733   4.775   0.797
 2557SOL    HW2 8762   1.743   4.801   0.958
 2558SOL     OW 8763   1.227   5.274   1.506
 2558SOL    HW1 8764   1.233   5.197   1.570
 2558SOL    HW2 8765   1.175   5.248   1.426
 2559SOL     OW 8766   0.321   4.667   0.242
 2559SOL    HW1 8767   0.403   4.706   0.200
 2559SOL    HW2 8768   0.294   4.585   0.193
 2560SOL     OW 8769   1.458   4.459   0.728
 2560SOL    HW1 8770   1.453   4.394   0.803
 2560SOL    HW2 8771   1.538   4.518   0.741
 2561SOL     OW 8772   0.461   4.990   1.727
 2561SOL    HW1 8773   0.411   4.991   1.641
 2561SOL    HW2 8774   0.398   4.972   1.803
 2562SOL     OW 8775   1.111   5.500   0.237
 2562SOL    HW1 8776   1.051   5.438   0.287
 2562SOL    HW2 8777   1.142   5.456   0.152
 2563SOL     OW 8778   0.202   4.009   1.498
 2563SOL    HW1 8779   0.122   4.069   1.485
 2563SOL    HW2 8780   0.192   3.960   1.584
 2564SOL     OW 8781   1.632   5.101   0.081
 2564SOL    HW1 8782   1.600   5.195   0.071
 2564SOL    HW2 8783   1.556   5.038   0.069
 2565SOL     OW 8784   0.464   5.467   0.323
 2565SOL    HW1 8785   0.497   5.506   0.409
 2565SOL    HW2 8786   0.540   5.460   0.258
 2566SOL     OW 8787   1.400   3.831   0.426
 2566SOL    HW1 8788   1.376   3.794   0.336
 2566SOL    HW2 8789   1.499   3.847   0.430
 2567SOL     OW 8790   0.249   5.509   1.241
 2567SOL    HW1 8791   0.306   5.444   1.291
 2567SOL    HW2 8792   0.233   5.476   1.148
 2568SOL     OW 8793   0.940   5.422   0.904
 2568SOL    HW1 8794   1.020   5.365   0.925
 2568SOL    HW2 8795   0.891   5.382   0.827
 2569SOL     OW 8796   0.382   4.424   0.480
 2569SOL    HW1 8797   0.427   4.334   0.477
 2569SOL    HW2 8798   0.288   4.413   0.513
 2570SOL     OW 8799   1.547   3.946   1.729
 2570SOL    HW1 8800   1.542   3.983   1.821
 2570SOL    HW2 8801   1.475   3.877   1.717
 2571SOL     OW 8802   0.614   3.846   0.117
 2571SOL    HW1 8803   0.712   3.824   0.124
 2571SOL    HW2 8804   0.583   3.829   0.024
 2572SOL     OW 8805   0.781   3.988   1.749
 2572SOL    HW1 8806   0.848   3.927   1.792
 2572SOL    HW2 8807   0.708   4.007   1.814
 2573SOL     OW 8808   1.351   4.314   1.433
 2573SOL    HW1 8809   1.379   4.271   1.518
 2573SOL    HW2 8810   1.376   4.410   1.434
 2574SOL     OW 8811   0.803   5.126   0.924
 2574SOL    HW1 8812   0.893   5.140   0.882
 2574SOL    HW2 8813   0.732   5.128   0.853
 2575SOL     OW 8814   0.922   4.227   0.899
 2575SOL    HW1 8815   0.897   4.218   0.803
 2575SOL    HW2 8816   0.970   4.145   0.930
 2576SOL     OW 8817   0.539   3.788   0.512
 2576SOL    HW1 8818   0.458   3.789   0.570
 2576SOL    HW2 8819   0.542   3.871   0.457
 2577SOL     OW 8820   1.434   4.912   0.041
 2577SOL    HW1 8821   1.466   4.836   0.098
 2577SOL    HW2 8822   1.342   4.939   0.071
 2578SOL     OW 8823   0.297   3.759   0.171
 2578SOL    HW1 8824   0.346   3.843   0.150
 2578SOL    HW2 8825   0.359   3.694   0.216
 2579SOL     OW 8826   0.935   3.960   0.480
 2579SOL    HW1 8827   0.887   4.001   0.402
 2579SOL    HW2 8828   1.034   3.958   0.461
 2580SOL     OW 8829   1.076   4.407   1.464
 2580SOL    HW1 8830   0.996   4.346   1.467
 2580SOL    HW2 8831   1.157   4.354   1.440
 2581SOL     OW 8832   1.227   5.294   0.793
 2581SOL    HW1 8833   1.248   5.368   0.728
 2581SOL    HW2 8834   1.295   5.294   0.866
 2582SOL     OW 8835   0.459   4.876   0.741
 2582SOL    HW1 8836   0.388   4.849   0.806
 2582SOL    HW2 8837   0.433   4.848   0.648
 2583SOL     OW 8838   1.271   5.521   0.591
 2583SOL    HW1 8839   1.315   5.585   0.527
 2583SOL    HW2 8840   1.221   5.573   0.661
 2584SOL     OW 8841   1.032   4.273   0.016
 2584SOL    HW1 8842   0.991   4.355  -0.023
 2584SOL    HW2 8843   1.096   4.299   0.089
 2585SOL     OW 8844   0.078   4.280   1.386
 2585SOL    HW1 8845   0.170   4.279   1.345
 2585SOL    HW2 8846   0.072   4.354   1.453
 2586SOL     OW 8847   0.561   3.946   1.147
 2586SOL    HW1 8848   0.599   3.862   1.184
 2586SOL    HW2 8849   0.473   3.965   1.191
 2587SOL     OW 8850   0.866   4.178   0.642
 2587SOL    HW1 8851   0.834   4.250   0.580
 2587SOL    HW2 8852   0.890   4.097   0.589
 2588SOL     OW 8853   1.017   3.763   0.753
 2588SOL    HW1 8854   0.945   3.768   0.684
 2588SOL    HW2 8855   0.993   3.694   0.822
 2589SOL     OW 8856   1.429   4.897   0.867
 2589SOL    HW1 8857   1.374   4.813   0.860
 2589SOL    HW2 8858   1.455   4.926   0.775
 2590SOL     OW 8859   1.466   4.314   0.992
 2590SOL    HW1 8860   1.436   4.219   0.999
 2590SOL    HW2 8861   1.539   4.330   1.058
 2591SOL     OW 8862   1.857   4.557   0.377
 2591SOL    HW1 8863   1.899   4.493   0.441
 2591SOL    HW2 8864   1.819   4.506   0.299
 2592SOL     OW 8865   0.488   5.109   0.174
 2592SOL    HW1 8866   0.401   5.094   0.221
 2592SOL    HW2 8867   0.471   5.135   0.079
 2593SOL     OW 8868   1.664   5.004   0.657
 2593SOL    HW1 8869   1.763   5.012   0.671
 2593SOL    HW2 8870   1.619   5.088   0.688
 2594SOL     OW 8871   1.390   4.299   0.078
 2594SOL    HW1 8872   1.336   4.278   0.159
 2594SOL    HW2 8873   1.481   4.258   0.087
 2595SOL     OW 8874   0.527   3.980   0.328
 2595SOL    HW1 8875   0.554   3.921   0.253
 2595SOL    HW2 8876   0.527   4.075   0.297
 2596SOL     OW 8877   1.754   4.947   1.588
 2596SOL    HW1 8878   1.845   4.908   1.575
 2596SOL    HW2 8879   1.762   5.043   1.612
 2597SOL     OW 8880   1.064   5.071   1.340
 2597SOL    HW1 8881   0.984   5.048   1.395
 2597SOL    HW2 8882   1.147   5.045   1.389
 2598SOL     OW 8883   1.592   5.353   1.625
 2598SOL    HW1 8884   1.619   5.387   1.535
 2598SOL    HW2 8885   1.671   5.315   1.671
 2599SOL     OW 8886   1.111   4.919   1.100
 2599SOL    HW1 8887   1.071   4.963   1.181
[truncated: 1,499,072 more chars]
