# Supplementary material for: Redox Potentials of Disulfide Bonds in LOXL2 Studied by Nonequilibrium Alchemical Simulation
Source: Front Chem. 2021 Dec 14;9:797036. doi: 10.3389/fchem.2021.797036 (PMC8713139; doi:10.3389/fchem.2021.797036)
Supplement: Supplementary file 2 [file DataSheet2.ZIP › Raw Date for Redox potential LOXL2-797036/Input files/732x746/salted.gro]

Good ROcking Metal Altar for Chronical Sinners in water
42196
  547ALA      N    1   6.263   4.258   4.243
  547ALA     H1    2   6.324   4.335   4.223
  547ALA     H2    3   6.246   4.254   4.341
  547ALA     H3    4   6.305   4.173   4.213
  547ALA     CA    5   6.136   4.277   4.173
  547ALA     HA    6   6.097   4.363   4.205
  547ALA     CB    7   6.157   4.286   4.020
  547ALA    HB1    8   6.069   4.299   3.975
  547ALA    HB2    9   6.217   4.363   3.999
  547ALA    HB3   10   6.199   4.201   3.988
  547ALA      C   11   6.047   4.159   4.206
  547ALA      O   12   6.099   4.051   4.239
  548PRO      N   13   5.914   4.177   4.197
  548PRO     CD   14   5.844   4.302   4.165
  548PRO    HD1   15   5.874   4.338   4.076
  548PRO    HD2   16   5.860   4.371   4.236
  548PRO     CA   17   5.821   4.067   4.224
  548PRO     HA   18   5.851   4.010   4.302
  548PRO     CB   19   5.688   4.138   4.248
  548PRO    HB1   20   5.611   4.081   4.219
  548PRO    HB2   21   5.677   4.162   4.345
  548PRO     CG   22   5.701   4.263   4.161
  548PRO    HG1   23   5.673   4.243   4.067
  548PRO    HG2   24   5.644   4.337   4.197
  548PRO      C   25   5.813   3.977   4.102
  548PRO      O   26   5.860   4.011   3.995
  549ASP      N   27   5.751   3.860   4.119
  549ASP     HN   28   5.722   3.832   4.210
  549ASP     CA   29   5.727   3.773   4.004
  549ASP     HA   30   5.720   3.832   3.924
  549ASP     CB   31   5.844   3.676   3.981
  549ASP    HB1   32   5.924   3.728   3.952
  549ASP    HB2   33   5.864   3.629   4.067
  549ASP     CG   34   5.815   3.569   3.874
  549ASP    OD1   35   5.716   3.582   3.795
  549ASP    OD2   36   5.889   3.469   3.874
  549ASP      C   37   5.597   3.698   4.026
  549ASP      O   38   5.594   3.602   4.104
  550LEU      N   39   5.492   3.741   3.955
  550LEU     HN   40   5.506   3.817   3.892
  550LEU     CA   41   5.359   3.682   3.964
  550LEU     HA   42   5.350   3.655   4.060
  550LEU     CB   43   5.252   3.783   3.923
  550LEU    HB1   44   5.268   3.807   3.827
  550LEU    HB2   45   5.163   3.740   3.933
  550LEU     CG   46   5.248   3.914   4.003
  550LEU     HG   47   5.329   3.971   3.986
  550LEU    CD1   48   5.129   3.988   3.961
  550LEU   HD11   49   5.124   4.075   4.012
  550LEU   HD12   50   5.134   4.008   3.863
  550LEU   HD13   51   5.047   3.934   3.981
  550LEU    CD2   52   5.243   3.884   4.148
  550LEU   HD21   53   5.241   3.970   4.199
  550LEU   HD22   54   5.161   3.831   4.168
  550LEU   HD23   55   5.324   3.832   4.174
  550LEU      C   56   5.345   3.560   3.874
  550LEU      O   57   5.393   3.559   3.760
  551VAL      N   58   5.280   3.457   3.927
  551VAL     HN   59   5.250   3.464   4.022
  551VAL     CA   60   5.249   3.334   3.854
  551VAL     HA   61   5.266   3.356   3.758
  551VAL     CB   62   5.336   3.215   3.896
  551VAL     HB   63   5.282   3.144   3.942
  551VAL    CG1   64   5.394   3.150   3.776
  551VAL   HG11   65   5.451   3.072   3.805
  551VAL   HG12   66   5.321   3.117   3.716
  551VAL   HG13   67   5.451   3.215   3.727
  551VAL    CG2   68   5.435   3.256   3.996
  551VAL   HG21   69   5.491   3.177   4.022
  551VAL   HG22   70   5.494   3.327   3.957
  551VAL   HG23   71   5.388   3.292   4.076
  551VAL      C   72   5.106   3.298   3.885
  551VAL      O   73   5.064   3.309   4.001
  552LEU      N   74   5.034   3.249   3.786
  552LEU     HN   75   5.069   3.251   3.693
  552LEU     CA   76   4.902   3.193   3.813
  552LEU     HA   77   4.859   3.246   3.887
  552LEU     CB   78   4.815   3.206   3.687
  552LEU    HB1   79   4.832   3.299   3.653
  552LEU    HB2   80   4.851   3.139   3.623
  552LEU     CG   81   4.663   3.189   3.681
  552LEU     HG   82   4.624   3.227   3.597
  552LEU    CD1   83   4.637   3.046   3.681
  552LEU   HD11   84   4.539   3.030   3.676
  552LEU   HD12   85   4.681   3.004   3.601
  552LEU   HD13   86   4.674   3.006   3.765
  552LEU    CD2   87   4.596   3.258   3.799
  552LEU   HD21   88   4.496   3.246   3.793
  552LEU   HD22   89   4.629   3.218   3.885
  552LEU   HD23   90   4.617   3.356   3.798
  552LEU      C   91   4.919   3.047   3.855
  552LEU      O   92   5.019   2.983   3.818
  553ASN      N   93   4.826   2.994   3.937
  553ASN     HN   94   4.751   3.051   3.969
  553ASN     CA   95   4.834   2.853   3.983
  553ASN     HA   96   4.930   2.826   3.981
  553ASN     CB   97   4.785   2.837   4.126
  553ASN    HB1   98   4.830   2.906   4.182
  553ASN    HB2   99   4.686   2.851   4.128
  553ASN     CG  100   4.818   2.696   4.183
  553ASN    OD1  101   4.751   2.595   4.154
  553ASN    ND2  102   4.923   2.690   4.264
  553ASN   HD21  103   4.975   2.772   4.284
  553ASN   HD22  104   4.950   2.602   4.304
  553ASN      C  105   4.749   2.769   3.887
  553ASN      O  106   4.626   2.763   3.900
  554ALA      N  107   4.817   2.703   3.792
  554ALA     HN  108   4.917   2.703   3.794
  554ALA     CA  109   4.749   2.631   3.684
  554ALA     HA  110   4.682   2.696   3.646
  554ALA     CB  111   4.852   2.591   3.578
  554ALA    HB1  112   4.806   2.542   3.504
  554ALA    HB2  113   4.896   2.673   3.542
  554ALA    HB3  114   4.921   2.532   3.620
  554ALA      C  115   4.673   2.509   3.736
  554ALA      O  116   4.557   2.484   3.695
  555GLU      N  117   4.734   2.431   3.827
  555GLU     HN  118   4.827   2.451   3.858
  555GLU     CA  119   4.662   2.315   3.880
  555GLU     HA  120   4.655   2.252   3.802
  555GLU     CB  121   4.737   2.248   3.996
  555GLU    HB1  122   4.718   2.301   4.079
  555GLU    HB2  123   4.701   2.156   4.006
  555GLU     CG  124   4.889   2.238   3.983
  555GLU    HG1  125   4.919   2.155   4.031
  555GLU    HG2  126   4.912   2.230   3.886
  555GLU     CD  127   4.964   2.360   4.043
  555GLU    OE1  128   4.971   2.464   3.972
  555GLU    OE2  129   5.013   2.351   4.160
  555GLU      C  130   4.525   2.357   3.930
  555GLU      O  131   4.427   2.281   3.917
  556MET      N  132   4.514   2.481   3.981
  556MET     HN  133   4.590   2.545   3.971
  556MET     CA  134   4.394   2.521   4.051
  556MET     HA  135   4.362   2.438   4.097
  556MET     CB  136   4.426   2.629   4.154
  556MET    HB1  137   4.490   2.592   4.220
  556MET    HB2  138   4.467   2.707   4.106
  556MET     CG  139   4.298   2.677   4.227
  556MET    HG1  140   4.298   2.776   4.218
  556MET    HG2  141   4.222   2.638   4.174
  556MET     SD  142   4.292   2.623   4.401
  556MET     CE  143   4.469   2.653   4.442
  556MET    HE1  144   4.486   2.629   4.537
  556MET    HE2  145   4.526   2.598   4.382
  556MET    HE3  146   4.490   2.750   4.428
  556MET      C  147   4.285   2.569   3.956
  556MET      O  148   4.166   2.544   3.982
  557VAL      N  149   4.319   2.638   3.846
  557VAL     HN  150   4.414   2.665   3.826
  557VAL     CA  151   4.207   2.672   3.759
  557VAL     HA  152   4.139   2.713   3.819
  557VAL     CB  153   4.240   2.775   3.650
  557VAL     HB  154   4.170   2.847   3.649
  557VAL    CG1  155   4.371   2.846   3.681
  557VAL   HG11  156   4.390   2.913   3.609
  557VAL   HG12  157   4.364   2.893   3.769
  557VAL   HG13  158   4.445   2.779   3.685
  557VAL    CG2  159   4.238   2.709   3.511
  557VAL   HG21  160   4.259   2.777   3.441
  557VAL   HG22  161   4.306   2.636   3.508
  557VAL   HG23  162   4.147   2.670   3.494
  557VAL      C  163   4.157   2.543   3.700
  557VAL      O  164   4.037   2.531   3.669
  558GLN      N  165   4.245   2.443   3.691
  558GLN     HN  166   4.341   2.461   3.713
  558GLN     CA  167   4.204   2.309   3.650
  558GLN     HA  168   4.157   2.321   3.563
  558GLN     CB  169   4.328   2.223   3.635
  558GLN    HB1  170   4.379   2.253   3.554
  558GLN    HB2  171   4.386   2.234   3.716
  558GLN     CG  172   4.302   2.077   3.619
  558GLN    HG1  173   4.378   2.025   3.658
  558GLN    HG2  174   4.217   2.054   3.666
  558GLN     CD  175   4.288   2.042   3.476
  558GLN    OE1  176   4.387   2.042   3.401
  558GLN    NE2  177   4.166   2.014   3.436
  558GLN   HE21  178   4.090   2.017   3.500
  558GLN   HE22  179   4.149   1.989   3.340
  558GLN      C  180   4.106   2.246   3.749
  558GLN      O  181   4.001   2.195   3.710
  559GLN      N  182   4.140   2.246   3.879
  559GLN     HN  183   4.224   2.291   3.909
  559GLN     CA  184   4.055   2.180   3.979
  559GLN     HA  185   4.038   2.091   3.939
  559GLN     CB  186   4.126   2.170   4.115
  559GLN    HB1  187   4.141   2.262   4.149
  559GLN    HB2  188   4.065   2.121   4.178
  559GLN     CG  189   4.260   2.097   4.116
  559GLN    HG1  190   4.243   1.999   4.118
  559GLN    HG2  191   4.310   2.121   4.032
  559GLN     CD  192   4.345   2.137   4.237
  559GLN    OE1  193   4.297   2.206   4.329
  559GLN    NE2  194   4.471   2.094   4.238
  559GLN   HE21  195   4.506   2.039   4.162
  559GLN   HE22  196   4.531   2.117   4.315
  559GLN      C  197   3.924   2.254   4.002
  559GLN      O  198   3.826   2.191   4.046
  560THR      N  199   3.919   2.387   3.977
  560THR     HN  200   3.994   2.429   3.926
  560THR     CA  201   3.808   2.470   4.023
  560THR     HA  202   3.761   2.407   4.085
  560THR     CB  203   3.857   2.598   4.092
  560THR     HB  204   3.778   2.654   4.116
  560THR    OG1  205   3.933   2.673   3.998
  560THR    HG1  206   3.966   2.757   4.041
  560THR    CG2  207   3.941   2.572   4.220
  560THR   HG21  208   3.970   2.659   4.259
  560THR   HG22  209   3.887   2.521   4.286
  560THR   HG23  210   4.022   2.518   4.196
  560THR      C  211   3.712   2.512   3.911
  560THR      O  212   3.628   2.598   3.935
  561THR      N  213   3.721   2.454   3.791
  561THR     HN  214   3.783   2.377   3.778
  561THR     CA  215   3.641   2.502   3.677
  561THR     HA  216   3.630   2.600   3.696
  561THR     CB  217   3.715   2.480   3.544
  561THR     HB  218   3.748   2.386   3.537
  561THR    OG1  219   3.835   2.558   3.537
  561THR    HG1  220   3.880   2.542   3.449
  561THR    CG2  221   3.619   2.518   3.429
  561THR   HG21  222   3.666   2.504   3.341
  561THR   HG22  223   3.538   2.460   3.432
  561THR   HG23  224   3.592   2.613   3.437
  561THR      C  225   3.506   2.430   3.671
  561THR      O  226   3.500   2.307   3.672
  562TYR      N  227   3.398   2.508   3.658
  562TYR     HN  228   3.406   2.607   3.669
  562TYR     CA  229   3.266   2.450   3.629
  562TYR     HA  230   3.284   2.368   3.575
  562TYR     CB  231   3.190   2.412   3.757
  562TYR    HB1  232   3.096   2.390   3.732
  562TYR    HB2  233   3.234   2.332   3.797
  562TYR     CG  234   3.187   2.522   3.862
  562TYR    CD1  235   3.301   2.552   3.937
  562TYR    HD1  236   3.385   2.502   3.919
  562TYR    CE1  237   3.298   2.648   4.035
  562TYR    HE1  238   3.380   2.666   4.089
  562TYR     CZ  239   3.183   2.720   4.058
  562TYR     OH  240   3.183   2.815   4.156
  562TYR     HH  241   3.093   2.859   4.161
  562TYR    CD2  242   3.071   2.594   3.887
  562TYR    HD2  243   2.988   2.574   3.834
  562TYR    CE2  244   3.068   2.693   3.986
  562TYR    HE2  245   2.984   2.744   4.005
  562TYR      C  246   3.184   2.551   3.552
  562TYR      O  247   3.218   2.669   3.546
  563LEU      N  248   3.071   2.505   3.499
  563LEU     HN  249   3.054   2.406   3.498
  563LEU     CA  250   2.970   2.594   3.441
  563LEU     HA  251   3.020   2.678   3.421
  563LEU     CB  252   2.909   2.538   3.312
  563LEU    HB1  253   2.849   2.462   3.337
  563LEU    HB2  254   2.855   2.611   3.270
  563LEU     CG  255   3.013   2.488   3.210
  563LEU     HG  256   3.048   2.399   3.240
  563LEU    CD1  257   2.952   2.466   3.076
  563LEU   HD11  258   3.022   2.434   3.012
  563LEU   HD12  259   2.879   2.398   3.083
  563LEU   HD13  260   2.913   2.552   3.042
  563LEU    CD2  261   3.129   2.586   3.199
  563LEU   HD21  262   3.195   2.552   3.133
  563LEU   HD22  263   3.095   2.675   3.169
  563LEU   HD23  264   3.173   2.595   3.288
  563LEU      C  265   2.861   2.619   3.543
  563LEU      O  266   2.826   2.531   3.622
  564GLU      N  267   2.810   2.741   3.541
  564GLU     HN  268   2.858   2.812   3.490
  564GLU     CA  269   2.687   2.777   3.610
  564GLU     HA  270   2.641   2.691   3.636
  564GLU     CB  271   2.716   2.859   3.735
  564GLU    HB1  272   2.767   2.803   3.800
  564GLU    HB2  273   2.770   2.939   3.710
  564GLU     CG  274   2.591   2.909   3.806
  564GLU    HG1  275   2.535   2.958   3.740
  564GLU    HG2  276   2.541   2.829   3.840
  564GLU     CD  277   2.623   3.001   3.924
  564GLU    OE1  278   2.528   3.039   3.997
  564GLU    OE2  279   2.742   3.037   3.944
  564GLU      C  280   2.603   2.858   3.514
  564GLU      O  281   2.656   2.947   3.448
  565ASP      N  282   2.473   2.830   3.500
  565ASP     HN  283   2.437   2.742   3.532
  565ASP     CA  284   2.384   2.927   3.437
  565ASP     HA  285   2.443   2.985   3.381
  565ASP     CB  286   2.281   2.870   3.339
  565ASP    HB1  287   2.189   2.878   3.379
  565ASP    HB2  288   2.285   2.920   3.253
  565ASP     CG  289   2.302   2.728   3.308
  565ASP    OD1  290   2.294   2.649   3.404
  565ASP    OD2  291   2.321   2.696   3.190
  565ASP      C  292   2.312   2.999   3.550
  565ASP      O  293   2.235   2.938   3.624
  566ARG      N  294   2.340   3.129   3.561
  566ARG     HN  295   2.392   3.172   3.487
  566ARG     CA  296   2.299   3.212   3.671
  566ARG     HA  297   2.275   3.151   3.747
  566ARG     CB  298   2.414   3.303   3.714
  566ARG    HB1  299   2.494   3.285   3.655
  566ARG    HB2  300   2.386   3.399   3.703
  566ARG     CG  301   2.457   3.285   3.853
  566ARG    HG1  302   2.377   3.298   3.911
  566ARG    HG2  303   2.490   3.190   3.862
  566ARG     CD  304   2.568   3.381   3.894
  566ARG    HD1  305   2.655   3.331   3.901
  566ARG    HD2  306   2.577   3.453   3.825
  566ARG     NE  307   2.548   3.448   4.023
  566ARG     HE  308   2.557   3.547   4.024
  566ARG     CZ  309   2.519   3.389   4.140
  566ARG    NH1  310   2.499   3.256   4.149
  566ARG   HH11  311   2.506   3.199   4.067
  566ARG   HH12  312   2.477   3.215   4.237
  566ARG    NH2  313   2.502   3.465   4.251
  566ARG   HH21  314   2.511   3.564   4.245
  566ARG   HH22  315   2.480   3.421   4.338
  566ARG      C  316   2.180   3.294   3.628
  566ARG      O  317   2.187   3.366   3.526
  567PRO      N  318   2.067   3.285   3.698
  567PRO     CD  319   2.036   3.197   3.811
  567PRO    HD1  320   2.117   3.178   3.866
  567PRO    HD2  321   1.995   3.111   3.780
  567PRO     CA  322   1.955   3.373   3.665
  567PRO     HA  323   1.916   3.354   3.575
  567PRO     CB  324   1.855   3.349   3.780
  567PRO    HB1  325   1.819   3.435   3.815
  567PRO    HB2  326   1.780   3.290   3.750
  567PRO     CG  327   1.939   3.279   3.885
  567PRO    HG1  328   1.987   3.346   3.942
  567PRO    HG2  329   1.882   3.221   3.943
  567PRO      C  330   2.006   3.515   3.665
  567PRO      O  331   2.096   3.547   3.742
  568MET      N  332   1.954   3.601   3.576
  568MET     HN  333   1.886   3.570   3.510
  568MET     CA  334   1.998   3.741   3.579
  568MET     HA  335   2.097   3.730   3.571
  568MET     CB  336   1.941   3.824   3.465
  568MET    HB1  337   1.845   3.798   3.451
  568MET    HB2  338   1.946   3.921   3.490
  568MET     CG  339   2.011   3.807   3.336
  568MET    HG1  340   2.027   3.709   3.327
  568MET    HG2  341   1.946   3.837   3.266
  568MET     SD  342   2.162   3.903   3.336
  568MET     CE  343   2.099   4.060   3.394
  568MET    HE1  344   2.174   4.126   3.399
  568MET    HE2  345   2.030   4.094   3.330
  568MET    HE3  346   2.058   4.048   3.484
  568MET      C  347   1.962   3.812   3.708
  568MET      O  348   2.019   3.918   3.734
  569PHE      N  349   1.872   3.760   3.789
  569PHE     HN  350   1.835   3.668   3.778
  569PHE     CA  351   1.831   3.849   3.896
  569PHE     HA  352   1.825   3.940   3.855
  569PHE     CB  353   1.692   3.808   3.948
  569PHE    HB1  354   1.650   3.887   3.992
  569PHE    HB2  355   1.635   3.781   3.870
  569PHE     CG  356   1.691   3.696   4.045
  569PHE    CD1  357   1.692   3.563   4.001
  569PHE    HD1  358   1.695   3.544   3.903
  569PHE    CE1  359   1.690   3.458   4.091
  569PHE    HE1  360   1.693   3.364   4.058
  569PHE     CZ  361   1.684   3.485   4.227
  569PHE     HZ  362   1.682   3.410   4.293
  569PHE    CD2  363   1.682   3.723   4.181
  569PHE    HD2  364   1.677   3.817   4.213
  569PHE    CE2  365   1.680   3.619   4.272
  569PHE    HE2  366   1.675   3.638   4.370
  569PHE      C  367   1.936   3.856   4.006
  569PHE      O  368   1.933   3.950   4.086
  570LEU      N  369   2.033   3.764   4.001
  570LEU     HN  370   2.027   3.693   3.931
  570LEU     CA  371   2.147   3.762   4.093
  570LEU     HA  372   2.114   3.815   4.170
  570LEU     CB  373   2.182   3.618   4.131
  570LEU    HB1  374   2.210   3.571   4.047
  570LEU    HB2  375   2.259   3.623   4.194
  570LEU     CG  376   2.076   3.530   4.198
  570LEU     HG  377   2.000   3.517   4.133
  570LEU    CD1  378   2.134   3.394   4.231
  570LEU   HD11  379   2.064   3.338   4.275
  570LEU   HD12  380   2.165   3.349   4.147
  570LEU   HD13  381   2.211   3.405   4.294
  570LEU    CD2  382   2.020   3.597   4.322
  570LEU   HD21  383   1.951   3.537   4.364
  570LEU   HD22  384   2.094   3.612   4.387
  570LEU   HD23  385   1.978   3.684   4.297
  570LEU      C  386   2.273   3.830   4.036
  570LEU      O  387   2.371   3.845   4.108
  571LEU      N  388   2.269   3.869   3.909
  571LEU     HN  389   2.185   3.854   3.858
  571LEU     CA  390   2.382   3.931   3.843
  571LEU     HA  391   2.460   3.916   3.902
  571LEU     CB  392   2.403   3.865   3.706
  571LEU    HB1  393   2.318   3.870   3.654
  571LEU    HB2  394   2.476   3.914   3.657
  571LEU     CG  395   2.443   3.720   3.724
  571LEU     HG  396   2.374   3.670   3.776
  571LEU    CD1  397   2.452   3.651   3.592
  571LEU   HD11  398   2.478   3.556   3.606
  571LEU   HD12  399   2.363   3.655   3.547
  571LEU   HD13  400   2.520   3.697   3.536
  571LEU    CD2  401   2.578   3.717   3.793
  571LEU   HD21  402   2.607   3.623   3.806
  571LEU   HD22  403   2.645   3.766   3.737
  571LEU   HD23  404   2.570   3.762   3.882
  571LEU      C  405   2.362   4.081   3.828
  571LEU      O  406   2.426   4.144   3.744
  572GLN      N  407   2.271   4.138   3.906
  572GLN     HN  408   2.218   4.083   3.971
  572GLN     CA  409   2.249   4.281   3.896
  572GLN     HA  410   2.220   4.300   3.802
  572GLN     CB  411   2.138   4.324   3.991
  572GLN    HB1  412   2.070   4.251   3.997
  572GLN    HB2  413   2.177   4.340   4.082
  572GLN     CG  414   2.066   4.449   3.951
  572GLN    HG1  415   2.125   4.502   3.891
  572GLN    HG2  416   1.982   4.424   3.902
  572GLN     CD  417   2.029   4.534   4.072
  572GLN    OE1  418   2.008   4.481   4.182
  572GLN    NE2  419   2.021   4.665   4.053
  572GLN   HE21  420   2.039   4.704   3.963
  572GLN   HE22  421   1.997   4.726   4.129
  572GLN      C  422   2.379   4.356   3.922
  572GLN      O  423   2.429   4.427   3.833
  573CYS      N  424   2.442   4.333   4.039
  573CYS     HN  425   2.397   4.279   4.110
  573CYS     CA  426   2.575   4.389   4.064
  573CYS     HA  427   2.555   4.486   4.072
  573CYS     CB  428   2.641   4.335   4.189
  573CYS    HB1  429   2.573   4.343   4.262
  573CYS    HB2  430   2.659   4.238   4.172
  573CYS     SG  431   2.794   4.432   4.221
  573CYS      C  432   2.673   4.360   3.951
  573CYS      O  433   2.742   4.450   3.902
  574ALA      N  434   2.684   4.232   3.912
  574ALA     HN  435   2.625   4.162   3.951
  574ALA     CA  436   2.785   4.197   3.814
  574ALA     HA  437   2.872   4.227   3.852
  574ALA     CB  438   2.787   4.046   3.792
  574ALA    HB1  439   2.856   4.023   3.724
  574ALA    HB2  440   2.808   4.000   3.879
  574ALA    HB3  441   2.697   4.016   3.760
  574ALA      C  442   2.764   4.271   3.682
  574ALA      O  443   2.861   4.307   3.615
  575MET      N  444   2.638   4.289   3.642
  575MET     HN  445   2.563   4.249   3.695
  575MET     CA  446   2.608   4.365   3.521
  575MET     HA  447   2.651   4.314   3.446
  575MET     CB  448   2.456   4.374   3.501
  575MET    HB1  449   2.411   4.330   3.578
  575MET    HB2  450   2.430   4.471   3.497
  575MET     CG  451   2.407   4.308   3.374
  575MET    HG1  452   2.450   4.218   3.379
  575MET    HG2  453   2.309   4.299   3.392
  575MET     SD  454   2.437   4.387   3.214
  575MET     CE  455   2.615   4.362   3.188
  575MET    HE1  456   2.642   4.402   3.101
  575MET    HE2  457   2.666   4.404   3.263
  575MET    HE3  458   2.634   4.264   3.187
  575MET      C  459   2.668   4.505   3.528
  575MET      O  460   2.745   4.545   3.440
  576GLU      N  461   2.634   4.579   3.634
  576GLU     HN  462   2.580   4.539   3.707
  576GLU     CA  463   2.677   4.719   3.642
  576GLU     HA  464   2.648   4.761   3.556
  576GLU     CB  465   2.609   4.787   3.761
  576GLU    HB1  466   2.582   4.717   3.827
  576GLU    HB2  467   2.675   4.850   3.803
  576GLU     CG  468   2.484   4.868   3.723
  576GLU    HG1  469   2.467   4.857   3.625
  576GLU    HG2  470   2.406   4.832   3.774
  576GLU     CD  471   2.497   5.018   3.754
  576GLU    OE1  472   2.517   5.053   3.872
  576GLU    OE2  473   2.488   5.100   3.659
  576GLU      C  474   2.828   4.730   3.652
  576GLU      O  475   2.886   4.823   3.597
  577GLU      N  476   2.893   4.634   3.719
  577GLU     HN  477   2.842   4.562   3.766
  577GLU     CA  478   3.039   4.634   3.724
  577GLU     HA  479   3.063   4.731   3.728
  577GLU     CB  480   3.088   4.561   3.849
  577GLU    HB1  481   3.020   4.572   3.922
  577GLU    HB2  482   3.099   4.464   3.828
  577GLU     CG  483   3.222   4.616   3.898
  577GLU    HG1  484   3.262   4.550   3.962
  577GLU    HG2  485   3.283   4.628   3.819
  577GLU     CD  486   3.213   4.751   3.971
  577GLU    OE1  487   3.113   4.773   4.043
  577GLU    OE2  488   3.307   4.833   3.956
  577GLU      C  489   3.101   4.574   3.599
  577GLU      O  490   3.221   4.549   3.596
  578ASN      N  491   3.021   4.556   3.494
  578ASN     HN  492   2.923   4.567   3.507
  578ASN     CA  493   3.071   4.519   3.361
  578ASN     HA  494   2.988   4.516   3.306
  578ASN     CB  495   3.168   4.625   3.309
  578ASN    HB1  496   3.196   4.684   3.385
  578ASN    HB2  497   3.248   4.579   3.271
  578ASN     CG  498   3.106   4.710   3.203
  578ASN    OD1  499   3.096   4.667   3.087
  578ASN    ND2  500   3.063   4.832   3.240
  578ASN   HD21  501   3.073   4.862   3.334
  578ASN   HD22  502   3.021   4.892   3.172
  578ASN      C  503   3.137   4.382   3.358
  578ASN      O  504   3.236   4.361   3.287
  579CYS      N  505   3.081   4.285   3.430
  579CYS     HN  506   2.998   4.303   3.482
  579CYS     CA  507   3.141   4.152   3.433
  579CYS     HA  508   3.235   4.166   3.400
  579CYS     CB  509   3.141   4.098   3.576
  579CYS    HB1  510   3.048   4.112   3.610
  579CYS    HB2  511   3.159   4.000   3.568
  579CYS     SG  512   3.269   4.185   3.676
  579CYS      C  513   3.075   4.054   3.337
  579CYS      O  514   3.114   3.937   3.334
  580LEU      N  515   2.980   4.099   3.255
  580LEU     HN  516   2.955   4.196   3.260
  580LEU     CA  517   2.910   4.016   3.160
  580LEU     HA  518   2.941   3.922   3.176
  580LEU     CB  519   2.759   4.026   3.182
  580LEU    HB1  520   2.732   4.122   3.177
  580LEU    HB2  521   2.711   3.974   3.112
  580LEU     CG  522   2.727   3.970   3.320
  580LEU     HG  523   2.778   4.022   3.388
  580LEU    CD1  524   2.579   3.986   3.354
  580LEU   HD11  525   2.562   3.949   3.445
  580LEU   HD12  526   2.555   4.084   3.353
  580LEU   HD13  527   2.524   3.938   3.286
  580LEU    CD2  528   2.767   3.821   3.325
  580LEU   HD21  529   2.746   3.784   3.415
  580LEU   HD22  530   2.716   3.771   3.255
  580LEU   HD23  531   2.865   3.813   3.307
  580LEU      C  532   2.945   4.056   3.017
  580LEU      O  533   2.986   4.169   2.991
  581SER      N  534   2.928   3.962   2.923
  581SER     HN  535   2.905   3.869   2.949
  581SER     CA  536   2.945   3.996   2.782
  581SER     HA  537   3.028   4.051   2.776
  581SER     CB  538   2.962   3.870   2.696
  581SER    HB1  539   2.996   3.895   2.605
  581SER    HB2  540   3.026   3.807   2.740
  581SER     OG  541   2.841   3.800   2.677
  581SER    HG1  542   2.858   3.719   2.621
  581SER      C  543   2.824   4.078   2.735
  581SER      O  544   2.725   4.092   2.808
  582ALA      N  545   2.833   4.130   2.612
  582ALA     HN  546   2.901   4.094   2.548
  582ALA     CA  547   2.744   4.239   2.570
  582ALA     HA  548   2.746   4.305   2.645
  582ALA     CB  549   2.798   4.302   2.442
  582ALA    HB1  550   2.737   4.376   2.413
  582ALA    HB2  551   2.889   4.339   2.458
  582ALA    HB3  552   2.802   4.233   2.370
  582ALA      C  553   2.600   4.192   2.552
  582ALA      O  554   2.505   4.268   2.575
  583SER      N  555   2.581   4.067   2.511
  583SER     HN  556   2.659   4.008   2.491
  583SER     CA  557   2.445   4.015   2.495
  583SER     HA  558   2.403   4.073   2.426
  583SER     CB  559   2.450   3.869   2.448
  583SER    HB1  560   2.358   3.838   2.423
  583SER    HB2  561   2.511   3.859   2.370
  583SER     OG  562   2.497   3.781   2.549
  583SER    HG1  563   2.498   3.687   2.514
  583SER      C  564   2.365   4.027   2.623
  583SER      O  565   2.241   4.029   2.619
  584ALA      N  566   2.431   4.037   2.739
  584ALA     HN  567   2.531   4.035   2.739
  584ALA     CA  568   2.359   4.051   2.864
  584ALA     HA  569   2.300   3.970   2.866
  584ALA     CB  570   2.455   4.053   2.983
  584ALA    HB1  571   2.403   4.062   3.068
  584ALA    HB2  572   2.507   3.967   2.986
  584ALA    HB3  573   2.518   4.130   2.974
  584ALA      C  574   2.270   4.175   2.869
  584ALA      O  575   2.173   4.176   2.944
  585ALA      N  576   2.301   4.278   2.792
  585ALA     HN  577   2.381   4.274   2.732
  585ALA     CA  578   2.217   4.398   2.794
  585ALA     HA  579   2.227   4.436   2.885
  585ALA     CB  580   2.267   4.498   2.689
  585ALA    HB1  581   2.209   4.580   2.691
  585ALA    HB2  582   2.361   4.524   2.709
  585ALA    HB3  583   2.262   4.457   2.598
  585ALA      C  584   2.071   4.362   2.771
  585ALA      O  585   1.983   4.402   2.847
  586GLN      N  586   2.046   4.293   2.661
  586GLN     HN  587   2.119   4.282   2.593
  586GLN     CA  588   1.918   4.231   2.633
  586GLN     HA  589   1.855   4.285   2.689
  586GLN     CB  590   1.884   4.242   2.485
  586GLN    HB1  591   1.807   4.181   2.466
  586GLN    HB2  592   1.857   4.336   2.466
  586GLN     CG  593   1.998   4.205   2.393
  586GLN    HG1  594   2.059   4.143   2.442
  586GLN    HG2  595   1.960   4.158   2.313
  586GLN     CD  596   2.075   4.326   2.348
  586GLN    OE1  597   2.066   4.433   2.408
  586GLN    NE2  598   2.153   4.310   2.242
  586GLN   HE21  599   2.158   4.220   2.198
  586GLN   HE22  600   2.207   4.386   2.208
  586GLN      C  601   1.910   4.087   2.678
  586GLN      O  602   1.910   3.997   2.595
  587THR      N  603   1.903   4.063   2.808
  587THR     HN  604   1.916   4.140   2.871
  587THR     CA  605   1.877   3.931   2.860
  587THR     HA  606   1.845   3.867   2.791
  587THR     CB  607   2.005   3.862   2.916
  587THR     HB  608   2.076   3.931   2.930
  587THR    OG1  609   2.051   3.766   2.822
  587THR    HG1  610   2.133   3.721   2.858
  587THR    CG2  611   1.981   3.789   3.047
  587THR   HG21  612   2.066   3.747   3.078
  587THR   HG22  613   1.948   3.853   3.116
  587THR   HG23  614   1.912   3.718   3.033
  587THR      C  615   1.774   3.965   2.962
  587THR      O  616   1.774   4.074   3.014
  588ASP      N  617   1.685   3.872   2.991
  588ASP     HN  618   1.696   3.779   2.957
  588ASP     CA  619   1.569   3.907   3.072
  588ASP     HA  620   1.547   4.001   3.047
  588ASP     CB  621   1.449   3.817   3.041
  588ASP    HB1  622   1.443   3.746   3.111
  588ASP    HB2  623   1.366   3.873   3.043
  588ASP     CG  624   1.458   3.750   2.904
  588ASP    OD1  625   1.568   3.701   2.870
  588ASP    OD2  626   1.356   3.748   2.831
  588ASP      C  627   1.605   3.900   3.219
  588ASP      O  628   1.639   3.796   3.273
  589PRO      N  629   1.593   4.023   3.286
  589PRO     CD  630   1.559   4.171   3.255
  589PRO    HD1  631   1.461   4.188   3.257
  589PRO    HD2  632   1.596   4.200   3.167
  589PRO     CA  633   1.636   4.018   3.426
  589PRO     HA  634   1.732   3.990   3.427
  589PRO     CB  635   1.600   4.156   3.477
  589PRO    HB1  636   1.504   4.162   3.504
  589PRO    HB2  637   1.658   4.183   3.555
  589PRO     CG  638   1.626   4.244   3.364
  589PRO    HG1  639   1.585   4.334   3.379
  589PRO    HG2  640   1.724   4.254   3.348
  589PRO      C  641   1.562   3.919   3.513
  589PRO      O  642   1.622   3.851   3.594
  590THR      N  643   1.431   3.917   3.501
  590THR     HN  644   1.388   3.981   3.437
  590THR     CA  645   1.348   3.826   3.575
  590THR     HA  646   1.390   3.831   3.665
  590THR     CB  647   1.202   3.874   3.579
  590THR     HB  648   1.196   3.973   3.592
  590THR    OG1  649   1.137   3.814   3.690
  590THR    HG1  650   1.042   3.846   3.693
  590THR    CG2  651   1.132   3.834   3.453
  590THR   HG21  652   1.037   3.866   3.456
  590THR   HG22  653   1.179   3.875   3.375
  590THR   HG23  654   1.134   3.735   3.444
  590THR      C  655   1.358   3.679   3.535
  590THR      O  656   1.349   3.593   3.618
  591THR      N  657   1.372   3.652   3.406
  591THR     HN  658   1.387   3.726   3.341
  591THR     CA  659   1.366   3.514   3.359
  591THR     HA  660   1.350   3.468   3.446
  591THR     CB  661   1.257   3.499   3.253
  591THR     HB  662   1.266   3.413   3.203
  591THR    OG1  663   1.272   3.603   3.156
  591THR    HG1  664   1.201   3.594   3.086
  591THR    CG2  665   1.119   3.508   3.315
  591THR   HG21  666   1.050   3.499   3.244
  591THR   HG22  667   1.108   3.435   3.383
  591THR   HG23  668   1.109   3.597   3.360
  591THR      C  669   1.492   3.455   3.297
  591THR      O  670   1.489   3.343   3.251
  592GLY      N  671   1.601   3.529   3.293
  592GLY     HN  672   1.607   3.610   3.351
  592GLY     CA  673   1.712   3.496   3.206
  592GLY    HA1  674   1.675   3.435   3.136
  592GLY    HA2  675   1.740   3.582   3.164
  592GLY      C  676   1.834   3.431   3.271
  592GLY      O  677   1.855   3.437   3.392
  593TYR      N  678   1.914   3.365   3.184
  593TYR     HN  679   1.883   3.361   3.089
  593TYR     CA  680   2.042   3.300   3.213
  593TYR     HA  681   2.031   3.277   3.310
  593TYR     CB  682   2.073   3.179   3.124
  593TYR    HB1  683   2.069   3.213   3.030
  593TYR    HB2  684   2.167   3.152   3.145
  593TYR     CG  685   1.998   3.049   3.119
  593TYR    CD1  686   1.910   3.009   3.220
  593TYR    HD1  687   1.893   3.068   3.299
  593TYR    CE1  688   1.845   2.884   3.210
  593TYR    HE1  689   1.781   2.854   3.281
  593TYR     CZ  690   1.871   2.801   3.099
  593TYR     OH  691   1.809   2.679   3.087
  593TYR     HH  692   1.839   2.635   3.003
  593TYR    CD2  693   2.022   2.963   3.011
  593TYR    HD2  694   2.086   2.991   2.940
  593TYR    CE2  695   1.959   2.841   3.000
  593TYR    HE2  696   1.978   2.781   2.922
  593TYR      C  697   2.158   3.390   3.177
  593TYR      O  698   2.154   3.459   3.076
  594ARG      N  699   2.269   3.376   3.248
  594ARG     HN  700   2.264   3.359   3.347
  594ARG     CA  701   2.400   3.383   3.183
  594ARG     HA  702   2.383   3.401   3.086
  594ARG     CB  703   2.487   3.496   3.235
  594ARG    HB1  704   2.515   3.473   3.328
  594ARG    HB2  705   2.567   3.503   3.176
  594ARG     CG  706   2.419   3.633   3.239
  594ARG    HG1  707   2.335   3.626   3.293
  594ARG    HG2  708   2.481   3.699   3.282
  594ARG     CD  709   2.382   3.686   3.102
  594ARG    HD1  710   2.299   3.640   3.069
  594ARG    HD2  711   2.365   3.784   3.107
  594ARG     NE  712   2.487   3.663   3.005
  594ARG     HE  713   2.572   3.620   3.036
  594ARG     CZ  714   2.478   3.698   2.878
  594ARG    NH1  715   2.367   3.753   2.834
  594ARG   HH11  716   2.290   3.768   2.896
  594ARG   HH12  717   2.359   3.779   2.738
  594ARG    NH2  718   2.576   3.674   2.794
  594ARG   HH21  719   2.660   3.629   2.826
  594ARG   HH22  720   2.568   3.700   2.698
  594ARG      C  721   2.470   3.251   3.209
  594ARG      O  722   2.459   3.199   3.321
  595ARG      N  723   2.536   3.195   3.108
  595ARG     HN  724   2.527   3.234   3.016
  595ARG     CA  725   2.622   3.079   3.128
  595ARG     HA  726   2.583   3.030   3.206
  595ARG     CB  727   2.619   2.987   3.006
  595ARG    HB1  728   2.526   2.954   2.992
  595ARG    HB2  729   2.650   3.037   2.926
  595ARG     CG  730   2.706   2.869   3.022
  595ARG    HG1  731   2.799   2.893   2.995
  595ARG    HG2  732   2.706   2.841   3.118
  595ARG     CD  733   2.659   2.756   2.939
  595ARG    HD1  734   2.673   2.777   2.842
  595ARG    HD2  735   2.710   2.673   2.963
  595ARG     NE  736   2.517   2.729   2.960
  595ARG     HE  737   2.459   2.804   2.993
  595ARG     CZ  738   2.460   2.611   2.936
  595ARG    NH1  739   2.330   2.593   2.956
  595ARG   HH11  740   2.273   2.669   2.988
  595ARG   HH12  741   2.289   2.504   2.937
  595ARG    NH2  742   2.536   2.511   2.894
  595ARG   HH21  743   2.634   2.525   2.881
  595ARG   HH22  744   2.495   2.422   2.876
  595ARG      C  745   2.765   3.125   3.158
  595ARG      O  746   2.831   3.190   3.077
  596LEU      N  747   2.813   3.088   3.272
  596LEU     HN  748   2.767   3.014   3.321
  596LEU     CA  749   2.930   3.147   3.331
  596LEU     HA  750   2.967   3.216   3.268
  596LEU     CB  751   2.893   3.214   3.465
  596LEU    HB1  752   2.851   3.144   3.523
  596LEU    HB2  753   2.978   3.246   3.508
  596LEU     CG  754   2.799   3.332   3.468
  596LEU     HG  755   2.708   3.298   3.444
  596LEU    CD1  756   2.799   3.399   3.607
  596LEU   HD11  757   2.737   3.477   3.606
  596LEU   HD12  758   2.770   3.332   3.675
  596LEU   HD13  759   2.892   3.430   3.628
  596LEU    CD2  760   2.840   3.433   3.366
  596LEU   HD21  761   2.777   3.511   3.369
  596LEU   HD22  762   2.933   3.465   3.386
  596LEU   HD23  763   2.838   3.392   3.275
  596LEU      C  764   3.028   3.034   3.351
  596LEU      O  765   2.996   2.936   3.419
  597LEU      N  766   3.146   3.046   3.293
  597LEU     HN  767   3.163   3.126   3.235
  597LEU     CA  768   3.252   2.948   3.310
  597LEU     HA  769   3.214   2.857   3.326
  597LEU     CB  770   3.337   2.935   3.183
  597LEU    HB1  771   3.292   2.863   3.130
  597LEU    HB2  772   3.326   3.023   3.136
  597LEU     CG  773   3.487   2.904   3.173
  597LEU     HG  774   3.533   2.992   3.190
  597LEU    CD1  775   3.539   2.815   3.279
  597LEU   HD11  776   3.637   2.800   3.266
  597LEU   HD12  777   3.524   2.857   3.369
  597LEU   HD13  778   3.491   2.727   3.275
  597LEU    CD2  779   3.526   2.846   3.035
  597LEU   HD21  780   3.624   2.827   3.033
  597LEU   HD22  781   3.475   2.761   3.020
  597LEU   HD23  782   3.503   2.912   2.964
  597LEU      C  783   3.330   2.998   3.429
  597LEU      O  784   3.411   3.089   3.415
  598ARG      N  785   3.302   2.943   3.547
  598ARG     HN  786   3.233   2.870   3.552
  598ARG     CA  787   3.368   2.986   3.669
  598ARG     HA  788   3.391   3.082   3.652
  598ARG     CB  789   3.277   2.972   3.790
  598ARG    HB1  790   3.263   2.874   3.804
  598ARG    HB2  791   3.326   3.010   3.868
  598ARG     CG  792   3.137   3.038   3.786
  598ARG    HG1  793   3.144   3.132   3.751
  598ARG    HG2  794   3.075   2.986   3.727
  598ARG     CD  795   3.087   3.039   3.930
  598ARG    HD1  796   3.055   2.948   3.955
  598ARG    HD2  797   3.160   3.067   3.992
  598ARG     NE  798   2.979   3.128   3.953
  598ARG     HE  799   2.888   3.102   3.918
  598ARG     CZ  800   2.989   3.243   4.017
  598ARG    NH1  801   2.878   3.316   4.028
  598ARG   HH11  802   2.792   3.283   3.989
  598ARG   HH12  803   2.882   3.404   4.076
  598ARG    NH2  804   3.107   3.285   4.063
  598ARG   HH21  805   3.189   3.229   4.050
  598ARG   HH22  806   3.113   3.372   4.112
  598ARG      C  807   3.495   2.904   3.696
  598ARG      O  808   3.506   2.789   3.652
  599PHE      N  809   3.581   2.959   3.783
  599PHE     HN  810   3.551   3.041   3.831
  599PHE     CA  811   3.716   2.908   3.814
  599PHE     HA  812   3.703   2.816   3.851
  599PHE     CB  813   3.803   2.902   3.689
  599PHE    HB1  814   3.891   2.861   3.714
  599PHE    HB2  815   3.758   2.844   3.621
  599PHE     CG  816   3.830   3.036   3.626
  599PHE    CD1  817   3.733   3.099   3.550
  599PHE    HD1  818   3.644   3.055   3.536
  599PHE    CE1  819   3.758   3.225   3.492
  599PHE    HE1  820   3.688   3.269   3.437
  599PHE     CZ  821   3.882   3.287   3.513
  599PHE     HZ  822   3.900   3.377   3.474
  599PHE    CD2  823   3.953   3.099   3.646
  599PHE    HD2  824   4.023   3.055   3.701
  599PHE    CE2  825   3.979   3.223   3.589
  599PHE    HE2  826   4.069   3.266   3.602
  599PHE      C  827   3.781   2.998   3.919
  599PHE      O  828   3.736   3.110   3.944
  600SER      N  829   3.891   2.950   3.978
  600SER     HN  830   3.923   2.858   3.953
  600SER     CA  831   3.965   3.026   4.078
  600SER     HA  832   3.907   3.105   4.097
  600SER     CB  833   3.988   2.945   4.203
  600SER    HB1  834   4.027   2.856   4.181
  600SER    HB2  835   4.049   2.994   4.266
  600SER     OG  836   3.865   2.923   4.271
  600SER    HG1  837   3.882   2.870   4.354
  600SER      C  838   4.101   3.072   4.025
  600SER      O  839   4.174   2.993   3.964
  601SER      N  840   4.132   3.198   4.048
  601SER     HN  841   4.065   3.257   4.093
  601SER     CA  842   4.261   3.257   4.010
  601SER     HA  843   4.304   3.194   3.945
  601SER     CB  844   4.244   3.393   3.942
  601SER    HB1  845   4.203   3.459   4.005
  601SER    HB2  846   4.332   3.427   3.910
  601SER     OG  847   4.159   3.383   3.830
  601SER    HG1  848   4.150   3.473   3.787
  601SER      C  849   4.342   3.273   4.138
  601SER      O  850   4.318   3.364   4.216
  602GLN      N  851   4.439   3.186   4.157
  602GLN     HN  852   4.450   3.109   4.094
  602GLN     CA  853   4.530   3.199   4.270
  602GLN     HA  854   4.492   3.267   4.331
  602GLN     CB  855   4.543   3.068   4.346
  602GLN    HB1  856   4.457   3.048   4.392
  602GLN    HB2  857   4.565   2.995   4.282
  602GLN     CG  858   4.653   3.076   4.450
  602GLN    HG1  859   4.741   3.066   4.405
  602GLN    HG2  860   4.648   3.165   4.496
  602GLN     CD  861   4.639   2.967   4.553
  602GLN    OE1  862   4.547   2.967   4.635
  602GLN    NE2  863   4.729   2.874   4.549
  602GLN   HE21  864   4.801   2.877   4.479
  602GLN   HE22  865   4.726   2.798   4.614
  602GLN      C  866   4.665   3.243   4.216
  602GLN      O  867   4.739   3.160   4.163
  603ILE      N  868   4.694   3.374   4.232
  603ILE     HN  869   4.628   3.431   4.282
  603ILE     CA  870   4.815   3.437   4.182
  603ILE     HA  871   4.845   3.381   4.104
  603ILE     CB  872   4.789   3.581   4.136
  603ILE     HB  873   4.740   3.630   4.208
  603ILE    CG2  874   4.920   3.646   4.111
  603ILE   HG21  875   4.905   3.740   4.080
  603ILE   HG22  876   4.974   3.646   4.195
  603ILE   HG23  877   4.969   3.596   4.040
  603ILE    CG1  878   4.701   3.588   4.010
  603ILE   HG11  879   4.707   3.681   3.973
  603ILE   HG12  880   4.736   3.523   3.944
  603ILE     CD  881   4.554   3.556   4.037
  603ILE    HD1  882   4.503   3.562   3.951
  603ILE    HD2  883   4.546   3.463   4.074
  603ILE    HD3  884   4.517   3.621   4.103
  603ILE      C  885   4.922   3.438   4.291
  603ILE      O  886   4.900   3.494   4.398
  604HSD      N  887   5.037   3.378   4.263
  604HSD     HN  888   5.047   3.331   4.175
  604HSD     CA  889   5.151   3.377   4.356
  604HSD     HA  890   5.107   3.386   4.446
  604HSD     CB  891   5.231   3.247   4.345
  604HSD    HB1  892   5.265   3.238   4.251
  604HSD    HB2  893   5.308   3.251   4.408
  604HSD    ND1  894   5.191   3.033   4.473
  604HSD    HD1  895   5.272   3.042   4.531
  604HSD     CG  896   5.152   3.123   4.376
  604HSD    CE1  897   5.104   2.934   4.477
  604HSD    HE1  898   5.109   2.854   4.538
  604HSD    NE2  899   5.009   2.957   4.389
  604HSD    CD2  900   5.038   3.075   4.323
  604HSD    HD2  901   4.984   3.116   4.250
  604HSD      C  902   5.247   3.494   4.333
  604HSD      O  903   5.268   3.539   4.219
  605ASN      N  904   5.310   3.541   4.440
  605ASN     HN  905   5.277   3.517   4.531
  605ASN     CA  906   5.427   3.628   4.426
  605ASN     HA  907   5.424   3.660   4.331
  605ASN     CB  908   5.422   3.750   4.517
  605ASN    HB1  909   5.339   3.801   4.497
  605ASN    HB2  910   5.420   3.719   4.612
  605ASN     CG  911   5.542   3.840   4.497
  605ASN    OD1  912   5.612   3.830   4.394
  605ASN    ND2  913   5.566   3.930   4.592
  605ASN   HD21  914   5.507   3.935   4.672
  605ASN   HD22  915   5.644   3.991   4.583
  605ASN      C  916   5.553   3.547   4.454
  605ASN      O  917   5.592   3.527   4.570
  606ASN      N  918   5.618   3.503   4.347
  606ASN     HN  919   5.587   3.532   4.257
  606ASN     CA  920   5.733   3.413   4.354
  606ASN     HA  921   5.733   3.381   4.449
  606ASN     CB  922   5.713   3.299   4.255
  606ASN    HB1  923   5.660   3.333   4.177
  606ASN    HB2  924   5.803   3.268   4.223
  606ASN     CG  925   5.640   3.181   4.318
  606ASN    OD1  926   5.614   3.178   4.439
  606ASN    ND2  927   5.604   3.086   4.237
  606ASN   HD21  928   5.626   3.093   4.140
  606ASN   HD22  929   5.556   3.006   4.273
  606ASN      C  930   5.867   3.483   4.329
  606ASN      O  931   5.969   3.414   4.315
  607GLY      N  932   5.869   3.615   4.321
  607GLY     HN  933   5.785   3.665   4.341
  607GLY     CA  934   5.988   3.692   4.285
  607GLY    HA1  935   6.042   3.637   4.221
  607GLY    HA2  936   5.958   3.776   4.240
  607GLY      C  937   6.072   3.726   4.405
  607GLY      O  938   6.079   3.650   4.501
  608GLN      N  939   6.135   3.843   4.401
  608GLN     HN  940   6.114   3.906   4.326
  608GLN     CA  941   6.233   3.881   4.501
  608GLN     HA  942   6.240   3.801   4.560
  608GLN     CB  943   6.365   3.916   4.431
  608GLN    HB1  944   6.348   3.984   4.360
  608GLN    HB2  945   6.429   3.953   4.498
  608GLN     CG  946   6.428   3.794   4.366
  608GLN    HG1  947   6.433   3.721   4.434
  608GLN    HG2  948   6.369   3.764   4.291
  608GLN     CD  949   6.567   3.820   4.311
  608GLN    OE1  950   6.595   3.787   4.197
  608GLN    NE2  951   6.655   3.879   4.393
  608GLN   HE21  952   6.628   3.905   4.486
  608GLN   HE22  953   6.748   3.898   4.361
  608GLN      C  954   6.188   3.997   4.589
  608GLN      O  955   6.254   4.027   4.690
  609SER      N  956   6.080   4.065   4.554
  609SER     HN  957   6.039   4.050   4.464
  609SER     CA  958   6.022   4.160   4.645
  609SER     HA  959   6.054   4.135   4.737
  609SER     CB  960   6.066   4.303   4.615
  609SER    HB1  961   5.995   4.368   4.640
  609SER    HB2  962   6.150   4.325   4.666
  609SER     OG  963   6.094   4.318   4.476
  609SER    HG1  964   6.123   4.411   4.457
  609SER      C  965   5.871   4.149   4.635
  609SER      O  966   5.818   4.069   4.557
  610ASP      N  967   5.804   4.230   4.714
  610ASP     HN  968   5.855   4.288   4.778
  610ASP     CA  969   5.659   4.240   4.714
  610ASP     HA  970   5.624   4.147   4.727
  610ASP     CB  971   5.616   4.332   4.829
  610ASP    HB1  972   5.672   4.415   4.826
  610ASP    HB2  973   5.520   4.357   4.816
  610ASP     CG  974   5.632   4.266   4.966
  610ASP    OD1  975   5.691   4.155   4.970
  610ASP    OD2  976   5.586   4.325   5.068
  610ASP      C  977   5.608   4.294   4.581
  610ASP      O  978   5.672   4.375   4.517
  611PHE      N  979   5.489   4.250   4.543
  611PHE     HN  980   5.447   4.173   4.590
  611PHE     CA  981   5.417   4.313   4.432
  611PHE     HA  982   5.487   4.350   4.370
  611PHE     CB  983   5.332   4.211   4.359
  611PHE    HB1  984   5.388   4.130   4.339
  611PHE    HB2  985   5.255   4.185   4.417
  611PHE     CG  986   5.277   4.260   4.231
  611PHE    CD1  987   5.350   4.248   4.114
  611PHE    HD1  988   5.442   4.209   4.118
  611PHE    CE1  989   5.299   4.288   3.994
  611PHE    HE1  990   5.352   4.276   3.910
  611PHE     CZ  991   5.172   4.344   3.988
  611PHE     HZ  992   5.135   4.377   3.901
  611PHE    CD2  993   5.151   4.313   4.225
  611PHE    HD2  994   5.096   4.322   4.308
  611PHE    CE2  995   5.097   4.355   4.104
  611PHE    HE2  996   5.005   4.394   4.100
  611PHE      C  997   5.328   4.422   4.487
  611PHE      O  998   5.257   4.401   4.585
  612ARG      N  999   5.332   4.538   4.425
  612ARG     HN 1000   5.389   4.548   4.343
  612ARG     CA 1001   5.256   4.652   4.473
  612ARG     HA 1002   5.190   4.616   4.538
  612ARG     CB 1003   5.349   4.753   4.541
  612ARG    HB1 1004   5.400   4.803   4.472
  612ARG    HB2 1005   5.295   4.817   4.595
  612ARG     CG 1006   5.447   4.683   4.632
  612ARG    HG1 1007   5.484   4.602   4.586
  612ARG    HG2 1008   5.521   4.745   4.657
  612ARG     CD 1009   5.371   4.641   4.757
  612ARG    HD1 1010   5.278   4.613   4.734
  612ARG    HD2 1011   5.419   4.566   4.804
  612ARG     NE 1012   5.367   4.757   4.843
  612ARG     HE 1013   5.450   4.812   4.852
  612ARG     CZ 1014   5.261   4.795   4.911
  612ARG    NH1 1015   5.150   4.724   4.901
  612ARG   HH11 1016   5.147   4.643   4.842
  612ARG   HH12 1017   5.068   4.752   4.951
  612ARG    NH2 1018   5.265   4.904   4.986
  612ARG   HH21 1019   5.350   4.957   4.991
  612ARG   HH22 1020   5.185   4.933   5.037
  612ARG      C 1021   5.186   4.719   4.357
  612ARG      O 1022   5.239   4.722   4.245
  613PRO      N 1023   5.068   4.775   4.380
  613PRO     CD 1024   4.996   4.781   4.509
  613PRO    HD1 1025   5.059   4.803   4.583
  613PRO    HD2 1026   4.951   4.694   4.528
  613PRO     CA 1027   5.001   4.850   4.273
  613PRO     HA 1028   4.990   4.795   4.191
  613PRO     CB 1029   4.868   4.892   4.336
  613PRO    HB1 1030   4.841   4.983   4.305
  613PRO    HB2 1031   4.796   4.826   4.312
  613PRO     CG 1032   4.895   4.891   4.490
  613PRO    HG1 1033   4.933   4.978   4.520
  613PRO    HG2 1034   4.811   4.871   4.541
  613PRO      C 1035   5.083   4.972   4.233
  613PRO      O 1036   5.160   5.028   4.311
  614LYS      N 1037   5.067   5.013   4.107
  614LYS     HN 1038   5.005   4.964   4.047
  614LYS     CA 1039   5.139   5.130   4.057
  614LYS     HA 1040   5.236   5.114   4.078
  614LYS     CB 1041   5.117   5.140   3.907
  614LYS    HB1 1042   5.165   5.065   3.862
  614LYS    HB2 1043   5.019   5.133   3.888
  614LYS     CG 1044   5.164   5.264   3.845
  614LYS    HG1 1045   5.103   5.338   3.873
  614LYS    HG2 1046   5.256   5.283   3.878
  614LYS     CD 1047   5.162   5.247   3.694
  614LYS    HD1 1048   5.222   5.171   3.669
  614LYS    HD2 1049   5.068   5.226   3.665
  614LYS     CE 1050   5.210   5.374   3.623
  614LYS    HE1 1051   5.156   5.453   3.654
  614LYS    HE2 1052   5.306   5.390   3.644
  614LYS     NZ 1053   5.194   5.361   3.477
  614LYS    HZ1 1054   5.226   5.445   3.432
  614LYS    HZ2 1055   5.248   5.283   3.444
  614LYS    HZ3 1056   5.098   5.346   3.455
  614LYS      C 1057   5.099   5.259   4.129
  614LYS      O 1058   5.184   5.342   4.161
  615ASN      N 1059   4.971   5.276   4.152
  615ASN     HN 1060   4.907   5.205   4.122
  615ASN     CA 1061   4.919   5.393   4.218
  615ASN     HA 1062   4.997   5.456   4.212
  615ASN     CB 1063   4.798   5.444   4.143
  615ASN    HB1 1064   4.722   5.382   4.160
  615ASN    HB2 1065   4.776   5.535   4.177
  615ASN     CG 1066   4.822   5.452   3.994
  615ASN    OD1 1067   4.752   5.390   3.915
  615ASN    ND2 1068   4.922   5.528   3.955
  615ASN   HD21 1069   4.977   5.577   4.023
  615ASN   HD22 1070   4.943   5.537   3.858
  615ASN      C 1071   4.891   5.378   4.366
  615ASN      O 1072   4.887   5.271   4.421
  616GLY      N 1073   4.876   5.493   4.431
  616GLY     HN 1074   4.897   5.577   4.382
  616GLY     CA 1075   4.833   5.504   4.568
  616GLY    HA1 1076   4.870   5.426   4.619
  616GLY    HA2 1077   4.868   5.589   4.606
  616GLY      C 1078   4.681   5.502   4.575
  616GLY      O 1079   4.614   5.489   4.475
  617ARG      N 1080   4.629   5.523   4.694
  617ARG     HN 1081   4.690   5.555   4.766
  617ARG     CA 1082   4.490   5.503   4.726
  617ARG     HA 1083   4.475   5.406   4.707
  617ARG     CB 1084   4.469   5.538   4.872
  617ARG    HB1 1085   4.542   5.602   4.900
  617ARG    HB2 1086   4.380   5.583   4.882
  617ARG     CG 1087   4.473   5.420   4.965
  617ARG    HG1 1088   4.408   5.351   4.932
  617ARG    HG2 1089   4.565   5.381   4.966
  617ARG     CD 1090   4.434   5.462   5.104
  617ARG    HD1 1091   4.489   5.541   5.131
  617ARG    HD2 1092   4.337   5.486   5.107
  617ARG     NE 1093   4.457   5.357   5.201
  617ARG     HE 1094   4.380   5.297   5.223
  617ARG     CZ 1095   4.572   5.335   5.262
  617ARG    NH1 1096   4.677   5.409   5.239
  617ARG   HH11 1097   4.672   5.485   5.173
  617ARG   HH12 1098   4.763   5.390   5.286
  617ARG    NH2 1099   4.580   5.236   5.348
  617ARG   HH21 1100   4.500   5.179   5.366
  617ARG   HH22 1101   4.666   5.218   5.395
  617ARG      C 1102   4.395   5.584   4.639
  617ARG      O 1103   4.288   5.537   4.605
  618HSP      N 1104   4.436   5.703   4.599
  618HSP     HN 1105   4.529   5.731   4.621
  618HSP     CA 1106   4.352   5.796   4.523
  618HSP     HA 1107   4.274   5.811   4.583
  618HSP     CB 1108   4.428   5.926   4.495
  618HSP    HB1 1109   4.366   5.991   4.453
  618HSP    HB2 1110   4.462   5.963   4.582
  618HSP    CD2 1111   4.556   5.918   4.270
  618HSP    HD2 1112   4.482   5.940   4.206
  618HSP     CG 1113   4.545   5.909   4.404
  618HSP    NE2 1114   4.686   5.892   4.238
  618HSP    HE2 1115   4.724   5.892   4.145
  618HSP    ND1 1116   4.671   5.876   4.450
  618HSP    HD1 1117   4.695   5.862   4.545
  618HSP    CE1 1118   4.754   5.867   4.348
  618HSP    HE1 1119   4.851   5.845   4.353
  618HSP      C 1120   4.302   5.737   4.393
  618HSP      O 1121   4.196   5.772   4.347
  619ALA      N 1122   4.380   5.649   4.333
  619ALA     HN 1123   4.466   5.625   4.377
  619ALA     CA 1124   4.345   5.584   4.207
  619ALA     HA 1125   4.286   5.652   4.162
  619ALA     CB 1126   4.472   5.553   4.128
  619ALA    HB1 1127   4.448   5.509   4.041
  619ALA    HB2 1128   4.522   5.638   4.109
  619ALA    HB3 1129   4.530   5.491   4.181
  619ALA      C 1130   4.266   5.455   4.222
  619ALA      O 1131   4.211   5.406   4.123
  620TRP      N 1132   4.262   5.397   4.342
  620TRP     HN 1133   4.308   5.440   4.419
  620TRP     CA 1134   4.190   5.272   4.360
  620TRP     HA 1135   4.220   5.210   4.287
  620TRP     CB 1136   4.227   5.210   4.495
  620TRP    HB1 1137   4.189   5.268   4.567
  620TRP    HB2 1138   4.185   5.119   4.500
  620TRP     CG 1139   4.377   5.195   4.521
  620TRP    CD1 1140   4.479   5.226   4.437
  620TRP    HD1 1141   4.468   5.263   4.345
  620TRP    NE1 1142   4.600   5.201   4.497
  620TRP    HE1 1143   4.690   5.213   4.454
  620TRP    CE2 1144   4.579   5.156   4.625
  620TRP    CD2 1145   4.439   5.152   4.644
  620TRP    CE3 1146   4.389   5.106   4.768
  620TRP    HE3 1147   4.291   5.100   4.784
  620TRP    CZ3 1148   4.481   5.068   4.869
  620TRP    HZ3 1149   4.447   5.037   4.958
  620TRP    CZ2 1150   4.671   5.116   4.725
  620TRP    HZ2 1151   4.770   5.118   4.708
  620TRP    CH2 1152   4.621   5.074   4.846
  620TRP    HH2 1153   4.685   5.048   4.919
  620TRP      C 1154   4.039   5.296   4.349
  620TRP      O 1155   3.988   5.404   4.382
  621ILE      N 1156   3.967   5.195   4.302
  621ILE     HN 1157   4.011   5.106   4.290
  621ILE     CA 1158   3.826   5.209   4.266
  621ILE     HA 1159   3.799   5.301   4.296
  621ILE     CB 1160   3.807   5.199   4.114
  621ILE     HB 1161   3.850   5.116   4.079
  621ILE    CG2 1162   3.662   5.187   4.083
  621ILE   HG21 1163   3.650   5.181   3.984
  621ILE   HG22 1164   3.625   5.105   4.127
  621ILE   HG23 1165   3.614   5.268   4.117
  621ILE    CG1 1166   3.872   5.322   4.045
  621ILE   HG11 1167   3.810   5.400   4.051
  621ILE   HG12 1168   3.958   5.344   4.091
  621ILE     CD 1169   3.903   5.300   3.902
  621ILE    HD1 1170   3.944   5.382   3.864
  621ILE    HD2 1171   3.966   5.223   3.893
  621ILE    HD3 1172   3.818   5.279   3.853
  621ILE      C 1173   3.743   5.105   4.340
  621ILE      O 1174   3.775   4.985   4.338
  622TRP      N 1175   3.637   5.150   4.406
  622TRP     HN 1176   3.613   5.247   4.400
  622TRP     CA 1177   3.556   5.061   4.487
  622TRP     HA 1178   3.618   5.013   4.549
  622TRP     CB 1179   3.454   5.140   4.568
  622TRP    HB1 1180   3.502   5.209   4.622
  622TRP    HB2 1181   3.391   5.185   4.505
  622TRP     CG 1182   3.374   5.059   4.661
  622TRP    CD1 1183   3.245   5.020   4.644
  622TRP    HD1 1184   3.189   5.041   4.563
  622TRP    NE1 1185   3.202   4.948   4.753
  622TRP    HE1 1186   3.111   4.908   4.764
  622TRP    CE2 1187   3.304   4.940   4.844
  622TRP    CD2 1188   3.414   5.008   4.789
  622TRP    CE3 1189   3.531   5.015   4.863
  622TRP    HE3 1190   3.610   5.065   4.829
  622TRP    CZ3 1191   3.536   4.951   4.986
  622TRP    HZ3 1192   3.621   4.953   5.039
  622TRP    CZ2 1193   3.308   4.878   4.967
  622TRP    HZ2 1194   3.229   4.829   5.004
  622TRP    CH2 1195   3.426   4.885   5.037
  622TRP    HH2 1196   3.432   4.841   5.127
  622TRP      C 1197   3.485   4.962   4.397
  622TRP      O 1198   3.429   5.001   4.294
  623HSE      N 1199   3.498   4.833   4.429
  623HSE     HN 1200   3.557   4.807   4.505
  623HSE     CA 1201   3.427   4.729   4.356
  623HSE     HA 1202   3.409   4.764   4.264
  623HSE     CB 1203   3.511   4.601   4.342
  623HSE    HB1 1204   3.606   4.627   4.322
  623HSE    HB2 1205   3.508   4.551   4.428
  623HSE    ND1 1206   3.389   4.398   4.258
  623HSE     CG 1207   3.465   4.510   4.233
  623HSE    CE1 1208   3.361   4.338   4.144
  623HSE    HE1 1209   3.307   4.255   4.133
  623HSE    NE2 1210   3.417   4.407   4.045
  623HSE    HE2 1211   3.413   4.383   3.948
  623HSE    CD2 1212   3.481   4.516   4.098
  623HSE    HD2 1213   3.531   4.586   4.047
  623HSE      C 1214   3.299   4.699   4.430
  623HSE      O 1215   3.304   4.655   4.546
  624ASP      N 1216   3.186   4.728   4.365
  624ASP     HN 1217   3.189   4.756   4.269
  624ASP     CA 1218   3.057   4.719   4.434
  624ASP     HA 1219   3.067   4.774   4.516
  624ASP     CB 1220   2.945   4.775   4.347
  624ASP    HB1 1221   2.973   4.769   4.251
  624ASP    HB2 1222   2.863   4.720   4.361
  624ASP     CG 1223   2.913   4.922   4.379
  624ASP    OD1 1224   2.895   4.953   4.500
  624ASP    OD2 1225   2.910   5.006   4.285
  624ASP      C 1226   3.026   4.575   4.474
  624ASP      O 1227   2.982   4.551   4.587
  625CYS      N 1228   3.050   4.480   4.384
  625CYS     HN 1229   3.090   4.504   4.295
  625CYS     CA 1230   3.020   4.339   4.413
  625CYS     HA 1231   2.923   4.337   4.438
  625CYS     CB 1232   3.043   4.255   4.289
  625CYS    HB1 1233   3.142   4.249   4.279
  625CYS    HB2 1234   3.006   4.164   4.310
  625CYS     SG 1235   2.966   4.327   4.149
  625CYS      C 1236   3.105   4.287   4.528
  625CYS      O 1237   3.051   4.231   4.625
  626HSE      N 1238   3.239   4.305   4.521
  626HSE     HN 1239   3.278   4.358   4.445
  626HSE     CA 1240   3.327   4.250   4.624
  626HSE     HA 1241   3.287   4.159   4.641
  626HSE     CB 1242   3.470   4.241   4.574
  626HSE    HB1 1243   3.498   4.332   4.541
  626HSE    HB2 1244   3.529   4.214   4.650
  626HSE    ND1 1245   3.610   4.138   4.391
  626HSE     CG 1246   3.492   4.144   4.462
  626HSE    CE1 1247   3.601   4.043   4.299
  626HSE    HE1 1248   3.673   4.017   4.235
  626HSE    NE2 1249   3.481   3.989   4.307
  626HSE    HE2 1250   3.447   3.916   4.249
  626HSE    CD2 1251   3.411   4.049   4.409
  626HSE    HD2 1252   3.318   4.027   4.439
  626HSE      C 1253   3.328   4.330   4.752
  626HSE      O 1254   3.368   4.276   4.856
  627ARG      N 1255   3.291   4.458   4.746
  627ARG     HN 1256   3.263   4.495   4.657
  627ARG     CA 1257   3.288   4.546   4.863
  627ARG     HA 1258   3.258   4.635   4.829
  627ARG     CB 1259   3.187   4.497   4.967
  627ARG    HB1 1260   3.210   4.402   4.990
  627ARG    HB2 1261   3.194   4.554   5.048
  627ARG     CG 1262   3.043   4.502   4.915
  627ARG    HG1 1263   3.015   4.598   4.910
  627ARG    HG2 1264   3.041   4.461   4.824
  627ARG     CD 1265   2.944   4.427   5.005
  627ARG    HD1 1266   2.946   4.330   4.983
  627ARG    HD2 1267   2.968   4.441   5.101
  627ARG     NE 1268   2.806   4.475   4.985
  627ARG     HE 1269   2.785   4.568   5.016
  627ARG     CZ 1270   2.707   4.405   4.930
  627ARG    NH1 1271   2.727   4.281   4.889
  627ARG   HH11 1272   2.817   4.239   4.899
  627ARG   HH12 1273   2.652   4.229   4.848
  627ARG    NH2 1274   2.586   4.460   4.918
  627ARG   HH21 1275   2.570   4.553   4.950
  627ARG   HH22 1276   2.512   4.408   4.877
  627ARG      C 1277   3.429   4.563   4.922
  627ARG      O 1278   3.449   4.558   5.044
  628HSD      N 1279   3.526   4.584   4.833
  628HSD     HN 1280   3.507   4.566   4.736
  628HSD     CA 1281   3.657   4.633   4.871
  628HSD     HA 1282   3.641   4.693   4.949
  628HSD     CB 1283   3.754   4.520   4.916
  628HSD    HB1 1284   3.844   4.559   4.933
  628HSD    HB2 1285   3.719   4.479   5.000
  628HSD    ND1 1286   3.788   4.278   4.853
  628HSD    HD1 1287   3.792   4.245   4.947
  628HSD     CG 1288   3.772   4.410   4.815
  628HSD    CE1 1289   3.799   4.203   4.744
  628HSD    HE1 1290   3.809   4.103   4.743
  628HSD    NE2 1291   3.793   4.281   4.638
  628HSD    CD2 1292   3.777   4.412   4.680
  628HSD    HD2 1293   3.770   4.492   4.621
  628HSD      C 1294   3.716   4.710   4.754
  628HSD      O 1295   3.668   4.703   4.640
  629TYR      N 1296   3.822   4.785   4.784
  629TYR     HN 1297   3.857   4.785   4.878
  629TYR     CA 1298   3.886   4.866   4.684
  629TYR     HA 1299   3.812   4.908   4.631
  629TYR     CB 1300   3.972   4.972   4.751
  629TYR    HB1 1301   4.004   4.936   4.838
  629TYR    HB2 1302   4.050   4.991   4.691
  629TYR     CG 1303   3.902   5.103   4.778
  629TYR    CD1 1304   3.878   5.196   4.677
  629TYR    HD1 1305   3.905   5.174   4.583
  629TYR    CE1 1306   3.818   5.318   4.706
  629TYR    HE1 1307   3.805   5.386   4.634
  629TYR     CZ 1308   3.778   5.344   4.835
  629TYR     OH 1309   3.717   5.464   4.864
  629TYR     HH 1310   3.694   5.467   4.961
  629TYR    CD2 1311   3.860   5.134   4.905
  629TYR    HD2 1312   3.874   5.067   4.979
  629TYR    CE2 1313   3.800   5.253   4.934
  629TYR    HE2 1314   3.773   5.274   5.028
  629TYR      C 1315   3.973   4.780   4.593
  629TYR      O 1316   4.031   4.681   4.636
  630HSD      N 1317   3.983   4.820   4.467
  630HSD     HN 1318   3.937   4.904   4.439
  630HSD     CA 1319   4.061   4.747   4.367
  630HSD     HA 1320   4.097   4.665   4.413
  630HSD     CB 1321   3.976   4.702   4.248
  630HSD    HB1 1322   3.911   4.775   4.226
  630HSD    HB2 1323   4.036   4.685   4.170
  630HSD    ND1 1324   3.838   4.501   4.179
  630HSD    HD1 1325   3.838   4.522   4.081
  630HSD     CG 1326   3.899   4.577   4.277
  630HSD    CE1 1327   3.780   4.397   4.235
  630HSD    HE1 1328   3.731   4.324   4.187
  630HSD    NE2 1329   3.797   4.404   4.367
  630HSD    CD2 1330   3.871   4.517   4.395
  630HSD    HD2 1331   3.899   4.548   4.485
  630HSD      C 1332   4.173   4.836   4.320
  630HSD      O 1333   4.146   4.933   4.249
  631SER      N 1334   4.299   4.801   4.357
  631SER     HN 1335   4.312   4.714   4.405
  631SER     CA 1336   4.416   4.883   4.329
  631SER     HA 1337   4.380   4.977   4.332
  631SER     CB 1338   4.524   4.864   4.434
  631SER    HB1 1339   4.607   4.913   4.409
  631SER    HB2 1340   4.492   4.895   4.524
  631SER     OG 1341   4.557   4.728   4.447
  631SER    HG1 1342   4.628   4.717   4.517
  631SER      C 1343   4.474   4.858   4.191
  631SER      O 1344   4.558   4.935   4.145
  632MET      N 1345   4.430   4.754   4.120
  632MET     HN 1346   4.365   4.690   4.162
  632MET     CA 1347   4.474   4.733   3.983
  632MET     HA 1348   4.522   4.816   3.954
  632MET     CB 1349   4.572   4.617   3.974
  632MET    HB1 1350   4.560   4.558   4.054
  632MET    HB2 1351   4.554   4.565   3.891
  632MET     CG 1352   4.718   4.667   3.971
  632MET    HG1 1353   4.708   4.763   3.944
  632MET    HG2 1354   4.745   4.663   4.068
  632MET     SD 1355   4.837   4.580   3.866
  632MET     CE 1356   4.747   4.557   3.712
  632MET    HE1 1357   4.805   4.510   3.646
  632MET    HE2 1358   4.665   4.503   3.729
  632MET    HE3 1359   4.721   4.646   3.675
  632MET      C 1360   4.351   4.712   3.894
  632MET      O 1361   4.284   4.609   3.902
  633GLU      N 1362   4.323   4.811   3.809
  633GLU     HN 1363   4.387   4.887   3.800
  633GLU     CA 1364   4.201   4.812   3.729
  633GLU     HA 1365   4.128   4.789   3.792
  633GLU     CB 1366   4.182   4.951   3.668
  633GLU    HB1 1367   4.186   5.018   3.742
  633GLU    HB2 1368   4.257   4.968   3.604
  633GLU     CG 1369   4.051   4.973   3.594
  633GLU    HG1 1370   4.046   4.907   3.518
  633GLU    HG2 1371   3.975   4.957   3.657
  633GLU     CD 1372   4.040   5.115   3.537
  633GLU    OE1 1373   3.937   5.147   3.472
  633GLU    OE2 1374   4.134   5.195   3.557
  633GLU      C 1375   4.203   4.706   3.619
  633GLU      O 1376   4.096   4.660   3.576
  634VAL      N 1377   4.321   4.665   3.572
  634VAL     HN 1378   4.405   4.708   3.606
  634VAL     CA 1379   4.330   4.560   3.471
  634VAL     HA 1380   4.239   4.517   3.470
  634VAL     CB 1381   4.357   4.612   3.329
  634VAL     HB 1382   4.450   4.647   3.325
  634VAL    CG1 1383   4.337   4.495   3.225
  634VAL   HG11 1384   4.354   4.529   3.133
  634VAL   HG12 1385   4.400   4.421   3.246
  634VAL   HG13 1386   4.243   4.461   3.231
  634VAL    CG2 1387   4.264   4.728   3.295
  634VAL   HG21 1388   4.284   4.761   3.203
  634VAL   HG22 1389   4.169   4.698   3.301
  634VAL   HG23 1390   4.280   4.803   3.361
  634VAL      C 1391   4.438   4.462   3.513
  634VAL      O 1392   4.548   4.461   3.456
  635PHE      N 1393   4.406   4.380   3.614
  635PHE     HN 1394   4.315   4.388   3.656
  635PHE     CA 1395   4.499   4.281   3.662
  635PHE     HA 1396   4.587   4.328   3.660
  635PHE     CB 1397   4.462   4.238   3.804
  635PHE    HB1 1398   4.426   4.317   3.854
  635PHE    HB2 1399   4.392   4.167   3.799
  635PHE     CG 1400   4.577   4.183   3.879
  635PHE    CD1 1401   4.696   4.256   3.884
  635PHE    HD1 1402   4.702   4.344   3.838
  635PHE    CE1 1403   4.805   4.207   3.953
  635PHE    HE1 1404   4.889   4.261   3.959
  635PHE     CZ 1405   4.798   4.083   4.015
  635PHE     HZ 1406   4.878   4.046   4.063
  635PHE    CD2 1407   4.571   4.061   3.941
  635PHE    HD2 1408   4.486   4.007   3.936
  635PHE    CE2 1409   4.680   4.010   4.009
  635PHE    HE2 1410   4.674   3.921   4.054
  635PHE      C 1411   4.507   4.158   3.573
  635PHE      O 1412   4.613   4.095   3.565
  636THR      N 1413   4.398   4.119   3.506
  636THR     HN 1414   4.315   4.174   3.510
  636THR     CA 1415   4.401   3.996   3.427
  636THR     HA 1416   4.499   3.984   3.410
  636THR     CB 1417   4.343   3.873   3.503
  636THR     HB 1418   4.355   3.791   3.447
  636THR    OG1 1419   4.202   3.889   3.522
  636THR    HG1 1420   4.166   3.809   3.570
  636THR    CG2 1421   4.409   3.851   3.639
  636THR   HG21 1422   4.368   3.772   3.683
  636THR   HG22 1423   4.507   3.836   3.626
  636THR   HG23 1424   4.395   3.932   3.696
  636THR      C 1425   4.322   4.013   3.298
  636THR      O 1426   4.227   4.090   3.292
  637HSP      N 1427   4.364   3.938   3.196
  637HSP     HN 1428   4.457   3.902   3.199
  637HSP     CA 1429   4.281   3.905   3.081
  637HSP     HA 1430   4.208   3.973   3.083
  637HSP     CB 1431   4.358   3.915   2.950
  637HSP    HB1 1432   4.444   3.865   2.959
  637HSP    HB2 1433   4.303   3.874   2.877
  637HSP    CD2 1434   4.441   4.102   2.794
  637HSP    HD2 1435   4.468   4.048   2.714
  637HSP     CG 1436   4.390   4.054   2.909
  637HSP    NE2 1437   4.449   4.239   2.807
  637HSP    HE2 1438   4.485   4.302   2.738
  637HSP    ND1 1439   4.366   4.164   2.989
  637HSP    HD1 1440   4.326   4.161   3.081
  637HSP    CE1 1441   4.401   4.273   2.925
  637HSP    HE1 1442   4.394   4.367   2.960
  637HSP      C 1443   4.229   3.762   3.095
  637HSP      O 1444   4.308   3.667   3.110
  638TYR      N 1445   4.098   3.747   3.087
  638TYR     HN 1446   4.042   3.830   3.077
  638TYR     CA 1447   4.029   3.619   3.092
  638TYR     HA 1448   4.095   3.548   3.116
  638TYR     CB 1449   3.917   3.620   3.200
  638TYR    HB1 1450   3.862   3.701   3.184
  638TYR    HB2 1451   3.862   3.538   3.185
  638TYR     CG 1452   3.959   3.621   3.351
  638TYR    CD1 1453   4.090   3.592   3.390
  638TYR    HD1 1454   4.158   3.571   3.320
  638TYR    CE1 1455   4.127   3.591   3.524
  638TYR    HE1 1456   4.221   3.570   3.549
  638TYR     CZ 1457   4.033   3.618   3.622
  638TYR     OH 1458   4.074   3.616   3.753
  638TYR     HH 1459   3.996   3.638   3.812
  638TYR    CD2 1460   3.864   3.646   3.453
  638TYR    HD2 1461   3.769   3.663   3.428
  638TYR    CE2 1462   3.901   3.648   3.590
  638TYR    HE2 1463   3.834   3.670   3.661
  638TYR      C 1464   3.971   3.601   2.954
  638TYR      O 1465   3.893   3.685   2.909
  639ASP      N 1466   4.007   3.491   2.886
  639ASP     HN 1467   4.068   3.424   2.929
  639ASP     CA 1468   3.957   3.469   2.752
  639ASP     HA 1469   3.868   3.517   2.752
  639ASP     CB 1470   4.051   3.529   2.647
  639ASP    HB1 1471   4.144   3.500   2.667
  639ASP    HB2 1472   4.024   3.497   2.557
  639ASP     CG 1473   4.049   3.679   2.646
  639ASP    OD1 1474   3.954   3.739   2.590
  639ASP    OD2 1475   4.143   3.739   2.702
  639ASP      C 1476   3.937   3.322   2.723
  639ASP      O 1477   4.010   3.236   2.774
  640LEU      N 1478   3.837   3.294   2.640
  640LEU     HN 1479   3.767   3.364   2.624
  640LEU     CA 1480   3.824   3.167   2.570
  640LEU     HA 1481   3.895   3.105   2.605
  640LEU     CB 1482   3.688   3.106   2.599
  640LEU    HB1 1483   3.672   3.113   2.698
  640LEU    HB2 1484   3.620   3.162   2.551
  640LEU     CG 1485   3.664   2.961   2.560
  640LEU     HG 1486   3.712   2.940   2.475
  640LEU    CD1 1487   3.720   2.864   2.664
  640LEU   HD11 1488   3.702   2.770   2.635
  640LEU   HD12 1489   3.818   2.878   2.673
  640LEU   HD13 1490   3.675   2.880   2.752
  640LEU    CD2 1491   3.511   2.944   2.542
  640LEU   HD21 1492   3.491   2.849   2.516
  640LEU   HD22 1493   3.465   2.965   2.628
  640LEU   HD23 1494   3.479   3.006   2.470
  640LEU      C 1495   3.845   3.191   2.420
  640LEU      O 1496   3.789   3.286   2.364
  641LEU      N 1497   3.926   3.106   2.356
  641LEU     HN 1498   3.951   3.020   2.400
  641LEU     CA 1499   3.979   3.136   2.224
  641LEU     HA 1500   3.926   3.217   2.197
  641LEU     CB 1501   4.130   3.163   2.226
  641LEU    HB1 1502   4.174   3.076   2.248
  641LEU    HB2 1503   4.156   3.191   2.134
  641LEU     CG 1504   4.190   3.264   2.319
  641LEU     HG 1505   4.160   3.248   2.414
  641LEU    CD1 1506   4.341   3.250   2.307
  641LEU   HD11 1507   4.386   3.316   2.367
  641LEU   HD12 1508   4.367   3.157   2.333
  641LEU   HD13 1509   4.368   3.267   2.212
  641LEU    CD2 1510   4.145   3.406   2.281
  641LEU   HD21 1511   4.186   3.472   2.344
  641LEU   HD22 1512   4.174   3.426   2.188
  641LEU   HD23 1513   4.045   3.412   2.286
  641LEU      C 1514   3.959   3.020   2.129
  641LEU      O 1515   3.965   2.904   2.170
  642ASN      N 1516   3.941   3.051   2.001
  642ASN     HN 1517   3.923   3.146   1.976
  642ASN     CA 1518   3.947   2.949   1.898
  642ASN     HA 1519   3.877   2.880   1.918
  642ASN     CB 1520   3.917   3.009   1.761
  642ASN    HB1 1521   3.929   3.109   1.766
  642ASN    HB2 1522   3.981   2.972   1.694
  642ASN     CG 1523   3.776   2.980   1.713
  642ASN    OD1 1524   3.723   3.050   1.626
  642ASN    ND2 1525   3.715   2.878   1.770
  642ASN   HD21 1526   3.762   2.824   1.840
  642ASN   HD22 1527   3.621   2.854   1.743
  642ASN      C 1528   4.088   2.891   1.902
  642ASN      O 1529   4.178   2.952   1.959
  643LEU      N 1530   4.107   2.775   1.841
  643LEU     HN 1531   4.032   2.732   1.792
  643LEU     CA 1532   4.237   2.708   1.847
  643LEU     HA 1533   4.263   2.711   1.944
  643LEU     CB 1534   4.224   2.564   1.801
  643LEU    HB1 1535   4.141   2.555   1.746
  643LEU    HB2 1536   4.304   2.542   1.745
  643LEU     CG 1537   4.217   2.463   1.917
  643LEU     HG 1538   4.163   2.504   1.990
  643LEU    CD1 1539   4.145   2.334   1.878
  643LEU   HD11 1540   4.143   2.272   1.956
  643LEU   HD12 1541   4.052   2.355   1.849
  643LEU   HD13 1542   4.194   2.290   1.802
  643LEU    CD2 1543   4.357   2.432   1.968
  643LEU   HD21 1544   4.351   2.366   2.043
  643LEU   HD22 1545   4.412   2.393   1.894
  643LEU   HD23 1546   4.400   2.516   2.001
  643LEU      C 1547   4.343   2.784   1.767
  643LEU      O 1548   4.461   2.777   1.800
  644ASN      N 1549   4.299   2.862   1.669
  644ASN     HN 1550   4.201   2.860   1.646
  644ASN     CA 1551   4.389   2.948   1.594
  644ASN     HA 1552   4.465   2.889   1.569
  644ASN     CB 1553   4.319   3.002   1.468
  644ASN    HB1 1554   4.372   3.078   1.432
  644ASN    HB2 1555   4.314   2.929   1.400
  644ASN     CG 1556   4.178   3.051   1.496
  644ASN    OD1 1557   4.151   3.106   1.603
  644ASN    ND2 1558   4.088   3.029   1.401
  644ASN   HD21 1559   4.115   2.983   1.316
  644ASN   HD22 1560   3.993   3.059   1.414
  644ASN      C 1561   4.440   3.064   1.679
  644ASN      O 1562   4.547   3.119   1.652
  645GLY      N 1563   4.364   3.102   1.782
  645GLY     HN 1564   4.279   3.054   1.801
  645GLY     CA 1565   4.404   3.211   1.868
  645GLY    HA1 1566   4.406   3.175   1.961
  645GLY    HA2 1567   4.497   3.237   1.840
  645GLY      C 1568   4.317   3.335   1.865
  645GLY      O 1569   4.351   3.432   1.934
  646THR      N 1570   4.209   3.338   1.789
  646THR     HN 1571   4.189   3.260   1.729
  646THR     CA 1572   4.119   3.452   1.792
  646THR     HA 1573   4.175   3.529   1.823
  646THR     CB 1574   4.064   3.486   1.654
  646THR     HB 1575   4.009   3.570   1.656
  646THR    OG1 1576   3.973   3.384   1.612
  646THR    HG1 1577   3.937   3.406   1.521
  646THR    CG2 1578   4.178   3.499   1.553
  646THR   HG21 1579   4.141   3.521   1.463
  646THR   HG22 1580   4.240   3.571   1.583
  646THR   HG23 1581   4.228   3.412   1.549
  646THR      C 1582   4.005   3.424   1.888
  646THR      O 1583   3.957   3.311   1.898
  647LYS      N 1584   3.964   3.528   1.961
  647LYS     HN 1585   3.999   3.619   1.941
  647LYS     CA 1586   3.868   3.510   2.070
  647LYS     HA 1587   3.911   3.446   2.134
  647LYS     CB 1588   3.842   3.644   2.138
  647LYS    HB1 1589   3.798   3.705   2.071
  647LYS    HB2 1590   3.779   3.629   2.214
  647LYS     CG 1591   3.963   3.716   2.193
  647LYS    HG1 1592   4.006   3.661   2.264
  647LYS    HG2 1593   4.029   3.733   2.119
  647LYS     CD 1594   3.917   3.847   2.250
  647LYS    HD1 1595   3.886   3.905   2.175
  647LYS    HD2 1596   3.841   3.829   2.312
  647LYS     CE 1597   4.026   3.919   2.326
  647LYS    HE1 1598   4.078   3.853   2.381
  647LYS    HE2 1599   4.088   3.964   2.261
  647LYS     NZ 1600   3.965   4.021   2.417
  647LYS    HZ1 1601   4.038   4.069   2.467
  647LYS    HZ2 1602   3.914   4.088   2.363
  647LYS    HZ3 1603   3.904   3.976   2.482
  647LYS      C 1604   3.738   3.453   2.017
  647LYS      O 1605   3.687   3.497   1.914
  648VAL      N 1606   3.684   3.355   2.088
  648VAL     HN 1607   3.734   3.319   2.167
  648VAL     CA 1608   3.553   3.298   2.056
  648VAL     HA 1609   3.529   3.327   1.963
  648VAL     CB 1610   3.558   3.144   2.057
  648VAL     HB 1611   3.608   3.111   2.137
  648VAL    CG1 1612   3.422   3.090   2.068
  648VAL   HG11 1613   3.426   2.990   2.069
  648VAL   HG12 1614   3.380   3.122   2.153
  648VAL   HG13 1615   3.367   3.120   1.990
  648VAL    CG2 1616   3.624   3.095   1.927
  648VAL   HG21 1617   3.628   2.995   1.927
  648VAL   HG22 1618   3.571   3.126   1.849
  648VAL   HG23 1619   3.717   3.131   1.921
  648VAL      C 1620   3.452   3.353   2.156
  648VAL      O 1621   3.336   3.379   2.122
  649ALA      N 1622   3.497   3.375   2.279
  649ALA     HN 1623   3.585   3.336   2.306
  649ALA     CA 1624   3.421   3.453   2.374
  649ALA     HA 1625   3.325   3.444   2.348
  649ALA     CB 1626   3.441   3.400   2.515
  649ALA    HB1 1627   3.387   3.456   2.579
  649ALA    HB2 1628   3.410   3.305   2.520
  649ALA    HB3 1629   3.537   3.405   2.540
  649ALA      C 1630   3.464   3.599   2.365
  649ALA      O 1631   3.561   3.635   2.299
  650GLU      N 1632   3.389   3.684   2.432
  650GLU     HN 1633   3.305   3.653   2.477
  650GLU     CA 1634   3.429   3.824   2.442
  650GLU     HA 1635   3.470   3.849   2.354
  650GLU     CB 1636   3.304   3.907   2.468
  650GLU    HB1 1637   3.240   3.890   2.393
  650GLU    HB2 1638   3.263   3.875   2.554
  650GLU     CG 1639   3.320   4.057   2.479
  650GLU    HG1 1640   3.381   4.077   2.557
  650GLU    HG2 1641   3.361   4.091   2.395
  650GLU     CD 1642   3.186   4.125   2.502
  650GLU    OE1 1643   3.177   4.213   2.590
  650GLU    OE2 1644   3.089   4.087   2.432
  650GLU      C 1645   3.535   3.844   2.550
  650GLU      O 1646   3.616   3.936   2.541
  651GLY      N 1647   3.534   3.760   2.652
  651GLY     HN 1648   3.462   3.691   2.660
  651GLY     CA 1649   3.637   3.765   2.754
  651GLY    HA1 1650   3.629   3.683   2.810
  651GLY    HA2 1651   3.726   3.766   2.708
  651GLY      C 1652   3.624   3.889   2.841
  651GLY      O 1653   3.537   3.974   2.821
  652HSD      N 1654   3.713   3.900   2.939
  652HSD     HN 1655   3.788   3.833   2.945
  652HSD     CA 1656   3.705   4.007   3.039
  652HSD     HA 1657   3.660   4.082   2.991
  652HSD     CB 1658   3.621   3.963   3.161
  652HSD    HB1 1659   3.674   3.899   3.215
  652HSD    HB2 1660   3.600   4.044   3.216
  652HSD    ND1 1661   3.374   3.968   3.109
  652HSD    HD1 1662   3.364   4.067   3.122
  652HSD     CG 1663   3.492   3.898   3.124
  652HSD    CE1 1664   3.278   3.885   3.075
  652HSD    HE1 1665   3.182   3.910   3.058
  652HSD    NE2 1666   3.328   3.763   3.066
  652HSD    CD2 1667   3.462   3.769   3.096
  652HSD    HD2 1668   3.526   3.692   3.097
  652HSD      C 1669   3.843   4.051   3.085
  652HSD      O 1670   3.943   3.978   3.075
  653LYS      N 1671   3.845   4.172   3.138
  653LYS     HN 1672   3.758   4.221   3.140
  653LYS     CA 1673   3.960   4.241   3.194
  653LYS     HA 1674   4.039   4.181   3.183
  653LYS     CB 1675   3.984   4.383   3.121
  653LYS    HB1 1676   3.895   4.423   3.097
  653LYS    HB2 1677   4.032   4.445   3.184
  653LYS     CG 1678   4.066   4.383   2.992
  653LYS    HG1 1679   4.088   4.477   2.968
  653LYS    HG2 1680   4.151   4.332   3.009
  653LYS     CD 1681   3.995   4.319   2.875
  653LYS    HD1 1682   3.954   4.233   2.905
  653LYS    HD2 1683   3.924   4.381   2.842
  653LYS     CE 1684   4.094   4.291   2.764
  653LYS    HE1 1685   4.159   4.367   2.758
  653LYS    HE2 1686   4.143   4.206   2.784
  653LYS     NZ 1687   4.027   4.276   2.630
  653LYS    HZ1 1688   4.096   4.258   2.560
  653LYS    HZ2 1689   3.962   4.200   2.634
  653LYS    HZ3 1690   3.978   4.360   2.608
  653LYS      C 1691   3.927   4.263   3.342
  653LYS      O 1692   3.877   4.368   3.381
  654ALA      N 1693   3.955   4.164   3.425
  654ALA     HN 1694   3.999   4.080   3.394
  654ALA     CA 1695   3.919   4.183   3.564
  654ALA     HA 1696   3.825   4.218   3.562
  654ALA     CB 1697   3.922   4.049   3.636
  654ALA    HB1 1698   3.897   4.062   3.732
  654ALA    HB2 1699   3.857   3.986   3.593
  654ALA    HB3 1700   4.014   4.010   3.630
  654ALA      C 1701   4.008   4.288   3.634
  654ALA      O 1702   4.121   4.319   3.593
  655SER      N 1703   3.956   4.341   3.744
  655SER     HN 1704   3.860   4.320   3.765
  655SER     CA 1705   4.028   4.429   3.835
  655SER     HA 1706   4.118   4.444   3.795
  655SER     CB 1707   3.956   4.562   3.853
  655SER    HB1 1708   4.011   4.627   3.906
  655SER    HB2 1709   3.931   4.602   3.766
  655SER     OG 1710   3.838   4.532   3.925
  655SER    HG1 1711   3.787   4.617   3.940
  655SER      C 1712   4.034   4.359   3.970
  655SER      O 1713   3.947   4.278   4.002
  656PHE      N 1714   4.134   4.395   4.050
  656PHE     HN 1715   4.183   4.481   4.034
  656PHE     CA 1716   4.173   4.308   4.159
  656PHE     HA 1717   4.092   4.251   4.176
  656PHE     CB 1718   4.293   4.224   4.121
  656PHE    HB1 1719   4.341   4.268   4.045
  656PHE    HB2 1720   4.355   4.219   4.200
  656PHE     CG 1721   4.259   4.085   4.080
  656PHE    CD1 1722   4.202   4.060   3.957
  656PHE    HD1 1723   4.184   4.135   3.895
  656PHE    CE1 1724   4.171   3.931   3.920
  656PHE    HE1 1725   4.130   3.914   3.830
  656PHE     CZ 1726   4.195   3.826   4.004
  656PHE     HZ 1727   4.168   3.734   3.978
  656PHE    CD2 1728   4.283   3.978   4.163
  656PHE    HD2 1729   4.323   3.994   4.254
  656PHE    CE2 1730   4.254   3.848   4.124
  656PHE    HE2 1731   4.276   3.771   4.184
  656PHE      C 1732   4.206   4.388   4.283
  656PHE      O 1733   4.275   4.489   4.273
  657CYS      N 1734   4.153   4.344   4.396
  657CYS     HN 1735   4.067   4.292   4.392
  657CYS     CA 1736   4.212   4.369   4.527
  657CYS     HA 1737   4.232   4.466   4.534
  657CYS     CB 1738   4.114   4.327   4.639
  657CYS    HB1 1739   4.065   4.410   4.662
  657CYS    HB2 1740   4.052   4.263   4.594
  657CYS     SG 1741   4.194   4.253   4.782
  657CYS      C 1742   4.338   4.285   4.537
  657CYS      O 1743   4.333   4.165   4.507
  658LEU      N 1744   4.450   4.344   4.583
  658LEU     HN 1745   4.442   4.438   4.617
  658LEU     CA 1746   4.582   4.282   4.588
  658LEU     HA 1747   4.574   4.194   4.541
  658LEU     CB 1748   4.685   4.368   4.517
  658LEU    HB1 1749   4.674   4.460   4.554
  658LEU    HB2 1750   4.775   4.332   4.542
  658LEU     CG 1751   4.681   4.379   4.363
  658LEU     HG 1752   4.596   4.421   4.332
  658LEU    CD1 1753   4.796   4.462   4.321
  658LEU   HD11 1754   4.797   4.471   4.222
  658LEU   HD12 1755   4.789   4.553   4.363
  658LEU   HD13 1756   4.882   4.419   4.351
  658LEU    CD2 1757   4.695   4.240   4.299
  658LEU   HD21 1758   4.692   4.249   4.199
  658LEU   HD22 1759   4.782   4.199   4.326
  658LEU   HD23 1760   4.619   4.182   4.329
  658LEU      C 1761   4.625   4.264   4.733
  658LEU      O 1762   4.665   4.361   4.797
  659GLU      N 1763   4.614   4.142   4.787
  659GLU     HN 1764   4.586   4.066   4.728
  659GLU     CA 1765   4.641   4.114   4.928
  659GLU     HA 1766   4.707   4.184   4.955
  659GLU     CB 1767   4.516   4.128   5.014
  659GLU    HB1 1768   4.544   4.148   5.108
  659GLU    HB2 1769   4.461   4.203   4.978
  659GLU     CG 1770   4.432   4.002   5.014
  659GLU    HG1 1771   4.431   3.966   4.920
  659GLU    HG2 1772   4.476   3.936   5.075
  659GLU     CD 1773   4.287   4.022   5.059
  659GLU    OE1 1774   4.207   3.930   5.033
  659GLU    OE2 1775   4.252   4.125   5.122
  659GLU      C 1776   4.699   3.973   4.944
  659GLU      O 1777   4.705   3.894   4.849
  660ASP      N 1778   4.742   3.941   5.067
  660ASP     HN 1779   4.731   4.007   5.141
  660ASP     CA 1780   4.805   3.813   5.095
  660ASP     HA 1781   4.838   3.777   5.007
  660ASP     CB 1782   4.922   3.828   5.191
  660ASP    HB1 1783   4.888   3.862   5.279
  660ASP    HB2 1784   4.965   3.739   5.205
  660ASP     CG 1785   5.024   3.920   5.143
  660ASP    OD1 1786   5.055   3.916   5.021
  660ASP    OD2 1787   5.075   3.995   5.230
  660ASP      C 1788   4.701   3.722   5.157
  660ASP      O 1789   4.670   3.737   5.276
  661THR      N 1790   4.648   3.628   5.081
  661THR     HN 1791   4.676   3.611   4.986
  661THR     CA 1792   4.544   3.552   5.149
  661THR     HA 1793   4.507   3.616   5.216
  661THR     CB 1794   4.433   3.507   5.053
  661THR     HB 1795   4.347   3.555   5.071
  661THR    OG1 1796   4.403   3.367   5.070
  661THR    HG1 1797   4.330   3.341   5.006
  661THR    CG2 1798   4.468   3.535   4.914
  661THR   HG21 1799   4.394   3.504   4.854
  661THR   HG22 1800   4.482   3.633   4.903
  661THR   HG23 1801   4.552   3.486   4.891
  661THR      C 1802   4.602   3.434   5.225
  661THR      O 1803   4.553   3.400   5.332
  662GLU      N 1804   4.708   3.374   5.171
  662GLU     HN 1805   4.736   3.399   5.079
  662GLU     CA 1806   4.784   3.273   5.243
  662GLU     HA 1807   4.775   3.295   5.340
  662GLU     CB 1808   4.728   3.133   5.218
  662GLU    HB1 1809   4.636   3.142   5.180
  662GLU    HB2 1810   4.787   3.086   5.151
  662GLU     CG 1811   4.719   3.046   5.341
  662GLU    HG1 1812   4.802   3.060   5.396
  662GLU    HG2 1813   4.639   3.074   5.393
  662GLU     CD 1814   4.708   2.898   5.306
  662GLU    OE1 1815   4.806   2.823   5.330
  662GLU    OE2 1816   4.601   2.858   5.254
  662GLU      C 1817   4.930   3.281   5.199
  662GLU      O 1818   4.959   3.318   5.085
  663CYS      N 1819   5.022   3.244   5.288
  663CYS     HN 1820   4.992   3.214   5.378
  663CYS     CA 1821   5.164   3.248   5.256
  663CYS     HA 1822   5.167   3.278   5.161
  663CYS     CB 1823   5.239   3.346   5.344
  663CYS    HB1 1824   5.230   3.311   5.437
  663CYS    HB2 1825   5.335   3.341   5.315
  663CYS     SG 1826   5.175   3.509   5.329
  663CYS      C 1827   5.227   3.111   5.271
  663CYS      O 1828   5.172   3.021   5.335
  664GLU      N 1829   5.344   3.097   5.212
  664GLU     HN 1830   5.385   3.174   5.164
  664GLU     CA 1831   5.413   2.969   5.215
  664GLU     HA 1832   5.342   2.900   5.205
  664GLU     CB 1833   5.512   2.959   5.099
  664GLU    HB1 1834   5.478   3.013   5.022
  664GLU    HB2 1835   5.600   2.996   5.129
  664GLU     CG 1836   5.533   2.817   5.052
  664GLU    HG1 1837   5.631   2.800   5.044
  664GLU    HG2 1838   5.493   2.755   5.120
  664GLU     CD 1839   5.468   2.788   4.917
  664GLU    OE1 1840   5.467   2.879   4.830
  664GLU    OE2 1841   5.418   2.673   4.900
  664GLU      C 1842   5.484   2.951   5.347
  664GLU      O 1843   5.519   3.046   5.415
  665GLY      N 1844   5.499   2.825   5.386
  665GLY     HN 1845   5.462   2.751   5.330
  665GLY     CA 1846   5.569   2.793   5.510
  665GLY    HA1 1847   5.551   2.697   5.530
  665GLY    HA2 1848   5.667   2.806   5.493
  665GLY      C 1849   5.525   2.878   5.627
  665GLY      O 1850   5.407   2.884   5.664
  666ASP      N 1851   5.622   2.947   5.685
  666ASP     HN 1852   5.713   2.942   5.644
  666ASP     CA 1853   5.606   3.027   5.804
  666ASP     HA 1854   5.518   3.001   5.841
  666ASP     CB 1855   5.722   2.998   5.899
  666ASP    HB1 1856   5.717   3.060   5.977
  666ASP    HB2 1857   5.714   2.904   5.931
  666ASP     CG 1858   5.858   3.015   5.831
  666ASP    OD1 1859   5.893   2.930   5.745
  666ASP    OD2 1860   5.927   3.116   5.859
  666ASP      C 1861   5.604   3.176   5.773
  666ASP      O 1862   5.609   3.256   5.867
  667ILE      N 1863   5.602   3.215   5.643
  667ILE     HN 1864   5.609   3.145   5.572
  667ILE     CA 1865   5.589   3.356   5.604
  667ILE     HA 1866   5.671   3.400   5.641
  667ILE     CB 1867   5.584   3.372   5.451
  667ILE     HB 1868   5.494   3.341   5.420
  667ILE    CG2 1869   5.598   3.522   5.410
  667ILE   HG21 1870   5.595   3.529   5.310
  667ILE   HG22 1871   5.523   3.575   5.450
  667ILE   HG23 1872   5.685   3.557   5.443
  667ILE    CG1 1873   5.687   3.282   5.383
  667ILE   HG11 1874   5.725   3.219   5.451
  667ILE   HG12 1875   5.642   3.229   5.311
  667ILE     CD 1876   5.802   3.351   5.320
  667ILE    HD1 1877   5.863   3.283   5.278
  667ILE    HD2 1878   5.768   3.413   5.249
  667ILE    HD3 1879   5.852   3.402   5.389
  667ILE      C 1880   5.464   3.417   5.666
  667ILE      O 1881   5.363   3.349   5.690
  668GLN      N 1882   5.470   3.548   5.690
  668GLN     HN 1883   5.550   3.599   5.659
  668GLN     CA 1884   5.364   3.620   5.760
  668GLN     HA 1885   5.307   3.551   5.804
  668GLN     CB 1886   5.426   3.712   5.865
  668GLN    HB1 1887   5.502   3.763   5.825
  668GLN    HB2 1888   5.356   3.777   5.898
  668GLN     CG 1889   5.477   3.635   5.981
  668GLN    HG1 1890   5.537   3.562   5.948
  668GLN    HG2 1891   5.528   3.697   6.041
  668GLN     CD 1892   5.362   3.576   6.057
  668GLN    OE1 1893   5.329   3.458   6.041
  668GLN    NE2 1894   5.297   3.658   6.138
  668GLN   HE21 1895   5.325   3.754   6.145
  668GLN   HE22 1896   5.219   3.625   6.191
  668GLN      C 1897   5.282   3.702   5.662
  668GLN      O 1898   5.337   3.790   5.595
  669LYS      N 1899   5.151   3.673   5.654
  669LYS     HN 1900   5.115   3.592   5.702
  669LYS     CA 1901   5.059   3.757   5.576
  669LYS     HA 1902   5.086   3.743   5.481
  669LYS     CB 1903   4.914   3.714   5.599
  669LYS    HB1 1904   4.890   3.733   5.694
  669LYS    HB2 1905   4.856   3.770   5.539
  669LYS     CG 1906   4.881   3.571   5.572
  669LYS    HG1 1907   4.919   3.545   5.483
  669LYS    HG2 1908   4.921   3.514   5.644
  669LYS     CD 1909   4.729   3.554   5.570
  669LYS    HD1 1910   4.686   3.642   5.587
  669LYS    HD2 1911   4.701   3.519   5.480
  669LYS     CE 1912   4.681   3.457   5.675
  669LYS    HE1 1913   4.642   3.376   5.631
  669LYS    HE2 1914   4.757   3.430   5.734
  669LYS     NZ 1915   4.576   3.520   5.760
  669LYS    HZ1 1916   4.545   3.455   5.829
  669LYS    HZ2 1917   4.614   3.601   5.805
  669LYS    HZ3 1918   4.499   3.547   5.703
  669LYS      C 1919   5.073   3.903   5.617
  669LYS      O 1920   5.082   3.936   5.736
  670ASN      N 1921   5.074   3.993   5.517
  670ASN     HN 1922   5.068   3.961   5.422
  670ASN     CA 1923   5.083   4.137   5.543
  670ASN     HA 1924   5.074   4.145   5.643
  670ASN     CB 1925   5.219   4.192   5.497
  670ASN    HB1 1926   5.291   4.150   5.553
  670ASN    HB2 1927   5.233   4.167   5.401
  670ASN     CG 1928   5.229   4.343   5.510
  670ASN    OD1 1929   5.158   4.404   5.589
  670ASN    ND2 1930   5.314   4.405   5.429
  670ASN   HD21 1931   5.368   4.352   5.364
  670ASN   HD22 1932   5.324   4.504   5.434
  670ASN      C 1933   4.969   4.218   5.482
  670ASN      O 1934   4.889   4.274   5.556
  671TYR      N 1935   4.960   4.229   5.351
  671TYR     HN 1936   5.019   4.173   5.293
  671TYR     CA 1937   4.865   4.321   5.288
  671TYR     HA 1938   4.874   4.408   5.337
  671TYR     CB 1939   4.900   4.337   5.139
  671TYR    HB1 1940   4.892   4.248   5.093
  671TYR    HB2 1941   4.836   4.402   5.097
  671TYR     CG 1942   5.040   4.388   5.120
  671TYR    CD1 1943   5.075   4.515   5.161
  671TYR    HD1 1944   5.005   4.574   5.201
  671TYR    CE1 1945   5.204   4.562   5.147
  671TYR    HE1 1946   5.227   4.654   5.177
  671TYR     CZ 1947   5.300   4.481   5.092
  671TYR     OH 1948   5.427   4.533   5.077
  671TYR     HH 1949   5.486   4.464   5.036
  671TYR    CD2 1950   5.140   4.308   5.065
  671TYR    HD2 1951   5.117   4.216   5.035
  671TYR    CE2 1952   5.268   4.353   5.051
  671TYR    HE2 1953   5.339   4.294   5.012
  671TYR      C 1954   4.721   4.272   5.303
  671TYR      O 1955   4.693   4.151   5.301
  672GLU      N 1956   4.628   4.367   5.317
  672GLU     HN 1957   4.656   4.463   5.310
  672GLU     CA 1958   4.486   4.339   5.342
  672GLU     HA 1959   4.465   4.253   5.294
  672GLU     CB 1960   4.461   4.323   5.493
  672GLU    HB1 1961   4.538   4.273   5.532
  672GLU    HB2 1962   4.457   4.414   5.533
  672GLU     CG 1963   4.332   4.249   5.531
  672GLU    HG1 1964   4.254   4.302   5.498
  672GLU    HG2 1965   4.333   4.159   5.486
  672GLU     CD 1966   4.318   4.229   5.683
  672GLU    OE1 1967   4.313   4.327   5.759
  672GLU    OE2 1968   4.311   4.113   5.728
  672GLU      C 1969   4.401   4.452   5.285
  672GLU      O 1970   4.429   4.569   5.310
  673CYS      N 1971   4.294   4.416   5.212
  673CYS     HN 1972   4.271   4.320   5.204
  673CYS     CA 1973   4.210   4.515   5.143
  673CYS     HA 1974   4.273   4.587   5.115
  673CYS     CB 1975   4.143   4.449   5.022
  673CYS    HB1 1976   4.098   4.368   5.059
  673CYS    HB2 1977   4.074   4.514   4.992
  673CYS     SG 1978   4.265   4.409   4.891
  673CYS      C 1979   4.105   4.580   5.234
  673CYS      O 1980   4.074   4.699   5.219
  674ALA      N 1981   4.054   4.504   5.330
  674ALA     HN 1982   4.100   4.416   5.344
  674ALA     CA 1983   3.940   4.531   5.418
  674ALA     HA 1984   3.865   4.501   5.360
  674ALA     CB 1985   3.958   4.452   5.548
  674ALA    HB1 1986   3.881   4.470   5.609
  674ALA    HB2 1987   3.963   4.355   5.528
  674ALA    HB3 1988   4.043   4.481   5.593
  674ALA      C 1989   3.913   4.675   5.456
  674ALA      O 1990   3.799   4.721   5.439
  675ASN      N 1991   4.008   4.746   5.516
  675ASN     HN 1992   4.101   4.710   5.528
  675ASN     CA 1993   3.971   4.879   5.564
  675ASN     HA 1994   3.874   4.887   5.542
  675ASN     CB 1995   3.989   4.894   5.715
  675ASN    HB1 1996   4.084   4.872   5.739
  675ASN    HB2 1997   3.970   4.988   5.741
  675ASN     CG 1998   3.897   4.802   5.794
  675ASN    OD1 1999   3.783   4.836   5.818
  675ASN    ND2 2000   3.946   4.683   5.831
  675ASN   HD21 2001   4.039   4.658   5.806
  675ASN   HD22 2002   3.888   4.620   5.883
  675ASN      C 2003   4.051   4.986   5.492
  675ASN      O 2004   4.127   5.062   5.555
  676PHE      N 2005   4.036   4.990   5.360
  676PHE     HN 2006   3.963   4.937   5.318
  676PHE     CA 2007   4.124   5.070   5.275
  676PHE     HA 2008   4.101   5.045   5.181
  676PHE     CB 2009   4.098   5.221   5.293
  676PHE    HB1 2010   4.006   5.234   5.332
  676PHE    HB2 2011   4.166   5.259   5.354
  676PHE     CG 2012   4.104   5.297   5.165
  676PHE    CD1 2013   4.154   5.237   5.051
  676PHE    HD1 2014   4.188   5.143   5.055
  676PHE    CE1 2015   4.159   5.307   4.932
  676PHE    HE1 2016   4.194   5.262   4.849
  676PHE     CZ 2017   4.115   5.436   4.926
  676PHE     HZ 2018   4.121   5.487   4.840
  676PHE    CD2 2019   4.059   5.425   5.157
  676PHE    HD2 2020   4.023   5.470   5.239
  676PHE    CE2 2021   4.064   5.495   5.038
  676PHE    HE2 2022   4.030   5.589   5.034
  676PHE      C 2023   4.269   5.036   5.303
  676PHE      O 2024   4.358   5.121   5.297
  677GLY      N 2025   4.294   4.910   5.340
  677GLY     HN 2026   4.219   4.844   5.346
  677GLY     CA 2027   4.429   4.869   5.373
  677GLY    HA1 2028   4.463   4.928   5.446
  677GLY    HA2 2029   4.426   4.775   5.405
  677GLY      C 2030   4.522   4.879   5.253
  677GLY      O 2031   4.479   4.880   5.136
  678ASP      N 2032   4.650   4.892   5.282
  678ASP     HN 2033   4.676   4.910   5.378
  678ASP     CA 2034   4.755   4.882   5.183
  678ASP     HA 2035   4.746   4.961   5.123
  678ASP     CB 2036   4.890   4.882   5.255
  678ASP    HB1 2037   4.878   4.848   5.348
  678ASP    HB2 2038   4.954   4.823   5.206
  678ASP     CG 2039   4.950   5.018   5.262
  678ASP    OD1 2040   4.968   5.077   5.153
  678ASP    OD2 2041   4.974   5.066   5.376
  678ASP      C 2042   4.740   4.755   5.103
  678ASP      O 2043   4.710   4.649   5.159
  679GLN      N 2044   4.764   4.764   4.973
  679GLN     HN 2045   4.797   4.851   4.935
  679GLN     CA 2046   4.744   4.650   4.885
  679GLN     HA 2047   4.711   4.577   4.945
  679GLN     CB 2048   4.638   4.680   4.779
  679GLN    HB1 2049   4.669   4.757   4.724
  679GLN    HB2 2050   4.628   4.599   4.721
  679GLN     CG 2051   4.501   4.713   4.843
  679GLN    HG1 2052   4.487   4.654   4.923
  679GLN    HG2 2053   4.501   4.809   4.872
  679GLN     CD 2054   4.385   4.691   4.746
  679GLN    OE1 2055   4.401   4.627   4.642
  679GLN    NE2 2056   4.271   4.753   4.774
  679GLN   HE21 2057   4.264   4.810   4.855
  679GLN   HE22 2058   4.192   4.742   4.713
  679GLN      C 2059   4.875   4.608   4.821
  679GLN      O 2060   4.965   4.688   4.801
  680GLY      N 2061   4.883   4.480   4.788
  680GLY     HN 2062   4.801   4.423   4.797
  680GLY     CA 2063   5.006   4.420   4.741
  680GLY    HA1 2064   5.012   4.434   4.642
  680GLY    HA2 2065   5.083   4.464   4.786
  680GLY      C 2066   5.003   4.273   4.773
  680GLY      O 2067   4.917   4.227   4.847
  681ILE      N 2068   5.097   4.199   4.713
  681ILE     HN 2069   5.156   4.243   4.646
  681ILE     CA 2070   5.116   4.057   4.741
  681ILE     HA 2071   5.049   4.033   4.812
  681ILE     CB 2072   5.089   3.970   4.618
  681ILE     HB 2073   5.159   3.988   4.549
  681ILE    CG2 2074   5.091   3.822   4.657
  681ILE   HG21 2075   5.073   3.766   4.576
  681ILE   HG22 2076   5.181   3.799   4.694
  681ILE   HG23 2077   5.021   3.804   4.726
  681ILE    CG1 2078   4.957   4.006   4.555
  681ILE   HG11 2079   4.883   3.990   4.621
  681ILE   HG12 2080   4.958   4.103   4.529
  681ILE     CD 2081   4.931   3.923   4.433
  681ILE    HD1 2082   4.843   3.949   4.393
  681ILE    HD2 2083   5.004   3.939   4.366
  681ILE    HD3 2084   4.930   3.826   4.458
  681ILE      C 2085   5.260   4.035   4.790
  681ILE      O 2086   5.355   4.062   4.716
  682THR      N 2087   5.275   3.985   4.911
  682THR     HN 2088   5.194   3.962   4.966
  682THR     CA 2089   5.407   3.963   4.965
  682THR     HA 2090   5.454   4.051   4.954
  682THR     CB 2091   5.401   3.924   5.111
  682THR     HB 2092   5.356   3.836   5.124
  682THR    OG1 2093   5.320   4.018   5.181
  682THR    HG1 2094   5.315   3.992   5.278
  682THR    CG2 2095   5.543   3.923   5.169
  682THR   HG21 2096   5.540   3.898   5.266
  682THR   HG22 2097   5.599   3.858   5.119
  682THR   HG23 2098   5.583   4.015   5.161
  682THR      C 2099   5.477   3.851   4.891
  682THR      O 2100   5.414   3.755   4.845
  683MET      N 2101   5.609   3.865   4.878
  683MET     HN 2102   5.647   3.957   4.891
  683MET     CA 2103   5.702   3.758   4.846
  683MET     HA 2104   5.697   3.744   4.747
  683MET     CB 2105   5.841   3.799   4.891
  683MET    HB1 2106   5.832   3.868   4.962
  683MET    HB2 2107   5.886   3.718   4.929
  683MET     CG 2108   5.935   3.853   4.793
  683MET    HG1 2109   5.911   3.811   4.705
  683MET    HG2 2110   5.917   3.951   4.788
  683MET     SD 2111   6.101   3.812   4.852
  683MET     CE 2112   6.107   3.645   4.793
  683MET    HE1 2113   6.195   3.604   4.817
  683MET    HE2 2114   6.033   3.592   4.834
  683MET    HE3 2115   6.097   3.645   4.693
  683MET      C 2116   5.662   3.633   4.922
  683MET      O 2117   5.668   3.630   5.045
  684GLY      N 2118   5.622   3.529   4.852
  684GLY     HN 2119   5.606   3.538   4.754
  684GLY     CA 2120   5.602   3.403   4.918
  684GLY    HA1 2121   5.640   3.331   4.859
  684GLY    HA2 2122   5.651   3.404   5.005
  684GLY      C 2123   5.458   3.376   4.942
  684GLY      O 2124   5.426   3.272   4.998
  685CYS      N 2125   5.372   3.471   4.911
  685CYS     HN 2126   5.405   3.556   4.870
  685CYS     CA 2127   5.231   3.453   4.936
  685CYS     HA 2128   5.221   3.366   4.984
  685CYS     CB 2129   5.171   3.562   5.027
  685CYS    HB1 2130   5.162   3.642   4.968
  685CYS    HB2 2131   5.081   3.528   5.052
  685CYS     SG 2132   5.272   3.595   5.171
  685CYS      C 2133   5.164   3.452   4.802
  685CYS      O 2134   5.226   3.474   4.699
  686TRP      N 2135   5.033   3.433   4.809
  686TRP     HN 2136   4.993   3.419   4.899
  686TRP     CA 2137   4.947   3.432   4.695
  686TRP     HA 2138   4.996   3.479   4.622
  686TRP     CB 2139   4.912   3.291   4.649
  686TRP    HB1 2140   4.845   3.300   4.575
  686TRP    HB2 2141   4.996   3.250   4.614
  686TRP     CG 2142   4.853   3.194   4.752
  686TRP    CD1 2143   4.721   3.173   4.779
  686TRP    HD1 2144   4.646   3.225   4.739
  686TRP    NE1 2145   4.707   3.071   4.870
  686TRP    HE1 2146   4.620   3.038   4.907
  686TRP    CE2 2147   4.831   3.022   4.902
  686TRP    CD2 2148   4.925   3.095   4.827
  686TRP    CE3 2149   5.060   3.064   4.841
  686TRP    HE3 2150   5.130   3.113   4.789
  686TRP    CZ3 2151   5.097   2.961   4.929
  686TRP    HZ3 2152   5.194   2.938   4.940
  686TRP    CZ2 2153   4.868   2.920   4.990
  686TRP    HZ2 2154   4.799   2.870   5.043
  686TRP    CH2 2155   5.002   2.891   5.002
  686TRP    HH2 2156   5.031   2.818   5.064
  686TRP      C 2157   4.821   3.504   4.734
  686TRP      O 2158   4.789   3.518   4.852
  687ASP      N 2159   4.749   3.543   4.631
  687ASP     HN 2160   4.782   3.521   4.540
  687ASP     CA 2161   4.623   3.616   4.641
  687ASP     HA 2162   4.595   3.625   4.736
  687ASP     CB 2163   4.642   3.758   4.584
  687ASP    HB1 2164   4.709   3.805   4.641
  687ASP    HB2 2165   4.676   3.750   4.491
  687ASP     CG 2166   4.514   3.841   4.583
  687ASP    OD1 2167   4.406   3.797   4.624
  687ASP    OD2 2168   4.525   3.957   4.539
  687ASP      C 2169   4.523   3.533   4.562
  687ASP      O 2170   4.540   3.507   4.443
  688MET      N 2171   4.423   3.483   4.631
  688MET     HN 2172   4.411   3.508   4.727
  688MET     CA 2173   4.328   3.391   4.569
  688MET     HA 2174   4.366   3.368   4.480
  688MET     CB 2175   4.315   3.262   4.650
  688MET    HB1 2176   4.386   3.200   4.619
  688MET    HB2 2177   4.330   3.286   4.746
  688MET     CG 2178   4.174   3.192   4.636
  688MET    HG1 2179   4.162   3.135   4.718
  688MET    HG2 2180   4.105   3.265   4.637
  688MET     SD 2181   4.165   3.094   4.485
  688MET     CE 2182   4.250   2.945   4.540
  688MET    HE1 2183   4.254   2.879   4.465
  688MET    HE2 2184   4.343   2.968   4.568
  688MET    HE3 2185   4.201   2.905   4.617
  688MET      C 2186   4.192   3.460   4.549
  688MET      O 2187   4.130   3.512   4.644
  689TYM      N 2188   4.147   3.462   4.425
  689TYM     HN 2189   4.206   3.428   4.352
  689TYM     CA 2190   4.014   3.511   4.390
  689TYM     HA 2191   3.975   3.560   4.468
  689TYM     CB 2192   4.022   3.611   4.275
  689TYM    HB1 2193   4.111   3.602   4.231
  689TYM    HB2 2194   3.950   3.588   4.209
  689TYM     CG 2195   4.004   3.755   4.315
  689TYM    CD1 2196   4.043   3.798   4.439
  689TYM    HD1 2197   4.083   3.733   4.504
  689TYM    CE1 2198   4.030   3.929   4.476
  689TYM    HE1 2199   4.059   3.959   4.567
  689TYM     CZ 2200   3.977   4.019   4.388
  689TYM     OH 2201   3.964   4.150   4.424
  689TYM    CD2 2202   3.952   3.847   4.227
  689TYM    HD2 2203   3.924   3.817   4.136
  689TYM    CE2 2204   3.940   3.979   4.263
  689TYM    HE2 2205   3.903   4.045   4.198
  689TYM      C 2206   3.931   3.389   4.354
  689TYM      O 2207   3.942   3.337   4.243
  690ARG      N 2208   3.852   3.342   4.448
  690ARG     HN 2209   3.837   3.397   4.530
  690ARG     CA 2210   3.787   3.213   4.436
  690ARG     HA 2211   3.864   3.152   4.415
  690ARG     CB 2212   3.714   3.177   4.563
  690ARG    HB1 2213   3.703   3.260   4.617
  690ARG    HB2 2214   3.624   3.142   4.538
  690ARG     CG 2215   3.770   3.079   4.652
  690ARG    HG1 2216   3.760   2.986   4.616
  690ARG    HG2 2217   3.866   3.098   4.671
  690ARG     CD 2218   3.684   3.103   4.768
  690ARG    HD1 2219   3.730   3.164   4.832
  690ARG    HD2 2220   3.598   3.144   4.739
  690ARG     NE 2221   3.654   2.981   4.837
  690ARG     HE 2222   3.723   2.910   4.839
  690ARG     CZ 2223   3.539   2.957   4.899
  690ARG    NH1 2224   3.439   3.045   4.893
  690ARG   HH11 2225   3.450   3.130   4.841
  690ARG   HH12 2226   3.353   3.025   4.940
  690ARG    NH2 2227   3.526   2.843   4.963
  690ARG   HH21 2228   3.602   2.777   4.964
  690ARG   HH22 2229   3.441   2.821   5.011
  690ARG      C 2230   3.679   3.211   4.329
  690ARG      O 2231   3.619   3.313   4.293
  691HSP      N 2232   3.645   3.088   4.290
  691HSP     HN 2233   3.688   3.010   4.335
  691HSP     CA 2234   3.548   3.064   4.185
  691HSP     HA 2235   3.582   3.114   4.106
  691HSP     CB 2236   3.542   2.912   4.160
  691HSP    HB1 2237   3.467   2.893   4.096
  691HSP    HB2 2238   3.629   2.882   4.119
  691HSP    CD2 2239   3.606   2.774   4.370
  691HSP    HD2 2240   3.706   2.778   4.365
  691HSP     CG 2241   3.519   2.831   4.283
  691HSP    NE2 2242   3.532   2.710   4.467
  691HSP    HE2 2243   3.570   2.659   4.544
  691HSP    ND1 2244   3.393   2.800   4.330
  691HSP    HD1 2245   3.307   2.828   4.287
  691HSP    CE1 2246   3.404   2.728   4.440
  691HSP    HE1 2247   3.328   2.693   4.495
  691HSP      C 2248   3.409   3.118   4.217
  691HSP      O 2249   3.333   3.148   4.125
  692ASP      N 2250   3.372   3.130   4.345
  692ASP     HN 2251   3.436   3.111   4.419
  692ASP     CA 2252   3.234   3.170   4.373
  692ASP     HA 2253   3.184   3.139   4.292
  692ASP     CB 2254   3.181   3.103   4.500
  692ASP    HB1 2255   3.085   3.127   4.511
  692ASP    HB2 2256   3.189   3.004   4.490
  692ASP     CG 2257   3.255   3.145   4.623
  692ASP    OD1 2258   3.379   3.129   4.624
  692ASP    OD2 2259   3.190   3.195   4.717
  692ASP      C 2260   3.218   3.321   4.384
  692ASP      O 2261   3.106   3.370   4.376
  693ILE      N 2262   3.328   3.393   4.399
  693ILE     HN 2263   3.415   3.346   4.412
  693ILE     CA 2264   3.328   3.538   4.399
  693ILE     HA 2265   3.264   3.573   4.467
  693ILE     CB 2266   3.472   3.581   4.433
  693ILE     HB 2267   3.532   3.501   4.428
  693ILE    CG2 2268   3.536   3.667   4.329
  693ILE   HG21 2269   3.629   3.690   4.358
  693ILE   HG22 2270   3.540   3.618   4.242
  693ILE   HG23 2271   3.483   3.751   4.318
  693ILE    CG1 2272   3.481   3.632   4.576
  693ILE   HG11 2273   3.401   3.689   4.594
  693ILE   HG12 2274   3.481   3.554   4.637
  693ILE     CD 2275   3.606   3.715   4.604
  693ILE    HD1 2276   3.605   3.745   4.700
  693ILE    HD2 2277   3.687   3.660   4.588
  693ILE    HD3 2278   3.607   3.795   4.544
  693ILE      C 2279   3.278   3.591   4.263
  693ILE      O 2280   3.295   3.527   4.159
  694ASP      N 2281   3.211   3.705   4.266
  694ASP     HN 2282   3.194   3.751   4.353
  694ASP     CA 2283   3.162   3.764   4.142
  694ASP     HA 2284   3.106   3.693   4.100
  694ASP     CB 2285   3.079   3.889   4.171
  694ASP    HB1 2286   3.106   3.926   4.260
  694ASP    HB2 2287   3.098   3.957   4.100
  694ASP     CG 2288   2.929   3.863   4.174
  694ASP    OD1 2289   2.887   3.754   4.130
  694ASP    OD2 2290   2.854   3.954   4.218
  694ASP      C 2291   3.279   3.800   4.050
  694ASP      O 2292   3.384   3.846   4.095
  695CYS      N 2293   3.256   3.784   3.920
  695CYS     HN 2294   3.166   3.748   3.895
  695CYS     CA 2295   3.348   3.814   3.809
  695CYS     HA 2296   3.286   3.808   3.731
  695CYS     CB 2297   3.412   3.953   3.820
  695CYS    HB1 2298   3.479   3.946   3.893
  695CYS    HB2 2299   3.459   3.967   3.733
  695CYS     SG 2300   3.290   4.083   3.851
  695CYS      C 2301   3.460   3.711   3.792
  695CYS      O 2302   3.540   3.728   3.701
  696GLN      N 2303   3.467   3.604   3.871
  696GLN     HN 2304   3.408   3.596   3.951
  696GLN     CA 2305   3.561   3.500   3.836
  696GLN     HA 2306   3.641   3.546   3.797
  696GLN     CB 2307   3.610   3.422   3.956
  696GLN    HB1 2308   3.592   3.474   4.040
  696GLN    HB2 2309   3.564   3.333   3.961
  696GLN     CG 2310   3.762   3.402   3.937
  696GLN    HG1 2311   3.797   3.332   3.998
  696GLN    HG2 2312   3.782   3.378   3.842
  696GLN     CD 2313   3.828   3.528   3.968
  696GLN    OE1 2314   3.890   3.593   3.884
  696GLN    NE2 2315   3.807   3.570   4.089
  696GLN   HE21 2316   3.750   3.517   4.151
  696GLN   HE22 2317   3.849   3.656   4.120
  696GLN      C 2318   3.495   3.407   3.736
  696GLN      O 2319   3.451   3.297   3.768
  697TRP      N 2320   3.490   3.453   3.611
  697TRP     HN 2321   3.523   3.545   3.590
  697TRP     CA 2322   3.436   3.368   3.504
  697TRP     HA 2323   3.479   3.279   3.517
  697TRP     CB 2324   3.282   3.354   3.512
  697TRP    HB1 2325   3.251   3.307   3.430
  697TRP    HB2 2326   3.260   3.298   3.592
  697TRP     CG 2327   3.207   3.487   3.524
  697TRP    CD1 2328   3.198   3.586   3.431
  697TRP    HD1 2329   3.240   3.583   3.340
  697TRP    NE1 2330   3.124   3.692   3.479
  697TRP    HE1 2331   3.105   3.777   3.429
  697TRP    CE2 2332   3.082   3.662   3.605
  697TRP    CD2 2333   3.132   3.534   3.638
  697TRP    CE3 2334   3.102   3.479   3.761
  697TRP    HE3 2335   3.136   3.389   3.786
  697TRP    CZ3 2336   3.025   3.553   3.850
  697TRP    HZ3 2337   3.004   3.516   3.940
  697TRP    CZ2 2338   3.002   3.736   3.693
  697TRP    HZ2 2339   2.967   3.826   3.668
  697TRP    CH2 2340   2.974   3.680   3.815
  697TRP    HH2 2341   2.917   3.730   3.880
  697TRP      C 2342   3.475   3.430   3.372
  697TRP      O 2343   3.524   3.543   3.365
  698VAL      N 2344   3.450   3.354   3.265
  698VAL     HN 2345   3.454   3.254   3.276
  698VAL     CA 2346   3.419   3.409   3.134
  698VAL     HA 2347   3.439   3.506   3.136
  698VAL     CB 2348   3.506   3.347   3.024
  698VAL     HB 2349   3.486   3.249   3.016
  698VAL    CG1 2350   3.474   3.410   2.891
  698VAL   HG11 2351   3.532   3.369   2.820
  698VAL   HG12 2352   3.378   3.395   2.869
  698VAL   HG13 2353   3.492   3.509   2.895
  698VAL    CG2 2354   3.655   3.360   3.060
  698VAL   HG21 2355   3.710   3.319   2.987
  698VAL   HG22 2356   3.679   3.457   3.069
  698VAL   HG23 2357   3.673   3.313   3.146
  698VAL      C 2358   3.270   3.382   3.108
  698VAL      O 2359   3.224   3.268   3.117
  699ASP      N 2360   3.194   3.488   3.080
  699ASP     HN 2361   3.230   3.580   3.093
  699ASP     CA 2362   3.059   3.469   3.030
  699ASP     HA 2363   3.010   3.415   3.099
  699ASP     CB 2364   2.992   3.605   3.012
  699ASP    HB1 2365   3.004   3.658   3.096
  699ASP    HB2 2366   3.037   3.652   2.936
  699ASP     CG 2367   2.843   3.595   2.983
  699ASP    OD1 2368   2.798   3.490   2.931
  699ASP    OD2 2369   2.771   3.693   3.010
  699ASP      C 2370   3.061   3.394   2.896
  699ASP      O 2371   3.133   3.433   2.803
  700ILE      N 2372   2.980   3.288   2.885
  700ILE     HN 2373   2.909   3.272   2.953
  700ILE     CA 2374   2.997   3.197   2.772
  700ILE     HA 2375   3.053   3.239   2.701
  700ILE     CB 2376   3.073   3.070   2.821
  700ILE     HB 2377   3.079   3.079   2.920
  700ILE    CG2 2378   3.002   2.932   2.805
  700ILE   HG21 2379   3.061   2.860   2.840
  700ILE   HG22 2380   2.916   2.933   2.856
  700ILE   HG23 2381   2.983   2.916   2.708
  700ILE    CG1 2382   3.212   3.071   2.764
  700ILE   HG11 2383   3.232   2.981   2.726
  700ILE   HG12 2384   3.217   3.140   2.691
  700ILE     CD 2385   3.314   3.103   2.868
  700ILE    HD1 2386   3.405   3.103   2.827
  700ILE    HD2 2387   3.294   3.194   2.906
  700ILE    HD3 2388   3.310   3.035   2.941
  700ILE      C 2389   2.861   3.171   2.711
  700ILE      O 2390   2.842   3.080   2.629
  701THR      N 2391   2.765   3.259   2.745
  701THR     HN 2392   2.788   3.339   2.800
  701THR     CA 2393   2.628   3.238   2.701
  701THR     HA 2394   2.597   3.153   2.744
  701THR     CB 2395   2.541   3.354   2.747
  701THR     HB 2396   2.568   3.440   2.703
  701THR    OG1 2397   2.559   3.371   2.888
  701THR    HG1 2398   2.503   3.447   2.920
  701THR    CG2 2399   2.394   3.322   2.719
  701THR   HG21 2400   2.337   3.398   2.749
  701THR   HG22 2401   2.382   3.308   2.621
  701THR   HG23 2402   2.368   3.239   2.768
  701THR      C 2403   2.620   3.220   2.550
  701THR      O 2404   2.552   3.129   2.502
  702ASP      N 2405   2.696   3.301   2.477
  702ASP     HN 2406   2.762   3.358   2.525
  702ASP     CA 2407   2.692   3.313   2.331
  702ASP     HA 2408   2.596   3.297   2.310
  702ASP     CB 2409   2.742   3.452   2.289
  702ASP    HB1 2410   2.832   3.468   2.330
  702ASP    HB2 2411   2.749   3.455   2.190
  702ASP     CG 2412   2.648   3.565   2.333
  702ASP    OD1 2413   2.534   3.535   2.377
  702ASP    OD2 2414   2.688   3.683   2.322
  702ASP      C 2415   2.775   3.210   2.257
  702ASP      O 2416   2.777   3.212   2.134
  703VAL      N 2417   2.845   3.121   2.327
  703VAL     HN 2418   2.824   3.110   2.424
  703VAL     CA 2419   2.952   3.040   2.270
  703VAL     HA 2420   2.982   3.087   2.186
  703VAL     CB 2421   3.071   3.029   2.367
  703VAL     HB 2422   3.039   2.991   2.453
  703VAL    CG1 2423   3.179   2.935   2.312
  703VAL   HG11 2424   3.255   2.930   2.377
  703VAL   HG12 2425   3.140   2.844   2.299
  703VAL   HG13 2426   3.213   2.971   2.225
  703VAL    CG2 2427   3.129   3.166   2.394
  703VAL   HG21 2428   3.207   3.157   2.457
  703VAL   HG22 2429   3.161   3.207   2.308
  703VAL   HG23 2430   3.059   3.225   2.435
  703VAL      C 2431   2.896   2.902   2.235
  703VAL      O 2432   2.835   2.838   2.321
  704PRO      N 2433   2.915   2.854   2.112
  704PRO     CD 2434   2.957   2.931   1.993
  704PRO    HD1 2435   3.044   2.976   2.009
  704PRO    HD2 2436   2.888   2.999   1.969
  704PRO     CA 2437   2.866   2.721   2.075
  704PRO     HA 2438   2.778   2.702   2.119
  704PRO     CB 2439   2.863   2.725   1.922
  704PRO    HB1 2440   2.886   2.636   1.883
  704PRO    HB2 2441   2.775   2.755   1.888
  704PRO     CG 2442   2.968   2.824   1.889
  704PRO    HG1 2443   3.058   2.781   1.891
  704PRO    HG2 2444   2.951   2.861   1.797
  704PRO      C 2445   2.960   2.612   2.122
  704PRO      O 2446   3.079   2.637   2.148
  705PRO      N 2447   2.910   2.488   2.131
  705PRO     CD 2448   2.768   2.449   2.126
  705PRO    HD1 2449   2.736   2.442   2.032
  705PRO    HD2 2450   2.711   2.516   2.176
  705PRO     CA 2451   2.996   2.376   2.168
  705PRO     HA 2452   3.041   2.391   2.256
  705PRO     CB 2453   2.901   2.256   2.167
  705PRO    HB1 2454   2.902   2.210   2.078
  705PRO    HB2 2455   2.925   2.191   2.239
  705PRO     CG 2456   2.766   2.317   2.194
  705PRO    HG1 2457   2.693   2.259   2.155
  705PRO    HG2 2458   2.751   2.328   2.292
  705PRO      C 2459   3.109   2.359   2.067
  705PRO      O 2460   3.094   2.389   1.949
  706GLY      N 2461   3.222   2.310   2.116
  706GLY     HN 2462   3.224   2.272   2.208
  706GLY     CA 2463   3.343   2.313   2.036
  706GLY    HA1 2464   3.337   2.240   1.968
  706GLY    HA2 2465   3.347   2.401   1.989
  706GLY      C 2466   3.466   2.295   2.122
  706GLY      O 2467   3.457   2.268   2.243
  707ASP      N 2468   3.583   2.311   2.057
  707ASP     HN 2469   3.579   2.353   1.966
  707ASP     CA 2470   3.715   2.272   2.108
  707ASP     HA 2471   3.700   2.232   2.199
  707ASP     CB 2472   3.781   2.169   2.016
  707ASP    HB1 2473   3.739   2.177   1.925
  707ASP    HB2 2474   3.878   2.189   2.010
  707ASP     CG 2475   3.764   2.025   2.063
  707ASP    OD1 2476   3.841   1.984   2.152
  707ASP    OD2 2477   3.678   1.951   2.009
  707ASP      C 2478   3.804   2.397   2.117
  707ASP      O 2479   3.861   2.438   2.015
  708TYR      N 2480   3.820   2.455   2.236
  708TYR     HN 2481   3.792   2.405   2.318
  708TYR     CA 2482   3.876   2.589   2.250
  708TYR     HA 2483   3.902   2.615   2.157
  708TYR     CB 2484   3.772   2.686   2.306
  708TYR    HB1 2485   3.755   2.661   2.401
  708TYR    HB2 2486   3.810   2.778   2.301
  708TYR     CG 2487   3.637   2.686   2.232
  708TYR    CD1 2488   3.622   2.751   2.112
  708TYR    HD1 2489   3.700   2.796   2.070
  708TYR    CE1 2490   3.499   2.753   2.049
  708TYR    HE1 2491   3.490   2.801   1.961
  708TYR     CZ 2492   3.390   2.692   2.105
  708TYR     OH 2493   3.269   2.695   2.040
  708TYR     HH 2494   3.201   2.646   2.095
  708TYR    CD2 2495   3.526   2.625   2.286
  708TYR    HD2 2496   3.535   2.576   2.373
  708TYR    CE2 2497   3.402   2.628   2.223
  708TYR    HE2 2498   3.322   2.583   2.265
  708TYR      C 2499   4.001   2.590   2.339
  708TYR      O 2500   4.044   2.488   2.393
  709LEU      N 2501   4.062   2.709   2.347
  709LEU     HN 2502   4.029   2.784   2.290
  709LEU     CA 2503   4.176   2.736   2.435
  709LEU     HA 2504   4.199   2.649   2.478
  709LEU     CB 2505   4.298   2.786   2.359
  709LEU    HB1 2506   4.266   2.860   2.299
  709LEU    HB2 2507   4.361   2.824   2.427
  709LEU     CG 2508   4.381   2.693   2.271
  709LEU     HG 2509   4.342   2.695   2.179
  709LEU    CD1 2510   4.526   2.742   2.262
  709LEU   HD11 2511   4.579   2.680   2.204
  709LEU   HD12 2512   4.528   2.834   2.223
  709LEU   HD13 2513   4.566   2.743   2.354
  709LEU    CD2 2514   4.374   2.550   2.322
  709LEU   HD21 2515   4.429   2.491   2.263
  709LEU   HD22 2516   4.410   2.546   2.416
  709LEU   HD23 2517   4.279   2.519   2.322
  709LEU      C 2518   4.134   2.841   2.537
  709LEU      O 2519   4.090   2.950   2.500
  710PHE      N 2520   4.150   2.809   2.665
  710PHE     HN 2521   4.178   2.715   2.688
  710PHE     CA 2522   4.127   2.903   2.773
  710PHE     HA 2523   4.065   2.974   2.739
  710PHE     CB 2524   4.061   2.830   2.890
  710PHE    HB1 2525   3.973   2.793   2.858
  710PHE    HB2 2526   4.121   2.755   2.918
  710PHE     CG 2527   4.034   2.915   3.013
  710PHE    CD1 2528   3.943   3.017   3.011
  710PHE    HD1 2529   3.895   3.039   2.927
  710PHE    CE1 2530   3.917   3.090   3.124
  710PHE    HE1 2531   3.854   3.167   3.120
  710PHE     CZ 2532   3.976   3.058   3.241
  710PHE     HZ 2533   3.957   3.111   3.324
  710PHE    CD2 2534   4.092   2.883   3.132
  710PHE    HD2 2535   4.157   2.807   3.136
  710PHE    CE2 2536   4.063   2.952   3.246
  710PHE    HE2 2537   4.104   2.926   3.333
  710PHE      C 2538   4.261   2.966   2.814
  710PHE      O 2539   4.365   2.900   2.826
  711GLN      N 2540   4.259   3.097   2.832
  711GLN     HN 2541   4.173   3.147   2.830
  711GLN     CA 2542   4.384   3.166   2.854
  711GLN     HA 2543   4.450   3.097   2.883
  711GLN     CB 2544   4.433   3.235   2.725
  711GLN    HB1 2545   4.432   3.169   2.651
  711GLN    HB2 2546   4.370   3.310   2.703
  711GLN     CG 2547   4.572   3.294   2.734
  711GLN    HG1 2548   4.575   3.362   2.807
  711GLN    HG2 2549   4.638   3.221   2.755
  711GLN     CD 2550   4.613   3.360   2.606
  711GLN    OE1 2551   4.664   3.295   2.516
  711GLN    NE2 2552   4.589   3.490   2.595
  711GLN   HE21 2553   4.546   3.540   2.670
  711GLN   HE22 2554   4.614   3.539   2.511
  711GLN      C 2555   4.362   3.269   2.963
  711GLN      O 2556   4.257   3.334   2.967
  712VAL      N 2557   4.463   3.287   3.045
  712VAL     HN 2558   4.545   3.229   3.036
  712VAL     CA 2559   4.461   3.387   3.150
  712VAL     HA 2560   4.389   3.453   3.126
  712VAL     CB 2561   4.429   3.324   3.286
  712VAL     HB 2562   4.485   3.242   3.301
  712VAL    CG1 2563   4.462   3.422   3.399
  712VAL   HG11 2564   4.441   3.380   3.488
  712VAL   HG12 2565   4.559   3.445   3.396
  712VAL   HG13 2566   4.407   3.505   3.388
  712VAL    CG2 2567   4.284   3.281   3.289
  712VAL   HG21 2568   4.262   3.240   3.377
  712VAL   HG22 2569   4.225   3.360   3.274
  712VAL   HG23 2570   4.268   3.213   3.216
  712VAL      C 2571   4.596   3.453   3.153
  712VAL      O 2572   4.699   3.387   3.170
  713VAL      N 2573   4.597   3.584   3.137
  713VAL     HN 2574   4.509   3.631   3.123
  713VAL     CA 2575   4.717   3.663   3.140
  713VAL     HA 2576   4.795   3.600   3.141
  713VAL     CB 2577   4.728   3.751   3.015
  713VAL     HB 2578   4.669   3.832   3.024
  713VAL    CG1 2579   4.871   3.800   2.995
  713VAL   HG11 2580   4.876   3.857   2.913
  713VAL   HG12 2581   4.899   3.854   3.075
  713VAL   HG13 2582   4.932   3.722   2.985
  713VAL    CG2 2583   4.678   3.674   2.894
  713VAL   HG21 2584   4.685   3.731   2.813
  713VAL   HG22 2585   4.733   3.592   2.882
  713VAL   HG23 2586   4.582   3.648   2.909
  713VAL      C 2587   4.715   3.748   3.266
  713VAL      O 2588   4.615   3.814   3.294
  714ILE      N 2589   4.825   3.746   3.343
  714ILE     HN 2590   4.900   3.687   3.314
  714ILE     CA 2591   4.841   3.825   3.465
  714ILE     HA 2592   4.749   3.852   3.494
  714ILE     CB 2593   4.907   3.742   3.576
  714ILE     HB 2594   4.988   3.697   3.539
  714ILE    CG2 2595   4.947   3.830   3.692
  714ILE   HG21 2596   4.990   3.774   3.763
  714ILE   HG22 2597   5.013   3.898   3.660
  714ILE   HG23 2598   4.867   3.876   3.729
  714ILE    CG1 2599   4.811   3.636   3.629
  714ILE   HG11 2600   4.732   3.680   3.672
  714ILE   HG12 2601   4.780   3.578   3.553
  714ILE     CD 2602   4.878   3.551   3.729
  714ILE    HD1 2603   4.814   3.482   3.762
  714ILE    HD2 2604   4.957   3.505   3.687
  714ILE    HD3 2605   4.910   3.607   3.805
  714ILE      C 2606   4.925   3.947   3.432
  714ILE      O 2607   5.023   3.935   3.358
  715ASN      N 2608   4.887   4.065   3.485
  715ASN     HN 2609   4.804   4.070   3.540
  715ASN     CA 2610   4.969   4.184   3.462
  715ASN     HA 2611   4.919   4.261   3.503
  715ASN     CB 2612   5.106   4.168   3.529
  715ASN    HB1 2613   5.094   4.123   3.617
  715ASN    HB2 2614   5.164   4.112   3.470
  715ASN     CG 2615   5.176   4.299   3.552
  715ASN    OD1 2616   5.115   4.405   3.541
  715ASN    ND2 2617   5.304   4.293   3.589
  715ASN   HD21 2618   5.348   4.204   3.600
  715ASN   HD22 2619   5.355   4.377   3.606
  715ASN      C 2620   4.989   4.207   3.313
  715ASN      O 2621   5.103   4.220   3.267
  716PRO      N 2622   4.881   4.209   3.233
  716PRO     CD 2623   4.739   4.217   3.268
  716PRO    HD1 2624   4.721   4.298   3.325
  716PRO    HD2 2625   4.710   4.135   3.317
  716PRO     CA 2626   4.898   4.184   3.089
  716PRO     HA 2627   4.963   4.110   3.075
  716PRO     CB 2628   4.755   4.155   3.041
  716PRO    HB1 2629   4.739   4.187   2.948
  716PRO    HB2 2630   4.732   4.058   3.048
  716PRO     CG 2631   4.672   4.229   3.129
  716PRO    HG1 2632   4.667   4.323   3.097
  716PRO    HG2 2633   4.580   4.189   3.127
  716PRO      C 2634   4.958   4.301   3.014
  716PRO      O 2635   5.016   4.281   2.906
  717ASN      N 2636   4.946   4.422   3.067
  717ASN     HN 2637   4.895   4.435   3.151
  717ASN     CA 2638   5.007   4.537   3.002
  717ASN     HA 2639   5.026   4.506   2.909
  717ASN     CB 2640   4.910   4.654   3.000
  717ASN    HB1 2641   4.893   4.684   3.094
  717ASN    HB2 2642   4.949   4.729   2.947
  717ASN     CG 2643   4.778   4.617   2.939
  717ASN    OD1 2644   4.770   4.584   2.822
  717ASN    ND2 2645   4.672   4.626   3.016
  717ASN   HD21 2646   4.682   4.657   3.111
  717ASN   HD22 2647   4.582   4.603   2.980
  717ASN      C 2648   5.139   4.578   3.066
  717ASN      O 2649   5.184   4.691   3.045
  718PHE      N 2650   5.204   4.488   3.139
  718PHE     HN 2651   5.159   4.403   3.164
  718PHE     CA 2652   5.341   4.512   3.184
  718PHE     HA 2653   5.368   4.436   3.243
  718PHE     CB 2654   5.436   4.517   3.064
  718PHE    HB1 2655   5.408   4.591   3.003
  718PHE    HB2 2656   5.529   4.534   3.097
  718PHE     CG 2657   5.437   4.388   2.985
  718PHE    CD1 2658   5.493   4.274   3.038
  718PHE    HD1 2659   5.535   4.277   3.129
  718PHE    CE1 2660   5.492   4.156   2.966
  718PHE    HE1 2661   5.534   4.074   3.004
  718PHE     CZ 2662   5.433   4.150   2.842
  718PHE     HZ 2663   5.432   4.065   2.790
  718PHE    CD2 2664   5.375   4.380   2.862
  718PHE    HD2 2665   5.331   4.461   2.824
  718PHE    CE2 2666   5.375   4.262   2.789
  718PHE    HE2 2667   5.332   4.258   2.699
  718PHE      C 2668   5.347   4.639   3.265
  718PHE      O 2669   5.443   4.715   3.260
  719GLU      N 2670   5.237   4.660   3.339
  719GLU     HN 2671   5.169   4.588   3.343
  719GLU     CA 2672   5.211   4.784   3.412
  719GLU     HA 2673   5.240   4.859   3.352
  719GLU     CB 2674   5.062   4.791   3.442
  719GLU    HB1 2675   5.013   4.799   3.355
  719GLU    HB2 2676   5.036   4.705   3.488
  719GLU     CG 2677   5.018   4.904   3.530
  719GLU    HG1 2678   5.051   4.888   3.623
  719GLU    HG2 2679   5.057   4.989   3.495
  719GLU     CD 2680   4.866   4.915   3.531
  719GLU    OE1 2681   4.813   5.018   3.576
  719GLU    OE2 2682   4.800   4.820   3.483
  719GLU      C 2683   5.294   4.793   3.539
  719GLU      O 2684   5.332   4.902   3.582
  720VAL      N 2685   5.322   4.679   3.602
  720VAL     HN 2686   5.284   4.594   3.567
  720VAL     CA 2687   5.406   4.675   3.721
  720VAL     HA 2688   5.438   4.769   3.736
  720VAL     CB 2689   5.328   4.630   3.845
  720VAL     HB 2690   5.269   4.552   3.825
  720VAL    CG1 2691   5.423   4.592   3.954
  720VAL   HG11 2692   5.371   4.562   4.035
  720VAL   HG12 2693   5.481   4.517   3.923
  720VAL   HG13 2694   5.480   4.670   3.978
  720VAL    CG2 2695   5.245   4.743   3.891
  720VAL   HG21 2696   5.193   4.715   3.971
  720VAL   HG22 2697   5.303   4.821   3.913
  720VAL   HG23 2698   5.181   4.769   3.818
  720VAL      C 2699   5.524   4.583   3.693
  720VAL      O 2700   5.507   4.476   3.635
  721ALA      N 2701   5.644   4.628   3.734
  721ALA     HN 2702   5.648   4.716   3.783
  721ALA     CA 2703   5.769   4.556   3.711
  721ALA     HA 2704   5.775   4.546   3.612
  721ALA     CB 2705   5.883   4.639   3.768
  721ALA    HB1 2706   5.969   4.592   3.754
  721ALA    HB2 2707   5.885   4.728   3.723
  721ALA    HB3 2708   5.868   4.652   3.866
  721ALA      C 2709   5.772   4.416   3.772
  721ALA      O 2710   5.736   4.396   3.887
  722GLU      N 2711   5.820   4.319   3.694
  722GLU     HN 2712   5.843   4.340   3.599
  722GLU     CA 2713   5.843   4.184   3.744
  722GLU     HA 2714   5.842   4.195   3.843
  722GLU     CB 2715   5.734   4.086   3.701
  722GLU    HB1 2716   5.740   4.072   3.602
  722GLU    HB2 2717   5.748   4.000   3.749
  722GLU     CG 2718   5.595   4.131   3.731
  722GLU    HG1 2719   5.586   4.144   3.829
  722GLU    HG2 2720   5.579   4.219   3.684
  722GLU     CD 2721   5.492   4.032   3.684
  722GLU    OE1 2722   5.516   3.910   3.694
  722GLU    OE2 2723   5.385   4.076   3.639
  722GLU      C 2724   5.978   4.132   3.694
  722GLU      O 2725   6.033   4.181   3.595
  723SER      N 2726   6.028   4.028   3.761
  723SER     HN 2727   5.979   3.994   3.841
  723SER     CA 2728   6.152   3.963   3.722
  723SER     HA 2729   6.211   4.039   3.692
  723SER     CB 2730   6.210   3.889   3.841
  723SER    HB1 2731   6.296   3.845   3.817
  723SER    HB2 2732   6.225   3.952   3.918
  723SER     OG 2733   6.120   3.788   3.884
  723SER    HG1 2734   6.158   3.740   3.962
  723SER      C 2735   6.136   3.867   3.605
  723SER      O 2736   6.236   3.816   3.553
  724ASP      N 2737   6.013   3.842   3.562
  724ASP     HN 2738   5.938   3.893   3.602
  724ASP     CA 2739   5.982   3.742   3.461
  724ASP     HA 2740   6.044   3.756   3.383
  724ASP     CB 2741   6.006   3.601   3.519
  724ASP    HB1 2742   6.098   3.598   3.558
  724ASP    HB2 2743   5.938   3.585   3.591
  724ASP     CG 2744   5.994   3.486   3.415
  724ASP    OD1 2745   5.994   3.517   3.292
  724ASP    OD2 2746   5.984   3.368   3.459
  724ASP      C 2747   5.837   3.764   3.414
  724ASP      O 2748   5.742   3.758   3.493
  725TYR      N 2749   5.821   3.793   3.286
  725TYR     HN 2750   5.902   3.807   3.229
  725TYR     CA 2751   5.690   3.803   3.224
  725TYR     HA 2752   5.627   3.808   3.301
  725TYR     CB 2753   5.685   3.930   3.137
  725TYR    HB1 2754   5.759   3.926   3.071
  725TYR    HB2 2755   5.597   3.932   3.089
  725TYR     CG 2756   5.697   4.061   3.214
  725TYR    CD1 2757   5.598   4.102   3.305
  725TYR    HD1 2758   5.518   4.044   3.319
  725TYR    CE1 2759   5.608   4.221   3.376
  725TYR    HE1 2760   5.537   4.248   3.441
  725TYR     CZ 2761   5.720   4.304   3.353
  725TYR     OH 2762   5.737   4.424   3.422
  725TYR     HH 2763   5.822   4.467   3.392
  725TYR    CD2 2764   5.806   4.144   3.195
  725TYR    HD2 2765   5.878   4.116   3.131
  725TYR    CE2 2766   5.817   4.265   3.262
  725TYR    HE2 2767   5.895   4.325   3.244
  725TYR      C 2768   5.657   3.682   3.139
  725TYR      O 2769   5.541   3.666   3.097
  726SER      N 2770   5.756   3.598   3.108
  726SER     HN 2771   5.849   3.622   3.137
  726SER     CA 2772   5.737   3.473   3.034
  726SER     HA 2773   5.685   3.496   2.952
  726SER     CB 2774   5.873   3.411   2.996
  726SER    HB1 2775   5.862   3.344   2.922
  726SER    HB2 2776   5.937   3.482   2.968
  726SER     OG 2777   5.931   3.343   3.107
  726SER    HG1 2778   6.018   3.303   3.080
  726SER      C 2779   5.657   3.376   3.116
  726SER      O 2780   5.624   3.268   3.070
  727ASN      N 2781   5.621   3.409   3.237
  727ASN     HN 2782   5.651   3.494   3.280
  727ASN     CA 2783   5.535   3.316   3.305
  727ASN     HA 2784   5.520   3.247   3.234
  727ASN     CB 2785   5.606   3.256   3.425
  727ASN    HB1 2786   5.551   3.182   3.463
  727ASN    HB2 2787   5.695   3.219   3.396
  727ASN     CG 2788   5.631   3.356   3.534
  727ASN    OD1 2789   5.623   3.474   3.511
  727ASN    ND2 2790   5.659   3.310   3.652
  727ASN   HD21 2791   5.663   3.211   3.668
  727ASN   HD22 2792   5.676   3.373   3.728
  727ASN      C 2793   5.396   3.369   3.341
  727ASN      O 2794   5.326   3.305   3.414
  728ASN      N 2795   5.358   3.484   3.287
  728ASN     HN 2796   5.416   3.527   3.218
  728ASN     CA 2797   5.232   3.548   3.326
  728ASN     HA 2798   5.219   3.519   3.421
  728ASN     CB 2799   5.246   3.699   3.312
  728ASN    HB1 2800   5.287   3.721   3.223
  728ASN    HB2 2801   5.156   3.741   3.318
  728ASN     CG 2802   5.332   3.758   3.417
  728ASN    OD1 2803   5.436   3.703   3.454
  728ASN    ND2 2804   5.289   3.873   3.468
  728ASN   HD21 2805   5.204   3.914   3.435
  728ASN   HD22 2806   5.342   3.919   3.540
  728ASN      C 2807   5.111   3.503   3.245
  728ASN      O 2808   5.004   3.563   3.258
  729ILE      N 2809   5.127   3.402   3.161
  729ILE     HN 2810   5.216   3.358   3.157
  729ILE     CA 2811   5.022   3.349   3.074
  729ILE     HA 2812   4.943   3.409   3.086
  729ILE     CB 2813   5.065   3.352   2.925
  729ILE     HB 2814   5.153   3.305   2.918
  729ILE    CG2 2815   4.964   3.281   2.839
  729ILE   HG21 2816   4.993   3.285   2.744
  729ILE   HG22 2817   4.956   3.186   2.868
  729ILE   HG23 2818   4.875   3.326   2.848
  729ILE    CG1 2819   5.080   3.497   2.874
  729ILE   HG11 2820   4.994   3.545   2.890
  729ILE   HG12 2821   5.153   3.541   2.925
  729ILE     CD 2822   5.112   3.500   2.723
  729ILE    HD1 2823   5.121   3.595   2.693
  729ILE    HD2 2824   5.198   3.452   2.706
  729ILE    HD3 2825   5.039   3.456   2.672
  729ILE      C 2826   4.991   3.206   3.116
  729ILE      O 2827   5.081   3.131   3.157
  730MET      N 2828   4.864   3.168   3.107
  730MET     HN 2829   4.796   3.234   3.073
  730MET     CA 2830   4.822   3.035   3.144
  730MET     HA 2831   4.903   2.977   3.148
  730MET     CB 2832   4.754   3.033   3.282
  730MET    HB1 2833   4.806   3.091   3.345
  730MET    HB2 2834   4.661   3.070   3.273
  730MET     CG 2835   4.741   2.898   3.348
  730MET    HG1 2836   4.832   2.857   3.338
  730MET    HG2 2837   4.723   2.918   3.444
  730MET     SD 2838   4.611   2.796   3.273
  730MET     CE 2839   4.466   2.901   3.293
  730MET    HE1 2840   4.386   2.854   3.255
  730MET    HE2 2841   4.451   2.919   3.390
  730MET    HE3 2842   4.481   2.987   3.245
  730MET      C 2843   4.725   2.993   3.036
  730MET      O 2844   4.642   3.074   2.995
  731LYS      N 2845   4.737   2.869   2.991
  731LYS     HN 2846   4.811   2.811   3.023
  731LYS     CA 2847   4.642   2.817   2.894
  731LYS     HA 2848   4.564   2.880   2.900
  731LYS     CB 2849   4.696   2.815   2.748
  731LYS    HB1 2850   4.768   2.746   2.742
  731LYS    HB2 2851   4.621   2.791   2.687
  731LYS     CG 2852   4.754   2.943   2.697
  731LYS    HG1 2853   4.682   3.013   2.695
  731LYS    HG2 2854   4.827   2.973   2.759
  731LYS     CD 2855   4.810   2.919   2.552
  731LYS    HD1 2856   4.859   2.831   2.551
  731LYS    HD2 2857   4.734   2.915   2.488
  731LYS     CE 2858   4.908   3.028   2.504
  731LYS    HE1 2859   4.856   3.105   2.468
  731LYS    HE2 2860   4.964   3.058   2.581
  731LYS     NZ 2861   4.999   2.975   2.396
  731LYS    HZ1 2862   5.061   3.047   2.367
  731LYS    HZ2 2863   5.052   2.898   2.432
  731LYS    HZ3 2864   4.944   2.945   2.319
  731LYS      C 2865   4.603   2.675   2.932
  731LYS      O 2866   4.682   2.600   2.990
  732CYD      N 2867   4.476   2.645   2.905
  732CYD     HN 2868   4.417   2.719   2.873
  732CYD     CA 2869   4.417   2.513   2.918
  732CYD     HA 2870   4.494   2.455   2.945
  732CYD     CB 2871   4.306   2.501   3.023
  732CYD     Vc 2872   4.306   2.501   3.023
  732CYD    HB1 2873   4.231   2.554   2.983
  732CYD    HB2 2874   4.283   2.404   3.021
  732CYD     SG 2875   4.337   2.553   3.188
  732CYD     Vs 2876   4.337   2.553   3.188
  732CYD    HUD 2877   4.231   2.554   2.983
  732CYD      C 2878   4.352   2.482   2.785
  732CYD      O 2879   4.305   2.574   2.718
  733ARG      N 2880   4.350   2.353   2.749
  733ARG     HN 2881   4.409   2.288   2.798
  733ARG     CA 2882   4.264   2.307   2.641
  733ARG     HA 2883   4.263   2.377   2.570
  733ARG     CB 2884   4.318   2.178   2.577
  733ARG    HB1 2885   4.389   2.141   2.637
  733ARG    HB2 2886   4.242   2.113   2.571
  733ARG     CG 2887   4.378   2.197   2.436
  733ARG    HG1 2888   4.379   2.294   2.413
  733ARG    HG2 2889   4.471   2.161   2.435
  733ARG     CD 2890   4.294   2.122   2.333
  733ARG    HD1 2891   4.283   2.027   2.361
  733ARG    HD2 2892   4.204   2.165   2.326
  733ARG     NE 2893   4.351   2.121   2.198
  733ARG     HE 2894   4.315   2.187   2.132
  733ARG     CZ 2895   4.446   2.037   2.158
  733ARG    NH1 2896   4.499   1.949   2.242
  733ARG   HH11 2897   4.467   1.945   2.337
  733ARG   HH12 2898   4.571   1.887   2.211
  733ARG    NH2 2899   4.491   2.042   2.033
  733ARG   HH21 2900   4.452   2.109   1.969
  733ARG   HH22 2901   4.563   1.980   2.003
  733ARG      C 2902   4.126   2.285   2.701
  733ARG      O 2903   4.115   2.235   2.814
  734SER      N 2904   4.023   2.326   2.628
  734SER     HN 2905   4.040   2.357   2.534
  734SER     CA 2906   3.885   2.328   2.679
  734SER     HA 2907   3.889   2.278   2.765
  734SER     CB 2908   3.837   2.472   2.701
  734SER    HB1 2909   3.883   2.534   2.637
  734SER    HB2 2910   3.738   2.479   2.688
  734SER     OG 2911   3.865   2.519   2.831
  734SER    HG1 2912   3.832   2.613   2.840
  734SER      C 2913   3.790   2.260   2.582
  734SER      O 2914   3.769   2.310   2.471
  735ARG      N 2915   3.729   2.149   2.622
  735ARG     HN 2916   3.752   2.109   2.711
  735ARG     CA 2917   3.629   2.085   2.536
  735ARG     HA 2918   3.641   2.125   2.446
  735ARG     CB 2919   3.650   1.934   2.524
  735ARG    HB1 2920   3.731   1.908   2.577
  735ARG    HB2 2921   3.570   1.887   2.562
  735ARG     CG 2922   3.669   1.888   2.378
  735ARG    HG1 2923   3.624   1.955   2.318
  735ARG    HG2 2924   3.767   1.886   2.359
  735ARG     CD 2925   3.610   1.750   2.347
  735ARG    HD1 2926   3.512   1.758   2.330
  735ARG    HD2 2927   3.656   1.712   2.266
  735ARG     NE 2928   3.628   1.652   2.455
  735ARG     HE 2929   3.718   1.645   2.498
  735ARG     CZ 2930   3.531   1.573   2.501
  735ARG    NH1 2931   3.555   1.488   2.600
  735ARG   HH11 2932   3.646   1.483   2.641
  735ARG   HH12 2933   3.482   1.428   2.633
  735ARG    NH2 2934   3.410   1.577   2.446
  735ARG   HH21 2935   3.391   1.641   2.371
  735ARG   HH22 2936   3.337   1.518   2.480
  735ARG      C 2937   3.490   2.114   2.593
  735ARG      O 2938   3.457   2.066   2.703
  736TYR      N 2939   3.409   2.188   2.517
  736TYR     HN 2940   3.440   2.215   2.425
  736TYR     CA 2941   3.278   2.233   2.564
  736TYR     HA 2942   3.274   2.209   2.661
  736TYR     CB 2943   3.264   2.384   2.549
  736TYR    HB1 2944   3.332   2.427   2.608
  736TYR    HB2 2945   3.284   2.407   2.453
  736TYR     CG 2946   3.129   2.445   2.582
  736TYR    CD1 2947   3.054   2.403   2.690
  736TYR    HD1 2948   3.088   2.330   2.749
  736TYR    CE1 2949   2.931   2.462   2.718
  736TYR    HE1 2950   2.877   2.431   2.797
  736TYR     CZ 2951   2.882   2.564   2.638
  736TYR     OH 2952   2.760   2.626   2.665
  736TYR     HH 2953   2.743   2.696   2.596
  736TYR    CD2 2954   3.077   2.547   2.504
  736TYR    HD2 2955   3.130   2.579   2.425
  736TYR    CE2 2956   2.955   2.607   2.531
  736TYR    HE2 2957   2.920   2.680   2.473
  736TYR      C 2958   3.166   2.159   2.491
  736TYR      O 2959   3.148   2.176   2.370
  737ASP      N 2960   3.090   2.080   2.568
  737ASP     HN 2961   3.111   2.079   2.666
  737ASP     CA 2962   2.979   1.994   2.525
  737ASP     HA 2963   3.018   1.941   2.450
  737ASP     CB 2964   2.931   1.911   2.644
  737ASP    HB1 2965   2.978   1.942   2.727
  737ASP    HB2 2966   2.832   1.925   2.655
  737ASP     CG 2967   2.955   1.766   2.630
  737ASP    OD1 2968   2.963   1.716   2.516
  737ASP    OD2 2969   2.961   1.700   2.736
  737ASP      C 2970   2.856   2.069   2.477
  737ASP      O 2971   2.777   2.014   2.400
  738GLY      N 2972   2.844   2.189   2.531
  738GLY     HN 2973   2.927   2.229   2.570
  738GLY     CA 2974   2.724   2.266   2.540
  738GLY    HA1 2975   2.747   2.363   2.532
  738GLY    HA2 2976   2.663   2.240   2.465
  738GLY      C 2977   2.661   2.236   2.674
  738GLY      O 2978   2.578   2.313   2.720
  739HSD      N 2979   2.701   2.128   2.740
  739HSD     HN 2980   2.776   2.073   2.703
  739HSD     CA 2981   2.636   2.089   2.864
  739HSD     HA 2982   2.570   2.162   2.881
  739HSD     CB 2983   2.568   1.953   2.847
  739HSD    HB1 2984   2.486   1.966   2.792
  739HSD    HB2 2985   2.631   1.892   2.798
  739HSD    ND1 2986   2.442   1.943   3.065
  739HSD    HD1 2987   2.399   2.033   3.056
  739HSD     CG 2988   2.529   1.886   2.975
  739HSD    CE1 2989   2.425   1.861   3.167
  739HSD    HE1 2990   2.367   1.878   3.247
  739HSD    NE2 2991   2.497   1.753   3.146
  739HSD    CD2 2992   2.563   1.766   3.026
  739HSD    HD2 2993   2.624   1.699   2.984
  739HSD      C 2994   2.730   2.089   2.984
  739HSD      O 2995   2.687   2.110   3.096
  740ARG      N 2996   2.858   2.067   2.959
  740ARG     HN 2997   2.886   2.052   2.865
  740ARG     CA 2998   2.959   2.064   3.064
  740ARG     HA 2999   2.932   2.126   3.137
  740ARG     CB 3000   2.971   1.924   3.122
  740ARG    HB1 3001   2.930   1.859   3.059
  740ARG    HB2 3002   3.069   1.902   3.133
  740ARG     CG 3003   2.905   1.907   3.258
  740ARG    HG1 3004   2.961   1.951   3.327
  740ARG    HG2 3005   2.815   1.950   3.255
  740ARG     CD 3006   2.887   1.760   3.297
  740ARG    HD1 3007   2.852   1.708   3.219
  740ARG    HD2 3008   2.974   1.721   3.326
  740ARG     NE 3009   2.792   1.744   3.408
  740ARG     HE 3010   2.813   1.793   3.493
  740ARG     CZ 3011   2.681   1.670   3.405
  740ARG    NH1 3012   2.648   1.602   3.295
  740ARG   HH11 3013   2.707   1.606   3.214
  740ARG   HH12 3014   2.565   1.548   3.294
  740ARG    NH2 3015   2.602   1.664   3.511
  740ARG   HH21 3016   2.626   1.715   3.594
  740ARG   HH22 3017   2.519   1.609   3.508
  740ARG      C 3018   3.087   2.106   2.997
  740ARG      O 3019   3.090   2.117   2.876
  741ILE      N 3020   3.192   2.134   3.072
  741ILE     HN 3021   3.182   2.138   3.172
  741ILE     CA 3022   3.322   2.160   3.011
  741ILE     HA 3023   3.310   2.122   2.919
  741ILE     CB 3024   3.352   2.311   2.999
  741ILE     HB 3025   3.265   2.360   2.992
  741ILE    CG2 3026   3.423   2.364   3.121
  741ILE   HG21 3027   3.440   2.462   3.109
  741ILE   HG22 3028   3.366   2.350   3.201
  741ILE   HG23 3029   3.510   2.316   3.132
  741ILE    CG1 3030   3.436   2.339   2.877
  741ILE   HG11 3031   3.531   2.313   2.896
  741ILE   HG12 3032   3.401   2.284   2.801
  741ILE     CD 3033   3.435   2.484   2.834
  741ILE    HD1 3034   3.492   2.495   2.753
  741ILE    HD2 3035   3.341   2.511   2.813
  741ILE    HD3 3036   3.470   2.540   2.909
  741ILE      C 3037   3.436   2.082   3.076
  741ILE      O 3038   3.440   2.066   3.196
  742TRP      N 3039   3.527   2.033   2.993
  742TRP     HN 3040   3.512   2.040   2.895
  742TRP     CA 3041   3.649   1.970   3.042
  742TRP     HA 3042   3.636   1.955   3.140
  742TRP     CB 3043   3.674   1.834   2.976
  742TRP    HB1 3044   3.671   1.845   2.877
  742TRP    HB2 3045   3.764   1.800   3.003
  742TRP     CG 3046   3.573   1.730   3.013
  742TRP    CD1 3047   3.580   1.640   3.116
  742TRP    HD1 3048   3.656   1.633   3.181
  742TRP    NE1 3049   3.468   1.561   3.118
  742TRP    HE1 3050   3.450   1.488   3.185
  742TRP    CE2 3051   3.387   1.597   3.015
  742TRP    CD2 3052   3.450   1.704   2.946
  742TRP    CE3 3053   3.385   1.760   2.836
  742TRP    HE3 3054   3.427   1.836   2.786
  742TRP    CZ3 3055   3.263   1.710   2.798
  742TRP    HZ3 3056   3.216   1.750   2.719
  742TRP    CZ2 3057   3.264   1.547   2.977
  742TRP    HZ2 3058   3.221   1.472   3.027
  742TRP    CH2 3059   3.204   1.604   2.868
  742TRP    HH2 3060   3.115   1.569   2.838
  742TRP      C 3061   3.766   2.063   3.016
  742TRP      O 3062   3.791   2.102   2.901
  743MET      N 3063   3.837   2.100   3.123
  743MET     HN 3064   3.804   2.073   3.213
  743MET     CA 3065   3.961   2.177   3.114
  743MET     HA 3066   3.965   2.219   3.024
  743MET     CB 3067   3.965   2.289   3.218
  743MET    HB1 3068   3.958   2.248   3.310
  743MET    HB2 3069   4.051   2.338   3.210
  743MET     CG 3070   3.855   2.388   3.205
  743MET    HG1 3071   3.772   2.336   3.184
  743MET    HG2 3072   3.845   2.432   3.295
  743MET     SD 3073   3.899   2.502   3.077
  743MET     CE 3074   3.870   2.651   3.165
  743MET    HE1 3075   3.890   2.729   3.106
  743MET    HE2 3076   3.774   2.655   3.192
  743MET    HE3 3077   3.928   2.655   3.246
  743MET      C 3078   4.074   2.080   3.139
  743MET      O 3079   4.079   2.019   3.246
  744TYR      N 3080   4.164   2.065   3.043
  744TYR     HN 3081   4.152   2.113   2.956
  744TYR     CA 3082   4.279   1.980   3.064
  744TYR     HA 3083   4.287   1.970   3.164
  744TYR     CB 3084   4.259   1.840   3.003
  744TYR    HB1 3085   4.343   1.787   3.017
  744TYR    HB2 3086   4.183   1.795   3.050
  744TYR     CG 3087   4.228   1.838   2.855
  744TYR    CD1 3088   4.099   1.867   2.808
  744TYR    HD1 3089   4.026   1.889   2.872
  744TYR    CE1 3090   4.071   1.864   2.671
  744TYR    HE1 3091   3.979   1.886   2.638
  744TYR     CZ 3092   4.173   1.831   2.580
  744TYR     OH 3093   4.147   1.828   2.445
  744TYR     HH 3094   4.231   1.803   2.396
  744TYR    CD2 3095   4.327   1.804   2.763
  744TYR    HD2 3096   4.418   1.781   2.795
  744TYR    CE2 3097   4.301   1.802   2.626
  744TYR    HE2 3098   4.374   1.780   2.561
  744TYR      C 3099   4.404   2.047   3.010
  744TYR      O 3100   4.399   2.156   2.951
  745ASN      N 3101   4.518   1.981   3.036
  745ASN     HN 3102   4.512   1.894   3.084
  745ASN     CA 3103   4.649   2.030   2.995
  745ASN     HA 3104   4.714   1.974   3.046
  745ASN     CB 3105   4.668   2.011   2.844
  745ASN    HB1 3106   4.592   2.056   2.796
  745ASN    HB2 3107   4.754   2.053   2.817
  745ASN     CG 3108   4.671   1.865   2.803
  745ASN    OD1 3109   4.702   1.777   2.884
  745ASN    ND2 3110   4.642   1.840   2.676
  745ASN   HD21 3111   4.620   1.915   2.614
  745ASN   HD22 3112   4.642   1.745   2.643
  745ASN      C 3113   4.670   2.177   3.035
  745ASN      O 3114   4.727   2.257   2.959
  746CYD      N 3115   4.621   2.215   3.154
  746CYD     HN 3116   4.573   2.148   3.212
  746CYD     CA 3117   4.636   2.352   3.201
  746CYD     HA 3118   4.608   2.412   3.127
  746CYD     CB 3119   4.549   2.378   3.323
  746CYD     Vc 3120   4.549   2.378   3.323
  746CYD    HB1 3121   4.573   2.304   3.386
  746CYD    HB2 3122   4.582   2.465   3.358
  746CYD     SG 3123   4.371   2.381   3.291
  746CYD     Vs 3124   4.371   2.381   3.291
  746CYD    HUD 3125   4.573   2.304   3.386
  746CYD      C 3126   4.782   2.374   3.238
  746CYD      O 3127   4.842   2.288   3.303
  747HSP      N 3128   4.840   2.486   3.195
  747HSP     HN 3129   4.788   2.556   3.145
  747HSP     CA 3130   4.981   2.505   3.223
  747HSP     HA 3131   4.990   2.482   3.320
  747HSP     CB 3132   5.067   2.413   3.138
  747HSP    HB1 3133   5.162   2.417   3.170
  747HSP    HB2 3134   5.033   2.319   3.147
  747HSP    CD2 3135   5.160   2.507   2.918
  747HSP    HD2 3136   5.252   2.535   2.948
  747HSP     CG 3137   5.066   2.449   2.995
  747HSP    NE2 3138   5.108   2.519   2.792
  747HSP    HE2 3139   5.155   2.559   2.714
  747HSP    ND1 3140   4.956   2.429   2.913
  747HSP    HD1 3141   4.869   2.390   2.942
  747HSP    CE1 3142   4.985   2.471   2.792
  747HSP    HE1 3143   4.925   2.466   2.712
  747HSP      C 3144   5.024   2.647   3.197
  747HSP      O 3145   4.966   2.717   3.112
  748ILE      N 3146   5.132   2.684   3.264
  748ILE     HN 3147   5.170   2.620   3.330
  748ILE     CA 3148   5.200   2.812   3.248
  748ILE     HA 3149   5.129   2.883   3.241
  748ILE     CB 3150   5.288   2.842   3.371
  748ILE     HB 3151   5.351   2.765   3.384
  748ILE    CG2 3152   5.376   2.962   3.346
  748ILE   HG21 3153   5.432   2.979   3.427
  748ILE   HG22 3154   5.435   2.945   3.267
  748ILE   HG23 3155   5.318   3.042   3.328
  748ILE    CG1 3156   5.201   2.858   3.499
  748ILE   HG11 3157   5.172   2.767   3.529
  748ILE   HG12 3158   5.257   2.901   3.570
  748ILE     CD 3159   5.075   2.945   3.479
  748ILE    HD1 3160   5.025   2.950   3.565
  748ILE    HD2 3161   5.102   3.036   3.450
  748ILE    HD3 3162   5.017   2.903   3.409
  748ILE      C 3163   5.283   2.809   3.120
  748ILE      O 3164   5.372   2.725   3.105
  749GLY      N 3165   5.252   2.898   3.027
  749GLY     HN 3166   5.174   2.959   3.041
  749GLY     CA 3167   5.329   2.910   2.904
  749GLY    HA1 3168   5.309   2.830   2.848
  749GLY    HA2 3169   5.299   2.993   2.857
  749GLY      C 3170   5.478   2.918   2.930
  749GLY      O 3171   5.524   2.995   3.016
  750GLY      N 3172   5.554   2.836   2.858
  750GLY     HN 3173   5.510   2.774   2.793
  750GLY     CA 3174   5.698   2.834   2.869
  750GLY    HA1 3175   5.735   2.809   2.779
  750GLY    HA2 3176   5.727   2.927   2.892
  750GLY      C 3177   5.751   2.738   2.972
  750GLY      O 3178   5.874   2.737   2.996
  751SER      N 3179   5.661   2.656   3.024
  751SER     HN 3180   5.565   2.669   2.997
  751SER     CA 3181   5.690   2.548   3.118
  751SER     HA 3182   5.778   2.573   3.158
  751SER     CB 3183   5.586   2.540   3.228
  751SER    HB1 3184   5.620   2.488   3.306
  751SER    HB2 3185   5.559   2.631   3.259
  751SER     OG 3186   5.471   2.477   3.182
  751SER    HG1 3187   5.403   2.472   3.255
  751SER      C 3188   5.700   2.412   3.048
  751SER      O 3189   5.731   2.312   3.109
  752PHE      N 3190   5.671   2.409   2.919
  752PHE     HN 3191   5.638   2.493   2.876
  752PHE     CA 3192   5.685   2.291   2.838
  752PHE     HA 3193   5.700   2.216   2.903
  752PHE     CB 3194   5.562   2.269   2.751
  752PHE    HB1 3195   5.534   2.356   2.711
  752PHE    HB2 3196   5.585   2.205   2.678
  752PHE     CG 3197   5.443   2.213   2.823
  752PHE    CD1 3198   5.458   2.137   2.936
  752PHE    HD1 3199   5.550   2.119   2.972
  752PHE    CE1 3200   5.348   2.086   3.002
  752PHE    HE1 3201   5.360   2.031   3.084
  752PHE     CZ 3202   5.222   2.110   2.953
  752PHE     HZ 3203   5.142   2.073   3.001
  752PHE    CD2 3204   5.316   2.236   2.775
  752PHE    HD2 3205   5.303   2.291   2.693
  752PHE    CE2 3206   5.206   2.185   2.840
  752PHE    HE2 3207   5.114   2.202   2.804
  752PHE      C 3208   5.801   2.313   2.740
  752PHE      O 3209   5.853   2.422   2.723
  753SER      N 3210   5.842   2.205   2.676
  753SER     HN 3211   5.804   2.115   2.700
  753SER     CA 3212   5.942   2.216   2.570
  753SER     HA 3213   6.014   2.277   2.603
  753SER     CB 3214   6.003   2.081   2.540
  753SER    HB1 3215   6.050   2.082   2.452
  753SER    HB2 3216   6.068   2.055   2.612
  753SER     OG 3217   5.905   1.980   2.535
  753SER    HG1 3218   5.948   1.892   2.515
  753SER      C 3219   5.872   2.269   2.446
  753SER      O 3220   5.752   2.250   2.428
  754GLU      N 3221   5.946   2.332   2.357
  754GLU     HN 3222   6.044   2.343   2.373
  754GLU     CA 3223   5.886   2.388   2.236
  754GLU     HA 3224   5.820   2.454   2.271
  754GLU     CB 3225   5.991   2.457   2.153
  754GLU    HB1 3226   6.076   2.405   2.160
  754GLU    HB2 3227   5.960   2.458   2.058
  754GLU     CG 3228   6.017   2.598   2.198
  754GLU    HG1 3229   6.029   2.599   2.297
  754GLU    HG2 3230   6.101   2.631   2.154
  754GLU     CD 3231   5.903   2.690   2.162
  754GLU    OE1 3232   5.883   2.713   2.040
  754GLU    OE2 3233   5.834   2.739   2.254
  754GLU      C 3234   5.808   2.286   2.153
  754GLU      O 3235   5.697   2.313   2.108
  755GLU      N 3236   5.863   2.167   2.137
  755GLU     HN 3237   5.953   2.148   2.176
  755GLU     CA 3238   5.794   2.065   2.062
  755GLU     HA 3239   5.773   2.105   1.972
  755GLU     CB 3240   5.882   1.943   2.042
  755GLU    HB1 3241   5.924   1.948   1.952
  755GLU    HB2 3242   5.953   1.943   2.113
  755GLU     CG 3243   5.808   1.811   2.052
  755GLU    HG1 3244   5.794   1.789   2.148
  755GLU    HG2 3245   5.720   1.820   2.006
  755GLU     CD 3246   5.884   1.696   1.987
  755GLU    OE1 3247   5.991   1.659   2.039
  755GLU    OE2 3248   5.836   1.643   1.885
  755GLU      C 3249   5.665   2.030   2.135
  755GLU      O 3250   5.559   2.019   2.075
  756THR      N 3251   5.673   2.013   2.266
  756THR     HN 3252   5.761   2.023   2.312
  756THR     CA 3253   5.555   1.982   2.344
  756THR     HA 3254   5.514   1.904   2.297
  756THR     CB 3255   5.589   1.941   2.487
  756THR     HB 3256   5.668   1.992   2.521
  756THR    OG1 3257   5.623   1.803   2.489
  756THR    HG1 3258   5.646   1.775   2.582
  756THR    CG2 3259   5.472   1.962   2.577
  756THR   HG21 3260   5.496   1.935   2.670
  756THR   HG22 3261   5.446   2.059   2.576
  756THR   HG23 3262   5.395   1.907   2.545
  756THR      C 3263   5.458   2.099   2.345
  756THR      O 3264   5.338   2.080   2.348
  757GLU      N 3265   5.509   2.221   2.345
  757GLU     HN 3266   5.607   2.237   2.349
  757GLU     CA 3267   5.414   2.332   2.337
  757GLU     HA 3268   5.350   2.318   2.413
  757GLU     CB 3269   5.486   2.465   2.355
  757GLU    HB1 3270   5.553   2.455   2.428
  757GLU    HB2 3271   5.533   2.487   2.269
  757GLU     CG 3272   5.395   2.583   2.390
  757GLU    HG1 3273   5.445   2.668   2.371
  757GLU    HG2 3274   5.314   2.578   2.332
  757GLU     CD 3275   5.351   2.584   2.537
  757GLU    OE1 3276   5.438   2.573   2.628
  757GLU    OE2 3277   5.228   2.594   2.560
  757GLU      C 3278   5.336   2.328   2.206
  757GLU      O 3279   5.223   2.378   2.200
  758LYS      N 3280   5.394   2.267   2.102
  758LYS     HN 3281   5.488   2.232   2.111
  758LYS     CA 3282   5.325   2.249   1.974
  758LYS     HA 3283   5.289   2.340   1.953
  758LYS     CB 3284   5.421   2.201   1.865
  758LYS    HB1 3285   5.481   2.133   1.906
  758LYS    HB2 3286   5.367   2.159   1.793
  758LYS     CG 3287   5.510   2.307   1.801
  758LYS    HG1 3288   5.454   2.381   1.765
  758LYS    HG2 3289   5.573   2.344   1.869
  758LYS     CD 3290   5.590   2.244   1.687
  758LYS    HD1 3291   5.654   2.177   1.726
  758LYS    HD2 3292   5.527   2.198   1.625
  758LYS     CE 3293   5.669   2.348   1.609
  758LYS    HE1 3294   5.629   2.439   1.623
  758LYS    HE2 3295   5.764   2.349   1.641
  758LYS     NZ 3296   5.668   2.318   1.462
  758LYS    HZ1 3297   5.721   2.388   1.413
  758LYS    HZ2 3298   5.709   2.228   1.446
  758LYS    HZ3 3299   5.574   2.318   1.429
  758LYS      C 3300   5.209   2.151   1.987
  758LYS      O 3301   5.096   2.180   1.944
  759LYS      N 3302   5.235   2.032   2.044
  759LYS     HN 3303   5.325   2.017   2.084
  759LYS     CA 3304   5.136   1.924   2.049
  759LYS     HA 3305   5.112   1.909   1.953
  759LYS     CB 3306   5.198   1.799   2.113
  759LYS    HB1 3307   5.233   1.825   2.203
  759LYS    HB2 3308   5.126   1.731   2.124
  759LYS     CG 3309   5.312   1.735   2.035
  759LYS    HG1 3310   5.279   1.708   1.945
  759LYS    HG2 3311   5.386   1.802   2.025
  759LYS     CD 3312   5.366   1.612   2.107
  759LYS    HD1 3313   5.407   1.640   2.194
  759LYS    HD2 3314   5.290   1.549   2.125
  759LYS     CE 3315   5.472   1.539   2.023
  759LYS    HE1 3316   5.441   1.532   1.929
  759LYS    HE2 3317   5.558   1.590   2.027
  759LYS     NZ 3318   5.498   1.400   2.074
  759LYS    HZ1 3319   5.567   1.356   2.017
  759LYS    HZ2 3320   5.530   1.405   2.168
  759LYS    HZ3 3321   5.413   1.347   2.070
  759LYS      C 3322   5.009   1.963   2.125
  759LYS      O 3323   4.907   1.896   2.112
  760PHE      N 3324   5.015   2.072   2.203
  760PHE     HN 3325   5.099   2.125   2.206
  760PHE     CA 3326   4.901   2.114   2.285
  760PHE     HA 3327   4.853   2.031   2.314
  760PHE     CB 3328   4.957   2.189   2.407
  760PHE    HB1 3329   4.974   2.123   2.480
  760PHE    HB2 3330   5.043   2.233   2.380
  760PHE     CG 3331   4.869   2.297   2.464
  760PHE    CD1 3332   4.862   2.422   2.404
  760PHE    HD1 3333   4.916   2.440   2.322
  760PHE    CE1 3334   4.783   2.521   2.458
  760PHE    HE1 3335   4.776   2.610   2.412
  760PHE     CZ 3336   4.711   2.498   2.576
  760PHE     HZ 3337   4.655   2.571   2.616
  760PHE    CD2 3338   4.798   2.276   2.582
  760PHE    HD2 3339   4.805   2.187   2.628
  760PHE    CE2 3340   4.718   2.376   2.638
  760PHE    HE2 3341   4.666   2.359   2.721
  760PHE      C 3342   4.799   2.194   2.204
  760PHE      O 3343   4.685   2.209   2.249
  761GLU      N 3344   4.835   2.241   2.085
  761GLU     HN 3345   4.931   2.231   2.057
  761GLU     CA 3346   4.743   2.308   1.993
  761GLU     HA 3347   4.663   2.328   2.051
  761GLU     CB 3348   4.807   2.435   1.938
  761GLU    HB1 3349   4.904   2.417   1.922
  761GLU    HB2 3350   4.762   2.458   1.852
  761GLU     CG 3351   4.797   2.556   2.029
  761GLU    HG1 3352   4.733   2.621   1.989
  761GLU    HG2 3353   4.763   2.526   2.118
  761GLU     CD 3354   4.931   2.625   2.048
  761GLU    OE1 3355   5.034   2.554   2.044
  761GLU    OE2 3356   4.933   2.749   2.068
  761GLU      C 3357   4.698   2.219   1.877
  761GLU      O 3358   4.616   2.264   1.795
  762HSP      N 3359   4.746   2.095   1.868
  762HSP     HN 3360   4.807   2.063   1.940
  762HSP     CA 3361   4.714   2.006   1.757
  762HSP     HA 3362   4.636   2.047   1.710
  762HSP     CB 3363   4.834   1.994   1.662
  762HSP    HB1 3364   4.862   2.086   1.635
  762HSP    HB2 3365   4.909   1.949   1.711
  762HSP    CD2 3366   4.851   1.794   1.497
  762HSP    HD2 3367   4.912   1.733   1.548
  762HSP     CG 3368   4.807   1.915   1.537
  762HSP    NE2 3369   4.797   1.770   1.373
  762HSP    HE2 3370   4.812   1.688   1.318
  762HSP    ND1 3371   4.727   1.963   1.435
  762HSP    HD1 3372   4.680   2.051   1.435
  762HSP    CE1 3373   4.722   1.873   1.338
  762HSP    HE1 3374   4.671   1.882   1.253
  762HSP      C 3375   4.673   1.867   1.809
  762HSP    OT1 3376   4.589   1.855   1.898
  762HSP    OT2 3377   4.641   1.774   1.716
  763SOL     OW 3378   4.255   5.270   3.692
  763SOL    HW1 3379   4.337   5.270   3.750
  763SOL    HW2 3380   4.173   5.270   3.750
  764SOL     OW 3381   4.731   4.678   3.349
  764SOL    HW1 3382   4.813   4.678   3.407
  764SOL    HW2 3383   4.731   4.759   3.292
  765SOL     OW 3384   5.463   2.986   4.651
  765SOL    HW1 3385   5.544   2.986   4.709
  765SOL    HW2 3386   5.463   2.904   4.593
  766SOL     OW 3387   6.698   3.862   4.603
  766SOL    HW1 3388   6.617   3.862   4.661
  766SOL    HW2 3389   6.698   3.943   4.545
  767SOL     OW 3390   2.674   4.011   4.108
  767SOL    HW1 3391   2.592   4.011   4.166
  767SOL    HW2 3392   2.674   3.930   4.050
  768SOL     OW 3393   4.284   4.860   5.036
  768SOL    HW1 3394   4.284   4.941   4.978
  768SOL    HW2 3395   4.284   4.778   4.978
  769SOL     OW 3396   4.970   5.005   4.943
  769SOL    HW1 3397   5.052   5.005   5.001
  769SOL    HW2 3398   4.888   5.005   5.001
  770SOL     OW 3399   6.834   4.078   4.213
  770SOL    HW1 3400   6.915   4.078   4.271
  770SOL    HW2 3401   6.834   4.160   4.156
  771SOL     OW 3402   5.433   4.832   4.225
  771SOL    HW1 3403   5.515   4.832   4.282
  771SOL    HW2 3404   5.433   4.750   4.167
  772SOL     OW 3405   4.475   3.638   5.924
  772SOL    HW1 3406   4.393   3.638   5.982
  772SOL    HW2 3407   4.475   3.720   5.867
  773SOL     OW 3408   2.878   3.486   4.179
  773SOL    HW1 3409   2.797   3.486   4.237
  773SOL    HW2 3410   2.878   3.405   4.121
  774SOL     OW 3411   3.420   4.225   5.084
  774SOL    HW1 3412   3.420   4.307   5.026
  774SOL    HW2 3413   3.420   4.144   5.026
  775SOL     OW 3414   4.610   2.067   3.485
  775SOL    HW1 3415   4.691   2.067   3.543
  775SOL    HW2 3416   4.528   2.067   3.543
  776SOL     OW 3417   4.215   3.689   5.030
  776SOL    HW1 3418   4.296   3.689   5.087
  776SOL    HW2 3419   4.215   3.771   4.972
  777SOL     OW 3420   4.223   4.670   5.596
  777SOL    HW1 3421   4.305   4.670   5.654
  777SOL    HW2 3422   4.223   4.588   5.538
  778SOL     OW 3423   5.249   3.136   5.684
  778SOL    HW1 3424   5.167   3.136   5.742
  778SOL    HW2 3425   5.249   3.218   5.627
  779SOL     OW 3426   6.054   3.399   4.043
  779SOL    HW1 3427   5.972   3.399   4.101
  779SOL    HW2 3428   6.054   3.318   3.985
  780SOL     OW 3429   4.563   4.883   3.510
  780SOL    HW1 3430   4.563   4.964   3.452
  780SOL    HW2 3431   4.563   4.801   3.452
  781SOL     OW 3432   4.676   1.918   2.411
  781SOL    HW1 3433   4.758   1.918   2.469
  781SOL    HW2 3434   4.595   1.918   2.469
  782SOL     OW 3435   4.136   2.312   4.485
  782SOL    HW1 3436   4.218   2.312   4.542
  782SOL    HW2 3437   4.136   2.393   4.427
  783SOL     OW 3438   4.346   3.617   2.781
  783SOL    HW1 3439   4.427   3.617   2.839
  783SOL    HW2 3440   4.346   3.535   2.723
  784SOL     OW 3441   4.026   1.908   3.616
  784SOL    HW1 3442   3.945   1.908   3.674
  784SOL    HW2 3443   4.026   1.990   3.558
  785SOL     OW 3444   3.867   4.617   3.418
  785SOL    HW1 3445   3.785   4.617   3.476
  785SOL    HW2 3446   3.867   4.536   3.361
  786SOL     OW 3447   5.509   4.208   5.280
  786SOL    HW1 3448   5.509   4.289   5.223
  786SOL    HW2 3449   5.509   4.126   5.223
  787SOL     OW 3450   3.998   5.673   4.221
  787SOL    HW1 3451   4.080   5.673   4.279
  787SOL    HW2 3452   3.916   5.673   4.279
  788SOL     OW 3453   2.588   3.713   4.147
  788SOL    HW1 3454   2.669   3.713   4.204
  788SOL    HW2 3455   2.588   3.794   4.089
  789SOL     OW 3456   4.129   4.974   3.993
  789SOL    HW1 3457   4.211   4.974   4.051
  789SOL    HW2 3458   4.129   4.893   3.935
  790SOL     OW 3459   5.672   4.848   3.919
  790SOL    HW1 3460   5.590   4.848   3.977
  790SOL    HW2 3461   5.672   4.929   3.861
  791SOL     OW 3462   4.442   2.928   3.984
  791SOL    HW1 3463   4.361   2.928   4.042
  791SOL    HW2 3464   4.442   2.847   3.927
  792SOL     OW 3465   6.146   4.111   3.369
  792SOL    HW1 3466   6.146   4.193   3.311
  792SOL    HW2 3467   6.146   4.030   3.311
  793SOL     OW 3468   3.517   2.602   4.707
  793SOL    HW1 3469   3.599   2.602   4.765
  793SOL    HW2 3470   3.435   2.602   4.765
  794SOL     OW 3471   6.176   4.612   4.059
  794SOL    HW1 3472   6.257   4.612   4.116
  794SOL    HW2 3473   6.176   4.694   4.001
  795SOL     OW 3474   5.965   3.092   2.978
  795SOL    HW1 3475   6.046   3.092   3.036
  795SOL    HW2 3476   5.965   3.011   2.920
  796SOL     OW 3477   2.278   2.952   3.973
  796SOL    HW1 3478   2.197   2.952   4.031
  796SOL    HW2 3479   2.278   3.033   3.916
  797SOL     OW 3480   2.957   3.204   4.845
  797SOL    HW1 3481   2.875   3.204   4.902
  797SOL    HW2 3482   2.957   3.123   4.787
  798SOL     OW 3483   4.708   4.597   5.424
  798SOL    HW1 3484   4.708   4.679   5.367
  798SOL    HW2 3485   4.708   4.516   5.367
  799SOL     OW 3486   5.950   3.131   3.343
  799SOL    HW1 3487   6.032   3.131   3.400
  799SOL    HW2 3488   5.869   3.131   3.400
  800SOL     OW 3489   5.734   2.980   3.180
  800SOL    HW1 3490   5.816   2.980   3.237
  800SOL    HW2 3491   5.734   3.061   3.122
  801SOL     OW 3492   3.703   2.131   3.669
  801SOL    HW1 3493   3.785   2.131   3.727
  801SOL    HW2 3494   3.703   2.050   3.611
  802SOL     OW 3495   5.731   4.579   4.085
  802SOL    HW1 3496   5.650   4.579   4.143
  802SOL    HW2 3497   5.731   4.660   4.027
  803SOL     OW 3498   5.217   2.468   3.403
  803SOL    HW1 3499   5.136   2.468   3.461
  803SOL    HW2 3500   5.217   2.386   3.345
  804SOL     OW 3501   1.668   3.584   3.615
  804SOL    HW1 3502   1.668   3.666   3.557
  804SOL    HW2 3503   1.668   3.502   3.557
  805SOL     OW 3504   5.003   4.614   5.512
  805SOL    HW1 3505   5.085   4.614   5.570
  805SOL    HW2 3506   4.921   4.614   5.570
  806SOL     OW 3507   5.444   3.239   4.643
  806SOL    HW1 3508   5.525   3.239   4.701
  806SOL    HW2 3509   5.444   3.320   4.586
  807SOL     OW 3510   6.638   4.220   3.362
  807SOL    HW1 3511   6.720   4.220   3.420
  807SOL    HW2 3512   6.638   4.138   3.304
  808SOL     OW 3513   2.840   4.668   2.992
  808SOL    HW1 3514   2.758   4.668   3.049
  808SOL    HW2 3515   2.840   4.749   2.934
  809SOL     OW 3516   5.099   2.721   3.812
  809SOL    HW1 3517   5.017   2.721   3.870
  809SOL    HW2 3518   5.099   2.640   3.754
  810SOL     OW 3519   2.949   2.795   4.300
  810SOL    HW1 3520   2.949   2.876   4.243
  810SOL    HW2 3521   2.949   2.713   4.243
  811SOL     OW 3522   3.785   1.918   4.047
  811SOL    HW1 3523   3.866   1.918   4.105
  811SOL    HW2 3524   3.703   1.918   4.105
  812SOL     OW 3525   3.918   2.761   4.488
  812SOL    HW1 3526   4.000   2.761   4.546
  812SOL    HW2 3527   3.918   2.843   4.431
  813SOL     OW 3528   5.063   3.302   3.501
  813SOL    HW1 3529   5.145   3.302   3.559
  813SOL    HW2 3530   5.063   3.220   3.443
  814SOL     OW 3531   4.013   3.416   4.878
  814SOL    HW1 3532   3.932   3.416   4.936
  814SOL    HW2 3533   4.013   3.498   4.820
  815SOL     OW 3534   5.009   3.854   5.991
  815SOL    HW1 3535   4.927   3.854   6.049
  815SOL    HW2 3536   5.009   3.772   5.933
  816SOL     OW 3537   3.394   2.109   3.504
  816SOL    HW1 3538   3.394   2.190   3.446
  816SOL    HW2 3539   3.394   2.027   3.446
  817SOL     OW 3540   5.694   4.796   2.879
  817SOL    HW1 3541   5.776   4.796   2.937
  817SOL    HW2 3542   5.612   4.796   2.937
  818SOL     OW 3543   4.726   2.855   1.906
  818SOL    HW1 3544   4.808   2.855   1.964
  818SOL    HW2 3545   4.726   2.936   1.849
  819SOL     OW 3546   3.734   2.046   3.383
  819SOL    HW1 3547   3.816   2.046   3.440
  819SOL    HW2 3548   3.734   1.964   3.325
  820SOL     OW 3549   5.353   3.238   2.977
  820SOL    HW1 3550   5.272   3.238   3.035
  820SOL    HW2 3551   5.353   3.320   2.919
  821SOL     OW 3552   4.006   3.989   2.752
  821SOL    HW1 3553   3.925   3.989   2.810
  821SOL    HW2 3554   4.006   3.907   2.695
  822SOL     OW 3555   3.644   4.675   3.763
  822SOL    HW1 3556   3.644   4.756   3.705
  822SOL    HW2 3557   3.644   4.593   3.705
  823SOL     OW 3558   2.721   3.934   4.477
  823SOL    HW1 3559   2.802   3.934   4.535
  823SOL    HW2 3560   2.639   3.934   4.535
  824SOL     OW 3561   4.506   5.035   3.775
  824SOL    HW1 3562   4.588   5.035   3.833
  824SOL    HW2 3563   4.506   5.117   3.717
  825SOL     OW 3564   3.914   3.948   5.055
  825SOL    HW1 3565   3.996   3.948   5.112
  825SOL    HW2 3566   3.914   3.866   4.997
  826SOL     OW 3567   4.013   4.196   5.278
  826SOL    HW1 3568   3.931   4.196   5.336
  826SOL    HW2 3569   4.013   4.278   5.220
  827SOL     OW 3570   4.785   5.069   4.015
  827SOL    HW1 3571   4.704   5.069   4.072
  827SOL    HW2 3572   4.785   4.988   3.957
  828SOL     OW 3573   4.913   4.535   3.336
  828SOL    HW1 3574   4.913   4.617   3.279
  828SOL    HW2 3575   4.913   4.454   3.279
  829SOL     OW 3576   5.373   2.366   4.306
  829SOL    HW1 3577   5.455   2.366   4.363
  829SOL    HW2 3578   5.291   2.366   4.363
  830SOL     OW 3579   6.039   3.889   3.110
  830SOL    HW1 3580   6.120   3.889   3.168
  830SOL    HW2 3581   6.039   3.970   3.052
  831SOL     OW 3582   4.775   5.650   5.088
  831SOL    HW1 3583   4.856   5.650   5.146
  831SOL    HW2 3584   4.775   5.568   5.031
  832SOL     OW 3585   3.587   4.319   3.090
  832SOL    HW1 3586   3.505   4.319   3.148
  832SOL    HW2 3587   3.587   4.401   3.032
  833SOL     OW 3588   6.619   4.587   4.664
  833SOL    HW1 3589   6.538   4.587   4.721
  833SOL    HW2 3590   6.619   4.505   4.606
  834SOL     OW 3591   6.306   2.755   2.769
  834SOL    HW1 3592   6.306   2.837   2.711
  834SOL    HW2 3593   6.306   2.674   2.711
  835SOL     OW 3594   2.766   2.996   4.242
  835SOL    HW1 3595   2.847   2.996   4.300
  835SOL    HW2 3596   2.684   2.996   4.300
  836SOL     OW 3597   3.728   4.838   4.078
  836SOL    HW1 3598   3.809   4.838   4.136
  836SOL    HW2 3599   3.728   4.919   4.021
  837SOL     OW 3600   5.585   2.479   4.737
  837SOL    HW1 3601   5.667   2.479   4.795
  837SOL    HW2 3602   5.585   2.398   4.679
  838SOL     OW 3603   5.958   4.396   4.918
  838SOL    HW1 3604   5.876   4.396   4.975
  838SOL    HW2 3605   5.958   4.477   4.860
  839SOL     OW 3606   4.552   2.199   4.514
  839SOL    HW1 3607   4.470   2.199   4.572
  839SOL    HW2 3608   4.552   2.117   4.457
  840SOL     OW 3609   3.793   3.487   4.712
  840SOL    HW1 3610   3.793   3.569   4.654
  840SOL    HW2 3611   3.793   3.406   4.654
  841SOL     OW 3612   3.349   4.607   5.331
  841SOL    HW1 3613   3.431   4.607   5.388
  841SOL    HW2 3614   3.267   4.607   5.388
  842SOL     OW 3615   5.404   2.568   5.240
  842SOL    HW1 3616   5.486   2.568   5.297
  842SOL    HW2 3617   5.404   2.650   5.182
  843SOL     OW 3618   4.672   5.860   4.760
  843SOL    HW1 3619   4.753   5.860   4.818
  843SOL    HW2 3620   4.672   5.778   4.702
  844SOL     OW 3621   4.970   3.154   5.581
  844SOL    HW1 3622   4.889   3.154   5.639
  844SOL    HW2 3623   4.970   3.235   5.523
  845SOL     OW 3624   5.586   4.672   4.292
  845SOL    HW1 3625   5.505   4.672   4.350
  845SOL    HW2 3626   5.586   4.591   4.235
  846SOL     OW 3627   3.027   2.191   3.513
  846SOL    HW1 3628   3.027   2.273   3.455
  846SOL    HW2 3629   3.027   2.110   3.455
  847SOL     OW 3630   5.680   4.737   4.909
  847SOL    HW1 3631   5.762   4.737   4.967
  847SOL    HW2 3632   5.599   4.737   4.967
  848SOL     OW 3633   3.804   4.222   5.172
  848SOL    HW1 3634   3.886   4.222   5.230
  848SOL    HW2 3635   3.804   4.304   5.114
  849SOL     OW 3636   2.831   3.198   4.357
  849SOL    HW1 3637   2.913   3.198   4.414
  849SOL    HW2 3638   2.831   3.116   4.299
  850SOL     OW 3639   5.770   4.605   5.064
  850SOL    HW1 3640   5.689   4.605   5.122
  850SOL    HW2 3641   5.770   4.687   5.006
  851SOL     OW 3642   2.956   1.559   3.646
  851SOL    HW1 3643   2.874   1.559   3.703
  851SOL    HW2 3644   2.956   1.478   3.588
  852SOL     OW 3645   4.466   5.093   5.649
  852SOL    HW1 3646   4.466   5.175   5.591
  852SOL    HW2 3647   4.466   5.012   5.591
  853SOL     OW 3648   4.718   1.482   2.671
  853SOL    HW1 3649   4.799   1.482   2.729
  853SOL    HW2 3650   4.636   1.482   2.729
  854SOL     OW 3651   3.871   3.731   4.786
  854SOL    HW1 3652   3.952   3.731   4.843
  854SOL    HW2 3653   3.871   3.812   4.728
  855SOL     OW 3654   4.346   4.869   5.781
  855SOL    HW1 3655   4.427   4.869   5.839
  855SOL    HW2 3656   4.346   4.788   5.723
  856SOL     OW 3657   3.481   4.911   5.448
  856SOL    HW1 3658   3.400   4.911   5.505
  856SOL    HW2 3659   3.481   4.992   5.390
  857SOL     OW 3660   3.829   4.907   3.904
  857SOL    HW1 3661   3.747   4.907   3.961
  857SOL    HW2 3662   3.829   4.826   3.846
  858SOL     OW 3663   4.475   5.032   3.368
  858SOL    HW1 3664   4.475   5.113   3.310
  858SOL    HW2 3665   4.475   4.950   3.310
  859SOL     OW 3666   4.478   1.472   2.679
  859SOL    HW1 3667   4.560   1.472   2.737
  859SOL    HW2 3668   4.397   1.472   2.737
  860SOL     OW 3669   4.152   3.036   5.049
  860SOL    HW1 3670   4.234   3.036   5.107
  860SOL    HW2 3671   4.152   3.118   4.991
  861SOL     OW 3672   4.193   2.811   5.189
  861SOL    HW1 3673   4.274   2.811   5.247
  861SOL    HW2 3674   4.193   2.729   5.131
  862SOL     OW 3675   5.971   4.646   4.214
  862SOL    HW1 3676   5.890   4.646   4.272
  862SOL    HW2 3677   5.971   4.728   4.156
  863SOL     OW 3678   5.881   4.897   4.297
  863SOL    HW1 3679   5.799   4.897   4.354
  863SOL    HW2 3680   5.881   4.816   4.239
  864SOL     OW 3681   3.282   4.232   2.074
  864SOL    HW1 3682   3.282   4.314   2.017
  864SOL    HW2 3683   3.282   4.150   2.017
  865SOL     OW 3684   5.751   4.800   4.505
  865SOL    HW1 3685   5.832   4.800   4.562
  865SOL    HW2 3686   5.669   4.800   4.562
  866SOL     OW 3687   3.372   5.501   4.606
  866SOL    HW1 3688   3.453   5.501   4.664
  866SOL    HW2 3689   3.372   5.583   4.549
  867SOL     OW 3690   4.512   1.451   2.464
  867SOL    HW1 3691   4.593   1.451   2.522
  867SOL    HW2 3692   4.512   1.369   2.407
  868SOL     OW 3693   4.746   1.304   2.828
  868SOL    HW1 3694   4.665   1.304   2.886
  868SOL    HW2 3695   4.746   1.386   2.771
  869SOL     OW 3696   3.366   4.041   2.015
  869SOL    HW1 3697   3.284   4.041   2.073
  869SOL    HW2 3698   3.366   3.959   1.957
  870SOL     OW 3699   0.230   0.628   0.113
  870SOL    HW1 3700   0.137   0.626   0.150
  870SOL    HW2 3701   0.231   0.589   0.021
  871SOL     OW 3702   0.225   0.275   0.996
  871SOL    HW1 3703   0.260   0.258   1.088
  871SOL    HW2 3704   0.137   0.230   0.984
  872SOL     OW 3705   0.019   0.368   0.647
  872SOL    HW1 3706  -0.063   0.411   0.686
  872SOL    HW2 3707  -0.009   0.295   0.584
  873SOL     OW 3708   0.569   1.275   1.165
  873SOL    HW1 3709   0.476   1.268   1.128
  873SOL    HW2 3710   0.580   1.364   1.209
  874SOL     OW 3711   1.555   1.511   0.703
  874SOL    HW1 3712   1.498   1.495   0.784
  874SOL    HW2 3713   1.496   1.521   0.623
  875SOL     OW 3714   1.135   0.703   0.717
  875SOL    HW1 3715   1.192   0.781   0.692
  875SOL    HW2 3716   1.075   0.729   0.793
  876SOL     OW 3717   1.755   0.607   0.231
  876SOL    HW1 3718   1.743   0.594   0.132
  876SOL    HW2 3719   1.725   0.526   0.280
  877SOL     OW 3720   0.768   1.144   1.023
  877SOL    HW1 3721   0.690   1.161   1.083
  877SOL    HW2 3722   0.802   1.231   0.987
  878SOL     OW 3723   0.850   0.798   1.823
  878SOL    HW1 3724   0.846   0.874   1.888
  878SOL    HW2 3725   0.872   0.834   1.732
  879SOL     OW 3726   0.685   1.012   0.665
  879SOL    HW1 3727   0.754   0.996   0.735
  879SOL    HW2 3728   0.612   1.069   0.703
  880SOL     OW 3729   0.686   1.161   1.803
  880SOL    HW1 3730   0.746   1.240   1.817
  880SOL    HW2 3731   0.600   1.192   1.762
  881SOL     OW 3732   0.335   1.435   1.061
  881SOL    HW1 3733   0.257   1.404   1.008
  881SOL    HW2 3734   0.393   1.493   1.004
  882SOL     OW 3735   1.460   1.505   1.339
  882SOL    HW1 3736   1.484   1.599   1.365
  882SOL    HW2 3737   1.444   1.451   1.421
  883SOL     OW 3738   0.438   0.392   1.499
  883SOL    HW1 3739   0.520   0.336   1.508
  883SOL    HW2 3740   0.357   0.334   1.503
  884SOL     OW 3741   1.603   0.447   0.737
  884SOL    HW1 3742   1.529   0.493   0.687
  884SOL    HW2 3743   1.654   0.515   0.790
  885SOL     OW 3744   0.231   1.713   0.483
  885SOL    HW1 3745   0.265   1.790   0.537
  885SOL    HW2 3746   0.275   1.713   0.393
  886SOL     OW 3747   1.127   1.341   1.690
  886SOL    HW1 3748   1.174   1.341   1.778
  886SOL    HW2 3749   1.079   1.254   1.679
  887SOL     OW 3750   0.230   1.434   0.538
  887SOL    HW1 3751   0.204   1.530   0.538
  887SOL    HW2 3752   0.159   1.380   0.583
  888SOL     OW 3753   0.240   1.091   0.886
  888SOL    HW1 3754   0.254   1.007   0.938
  888SOL    HW2 3755   0.185   1.155   0.941
  889SOL     OW 3756   0.620   1.786   1.439
  889SOL    HW1 3757   0.528   1.769   1.474
  889SOL    HW2 3758   0.648   1.878   1.465
  890SOL     OW 3759   0.606   0.964   0.123
  890SOL    HW1 3760   0.613   1.048   0.069
  890SOL    HW2 3761   0.652   0.977   0.211
  891SOL     OW 3762   1.594   0.114   1.480
  891SOL    HW1 3763   1.576   0.181   1.408
  891SOL    HW2 3764   1.591   0.160   1.569
  892SOL     OW 3765   0.122   0.643   0.563
  892SOL    HW1 3766   0.077   0.555   0.580
  892SOL    HW2 3767   0.121   0.697   0.647
  893SOL     OW 3768   1.842   1.767   0.359
  893SOL    HW1 3769   1.896   1.738   0.439
  893SOL    HW2 3770   1.872   1.857   0.330
  894SOL     OW 3771   0.027   1.596   0.117
  894SOL    HW1 3772   0.008   1.500   0.138
  894SOL    HW2 3773  -0.006   1.654   0.192
  895SOL     OW 3774   1.689   0.922   0.612
  895SOL    HW1 3775   1.784   0.893   0.620
  895SOL    HW2 3776   1.681   0.987   0.537
  896SOL     OW 3777   1.641   1.108   0.432
  896SOL    HW1 3778   1.727   1.110   0.380
  896SOL    HW2 3779   1.655   1.155   0.520
  897SOL     OW 3780   0.113   0.737   1.597
  897SOL    HW1 3781   0.201   0.724   1.642
  897SOL    HW2 3782   0.100   0.834   1.575
  898SOL     OW 3783   0.613   1.365   0.726
  898SOL    HW1 3784   0.564   1.278   0.735
  898SOL    HW2 3785   0.590   1.408   0.639
  899SOL     OW 3786   1.293   1.228   1.423
  899SOL    HW1 3787   1.330   1.155   1.365
  899SOL    HW2 3788   1.345   1.233   1.508
  900SOL     OW 3789   0.809   0.004   0.502
  900SOL    HW1 3790   0.849   0.095   0.493
  900SOL    HW2 3791   0.709   0.012   0.508
  901SOL     OW 3792   0.197   0.976   1.264
  901SOL    HW1 3793   0.286   0.931   1.250
  901SOL    HW2 3794   0.124   0.911   1.245
  902SOL     OW 3795   1.525   0.999   0.190
  902SOL    HW1 3796   1.462   0.923   0.203
  902SOL    HW2 3797   1.573   1.017   0.276
  903SOL     OW 3798   1.187   1.792   1.616
  903SOL    HW1 3799   1.211   1.852   1.540
  903SOL    HW2 3800   1.194   1.697   1.586
  904SOL     OW 3801   0.317   0.251   1.801
  904SOL    HW1 3802   0.388   0.322   1.807
  904SOL    HW2 3803   0.229   0.290   1.829
  905SOL     OW 3804   1.466   1.417   0.953
  905SOL    HW1 3805   1.407   1.423   1.033
  905SOL    HW2 3806   1.451   1.329   0.907
  906SOL     OW 3807   1.667   1.714   0.572
  906SOL    HW1 3808   1.626   1.691   0.484
  906SOL    HW2 3809   1.649   1.640   0.637
  907SOL     OW 3810   0.598   0.729   0.270
  907SOL    HW1 3811   0.622   0.798   0.202
  907SOL    HW2 3812   0.520   0.762   0.324
  908SOL     OW 3813   1.281   0.345   0.944
  908SOL    HW1 3814   1.195   0.295   0.931
  908SOL    HW2 3815   1.343   0.291   1.000
  909SOL     OW 3816   1.576   1.662   0.307
  909SOL    HW1 3817   1.665   1.708   0.310
  909SOL    HW2 3818   1.555   1.638   0.212
  910SOL     OW 3819   0.807   0.605   1.465
  910SOL    HW1 3820   0.760   0.602   1.554
  910SOL    HW2 3821   0.756   0.550   1.399
  911SOL     OW 3822   1.394   0.469   1.674
  911SOL    HW1 3823   1.374   0.512   1.762
  911SOL    HW2 3824   1.472   0.407   1.683
  912SOL     OW 3825   0.973   0.890   1.572
  912SOL    HW1 3826   1.019   0.806   1.543
  912SOL    HW2 3827   0.917   0.924   1.497
  913SOL     OW 3828   0.991   0.410   1.242
  913SOL    HW1 3829   0.914   0.444   1.296
  913SOL    HW2 3830   0.957   0.359   1.163
  914SOL     OW 3831   1.041   0.701   0.429
  914SOL    HW1 3832   1.067   0.697   0.525
  914SOL    HW2 3833   0.956   0.650   0.415
  915SOL     OW 3834   0.076   0.811   0.789
  915SOL    HW1 3835   0.175   0.799   0.798
  915SOL    HW2 3836   0.052   0.906   0.810
  916SOL     OW 3837   0.130   1.821   1.571
  916SOL    HW1 3838   0.120   1.806   1.670
  916SOL    HW2 3839   0.044   1.857   1.535
  917SOL     OW 3840   0.865   0.348   0.195
  917SOL    HW1 3841   0.924   0.411   0.146
  917SOL    HW2 3842   0.884   0.254   0.166
  918SOL     OW 3843   1.719   0.585   1.831
  918SOL    HW1 3844   1.693   0.674   1.795
  918SOL    HW2 3845   1.717   0.517   1.758
  919SOL     OW 3846   1.362   1.144   0.545
  919SOL    HW1 3847   1.445   1.115   0.497
  919SOL    HW2 3848   1.313   1.211   0.489
  920SOL     OW 3849   0.550   0.196   0.885
  920SOL    HW1 3850   0.545   0.191   0.985
  920SOL    HW2 3851   0.552   0.292   0.856
  921SOL     OW 3852   1.008   1.456   0.477
  921SOL    HW1 3853   0.962   1.528   0.425
  921SOL    HW2 3854   1.004   1.476   0.575
  922SOL     OW 3855   0.351   1.801   0.853
  922SOL    HW1 3856   0.401   1.715   0.859
  922SOL    HW2 3857   0.416   1.878   0.850
  923SOL     OW 3858   1.795   1.066   0.873
  923SOL    HW1 3859   1.733   1.051   0.797
  923SOL    HW2 3860   1.743   1.077   0.958
  924SOL     OW 3861   1.227   1.550   1.506
  924SOL    HW1 3862   1.233   1.473   1.570
  924SOL    HW2 3863   1.175   1.524   1.426
  925SOL     OW 3864   0.321   0.943   0.242
  925SOL    HW1 3865   0.403   0.982   0.200
  925SOL    HW2 3866   0.294   0.861   0.193
  926SOL     OW 3867   1.458   0.735   0.728
  926SOL    HW1 3868   1.453   0.670   0.803
  926SOL    HW2 3869   1.538   0.794   0.741
  927SOL     OW 3870   0.461   1.266   1.727
  927SOL    HW1 3871   0.411   1.267   1.641
  927SOL    HW2 3872   0.398   1.248   1.803
  928SOL     OW 3873   1.111   1.776   0.237
  928SOL    HW1 3874   1.051   1.714   0.287
  928SOL    HW2 3875   1.142   1.732   0.152
  929SOL     OW 3876   0.202   0.285   1.498
  929SOL    HW1 3877   0.122   0.345   1.485
  929SOL    HW2 3878   0.192   0.236   1.584
  930SOL     OW 3879   1.632   1.377   0.081
  930SOL    HW1 3880   1.600   1.471   0.071
  930SOL    HW2 3881   1.556   1.314   0.069
  931SOL     OW 3882   0.464   1.743   0.323
  931SOL    HW1 3883   0.497   1.782   0.409
  931SOL    HW2 3884   0.540   1.736   0.258
  932SOL     OW 3885   1.400   0.107   0.426
  932SOL    HW1 3886   1.376   0.070   0.336
  932SOL    HW2 3887   1.499   0.123   0.430
  933SOL     OW 3888   0.249   1.785   1.241
  933SOL    HW1 3889   0.306   1.720   1.291
  933SOL    HW2 3890   0.233   1.752   1.148
  934SOL     OW 3891   0.940   1.698   0.904
  934SOL    HW1 3892   1.020   1.641   0.925
  934SOL    HW2 3893   0.891   1.658   0.827
  935SOL     OW 3894   0.382   0.700   0.480
  935SOL    HW1 3895   0.427   0.610   0.477
  935SOL    HW2 3896   0.288   0.689   0.513
  936SOL     OW 3897   1.547   0.222   1.729
  936SOL    HW1 3898   1.542   0.259   1.821
  936SOL    HW2 3899   1.475   0.153   1.717
  937SOL     OW 3900   0.614   0.122   0.117
  937SOL    HW1 3901   0.712   0.100   0.124
  937SOL    HW2 3902   0.583   0.105   0.024
  938SOL     OW 3903   0.781   0.264   1.749
  938SOL    HW1 3904   0.848   0.203   1.792
  938SOL    HW2 3905   0.708   0.283   1.814
  939SOL     OW 3906   0.888   1.514   1.195
  939SOL    HW1 3907   0.865   1.489   1.101
  939SOL    HW2 3908   0.949   1.445   1.234
  940SOL     OW 3909   1.351   0.590   1.433
  940SOL    HW1 3910   1.379   0.547   1.518
  940SOL    HW2 3911   1.376   0.686   1.434
  941SOL     OW 3912   0.803   1.402   0.924
  941SOL    HW1 3913   0.893   1.416   0.882
  941SOL    HW2 3914   0.732   1.404   0.853
  942SOL     OW 3915   0.922   0.503   0.899
  942SOL    HW1 3916   0.897   0.494   0.803
  942SOL    HW2 3917   0.970   0.421   0.930
  943SOL     OW 3918   0.539   0.064   0.512
  943SOL    HW1 3919   0.458   0.065   0.570
  943SOL    HW2 3920   0.542   0.147   0.457
  944SOL     OW 3921   1.434   1.188   0.041
  944SOL    HW1 3922   1.466   1.112   0.098
  944SOL    HW2 3923   1.342   1.215   0.071
  945SOL     OW 3924   0.297   0.035   0.171
  945SOL    HW1 3925   0.346   0.119   0.150
  945SOL    HW2 3926   0.359  -0.030   0.216
  946SOL     OW 3927   0.935   0.236   0.480
  946SOL    HW1 3928   0.887   0.277   0.402
  946SOL    HW2 3929   1.034   0.234   0.461
  947SOL     OW 3930   1.076   0.683   1.464
  947SOL    HW1 3931   0.996   0.622   1.467
  947SOL    HW2 3932   1.157   0.630   1.440
  948SOL     OW 3933   1.227   1.570   0.793
  948SOL    HW1 3934   1.248   1.644   0.728
  948SOL    HW2 3935   1.295   1.570   0.866
  949SOL     OW 3936   0.459   1.152   0.741
  949SOL    HW1 3937   0.388   1.125   0.806
  949SOL    HW2 3938   0.433   1.124   0.648
  950SOL     OW 3939   1.271   1.797   0.591
  950SOL    HW1 3940   1.315   1.861   0.527
  950SOL    HW2 3941   1.221   1.849   0.661
  951SOL     OW 3942   1.032   0.549   0.016
  951SOL    HW1 3943   0.991   0.631  -0.023
  951SOL    HW2 3944   1.096   0.575   0.089
  952SOL     OW 3945   0.078   0.556   1.386
  952SOL    HW1 3946   0.170   0.555   1.345
  952SOL    HW2 3947   0.072   0.630   1.453
  953SOL     OW 3948   0.561   0.222   1.147
  953SOL    HW1 3949   0.599   0.138   1.184
  953SOL    HW2 3950   0.473   0.241   1.191
  954SOL     OW 3951   0.866   0.454   0.642
  954SOL    HW1 3952   0.834   0.526   0.580
  954SOL    HW2 3953   0.890   0.373   0.589
  955SOL     OW 3954   1.017   0.039   0.753
  955SOL    HW1 3955   0.945   0.044   0.684
  955SOL    HW2 3956   0.993  -0.030   0.822
  956SOL     OW 3957   1.429   1.173   0.867
  956SOL    HW1 3958   1.374   1.089   0.860
  956SOL    HW2 3959   1.455   1.202   0.775
  957SOL     OW 3960   1.466   0.590   0.992
  957SOL    HW1 3961   1.436   0.495   0.999
  957SOL    HW2 3962   1.539   0.606   1.058
  958SOL     OW 3963   1.857   0.833   0.377
  958SOL    HW1 3964   1.899   0.769   0.441
  958SOL    HW2 3965   1.819   0.782   0.299
  959SOL     OW 3966   0.488   1.385   0.174
  959SOL    HW1 3967   0.401   1.370   0.221
  959SOL    HW2 3968   0.471   1.411   0.079
  960SOL     OW 3969   1.664   1.280   0.657
  960SOL    HW1 3970   1.763   1.288   0.671
  960SOL    HW2 3971   1.619   1.364   0.688
  961SOL     OW 3972   1.390   0.575   0.078
  961SOL    HW1 3973   1.336   0.554   0.159
  961SOL    HW2 3974   1.481   0.534   0.087
  962SOL     OW 3975   0.527   0.256   0.328
  962SOL    HW1 3976   0.554   0.197   0.253
  962SOL    HW2 3977   0.527   0.351   0.297
  963SOL     OW 3978   1.754   1.223   1.588
  963SOL    HW1 3979   1.845   1.184   1.575
  963SOL    HW2 3980   1.762   1.319   1.612
  964SOL     OW 3981   1.064   1.347   1.340
  964SOL    HW1 3982   0.984   1.324   1.395
  964SOL    HW2 3983   1.147   1.321   1.389
  965SOL     OW 3984   1.592   1.629   1.625
  965SOL    HW1 3985   1.619   1.663   1.535
  965SOL    HW2 3986   1.671   1.591   1.671
  966SOL     OW 3987   1.111   1.195   1.100
  966SOL    HW1 3988   1.071   1.239   1.181
  966SOL    HW2 3989   1.070   1.232   1.017
  967SOL     OW 3990   1.638   1.099   1.079
  967SOL    HW1 3991   1.643   1.180   1.138
  967SOL    HW2 3992   1.552   1.101   1.028
  968SOL     OW 3993   0.915   0.089   1.402
  968SOL    HW1 3994   0.940   0.069   1.307
  968SOL    HW2 3995   0.987   0.145   1.444
  969SOL     OW 3996   0.980   1.116   1.719
  969SOL    HW1 3997   0.881   1.122   1.729
  969SOL    HW2 3998   1.003   1.036   1.663
  970SOL     OW 3999   0.705   1.050   0.368
  970SOL    HW1 4000   0.691   1.057   0.467
  970SOL    HW2 4001   0.789   0.999   0.350
  971SOL     OW 4002   0.410   0.813   1.251
  971SOL    HW1 4003   0.496   0.825   1.301
  971SOL    HW2 4004   0.368   0.726   1.278
  972SOL     OW 4005   1.274   0.386   1.262
  972SOL    HW1 4006   1.295   0.460   1.326
  972SOL    HW2 4007   1.185   0.403   1.219
  973SOL     OW 4008   0.064   1.564   1.331
  973SOL    HW1 4009   0.018   1.646   1.297
  973SOL    HW2 4010   0.162   1.583   1.340
  974SOL     OW 4011   0.367   1.100   0.501
  974SOL    HW1 4012   0.360   1.183   0.445
  974SOL    HW2 4013   0.371   1.020   0.441
  975SOL     OW 4014   0.566   0.537   0.865
  975SOL    HW1 4015   0.578   0.603   0.791
  975SOL    HW2 4016   0.612   0.571   0.948
  976SOL     OW 4017   1.252   1.348   0.388
  976SOL    HW1 4018   1.302   1.425   0.428
  976SOL    HW2 4019   1.157   1.350   0.420
  977SOL     OW 4020   1.272   1.445   1.142
  977SOL    HW1 4021   1.319   1.458   1.229
  977SOL    HW2 4022   1.206   1.371   1.151
  978SOL     OW 4023   1.582   0.639   0.472
  978SOL    HW1 4024   1.551   0.700   0.545
  978SOL    HW2 4025   1.632   0.691   0.403
  979SOL     OW 4026   0.354   1.510   1.329
  979SOL    HW1 4027   0.333   1.466   1.242
  979SOL    HW2 4028   0.451   1.536   1.332
  980SOL     OW 4029   0.402   0.751   1.598
  980SOL    HW1 4030   0.470   0.806   1.551
  980SOL    HW2 4031   0.442   0.663   1.625
  981SOL     OW 4032   1.587   0.779   1.670
  981SOL    HW1 4033   1.495   0.817   1.665
  981SOL    HW2 4034   1.647   0.826   1.605
  982SOL     OW 4035   1.013   0.105   1.770
  982SOL    HW1 4036   1.019   0.190   1.718
  982SOL    HW2 4037   1.045   0.029   1.713
  983SOL     OW 4038   0.504   0.050   1.740
  983SOL    HW1 4039   0.462  -0.007   1.670
  983SOL    HW2 4040   0.438   0.119   1.772
  984SOL     OW 4041   0.573   0.870   1.029
  984SOL    HW1 4042   0.617   0.959   1.020
  984SOL    HW2 4043   0.510   0.870   1.106
  985SOL     OW 4044   1.360   0.862   1.045
  985SOL    HW1 4045   1.285   0.862   0.979
  985SOL    HW2 4046   1.397   0.770   1.054
  986SOL     OW 4047   1.209   0.525   0.275
  986SOL    HW1 4048   1.222   0.441   0.329
  986SOL    HW2 4049   1.180   0.599   0.335
  987SOL     OW 4050   0.307   0.213   1.231
  987SOL    HW1 4051   0.284   0.250   1.321
  987SOL    HW2 4052   0.277   0.118   1.225
  988SOL     OW 4053   0.037   1.310   1.282
  988SOL    HW1 4054   0.090   1.261   1.350
  988SOL    HW2 4055   0.059   1.408   1.287
  989SOL     OW 4056   0.732   0.634   1.064
  989SOL    HW1 4057   0.791   0.608   0.988
  989SOL    HW2 4058   0.704   0.730   1.053
  990SOL     OW 4059   1.728   0.935   1.854
  990SOL    HW1 4060   1.682   0.928   1.765
  990SOL    HW2 4061   1.666   0.979   1.920
  991SOL     OW 4062   0.307   0.063   0.618
  991SOL    HW1 4063   0.296   0.157   0.651
  991SOL    HW2 4064   0.302   0.000   0.695
  992SOL     OW 4065   1.622   0.367   0.374
  992SOL    HW1 4066   1.624   0.291   0.438
  992SOL    HW2 4067   1.574   0.444   0.414
  993SOL     OW 4068   1.023   0.766   0.966
  993SOL    HW1 4069   1.038   0.787   1.062
  993SOL    HW2 4070   0.993   0.671   0.957
  994SOL     OW 4071   0.980   1.573   1.700
  994SOL    HW1 4072   0.960   1.617   1.612
  994SOL    HW2 4073   1.019   1.482   1.684
  995SOL     OW 4074   1.859   1.518   1.605
  995SOL    HW1 4075   1.873   1.545   1.510
  995SOL    HW2 4076   1.942   1.540   1.658
  996SOL     OW 4077   0.350   0.898   1.804
  996SOL    HW1 4078   0.426   0.942   1.852
  996SOL    HW2 4079   0.385   0.851   1.722
  997SOL     OW 4080   1.540   0.274   0.125
  997SOL    HW1 4081   1.479   0.199   0.148
  997SOL    HW2 4082   1.562   0.326   0.208
  998SOL     OW 4083   1.303   0.838   0.042
  998SOL    HW1 4084   1.337   0.745   0.057
  998SOL    HW2 4085   1.321   0.865  -0.053
  999SOL     OW 4086   1.068   1.333   0.849
  999SOL    HW1 4087   1.075   1.249   0.794
  999SOL    HW2 4088   1.130   1.402   0.813
 1000SOL     OW 4089   0.319   0.810   0.949
 1000SOL    HW1 4090   0.412   0.846   0.954
 1000SOL    HW2 4091   0.313   0.725   1.001
 1001SOL     OW 4092   0.339   0.509   1.006
 1001SOL    HW1 4093   0.287   0.426   0.989
 1001SOL    HW2 4094   0.416   0.514   0.942
 1002SOL     OW 4095   1.138   0.380   1.678
 1002SOL    HW1 4096   1.093   0.443   1.742
 1002SOL    HW2 4097   1.231   0.411   1.661
 1003SOL     OW 4098   1.160   0.207   1.477
 1003SOL    HW1 4099   1.160   0.271   1.554
 1003SOL    HW2 4100   1.188   0.255   1.394
 1004SOL     OW 4101   0.008   1.326   0.200
 1004SOL    HW1 4102  -0.085   1.347   0.169
 1004SOL    HW2 4103   0.018   1.227   0.213
 1005SOL     OW 4104   0.088   1.801   0.927
 1005SOL    HW1 4105   0.046   1.715   0.900
 1005SOL    HW2 4106   0.182   1.804   0.893
 1006SOL     OW 4107   0.504   1.568   0.910
 1006SOL    HW1 4108   0.570   1.642   0.919
 1006SOL    HW2 4109   0.548   1.489   0.868
 1007SOL     OW 4110   1.002   0.796   1.238
 1007SOL    HW1 4111   1.043   0.764   1.324
 1007SOL    HW2 4112   0.906   0.769   1.235
 1008SOL     OW 4113   0.040   0.544   1.114
 1008SOL    HW1 4114   0.125   0.511   1.073
 1008SOL    HW2 4115   0.053   0.559   1.212
 1009SOL     OW 4116   0.189   0.520   1.722
 1009SOL    HW1 4117   0.248   0.480   1.652
 1009SOL    HW2 4118   0.131   0.591   1.681
 1010SOL     OW 4119   1.369   0.950   1.660
 1010SOL    HW1 4120   1.408   1.039   1.680
 1010SOL    HW2 4121   1.379   0.930   1.563
 1011SOL     OW 4122   0.815   0.572   0.325
 1011SOL    HW1 4123   0.822   0.483   0.279
 1011SOL    HW2 4124   0.721   0.606   0.317
 1012SOL     OW 4125   1.657   0.604   1.206
 1012SOL    HW1 4126   1.619   0.535   1.268
 1012SOL    HW2 4127   1.739   0.568   1.162
 1013SOL     OW 4128   0.252   1.564   1.744
 1013SOL    HW1 4129   0.222   1.621   1.820
 1013SOL    HW2 4130   0.245   1.467   1.770
 1014SOL     OW 4131   0.671   0.464   1.269
 1014SOL    HW1 4132   0.637   0.375   1.239
 1014SOL    HW2 4133   0.697   0.518   1.189
 1015SOL     OW 4134   0.930   1.678   1.465
 1015SOL    HW1 4135   0.906   1.660   1.370
 1015SOL    HW2 4136   0.960   1.772   1.475
 1016SOL     OW 4137   0.473   0.500   0.191
 1016SOL    HW1 4138   0.534   0.580   0.195
 1016SOL    HW2 4139   0.378   0.531   0.198
 1017SOL     OW 4140   0.159   1.137   1.466
 1017SOL    HW1 4141   0.181   1.076   1.542
 1017SOL    HW2 4142   0.169   1.088   1.380
 1018SOL     OW 4143   1.347   1.059   1.234
 1018SOL    HW1 4144   1.371   0.996   1.160
 1018SOL    HW2 4145   1.257   1.099   1.216
 1019SOL     OW 4146   1.302   0.855   0.309
 1019SOL    HW1 4147   1.216   0.824   0.351
 1019SOL    HW2 4148   1.298   0.841   0.210
 1020SOL     OW 4149   1.759   1.747   1.154
 1020SOL    HW1 4150   1.820   1.777   1.081
 1020SOL    HW2 4151   1.721   1.658   1.132
 1021SOL     OW 4152   1.252   1.731   1.128
 1021SOL    HW1 4153   1.336   1.736   1.074
 1021SOL    HW2 4154   1.229   1.635   1.146
 1022SOL     OW 4155   0.083   1.258   1.022
 1022SOL    HW1 4156   0.078   1.257   1.122
 1022SOL    HW2 4157   0.000   1.217   0.984
 1023SOL     OW 4158   0.688   1.662   1.716
 1023SOL    HW1 4159   0.632   1.743   1.725
 1023SOL    HW2 4160   0.740   1.666   1.630
 1024SOL     OW 4161   0.903   0.086   0.133
 1024SOL    HW1 4162   0.954   0.087   0.047
 1024SOL    HW2 4163   0.959   0.044   0.204
 1025SOL     OW 4164   1.726   0.135   0.523
 1025SOL    HW1 4165   1.799   0.118   0.456
 1025SOL    HW2 4166   1.695   0.048   0.561
 1026SOL     OW 4167   1.388   1.573   0.477
 1026SOL    HW1 4168   1.455   1.585   0.403
 1026SOL    HW2 4169   1.348   1.662   0.500
 1027SOL     OW 4170   0.130   1.794   1.851
 1027SOL    HW1 4171   0.089   1.720   1.904
 1027SOL    HW2 4172   0.194   1.845   1.909
 1028SOL     OW 4173   1.280   0.927   0.672
 1028SOL    HW1 4174   1.340   0.846   0.674
 1028SOL    HW2 4175   1.320   0.996   0.612
 1029SOL     OW 4176   0.830   1.273   1.422
 1029SOL    HW1 4177   0.825   1.306   1.517
 1029SOL    HW2 4178   0.744   1.292   1.376
 1030SOL     OW 4179   0.672   1.616   0.154
 1030SOL    HW1 4180   0.681   1.626   0.055
 1030SOL    HW2 4181   0.632   1.527   0.175
 1031SOL     OW 4182   1.650   1.720   1.394
 1031SOL    HW1 4183   1.703   1.730   1.310
 1031SOL    HW2 4184   1.623   1.810   1.428
 1032SOL     OW 4185   1.841   0.175   0.963
 1032SOL    HW1 4186   1.880   0.090   0.927
 1032SOL    HW2 4187   1.743   0.177   0.944
 1033SOL     OW 4188   0.263   0.326   0.720
 1033SOL    HW1 4189   0.184   0.377   0.686
 1033SOL    HW2 4190   0.254   0.311   0.818
 1034SOL     OW 4191   1.194   1.612   0.031
 1034SOL    HW1 4192   1.200   1.519   0.068
 1034SOL    HW2 4193   1.135   1.612  -0.049
 1035SOL     OW 4194   0.822   1.002   1.372
 1035SOL    HW1 4195   0.862   1.001   1.280
 1035SOL    HW2 4196   0.832   1.094   1.412
 1036SOL     OW 4197   0.916   0.910   0.291
 1036SOL    HW1 4198   0.979   0.948   0.223
 1036SOL    HW2 4199   0.956   0.827   0.330
 1037SOL     OW 4200   1.504   1.607   0.044
 1037SOL    HW1 4201   1.412   1.644   0.051
 1037SOL    HW2 4202   1.542   1.627  -0.046
 1038SOL     OW 4203   0.372   1.288   1.490
 1038SOL    HW1 4204   0.359   1.381   1.456
 1038SOL    HW2 4205   0.288   1.236   1.477
 1039SOL     OW 4206   1.614   1.292   1.289
 1039SOL    HW1 4207   1.674   1.295   1.369
 1039SOL    HW2 4208   1.539   1.356   1.302
 1040SOL     OW 4209   1.039   1.098   0.696
 1040SOL    HW1 4210   0.969   1.051   0.750
 1040SOL    HW2 4211   1.098   1.030   0.653
 1041SOL     OW 4212   1.014   0.236   0.971
 1041SOL    HW1 4213   1.006   0.200   0.878
 1041SOL    HW2 4214   1.012   0.160   1.036
 1042SOL     OW 4215   0.590   1.487   0.491
 1042SOL    HW1 4216   0.632   1.429   0.421
 1042SOL    HW2 4217   0.546   1.566   0.447
 1043SOL     OW 4218   1.709   0.385   1.381
 1043SOL    HW1 4219   1.782   0.454   1.385
 1043SOL    HW2 4220   1.737   0.310   1.322
 1044SOL     OW 4221   0.255   1.348   0.290
 1044SOL    HW1 4222   0.159   1.349   0.263
 1044SOL    HW2 4223   0.267   1.401   0.374
 1045SOL     OW 4224   0.105   1.013   1.726
 1045SOL    HW1 4225   0.028   0.980   1.780
 1045SOL    HW2 4226   0.190   0.983   1.768
 1046SOL     OW 4227   0.672   0.203   1.489
 1046SOL    HW1 4228   0.762   0.187   1.449
 1046SOL    HW2 4229   0.680   0.208   1.588
 1047SOL     OW 4230   0.075   0.345   0.033
 1047SOL    HW1 4231  -0.017   0.317   0.004
 1047SOL    HW2 4232   0.106   0.422  -0.023
 1048SOL     OW 4233   1.440   0.856   1.398
 1048SOL    HW1 4234   1.383   0.908   1.335
 1048SOL    HW2 4235   1.536   0.868   1.374
 1049SOL     OW 4236   0.072   0.166   0.318
 1049SOL    HW1 4237   0.055   0.249   0.264
 1049SOL    HW2 4238   0.162   0.129   0.296
 1050SOL     OW 4239   1.183   1.335   0.119
 1050SOL    HW1 4240   1.084   1.324   0.121
 1050SOL    HW2 4241   1.217   1.350   0.212
 1051SOL     OW 4242   0.613   0.842   1.431
 1051SOL    HW1 4243   0.669   0.923   1.414
 1051SOL    HW2 4244   0.672   0.762   1.434
 1052SOL     OW 4245   1.493   1.767   0.959
 1052SOL    HW1 4246   1.526   1.831   0.890
 1052SOL    HW2 4247   1.559   1.761   1.034
 1053SOL     OW 4248   0.716   0.565   1.708
 1053SOL    HW1 4249   0.735   0.630   1.782
 1053SOL    HW2 4250   0.776   0.485   1.717
 1054SOL     OW 4251   1.450   1.220   1.633
 1054SOL    HW1 4252   1.441   1.210   1.732
 1054SOL    HW2 4253   1.546   1.213   1.607
 1055SOL     OW 4254   0.390   1.741   1.560
 1055SOL    HW1 4255   0.299   1.782   1.558
 1055SOL    HW2 4256   0.383   1.647   1.592
 1056SOL     OW 4257   1.674   0.883   1.254
 1056SOL    HW1 4258   1.647   0.794   1.217
 1056SOL    HW2 4259   1.675   0.951   1.181
 1057SOL     OW 4260   1.225   0.325   0.449
 1057SOL    HW1 4261   1.290   0.251   0.438
 1057SOL    HW2 4262   1.245   0.375   0.533
 1058SOL     OW 4263   0.594   0.745   0.652
 1058SOL    HW1 4264   0.644   0.830   0.633
 1058SOL    HW2 4265   0.506   0.747   0.604
 1059SOL     OW 4266   1.777   0.342   1.642
 1059SOL    HW1 4267   1.760   0.373   1.548
 1059SOL    HW2 4268   1.693   0.305   1.680
 1060SOL     OW 4269   1.730   0.934   1.517
 1060SOL    HW1 4270   1.768   1.025   1.532
 1060SOL    HW2 4271   1.722   0.917   1.418
 1061SOL     OW 4272   0.859   1.374   0.016
 1061SOL    HW1 4273   0.813   1.389   0.104
 1061SOL    HW2 4274   0.903   1.459  -0.014
 1062SOL     OW 4275   0.661   1.790   0.953
 1062SOL    HW1 4276   0.615   1.878   0.940
 1062SOL    HW2 4277   0.760   1.802   0.946
 1063SOL     OW 4278   0.859   0.956   0.861
 1063SOL    HW1 4279   0.913   0.887   0.909
 1063SOL    HW2 4280   0.827   1.025   0.927
 1064SOL     OW 4281   1.083   0.984   0.087
 1064SOL    HW1 4282   1.060   1.037   0.005
 1064SOL    HW2 4283   1.164   0.928   0.068
 1065SOL     OW 4284   1.861   1.569   0.851
 1065SOL    HW1 4285   1.790   1.557   0.781
 1065SOL    HW2 4286   1.862   1.490   0.911
 1066SOL     OW 4287   0.221   1.314   1.844
 1066SOL    HW1 4288   0.156   1.241   1.823
 1066SOL    HW2 4289   0.225   1.328   1.942
 1067SOL     OW 4290   0.079   1.240   0.653
 1067SOL    HW1 4291   0.078   1.193   0.741
 1067SOL    HW2 4292   0.161   1.212   0.602
 1068SOL     OW 4293   0.672   1.391   1.624
 1068SOL    HW1 4294   0.594   1.341   1.662
 1068SOL    HW2 4295   0.669   1.486   1.655
 1069SOL     OW 4296   1.824   0.192   1.227
 1069SOL    HW1 4297   1.820   0.102   1.271
 1069SOL    HW2 4298   1.827   0.181   1.128
 1070SOL     OW 4299   0.428   0.424   0.520
 1070SOL    HW1 4300   0.458   0.352   0.458
 1070SOL    HW2 4301   0.389   0.384   0.603
 1071SOL     OW 4302   1.705   1.487   1.104
 1071SOL    HW1 4303   1.612   1.462   1.077
 1071SOL    HW2 4304   1.731   1.437   1.186
 1072SOL     OW 4305   0.317   0.547   1.280
 1072SOL    HW1 4306   0.355   0.488   1.352
 1072SOL    HW2 4307   0.357   0.521   1.192
 1073SOL     OW 4308   0.812   1.586   0.687
 1073SOL    HW1 4309   0.844   1.596   0.593
 1073SOL    HW2 4310   0.733   1.524   0.689
 1074SOL     OW 4311   1.424   0.214   1.112
 1074SOL    HW1 4312   1.476   0.149   1.167
 1074SOL    HW2 4313   1.375   0.277   1.173
 1075SOL     OW 4314   1.001   0.034   1.154
 1075SOL    HW1 4315   0.938  -0.038   1.123
 1075SOL    HW2 4316   1.094  -0.002   1.154
 1076SOL     OW 4317   0.770   1.330   0.301
 1076SOL    HW1 4318   0.724   1.243   0.318
 1076SOL    HW2 4319   0.861   1.327   0.342
 1077SOL     OW 4320   0.618   1.567   1.284
 1077SOL    HW1 4321   0.613   1.649   1.341
 1077SOL    HW2 4322   0.707   1.564   1.239
 1078SOL     OW 4323   1.352   0.052   0.168
 1078SOL    HW1 4324   1.387   0.011   0.084
 1078SOL    HW2 4325   1.262   0.014   0.188
 1079SOL     OW 4326   1.300   0.453   0.691
 1079SOL    HW1 4327   1.241   0.533   0.695
 1079SOL    HW2 4328   1.315   0.418   0.784
 1080SOL     OW 4329   1.593   0.221   0.882
 1080SOL    HW1 4330   1.509   0.220   0.936
 1080SOL    HW2 4331   1.595   0.304   0.826
 1081SOL     OW 4332   0.039   1.077   0.300
 1081SOL    HW1 4333   0.138   1.066   0.291
 1081SOL    HW2 4334  -0.001   0.991   0.332
 1082SOL     OW 4335   0.875   1.646   0.337
 1082SOL    HW1 4336   0.798   1.611   0.283
 1082SOL    HW2 4337   0.843   1.717   0.399
 1083SOL     OW 4338   0.230   0.628   1.975
 1083SOL    HW1 4339   0.137   0.626   2.012
 1083SOL    HW2 4340   0.231   0.589   1.883
 1084SOL     OW 4341   0.225   0.275   2.858
 1084SOL    HW1 4342   0.260   0.258   2.950
 1084SOL    HW2 4343   0.137   0.230   2.846
 1085SOL     OW 4344   0.019   0.368   2.509
 1085SOL    HW1 4345  -0.063   0.411   2.548
 1085SOL    HW2 4346  -0.009   0.295   2.446
 1086SOL     OW 4347   0.569   1.275   3.027
 1086SOL    HW1 4348   0.476   1.268   2.990
 1086SOL    HW2 4349   0.580   1.364   3.071
 1087SOL     OW 4350   1.555   1.511   2.565
 1087SOL    HW1 4351   1.498   1.495   2.646
 1087SOL    HW2 4352   1.496   1.521   2.485
 1088SOL     OW 4353   1.135   0.703   2.579
 1088SOL    HW1 4354   1.192   0.781   2.554
 1088SOL    HW2 4355   1.075   0.729   2.655
 1089SOL     OW 4356   1.755   0.607   2.093
 1089SOL    HW1 4357   1.743   0.594   1.994
 1089SOL    HW2 4358   1.725   0.526   2.142
 1090SOL     OW 4359   0.768   1.144   2.885
 1090SOL    HW1 4360   0.690   1.161   2.945
 1090SOL    HW2 4361   0.802   1.231   2.849
 1091SOL     OW 4362   0.850   0.798   3.685
 1091SOL    HW1 4363   0.846   0.874   3.750
 1091SOL    HW2 4364   0.872   0.834   3.594
 1092SOL     OW 4365   0.685   1.012   2.527
 1092SOL    HW1 4366   0.754   0.996   2.597
 1092SOL    HW2 4367   0.612   1.069   2.565
 1093SOL     OW 4368   0.686   1.161   3.665
 1093SOL    HW1 4369   0.746   1.240   3.679
 1093SOL    HW2 4370   0.600   1.192   3.624
 1094SOL     OW 4371   0.335   1.435   2.923
 1094SOL    HW1 4372   0.257   1.404   2.870
 1094SOL    HW2 4373   0.393   1.493   2.866
 1095SOL     OW 4374   1.460   1.505   3.201
 1095SOL    HW1 4375   1.484   1.599   3.227
 1095SOL    HW2 4376   1.444   1.451   3.283
 1096SOL     OW 4377   0.438   0.392   3.361
 1096SOL    HW1 4378   0.520   0.336   3.370
 1096SOL    HW2 4379   0.357   0.334   3.365
 1097SOL     OW 4380   1.603   0.447   2.599
 1097SOL    HW1 4381   1.529   0.493   2.549
 1097SOL    HW2 4382   1.654   0.515   2.652
 1098SOL     OW 4383   0.231   1.713   2.345
 1098SOL    HW1 4384   0.265   1.790   2.399
 1098SOL    HW2 4385   0.275   1.713   2.255
 1099SOL     OW 4386   1.127   1.341   3.552
 1099SOL    HW1 4387   1.174   1.341   3.640
 1099SOL    HW2 4388   1.079   1.254   3.541
 1100SOL     OW 4389   0.230   1.434   2.400
 1100SOL    HW1 4390   0.204   1.530   2.400
 1100SOL    HW2 4391   0.159   1.380   2.445
 1101SOL     OW 4392   0.240   1.091   2.748
 1101SOL    HW1 4393   0.254   1.007   2.800
 1101SOL    HW2 4394   0.185   1.155   2.803
 1102SOL     OW 4395   0.620   1.786   3.301
 1102SOL    HW1 4396   0.528   1.769   3.336
 1102SOL    HW2 4397   0.648   1.878   3.327
 1103SOL     OW 4398   0.606   0.964   1.985
 1103SOL    HW1 4399   0.613   1.048   1.931
 1103SOL    HW2 4400   0.652   0.977   2.073
 1104SOL     OW 4401   1.594   0.114   3.342
 1104SOL    HW1 4402   1.576   0.181   3.270
 1104SOL    HW2 4403   1.591   0.160   3.431
 1105SOL     OW 4404   0.122   0.643   2.425
 1105SOL    HW1 4405   0.077   0.555   2.442
 1105SOL    HW2 4406   0.121   0.697   2.509
 1106SOL     OW 4407   1.842   1.767   2.221
 1106SOL    HW1 4408   1.896   1.738   2.301
 1106SOL    HW2 4409   1.872   1.857   2.192
 1107SOL     OW 4410   0.027   1.596   1.979
 1107SOL    HW1 4411   0.008   1.500   2.000
 1107SOL    HW2 4412  -0.006   1.654   2.054
 1108SOL     OW 4413   1.689   0.922   2.474
 1108SOL    HW1 4414   1.784   0.893   2.482
 1108SOL    HW2 4415   1.681   0.987   2.399
 1109SOL     OW 4416   1.641   1.108   2.294
 1109SOL    HW1 4417   1.727   1.110   2.242
 1109SOL    HW2 4418   1.655   1.155   2.382
 1110SOL     OW 4419   0.113   0.737   3.459
 1110SOL    HW1 4420   0.201   0.724   3.504
 1110SOL    HW2 4421   0.100   0.834   3.437
 1111SOL     OW 4422   0.613   1.365   2.588
 1111SOL    HW1 4423   0.564   1.278   2.597
 1111SOL    HW2 4424   0.590   1.408   2.501
 1112SOL     OW 4425   1.293   1.228   3.285
 1112SOL    HW1 4426   1.330   1.155   3.227
 1112SOL    HW2 4427   1.345   1.233   3.370
 1113SOL     OW 4428   0.809   0.004   2.364
 1113SOL    HW1 4429   0.849   0.095   2.355
 1113SOL    HW2 4430   0.709   0.012   2.370
 1114SOL     OW 4431   0.197   0.976   3.126
 1114SOL    HW1 4432   0.286   0.931   3.112
 1114SOL    HW2 4433   0.124   0.911   3.107
 1115SOL     OW 4434   1.525   0.999   2.052
 1115SOL    HW1 4435   1.462   0.923   2.065
 1115SOL    HW2 4436   1.573   1.017   2.138
 1116SOL     OW 4437   1.187   1.792   3.478
 1116SOL    HW1 4438   1.211   1.852   3.402
 1116SOL    HW2 4439   1.194   1.697   3.448
 1117SOL     OW 4440   0.317   0.251   3.663
 1117SOL    HW1 4441   0.388   0.322   3.669
 1117SOL    HW2 4442   0.229   0.290   3.691
 1118SOL     OW 4443   1.466   1.417   2.815
 1118SOL    HW1 4444   1.407   1.423   2.895
 1118SOL    HW2 4445   1.451   1.329   2.769
 1119SOL     OW 4446   1.667   1.714   2.434
 1119SOL    HW1 4447   1.626   1.691   2.346
 1119SOL    HW2 4448   1.649   1.640   2.499
 1120SOL     OW 4449   0.598   0.729   2.132
 1120SOL    HW1 4450   0.622   0.798   2.064
 1120SOL    HW2 4451   0.520   0.762   2.186
 1121SOL     OW 4452   1.281   0.345   2.806
 1121SOL    HW1 4453   1.195   0.295   2.793
 1121SOL    HW2 4454   1.343   0.291   2.862
 1122SOL     OW 4455   1.576   1.662   2.169
 1122SOL    HW1 4456   1.665   1.708   2.172
 1122SOL    HW2 4457   1.555   1.638   2.074
 1123SOL     OW 4458   0.807   0.605   3.327
 1123SOL    HW1 4459   0.760   0.602   3.416
 1123SOL    HW2 4460   0.756   0.550   3.261
 1124SOL     OW 4461   1.394   0.469   3.536
 1124SOL    HW1 4462   1.374   0.512   3.624
 1124SOL    HW2 4463   1.472   0.407   3.545
 1125SOL     OW 4464   0.973   0.890   3.434
 1125SOL    HW1 4465   1.019   0.806   3.405
 1125SOL    HW2 4466   0.917   0.924   3.359
 1126SOL     OW 4467   0.991   0.410   3.104
 1126SOL    HW1 4468   0.914   0.444   3.158
 1126SOL    HW2 4469   0.957   0.359   3.025
 1127SOL     OW 4470   1.041   0.701   2.291
 1127SOL    HW1 4471   1.067   0.697   2.387
 1127SOL    HW2 4472   0.956   0.650   2.277
 1128SOL     OW 4473   0.076   0.811   2.651
 1128SOL    HW1 4474   0.175   0.799   2.660
 1128SOL    HW2 4475   0.052   0.906   2.672
 1129SOL     OW 4476   0.130   1.821   3.433
 1129SOL    HW1 4477   0.120   1.806   3.532
 1129SOL    HW2 4478   0.044   1.857   3.397
 1130SOL     OW 4479   0.865   0.348   2.057
 1130SOL    HW1 4480   0.924   0.411   2.008
 1130SOL    HW2 4481   0.884   0.254   2.028
 1131SOL     OW 4482   1.719   0.585   3.693
 1131SOL    HW1 4483   1.693   0.674   3.657
 1131SOL    HW2 4484   1.717   0.517   3.620
 1132SOL     OW 4485   1.362   1.144   2.407
 1132SOL    HW1 4486   1.445   1.115   2.359
 1132SOL    HW2 4487   1.313   1.211   2.351
 1133SOL     OW 4488   0.550   0.196   2.747
 1133SOL    HW1 4489   0.545   0.191   2.847
 1133SOL    HW2 4490   0.552   0.292   2.718
 1134SOL     OW 4491   1.008   1.456   2.339
 1134SOL    HW1 4492   0.962   1.528   2.287
 1134SOL    HW2 4493   1.004   1.476   2.437
 1135SOL     OW 4494   0.351   1.801   2.715
 1135SOL    HW1 4495   0.401   1.715   2.721
 1135SOL    HW2 4496   0.416   1.878   2.712
 1136SOL     OW 4497   1.795   1.066   2.735
 1136SOL    HW1 4498   1.733   1.051   2.659
 1136SOL    HW2 4499   1.743   1.077   2.820
 1137SOL     OW 4500   1.227   1.550   3.368
 1137SOL    HW1 4501   1.233   1.473   3.432
 1137SOL    HW2 4502   1.175   1.524   3.288
 1138SOL     OW 4503   0.321   0.943   2.104
 1138SOL    HW1 4504   0.403   0.982   2.062
 1138SOL    HW2 4505   0.294   0.861   2.055
 1139SOL     OW 4506   1.458   0.735   2.590
 1139SOL    HW1 4507   1.453   0.670   2.665
 1139SOL    HW2 4508   1.538   0.794   2.603
 1140SOL     OW 4509   0.461   1.266   3.589
 1140SOL    HW1 4510   0.411   1.267   3.503
 1140SOL    HW2 4511   0.398   1.248   3.665
 1141SOL     OW 4512   1.111   1.776   2.099
 1141SOL    HW1 4513   1.051   1.714   2.149
 1141SOL    HW2 4514   1.142   1.732   2.014
 1142SOL     OW 4515   0.202   0.285   3.360
 1142SOL    HW1 4516   0.122   0.345   3.347
 1142SOL    HW2 4517   0.192   0.236   3.446
 1143SOL     OW 4518   1.632   1.377   1.943
 1143SOL    HW1 4519   1.600   1.471   1.933
 1143SOL    HW2 4520   1.556   1.314   1.931
 1144SOL     OW 4521   0.464   1.743   2.185
 1144SOL    HW1 4522   0.497   1.782   2.271
 1144SOL    HW2 4523   0.540   1.736   2.120
 1145SOL     OW 4524   1.400   0.107   2.288
 1145SOL    HW1 4525   1.376   0.070   2.198
 1145SOL    HW2 4526   1.499   0.123   2.292
 1146SOL     OW 4527   0.249   1.785   3.103
 1146SOL    HW1 4528   0.306   1.720   3.153
 1146SOL    HW2 4529   0.233   1.752   3.010
 1147SOL     OW 4530   0.940   1.698   2.766
 1147SOL    HW1 4531   1.020   1.641   2.787
 1147SOL    HW2 4532   0.891   1.658   2.689
 1148SOL     OW 4533   0.382   0.700   2.342
 1148SOL    HW1 4534   0.427   0.610   2.339
 1148SOL    HW2 4535   0.288   0.689   2.375
 1149SOL     OW 4536   1.547   0.222   3.591
 1149SOL    HW1 4537   1.542   0.259   3.683
 1149SOL    HW2 4538   1.475   0.153   3.579
 1150SOL     OW 4539   0.614   0.122   1.979
 1150SOL    HW1 4540   0.712   0.100   1.986
 1150SOL    HW2 4541   0.583   0.105   1.886
 1151SOL     OW 4542   0.781   0.264   3.611
 1151SOL    HW1 4543   0.848   0.203   3.654
 1151SOL    HW2 4544   0.708   0.283   3.676
 1152SOL     OW 4545   0.888   1.514   3.057
 1152SOL    HW1 4546   0.865   1.489   2.963
 1152SOL    HW2 4547   0.949   1.445   3.096
 1153SOL     OW 4548   1.351   0.590   3.295
 1153SOL    HW1 4549   1.379   0.547   3.380
 1153SOL    HW2 4550   1.376   0.686   3.296
 1154SOL     OW 4551   0.803   1.402   2.786
 1154SOL    HW1 4552   0.893   1.416   2.744
 1154SOL    HW2 4553   0.732   1.404   2.715
 1155SOL     OW 4554   0.922   0.503   2.761
 1155SOL    HW1 4555   0.897   0.494   2.665
 1155SOL    HW2 4556   0.970   0.421   2.792
 1156SOL     OW 4557   0.539   0.064   2.374
 1156SOL    HW1 4558   0.458   0.065   2.432
 1156SOL    HW2 4559   0.542   0.147   2.319
 1157SOL     OW 4560   1.434   1.188   1.903
 1157SOL    HW1 4561   1.466   1.112   1.960
 1157SOL    HW2 4562   1.342   1.215   1.933
 1158SOL     OW 4563   0.297   0.035   2.033
 1158SOL    HW1 4564   0.346   0.119   2.012
 1158SOL    HW2 4565   0.359  -0.030   2.078
 1159SOL     OW 4566   0.935   0.236   2.342
 1159SOL    HW1 4567   0.887   0.277   2.264
 1159SOL    HW2 4568   1.034   0.234   2.323
 1160SOL     OW 4569   1.076   0.683   3.326
 1160SOL    HW1 4570   0.996   0.622   3.329
 1160SOL    HW2 4571   1.157   0.630   3.302
 1161SOL     OW 4572   1.227   1.570   2.655
 1161SOL    HW1 4573   1.248   1.644   2.590
 1161SOL    HW2 4574   1.295   1.570   2.728
 1162SOL     OW 4575   0.459   1.152   2.603
 1162SOL    HW1 4576   0.388   1.125   2.668
 1162SOL    HW2 4577   0.433   1.124   2.510
 1163SOL     OW 4578   1.271   1.797   2.453
 1163SOL    HW1 4579   1.315   1.861   2.389
 1163SOL    HW2 4580   1.221   1.849   2.523
 1164SOL     OW 4581   1.032   0.549   1.878
 1164SOL    HW1 4582   0.991   0.631   1.839
 1164SOL    HW2 4583   1.096   0.575   1.951
 1165SOL     OW 4584   0.078   0.556   3.248
 1165SOL    HW1 4585   0.170   0.555   3.207
 1165SOL    HW2 4586   0.072   0.630   3.315
 1166SOL     OW 4587   0.561   0.222   3.009
 1166SOL    HW1 4588   0.599   0.138   3.046
 1166SOL    HW2 4589   0.473   0.241   3.053
 1167SOL     OW 4590   0.866   0.454   2.504
 1167SOL    HW1 4591   0.834   0.526   2.442
 1167SOL    HW2 4592   0.890   0.373   2.451
 1168SOL     OW 4593   1.017   0.039   2.615
 1168SOL    HW1 4594   0.945   0.044   2.546
 1168SOL    HW2 4595   0.993  -0.030   2.684
 1169SOL     OW 4596   1.429   1.173   2.729
 1169SOL    HW1 4597   1.374   1.089   2.722
 1169SOL    HW2 4598   1.455   1.202   2.637
 1170SOL     OW 4599   1.466   0.590   2.854
 1170SOL    HW1 4600   1.436   0.495   2.861
 1170SOL    HW2 4601   1.539   0.606   2.920
 1171SOL     OW 4602   1.857   0.833   2.239
 1171SOL    HW1 4603   1.899   0.769   2.303
 1171SOL    HW2 4604   1.819   0.782   2.161
 1172SOL     OW 4605   0.488   1.385   2.036
 1172SOL    HW1 4606   0.401   1.370   2.083
 1172SOL    HW2 4607   0.471   1.411   1.941
 1173SOL     OW 4608   1.664   1.280   2.519
 1173SOL    HW1 4609   1.763   1.288   2.533
 1173SOL    HW2 4610   1.619   1.364   2.550
 1174SOL     OW 4611   1.390   0.575   1.940
 1174SOL    HW1 4612   1.336   0.554   2.021
 1174SOL    HW2 4613   1.481   0.534   1.949
 1175SOL     OW 4614   0.527   0.256   2.190
 1175SOL    HW1 4615   0.554   0.197   2.115
 1175SOL    HW2 4616   0.527   0.351   2.159
 1176SOL     OW 4617   1.754   1.223   3.450
 1176SOL    HW1 4618   1.845   1.184   3.437
 1176SOL    HW2 4619   1.762   1.319   3.474
 1177SOL     OW 4620   1.064   1.347   3.202
 1177SOL    HW1 4621   0.984   1.324   3.257
 1177SOL    HW2 4622   1.147   1.321   3.251
 1178SOL     OW 4623   1.592   1.629   3.487
 1178SOL    HW1 4624   1.619   1.663   3.397
 1178SOL    HW2 4625   1.671   1.591   3.533
 1179SOL     OW 4626   1.111   1.195   2.962
 1179SOL    HW1 4627   1.071   1.239   3.043
 1179SOL    HW2 4628   1.070   1.232   2.879
 1180SOL     OW 4629   1.638   1.099   2.941
 1180SOL    HW1 4630   1.643   1.180   3.000
 1180SOL    HW2 4631   1.552   1.101   2.890
 1181SOL     OW 4632   0.915   0.089   3.264
 1181SOL    HW1 4633   0.940   0.069   3.169
 1181SOL    HW2 4634   0.987   0.145   3.306
 1182SOL     OW 4635   0.980   1.116   3.581
 1182SOL    HW1 4636   0.881   1.122   3.591
 1182SOL    HW2 4637   1.003   1.036   3.525
 1183SOL     OW 4638   0.705   1.050   2.230
 1183SOL    HW1 4639   0.691   1.057   2.329
 1183SOL    HW2 4640   0.789   0.999   2.212
 1184SOL     OW 4641   0.410   0.813   3.113
 1184SOL    HW1 4642   0.496   0.825   3.163
 1184SOL    HW2 4643   0.368   0.726   3.140
 1185SOL     OW 4644   1.274   0.386   3.124
 1185SOL    HW1 4645   1.295   0.460   3.188
 1185SOL    HW2 4646   1.185   0.403   3.081
 1186SOL     OW 4647   0.064   1.564   3.193
 1186SOL    HW1 4648   0.018   1.646   3.159
 1186SOL    HW2 4649   0.162   1.583   3.202
 1187SOL     OW 4650   0.367   1.100   2.363
 1187SOL    HW1 4651   0.360   1.183   2.307
 1187SOL    HW2 4652   0.371   1.020   2.303
 1188SOL     OW 4653   0.566   0.537   2.727
 1188SOL    HW1 4654   0.578   0.603   2.653
 1188SOL    HW2 4655   0.612   0.571   2.810
 1189SOL     OW 4656   1.252   1.348   2.250
 1189SOL    HW1 4657   1.302   1.425   2.290
 1189SOL    HW2 4658   1.157   1.350   2.282
 1190SOL     OW 4659   1.272   1.445   3.004
 1190SOL    HW1 4660   1.319   1.458   3.091
 1190SOL    HW2 4661   1.206   1.371   3.013
 1191SOL     OW 4662   1.582   0.639   2.334
 1191SOL    HW1 4663   1.551   0.700   2.407
 1191SOL    HW2 4664   1.632   0.691   2.265
 1192SOL     OW 4665   0.354   1.510   3.191
 1192SOL    HW1 4666   0.333   1.466   3.104
 1192SOL    HW2 4667   0.451   1.536   3.194
 1193SOL     OW 4668   0.402   0.751   3.460
 1193SOL    HW1 4669   0.470   0.806   3.413
 1193SOL    HW2 4670   0.442   0.663   3.487
 1194SOL     OW 4671   1.587   0.779   3.532
 1194SOL    HW1 4672   1.495   0.817   3.527
 1194SOL    HW2 4673   1.647   0.826   3.467
 1195SOL     OW 4674   1.013   0.105   3.632
 1195SOL    HW1 4675   1.019   0.190   3.580
 1195SOL    HW2 4676   1.045   0.029   3.575
 1196SOL     OW 4677   0.504   0.050   3.602
 1196SOL    HW1 4678   0.462  -0.007   3.532
 1196SOL    HW2 4679   0.438   0.119   3.634
 1197SOL     OW 4680   0.573   0.870   2.891
 1197SOL    HW1 4681   0.617   0.959   2.882
 1197SOL    HW2 4682   0.510   0.870   2.968
 1198SOL     OW 4683   1.360   0.862   2.907
 1198SOL    HW1 4684   1.285   0.862   2.841
 1198SOL    HW2 4685   1.397   0.770   2.916
 1199SOL     OW 4686   1.209   0.525   2.137
 1199SOL    HW1 4687   1.222   0.441   2.191
 1199SOL    HW2 4688   1.180   0.599   2.197
 1200SOL     OW 4689   0.307   0.213   3.093
 1200SOL    HW1 4690   0.284   0.250   3.183
 1200SOL    HW2 4691   0.277   0.118   3.087
 1201SOL     OW 4692   0.037   1.310   3.144
 1201SOL    HW1 4693   0.090   1.261   3.212
 1201SOL    HW2 4694   0.059   1.408   3.149
 1202SOL     OW 4695   0.732   0.634   2.926
 1202SOL    HW1 4696   0.791   0.608   2.850
 1202SOL    HW2 4697   0.704   0.730   2.915
 1203SOL     OW 4698   1.728   0.935   3.716
 1203SOL    HW1 4699   1.682   0.928   3.627
 1203SOL    HW2 4700   1.666   0.979   3.782
 1204SOL     OW 4701   0.307   0.063   2.480
 1204SOL    HW1 4702   0.296   0.157   2.513
 1204SOL    HW2 4703   0.302   0.000   2.557
 1205SOL     OW 4704   1.622   0.367   2.236
 1205SOL    HW1 4705   1.624   0.291   2.300
 1205SOL    HW2 4706   1.574   0.444   2.276
 1206SOL     OW 4707   1.023   0.766   2.828
 1206SOL    HW1 4708   1.038   0.787   2.924
 1206SOL    HW2 4709   0.993   0.671   2.819
 1207SOL     OW 4710   0.980   1.573   3.562
 1207SOL    HW1 4711   0.960   1.617   3.474
 1207SOL    HW2 4712   1.019   1.482   3.546
 1208SOL     OW 4713   1.859   1.518   3.467
 1208SOL    HW1 4714   1.873   1.545   3.372
 1208SOL    HW2 4715   1.942   1.540   3.520
 1209SOL     OW 4716   0.350   0.898   3.666
 1209SOL    HW1 4717   0.426   0.942   3.714
 1209SOL    HW2 4718   0.385   0.851   3.584
 1210SOL     OW 4719   1.540   0.274   1.987
 1210SOL    HW1 4720   1.479   0.199   2.010
 1210SOL    HW2 4721   1.562   0.326   2.070
 1211SOL     OW 4722   1.303   0.838   1.904
 1211SOL    HW1 4723   1.337   0.745   1.919
 1211SOL    HW2 4724   1.321   0.865   1.809
 1212SOL     OW 4725   1.068   1.333   2.711
 1212SOL    HW1 4726   1.075   1.249   2.656
 1212SOL    HW2 4727   1.130   1.402   2.675
 1213SOL     OW 4728   0.319   0.810   2.811
 1213SOL    HW1 4729   0.412   0.846   2.816
 1213SOL    HW2 4730   0.313   0.725   2.863
 1214SOL     OW 4731   0.339   0.509   2.868
 1214SOL    HW1 4732   0.287   0.426   2.851
 1214SOL    HW2 4733   0.416   0.514   2.804
 1215SOL     OW 4734   1.138   0.380   3.540
 1215SOL    HW1 4735   1.093   0.443   3.604
 1215SOL    HW2 4736   1.231   0.411   3.523
 1216SOL     OW 4737   1.160   0.207   3.339
 1216SOL    HW1 4738   1.160   0.271   3.416
 1216SOL    HW2 4739   1.188   0.255   3.256
 1217SOL     OW 4740   0.008   1.326   2.062
 1217SOL    HW1 4741  -0.085   1.347   2.031
 1217SOL    HW2 4742   0.018   1.227   2.075
 1218SOL     OW 4743   0.088   1.801   2.789
 1218SOL    HW1 4744   0.046   1.715   2.762
 1218SOL    HW2 4745   0.182   1.804   2.755
 1219SOL     OW 4746   0.504   1.568   2.772
 1219SOL    HW1 4747   0.570   1.642   2.781
 1219SOL    HW2 4748   0.548   1.489   2.730
 1220SOL     OW 4749   1.002   0.796   3.100
 1220SOL    HW1 4750   1.043   0.764   3.186
 1220SOL    HW2 4751   0.906   0.769   3.097
 1221SOL     OW 4752   0.040   0.544   2.976
 1221SOL    HW1 4753   0.125   0.511   2.935
 1221SOL    HW2 4754   0.053   0.559   3.074
 1222SOL     OW 4755   0.189   0.520   3.584
 1222SOL    HW1 4756   0.248   0.480   3.514
 1222SOL    HW2 4757   0.131   0.591   3.543
 1223SOL     OW 4758   1.369   0.950   3.522
 1223SOL    HW1 4759   1.408   1.039   3.542
 1223SOL    HW2 4760   1.379   0.930   3.425
 1224SOL     OW 4761   0.815   0.572   2.187
 1224SOL    HW1 4762   0.822   0.483   2.141
 1224SOL    HW2 4763   0.721   0.606   2.179
 1225SOL     OW 4764   1.657   0.604   3.068
 1225SOL    HW1 4765   1.619   0.535   3.130
 1225SOL    HW2 4766   1.739   0.568   3.024
 1226SOL     OW 4767   0.252   1.564   3.606
 1226SOL    HW1 4768   0.222   1.621   3.682
 1226SOL    HW2 4769   0.245   1.467   3.632
 1227SOL     OW 4770   0.671   0.464   3.131
 1227SOL    HW1 4771   0.637   0.375   3.101
 1227SOL    HW2 4772   0.697   0.518   3.051
 1228SOL     OW 4773   0.930   1.678   3.327
 1228SOL    HW1 4774   0.906   1.660   3.232
 1228SOL    HW2 4775   0.960   1.772   3.337
 1229SOL     OW 4776   0.473   0.500   2.053
 1229SOL    HW1 4777   0.534   0.580   2.057
 1229SOL    HW2 4778   0.378   0.531   2.060
 1230SOL     OW 4779   0.159   1.137   3.328
 1230SOL    HW1 4780   0.181   1.076   3.404
 1230SOL    HW2 4781   0.169   1.088   3.242
 1231SOL     OW 4782   1.347   1.059   3.096
 1231SOL    HW1 4783   1.371   0.996   3.022
 1231SOL    HW2 4784   1.257   1.099   3.078
 1232SOL     OW 4785   1.302   0.855   2.171
 1232SOL    HW1 4786   1.216   0.824   2.213
 1232SOL    HW2 4787   1.298   0.841   2.072
 1233SOL     OW 4788   1.759   1.747   3.016
 1233SOL    HW1 4789   1.820   1.777   2.943
 1233SOL    HW2 4790   1.721   1.658   2.994
 1234SOL     OW 4791   1.252   1.731   2.990
 1234SOL    HW1 4792   1.336   1.736   2.936
 1234SOL    HW2 4793   1.229   1.635   3.008
 1235SOL     OW 4794   0.083   1.258   2.884
 1235SOL    HW1 4795   0.078   1.257   2.984
 1235SOL    HW2 4796   0.000   1.217   2.846
 1236SOL     OW 4797   0.688   1.662   3.578
 1236SOL    HW1 4798   0.632   1.743   3.587
 1236SOL    HW2 4799   0.740   1.666   3.492
 1237SOL     OW 4800   1.388   1.573   2.339
 1237SOL    HW1 4801   1.455   1.585   2.265
 1237SOL    HW2 4802   1.348   1.662   2.362
 1238SOL     OW 4803   0.130   1.794   3.713
 1238SOL    HW1 4804   0.089   1.720   3.766
 1238SOL    HW2 4805   0.194   1.845   3.771
 1239SOL     OW 4806   1.280   0.927   2.534
 1239SOL    HW1 4807   1.340   0.846   2.536
 1239SOL    HW2 4808   1.320   0.996   2.474
 1240SOL     OW 4809   0.830   1.273   3.284
 1240SOL    HW1 4810   0.825   1.306   3.379
 1240SOL    HW2 4811   0.744   1.292   3.238
 1241SOL     OW 4812   0.672   1.616   2.016
 1241SOL    HW1 4813   0.681   1.626   1.917
 1241SOL    HW2 4814   0.632   1.527   2.037
 1242SOL     OW 4815   1.650   1.720   3.256
 1242SOL    HW1 4816   1.703   1.730   3.172
 1242SOL    HW2 4817   1.623   1.810   3.290
 1243SOL     OW 4818   1.841   0.175   2.825
 1243SOL    HW1 4819   1.880   0.090   2.789
 1243SOL    HW2 4820   1.743   0.177   2.806
 1244SOL     OW 4821   0.263   0.326   2.582
 1244SOL    HW1 4822   0.184   0.377   2.548
 1244SOL    HW2 4823   0.254   0.311   2.680
 1245SOL     OW 4824   1.194   1.612   1.893
 1245SOL    HW1 4825   1.200   1.519   1.930
 1245SOL    HW2 4826   1.135   1.612   1.813
 1246SOL     OW 4827   0.822   1.002   3.234
 1246SOL    HW1 4828   0.862   1.001   3.142
 1246SOL    HW2 4829   0.832   1.094   3.274
 1247SOL     OW 4830   0.916   0.910   2.153
 1247SOL    HW1 4831   0.979   0.948   2.085
 1247SOL    HW2 4832   0.956   0.827   2.192
 1248SOL     OW 4833   1.504   1.607   1.906
 1248SOL    HW1 4834   1.412   1.644   1.913
 1248SOL    HW2 4835   1.542   1.627   1.816
 1249SOL     OW 4836   0.372   1.288   3.352
 1249SOL    HW1 4837   0.359   1.381   3.318
 1249SOL    HW2 4838   0.288   1.236   3.339
 1250SOL     OW 4839   1.614   1.292   3.151
 1250SOL    HW1 4840   1.674   1.295   3.231
 1250SOL    HW2 4841   1.539   1.356   3.164
 1251SOL     OW 4842   1.039   1.098   2.558
 1251SOL    HW1 4843   0.969   1.051   2.612
 1251SOL    HW2 4844   1.098   1.030   2.515
 1252SOL     OW 4845   1.014   0.236   2.833
 1252SOL    HW1 4846   1.006   0.200   2.740
 1252SOL    HW2 4847   1.012   0.160   2.898
 1253SOL     OW 4848   0.590   1.487   2.353
 1253SOL    HW1 4849   0.632   1.429   2.283
 1253SOL    HW2 4850   0.546   1.566   2.309
 1254SOL     OW 4851   1.709   0.385   3.243
 1254SOL    HW1 4852   1.782   0.454   3.247
 1254SOL    HW2 4853   1.737   0.310   3.184
 1255SOL     OW 4854   0.255   1.348   2.152
 1255SOL    HW1 4855   0.159   1.349   2.125
 1255SOL    HW2 4856   0.267   1.401   2.236
 1256SOL     OW 4857   0.105   1.013   3.588
 1256SOL    HW1 4858   0.028   0.980   3.642
 1256SOL    HW2 4859   0.190   0.983   3.630
 1257SOL     OW 4860   0.672   0.203   3.351
 1257SOL    HW1 4861   0.762   0.187   3.311
 1257SOL    HW2 4862   0.680   0.208   3.450
 1258SOL     OW 4863   0.075   0.345   1.895
 1258SOL    HW1 4864  -0.017   0.317   1.866
 1258SOL    HW2 4865   0.106   0.422   1.839
 1259SOL     OW 4866   1.440   0.856   3.260
 1259SOL    HW1 4867   1.383   0.908   3.197
 1259SOL    HW2 4868   1.536   0.868   3.236
 1260SOL     OW 4869   0.072   0.166   2.180
 1260SOL    HW1 4870   0.055   0.249   2.126
 1260SOL    HW2 4871   0.162   0.129   2.158
 1261SOL     OW 4872   1.183   1.335   1.981
 1261SOL    HW1 4873   1.084   1.324   1.983
 1261SOL    HW2 4874   1.217   1.350   2.074
 1262SOL     OW 4875   0.613   0.842   3.293
 1262SOL    HW1 4876   0.669   0.923   3.276
 1262SOL    HW2 4877   0.672   0.762   3.296
 1263SOL     OW 4878   1.493   1.767   2.821
 1263SOL    HW1 4879   1.526   1.831   2.752
 1263SOL    HW2 4880   1.559   1.761   2.896
 1264SOL     OW 4881   0.716   0.565   3.570
 1264SOL    HW1 4882   0.735   0.630   3.644
 1264SOL    HW2 4883   0.776   0.485   3.579
 1265SOL     OW 4884   1.450   1.220   3.495
 1265SOL    HW1 4885   1.441   1.210   3.594
 1265SOL    HW2 4886   1.546   1.213   3.469
 1266SOL     OW 4887   0.390   1.741   3.422
 1266SOL    HW1 4888   0.299   1.782   3.420
 1266SOL    HW2 4889   0.383   1.647   3.454
 1267SOL     OW 4890   1.674   0.883   3.116
 1267SOL    HW1 4891   1.647   0.794   3.079
 1267SOL    HW2 4892   1.675   0.951   3.043
 1268SOL     OW 4893   1.225   0.325   2.311
 1268SOL    HW1 4894   1.290   0.251   2.300
 1268SOL    HW2 4895   1.245   0.375   2.395
 1269SOL     OW 4896   0.594   0.745   2.514
 1269SOL    HW1 4897   0.644   0.830   2.495
 1269SOL    HW2 4898   0.506   0.747   2.466
 1270SOL     OW 4899   1.777   0.342   3.504
 1270SOL    HW1 4900   1.760   0.373   3.410
 1270SOL    HW2 4901   1.693   0.305   3.542
 1271SOL     OW 4902   1.730   0.934   3.379
 1271SOL    HW1 4903   1.768   1.025   3.394
 1271SOL    HW2 4904   1.722   0.917   3.280
 1272SOL     OW 4905   0.859   1.374   1.878
 1272SOL    HW1 4906   0.813   1.389   1.966
 1272SOL    HW2 4907   0.903   1.459   1.848
 1273SOL     OW 4908   0.661   1.790   2.815
 1273SOL    HW1 4909   0.615   1.878   2.802
 1273SOL    HW2 4910   0.760   1.802   2.808
 1274SOL     OW 4911   0.859   0.956   2.723
 1274SOL    HW1 4912   0.913   0.887   2.771
 1274SOL    HW2 4913   0.827   1.025   2.789
 1275SOL     OW 4914   1.083   0.984   1.949
 1275SOL    HW1 4915   1.060   1.037   1.867
 1275SOL    HW2 4916   1.164   0.928   1.930
 1276SOL     OW 4917   1.861   1.569   2.713
 1276SOL    HW1 4918   1.790   1.557   2.643
 1276SOL    HW2 4919   1.862   1.490   2.773
 1277SOL     OW 4920   0.221   1.314   3.706
 1277SOL    HW1 4921   0.156   1.241   3.685
 1277SOL    HW2 4922   0.225   1.328   3.804
 1278SOL     OW 4923   0.079   1.240   2.515
 1278SOL    HW1 4924   0.078   1.193   2.603
 1278SOL    HW2 4925   0.161   1.212   2.464
 1279SOL     OW 4926   0.672   1.391   3.486
 1279SOL    HW1 4927   0.594   1.341   3.524
 1279SOL    HW2 4928   0.669   1.486   3.517
 1280SOL     OW 4929   1.824   0.192   3.089
 1280SOL    HW1 4930   1.820   0.102   3.133
 1280SOL    HW2 4931   1.827   0.181   2.990
 1281SOL     OW 4932   0.428   0.424   2.382
 1281SOL    HW1 4933   0.458   0.352   2.320
 1281SOL    HW2 4934   0.389   0.384   2.465
 1282SOL     OW 4935   1.705   1.487   2.966
 1282SOL    HW1 4936   1.612   1.462   2.939
 1282SOL    HW2 4937   1.731   1.437   3.048
 1283SOL     OW 4938   0.317   0.547   3.142
 1283SOL    HW1 4939   0.355   0.488   3.214
 1283SOL    HW2 4940   0.357   0.521   3.054
 1284SOL     OW 4941   0.812   1.586   2.549
 1284SOL    HW1 4942   0.844   1.596   2.455
 1284SOL    HW2 4943   0.733   1.524   2.551
 1285SOL     OW 4944   1.424   0.214   2.974
 1285SOL    HW1 4945   1.476   0.149   3.029
 1285SOL    HW2 4946   1.375   0.277   3.035
 1286SOL     OW 4947   1.001   0.034   3.016
 1286SOL    HW1 4948   0.938  -0.038   2.985
 1286SOL    HW2 4949   1.094  -0.002   3.016
 1287SOL     OW 4950   0.770   1.330   2.163
 1287SOL    HW1 4951   0.724   1.243   2.180
 1287SOL    HW2 4952   0.861   1.327   2.204
 1288SOL     OW 4953   0.618   1.567   3.146
 1288SOL    HW1 4954   0.613   1.649   3.203
 1288SOL    HW2 4955   0.707   1.564   3.101
 1289SOL     OW 4956   1.352   0.052   2.030
 1289SOL    HW1 4957   1.387   0.011   1.946
 1289SOL    HW2 4958   1.262   0.014   2.050
 1290SOL     OW 4959   1.300   0.453   2.553
 1290SOL    HW1 4960   1.241   0.533   2.557
 1290SOL    HW2 4961   1.315   0.418   2.646
 1291SOL     OW 4962   1.593   0.221   2.744
 1291SOL    HW1 4963   1.509   0.220   2.798
 1291SOL    HW2 4964   1.595   0.304   2.688
 1292SOL     OW 4965   0.039   1.077   2.162
 1292SOL    HW1 4966   0.138   1.066   2.153
 1292SOL    HW2 4967  -0.001   0.991   2.194
 1293SOL     OW 4968   0.875   1.646   2.199
 1293SOL    HW1 4969   0.798   1.611   2.145
 1293SOL    HW2 4970   0.843   1.717   2.261
 1294SOL     OW 4971   0.230   0.628   3.837
 1294SOL    HW1 4972   0.137   0.626   3.874
 1294SOL    HW2 4973   0.231   0.589   3.745
 1295SOL     OW 4974   0.225   0.275   4.720
 1295SOL    HW1 4975   0.260   0.258   4.812
 1295SOL    HW2 4976   0.137   0.230   4.708
 1296SOL     OW 4977   0.019   0.368   4.371
 1296SOL    HW1 4978  -0.063   0.411   4.410
 1296SOL    HW2 4979  -0.009   0.295   4.308
 1297SOL     OW 4980   0.569   1.275   4.889
 1297SOL    HW1 4981   0.476   1.268   4.852
 1297SOL    HW2 4982   0.580   1.364   4.933
 1298SOL     OW 4983   1.555   1.511   4.427
 1298SOL    HW1 4984   1.498   1.495   4.508
 1298SOL    HW2 4985   1.496   1.521   4.347
 1299SOL     OW 4986   1.135   0.703   4.441
 1299SOL    HW1 4987   1.192   0.781   4.416
 1299SOL    HW2 4988   1.075   0.729   4.517
 1300SOL     OW 4989   1.755   0.607   3.955
 1300SOL    HW1 4990   1.743   0.594   3.856
 1300SOL    HW2 4991   1.725   0.526   4.004
 1301SOL     OW 4992   0.768   1.144   4.747
 1301SOL    HW1 4993   0.690   1.161   4.807
 1301SOL    HW2 4994   0.802   1.231   4.711
 1302SOL     OW 4995   0.850   0.798   5.547
 1302SOL    HW1 4996   0.846   0.874   5.612
 1302SOL    HW2 4997   0.872   0.834   5.456
 1303SOL     OW 4998   0.685   1.012   4.389
 1303SOL    HW1 4999   0.754   0.996   4.459
 1303SOL    HW2 5000   0.612   1.069   4.427
 1304SOL     OW 5001   0.686   1.161   5.527
 1304SOL    HW1 5002   0.746   1.240   5.541
 1304SOL    HW2 5003   0.600   1.192   5.486
 1305SOL     OW 5004   0.335   1.435   4.785
 1305SOL    HW1 5005   0.257   1.404   4.732
 1305SOL    HW2 5006   0.393   1.493   4.728
 1306SOL     OW 5007   1.460   1.505   5.063
 1306SOL    HW1 5008   1.484   1.599   5.089
 1306SOL    HW2 5009   1.444   1.451   5.145
 1307SOL     OW 5010   0.438   0.392   5.223
 1307SOL    HW1 5011   0.520   0.336   5.232
 1307SOL    HW2 5012   0.357   0.334   5.227
 1308SOL     OW 5013   1.603   0.447   4.461
 1308SOL    HW1 5014   1.529   0.493   4.411
 1308SOL    HW2 5015   1.654   0.515   4.514
 1309SOL     OW 5016   0.231   1.713   4.207
 1309SOL    HW1 5017   0.265   1.790   4.261
 1309SOL    HW2 5018   0.275   1.713   4.117
 1310SOL     OW 5019   1.127   1.341   5.414
 1310SOL    HW1 5020   1.174   1.341   5.502
 1310SOL    HW2 5021   1.079   1.254   5.403
 1311SOL     OW 5022   0.230   1.434   4.262
 1311SOL    HW1 5023   0.204   1.530   4.262
 1311SOL    HW2 5024   0.159   1.380   4.307
 1312SOL     OW 5025   0.240   1.091   4.610
 1312SOL    HW1 5026   0.254   1.007   4.662
 1312SOL    HW2 5027   0.185   1.155   4.665
 1313SOL     OW 5028   0.620   1.786   5.163
 1313SOL    HW1 5029   0.528   1.769   5.198
 1313SOL    HW2 5030   0.648   1.878   5.189
 1314SOL     OW 5031   0.606   0.964   3.847
 1314SOL    HW1 5032   0.613   1.048   3.793
 1314SOL    HW2 5033   0.652   0.977   3.935
 1315SOL     OW 5034   1.594   0.114   5.204
 1315SOL    HW1 5035   1.576   0.181   5.132
 1315SOL    HW2 5036   1.591   0.160   5.293
 1316SOL     OW 5037   0.122   0.643   4.287
 1316SOL    HW1 5038   0.077   0.555   4.304
 1316SOL    HW2 5039   0.121   0.697   4.371
 1317SOL     OW 5040   1.842   1.767   4.083
 1317SOL    HW1 5041   1.896   1.738   4.163
 1317SOL    HW2 5042   1.872   1.857   4.054
 1318SOL     OW 5043   0.027   1.596   3.841
 1318SOL    HW1 5044   0.008   1.500   3.862
 1318SOL    HW2 5045  -0.006   1.654   3.916
 1319SOL     OW 5046   1.689   0.922   4.336
 1319SOL    HW1 5047   1.784   0.893   4.344
 1319SOL    HW2 5048   1.681   0.987   4.261
 1320SOL     OW 5049   1.641   1.108   4.156
 1320SOL    HW1 5050   1.727   1.110   4.104
 1320SOL    HW2 5051   1.655   1.155   4.244
 1321SOL     OW 5052   0.113   0.737   5.321
 1321SOL    HW1 5053   0.201   0.724   5.366
 1321SOL    HW2 5054   0.100   0.834   5.299
 1322SOL     OW 5055   0.613   1.365   4.450
 1322SOL    HW1 5056   0.564   1.278   4.459
 1322SOL    HW2 5057   0.590   1.408   4.363
 1323SOL     OW 5058   1.293   1.228   5.147
 1323SOL    HW1 5059   1.330   1.155   5.089
 1323SOL    HW2 5060   1.345   1.233   5.232
 1324SOL     OW 5061   0.809   0.004   4.226
 1324SOL    HW1 5062   0.849   0.095   4.217
 1324SOL    HW2 5063   0.709   0.012   4.232
 1325SOL     OW 5064   0.197   0.976   4.988
 1325SOL    HW1 5065   0.286   0.931   4.974
 1325SOL    HW2 5066   0.124   0.911   4.969
 1326SOL     OW 5067   1.525   0.999   3.914
 1326SOL    HW1 5068   1.462   0.923   3.927
 1326SOL    HW2 5069   1.573   1.017   4.000
 1327SOL     OW 5070   1.187   1.792   5.340
 1327SOL    HW1 5071   1.211   1.852   5.264
 1327SOL    HW2 5072   1.194   1.697   5.310
 1328SOL     OW 5073   0.317   0.251   5.525
 1328SOL    HW1 5074   0.388   0.322   5.531
 1328SOL    HW2 5075   0.229   0.290   5.553
 1329SOL     OW 5076   1.466   1.417   4.677
 1329SOL    HW1 5077   1.407   1.423   4.757
 1329SOL    HW2 5078   1.451   1.329   4.631
 1330SOL     OW 5079   1.667   1.714   4.296
 1330SOL    HW1 5080   1.626   1.691   4.208
 1330SOL    HW2 5081   1.649   1.640   4.361
 1331SOL     OW 5082   0.598   0.729   3.994
 1331SOL    HW1 5083   0.622   0.798   3.926
 1331SOL    HW2 5084   0.520   0.762   4.048
 1332SOL     OW 5085   1.281   0.345   4.668
 1332SOL    HW1 5086   1.195   0.295   4.655
 1332SOL    HW2 5087   1.343   0.291   4.724
 1333SOL     OW 5088   1.576   1.662   4.031
 1333SOL    HW1 5089   1.665   1.708   4.034
 1333SOL    HW2 5090   1.555   1.638   3.936
 1334SOL     OW 5091   0.807   0.605   5.189
 1334SOL    HW1 5092   0.760   0.602   5.278
 1334SOL    HW2 5093   0.756   0.550   5.123
 1335SOL     OW 5094   1.394   0.469   5.398
 1335SOL    HW1 5095   1.374   0.512   5.486
 1335SOL    HW2 5096   1.472   0.407   5.407
 1336SOL     OW 5097   0.973   0.890   5.296
 1336SOL    HW1 5098   1.019   0.806   5.267
 1336SOL    HW2 5099   0.917   0.924   5.221
 1337SOL     OW 5100   0.991   0.410   4.966
 1337SOL    HW1 5101   0.914   0.444   5.020
 1337SOL    HW2 5102   0.957   0.359   4.887
 1338SOL     OW 5103   1.041   0.701   4.153
 1338SOL    HW1 5104   1.067   0.697   4.249
 1338SOL    HW2 5105   0.956   0.650   4.139
 1339SOL     OW 5106   0.076   0.811   4.513
 1339SOL    HW1 5107   0.175   0.799   4.522
 1339SOL    HW2 5108   0.052   0.906   4.534
 1340SOL     OW 5109   0.130   1.821   5.295
 1340SOL    HW1 5110   0.120   1.806   5.394
 1340SOL    HW2 5111   0.044   1.857   5.259
 1341SOL     OW 5112   0.865   0.348   3.919
 1341SOL    HW1 5113   0.924   0.411   3.870
 1341SOL    HW2 5114   0.884   0.254   3.890
 1342SOL     OW 5115   1.719   0.585   5.555
 1342SOL    HW1 5116   1.693   0.674   5.519
 1342SOL    HW2 5117   1.717   0.517   5.482
 1343SOL     OW 5118   1.362   1.144   4.269
 1343SOL    HW1 5119   1.445   1.115   4.221
 1343SOL    HW2 5120   1.313   1.211   4.213
 1344SOL     OW 5121   0.550   0.196   4.609
 1344SOL    HW1 5122   0.545   0.191   4.709
 1344SOL    HW2 5123   0.552   0.292   4.580
 1345SOL     OW 5124   1.008   1.456   4.201
 1345SOL    HW1 5125   0.962   1.528   4.149
 1345SOL    HW2 5126   1.004   1.476   4.299
 1346SOL     OW 5127   0.351   1.801   4.577
 1346SOL    HW1 5128   0.401   1.715   4.583
 1346SOL    HW2 5129   0.416   1.878   4.574
 1347SOL     OW 5130   1.795   1.066   4.597
 1347SOL    HW1 5131   1.733   1.051   4.521
 1347SOL    HW2 5132   1.743   1.077   4.682
 1348SOL     OW 5133   1.227   1.550   5.230
 1348SOL    HW1 5134   1.233   1.473   5.294
 1348SOL    HW2 5135   1.175   1.524   5.150
 1349SOL     OW 5136   0.321   0.943   3.966
 1349SOL    HW1 5137   0.403   0.982   3.924
 1349SOL    HW2 5138   0.294   0.861   3.917
 1350SOL     OW 5139   1.458   0.735   4.452
 1350SOL    HW1 5140   1.453   0.670   4.527
 1350SOL    HW2 5141   1.538   0.794   4.465
 1351SOL     OW 5142   0.461   1.266   5.451
 1351SOL    HW1 5143   0.411   1.267   5.365
 1351SOL    HW2 5144   0.398   1.248   5.527
 1352SOL     OW 5145   1.111   1.776   3.961
 1352SOL    HW1 5146   1.051   1.714   4.011
 1352SOL    HW2 5147   1.142   1.732   3.876
 1353SOL     OW 5148   0.202   0.285   5.222
 1353SOL    HW1 5149   0.122   0.345   5.209
 1353SOL    HW2 5150   0.192   0.236   5.308
 1354SOL     OW 5151   1.632   1.377   3.805
 1354SOL    HW1 5152   1.600   1.471   3.795
 1354SOL    HW2 5153   1.556   1.314   3.793
 1355SOL     OW 5154   0.464   1.743   4.047
 1355SOL    HW1 5155   0.497   1.782   4.133
 1355SOL    HW2 5156   0.540   1.736   3.982
 1356SOL     OW 5157   1.400   0.107   4.150
 1356SOL    HW1 5158   1.376   0.070   4.060
 1356SOL    HW2 5159   1.499   0.123   4.154
 1357SOL     OW 5160   0.249   1.785   4.965
 1357SOL    HW1 5161   0.306   1.720   5.015
 1357SOL    HW2 5162   0.233   1.752   4.872
 1358SOL     OW 5163   0.940   1.698   4.628
 1358SOL    HW1 5164   1.020   1.641   4.649
 1358SOL    HW2 5165   0.891   1.658   4.551
 1359SOL     OW 5166   0.382   0.700   4.204
 1359SOL    HW1 5167   0.427   0.610   4.201
 1359SOL    HW2 5168   0.288   0.689   4.237
 1360SOL     OW 5169   1.547   0.222   5.453
 1360SOL    HW1 5170   1.542   0.259   5.545
 1360SOL    HW2 5171   1.475   0.153   5.441
 1361SOL     OW 5172   0.614   0.122   3.841
 1361SOL    HW1 5173   0.712   0.100   3.848
 1361SOL    HW2 5174   0.583   0.105   3.748
 1362SOL     OW 5175   0.781   0.264   5.473
 1362SOL    HW1 5176   0.848   0.203   5.516
 1362SOL    HW2 5177   0.708   0.283   5.538
 1363SOL     OW 5178   0.888   1.514   4.919
 1363SOL    HW1 5179   0.865   1.489   4.825
 1363SOL    HW2 5180   0.949   1.445   4.958
 1364SOL     OW 5181   1.351   0.590   5.157
 1364SOL    HW1 5182   1.379   0.547   5.242
 1364SOL    HW2 5183   1.376   0.686   5.158
 1365SOL     OW 5184   0.803   1.402   4.648
 1365SOL    HW1 5185   0.893   1.416   4.606
 1365SOL    HW2 5186   0.732   1.404   4.577
 1366SOL     OW 5187   0.922   0.503   4.623
 1366SOL    HW1 5188   0.897   0.494   4.527
 1366SOL    HW2 5189   0.970   0.421   4.654
 1367SOL     OW 5190   0.539   0.064   4.236
 1367SOL    HW1 5191   0.458   0.065   4.294
 1367SOL    HW2 5192   0.542   0.147   4.181
 1368SOL     OW 5193   1.434   1.188   3.765
 1368SOL    HW1 5194   1.466   1.112   3.822
 1368SOL    HW2 5195   1.342   1.215   3.795
 1369SOL     OW 5196   0.297   0.035   3.895
 1369SOL    HW1 5197   0.346   0.119   3.874
 1369SOL    HW2 5198   0.359  -0.030   3.940
 1370SOL     OW 5199   0.935   0.236   4.204
 1370SOL    HW1 5200   0.887   0.277   4.126
 1370SOL    HW2 5201   1.034   0.234   4.185
 1371SOL     OW 5202   1.076   0.683   5.188
 1371SOL    HW1 5203   0.996   0.622   5.191
 1371SOL    HW2 5204   1.157   0.630   5.164
 1372SOL     OW 5205   1.227   1.570   4.517
 1372SOL    HW1 5206   1.248   1.644   4.452
 1372SOL    HW2 5207   1.295   1.570   4.590
 1373SOL     OW 5208   0.459   1.152   4.465
 1373SOL    HW1 5209   0.388   1.125   4.530
 1373SOL    HW2 5210   0.433   1.124   4.372
 1374SOL     OW 5211   1.271   1.797   4.315
 1374SOL    HW1 5212   1.315   1.861   4.251
 1374SOL    HW2 5213   1.221   1.849   4.385
 1375SOL     OW 5214   1.032   0.549   3.740
 1375SOL    HW1 5215   0.991   0.631   3.701
 1375SOL    HW2 5216   1.096   0.575   3.813
 1376SOL     OW 5217   0.078   0.556   5.110
 1376SOL    HW1 5218   0.170   0.555   5.069
 1376SOL    HW2 5219   0.072   0.630   5.177
 1377SOL     OW 5220   0.561   0.222   4.871
 1377SOL    HW1 5221   0.599   0.138   4.908
 1377SOL    HW2 5222   0.473   0.241   4.915
 1378SOL     OW 5223   0.866   0.454   4.366
 1378SOL    HW1 5224   0.834   0.526   4.304
 1378SOL    HW2 5225   0.890   0.373   4.313
 1379SOL     OW 5226   1.017   0.039   4.477
 1379SOL    HW1 5227   0.945   0.044   4.408
 1379SOL    HW2 5228   0.993  -0.030   4.546
 1380SOL     OW 5229   1.429   1.173   4.591
 1380SOL    HW1 5230   1.374   1.089   4.584
 1380SOL    HW2 5231   1.455   1.202   4.499
 1381SOL     OW 5232   1.466   0.590   4.716
 1381SOL    HW1 5233   1.436   0.495   4.723
 1381SOL    HW2 5234   1.539   0.606   4.782
 1382SOL     OW 5235   1.857   0.833   4.101
 1382SOL    HW1 5236   1.899   0.769   4.165
 1382SOL    HW2 5237   1.819   0.782   4.023
 1383SOL     OW 5238   0.488   1.385   3.898
 1383SOL    HW1 5239   0.401   1.370   3.945
 1383SOL    HW2 5240   0.471   1.411   3.803
 1384SOL     OW 5241   1.664   1.280   4.381
 1384SOL    HW1 5242   1.763   1.288   4.395
 1384SOL    HW2 5243   1.619   1.364   4.412
 1385SOL     OW 5244   1.390   0.575   3.802
 1385SOL    HW1 5245   1.336   0.554   3.883
 1385SOL    HW2 5246   1.481   0.534   3.811
 1386SOL     OW 5247   0.527   0.256   4.052
 1386SOL    HW1 5248   0.554   0.197   3.977
 1386SOL    HW2 5249   0.527   0.351   4.021
 1387SOL     OW 5250   1.754   1.223   5.312
 1387SOL    HW1 5251   1.845   1.184   5.299
 1387SOL    HW2 5252   1.762   1.319   5.336
 1388SOL     OW 5253   1.064   1.347   5.064
 1388SOL    HW1 5254   0.984   1.324   5.119
 1388SOL    HW2 5255   1.147   1.321   5.113
 1389SOL     OW 5256   1.592   1.629   5.349
 1389SOL    HW1 5257   1.619   1.663   5.259
 1389SOL    HW2 5258   1.671   1.591   5.395
 1390SOL     OW 5259   1.111   1.195   4.824
 1390SOL    HW1 5260   1.071   1.239   4.905
 1390SOL    HW2 5261   1.070   1.232   4.741
 1391SOL     OW 5262   1.638   1.099   4.803
 1391SOL    HW1 5263   1.643   1.180   4.862
 1391SOL    HW2 5264   1.552   1.101   4.752
 1392SOL     OW 5265   0.915   0.089   5.126
 1392SOL    HW1 5266   0.940   0.069   5.031
 1392SOL    HW2 5267   0.987   0.145   5.168
 1393SOL     OW 5268   0.980   1.116   5.443
 1393SOL    HW1 5269   0.881   1.122   5.453
 1393SOL    HW2 5270   1.003   1.036   5.387
 1394SOL     OW 5271   0.705   1.050   4.092
 1394SOL    HW1 5272   0.691   1.057   4.191
 1394SOL    HW2 5273   0.789   0.999   4.074
 1395SOL     OW 5274   0.410   0.813   4.975
 1395SOL    HW1 5275   0.496   0.825   5.025
 1395SOL    HW2 5276   0.368   0.726   5.002
 1396SOL     OW 5277   1.274   0.386   4.986
 1396SOL    HW1 5278   1.295   0.460   5.050
 1396SOL    HW2 5279   1.185   0.403   4.943
 1397SOL     OW 5280   0.064   1.564   5.055
 1397SOL    HW1 5281   0.018   1.646   5.021
 1397SOL    HW2 5282   0.162   1.583   5.064
 1398SOL     OW 5283   0.367   1.100   4.225
 1398SOL    HW1 5284   0.360   1.183   4.169
 1398SOL    HW2 5285   0.371   1.020   4.165
 1399SOL     OW 5286   0.566   0.537   4.589
 1399SOL    HW1 5287   0.578   0.603   4.515
 1399SOL    HW2 5288   0.612   0.571   4.672
 1400SOL     OW 5289   1.252   1.348   4.112
 1400SOL    HW1 5290   1.302   1.425   4.152
 1400SOL    HW2 5291   1.157   1.350   4.144
 1401SOL     OW 5292   1.272   1.445   4.866
 1401SOL    HW1 5293   1.319   1.458   4.953
 1401SOL    HW2 5294   1.206   1.371   4.875
 1402SOL     OW 5295   1.582   0.639   4.196
 1402SOL    HW1 5296   1.551   0.700   4.269
 1402SOL    HW2 5297   1.632   0.691   4.127
 1403SOL     OW 5298   0.354   1.510   5.053
 1403SOL    HW1 5299   0.333   1.466   4.966
 1403SOL    HW2 5300   0.451   1.536   5.056
 1404SOL     OW 5301   0.402   0.751   5.322
 1404SOL    HW1 5302   0.470   0.806   5.275
 1404SOL    HW2 5303   0.442   0.663   5.349
 1405SOL     OW 5304   1.587   0.779   5.394
 1405SOL    HW1 5305   1.495   0.817   5.389
 1405SOL    HW2 5306   1.647   0.826   5.329
 1406SOL     OW 5307   1.013   0.105   5.494
 1406SOL    HW1 5308   1.019   0.190   5.442
 1406SOL    HW2 5309   1.045   0.029   5.437
 1407SOL     OW 5310   0.504   0.050   5.464
 1407SOL    HW1 5311   0.462  -0.007   5.394
 1407SOL    HW2 5312   0.438   0.119   5.496
 1408SOL     OW 5313   0.573   0.870   4.753
 1408SOL    HW1 5314   0.617   0.959   4.744
 1408SOL    HW2 5315   0.510   0.870   4.830
 1409SOL     OW 5316   1.360   0.862   4.769
 1409SOL    HW1 5317   1.285   0.862   4.703
 1409SOL    HW2 5318   1.397   0.770   4.778
 1410SOL     OW 5319   1.209   0.525   3.999
 1410SOL    HW1 5320   1.222   0.441   4.053
 1410SOL    HW2 5321   1.180   0.599   4.059
 1411SOL     OW 5322   0.307   0.213   4.955
 1411SOL    HW1 5323   0.284   0.250   5.045
 1411SOL    HW2 5324   0.277   0.118   4.949
 1412SOL     OW 5325   0.037   1.310   5.006
 1412SOL    HW1 5326   0.090   1.261   5.074
 1412SOL    HW2 5327   0.059   1.408   5.011
 1413SOL     OW 5328   0.732   0.634   4.788
 1413SOL    HW1 5329   0.791   0.608   4.712
 1413SOL    HW2 5330   0.704   0.730   4.777
 1414SOL     OW 5331   1.728   0.935   5.578
 1414SOL    HW1 5332   1.682   0.928   5.489
 1414SOL    HW2 5333   1.666   0.979   5.644
 1415SOL     OW 5334   0.307   0.063   4.342
 1415SOL    HW1 5335   0.296   0.157   4.375
 1415SOL    HW2 5336   0.302   0.000   4.419
 1416SOL     OW 5337   1.622   0.367   4.098
 1416SOL    HW1 5338   1.624   0.291   4.162
 1416SOL    HW2 5339   1.574   0.444   4.138
 1417SOL     OW 5340   1.023   0.766   4.690
 1417SOL    HW1 5341   1.038   0.787   4.786
 1417SOL    HW2 5342   0.993   0.671   4.681
 1418SOL     OW 5343   0.980   1.573   5.424
 1418SOL    HW1 5344   0.960   1.617   5.336
 1418SOL    HW2 5345   1.019   1.482   5.408
 1419SOL     OW 5346   1.859   1.518   5.329
 1419SOL    HW1 5347   1.873   1.545   5.234
 1419SOL    HW2 5348   1.942   1.540   5.382
 1420SOL     OW 5349   0.350   0.898   5.528
 1420SOL    HW1 5350   0.426   0.942   5.576
 1420SOL    HW2 5351   0.385   0.851   5.446
 1421SOL     OW 5352   1.540   0.274   3.849
 1421SOL    HW1 5353   1.479   0.199   3.872
 1421SOL    HW2 5354   1.562   0.326   3.932
 1422SOL     OW 5355   1.303   0.838   3.766
 1422SOL    HW1 5356   1.337   0.745   3.781
 1422SOL    HW2 5357   1.321   0.865   3.671
 1423SOL     OW 5358   1.068   1.333   4.573
 1423SOL    HW1 5359   1.075   1.249   4.518
 1423SOL    HW2 5360   1.130   1.402   4.537
 1424SOL     OW 5361   0.319   0.810   4.673
 1424SOL    HW1 5362   0.412   0.846   4.678
 1424SOL    HW2 5363   0.313   0.725   4.725
 1425SOL     OW 5364   0.339   0.509   4.730
 1425SOL    HW1 5365   0.287   0.426   4.713
 1425SOL    HW2 5366   0.416   0.514   4.666
 1426SOL     OW 5367   1.138   0.380   5.402
 1426SOL    HW1 5368   1.093   0.443   5.466
 1426SOL    HW2 5369   1.231   0.411   5.385
 1427SOL     OW 5370   1.160   0.207   5.201
 1427SOL    HW1 5371   1.160   0.271   5.278
 1427SOL    HW2 5372   1.188   0.255   5.118
 1428SOL     OW 5373   0.008   1.326   3.924
 1428SOL    HW1 5374  -0.085   1.347   3.893
 1428SOL    HW2 5375   0.018   1.227   3.937
 1429SOL     OW 5376   0.088   1.801   4.651
 1429SOL    HW1 5377   0.046   1.715   4.624
 1429SOL    HW2 5378   0.182   1.804   4.617
 1430SOL     OW 5379   0.504   1.568   4.634
 1430SOL    HW1 5380   0.570   1.642   4.643
 1430SOL    HW2 5381   0.548   1.489   4.592
 1431SOL     OW 5382   1.002   0.796   4.962
 1431SOL    HW1 5383   1.043   0.764   5.048
 1431SOL    HW2 5384   0.906   0.769   4.959
 1432SOL     OW 5385   0.040   0.544   4.838
 1432SOL    HW1 5386   0.125   0.511   4.797
 1432SOL    HW2 5387   0.053   0.559   4.936
 1433SOL     OW 5388   0.189   0.520   5.446
 1433SOL    HW1 5389   0.248   0.480   5.376
 1433SOL    HW2 5390   0.131   0.591   5.405
 1434SOL     OW 5391   1.369   0.950   5.384
 1434SOL    HW1 5392   1.408   1.039   5.404
 1434SOL    HW2 5393   1.379   0.930   5.287
 1435SOL     OW 5394   0.815   0.572   4.049
 1435SOL    HW1 5395   0.822   0.483   4.003
 1435SOL    HW2 5396   0.721   0.606   4.041
 1436SOL     OW 5397   1.657   0.604   4.930
 1436SOL    HW1 5398   1.619   0.535   4.992
 1436SOL    HW2 5399   1.739   0.568   4.886
 1437SOL     OW 5400   0.252   1.564   5.468
 1437SOL    HW1 5401   0.222   1.621   5.544
 1437SOL    HW2 5402   0.245   1.467   5.494
 1438SOL     OW 5403   0.671   0.464   4.993
 1438SOL    HW1 5404   0.637   0.375   4.963
 1438SOL    HW2 5405   0.697   0.518   4.913
 1439SOL     OW 5406   0.930   1.678   5.189
 1439SOL    HW1 5407   0.906   1.660   5.094
 1439SOL    HW2 5408   0.960   1.772   5.199
 1440SOL     OW 5409   0.473   0.500   3.915
 1440SOL    HW1 5410   0.534   0.580   3.919
 1440SOL    HW2 5411   0.378   0.531   3.922
 1441SOL     OW 5412   0.159   1.137   5.190
 1441SOL    HW1 5413   0.181   1.076   5.266
 1441SOL    HW2 5414   0.169   1.088   5.104
 1442SOL     OW 5415   1.347   1.059   4.958
 1442SOL    HW1 5416   1.371   0.996   4.884
 1442SOL    HW2 5417   1.257   1.099   4.940
 1443SOL     OW 5418   1.302   0.855   4.033
 1443SOL    HW1 5419   1.216   0.824   4.075
 1443SOL    HW2 5420   1.298   0.841   3.934
 1444SOL     OW 5421   1.759   1.747   4.878
 1444SOL    HW1 5422   1.820   1.777   4.805
 1444SOL    HW2 5423   1.721   1.658   4.856
 1445SOL     OW 5424   1.252   1.731   4.852
 1445SOL    HW1 5425   1.336   1.736   4.798
 1445SOL    HW2 5426   1.229   1.635   4.870
 1446SOL     OW 5427   0.083   1.258   4.746
 1446SOL    HW1 5428   0.078   1.257   4.846
 1446SOL    HW2 5429   0.000   1.217   4.708
 1447SOL     OW 5430   0.688   1.662   5.440
 1447SOL    HW1 5431   0.632   1.743   5.449
 1447SOL    HW2 5432   0.740   1.666   5.354
 1448SOL     OW 5433   1.726   0.135   4.247
 1448SOL    HW1 5434   1.799   0.118   4.180
 1448SOL    HW2 5435   1.695   0.048   4.285
 1449SOL     OW 5436   1.388   1.573   4.201
 1449SOL    HW1 5437   1.455   1.585   4.127
 1449SOL    HW2 5438   1.348   1.662   4.224
 1450SOL     OW 5439   0.130   1.794   5.575
 1450SOL    HW1 5440   0.089   1.720   5.628
 1450SOL    HW2 5441   0.194   1.845   5.633
 1451SOL     OW 5442   1.280   0.927   4.396
 1451SOL    HW1 5443   1.340   0.846   4.398
 1451SOL    HW2 5444   1.320   0.996   4.336
 1452SOL     OW 5445   0.830   1.273   5.146
 1452SOL    HW1 5446   0.825   1.306   5.241
 1452SOL    HW2 5447   0.744   1.292   5.100
 1453SOL     OW 5448   0.672   1.616   3.878
 1453SOL    HW1 5449   0.681   1.626   3.779
 1453SOL    HW2 5450   0.632   1.527   3.899
 1454SOL     OW 5451   1.650   1.720   5.118
 1454SOL    HW1 5452   1.703   1.730   5.034
 1454SOL    HW2 5453   1.623   1.810   5.152
 1455SOL     OW 5454   1.841   0.175   4.687
 1455SOL    HW1 5455   1.880   0.090   4.651
 1455SOL    HW2 5456   1.743   0.177   4.668
 1456SOL     OW 5457   0.263   0.326   4.444
 1456SOL    HW1 5458   0.184   0.377   4.410
 1456SOL    HW2 5459   0.254   0.311   4.542
 1457SOL     OW 5460   1.194   1.612   3.755
 1457SOL    HW1 5461   1.200   1.519   3.792
 1457SOL    HW2 5462   1.135   1.612   3.675
 1458SOL     OW 5463   0.822   1.002   5.096
 1458SOL    HW1 5464   0.862   1.001   5.004
 1458SOL    HW2 5465   0.832   1.094   5.136
 1459SOL     OW 5466   0.916   0.910   4.015
 1459SOL    HW1 5467   0.979   0.948   3.947
 1459SOL    HW2 5468   0.956   0.827   4.054
 1460SOL     OW 5469   1.504   1.607   3.768
 1460SOL    HW1 5470   1.412   1.644   3.775
 1460SOL    HW2 5471   1.542   1.627   3.678
 1461SOL     OW 5472   0.372   1.288   5.214
 1461SOL    HW1 5473   0.359   1.381   5.180
 1461SOL    HW2 5474   0.288   1.236   5.201
 1462SOL     OW 5475   1.614   1.292   5.013
 1462SOL    HW1 5476   1.674   1.295   5.093
 1462SOL    HW2 5477   1.539   1.356   5.026
 1463SOL     OW 5478   1.039   1.098   4.420
 1463SOL    HW1 5479   0.969   1.051   4.474
 1463SOL    HW2 5480   1.098   1.030   4.377
 1464SOL     OW 5481   1.014   0.236   4.695
 1464SOL    HW1 5482   1.006   0.200   4.602
 1464SOL    HW2 5483   1.012   0.160   4.760
 1465SOL     OW 5484   0.590   1.487   4.215
 1465SOL    HW1 5485   0.632   1.429   4.145
 1465SOL    HW2 5486   0.546   1.566   4.171
 1466SOL     OW 5487   1.709   0.385   5.105
 1466SOL    HW1 5488   1.782   0.454   5.109
 1466SOL    HW2 5489   1.737   0.310   5.046
 1467SOL     OW 5490   0.255   1.348   4.014
 1467SOL    HW1 5491   0.159   1.349   3.987
 1467SOL    HW2 5492   0.267   1.401   4.098
 1468SOL     OW 5493   0.105   1.013   5.450
 1468SOL    HW1 5494   0.028   0.980   5.504
 1468SOL    HW2 5495   0.190   0.983   5.492
 1469SOL     OW 5496   0.672   0.203   5.213
 1469SOL    HW1 5497   0.762   0.187   5.173
 1469SOL    HW2 5498   0.680   0.208   5.312
 1470SOL     OW 5499   0.075   0.345   3.757
 1470SOL    HW1 5500  -0.017   0.317   3.728
 1470SOL    HW2 5501   0.106   0.422   3.701
 1471SOL     OW 5502   1.440   0.856   5.122
 1471SOL    HW1 5503   1.383   0.908   5.059
 1471SOL    HW2 5504   1.536   0.868   5.098
 1472SOL     OW 5505   0.072   0.166   4.042
 1472SOL    HW1 5506   0.055   0.249   3.988
 1472SOL    HW2 5507   0.162   0.129   4.020
 1473SOL     OW 5508   1.183   1.335   3.843
 1473SOL    HW1 5509   1.084   1.324   3.845
 1473SOL    HW2 5510   1.217   1.350   3.936
 1474SOL     OW 5511   0.613   0.842   5.155
 1474SOL    HW1 5512   0.669   0.923   5.138
 1474SOL    HW2 5513   0.672   0.762   5.158
 1475SOL     OW 5514   1.493   1.767   4.683
 1475SOL    HW1 5515   1.526   1.831   4.614
 1475SOL    HW2 5516   1.559   1.761   4.758
 1476SOL     OW 5517   0.716   0.565   5.432
 1476SOL    HW1 5518   0.735   0.630   5.506
 1476SOL    HW2 5519   0.776   0.485   5.441
 1477SOL     OW 5520   1.450   1.220   5.357
 1477SOL    HW1 5521   1.441   1.210   5.456
 1477SOL    HW2 5522   1.546   1.213   5.331
 1478SOL     OW 5523   0.390   1.741   5.284
 1478SOL    HW1 5524   0.299   1.782   5.282
 1478SOL    HW2 5525   0.383   1.647   5.316
 1479SOL     OW 5526   1.674   0.883   4.978
 1479SOL    HW1 5527   1.647   0.794   4.941
 1479SOL    HW2 5528   1.675   0.951   4.905
 1480SOL     OW 5529   1.225   0.325   4.173
 1480SOL    HW1 5530   1.290   0.251   4.162
 1480SOL    HW2 5531   1.245   0.375   4.257
 1481SOL     OW 5532   0.594   0.745   4.376
 1481SOL    HW1 5533   0.644   0.830   4.357
 1481SOL    HW2 5534   0.506   0.747   4.328
 1482SOL     OW 5535   1.777   0.342   5.366
 1482SOL    HW1 5536   1.760   0.373   5.272
 1482SOL    HW2 5537   1.693   0.305   5.404
 1483SOL     OW 5538   1.730   0.934   5.241
 1483SOL    HW1 5539   1.768   1.025   5.256
 1483SOL    HW2 5540   1.722   0.917   5.142
 1484SOL     OW 5541   0.859   1.374   3.740
 1484SOL    HW1 5542   0.813   1.389   3.828
 1484SOL    HW2 5543   0.903   1.459   3.710
 1485SOL     OW 5544   0.661   1.790   4.677
 1485SOL    HW1 5545   0.615   1.878   4.664
 1485SOL    HW2 5546   0.760   1.802   4.670
 1486SOL     OW 5547   0.859   0.956   4.585
 1486SOL    HW1 5548   0.913   0.887   4.633
 1486SOL    HW2 5549   0.827   1.025   4.651
 1487SOL     OW 5550   1.083   0.984   3.811
 1487SOL    HW1 5551   1.060   1.037   3.729
 1487SOL    HW2 5552   1.164   0.928   3.792
 1488SOL     OW 5553   1.861   1.569   4.575
 1488SOL    HW1 5554   1.790   1.557   4.505
 1488SOL    HW2 5555   1.862   1.490   4.635
 1489SOL     OW 5556   0.221   1.314   5.568
 1489SOL    HW1 5557   0.156   1.241   5.547
 1489SOL    HW2 5558   0.225   1.328   5.666
 1490SOL     OW 5559   0.079   1.240   4.377
 1490SOL    HW1 5560   0.078   1.193   4.465
 1490SOL    HW2 5561   0.161   1.212   4.326
 1491SOL     OW 5562   0.672   1.391   5.348
 1491SOL    HW1 5563   0.594   1.341   5.386
 1491SOL    HW2 5564   0.669   1.486   5.379
 1492SOL     OW 5565   1.824   0.192   4.951
 1492SOL    HW1 5566   1.820   0.102   4.995
 1492SOL    HW2 5567   1.827   0.181   4.852
 1493SOL     OW 5568   0.428   0.424   4.244
 1493SOL    HW1 5569   0.458   0.352   4.182
 1493SOL    HW2 5570   0.389   0.384   4.327
 1494SOL     OW 5571   1.705   1.487   4.828
 1494SOL    HW1 5572   1.612   1.462   4.801
 1494SOL    HW2 5573   1.731   1.437   4.910
 1495SOL     OW 5574   0.317   0.547   5.004
 1495SOL    HW1 5575   0.355   0.488   5.076
 1495SOL    HW2 5576   0.357   0.521   4.916
 1496SOL     OW 5577   0.812   1.586   4.411
 1496SOL    HW1 5578   0.844   1.596   4.317
 1496SOL    HW2 5579   0.733   1.524   4.413
 1497SOL     OW 5580   1.424   0.214   4.836
 1497SOL    HW1 5581   1.476   0.149   4.891
 1497SOL    HW2 5582   1.375   0.277   4.897
 1498SOL     OW 5583   1.001   0.034   4.878
 1498SOL    HW1 5584   0.938  -0.038   4.847
 1498SOL    HW2 5585   1.094  -0.002   4.878
 1499SOL     OW 5586   0.770   1.330   4.025
 1499SOL    HW1 5587   0.724   1.243   4.042
 1499SOL    HW2 5588   0.861   1.327   4.066
 1500SOL     OW 5589   0.618   1.567   5.008
 1500SOL    HW1 5590   0.613   1.649   5.065
 1500SOL    HW2 5591   0.707   1.564   4.963
 1501SOL     OW 5592   1.352   0.052   3.892
 1501SOL    HW1 5593   1.387   0.011   3.808
 1501SOL    HW2 5594   1.262   0.014   3.912
 1502SOL     OW 5595   1.300   0.453   4.415
 1502SOL    HW1 5596   1.241   0.533   4.419
 1502SOL    HW2 5597   1.315   0.418   4.508
 1503SOL     OW 5598   1.593   0.221   4.606
 1503SOL    HW1 5599   1.509   0.220   4.660
 1503SOL    HW2 5600   1.595   0.304   4.550
 1504SOL     OW 5601   0.039   1.077   4.024
 1504SOL    HW1 5602   0.138   1.066   4.015
 1504SOL    HW2 5603  -0.001   0.991   4.056
 1505SOL     OW 5604   0.875   1.646   4.061
 1505SOL    HW1 5605   0.798   1.611   4.007
 1505SOL    HW2 5606   0.843   1.717   4.123
 1506SOL     OW 5607   0.230   0.628   5.699
 1506SOL    HW1 5608   0.137   0.626   5.736
 1506SOL    HW2 5609   0.231   0.589   5.607
 1507SOL     OW 5610   0.225   0.275   6.582
 1507SOL    HW1 5611   0.260   0.258   6.674
 1507SOL    HW2 5612   0.137   0.230   6.570
 1508SOL     OW 5613   0.019   0.368   6.233
 1508SOL    HW1 5614  -0.063   0.411   6.272
 1508SOL    HW2 5615  -0.009   0.295   6.170
 1509SOL     OW 5616   0.569   1.275   6.751
 1509SOL    HW1 5617   0.476   1.268   6.714
 1509SOL    HW2 5618   0.580   1.364   6.795
 1510SOL     OW 5619   1.555   1.511   6.289
 1510SOL    HW1 5620   1.498   1.495   6.370
 1510SOL    HW2 5621   1.496   1.521   6.209
 1511SOL     OW 5622   1.135   0.703   6.303
 1511SOL    HW1 5623   1.192   0.781   6.278
 1511SOL    HW2 5624   1.075   0.729   6.379
 1512SOL     OW 5625   1.755   0.607   5.817
 1512SOL    HW1 5626   1.743   0.594   5.718
 1512SOL    HW2 5627   1.725   0.526   5.866
 1513SOL     OW 5628   0.768   1.144   6.609
 1513SOL    HW1 5629   0.690   1.161   6.669
 1513SOL    HW2 5630   0.802   1.231   6.573
 1514SOL     OW 5631   0.850   0.798   7.409
 1514SOL    HW1 5632   0.846   0.874   7.474
 1514SOL    HW2 5633   0.872   0.834   7.318
 1515SOL     OW 5634   0.685   1.012   6.251
 1515SOL    HW1 5635   0.754   0.996   6.321
 1515SOL    HW2 5636   0.612   1.069   6.289
 1516SOL     OW 5637   0.335   1.435   6.647
 1516SOL    HW1 5638   0.257   1.404   6.594
 1516SOL    HW2 5639   0.393   1.493   6.590
 1517SOL     OW 5640   1.460   1.505   6.925
 1517SOL    HW1 5641   1.484   1.599   6.951
 1517SOL    HW2 5642   1.444   1.451   7.007
 1518SOL     OW 5643   0.438   0.392   7.085
 1518SOL    HW1 5644   0.520   0.336   7.094
 1518SOL    HW2 5645   0.357   0.334   7.089
 1519SOL     OW 5646   1.603   0.447   6.323
 1519SOL    HW1 5647   1.529   0.493   6.273
 1519SOL    HW2 5648   1.654   0.515   6.376
 1520SOL     OW 5649   0.231   1.713   6.069
 1520SOL    HW1 5650   0.265   1.790   6.123
 1520SOL    HW2 5651   0.275   1.713   5.979
 1521SOL     OW 5652   0.230   1.434   6.124
 1521SOL    HW1 5653   0.204   1.530   6.124
 1521SOL    HW2 5654   0.159   1.380   6.169
 1522SOL     OW 5655   0.240   1.091   6.472
 1522SOL    HW1 5656   0.254   1.007   6.524
 1522SOL    HW2 5657   0.185   1.155   6.527
 1523SOL     OW 5658   0.620   1.786   7.025
 1523SOL    HW1 5659   0.528   1.769   7.060
 1523SOL    HW2 5660   0.648   1.878   7.051
 1524SOL     OW 5661   0.606   0.964   5.709
 1524SOL    HW1 5662   0.613   1.048   5.655
 1524SOL    HW2 5663   0.652   0.977   5.797
 1525SOL     OW 5664   1.594   0.114   7.066
 1525SOL    HW1 5665   1.576   0.181   6.994
 1525SOL    HW2 5666   1.591   0.160   7.155
 1526SOL     OW 5667   0.122   0.643   6.149
 1526SOL    HW1 5668   0.077   0.555   6.166
 1526SOL    HW2 5669   0.121   0.697   6.233
 1527SOL     OW 5670   1.842   1.767   5.945
 1527SOL    HW1 5671   1.896   1.738   6.025
 1527SOL    HW2 5672   1.872   1.857   5.916
 1528SOL     OW 5673   0.027   1.596   5.703
 1528SOL    HW1 5674   0.008   1.500   5.724
 1528SOL    HW2 5675  -0.006   1.654   5.778
 1529SOL     OW 5676   1.689   0.922   6.198
 1529SOL    HW1 5677   1.784   0.893   6.206
 1529SOL    HW2 5678   1.681   0.987   6.123
 1530SOL     OW 5679   1.641   1.108   6.018
 1530SOL    HW1 5680   1.727   1.110   5.966
 1530SOL    HW2 5681   1.655   1.155   6.106
 1531SOL     OW 5682   0.113   0.737   7.183
 1531SOL    HW1 5683   0.201   0.724   7.228
 1531SOL    HW2 5684   0.100   0.834   7.161
 1532SOL     OW 5685   0.613   1.365   6.312
 1532SOL    HW1 5686   0.564   1.278   6.321
 1532SOL    HW2 5687   0.590   1.408   6.225
 1533SOL     OW 5688   1.293   1.228   7.009
 1533SOL    HW1 5689   1.330   1.155   6.951
 1533SOL    HW2 5690   1.345   1.233   7.094
 1534SOL     OW 5691   0.809   0.004   6.088
 1534SOL    HW1 5692   0.849   0.095   6.079
 1534SOL    HW2 5693   0.709   0.012   6.094
 1535SOL     OW 5694   0.197   0.976   6.850
 1535SOL    HW1 5695   0.286   0.931   6.836
 1535SOL    HW2 5696   0.124   0.911   6.831
 1536SOL     OW 5697   1.525   0.999   5.776
 1536SOL    HW1 5698   1.462   0.923   5.789
 1536SOL    HW2 5699   1.573   1.017   5.862
 1537SOL     OW 5700   1.187   1.792   7.202
 1537SOL    HW1 5701   1.211   1.852   7.126
 1537SOL    HW2 5702   1.194   1.697   7.172
 1538SOL     OW 5703   0.317   0.251   7.387
 1538SOL    HW1 5704   0.388   0.322   7.393
 1538SOL    HW2 5705   0.229   0.290   7.415
 1539SOL     OW 5706   1.466   1.417   6.539
 1539SOL    HW1 5707   1.407   1.423   6.619
 1539SOL    HW2 5708   1.451   1.329   6.493
 1540SOL     OW 5709   1.667   1.714   6.158
 1540SOL    HW1 5710   1.626   1.691   6.070
 1540SOL    HW2 5711   1.649   1.640   6.223
 1541SOL     OW 5712   0.598   0.729   5.856
 1541SOL    HW1 5713   0.622   0.798   5.788
 1541SOL    HW2 5714   0.520   0.762   5.910
 1542SOL     OW 5715   1.281   0.345   6.530
 1542SOL    HW1 5716   1.195   0.295   6.517
 1542SOL    HW2 5717   1.343   0.291   6.586
 1543SOL     OW 5718   1.576   1.662   5.893
 1543SOL    HW1 5719   1.665   1.708   5.896
 1543SOL    HW2 5720   1.555   1.638   5.798
 1544SOL     OW 5721   0.807   0.605   7.051
 1544SOL    HW1 5722   0.760   0.602   7.140
 1544SOL    HW2 5723   0.756   0.550   6.985
 1545SOL     OW 5724   0.973   0.890   7.158
 1545SOL    HW1 5725   1.019   0.806   7.129
 1545SOL    HW2 5726   0.917   0.924   7.083
 1546SOL     OW 5727   0.991   0.410   6.828
 1546SOL    HW1 5728   0.914   0.444   6.882
 1546SOL    HW2 5729   0.957   0.359   6.749
 1547SOL     OW 5730   1.041   0.701   6.015
 1547SOL    HW1 5731   1.067   0.697   6.111
 1547SOL    HW2 5732   0.956   0.650   6.001
 1548SOL     OW 5733   0.076   0.811   6.375
 1548SOL    HW1 5734   0.175   0.799   6.384
 1548SOL    HW2 5735   0.052   0.906   6.396
 1549SOL     OW 5736   0.130   1.821   7.157
 1549SOL    HW1 5737   0.120   1.806   7.256
 1549SOL    HW2 5738   0.044   1.857   7.121
 1550SOL     OW 5739   0.865   0.348   5.781
 1550SOL    HW1 5740   0.924   0.411   5.732
 1550SOL    HW2 5741   0.884   0.254   5.752
 1551SOL     OW 5742   1.362   1.144   6.131
 1551SOL    HW1 5743   1.445   1.115   6.083
 1551SOL    HW2 5744   1.313   1.211   6.075
 1552SOL     OW 5745   0.550   0.196   6.471
 1552SOL    HW1 5746   0.545   0.191   6.571
 1552SOL    HW2 5747   0.552   0.292   6.442
 1553SOL     OW 5748   1.008   1.456   6.063
 1553SOL    HW1 5749   0.962   1.528   6.011
 1553SOL    HW2 5750   1.004   1.476   6.161
 1554SOL     OW 5751   0.351   1.801   6.439
 1554SOL    HW1 5752   0.401   1.715   6.445
 1554SOL    HW2 5753   0.416   1.878   6.436
 1555SOL     OW 5754   1.795   1.066   6.459
 1555SOL    HW1 5755   1.733   1.051   6.383
 1555SOL    HW2 5756   1.743   1.077   6.544
 1556SOL     OW 5757   1.227   1.550   7.092
 1556SOL    HW1 5758   1.233   1.473   7.156
 1556SOL    HW2 5759   1.175   1.524   7.012
 1557SOL     OW 5760   0.321   0.943   5.828
 1557SOL    HW1 5761   0.403   0.982   5.786
 1557SOL    HW2 5762   0.294   0.861   5.779
 1558SOL     OW 5763   1.458   0.735   6.314
 1558SOL    HW1 5764   1.453   0.670   6.389
 1558SOL    HW2 5765   1.538   0.794   6.327
 1559SOL     OW 5766   0.461   1.266   7.313
 1559SOL    HW1 5767   0.411   1.267   7.227
 1559SOL    HW2 5768   0.398   1.248   7.389
 1560SOL     OW 5769   1.111   1.776   5.823
 1560SOL    HW1 5770   1.051   1.714   5.873
 1560SOL    HW2 5771   1.142   1.732   5.738
 1561SOL     OW 5772   0.202   0.285   7.084
 1561SOL    HW1 5773   0.122   0.345   7.071
 1561SOL    HW2 5774   0.192   0.236   7.170
 1562SOL     OW 5775   1.632   1.377   5.667
 1562SOL    HW1 5776   1.600   1.471   5.657
 1562SOL    HW2 5777   1.556   1.314   5.655
 1563SOL     OW 5778   0.464   1.743   5.909
 1563SOL    HW1 5779   0.497   1.782   5.995
 1563SOL    HW2 5780   0.540   1.736   5.844
 1564SOL     OW 5781   1.400   0.107   6.012
 1564SOL    HW1 5782   1.376   0.070   5.922
 1564SOL    HW2 5783   1.499   0.123   6.016
 1565SOL     OW 5784   0.249   1.785   6.827
 1565SOL    HW1 5785   0.306   1.720   6.877
 1565SOL    HW2 5786   0.233   1.752   6.734
 1566SOL     OW 5787   0.940   1.698   6.490
 1566SOL    HW1 5788   1.020   1.641   6.511
 1566SOL    HW2 5789   0.891   1.658   6.413
 1567SOL     OW 5790   0.382   0.700   6.066
 1567SOL    HW1 5791   0.427   0.610   6.063
 1567SOL    HW2 5792   0.288   0.689   6.099
 1568SOL     OW 5793   0.614   0.122   5.703
 1568SOL    HW1 5794   0.712   0.100   5.710
 1568SOL    HW2 5795   0.583   0.105   5.610
 1569SOL     OW 5796   0.781   0.264   7.335
 1569SOL    HW1 5797   0.848   0.203   7.378
 1569SOL    HW2 5798   0.708   0.283   7.400
 1570SOL     OW 5799   0.888   1.514   6.781
 1570SOL    HW1 5800   0.865   1.489   6.687
 1570SOL    HW2 5801   0.949   1.445   6.820
 1571SOL     OW 5802   1.351   0.590   7.019
 1571SOL    HW1 5803   1.379   0.547   7.104
 1571SOL    HW2 5804   1.376   0.686   7.020
 1572SOL     OW 5805   0.803   1.402   6.510
 1572SOL    HW1 5806   0.893   1.416   6.468
 1572SOL    HW2 5807   0.732   1.404   6.439
 1573SOL     OW 5808   0.922   0.503   6.485
 1573SOL    HW1 5809   0.897   0.494   6.389
 1573SOL    HW2 5810   0.970   0.421   6.516
 1574SOL     OW 5811   0.539   0.064   6.098
 1574SOL    HW1 5812   0.458   0.065   6.156
 1574SOL    HW2 5813   0.542   0.147   6.043
 1575SOL     OW 5814   1.434   1.188   5.627
 1575SOL    HW1 5815   1.466   1.112   5.684
 1575SOL    HW2 5816   1.342   1.215   5.657
 1576SOL     OW 5817   0.297   0.035   5.757
 1576SOL    HW1 5818   0.346   0.119   5.736
 1576SOL    HW2 5819   0.359  -0.030   5.802
 1577SOL     OW 5820   0.935   0.236   6.066
 1577SOL    HW1 5821   0.887   0.277   5.988
 1577SOL    HW2 5822   1.034   0.234   6.047
 1578SOL     OW 5823   1.076   0.683   7.050
 1578SOL    HW1 5824   0.996   0.622   7.053
 1578SOL    HW2 5825   1.157   0.630   7.026
 1579SOL     OW 5826   1.227   1.570   6.379
 1579SOL    HW1 5827   1.248   1.644   6.314
 1579SOL    HW2 5828   1.295   1.570   6.452
 1580SOL     OW 5829   0.459   1.152   6.327
 1580SOL    HW1 5830   0.388   1.125   6.392
 1580SOL    HW2 5831   0.433   1.124   6.234
 1581SOL     OW 5832   1.271   1.797   6.177
 1581SOL    HW1 5833   1.315   1.861   6.113
 1581SOL    HW2 5834   1.221   1.849   6.247
 1582SOL     OW 5835   1.032   0.549   5.602
 1582SOL    HW1 5836   0.991   0.631   5.563
 1582SOL    HW2 5837   1.096   0.575   5.675
 1583SOL     OW 5838   0.078   0.556   6.972
 1583SOL    HW1 5839   0.170   0.555   6.931
 1583SOL    HW2 5840   0.072   0.630   7.039
 1584SOL     OW 5841   0.561   0.222   6.733
 1584SOL    HW1 5842   0.599   0.138   6.770
 1584SOL    HW2 5843   0.473   0.241   6.777
 1585SOL     OW 5844   0.866   0.454   6.228
 1585SOL    HW1 5845   0.834   0.526   6.166
 1585SOL    HW2 5846   0.890   0.373   6.175
 1586SOL     OW 5847   1.017   0.039   6.339
 1586SOL    HW1 5848   0.945   0.044   6.270
 1586SOL    HW2 5849   0.993  -0.030   6.408
 1587SOL     OW 5850   1.429   1.173   6.453
 1587SOL    HW1 5851   1.374   1.089   6.446
 1587SOL    HW2 5852   1.455   1.202   6.361
 1588SOL     OW 5853   1.466   0.590   6.578
 1588SOL    HW1 5854   1.436   0.495   6.585
 1588SOL    HW2 5855   1.539   0.606   6.644
 1589SOL     OW 5856   1.857   0.833   5.963
 1589SOL    HW1 5857   1.899   0.769   6.027
 1589SOL    HW2 5858   1.819   0.782   5.885
 1590SOL     OW 5859   0.488   1.385   5.760
 1590SOL    HW1 5860   0.401   1.370   5.807
 1590SOL    HW2 5861   0.471   1.411   5.665
 1591SOL     OW 5862   1.664   1.280   6.243
 1591SOL    HW1 5863   1.763   1.288   6.257
 1591SOL    HW2 5864   1.619   1.364   6.274
 1592SOL     OW 5865   1.390   0.575   5.664
 1592SOL    HW1 5866   1.336   0.554   5.745
 1592SOL    HW2 5867   1.481   0.534   5.673
 1593SOL     OW 5868   0.527   0.256   5.914
 1593SOL    HW1 5869   0.554   0.197   5.839
 1593SOL    HW2 5870   0.527   0.351   5.883
 1594SOL     OW 5871   1.754   1.223   7.174
 1594SOL    HW1 5872   1.845   1.184   7.161
 1594SOL    HW2 5873   1.762   1.319   7.198
 1595SOL     OW 5874   1.064   1.347   6.926
 1595SOL    HW1 5875   0.984   1.324   6.981
 1595SOL    HW2 5876   1.147   1.321   6.975
 1596SOL     OW 5877   1.111   1.195   6.686
 1596SOL    HW1 5878   1.071   1.239   6.767
 1596SOL    HW2 5879   1.070   1.232   6.603
 1597SOL     OW 5880   1.638   1.099   6.665
 1597SOL    HW1 5881   1.643   1.180   6.724
 1597SOL    HW2 5882   1.552   1.101   6.614
 1598SOL     OW 5883   0.915   0.089   6.988
 1598SOL    HW1 5884   0.940   0.069   6.893
 1598SOL    HW2 5885   0.987   0.145   7.030
 1599SOL     OW 5886   0.705   1.050   5.954
 1599SOL    HW1 5887   0.691   1.057   6.053
 1599SOL    HW2 5888   0.789   0.999   5.936
 1600SOL     OW 5889   0.410   0.813   6.837
 1600SOL    HW1 5890   0.496   0.825   6.887
 1600SOL    HW2 5891   0.368   0.726   6.864
 1601SOL     OW 5892   1.274   0.386   6.848
 1601SOL    HW1 5893   1.295   0.460   6.912
 1601SOL    HW2 5894   1.185   0.403   6.805
 1602SOL     OW 5895   0.064   1.564   6.917
 1602SOL    HW1 5896   0.018   1.646   6.883
 1602SOL    HW2 5897   0.162   1.583   6.926
 1603SOL     OW 5898   0.367   1.100   6.087
 1603SOL    HW1 5899   0.360   1.183   6.031
 1603SOL    HW2 5900   0.371   1.020   6.027
 1604SOL     OW 5901   0.566   0.537   6.451
 1604SOL    HW1 5902   0.578   0.603   6.377
 1604SOL    HW2 5903   0.612   0.571   6.534
 1605SOL     OW 5904   1.252   1.348   5.974
 1605SOL    HW1 5905   1.302   1.425   6.014
 1605SOL    HW2 5906   1.157   1.350   6.006
 1606SOL     OW 5907   1.272   1.445   6.728
 1606SOL    HW1 5908   1.319   1.458   6.815
 1606SOL    HW2 5909   1.206   1.371   6.737
 1607SOL     OW 5910   1.582   0.639   6.058
 1607SOL    HW1 5911   1.551   0.700   6.131
 1607SOL    HW2 5912   1.632   0.691   5.989
 1608SOL     OW 5913   0.354   1.510   6.915
 1608SOL    HW1 5914   0.333   1.466   6.828
 1608SOL    HW2 5915   0.451   1.536   6.918
 1609SOL     OW 5916   0.402   0.751   7.184
 1609SOL    HW1 5917   0.470   0.806   7.137
 1609SOL    HW2 5918   0.442   0.663   7.211
 1610SOL     OW 5919   1.587   0.779   7.256
 1610SOL    HW1 5920   1.495   0.817   7.251
 1610SOL    HW2 5921   1.647   0.826   7.191
 1611SOL     OW 5922   0.573   0.870   6.615
 1611SOL    HW1 5923   0.617   0.959   6.606
 1611SOL    HW2 5924   0.510   0.870   6.692
 1612SOL     OW 5925   1.360   0.862   6.631
 1612SOL    HW1 5926   1.285   0.862   6.565
 1612SOL    HW2 5927   1.397   0.770   6.640
 1613SOL     OW 5928   1.209   0.525   5.861
 1613SOL    HW1 5929   1.222   0.441   5.915
 1613SOL    HW2 5930   1.180   0.599   5.921
 1614SOL     OW 5931   0.307   0.213   6.817
 1614SOL    HW1 5932   0.284   0.250   6.907
 1614SOL    HW2 5933   0.277   0.118   6.811
 1615SOL     OW 5934   0.037   1.310   6.868
 1615SOL    HW1 5935   0.090   1.261   6.936
 1615SOL    HW2 5936   0.059   1.408   6.873
 1616SOL     OW 5937   0.732   0.634   6.650
 1616SOL    HW1 5938   0.791   0.608   6.574
 1616SOL    HW2 5939   0.704   0.730   6.639
 1617SOL     OW 5940   0.307   0.063   6.204
 1617SOL    HW1 5941   0.296   0.157   6.237
 1617SOL    HW2 5942   0.302   0.000   6.281
 1618SOL     OW 5943   1.622   0.367   5.960
 1618SOL    HW1 5944   1.624   0.291   6.024
 1618SOL    HW2 5945   1.574   0.444   6.000
 1619SOL     OW 5946   1.023   0.766   6.552
 1619SOL    HW1 5947   1.038   0.787   6.648
 1619SOL    HW2 5948   0.993   0.671   6.543
 1620SOL     OW 5949   1.859   1.518   7.191
 1620SOL    HW1 5950   1.873   1.545   7.096
 1620SOL    HW2 5951   1.942   1.540   7.244
 1621SOL     OW 5952   1.540   0.274   5.711
 1621SOL    HW1 5953   1.479   0.199   5.734
 1621SOL    HW2 5954   1.562   0.326   5.794
 1622SOL     OW 5955   1.303   0.838   5.628
 1622SOL    HW1 5956   1.337   0.745   5.643
 1622SOL    HW2 5957   1.321   0.865   5.533
 1623SOL     OW 5958   1.068   1.333   6.435
 1623SOL    HW1 5959   1.075   1.249   6.380
 1623SOL    HW2 5960   1.130   1.402   6.399
 1624SOL     OW 5961   0.319   0.810   6.535
 1624SOL    HW1 5962   0.412   0.846   6.540
 1624SOL    HW2 5963   0.313   0.725   6.587
 1625SOL     OW 5964   0.339   0.509   6.592
 1625SOL    HW1 5965   0.287   0.426   6.575
 1625SOL    HW2 5966   0.416   0.514   6.528
 1626SOL     OW 5967   1.160   0.207   7.063
 1626SOL    HW1 5968   1.160   0.271   7.140
 1626SOL    HW2 5969   1.188   0.255   6.980
 1627SOL     OW 5970   0.008   1.326   5.786
 1627SOL    HW1 5971  -0.085   1.347   5.755
 1627SOL    HW2 5972   0.018   1.227   5.799
 1628SOL     OW 5973   0.088   1.801   6.513
 1628SOL    HW1 5974   0.046   1.715   6.486
 1628SOL    HW2 5975   0.182   1.804   6.479
 1629SOL     OW 5976   0.504   1.568   6.496
 1629SOL    HW1 5977   0.570   1.642   6.505
 1629SOL    HW2 5978   0.548   1.489   6.454
 1630SOL     OW 5979   1.002   0.796   6.824
 1630SOL    HW1 5980   1.043   0.764   6.910
 1630SOL    HW2 5981   0.906   0.769   6.821
 1631SOL     OW 5982   0.040   0.544   6.700
 1631SOL    HW1 5983   0.125   0.511   6.659
 1631SOL    HW2 5984   0.053   0.559   6.798
 1632SOL     OW 5985   0.815   0.572   5.911
 1632SOL    HW1 5986   0.822   0.483   5.865
 1632SOL    HW2 5987   0.721   0.606   5.903
 1633SOL     OW 5988   1.657   0.604   6.792
 1633SOL    HW1 5989   1.619   0.535   6.854
 1633SOL    HW2 5990   1.739   0.568   6.748
 1634SOL     OW 5991   0.252   1.564   7.330
 1634SOL    HW1 5992   0.222   1.621   7.406
 1634SOL    HW2 5993   0.245   1.467   7.356
 1635SOL     OW 5994   0.671   0.464   6.855
 1635SOL    HW1 5995   0.637   0.375   6.825
 1635SOL    HW2 5996   0.697   0.518   6.775
 1636SOL     OW 5997   0.930   1.678   7.051
 1636SOL    HW1 5998   0.906   1.660   6.956
 1636SOL    HW2 5999   0.960   1.772   7.061
 1637SOL     OW 6000   0.473   0.500   5.777
 1637SOL    HW1 6001   0.534   0.580   5.781
 1637SOL    HW2 6002   0.378   0.531   5.784
 1638SOL     OW 6003   0.159   1.137   7.052
 1638SOL    HW1 6004   0.181   1.076   7.128
 1638SOL    HW2 6005   0.169   1.088   6.966
 1639SOL     OW 6006   1.347   1.059   6.820
 1639SOL    HW1 6007   1.371   0.996   6.746
 1639SOL    HW2 6008   1.257   1.099   6.802
 1640SOL     OW 6009   1.302   0.855   5.895
 1640SOL    HW1 6010   1.216   0.824   5.937
 1640SOL    HW2 6011   1.298   0.841   5.796
 1641SOL     OW 6012   1.759   1.747   6.740
 1641SOL    HW1 6013   1.820   1.777   6.667
 1641SOL    HW2 6014   1.721   1.658   6.718
 1642SOL     OW 6015   1.252   1.731   6.714
 1642SOL    HW1 6016   1.336   1.736   6.660
 1642SOL    HW2 6017   1.229   1.635   6.732
 1643SOL     OW 6018   0.083   1.258   6.608
 1643SOL    HW1 6019   0.078   1.257   6.708
 1643SOL    HW2 6020   0.000   1.217   6.570
 1644SOL     OW 6021   1.726   0.135   6.109
 1644SOL    HW1 6022   1.799   0.118   6.042
 1644SOL    HW2 6023   1.695   0.048   6.147
 1645SOL     OW 6024   1.388   1.573   6.063
 1645SOL    HW1 6025   1.455   1.585   5.989
 1645SOL    HW2 6026   1.348   1.662   6.086
 1646SOL     OW 6027   1.280   0.927   6.258
 1646SOL    HW1 6028   1.340   0.846   6.260
 1646SOL    HW2 6029   1.320   0.996   6.198
 1647SOL     OW 6030   0.830   1.273   7.008
 1647SOL    HW1 6031   0.825   1.306   7.103
 1647SOL    HW2 6032   0.744   1.292   6.962
 1648SOL     OW 6033   0.672   1.616   5.740
 1648SOL    HW1 6034   0.681   1.626   5.641
 1648SOL    HW2 6035   0.632   1.527   5.761
 1649SOL     OW 6036   1.650   1.720   6.980
 1649SOL    HW1 6037   1.703   1.730   6.896
 1649SOL    HW2 6038   1.623   1.810   7.014
 1650SOL     OW 6039   1.841   0.175   6.549
 1650SOL    HW1 6040   1.880   0.090   6.513
 1650SOL    HW2 6041   1.743   0.177   6.530
 1651SOL     OW 6042   0.263   0.326   6.306
 1651SOL    HW1 6043   0.184   0.377   6.272
 1651SOL    HW2 6044   0.254   0.311   6.404
 1652SOL     OW 6045   1.194   1.612   5.617
 1652SOL    HW1 6046   1.200   1.519   5.654
 1652SOL    HW2 6047   1.135   1.612   5.537
 1653SOL     OW 6048   0.822   1.002   6.958
 1653SOL    HW1 6049   0.862   1.001   6.866
 1653SOL    HW2 6050   0.832   1.094   6.998
 1654SOL     OW 6051   0.916   0.910   5.877
 1654SOL    HW1 6052   0.979   0.948   5.809
 1654SOL    HW2 6053   0.956   0.827   5.916
 1655SOL     OW 6054   1.504   1.607   5.630
 1655SOL    HW1 6055   1.412   1.644   5.637
 1655SOL    HW2 6056   1.542   1.627   5.540
 1656SOL     OW 6057   0.372   1.288   7.076
 1656SOL    HW1 6058   0.359   1.381   7.042
 1656SOL    HW2 6059   0.288   1.236   7.063
 1657SOL     OW 6060   1.614   1.292   6.875
 1657SOL    HW1 6061   1.674   1.295   6.955
 1657SOL    HW2 6062   1.539   1.356   6.888
 1658SOL     OW 6063   1.039   1.098   6.282
 1658SOL    HW1 6064   0.969   1.051   6.336
 1658SOL    HW2 6065   1.098   1.030   6.239
 1659SOL     OW 6066   1.014   0.236   6.557
 1659SOL    HW1 6067   1.006   0.200   6.464
 1659SOL    HW2 6068   1.012   0.160   6.622
 1660SOL     OW 6069   0.590   1.487   6.077
 1660SOL    HW1 6070   0.632   1.429   6.007
 1660SOL    HW2 6071   0.546   1.566   6.033
 1661SOL     OW 6072   1.709   0.385   6.967
 1661SOL    HW1 6073   1.782   0.454   6.971
 1661SOL    HW2 6074   1.737   0.310   6.908
 1662SOL     OW 6075   0.255   1.348   5.876
 1662SOL    HW1 6076   0.159   1.349   5.849
 1662SOL    HW2 6077   0.267   1.401   5.960
 1663SOL     OW 6078   0.105   1.013   7.312
 1663SOL    HW1 6079   0.028   0.980   7.366
 1663SOL    HW2 6080   0.190   0.983   7.354
 1664SOL     OW 6081   0.672   0.203   7.075
 1664SOL    HW1 6082   0.762   0.187   7.035
 1664SOL    HW2 6083   0.680   0.208   7.174
 1665SOL     OW 6084   0.075   0.345   5.619
 1665SOL    HW1 6085  -0.017   0.317   5.590
 1665SOL    HW2 6086   0.106   0.422   5.563
 1666SOL     OW 6087   1.440   0.856   6.984
 1666SOL    HW1 6088   1.383   0.908   6.921
 1666SOL    HW2 6089   1.536   0.868   6.960
 1667SOL     OW 6090   0.072   0.166   5.904
 1667SOL    HW1 6091   0.055   0.249   5.850
 1667SOL    HW2 6092   0.162   0.129   5.882
 1668SOL     OW 6093   1.183   1.335   5.705
 1668SOL    HW1 6094   1.084   1.324   5.707
 1668SOL    HW2 6095   1.217   1.350   5.798
 1669SOL     OW 6096   0.613   0.842   7.017
 1669SOL    HW1 6097   0.669   0.923   7.000
 1669SOL    HW2 6098   0.672   0.762   7.020
 1670SOL     OW 6099   1.493   1.767   6.545
 1670SOL    HW1 6100   1.526   1.831   6.476
 1670SOL    HW2 6101   1.559   1.761   6.620
 1671SOL     OW 6102   0.716   0.565   7.294
 1671SOL    HW1 6103   0.735   0.630   7.368
 1671SOL    HW2 6104   0.776   0.485   7.303
 1672SOL     OW 6105   0.390   1.741   7.146
 1672SOL    HW1 6106   0.299   1.782   7.144
 1672SOL    HW2 6107   0.383   1.647   7.178
 1673SOL     OW 6108   1.674   0.883   6.840
 1673SOL    HW1 6109   1.647   0.794   6.803
 1673SOL    HW2 6110   1.675   0.951   6.767
 1674SOL     OW 6111   1.225   0.325   6.035
 1674SOL    HW1 6112   1.290   0.251   6.024
 1674SOL    HW2 6113   1.245   0.375   6.119
 1675SOL     OW 6114   0.594   0.745   6.238
 1675SOL    HW1 6115   0.644   0.830   6.219
 1675SOL    HW2 6116   0.506   0.747   6.190
 1676SOL     OW 6117   1.730   0.934   7.103
 1676SOL    HW1 6118   1.768   1.025   7.118
 1676SOL    HW2 6119   1.722   0.917   7.004
 1677SOL     OW 6120   0.859   1.374   5.602
 1677SOL    HW1 6121   0.813   1.389   5.690
 1677SOL    HW2 6122   0.903   1.459   5.572
 1678SOL     OW 6123   0.661   1.790   6.539
 1678SOL    HW1 6124   0.615   1.878   6.526
 1678SOL    HW2 6125   0.760   1.802   6.532
 1679SOL     OW 6126   0.859   0.956   6.447
 1679SOL    HW1 6127   0.913   0.887   6.495
 1679SOL    HW2 6128   0.827   1.025   6.513
 1680SOL     OW 6129   1.083   0.984   5.673
 1680SOL    HW1 6130   1.060   1.037   5.591
 1680SOL    HW2 6131   1.164   0.928   5.654
 1681SOL     OW 6132   1.861   1.569   6.437
 1681SOL    HW1 6133   1.790   1.557   6.367
 1681SOL    HW2 6134   1.862   1.490   6.497
 1682SOL     OW 6135   0.079   1.240   6.239
 1682SOL    HW1 6136   0.078   1.193   6.327
 1682SOL    HW2 6137   0.161   1.212   6.188
 1683SOL     OW 6138   0.672   1.391   7.210
 1683SOL    HW1 6139   0.594   1.341   7.248
 1683SOL    HW2 6140   0.669   1.486   7.241
 1684SOL     OW 6141   1.824   0.192   6.813
 1684SOL    HW1 6142   1.820   0.102   6.857
 1684SOL    HW2 6143   1.827   0.181   6.714
 1685SOL     OW 6144   0.428   0.424   6.106
 1685SOL    HW1 6145   0.458   0.352   6.044
 1685SOL    HW2 6146   0.389   0.384   6.189
 1686SOL     OW 6147   1.705   1.487   6.690
 1686SOL    HW1 6148   1.612   1.462   6.663
 1686SOL    HW2 6149   1.731   1.437   6.772
 1687SOL     OW 6150   0.317   0.547   6.866
 1687SOL    HW1 6151   0.355   0.488   6.938
 1687SOL    HW2 6152   0.357   0.521   6.778
 1688SOL     OW 6153   0.812   1.586   6.273
 1688SOL    HW1 6154   0.844   1.596   6.179
 1688SOL    HW2 6155   0.733   1.524   6.275
 1689SOL     OW 6156   1.424   0.214   6.698
 1689SOL    HW1 6157   1.476   0.149   6.753
 1689SOL    HW2 6158   1.375   0.277   6.759
 1690SOL     OW 6159   1.001   0.034   6.740
 1690SOL    HW1 6160   0.938  -0.038   6.709
 1690SOL    HW2 6161   1.094  -0.002   6.740
 1691SOL     OW 6162   0.770   1.330   5.887
 1691SOL    HW1 6163   0.724   1.243   5.904
 1691SOL    HW2 6164   0.861   1.327   5.928
 1692SOL     OW 6165   0.618   1.567   6.870
 1692SOL    HW1 6166   0.613   1.649   6.927
 1692SOL    HW2 6167   0.707   1.564   6.825
 1693SOL     OW 6168   1.352   0.052   5.754
 1693SOL    HW1 6169   1.387   0.011   5.670
 1693SOL    HW2 6170   1.262   0.014   5.774
 1694SOL     OW 6171   1.300   0.453   6.277
 1694SOL    HW1 6172   1.241   0.533   6.281
 1694SOL    HW2 6173   1.315   0.418   6.370
 1695SOL     OW 6174   1.593   0.221   6.468
 1695SOL    HW1 6175   1.509   0.220   6.522
 1695SOL    HW2 6176   1.595   0.304   6.412
 1696SOL     OW 6177   0.039   1.077   5.886
 1696SOL    HW1 6178   0.138   1.066   5.877
 1696SOL    HW2 6179  -0.001   0.991   5.918
 1697SOL     OW 6180   0.875   1.646   5.923
 1697SOL    HW1 6181   0.798   1.611   5.869
 1697SOL    HW2 6182   0.843   1.717   5.985
 1698SOL     OW 6183   0.230   2.490   0.113
 1698SOL    HW1 6184   0.137   2.488   0.150
 1698SOL    HW2 6185   0.231   2.451   0.021
 1699SOL     OW 6186   0.225   2.137   0.996
 1699SOL    HW1 6187   0.260   2.120   1.088
 1699SOL    HW2 6188   0.137   2.092   0.984
 1700SOL     OW 6189   0.569   3.137   1.165
 1700SOL    HW1 6190   0.476   3.130   1.128
 1700SOL    HW2 6191   0.580   3.226   1.209
 1701SOL     OW 6192   1.555   3.373   0.703
 1701SOL    HW1 6193   1.498   3.357   0.784
 1701SOL    HW2 6194   1.496   3.383   0.623
 1702SOL     OW 6195   1.135   2.565   0.717
 1702SOL    HW1 6196   1.192   2.643   0.692
 1702SOL    HW2 6197   1.075   2.591   0.793
 1703SOL     OW 6198   1.755   2.469   0.231
 1703SOL    HW1 6199   1.743   2.456   0.132
 1703SOL    HW2 6200   1.725   2.388   0.280
 1704SOL     OW 6201   0.768   3.006   1.023
 1704SOL    HW1 6202   0.690   3.023   1.083
 1704SOL    HW2 6203   0.802   3.093   0.987
 1705SOL     OW 6204   0.850   2.660   1.823
 1705SOL    HW1 6205   0.846   2.736   1.888
 1705SOL    HW2 6206   0.872   2.696   1.732
 1706SOL     OW 6207   0.685   2.874   0.665
 1706SOL    HW1 6208   0.754   2.858   0.735
 1706SOL    HW2 6209   0.612   2.931   0.703
 1707SOL     OW 6210   0.686   3.023   1.803
 1707SOL    HW1 6211   0.746   3.102   1.817
 1707SOL    HW2 6212   0.600   3.054   1.762
 1708SOL     OW 6213   0.335   3.297   1.061
 1708SOL    HW1 6214   0.257   3.266   1.008
 1708SOL    HW2 6215   0.393   3.355   1.004
 1709SOL     OW 6216   1.460   3.367   1.339
 1709SOL    HW1 6217   1.484   3.461   1.365
 1709SOL    HW2 6218   1.444   3.313   1.421
 1710SOL     OW 6219   0.438   2.254   1.499
 1710SOL    HW1 6220   0.520   2.198   1.508
 1710SOL    HW2 6221   0.357   2.196   1.503
 1711SOL     OW 6222   1.603   2.309   0.737
 1711SOL    HW1 6223   1.529   2.355   0.687
 1711SOL    HW2 6224   1.654   2.377   0.790
 1712SOL     OW 6225   0.231   3.575   0.483
 1712SOL    HW1 6226   0.265   3.652   0.537
 1712SOL    HW2 6227   0.275   3.575   0.393
 1713SOL     OW 6228   1.127   3.203   1.690
 1713SOL    HW1 6229   1.174   3.203   1.778
 1713SOL    HW2 6230   1.079   3.116   1.679
 1714SOL     OW 6231   0.230   3.296   0.538
 1714SOL    HW1 6232   0.204   3.392   0.538
 1714SOL    HW2 6233   0.159   3.242   0.583
 1715SOL     OW 6234   0.240   2.953   0.886
 1715SOL    HW1 6235   0.254   2.869   0.938
 1715SOL    HW2 6236   0.185   3.017   0.941
 1716SOL     OW 6237   0.620   3.648   1.439
 1716SOL    HW1 6238   0.528   3.631   1.474
 1716SOL    HW2 6239   0.648   3.740   1.465
 1717SOL     OW 6240   0.606   2.826   0.123
 1717SOL    HW1 6241   0.613   2.910   0.069
 1717SOL    HW2 6242   0.652   2.839   0.211
 1718SOL     OW 6243   1.594   1.976   1.480
 1718SOL    HW1 6244   1.576   2.043   1.408
 1718SOL    HW2 6245   1.591   2.022   1.569
 1719SOL     OW 6246   0.122   2.505   0.563
 1719SOL    HW1 6247   0.077   2.417   0.580
 1719SOL    HW2 6248   0.121   2.559   0.647
 1720SOL     OW 6249   1.842   3.629   0.359
 1720SOL    HW1 6250   1.896   3.600   0.439
 1720SOL    HW2 6251   1.872   3.719   0.330
 1721SOL     OW 6252   0.027   3.458   0.117
 1721SOL    HW1 6253   0.008   3.362   0.138
 1721SOL    HW2 6254  -0.006   3.516   0.192
 1722SOL     OW 6255   1.689   2.784   0.612
 1722SOL    HW1 6256   1.784   2.755   0.620
 1722SOL    HW2 6257   1.681   2.849   0.537
 1723SOL     OW 6258   1.641   2.970   0.432
 1723SOL    HW1 6259   1.727   2.972   0.380
 1723SOL    HW2 6260   1.655   3.017   0.520
 1724SOL     OW 6261   0.113   2.599   1.597
 1724SOL    HW1 6262   0.201   2.586   1.642
 1724SOL    HW2 6263   0.100   2.696   1.575
 1725SOL     OW 6264   0.613   3.227   0.726
 1725SOL    HW1 6265   0.564   3.140   0.735
 1725SOL    HW2 6266   0.590   3.270   0.639
 1726SOL     OW 6267   1.293   3.090   1.423
 1726SOL    HW1 6268   1.330   3.017   1.365
 1726SOL    HW2 6269   1.345   3.095   1.508
 1727SOL     OW 6270   0.809   1.866   0.502
 1727SOL    HW1 6271   0.849   1.957   0.493
 1727SOL    HW2 6272   0.709   1.874   0.508
 1728SOL     OW 6273   0.197   2.838   1.264
 1728SOL    HW1 6274   0.286   2.793   1.250
 1728SOL    HW2 6275   0.124   2.773   1.245
 1729SOL     OW 6276   1.525   2.861   0.190
 1729SOL    HW1 6277   1.462   2.785   0.203
 1729SOL    HW2 6278   1.573   2.879   0.276
 1730SOL     OW 6279   1.187   3.654   1.616
 1730SOL    HW1 6280   1.211   3.714   1.540
 1730SOL    HW2 6281   1.194   3.559   1.586
 1731SOL     OW 6282   0.317   2.113   1.801
 1731SOL    HW1 6283   0.388   2.184   1.807
 1731SOL    HW2 6284   0.229   2.152   1.829
 1732SOL     OW 6285   1.466   3.279   0.953
 1732SOL    HW1 6286   1.407   3.285   1.033
 1732SOL    HW2 6287   1.451   3.191   0.907
 1733SOL     OW 6288   1.667   3.576   0.572
 1733SOL    HW1 6289   1.626   3.553   0.484
 1733SOL    HW2 6290   1.649   3.502   0.637
 1734SOL     OW 6291   0.598   2.591   0.270
 1734SOL    HW1 6292   0.622   2.660   0.202
 1734SOL    HW2 6293   0.520   2.624   0.324
 1735SOL     OW 6294   1.281   2.207   0.944
 1735SOL    HW1 6295   1.195   2.157   0.931
 1735SOL    HW2 6296   1.343   2.153   1.000
 1736SOL     OW 6297   1.576   3.524   0.307
 1736SOL    HW1 6298   1.665   3.570   0.310
 1736SOL    HW2 6299   1.555   3.500   0.212
 1737SOL     OW 6300   0.807   2.467   1.465
 1737SOL    HW1 6301   0.760   2.464   1.554
 1737SOL    HW2 6302   0.756   2.412   1.399
 1738SOL     OW 6303   1.394   2.331   1.674
 1738SOL    HW1 6304   1.374   2.374   1.762
 1738SOL    HW2 6305   1.472   2.269   1.683
 1739SOL     OW 6306   0.973   2.752   1.572
 1739SOL    HW1 6307   1.019   2.668   1.543
 1739SOL    HW2 6308   0.917   2.786   1.497
 1740SOL     OW 6309   0.991   2.272   1.242
 1740SOL    HW1 6310   0.914   2.306   1.296
 1740SOL    HW2 6311   0.957   2.221   1.163
 1741SOL     OW 6312   1.041   2.563   0.429
 1741SOL    HW1 6313   1.067   2.559   0.525
 1741SOL    HW2 6314   0.956   2.512   0.415
 1742SOL     OW 6315   0.076   2.673   0.789
 1742SOL    HW1 6316   0.175   2.661   0.798
 1742SOL    HW2 6317   0.052   2.768   0.810
 1743SOL     OW 6318   0.130   3.683   1.571
 1743SOL    HW1 6319   0.120   3.668   1.670
 1743SOL    HW2 6320   0.044   3.719   1.535
 1744SOL     OW 6321   0.865   2.210   0.195
 1744SOL    HW1 6322   0.924   2.273   0.146
 1744SOL    HW2 6323   0.884   2.116   0.166
 1745SOL     OW 6324   1.719   2.447   1.831
 1745SOL    HW1 6325   1.693   2.536   1.795
 1745SOL    HW2 6326   1.717   2.379   1.758
 1746SOL     OW 6327   1.362   3.006   0.545
 1746SOL    HW1 6328   1.445   2.977   0.497
 1746SOL    HW2 6329   1.313   3.073   0.489
 1747SOL     OW 6330   0.550   2.058   0.885
 1747SOL    HW1 6331   0.545   2.053   0.985
 1747SOL    HW2 6332   0.552   2.154   0.856
 1748SOL     OW 6333   1.008   3.318   0.477
 1748SOL    HW1 6334   0.962   3.390   0.425
 1748SOL    HW2 6335   1.004   3.338   0.575
 1749SOL     OW 6336   0.351   3.663   0.853
 1749SOL    HW1 6337   0.401   3.577   0.859
 1749SOL    HW2 6338   0.416   3.740   0.850
 1750SOL     OW 6339   1.795   2.928   0.873
 1750SOL    HW1 6340   1.733   2.913   0.797
 1750SOL    HW2 6341   1.743   2.939   0.958
 1751SOL     OW 6342   1.227   3.412   1.506
 1751SOL    HW1 6343   1.233   3.335   1.570
 1751SOL    HW2 6344   1.175   3.386   1.426
 1752SOL     OW 6345   0.321   2.805   0.242
 1752SOL    HW1 6346   0.403   2.844   0.200
 1752SOL    HW2 6347   0.294   2.723   0.193
 1753SOL     OW 6348   1.458   2.597   0.728
 1753SOL    HW1 6349   1.453   2.532   0.803
 1753SOL    HW2 6350   1.538   2.656   0.741
 1754SOL     OW 6351   0.461   3.128   1.727
 1754SOL    HW1 6352   0.411   3.129   1.641
 1754SOL    HW2 6353   0.398   3.110   1.803
 1755SOL     OW 6354   1.111   3.638   0.237
 1755SOL    HW1 6355   1.051   3.576   0.287
 1755SOL    HW2 6356   1.142   3.594   0.152
 1756SOL     OW 6357   0.202   2.147   1.498
 1756SOL    HW1 6358   0.122   2.207   1.485
 1756SOL    HW2 6359   0.192   2.098   1.584
 1757SOL     OW 6360   1.632   3.239   0.081
 1757SOL    HW1 6361   1.600   3.333   0.071
 1757SOL    HW2 6362   1.556   3.176   0.069
 1758SOL     OW 6363   0.464   3.605   0.323
 1758SOL    HW1 6364   0.497   3.644   0.409
 1758SOL    HW2 6365   0.540   3.598   0.258
 1759SOL     OW 6366   1.400   1.969   0.426
 1759SOL    HW1 6367   1.376   1.932   0.336
 1759SOL    HW2 6368   1.499   1.985   0.430
 1760SOL     OW 6369   0.249   3.647   1.241
 1760SOL    HW1 6370   0.306   3.582   1.291
 1760SOL    HW2 6371   0.233   3.614   1.148
 1761SOL     OW 6372   0.940   3.560   0.904
 1761SOL    HW1 6373   1.020   3.503   0.925
 1761SOL    HW2 6374   0.891   3.520   0.827
 1762SOL     OW 6375   0.382   2.562   0.480
 1762SOL    HW1 6376   0.427   2.472   0.477
 1762SOL    HW2 6377   0.288   2.551   0.513
 1763SOL     OW 6378   1.547   2.084   1.729
 1763SOL    HW1 6379   1.542   2.121   1.821
 1763SOL    HW2 6380   1.475   2.015   1.717
 1764SOL     OW 6381   0.614   1.984   0.117
 1764SOL    HW1 6382   0.712   1.962   0.124
 1764SOL    HW2 6383   0.583   1.967   0.024
 1765SOL     OW 6384   0.781   2.126   1.749
 1765SOL    HW1 6385   0.848   2.065   1.792
 1765SOL    HW2 6386   0.708   2.145   1.814
 1766SOL     OW 6387   0.888   3.376   1.195
 1766SOL    HW1 6388   0.865   3.351   1.101
 1766SOL    HW2 6389   0.949   3.307   1.234
 1767SOL     OW 6390   1.351   2.452   1.433
 1767SOL    HW1 6391   1.379   2.409   1.518
 1767SOL    HW2 6392   1.376   2.548   1.434
 1768SOL     OW 6393   0.803   3.264   0.924
 1768SOL    HW1 6394   0.893   3.278   0.882
 1768SOL    HW2 6395   0.732   3.266   0.853
 1769SOL     OW 6396   0.922   2.365   0.899
 1769SOL    HW1 6397   0.897   2.356   0.803
 1769SOL    HW2 6398   0.970   2.283   0.930
 1770SOL     OW 6399   0.539   1.926   0.512
 1770SOL    HW1 6400   0.458   1.927   0.570
 1770SOL    HW2 6401   0.542   2.009   0.457
 1771SOL     OW 6402   1.434   3.050   0.041
 1771SOL    HW1 6403   1.466   2.974   0.098
 1771SOL    HW2 6404   1.342   3.077   0.071
 1772SOL     OW 6405   0.297   1.897   0.171
 1772SOL    HW1 6406   0.346   1.981   0.150
 1772SOL    HW2 6407   0.359   1.832   0.216
 1773SOL     OW 6408   0.935   2.098   0.480
 1773SOL    HW1 6409   0.887   2.139   0.402
 1773SOL    HW2 6410   1.034   2.096   0.461
 1774SOL     OW 6411   1.076   2.545   1.464
 1774SOL    HW1 6412   0.996   2.484   1.467
 1774SOL    HW2 6413   1.157   2.492   1.440
 1775SOL     OW 6414   1.227   3.432   0.793
 1775SOL    HW1 6415   1.248   3.506   0.728
 1775SOL    HW2 6416   1.295   3.432   0.866
 1776SOL     OW 6417   0.459   3.014   0.741
 1776SOL    HW1 6418   0.388   2.987   0.806
 1776SOL    HW2 6419   0.433   2.986   0.648
 1777SOL     OW 6420   1.271   3.659   0.591
 1777SOL    HW1 6421   1.315   3.723   0.527
 1777SOL    HW2 6422   1.221   3.711   0.661
 1778SOL     OW 6423   1.032   2.411   0.016
 1778SOL    HW1 6424   0.991   2.493  -0.023
 1778SOL    HW2 6425   1.096   2.437   0.089
 1779SOL     OW 6426   0.078   2.418   1.386
 1779SOL    HW1 6427   0.170   2.417   1.345
 1779SOL    HW2 6428   0.072   2.492   1.453
 1780SOL     OW 6429   0.561   2.084   1.147
 1780SOL    HW1 6430   0.599   2.000   1.184
 1780SOL    HW2 6431   0.473   2.103   1.191
 1781SOL     OW 6432   0.866   2.316   0.642
 1781SOL    HW1 6433   0.834   2.388   0.580
 1781SOL    HW2 6434   0.890   2.235   0.589
 1782SOL     OW 6435   1.017   1.901   0.753
 1782SOL    HW1 6436   0.945   1.906   0.684
 1782SOL    HW2 6437   0.993   1.832   0.822
 1783SOL     OW 6438   1.429   3.035   0.867
 1783SOL    HW1 6439   1.374   2.951   0.860
 1783SOL    HW2 6440   1.455   3.064   0.775
 1784SOL     OW 6441   1.466   2.452   0.992
 1784SOL    HW1 6442   1.436   2.357   0.999
 1784SOL    HW2 6443   1.539   2.468   1.058
 1785SOL     OW 6444   1.857   2.695   0.377
 1785SOL    HW1 6445   1.899   2.631   0.441
 1785SOL    HW2 6446   1.819   2.644   0.299
 1786SOL     OW 6447   0.488   3.247   0.174
 1786SOL    HW1 6448   0.401   3.232   0.221
 1786SOL    HW2 6449   0.471   3.273   0.079
 1787SOL     OW 6450   1.664   3.142   0.657
 1787SOL    HW1 6451   1.763   3.150   0.671
 1787SOL    HW2 6452   1.619   3.226   0.688
 1788SOL     OW 6453   1.390   2.437   0.078
 1788SOL    HW1 6454   1.336   2.416   0.159
 1788SOL    HW2 6455   1.481   2.396   0.087
 1789SOL     OW 6456   0.527   2.118   0.328
 1789SOL    HW1 6457   0.554   2.059   0.253
 1789SOL    HW2 6458   0.527   2.213   0.297
 1790SOL     OW 6459   1.754   3.085   1.588
 1790SOL    HW1 6460   1.845   3.046   1.575
 1790SOL    HW2 6461   1.762   3.181   1.612
 1791SOL     OW 6462   1.064   3.209   1.340
 1791SOL    HW1 6463   0.984   3.186   1.395
 1791SOL    HW2 6464   1.147   3.183   1.389
 1792SOL     OW 6465   1.592   3.491   1.625
 1792SOL    HW1 6466   1.619   3.525   1.535
 1792SOL    HW2 6467   1.671   3.453   1.671
 1793SOL     OW 6468   1.111   3.057   1.100
 1793SOL    HW1 6469   1.071   3.101   1.181
 1793SOL    HW2 6470   1.070   3.094   1.017
 1794SOL     OW 6471   1.638   2.961   1.079
 1794SOL    HW1 6472   1.643   3.042   1.138
 1794SOL    HW2 6473   1.552   2.963   1.028
 1795SOL     OW 6474   0.915   1.951   1.402
 1795SOL    HW1 6475   0.940   1.931   1.307
 1795SOL    HW2 6476   0.987   2.007   1.444
 1796SOL     OW 6477   0.980   2.978   1.719
 1796SOL    HW1 6478   0.881   2.984   1.729
 1796SOL    HW2 6479   1.003   2.898   1.663
 1797SOL     OW 6480   0.705   2.912   0.368
 1797SOL    HW1 6481   0.691   2.919   0.467
 1797SOL    HW2 6482   0.789   2.861   0.350
 1798SOL     OW 6483   0.410   2.675   1.251
 1798SOL    HW1 6484   0.496   2.687   1.301
 1798SOL    HW2 6485   0.368   2.588   1.278
 1799SOL     OW 6486   1.274   2.248   1.262
 1799SOL    HW1 6487   1.295   2.322   1.326
 1799SOL    HW2 6488   1.185   2.265   1.219
 1800SOL     OW 6489   0.064   3.426   1.331
 1800SOL    HW1 6490   0.018   3.508   1.297
 1800SOL    HW2 6491   0.162   3.445   1.340
 1801SOL     OW 6492   0.367   2.962   0.501
 1801SOL    HW1 6493   0.360   3.045   0.445
 1801SOL    HW2 6494   0.371   2.882   0.441
 1802SOL     OW 6495   0.566   2.399   0.865
 1802SOL    HW1 6496   0.578   2.465   0.791
 1802SOL    HW2 6497   0.612   2.433   0.948
 1803SOL     OW 6498   1.252   3.210   0.388
 1803SOL    HW1 6499   1.302   3.287   0.428
 1803SOL    HW2 6500   1.157   3.212   0.420
 1804SOL     OW 6501   1.272   3.307   1.142
 1804SOL    HW1 6502   1.319   3.320   1.229
 1804SOL    HW2 6503   1.206   3.233   1.151
 1805SOL     OW 6504   1.582   2.501   0.472
 1805SOL    HW1 6505   1.551   2.562   0.545
 1805SOL    HW2 6506   1.632   2.553   0.403
 1806SOL     OW 6507   0.354   3.372   1.329
 1806SOL    HW1 6508   0.333   3.328   1.242
 1806SOL    HW2 6509   0.451   3.398   1.332
 1807SOL     OW 6510   0.402   2.613   1.598
 1807SOL    HW1 6511   0.470   2.668   1.551
 1807SOL    HW2 6512   0.442   2.525   1.625
 1808SOL     OW 6513   1.587   2.641   1.670
 1808SOL    HW1 6514   1.495   2.679   1.665
 1808SOL    HW2 6515   1.647   2.688   1.605
 1809SOL     OW 6516   1.013   1.967   1.770
 1809SOL    HW1 6517   1.019   2.052   1.718
 1809SOL    HW2 6518   1.045   1.891   1.713
 1810SOL     OW 6519   0.504   1.912   1.740
 1810SOL    HW1 6520   0.462   1.855   1.670
 1810SOL    HW2 6521   0.438   1.981   1.772
 1811SOL     OW 6522   0.573   2.732   1.029
 1811SOL    HW1 6523   0.617   2.821   1.020
 1811SOL    HW2 6524   0.510   2.732   1.106
 1812SOL     OW 6525   1.360   2.724   1.045
 1812SOL    HW1 6526   1.285   2.724   0.979
 1812SOL    HW2 6527   1.397   2.632   1.054
 1813SOL     OW 6528   1.209   2.387   0.275
 1813SOL    HW1 6529   1.222   2.303   0.329
 1813SOL    HW2 6530   1.180   2.461   0.335
 1814SOL     OW 6531   0.307   2.075   1.231
 1814SOL    HW1 6532   0.284   2.112   1.321
 1814SOL    HW2 6533   0.277   1.980   1.225
 1815SOL     OW 6534   0.037   3.172   1.282
 1815SOL    HW1 6535   0.090   3.123   1.350
 1815SOL    HW2 6536   0.059   3.270   1.287
 1816SOL     OW 6537   0.732   2.496   1.064
 1816SOL    HW1 6538   0.791   2.470   0.988
 1816SOL    HW2 6539   0.704   2.592   1.053
 1817SOL     OW 6540   1.728   2.797   1.854
 1817SOL    HW1 6541   1.682   2.790   1.765
 1817SOL    HW2 6542   1.666   2.841   1.920
 1818SOL     OW 6543   0.307   1.925   0.618
 1818SOL    HW1 6544   0.296   2.019   0.651
 1818SOL    HW2 6545   0.302   1.862   0.695
 1819SOL     OW 6546   1.622   2.229   0.374
 1819SOL    HW1 6547   1.624   2.153   0.438
 1819SOL    HW2 6548   1.574   2.306   0.414
 1820SOL     OW 6549   1.023   2.628   0.966
 1820SOL    HW1 6550   1.038   2.649   1.062
 1820SOL    HW2 6551   0.993   2.533   0.957
 1821SOL     OW 6552   0.980   3.435   1.700
 1821SOL    HW1 6553   0.960   3.479   1.612
 1821SOL    HW2 6554   1.019   3.344   1.684
 1822SOL     OW 6555   1.859   3.380   1.605
 1822SOL    HW1 6556   1.873   3.407   1.510
 1822SOL    HW2 6557   1.942   3.402   1.658
 1823SOL     OW 6558   0.350   2.760   1.804
 1823SOL    HW1 6559   0.426   2.804   1.852
 1823SOL    HW2 6560   0.385   2.713   1.722
 1824SOL     OW 6561   1.540   2.136   0.125
 1824SOL    HW1 6562   1.479   2.061   0.148
 1824SOL    HW2 6563   1.562   2.188   0.208
 1825SOL     OW 6564   1.303   2.700   0.042
 1825SOL    HW1 6565   1.337   2.607   0.057
 1825SOL    HW2 6566   1.321   2.727  -0.053
 1826SOL     OW 6567   1.068   3.195   0.849
 1826SOL    HW1 6568   1.075   3.111   0.794
 1826SOL    HW2 6569   1.130   3.264   0.813
 1827SOL     OW 6570   0.319   2.672   0.949
 1827SOL    HW1 6571   0.412   2.708   0.954
 1827SOL    HW2 6572   0.313   2.587   1.001
 1828SOL     OW 6573   0.339   2.371   1.006
 1828SOL    HW1 6574   0.287   2.288   0.989
 1828SOL    HW2 6575   0.416   2.376   0.942
 1829SOL     OW 6576   1.138   2.242   1.678
 1829SOL    HW1 6577   1.093   2.305   1.742
 1829SOL    HW2 6578   1.231   2.273   1.661
 1830SOL     OW 6579   1.160   2.069   1.477
 1830SOL    HW1 6580   1.160   2.133   1.554
 1830SOL    HW2 6581   1.188   2.117   1.394
 1831SOL     OW 6582   0.008   3.188   0.200
 1831SOL    HW1 6583  -0.085   3.209   0.169
 1831SOL    HW2 6584   0.018   3.089   0.213
 1832SOL     OW 6585   0.088   3.663   0.927
 1832SOL    HW1 6586   0.046   3.577   0.900
 1832SOL    HW2 6587   0.182   3.666   0.893
 1833SOL     OW 6588   0.504   3.430   0.910
 1833SOL    HW1 6589   0.570   3.504   0.919
 1833SOL    HW2 6590   0.548   3.351   0.868
 1834SOL     OW 6591   1.002   2.658   1.238
 1834SOL    HW1 6592   1.043   2.626   1.324
 1834SOL    HW2 6593   0.906   2.631   1.235
 1835SOL     OW 6594   0.040   2.406   1.114
 1835SOL    HW1 6595   0.125   2.373   1.073
 1835SOL    HW2 6596   0.053   2.421   1.212
 1836SOL     OW 6597   0.189   2.382   1.722
 1836SOL    HW1 6598   0.248   2.342   1.652
 1836SOL    HW2 6599   0.131   2.453   1.681
 1837SOL     OW 6600   1.369   2.812   1.660
 1837SOL    HW1 6601   1.408   2.901   1.680
 1837SOL    HW2 6602   1.379   2.792   1.563
 1838SOL     OW 6603   0.815   2.434   0.325
 1838SOL    HW1 6604   0.822   2.345   0.279
 1838SOL    HW2 6605   0.721   2.468   0.317
 1839SOL     OW 6606   1.657   2.466   1.206
 1839SOL    HW1 6607   1.619   2.397   1.268
 1839SOL    HW2 6608   1.739   2.430   1.162
 1840SOL     OW 6609   0.252   3.426   1.744
 1840SOL    HW1 6610   0.222   3.483   1.820
 1840SOL    HW2 6611   0.245   3.329   1.770
 1841SOL     OW 6612   0.671   2.326   1.269
 1841SOL    HW1 6613   0.637   2.237   1.239
 1841SOL    HW2 6614   0.697   2.380   1.189
 1842SOL     OW 6615   0.930   3.540   1.465
 1842SOL    HW1 6616   0.906   3.522   1.370
 1842SOL    HW2 6617   0.960   3.634   1.475
 1843SOL     OW 6618   0.473   2.362   0.191
 1843SOL    HW1 6619   0.534   2.442   0.195
 1843SOL    HW2 6620   0.378   2.393   0.198
 1844SOL     OW 6621   0.159   2.999   1.466
 1844SOL    HW1 6622   0.181   2.938   1.542
 1844SOL    HW2 6623   0.169   2.950   1.380
 1845SOL     OW 6624   1.347   2.921   1.234
 1845SOL    HW1 6625   1.371   2.858   1.160
 1845SOL    HW2 6626   1.257   2.961   1.216
 1846SOL     OW 6627   1.302   2.717   0.309
 1846SOL    HW1 6628   1.216   2.686   0.351
 1846SOL    HW2 6629   1.298   2.703   0.210
 1847SOL     OW 6630   1.759   3.609   1.154
 1847SOL    HW1 6631   1.820   3.639   1.081
 1847SOL    HW2 6632   1.721   3.520   1.132
 1848SOL     OW 6633   1.252   3.593   1.128
 1848SOL    HW1 6634   1.336   3.598   1.074
 1848SOL    HW2 6635   1.229   3.497   1.146
 1849SOL     OW 6636   0.083   3.120   1.022
 1849SOL    HW1 6637   0.078   3.119   1.122
 1849SOL    HW2 6638   0.000   3.079   0.984
 1850SOL     OW 6639   0.688   3.524   1.716
 1850SOL    HW1 6640   0.632   3.605   1.725
 1850SOL    HW2 6641   0.740   3.528   1.630
 1851SOL     OW 6642   0.903   1.948   0.133
 1851SOL    HW1 6643   0.954   1.949   0.047
 1851SOL    HW2 6644   0.959   1.906   0.204
 1852SOL     OW 6645   1.726   1.997   0.523
 1852SOL    HW1 6646   1.799   1.980   0.456
 1852SOL    HW2 6647   1.695   1.910   0.561
 1853SOL     OW 6648   1.388   3.435   0.477
 1853SOL    HW1 6649   1.455   3.447   0.403
 1853SOL    HW2 6650   1.348   3.524   0.500
 1854SOL     OW 6651   0.130   3.656   1.851
 1854SOL    HW1 6652   0.089   3.582   1.904
 1854SOL    HW2 6653   0.194   3.707   1.909
 1855SOL     OW 6654   1.280   2.789   0.672
 1855SOL    HW1 6655   1.340   2.708   0.674
 1855SOL    HW2 6656   1.320   2.858   0.612
 1856SOL     OW 6657   0.830   3.135   1.422
 1856SOL    HW1 6658   0.825   3.168   1.517
 1856SOL    HW2 6659   0.744   3.154   1.376
 1857SOL     OW 6660   0.672   3.478   0.154
 1857SOL    HW1 6661   0.681   3.488   0.055
 1857SOL    HW2 6662   0.632   3.389   0.175
 1858SOL     OW 6663   1.650   3.582   1.394
 1858SOL    HW1 6664   1.703   3.592   1.310
 1858SOL    HW2 6665   1.623   3.672   1.428
 1859SOL     OW 6666   1.841   2.037   0.963
 1859SOL    HW1 6667   1.880   1.952   0.927
 1859SOL    HW2 6668   1.743   2.039   0.944
 1860SOL     OW 6669   0.263   2.188   0.720
 1860SOL    HW1 6670   0.184   2.239   0.686
 1860SOL    HW2 6671   0.254   2.173   0.818
 1861SOL     OW 6672   1.194   3.474   0.031
 1861SOL    HW1 6673   1.200   3.381   0.068
 1861SOL    HW2 6674   1.135   3.474  -0.049
 1862SOL     OW 6675   0.822   2.864   1.372
 1862SOL    HW1 6676   0.862   2.863   1.280
 1862SOL    HW2 6677   0.832   2.956   1.412
 1863SOL     OW 6678   0.916   2.772   0.291
 1863SOL    HW1 6679   0.979   2.810   0.223
 1863SOL    HW2 6680   0.956   2.689   0.330
 1864SOL     OW 6681   1.504   3.469   0.044
 1864SOL    HW1 6682   1.412   3.506   0.051
 1864SOL    HW2 6683   1.542   3.489  -0.046
 1865SOL     OW 6684   0.372   3.150   1.490
 1865SOL    HW1 6685   0.359   3.243   1.456
 1865SOL    HW2 6686   0.288   3.098   1.477
 1866SOL     OW 6687   1.614   3.154   1.289
 1866SOL    HW1 6688   1.674   3.157   1.369
 1866SOL    HW2 6689   1.539   3.218   1.302
 1867SOL     OW 6690   1.039   2.960   0.696
 1867SOL    HW1 6691   0.969   2.913   0.750
 1867SOL    HW2 6692   1.098   2.892   0.653
 1868SOL     OW 6693   1.014   2.098   0.971
 1868SOL    HW1 6694   1.006   2.062   0.878
 1868SOL    HW2 6695   1.012   2.022   1.036
 1869SOL     OW 6696   0.590   3.349   0.491
 1869SOL    HW1 6697   0.632   3.291   0.421
 1869SOL    HW2 6698   0.546   3.428   0.447
 1870SOL     OW 6699   1.709   2.247   1.381
 1870SOL    HW1 6700   1.782   2.316   1.385
 1870SOL    HW2 6701   1.737   2.172   1.322
 1871SOL     OW 6702   0.255   3.210   0.290
 1871SOL    HW1 6703   0.159   3.211   0.263
 1871SOL    HW2 6704   0.267   3.263   0.374
 1872SOL     OW 6705   0.105   2.875   1.726
 1872SOL    HW1 6706   0.028   2.842   1.780
 1872SOL    HW2 6707   0.190   2.845   1.768
 1873SOL     OW 6708   0.672   2.065   1.489
 1873SOL    HW1 6709   0.762   2.049   1.449
 1873SOL    HW2 6710   0.680   2.070   1.588
 1874SOL     OW 6711   0.075   2.207   0.033
 1874SOL    HW1 6712  -0.017   2.179   0.004
 1874SOL    HW2 6713   0.106   2.284  -0.023
 1875SOL     OW 6714   1.440   2.718   1.398
 1875SOL    HW1 6715   1.383   2.770   1.335
 1875SOL    HW2 6716   1.536   2.730   1.374
 1876SOL     OW 6717   0.072   2.028   0.318
 1876SOL    HW1 6718   0.055   2.111   0.264
 1876SOL    HW2 6719   0.162   1.991   0.296
 1877SOL     OW 6720   1.183   3.197   0.119
 1877SOL    HW1 6721   1.084   3.186   0.121
 1877SOL    HW2 6722   1.217   3.212   0.212
 1878SOL     OW 6723   0.613   2.704   1.431
 1878SOL    HW1 6724   0.669   2.785   1.414
 1878SOL    HW2 6725   0.672   2.624   1.434
 1879SOL     OW 6726   1.493   3.629   0.959
 1879SOL    HW1 6727   1.526   3.693   0.890
 1879SOL    HW2 6728   1.559   3.623   1.034
 1880SOL     OW 6729   0.716   2.427   1.708
 1880SOL    HW1 6730   0.735   2.492   1.782
 1880SOL    HW2 6731   0.776   2.347   1.717
 1881SOL     OW 6732   1.450   3.082   1.633
 1881SOL    HW1 6733   1.441   3.072   1.732
 1881SOL    HW2 6734   1.546   3.075   1.607
 1882SOL     OW 6735   0.390   3.603   1.560
 1882SOL    HW1 6736   0.299   3.644   1.558
 1882SOL    HW2 6737   0.383   3.509   1.592
 1883SOL     OW 6738   1.674   2.745   1.254
 1883SOL    HW1 6739   1.647   2.656   1.217
 1883SOL    HW2 6740   1.675   2.813   1.181
 1884SOL     OW 6741   1.225   2.187   0.449
 1884SOL    HW1 6742   1.290   2.113   0.438
 1884SOL    HW2 6743   1.245   2.237   0.533
 1885SOL     OW 6744   0.594   2.607   0.652
 1885SOL    HW1 6745   0.644   2.692   0.633
 1885SOL    HW2 6746   0.506   2.609   0.604
 1886SOL     OW 6747   1.777   2.204   1.642
 1886SOL    HW1 6748   1.760   2.235   1.548
 1886SOL    HW2 6749   1.693   2.167   1.680
 1887SOL     OW 6750   1.730   2.796   1.517
 1887SOL    HW1 6751   1.768   2.887   1.532
 1887SOL    HW2 6752   1.722   2.779   1.418
 1888SOL     OW 6753   0.859   3.236   0.016
 1888SOL    HW1 6754   0.813   3.251   0.104
 1888SOL    HW2 6755   0.903   3.321  -0.014
 1889SOL     OW 6756   0.661   3.652   0.953
 1889SOL    HW1 6757   0.615   3.740   0.940
 1889SOL    HW2 6758   0.760   3.664   0.946
 1890SOL     OW 6759   0.859   2.818   0.861
 1890SOL    HW1 6760   0.913   2.749   0.909
 1890SOL    HW2 6761   0.827   2.887   0.927
 1891SOL     OW 6762   1.083   2.846   0.087
 1891SOL    HW1 6763   1.060   2.899   0.005
 1891SOL    HW2 6764   1.164   2.790   0.068
 1892SOL     OW 6765   1.861   3.431   0.851
 1892SOL    HW1 6766   1.790   3.419   0.781
 1892SOL    HW2 6767   1.862   3.352   0.911
 1893SOL     OW 6768   0.221   3.176   1.844
 1893SOL    HW1 6769   0.156   3.103   1.823
 1893SOL    HW2 6770   0.225   3.190   1.942
 1894SOL     OW 6771   0.079   3.102   0.653
 1894SOL    HW1 6772   0.078   3.055   0.741
 1894SOL    HW2 6773   0.161   3.074   0.602
 1895SOL     OW 6774   0.672   3.253   1.624
 1895SOL    HW1 6775   0.594   3.203   1.662
 1895SOL    HW2 6776   0.669   3.348   1.655
 1896SOL     OW 6777   1.824   2.054   1.227
 1896SOL    HW1 6778   1.820   1.964   1.271
 1896SOL    HW2 6779   1.827   2.043   1.128
 1897SOL     OW 6780   0.428   2.286   0.520
 1897SOL    HW1 6781   0.458   2.214   0.458
 1897SOL    HW2 6782   0.389   2.246   0.603
 1898SOL     OW 6783   1.705   3.349   1.104
 1898SOL    HW1 6784   1.612   3.324   1.077
 1898SOL    HW2 6785   1.731   3.299   1.186
 1899SOL     OW 6786   0.317   2.409   1.280
 1899SOL    HW1 6787   0.355   2.350   1.352
 1899SOL    HW2 6788   0.357   2.383   1.192
 1900SOL     OW 6789   0.812   3.448   0.687
 1900SOL    HW1 6790   0.844   3.458   0.593
 1900SOL    HW2 6791   0.733   3.386   0.689
 1901SOL     OW 6792   1.424   2.076   1.112
 1901SOL    HW1 6793   1.476   2.011   1.167
 1901SOL    HW2 6794   1.375   2.139   1.173
 1902SOL     OW 6795   1.001   1.896   1.154
 1902SOL    HW1 6796   0.938   1.824   1.123
 1902SOL    HW2 6797   1.094   1.860   1.154
 1903SOL     OW 6798   0.770   3.192   0.301
 1903SOL    HW1 6799   0.724   3.105   0.318
 1903SOL    HW2 6800   0.861   3.189   0.342
 1904SOL     OW 6801   0.618   3.429   1.284
 1904SOL    HW1 6802   0.613   3.511   1.341
 1904SOL    HW2 6803   0.707   3.426   1.239
 1905SOL     OW 6804   1.352   1.914   0.168
 1905SOL    HW1 6805   1.387   1.873   0.084
 1905SOL    HW2 6806   1.262   1.876   0.188
 1906SOL     OW 6807   1.300   2.315   0.691
 1906SOL    HW1 6808   1.241   2.395   0.695
 1906SOL    HW2 6809   1.315   2.280   0.784
 1907SOL     OW 6810   1.593   2.083   0.882
 1907SOL    HW1 6811   1.509   2.082   0.936
 1907SOL    HW2 6812   1.595   2.166   0.826
 1908SOL     OW 6813   0.039   2.939   0.300
 1908SOL    HW1 6814   0.138   2.928   0.291
 1908SOL    HW2 6815  -0.001   2.853   0.332
 1909SOL     OW 6816   0.875   3.508   0.337
 1909SOL    HW1 6817   0.798   3.473   0.283
 1909SOL    HW2 6818   0.843   3.579   0.399
 1910SOL     OW 6819   0.230   2.490   1.975
 1910SOL    HW1 6820   0.137   2.488   2.012
 1910SOL    HW2 6821   0.231   2.451   1.883
 1911SOL     OW 6822   0.225   2.137   2.858
 1911SOL    HW1 6823   0.260   2.120   2.950
 1911SOL    HW2 6824   0.137   2.092   2.846
 1912SOL     OW 6825   0.019   2.230   2.509
 1912SOL    HW1 6826  -0.063   2.273   2.548
 1912SOL    HW2 6827  -0.009   2.157   2.446
 1913SOL     OW 6828   0.569   3.137   3.027
 1913SOL    HW1 6829   0.476   3.130   2.990
 1913SOL    HW2 6830   0.580   3.226   3.071
 1914SOL     OW 6831   1.555   3.373   2.565
 1914SOL    HW1 6832   1.498   3.357   2.646
 1914SOL    HW2 6833   1.496   3.383   2.485
 1915SOL     OW 6834   1.135   2.565   2.579
 1915SOL    HW1 6835   1.192   2.643   2.554
 1915SOL    HW2 6836   1.075   2.591   2.655
 1916SOL     OW 6837   1.755   2.469   2.093
 1916SOL    HW1 6838   1.743   2.456   1.994
 1916SOL    HW2 6839   1.725   2.388   2.142
 1917SOL     OW 6840   0.768   3.006   2.885
 1917SOL    HW1 6841   0.690   3.023   2.945
 1917SOL    HW2 6842   0.802   3.093   2.849
 1918SOL     OW 6843   0.850   2.660   3.685
 1918SOL    HW1 6844   0.846   2.736   3.750
 1918SOL    HW2 6845   0.872   2.696   3.594
 1919SOL     OW 6846   0.685   2.874   2.527
 1919SOL    HW1 6847   0.754   2.858   2.597
 1919SOL    HW2 6848   0.612   2.931   2.565
 1920SOL     OW 6849   0.686   3.023   3.665
 1920SOL    HW1 6850   0.746   3.102   3.679
 1920SOL    HW2 6851   0.600   3.054   3.624
 1921SOL     OW 6852   0.335   3.297   2.923
 1921SOL    HW1 6853   0.257   3.266   2.870
 1921SOL    HW2 6854   0.393   3.355   2.866
 1922SOL     OW 6855   0.438   2.254   3.361
 1922SOL    HW1 6856   0.520   2.198   3.370
 1922SOL    HW2 6857   0.357   2.196   3.365
 1923SOL     OW 6858   1.603   2.309   2.599
 1923SOL    HW1 6859   1.529   2.355   2.549
 1923SOL    HW2 6860   1.654   2.377   2.652
 1924SOL     OW 6861   0.231   3.575   2.345
 1924SOL    HW1 6862   0.265   3.652   2.399
 1924SOL    HW2 6863   0.275   3.575   2.255
 1925SOL     OW 6864   1.127   3.203   3.552
 1925SOL    HW1 6865   1.174   3.203   3.640
 1925SOL    HW2 6866   1.079   3.116   3.541
 1926SOL     OW 6867   0.230   3.296   2.400
 1926SOL    HW1 6868   0.204   3.392   2.400
 1926SOL    HW2 6869   0.159   3.242   2.445
 1927SOL     OW 6870   0.240   2.953   2.748
 1927SOL    HW1 6871   0.254   2.869   2.800
 1927SOL    HW2 6872   0.185   3.017   2.803
 1928SOL     OW 6873   0.620   3.648   3.301
 1928SOL    HW1 6874   0.528   3.631   3.336
 1928SOL    HW2 6875   0.648   3.740   3.327
 1929SOL     OW 6876   0.606   2.826   1.985
 1929SOL    HW1 6877   0.613   2.910   1.931
 1929SOL    HW2 6878   0.652   2.839   2.073
 1930SOL     OW 6879   1.594   1.976   3.342
 1930SOL    HW1 6880   1.576   2.043   3.270
 1930SOL    HW2 6881   1.591   2.022   3.431
 1931SOL     OW 6882   0.122   2.505   2.425
 1931SOL    HW1 6883   0.077   2.417   2.442
 1931SOL    HW2 6884   0.121   2.559   2.509
 1932SOL     OW 6885   1.842   3.629   2.221
 1932SOL    HW1 6886   1.896   3.600   2.301
 1932SOL    HW2 6887   1.872   3.719   2.192
 1933SOL     OW 6888   0.027   3.458   1.979
 1933SOL    HW1 6889   0.008   3.362   2.000
 1933SOL    HW2 6890  -0.006   3.516   2.054
 1934SOL     OW 6891   1.689   2.784   2.474
 1934SOL    HW1 6892   1.784   2.755   2.482
 1934SOL    HW2 6893   1.681   2.849   2.399
 1935SOL     OW 6894   1.641   2.970   2.294
 1935SOL    HW1 6895   1.727   2.972   2.242
 1935SOL    HW2 6896   1.655   3.017   2.382
 1936SOL     OW 6897   0.113   2.599   3.459
 1936SOL    HW1 6898   0.201   2.586   3.504
 1936SOL    HW2 6899   0.100   2.696   3.437
 1937SOL     OW 6900   0.613   3.227   2.588
 1937SOL    HW1 6901   0.564   3.140   2.597
 1937SOL    HW2 6902   0.590   3.270   2.501
 1938SOL     OW 6903   1.293   3.090   3.285
 1938SOL    HW1 6904   1.330   3.017   3.227
 1938SOL    HW2 6905   1.345   3.095   3.370
 1939SOL     OW 6906   0.809   1.866   2.364
 1939SOL    HW1 6907   0.849   1.957   2.355
 1939SOL    HW2 6908   0.709   1.874   2.370
 1940SOL     OW 6909   0.197   2.838   3.126
 1940SOL    HW1 6910   0.286   2.793   3.112
 1940SOL    HW2 6911   0.124   2.773   3.107
 1941SOL     OW 6912   1.525   2.861   2.052
 1941SOL    HW1 6913   1.462   2.785   2.065
 1941SOL    HW2 6914   1.573   2.879   2.138
 1942SOL     OW 6915   0.317   2.113   3.663
 1942SOL    HW1 6916   0.388   2.184   3.669
 1942SOL    HW2 6917   0.229   2.152   3.691
 1943SOL     OW 6918   1.466   3.279   2.815
 1943SOL    HW1 6919   1.407   3.285   2.895
 1943SOL    HW2 6920   1.451   3.191   2.769
 1944SOL     OW 6921   1.667   3.576   2.434
 1944SOL    HW1 6922   1.626   3.553   2.346
 1944SOL    HW2 6923   1.649   3.502   2.499
 1945SOL     OW 6924   0.598   2.591   2.132
 1945SOL    HW1 6925   0.622   2.660   2.064
 1945SOL    HW2 6926   0.520   2.624   2.186
 1946SOL     OW 6927   1.281   2.207   2.806
 1946SOL    HW1 6928   1.195   2.157   2.793
 1946SOL    HW2 6929   1.343   2.153   2.862
 1947SOL     OW 6930   1.576   3.524   2.169
 1947SOL    HW1 6931   1.665   3.570   2.172
 1947SOL    HW2 6932   1.555   3.500   2.074
 1948SOL     OW 6933   0.807   2.467   3.327
 1948SOL    HW1 6934   0.760   2.464   3.416
 1948SOL    HW2 6935   0.756   2.412   3.261
 1949SOL     OW 6936   1.394   2.331   3.536
 1949SOL    HW1 6937   1.374   2.374   3.624
 1949SOL    HW2 6938   1.472   2.269   3.545
 1950SOL     OW 6939   0.973   2.752   3.434
 1950SOL    HW1 6940   1.019   2.668   3.405
 1950SOL    HW2 6941   0.917   2.786   3.359
 1951SOL     OW 6942   0.991   2.272   3.104
 1951SOL    HW1 6943   0.914   2.306   3.158
 1951SOL    HW2 6944   0.957   2.221   3.025
 1952SOL     OW 6945   1.041   2.563   2.291
 1952SOL    HW1 6946   1.067   2.559   2.387
 1952SOL    HW2 6947   0.956   2.512   2.277
 1953SOL     OW 6948   0.076   2.673   2.651
 1953SOL    HW1 6949   0.175   2.661   2.660
 1953SOL    HW2 6950   0.052   2.768   2.672
 1954SOL     OW 6951   0.130   3.683   3.433
 1954SOL    HW1 6952   0.120   3.668   3.532
 1954SOL    HW2 6953   0.044   3.719   3.397
 1955SOL     OW 6954   0.865   2.210   2.057
 1955SOL    HW1 6955   0.924   2.273   2.008
 1955SOL    HW2 6956   0.884   2.116   2.028
 1956SOL     OW 6957   1.719   2.447   3.693
 1956SOL    HW1 6958   1.693   2.536   3.657
 1956SOL    HW2 6959   1.717   2.379   3.620
 1957SOL     OW 6960   1.362   3.006   2.407
 1957SOL    HW1 6961   1.445   2.977   2.359
 1957SOL    HW2 6962   1.313   3.073   2.351
 1958SOL     OW 6963   0.550   2.058   2.747
 1958SOL    HW1 6964   0.545   2.053   2.847
 1958SOL    HW2 6965   0.552   2.154   2.718
 1959SOL     OW 6966   1.008   3.318   2.339
 1959SOL    HW1 6967   0.962   3.390   2.287
 1959SOL    HW2 6968   1.004   3.338   2.437
 1960SOL     OW 6969   0.351   3.663   2.715
 1960SOL    HW1 6970   0.401   3.577   2.721
 1960SOL    HW2 6971   0.416   3.740   2.712
 1961SOL     OW 6972   1.795   2.928   2.735
 1961SOL    HW1 6973   1.733   2.913   2.659
 1961SOL    HW2 6974   1.743   2.939   2.820
 1962SOL     OW 6975   0.321   2.805   2.104
 1962SOL    HW1 6976   0.403   2.844   2.062
 1962SOL    HW2 6977   0.294   2.723   2.055
 1963SOL     OW 6978   1.458   2.597   2.590
 1963SOL    HW1 6979   1.453   2.532   2.665
 1963SOL    HW2 6980   1.538   2.656   2.603
 1964SOL     OW 6981   0.461   3.128   3.589
 1964SOL    HW1 6982   0.411   3.129   3.503
 1964SOL    HW2 6983   0.398   3.110   3.665
 1965SOL     OW 6984   1.111   3.638   2.099
 1965SOL    HW1 6985   1.051   3.576   2.149
 1965SOL    HW2 6986   1.142   3.594   2.014
 1966SOL     OW 6987   0.202   2.147   3.360
 1966SOL    HW1 6988   0.122   2.207   3.347
 1966SOL    HW2 6989   0.192   2.098   3.446
 1967SOL     OW 6990   1.632   3.239   1.943
 1967SOL    HW1 6991   1.600   3.333   1.933
 1967SOL    HW2 6992   1.556   3.176   1.931
 1968SOL     OW 6993   0.464   3.605   2.185
 1968SOL    HW1 6994   0.497   3.644   2.271
 1968SOL    HW2 6995   0.540   3.598   2.120
 1969SOL     OW 6996   1.400   1.969   2.288
 1969SOL    HW1 6997   1.376   1.932   2.198
 1969SOL    HW2 6998   1.499   1.985   2.292
 1970SOL     OW 6999   0.249   3.647   3.103
 1970SOL    HW1 7000   0.306   3.582   3.153
 1970SOL    HW2 7001   0.233   3.614   3.010
 1971SOL     OW 7002   0.940   3.560   2.766
 1971SOL    HW1 7003   1.020   3.503   2.787
 1971SOL    HW2 7004   0.891   3.520   2.689
 1972SOL     OW 7005   0.382   2.562   2.342
 1972SOL    HW1 7006   0.427   2.472   2.339
 1972SOL    HW2 7007   0.288   2.551   2.375
 1973SOL     OW 7008   1.547   2.084   3.591
 1973SOL    HW1 7009   1.542   2.121   3.683
 1973SOL    HW2 7010   1.475   2.015   3.579
 1974SOL     OW 7011   0.614   1.984   1.979
 1974SOL    HW1 7012   0.712   1.962   1.986
 1974SOL    HW2 7013   0.583   1.967   1.886
 1975SOL     OW 7014   0.781   2.126   3.611
 1975SOL    HW1 7015   0.848   2.065   3.654
 1975SOL    HW2 7016   0.708   2.145   3.676
 1976SOL     OW 7017   0.888   3.376   3.057
 1976SOL    HW1 7018   0.865   3.351   2.963
 1976SOL    HW2 7019   0.949   3.307   3.096
 1977SOL     OW 7020   1.351   2.452   3.295
 1977SOL    HW1 7021   1.379   2.409   3.380
 1977SOL    HW2 7022   1.376   2.548   3.296
 1978SOL     OW 7023   0.803   3.264   2.786
 1978SOL    HW1 7024   0.893   3.278   2.744
 1978SOL    HW2 7025   0.732   3.266   2.715
 1979SOL     OW 7026   0.922   2.365   2.761
 1979SOL    HW1 7027   0.897   2.356   2.665
 1979SOL    HW2 7028   0.970   2.283   2.792
 1980SOL     OW 7029   0.539   1.926   2.374
 1980SOL    HW1 7030   0.458   1.927   2.432
 1980SOL    HW2 7031   0.542   2.009   2.319
 1981SOL     OW 7032   1.434   3.050   1.903
 1981SOL    HW1 7033   1.466   2.974   1.960
 1981SOL    HW2 7034   1.342   3.077   1.933
 1982SOL     OW 7035   0.297   1.897   2.033
 1982SOL    HW1 7036   0.346   1.981   2.012
 1982SOL    HW2 7037   0.359   1.832   2.078
 1983SOL     OW 7038   0.935   2.098   2.342
 1983SOL    HW1 7039   0.887   2.139   2.264
 1983SOL    HW2 7040   1.034   2.096   2.323
 1984SOL     OW 7041   1.076   2.545   3.326
 1984SOL    HW1 7042   0.996   2.484   3.329
 1984SOL    HW2 7043   1.157   2.492   3.302
 1985SOL     OW 7044   1.227   3.432   2.655
 1985SOL    HW1 7045   1.248   3.506   2.590
 1985SOL    HW2 7046   1.295   3.432   2.728
 1986SOL     OW 7047   0.459   3.014   2.603
 1986SOL    HW1 7048   0.388   2.987   2.668
 1986SOL    HW2 7049   0.433   2.986   2.510
 1987SOL     OW 7050   1.271   3.659   2.453
 1987SOL    HW1 7051   1.315   3.723   2.389
 1987SOL    HW2 7052   1.221   3.711   2.523
 1988SOL     OW 7053   1.032   2.411   1.878
 1988SOL    HW1 7054   0.991   2.493   1.839
 1988SOL    HW2 7055   1.096   2.437   1.951
 1989SOL     OW 7056   0.078   2.418   3.248
 1989SOL    HW1 7057   0.170   2.417   3.207
 1989SOL    HW2 7058   0.072   2.492   3.315
 1990SOL     OW 7059   0.561   2.084   3.009
 1990SOL    HW1 7060   0.599   2.000   3.046
 1990SOL    HW2 7061   0.473   2.103   3.053
 1991SOL     OW 7062   0.866   2.316   2.504
 1991SOL    HW1 7063   0.834   2.388   2.442
 1991SOL    HW2 7064   0.890   2.235   2.451
 1992SOL     OW 7065   1.017   1.901   2.615
 1992SOL    HW1 7066   0.945   1.906   2.546
 1992SOL    HW2 7067   0.993   1.832   2.684
 1993SOL     OW 7068   1.429   3.035   2.729
 1993SOL    HW1 7069   1.374   2.951   2.722
 1993SOL    HW2 7070   1.455   3.064   2.637
 1994SOL     OW 7071   1.466   2.452   2.854
 1994SOL    HW1 7072   1.436   2.357   2.861
 1994SOL    HW2 7073   1.539   2.468   2.920
 1995SOL     OW 7074   1.857   2.695   2.239
 1995SOL    HW1 7075   1.899   2.631   2.303
 1995SOL    HW2 7076   1.819   2.644   2.161
 1996SOL     OW 7077   0.488   3.247   2.036
 1996SOL    HW1 7078   0.401   3.232   2.083
 1996SOL    HW2 7079   0.471   3.273   1.941
 1997SOL     OW 7080   1.664   3.142   2.519
 1997SOL    HW1 7081   1.763   3.150   2.533
 1997SOL    HW2 7082   1.619   3.226   2.550
 1998SOL     OW 7083   1.390   2.437   1.940
 1998SOL    HW1 7084   1.336   2.416   2.021
 1998SOL    HW2 7085   1.481   2.396   1.949
 1999SOL     OW 7086   0.527   2.118   2.190
 1999SOL    HW1 7087   0.554   2.059   2.115
 1999SOL    HW2 7088   0.527   2.213   2.159
 2000SOL     OW 7089   1.754   3.085   3.450
 2000SOL    HW1 7090   1.845   3.046   3.437
 2000SOL    HW2 7091   1.762   3.181   3.474
 2001SOL     OW 7092   1.064   3.209   3.202
 2001SOL    HW1 7093   0.984   3.186   3.257
 2001SOL    HW2 7094   1.147   3.183   3.251
 2002SOL     OW 7095   1.111   3.057   2.962
 2002SOL    HW1 7096   1.071   3.101   3.043
 2002SOL    HW2 7097   1.070   3.094   2.879
 2003SOL     OW 7098   1.638   2.961   2.941
 2003SOL    HW1 7099   1.643   3.042   3.000
 2003SOL    HW2 7100   1.552   2.963   2.890
 2004SOL     OW 7101   0.915   1.951   3.264
 2004SOL    HW1 7102   0.940   1.931   3.169
 2004SOL    HW2 7103   0.987   2.007   3.306
 2005SOL     OW 7104   0.980   2.978   3.581
 2005SOL    HW1 7105   0.881   2.984   3.591
 2005SOL    HW2 7106   1.003   2.898   3.525
 2006SOL     OW 7107   0.705   2.912   2.230
 2006SOL    HW1 7108   0.691   2.919   2.329
 2006SOL    HW2 7109   0.789   2.861   2.212
 2007SOL     OW 7110   0.410   2.675   3.113
 2007SOL    HW1 7111   0.496   2.687   3.163
 2007SOL    HW2 7112   0.368   2.588   3.140
 2008SOL     OW 7113   1.274   2.248   3.124
 2008SOL    HW1 7114   1.295   2.322   3.188
 2008SOL    HW2 7115   1.185   2.265   3.081
 2009SOL     OW 7116   0.064   3.426   3.193
 2009SOL    HW1 7117   0.018   3.508   3.159
 2009SOL    HW2 7118   0.162   3.445   3.202
 2010SOL     OW 7119   0.367   2.962   2.363
 2010SOL    HW1 7120   0.360   3.045   2.307
 2010SOL    HW2 7121   0.371   2.882   2.303
 2011SOL     OW 7122   0.566   2.399   2.727
 2011SOL    HW1 7123   0.578   2.465   2.653
 2011SOL    HW2 7124   0.612   2.433   2.810
 2012SOL     OW 7125   1.252   3.210   2.250
 2012SOL    HW1 7126   1.302   3.287   2.290
 2012SOL    HW2 7127   1.157   3.212   2.282
 2013SOL     OW 7128   1.272   3.307   3.004
 2013SOL    HW1 7129   1.319   3.320   3.091
 2013SOL    HW2 7130   1.206   3.233   3.013
 2014SOL     OW 7131   1.582   2.501   2.334
 2014SOL    HW1 7132   1.551   2.562   2.407
 2014SOL    HW2 7133   1.632   2.553   2.265
 2015SOL     OW 7134   0.354   3.372   3.191
 2015SOL    HW1 7135   0.333   3.328   3.104
 2015SOL    HW2 7136   0.451   3.398   3.194
 2016SOL     OW 7137   0.402   2.613   3.460
 2016SOL    HW1 7138   0.470   2.668   3.413
 2016SOL    HW2 7139   0.442   2.525   3.487
 2017SOL     OW 7140   1.587   2.641   3.532
 2017SOL    HW1 7141   1.495   2.679   3.527
 2017SOL    HW2 7142   1.647   2.688   3.467
 2018SOL     OW 7143   1.013   1.967   3.632
 2018SOL    HW1 7144   1.019   2.052   3.580
 2018SOL    HW2 7145   1.045   1.891   3.575
 2019SOL     OW 7146   0.504   1.912   3.602
 2019SOL    HW1 7147   0.462   1.855   3.532
 2019SOL    HW2 7148   0.438   1.981   3.634
 2020SOL     OW 7149   0.573   2.732   2.891
 2020SOL    HW1 7150   0.617   2.821   2.882
 2020SOL    HW2 7151   0.510   2.732   2.968
 2021SOL     OW 7152   1.360   2.724   2.907
 2021SOL    HW1 7153   1.285   2.724   2.841
 2021SOL    HW2 7154   1.397   2.632   2.916
 2022SOL     OW 7155   1.209   2.387   2.137
 2022SOL    HW1 7156   1.222   2.303   2.191
 2022SOL    HW2 7157   1.180   2.461   2.197
 2023SOL     OW 7158   0.307   2.075   3.093
 2023SOL    HW1 7159   0.284   2.112   3.183
 2023SOL    HW2 7160   0.277   1.980   3.087
 2024SOL     OW 7161   0.037   3.172   3.144
 2024SOL    HW1 7162   0.090   3.123   3.212
 2024SOL    HW2 7163   0.059   3.270   3.149
 2025SOL     OW 7164   0.732   2.496   2.926
 2025SOL    HW1 7165   0.791   2.470   2.850
 2025SOL    HW2 7166   0.704   2.592   2.915
 2026SOL     OW 7167   0.307   1.925   2.480
 2026SOL    HW1 7168   0.296   2.019   2.513
 2026SOL    HW2 7169   0.302   1.862   2.557
 2027SOL     OW 7170   1.622   2.229   2.236
 2027SOL    HW1 7171   1.624   2.153   2.300
 2027SOL    HW2 7172   1.574   2.306   2.276
 2028SOL     OW 7173   1.023   2.628   2.828
 2028SOL    HW1 7174   1.038   2.649   2.924
 2028SOL    HW2 7175   0.993   2.533   2.819
 2029SOL     OW 7176   0.980   3.435   3.562
 2029SOL    HW1 7177   0.960   3.479   3.474
 2029SOL    HW2 7178   1.019   3.344   3.546
 2030SOL     OW 7179   0.350   2.760   3.666
 2030SOL    HW1 7180   0.426   2.804   3.714
 2030SOL    HW2 7181   0.385   2.713   3.584
 2031SOL     OW 7182   1.540   2.136   1.987
 2031SOL    HW1 7183   1.479   2.061   2.010
 2031SOL    HW2 7184   1.562   2.188   2.070
 2032SOL     OW 7185   1.303   2.700   1.904
 2032SOL    HW1 7186   1.337   2.607   1.919
 2032SOL    HW2 7187   1.321   2.727   1.809
 2033SOL     OW 7188   1.068   3.195   2.711
 2033SOL    HW1 7189   1.075   3.111   2.656
 2033SOL    HW2 7190   1.130   3.264   2.675
 2034SOL     OW 7191   0.319   2.672   2.811
 2034SOL    HW1 7192   0.412   2.708   2.816
 2034SOL    HW2 7193   0.313   2.587   2.863
 2035SOL     OW 7194   0.339   2.371   2.868
 2035SOL    HW1 7195   0.287   2.288   2.851
 2035SOL    HW2 7196   0.416   2.376   2.804
 2036SOL     OW 7197   1.138   2.242   3.540
 2036SOL    HW1 7198   1.093   2.305   3.604
 2036SOL    HW2 7199   1.231   2.273   3.523
 2037SOL     OW 7200   1.160   2.069   3.339
 2037SOL    HW1 7201   1.160   2.133   3.416
 2037SOL    HW2 7202   1.188   2.117   3.256
 2038SOL     OW 7203   0.008   3.188   2.062
 2038SOL    HW1 7204  -0.085   3.209   2.031
 2038SOL    HW2 7205   0.018   3.089   2.075
 2039SOL     OW 7206   0.088   3.663   2.789
 2039SOL    HW1 7207   0.046   3.577   2.762
 2039SOL    HW2 7208   0.182   3.666   2.755
 2040SOL     OW 7209   0.504   3.430   2.772
 2040SOL    HW1 7210   0.570   3.504   2.781
 2040SOL    HW2 7211   0.548   3.351   2.730
 2041SOL     OW 7212   1.002   2.658   3.100
 2041SOL    HW1 7213   1.043   2.626   3.186
 2041SOL    HW2 7214   0.906   2.631   3.097
 2042SOL     OW 7215   0.040   2.406   2.976
 2042SOL    HW1 7216   0.125   2.373   2.935
 2042SOL    HW2 7217   0.053   2.421   3.074
 2043SOL     OW 7218   0.189   2.382   3.584
 2043SOL    HW1 7219   0.248   2.342   3.514
 2043SOL    HW2 7220   0.131   2.453   3.543
 2044SOL     OW 7221   1.369   2.812   3.522
 2044SOL    HW1 7222   1.408   2.901   3.542
 2044SOL    HW2 7223   1.379   2.792   3.425
 2045SOL     OW 7224   0.815   2.434   2.187
 2045SOL    HW1 7225   0.822   2.345   2.141
 2045SOL    HW2 7226   0.721   2.468   2.179
 2046SOL     OW 7227   1.657   2.466   3.068
 2046SOL    HW1 7228   1.619   2.397   3.130
 2046SOL    HW2 7229   1.739   2.430   3.024
 2047SOL     OW 7230   0.252   3.426   3.606
 2047SOL    HW1 7231   0.222   3.483   3.682
 2047SOL    HW2 7232   0.245   3.329   3.632
 2048SOL     OW 7233   0.671   2.326   3.131
 2048SOL    HW1 7234   0.637   2.237   3.101
 2048SOL    HW2 7235   0.697   2.380   3.051
 2049SOL     OW 7236   0.473   2.362   2.053
 2049SOL    HW1 7237   0.534   2.442   2.057
 2049SOL    HW2 7238   0.378   2.393   2.060
 2050SOL     OW 7239   0.159   2.999   3.328
 2050SOL    HW1 7240   0.181   2.938   3.404
 2050SOL    HW2 7241   0.169   2.950   3.242
 2051SOL     OW 7242   1.347   2.921   3.096
 2051SOL    HW1 7243   1.371   2.858   3.022
 2051SOL    HW2 7244   1.257   2.961   3.078
 2052SOL     OW 7245   1.302   2.717   2.171
 2052SOL    HW1 7246   1.216   2.686   2.213
 2052SOL    HW2 7247   1.298   2.703   2.072
 2053SOL     OW 7248   0.083   3.120   2.884
 2053SOL    HW1 7249   0.078   3.119   2.984
 2053SOL    HW2 7250   0.000   3.079   2.846
 2054SOL     OW 7251   0.688   3.524   3.578
 2054SOL    HW1 7252   0.632   3.605   3.587
 2054SOL    HW2 7253   0.740   3.528   3.492
 2055SOL     OW 7254   1.726   1.997   2.385
 2055SOL    HW1 7255   1.799   1.980   2.318
 2055SOL    HW2 7256   1.695   1.910   2.423
 2056SOL     OW 7257   1.388   3.435   2.339
 2056SOL    HW1 7258   1.455   3.447   2.265
 2056SOL    HW2 7259   1.348   3.524   2.362
 2057SOL     OW 7260   0.130   3.656   3.713
 2057SOL    HW1 7261   0.089   3.582   3.766
 2057SOL    HW2 7262   0.194   3.707   3.771
 2058SOL     OW 7263   1.280   2.789   2.534
 2058SOL    HW1 7264   1.340   2.708   2.536
 2058SOL    HW2 7265   1.320   2.858   2.474
 2059SOL     OW 7266   0.830   3.135   3.284
 2059SOL    HW1 7267   0.825   3.168   3.379
 2059SOL    HW2 7268   0.744   3.154   3.238
 2060SOL     OW 7269   0.672   3.478   2.016
 2060SOL    HW1 7270   0.681   3.488   1.917
 2060SOL    HW2 7271   0.632   3.389   2.037
 2061SOL     OW 7272   1.841   2.037   2.825
 2061SOL    HW1 7273   1.880   1.952   2.789
 2061SOL    HW2 7274   1.743   2.039   2.806
 2062SOL     OW 7275   0.263   2.188   2.582
 2062SOL    HW1 7276   0.184   2.239   2.548
 2062SOL    HW2 7277   0.254   2.173   2.680
 2063SOL     OW 7278   1.194   3.474   1.893
 2063SOL    HW1 7279   1.200   3.381   1.930
 2063SOL    HW2 7280   1.135   3.474   1.813
 2064SOL     OW 7281   0.822   2.864   3.234
 2064SOL    HW1 7282   0.862   2.863   3.142
 2064SOL    HW2 7283   0.832   2.956   3.274
 2065SOL     OW 7284   0.916   2.772   2.153
 2065SOL    HW1 7285   0.979   2.810   2.085
 2065SOL    HW2 7286   0.956   2.689   2.192
 2066SOL     OW 7287   1.504   3.469   1.906
 2066SOL    HW1 7288   1.412   3.506   1.913
 2066SOL    HW2 7289   1.542   3.489   1.816
 2067SOL     OW 7290   0.372   3.150   3.352
 2067SOL    HW1 7291   0.359   3.243   3.318
 2067SOL    HW2 7292   0.288   3.098   3.339
 2068SOL     OW 7293   1.614   3.154   3.151
 2068SOL    HW1 7294   1.674   3.157   3.231
 2068SOL    HW2 7295   1.539   3.218   3.164
 2069SOL     OW 7296   1.039   2.960   2.558
 2069SOL    HW1 7297   0.969   2.913   2.612
 2069SOL    HW2 7298   1.098   2.892   2.515
 2070SOL     OW 7299   1.014   2.098   2.833
 2070SOL    HW1 7300   1.006   2.062   2.740
 2070SOL    HW2 7301   1.012   2.022   2.898
 2071SOL     OW 7302   0.590   3.349   2.353
 2071SOL    HW1 7303   0.632   3.291   2.283
 2071SOL    HW2 7304   0.546   3.428   2.309
 2072SOL     OW 7305   1.709   2.247   3.243
 2072SOL    HW1 7306   1.782   2.316   3.247
 2072SOL    HW2 7307   1.737   2.172   3.184
 2073SOL     OW 7308   0.255   3.210   2.152
 2073SOL    HW1 7309   0.159   3.211   2.125
 2073SOL    HW2 7310   0.267   3.263   2.236
 2074SOL     OW 7311   0.105   2.875   3.588
 2074SOL    HW1 7312   0.028   2.842   3.642
 2074SOL    HW2 7313   0.190   2.845   3.630
 2075SOL     OW 7314   0.672   2.065   3.351
 2075SOL    HW1 7315   0.762   2.049   3.311
 2075SOL    HW2 7316   0.680   2.070   3.450
 2076SOL     OW 7317   0.075   2.207   1.895
 2076SOL    HW1 7318  -0.017   2.179   1.866
 2076SOL    HW2 7319   0.106   2.284   1.839
 2077SOL     OW 7320   1.440   2.718   3.260
 2077SOL    HW1 7321   1.383   2.770   3.197
 2077SOL    HW2 7322   1.536   2.730   3.236
 2078SOL     OW 7323   0.072   2.028   2.180
 2078SOL    HW1 7324   0.055   2.111   2.126
 2078SOL    HW2 7325   0.162   1.991   2.158
 2079SOL     OW 7326   1.183   3.197   1.981
 2079SOL    HW1 7327   1.084   3.186   1.983
 2079SOL    HW2 7328   1.217   3.212   2.074
 2080SOL     OW 7329   0.613   2.704   3.293
 2080SOL    HW1 7330   0.669   2.785   3.276
 2080SOL    HW2 7331   0.672   2.624   3.296
 2081SOL     OW 7332   0.716   2.427   3.570
 2081SOL    HW1 7333   0.735   2.492   3.644
 2081SOL    HW2 7334   0.776   2.347   3.579
 2082SOL     OW 7335   1.450   3.082   3.495
 2082SOL    HW1 7336   1.441   3.072   3.594
 2082SOL    HW2 7337   1.546   3.075   3.469
 2083SOL     OW 7338   0.390   3.603   3.422
 2083SOL    HW1 7339   0.299   3.644   3.420
 2083SOL    HW2 7340   0.383   3.509   3.454
 2084SOL     OW 7341   1.225   2.187   2.311
 2084SOL    HW1 7342   1.290   2.113   2.300
 2084SOL    HW2 7343   1.245   2.237   2.395
 2085SOL     OW 7344   0.594   2.607   2.514
 2085SOL    HW1 7345   0.644   2.692   2.495
 2085SOL    HW2 7346   0.506   2.609   2.466
 2086SOL     OW 7347   1.777   2.204   3.504
 2086SOL    HW1 7348   1.760   2.235   3.410
 2086SOL    HW2 7349   1.693   2.167   3.542
 2087SOL     OW 7350   0.859   3.236   1.878
 2087SOL    HW1 7351   0.813   3.251   1.966
 2087SOL    HW2 7352   0.903   3.321   1.848
 2088SOL     OW 7353   0.661   3.652   2.815
 2088SOL    HW1 7354   0.615   3.740   2.802
 2088SOL    HW2 7355   0.760   3.664   2.808
 2089SOL     OW 7356   0.859   2.818   2.723
 2089SOL    HW1 7357   0.913   2.749   2.771
 2089SOL    HW2 7358   0.827   2.887   2.789
 2090SOL     OW 7359   1.083   2.846   1.949
 2090SOL    HW1 7360   1.060   2.899   1.867
 2090SOL    HW2 7361   1.164   2.790   1.930
 2091SOL     OW 7362   1.861   3.431   2.713
 2091SOL    HW1 7363   1.790   3.419   2.643
 2091SOL    HW2 7364   1.862   3.352   2.773
 2092SOL     OW 7365   0.221   3.176   3.706
 2092SOL    HW1 7366   0.156   3.103   3.685
 2092SOL    HW2 7367   0.225   3.190   3.804
 2093SOL     OW 7368   0.079   3.102   2.515
 2093SOL    HW1 7369   0.078   3.055   2.603
 2093SOL    HW2 7370   0.161   3.074   2.464
 2094SOL     OW 7371   0.672   3.253   3.486
 2094SOL    HW1 7372   0.594   3.203   3.524
 2094SOL    HW2 7373   0.669   3.348   3.517
 2095SOL     OW 7374   1.824   2.054   3.089
 2095SOL    HW1 7375   1.820   1.964   3.133
 2095SOL    HW2 7376   1.827   2.043   2.990
 2096SOL     OW 7377   0.428   2.286   2.382
 2096SOL    HW1 7378   0.458   2.214   2.320
 2096SOL    HW2 7379   0.389   2.246   2.465
 2097SOL     OW 7380   1.705   3.349   2.966
 2097SOL    HW1 7381   1.612   3.324   2.939
 2097SOL    HW2 7382   1.731   3.299   3.048
 2098SOL     OW 7383   0.317   2.409   3.142
 2098SOL    HW1 7384   0.355   2.350   3.214
 2098SOL    HW2 7385   0.357   2.383   3.054
 2099SOL     OW 7386   0.812   3.448   2.549
 2099SOL    HW1 7387   0.844   3.458   2.455
 2099SOL    HW2 7388   0.733   3.386   2.551
 2100SOL     OW 7389   1.424   2.076   2.974
 2100SOL    HW1 7390   1.476   2.011   3.029
 2100SOL    HW2 7391   1.375   2.139   3.035
 2101SOL     OW 7392   1.001   1.896   3.016
 2101SOL    HW1 7393   0.938   1.824   2.985
 2101SOL    HW2 7394   1.094   1.860   3.016
 2102SOL     OW 7395   0.770   3.192   2.163
 2102SOL    HW1 7396   0.724   3.105   2.180
 2102SOL    HW2 7397   0.861   3.189   2.204
 2103SOL     OW 7398   0.618   3.429   3.146
 2103SOL    HW1 7399   0.613   3.511   3.203
 2103SOL    HW2 7400   0.707   3.426   3.101
 2104SOL     OW 7401   1.352   1.914   2.030
 2104SOL    HW1 7402   1.387   1.873   1.946
 2104SOL    HW2 7403   1.262   1.876   2.050
 2105SOL     OW 7404   1.300   2.315   2.553
 2105SOL    HW1 7405   1.241   2.395   2.557
 2105SOL    HW2 7406   1.315   2.280   2.646
 2106SOL     OW 7407   1.593   2.083   2.744
 2106SOL    HW1 7408   1.509   2.082   2.798
 2106SOL    HW2 7409   1.595   2.166   2.688
 2107SOL     OW 7410   0.039   2.939   2.162
 2107SOL    HW1 7411   0.138   2.928   2.153
 2107SOL    HW2 7412  -0.001   2.853   2.194
 2108SOL     OW 7413   0.875   3.508   2.199
 2108SOL    HW1 7414   0.798   3.473   2.145
 2108SOL    HW2 7415   0.843   3.579   2.261
 2109SOL     OW 7416   0.230   2.490   3.837
 2109SOL    HW1 7417   0.137   2.488   3.874
 2109SOL    HW2 7418   0.231   2.451   3.745
 2110SOL     OW 7419   0.225   2.137   4.720
 2110SOL    HW1 7420   0.260   2.120   4.812
 2110SOL    HW2 7421   0.137   2.092   4.708
 2111SOL     OW 7422   0.019   2.230   4.371
 2111SOL    HW1 7423  -0.063   2.273   4.410
 2111SOL    HW2 7424  -0.009   2.157   4.308
 2112SOL     OW 7425   0.569   3.137   4.889
 2112SOL    HW1 7426   0.476   3.130   4.852
 2112SOL    HW2 7427   0.580   3.226   4.933
 2113SOL     OW 7428   1.555   3.373   4.427
 2113SOL    HW1 7429   1.498   3.357   4.508
 2113SOL    HW2 7430   1.496   3.383   4.347
 2114SOL     OW 7431   1.135   2.565   4.441
 2114SOL    HW1 7432   1.192   2.643   4.416
 2114SOL    HW2 7433   1.075   2.591   4.517
 2115SOL     OW 7434   1.755   2.469   3.955
 2115SOL    HW1 7435   1.743   2.456   3.856
 2115SOL    HW2 7436   1.725   2.388   4.004
 2116SOL     OW 7437   0.768   3.006   4.747
 2116SOL    HW1 7438   0.690   3.023   4.807
 2116SOL    HW2 7439   0.802   3.093   4.711
 2117SOL     OW 7440   0.850   2.660   5.547
 2117SOL    HW1 7441   0.846   2.736   5.612
 2117SOL    HW2 7442   0.872   2.696   5.456
 2118SOL     OW 7443   0.685   2.874   4.389
 2118SOL    HW1 7444   0.754   2.858   4.459
 2118SOL    HW2 7445   0.612   2.931   4.427
 2119SOL     OW 7446   0.686   3.023   5.527
 2119SOL    HW1 7447   0.746   3.102   5.541
 2119SOL    HW2 7448   0.600   3.054   5.486
 2120SOL     OW 7449   0.335   3.297   4.785
 2120SOL    HW1 7450   0.257   3.266   4.732
 2120SOL    HW2 7451   0.393   3.355   4.728
 2121SOL     OW 7452   1.460   3.367   5.063
 2121SOL    HW1 7453   1.484   3.461   5.089
 2121SOL    HW2 7454   1.444   3.313   5.145
 2122SOL     OW 7455   0.438   2.254   5.223
 2122SOL    HW1 7456   0.520   2.198   5.232
 2122SOL    HW2 7457   0.357   2.196   5.227
 2123SOL     OW 7458   1.603   2.309   4.461
 2123SOL    HW1 7459   1.529   2.355   4.411
 2123SOL    HW2 7460   1.654   2.377   4.514
 2124SOL     OW 7461   0.231   3.575   4.207
 2124SOL    HW1 7462   0.265   3.652   4.261
 2124SOL    HW2 7463   0.275   3.575   4.117
 2125SOL     OW 7464   1.127   3.203   5.414
 2125SOL    HW1 7465   1.174   3.203   5.502
 2125SOL    HW2 7466   1.079   3.116   5.403
 2126SOL     OW 7467   0.230   3.296   4.262
 2126SOL    HW1 7468   0.204   3.392   4.262
 2126SOL    HW2 7469   0.159   3.242   4.307
 2127SOL     OW 7470   0.240   2.953   4.610
 2127SOL    HW1 7471   0.254   2.869   4.662
 2127SOL    HW2 7472   0.185   3.017   4.665
 2128SOL     OW 7473   0.620   3.648   5.163
 2128SOL    HW1 7474   0.528   3.631   5.198
 2128SOL    HW2 7475   0.648   3.740   5.189
 2129SOL     OW 7476   0.606   2.826   3.847
 2129SOL    HW1 7477   0.613   2.910   3.793
 2129SOL    HW2 7478   0.652   2.839   3.935
 2130SOL     OW 7479   1.594   1.976   5.204
 2130SOL    HW1 7480   1.576   2.043   5.132
 2130SOL    HW2 7481   1.591   2.022   5.293
 2131SOL     OW 7482   0.122   2.505   4.287
 2131SOL    HW1 7483   0.077   2.417   4.304
 2131SOL    HW2 7484   0.121   2.559   4.371
 2132SOL     OW 7485   0.027   3.458   3.841
 2132SOL    HW1 7486   0.008   3.362   3.862
 2132SOL    HW2 7487  -0.006   3.516   3.916
 2133SOL     OW 7488   1.689   2.784   4.336
 2133SOL    HW1 7489   1.784   2.755   4.344
 2133SOL    HW2 7490   1.681   2.849   4.261
 2134SOL     OW 7491   1.641   2.970   4.156
 2134SOL    HW1 7492   1.727   2.972   4.104
 2134SOL    HW2 7493   1.655   3.017   4.244
 2135SOL     OW 7494   0.113   2.599   5.321
 2135SOL    HW1 7495   0.201   2.586   5.366
 2135SOL    HW2 7496   0.100   2.696   5.299
 2136SOL     OW 7497   0.613   3.227   4.450
 2136SOL    HW1 7498   0.564   3.140   4.459
 2136SOL    HW2 7499   0.590   3.270   4.363
 2137SOL     OW 7500   1.293   3.090   5.147
 2137SOL    HW1 7501   1.330   3.017   5.089
 2137SOL    HW2 7502   1.345   3.095   5.232
 2138SOL     OW 7503   0.809   1.866   4.226
 2138SOL    HW1 7504   0.849   1.957   4.217
 2138SOL    HW2 7505   0.709   1.874   4.232
 2139SOL     OW 7506   0.197   2.838   4.988
 2139SOL    HW1 7507   0.286   2.793   4.974
 2139SOL    HW2 7508   0.124   2.773   4.969
 2140SOL     OW 7509   1.525   2.861   3.914
 2140SOL    HW1 7510   1.462   2.785   3.927
 2140SOL    HW2 7511   1.573   2.879   4.000
 2141SOL     OW 7512   1.187   3.654   5.340
 2141SOL    HW1 7513   1.211   3.714   5.264
 2141SOL    HW2 7514   1.194   3.559   5.310
 2142SOL     OW 7515   0.317   2.113   5.525
 2142SOL    HW1 7516   0.388   2.184   5.531
 2142SOL    HW2 7517   0.229   2.152   5.553
 2143SOL     OW 7518   1.466   3.279   4.677
 2143SOL    HW1 7519   1.407   3.285   4.757
 2143SOL    HW2 7520   1.451   3.191   4.631
 2144SOL     OW 7521   0.598   2.591   3.994
 2144SOL    HW1 7522   0.622   2.660   3.926
 2144SOL    HW2 7523   0.520   2.624   4.048
 2145SOL     OW 7524   1.281   2.207   4.668
 2145SOL    HW1 7525   1.195   2.157   4.655
 2145SOL    HW2 7526   1.343   2.153   4.724
 2146SOL     OW 7527   0.807   2.467   5.189
 2146SOL    HW1 7528   0.760   2.464   5.278
 2146SOL    HW2 7529   0.756   2.412   5.123
 2147SOL     OW 7530   1.394   2.331   5.398
 2147SOL    HW1 7531   1.374   2.374   5.486
 2147SOL    HW2 7532   1.472   2.269   5.407
 2148SOL     OW 7533   0.973   2.752   5.296
 2148SOL    HW1 7534   1.019   2.668   5.267
 2148SOL    HW2 7535   0.917   2.786   5.221
 2149SOL     OW 7536   0.991   2.272   4.966
 2149SOL    HW1 7537   0.914   2.306   5.020
 2149SOL    HW2 7538   0.957   2.221   4.887
 2150SOL     OW 7539   1.041   2.563   4.153
 2150SOL    HW1 7540   1.067   2.559   4.249
 2150SOL    HW2 7541   0.956   2.512   4.139
 2151SOL     OW 7542   0.076   2.673   4.513
 2151SOL    HW1 7543   0.175   2.661   4.522
 2151SOL    HW2 7544   0.052   2.768   4.534
 2152SOL     OW 7545   0.130   3.683   5.295
 2152SOL    HW1 7546   0.120   3.668   5.394
 2152SOL    HW2 7547   0.044   3.719   5.259
 2153SOL     OW 7548   0.865   2.210   3.919
 2153SOL    HW1 7549   0.924   2.273   3.870
 2153SOL    HW2 7550   0.884   2.116   3.890
 2154SOL     OW 7551   1.719   2.447   5.555
 2154SOL    HW1 7552   1.693   2.536   5.519
 2154SOL    HW2 7553   1.717   2.379   5.482
 2155SOL     OW 7554   1.362   3.006   4.269
 2155SOL    HW1 7555   1.445   2.977   4.221
 2155SOL    HW2 7556   1.313   3.073   4.213
 2156SOL     OW 7557   0.550   2.058   4.609
 2156SOL    HW1 7558   0.545   2.053   4.709
 2156SOL    HW2 7559   0.552   2.154   4.580
 2157SOL     OW 7560   1.008   3.318   4.201
 2157SOL    HW1 7561   0.962   3.390   4.149
 2157SOL    HW2 7562   1.004   3.338   4.299
 2158SOL     OW 7563   0.351   3.663   4.577
 2158SOL    HW1 7564   0.401   3.577   4.583
 2158SOL    HW2 7565   0.416   3.740   4.574
 2159SOL     OW 7566   1.795   2.928   4.597
 2159SOL    HW1 7567   1.733   2.913   4.521
 2159SOL    HW2 7568   1.743   2.939   4.682
 2160SOL     OW 7569   1.227   3.412   5.230
 2160SOL    HW1 7570   1.233   3.335   5.294
 2160SOL    HW2 7571   1.175   3.386   5.150
 2161SOL     OW 7572   0.321   2.805   3.966
 2161SOL    HW1 7573   0.403   2.844   3.924
 2161SOL    HW2 7574   0.294   2.723   3.917
 2162SOL     OW 7575   1.458   2.597   4.452
 2162SOL    HW1 7576   1.453   2.532   4.527
 2162SOL    HW2 7577   1.538   2.656   4.465
 2163SOL     OW 7578   0.461   3.128   5.451
 2163SOL    HW1 7579   0.411   3.129   5.365
 2163SOL    HW2 7580   0.398   3.110   5.527
 2164SOL     OW 7581   1.111   3.638   3.961
 2164SOL    HW1 7582   1.051   3.576   4.011
 2164SOL    HW2 7583   1.142   3.594   3.876
 2165SOL     OW 7584   0.202   2.147   5.222
 2165SOL    HW1 7585   0.122   2.207   5.209
 2165SOL    HW2 7586   0.192   2.098   5.308
 2166SOL     OW 7587   1.632   3.239   3.805
 2166SOL    HW1 7588   1.600   3.333   3.795
 2166SOL    HW2 7589   1.556   3.176   3.793
 2167SOL     OW 7590   0.464   3.605   4.047
 2167SOL    HW1 7591   0.497   3.644   4.133
 2167SOL    HW2 7592   0.540   3.598   3.982
 2168SOL     OW 7593   1.400   1.969   4.150
 2168SOL    HW1 7594   1.376   1.932   4.060
 2168SOL    HW2 7595   1.499   1.985   4.154
 2169SOL     OW 7596   0.249   3.647   4.965
 2169SOL    HW1 7597   0.306   3.582   5.015
 2169SOL    HW2 7598   0.233   3.614   4.872
 2170SOL     OW 7599   0.940   3.560   4.628
 2170SOL    HW1 7600   1.020   3.503   4.649
 2170SOL    HW2 7601   0.891   3.520   4.551
 2171SOL     OW 7602   0.382   2.562   4.204
 2171SOL    HW1 7603   0.427   2.472   4.201
 2171SOL    HW2 7604   0.288   2.551   4.237
 2172SOL     OW 7605   1.547   2.084   5.453
 2172SOL    HW1 7606   1.542   2.121   5.545
 2172SOL    HW2 7607   1.475   2.015   5.441
 2173SOL     OW 7608   0.614   1.984   3.841
 2173SOL    HW1 7609   0.712   1.962   3.848
 2173SOL    HW2 7610   0.583   1.967   3.748
 2174SOL     OW 7611   0.781   2.126   5.473
 2174SOL    HW1 7612   0.848   2.065   5.516
 2174SOL    HW2 7613   0.708   2.145   5.538
 2175SOL     OW 7614   0.888   3.376   4.919
 2175SOL    HW1 7615   0.865   3.351   4.825
 2175SOL    HW2 7616   0.949   3.307   4.958
 2176SOL     OW 7617   1.351   2.452   5.157
 2176SOL    HW1 7618   1.379   2.409   5.242
 2176SOL    HW2 7619   1.376   2.548   5.158
 2177SOL     OW 7620   0.803   3.264   4.648
 2177SOL    HW1 7621   0.893   3.278   4.606
 2177SOL    HW2 7622   0.732   3.266   4.577
 2178SOL     OW 7623   0.922   2.365   4.623
 2178SOL    HW1 7624   0.897   2.356   4.527
 2178SOL    HW2 7625   0.970   2.283   4.654
 2179SOL     OW 7626   0.539   1.926   4.236
 2179SOL    HW1 7627   0.458   1.927   4.294
 2179SOL    HW2 7628   0.542   2.009   4.181
 2180SOL     OW 7629   1.434   3.050   3.765
 2180SOL    HW1 7630   1.466   2.974   3.822
 2180SOL    HW2 7631   1.342   3.077   3.795
 2181SOL     OW 7632   0.297   1.897   3.895
 2181SOL    HW1 7633   0.346   1.981   3.874
 2181SOL    HW2 7634   0.359   1.832   3.940
 2182SOL     OW 7635   0.935   2.098   4.204
 2182SOL    HW1 7636   0.887   2.139   4.126
 2182SOL    HW2 7637   1.034   2.096   4.185
 2183SOL     OW 7638   1.076   2.545   5.188
 2183SOL    HW1 7639   0.996   2.484   5.191
 2183SOL    HW2 7640   1.157   2.492   5.164
 2184SOL     OW 7641   1.227   3.432   4.517
 2184SOL    HW1 7642   1.248   3.506   4.452
 2184SOL    HW2 7643   1.295   3.432   4.590
 2185SOL     OW 7644   0.459   3.014   4.465
 2185SOL    HW1 7645   0.388   2.987   4.530
 2185SOL    HW2 7646   0.433   2.986   4.372
 2186SOL     OW 7647   1.271   3.659   4.315
 2186SOL    HW1 7648   1.315   3.723   4.251
 2186SOL    HW2 7649   1.221   3.711   4.385
 2187SOL     OW 7650   1.032   2.411   3.740
 2187SOL    HW1 7651   0.991   2.493   3.701
 2187SOL    HW2 7652   1.096   2.437   3.813
 2188SOL     OW 7653   0.078   2.418   5.110
 2188SOL    HW1 7654   0.170   2.417   5.069
 2188SOL    HW2 7655   0.072   2.492   5.177
 2189SOL     OW 7656   0.561   2.084   4.871
 2189SOL    HW1 7657   0.599   2.000   4.908
 2189SOL    HW2 7658   0.473   2.103   4.915
 2190SOL     OW 7659   0.866   2.316   4.366
 2190SOL    HW1 7660   0.834   2.388   4.304
 2190SOL    HW2 7661   0.890   2.235   4.313
 2191SOL     OW 7662   1.017   1.901   4.477
 2191SOL    HW1 7663   0.945   1.906   4.408
 2191SOL    HW2 7664   0.993   1.832   4.546
 2192SOL     OW 7665   1.429   3.035   4.591
 2192SOL    HW1 7666   1.374   2.951   4.584
 2192SOL    HW2 7667   1.455   3.064   4.499
 2193SOL     OW 7668   1.466   2.452   4.716
 2193SOL    HW1 7669   1.436   2.357   4.723
 2193SOL    HW2 7670   1.539   2.468   4.782
 2194SOL     OW 7671   1.857   2.695   4.101
 2194SOL    HW1 7672   1.899   2.631   4.165
 2194SOL    HW2 7673   1.819   2.644   4.023
 2195SOL     OW 7674   0.488   3.247   3.898
 2195SOL    HW1 7675   0.401   3.232   3.945
 2195SOL    HW2 7676   0.471   3.273   3.803
 2196SOL     OW 7677   1.664   3.142   4.381
 2196SOL    HW1 7678   1.763   3.150   4.395
 2196SOL    HW2 7679   1.619   3.226   4.412
 2197SOL     OW 7680   1.390   2.437   3.802
 2197SOL    HW1 7681   1.336   2.416   3.883
 2197SOL    HW2 7682   1.481   2.396   3.811
 2198SOL     OW 7683   0.527   2.118   4.052
 2198SOL    HW1 7684   0.554   2.059   3.977
 2198SOL    HW2 7685   0.527   2.213   4.021
 2199SOL     OW 7686   1.754   3.085   5.312
 2199SOL    HW1 7687   1.845   3.046   5.299
 2199SOL    HW2 7688   1.762   3.181   5.336
 2200SOL     OW 7689   1.064   3.209   5.064
 2200SOL    HW1 7690   0.984   3.186   5.119
 2200SOL    HW2 7691   1.147   3.183   5.113
 2201SOL     OW 7692   1.592   3.491   5.349
 2201SOL    HW1 7693   1.619   3.525   5.259
 2201SOL    HW2 7694   1.671   3.453   5.395
 2202SOL     OW 7695   1.111   3.057   4.824
 2202SOL    HW1 7696   1.071   3.101   4.905
 2202SOL    HW2 7697   1.070   3.094   4.741
 2203SOL     OW 7698   1.638   2.961   4.803
 2203SOL    HW1 7699   1.643   3.042   4.862
 2203SOL    HW2 7700   1.552   2.963   4.752
 2204SOL     OW 7701   0.915   1.951   5.126
 2204SOL    HW1 7702   0.940   1.931   5.031
 2204SOL    HW2 7703   0.987   2.007   5.168
 2205SOL     OW 7704   0.980   2.978   5.443
 2205SOL    HW1 7705   0.881   2.984   5.453
 2205SOL    HW2 7706   1.003   2.898   5.387
 2206SOL     OW 7707   0.705   2.912   4.092
 2206SOL    HW1 7708   0.691   2.919   4.191
 2206SOL    HW2 7709   0.789   2.861   4.074
 2207SOL     OW 7710   0.410   2.675   4.975
 2207SOL    HW1 7711   0.496   2.687   5.025
 2207SOL    HW2 7712   0.368   2.588   5.002
 2208SOL     OW 7713   1.274   2.248   4.986
 2208SOL    HW1 7714   1.295   2.322   5.050
 2208SOL    HW2 7715   1.185   2.265   4.943
 2209SOL     OW 7716   0.064   3.426   5.055
 2209SOL    HW1 7717   0.018   3.508   5.021
 2209SOL    HW2 7718   0.162   3.445   5.064
 2210SOL     OW 7719   0.367   2.962   4.225
 2210SOL    HW1 7720   0.360   3.045   4.169
 2210SOL    HW2 7721   0.371   2.882   4.165
 2211SOL     OW 7722   0.566   2.399   4.589
 2211SOL    HW1 7723   0.578   2.465   4.515
 2211SOL    HW2 7724   0.612   2.433   4.672
 2212SOL     OW 7725   1.252   3.210   4.112
 2212SOL    HW1 7726   1.302   3.287   4.152
 2212SOL    HW2 7727   1.157   3.212   4.144
 2213SOL     OW 7728   1.272   3.307   4.866
 2213SOL    HW1 7729   1.319   3.320   4.953
 2213SOL    HW2 7730   1.206   3.233   4.875
 2214SOL     OW 7731   1.582   2.501   4.196
 2214SOL    HW1 7732   1.551   2.562   4.269
 2214SOL    HW2 7733   1.632   2.553   4.127
 2215SOL     OW 7734   0.354   3.372   5.053
 2215SOL    HW1 7735   0.333   3.328   4.966
 2215SOL    HW2 7736   0.451   3.398   5.056
 2216SOL     OW 7737   0.402   2.613   5.322
 2216SOL    HW1 7738   0.470   2.668   5.275
 2216SOL    HW2 7739   0.442   2.525   5.349
 2217SOL     OW 7740   1.587   2.641   5.394
 2217SOL    HW1 7741   1.495   2.679   5.389
 2217SOL    HW2 7742   1.647   2.688   5.329
 2218SOL     OW 7743   1.013   1.967   5.494
 2218SOL    HW1 7744   1.019   2.052   5.442
 2218SOL    HW2 7745   1.045   1.891   5.437
 2219SOL     OW 7746   0.504   1.912   5.464
 2219SOL    HW1 7747   0.462   1.855   5.394
 2219SOL    HW2 7748   0.438   1.981   5.496
 2220SOL     OW 7749   0.573   2.732   4.753
 2220SOL    HW1 7750   0.617   2.821   4.744
 2220SOL    HW2 7751   0.510   2.732   4.830
 2221SOL     OW 7752   1.360   2.724   4.769
 2221SOL    HW1 7753   1.285   2.724   4.703
 2221SOL    HW2 7754   1.397   2.632   4.778
 2222SOL     OW 7755   1.209   2.387   3.999
 2222SOL    HW1 7756   1.222   2.303   4.053
 2222SOL    HW2 7757   1.180   2.461   4.059
 2223SOL     OW 7758   0.307   2.075   4.955
 2223SOL    HW1 7759   0.284   2.112   5.045
 2223SOL    HW2 7760   0.277   1.980   4.949
 2224SOL     OW 7761   0.037   3.172   5.006
 2224SOL    HW1 7762   0.090   3.123   5.074
 2224SOL    HW2 7763   0.059   3.270   5.011
 2225SOL     OW 7764   0.732   2.496   4.788
 2225SOL    HW1 7765   0.791   2.470   4.712
 2225SOL    HW2 7766   0.704   2.592   4.777
 2226SOL     OW 7767   1.728   2.797   5.578
 2226SOL    HW1 7768   1.682   2.790   5.489
 2226SOL    HW2 7769   1.666   2.841   5.644
 2227SOL     OW 7770   0.307   1.925   4.342
 2227SOL    HW1 7771   0.296   2.019   4.375
 2227SOL    HW2 7772   0.302   1.862   4.419
 2228SOL     OW 7773   1.622   2.229   4.098
 2228SOL    HW1 7774   1.624   2.153   4.162
 2228SOL    HW2 7775   1.574   2.306   4.138
 2229SOL     OW 7776   1.023   2.628   4.690
 2229SOL    HW1 7777   1.038   2.649   4.786
 2229SOL    HW2 7778   0.993   2.533   4.681
 2230SOL     OW 7779   0.980   3.435   5.424
 2230SOL    HW1 7780   0.960   3.479   5.336
 2230SOL    HW2 7781   1.019   3.344   5.408
 2231SOL     OW 7782   1.859   3.380   5.329
 2231SOL    HW1 7783   1.873   3.407   5.234
 2231SOL    HW2 7784   1.942   3.402   5.382
 2232SOL     OW 7785   0.350   2.760   5.528
 2232SOL    HW1 7786   0.426   2.804   5.576
 2232SOL    HW2 7787   0.385   2.713   5.446
 2233SOL     OW 7788   1.540   2.136   3.849
 2233SOL    HW1 7789   1.479   2.061   3.872
 2233SOL    HW2 7790   1.562   2.188   3.932
 2234SOL     OW 7791   1.303   2.700   3.766
 2234SOL    HW1 7792   1.337   2.607   3.781
 2234SOL    HW2 7793   1.321   2.727   3.671
 2235SOL     OW 7794   1.068   3.195   4.573
 2235SOL    HW1 7795   1.075   3.111   4.518
 2235SOL    HW2 7796   1.130   3.264   4.537
 2236SOL     OW 7797   0.319   2.672   4.673
 2236SOL    HW1 7798   0.412   2.708   4.678
 2236SOL    HW2 7799   0.313   2.587   4.725
 2237SOL     OW 7800   0.339   2.371   4.730
 2237SOL    HW1 7801   0.287   2.288   4.713
 2237SOL    HW2 7802   0.416   2.376   4.666
 2238SOL     OW 7803   1.138   2.242   5.402
 2238SOL    HW1 7804   1.093   2.305   5.466
 2238SOL    HW2 7805   1.231   2.273   5.385
 2239SOL     OW 7806   1.160   2.069   5.201
 2239SOL    HW1 7807   1.160   2.133   5.278
 2239SOL    HW2 7808   1.188   2.117   5.118
 2240SOL     OW 7809   0.008   3.188   3.924
 2240SOL    HW1 7810  -0.085   3.209   3.893
 2240SOL    HW2 7811   0.018   3.089   3.937
 2241SOL     OW 7812   0.088   3.663   4.651
 2241SOL    HW1 7813   0.046   3.577   4.624
 2241SOL    HW2 7814   0.182   3.666   4.617
 2242SOL     OW 7815   0.504   3.430   4.634
 2242SOL    HW1 7816   0.570   3.504   4.643
 2242SOL    HW2 7817   0.548   3.351   4.592
 2243SOL     OW 7818   1.002   2.658   4.962
 2243SOL    HW1 7819   1.043   2.626   5.048
 2243SOL    HW2 7820   0.906   2.631   4.959
 2244SOL     OW 7821   0.040   2.406   4.838
 2244SOL    HW1 7822   0.125   2.373   4.797
 2244SOL    HW2 7823   0.053   2.421   4.936
 2245SOL     OW 7824   0.189   2.382   5.446
 2245SOL    HW1 7825   0.248   2.342   5.376
 2245SOL    HW2 7826   0.131   2.453   5.405
 2246SOL     OW 7827   1.369   2.812   5.384
 2246SOL    HW1 7828   1.408   2.901   5.404
 2246SOL    HW2 7829   1.379   2.792   5.287
 2247SOL     OW 7830   0.815   2.434   4.049
 2247SOL    HW1 7831   0.822   2.345   4.003
 2247SOL    HW2 7832   0.721   2.468   4.041
 2248SOL     OW 7833   1.657   2.466   4.930
 2248SOL    HW1 7834   1.619   2.397   4.992
 2248SOL    HW2 7835   1.739   2.430   4.886
 2249SOL     OW 7836   0.252   3.426   5.468
 2249SOL    HW1 7837   0.222   3.483   5.544
 2249SOL    HW2 7838   0.245   3.329   5.494
 2250SOL     OW 7839   0.671   2.326   4.993
 2250SOL    HW1 7840   0.637   2.237   4.963
 2250SOL    HW2 7841   0.697   2.380   4.913
 2251SOL     OW 7842   0.930   3.540   5.189
 2251SOL    HW1 7843   0.906   3.522   5.094
 2251SOL    HW2 7844   0.960   3.634   5.199
 2252SOL     OW 7845   0.473   2.362   3.915
 2252SOL    HW1 7846   0.534   2.442   3.919
 2252SOL    HW2 7847   0.378   2.393   3.922
 2253SOL     OW 7848   0.159   2.999   5.190
 2253SOL    HW1 7849   0.181   2.938   5.266
 2253SOL    HW2 7850   0.169   2.950   5.104
 2254SOL     OW 7851   1.347   2.921   4.958
 2254SOL    HW1 7852   1.371   2.858   4.884
 2254SOL    HW2 7853   1.257   2.961   4.940
 2255SOL     OW 7854   1.302   2.717   4.033
 2255SOL    HW1 7855   1.216   2.686   4.075
 2255SOL    HW2 7856   1.298   2.703   3.934
 2256SOL     OW 7857   1.759   3.609   4.878
 2256SOL    HW1 7858   1.820   3.639   4.805
 2256SOL    HW2 7859   1.721   3.520   4.856
 2257SOL     OW 7860   1.252   3.593   4.852
 2257SOL    HW1 7861   1.336   3.598   4.798
 2257SOL    HW2 7862   1.229   3.497   4.870
 2258SOL     OW 7863   0.083   3.120   4.746
 2258SOL    HW1 7864   0.078   3.119   4.846
 2258SOL    HW2 7865   0.000   3.079   4.708
 2259SOL     OW 7866   0.688   3.524   5.440
 2259SOL    HW1 7867   0.632   3.605   5.449
 2259SOL    HW2 7868   0.740   3.528   5.354
 2260SOL     OW 7869   1.726   1.997   4.247
 2260SOL    HW1 7870   1.799   1.980   4.180
 2260SOL    HW2 7871   1.695   1.910   4.285
 2261SOL     OW 7872   1.388   3.435   4.201
 2261SOL    HW1 7873   1.455   3.447   4.127
 2261SOL    HW2 7874   1.348   3.524   4.224
 2262SOL     OW 7875   0.130   3.656   5.575
 2262SOL    HW1 7876   0.089   3.582   5.628
 2262SOL    HW2 7877   0.194   3.707   5.633
 2263SOL     OW 7878   1.280   2.789   4.396
 2263SOL    HW1 7879   1.340   2.708   4.398
 2263SOL    HW2 7880   1.320   2.858   4.336
 2264SOL     OW 7881   0.830   3.135   5.146
 2264SOL    HW1 7882   0.825   3.168   5.241
 2264SOL    HW2 7883   0.744   3.154   5.100
 2265SOL     OW 7884   0.672   3.478   3.878
 2265SOL    HW1 7885   0.681   3.488   3.779
 2265SOL    HW2 7886   0.632   3.389   3.899
 2266SOL     OW 7887   1.650   3.582   5.118
 2266SOL    HW1 7888   1.703   3.592   5.034
 2266SOL    HW2 7889   1.623   3.672   5.152
 2267SOL     OW 7890   1.841   2.037   4.687
 2267SOL    HW1 7891   1.880   1.952   4.651
 2267SOL    HW2 7892   1.743   2.039   4.668
 2268SOL     OW 7893   0.263   2.188   4.444
 2268SOL    HW1 7894   0.184   2.239   4.410
 2268SOL    HW2 7895   0.254   2.173   4.542
 2269SOL     OW 7896   1.194   3.474   3.755
 2269SOL    HW1 7897   1.200   3.381   3.792
 2269SOL    HW2 7898   1.135   3.474   3.675
 2270SOL     OW 7899   0.822   2.864   5.096
 2270SOL    HW1 7900   0.862   2.863   5.004
 2270SOL    HW2 7901   0.832   2.956   5.136
 2271SOL     OW 7902   0.916   2.772   4.015
 2271SOL    HW1 7903   0.979   2.810   3.947
 2271SOL    HW2 7904   0.956   2.689   4.054
 2272SOL     OW 7905   1.504   3.469   3.768
 2272SOL    HW1 7906   1.412   3.506   3.775
 2272SOL    HW2 7907   1.542   3.489   3.678
 2273SOL     OW 7908   0.372   3.150   5.214
 2273SOL    HW1 7909   0.359   3.243   5.180
 2273SOL    HW2 7910   0.288   3.098   5.201
 2274SOL     OW 7911   1.614   3.154   5.013
 2274SOL    HW1 7912   1.674   3.157   5.093
 2274SOL    HW2 7913   1.539   3.218   5.026
 2275SOL     OW 7914   1.039   2.960   4.420
 2275SOL    HW1 7915   0.969   2.913   4.474
 2275SOL    HW2 7916   1.098   2.892   4.377
 2276SOL     OW 7917   1.014   2.098   4.695
 2276SOL    HW1 7918   1.006   2.062   4.602
 2276SOL    HW2 7919   1.012   2.022   4.760
 2277SOL     OW 7920   0.590   3.349   4.215
 2277SOL    HW1 7921   0.632   3.291   4.145
 2277SOL    HW2 7922   0.546   3.428   4.171
 2278SOL     OW 7923   1.709   2.247   5.105
 2278SOL    HW1 7924   1.782   2.316   5.109
 2278SOL    HW2 7925   1.737   2.172   5.046
 2279SOL     OW 7926   0.255   3.210   4.014
 2279SOL    HW1 7927   0.159   3.211   3.987
 2279SOL    HW2 7928   0.267   3.263   4.098
 2280SOL     OW 7929   0.105   2.875   5.450
 2280SOL    HW1 7930   0.028   2.842   5.504
 2280SOL    HW2 7931   0.190   2.845   5.492
 2281SOL     OW 7932   0.672   2.065   5.213
 2281SOL    HW1 7933   0.762   2.049   5.173
 2281SOL    HW2 7934   0.680   2.070   5.312
 2282SOL     OW 7935   0.075   2.207   3.757
 2282SOL    HW1 7936  -0.017   2.179   3.728
 2282SOL    HW2 7937   0.106   2.284   3.701
 2283SOL     OW 7938   1.440   2.718   5.122
 2283SOL    HW1 7939   1.383   2.770   5.059
 2283SOL    HW2 7940   1.536   2.730   5.098
 2284SOL     OW 7941   0.072   2.028   4.042
 2284SOL    HW1 7942   0.055   2.111   3.988
 2284SOL    HW2 7943   0.162   1.991   4.020
 2285SOL     OW 7944   1.183   3.197   3.843
 2285SOL    HW1 7945   1.084   3.186   3.845
 2285SOL    HW2 7946   1.217   3.212   3.936
 2286SOL     OW 7947   0.613   2.704   5.155
 2286SOL    HW1 7948   0.669   2.785   5.138
 2286SOL    HW2 7949   0.672   2.624   5.158
 2287SOL     OW 7950   1.493   3.629   4.683
 2287SOL    HW1 7951   1.526   3.693   4.614
 2287SOL    HW2 7952   1.559   3.623   4.758
 2288SOL     OW 7953   0.716   2.427   5.432
 2288SOL    HW1 7954   0.735   2.492   5.506
 2288SOL    HW2 7955   0.776   2.347   5.441
 2289SOL     OW 7956   1.450   3.082   5.357
 2289SOL    HW1 7957   1.441   3.072   5.456
 2289SOL    HW2 7958   1.546   3.075   5.331
 2290SOL     OW 7959   0.390   3.603   5.284
 2290SOL    HW1 7960   0.299   3.644   5.282
 2290SOL    HW2 7961   0.383   3.509   5.316
 2291SOL     OW 7962   1.674   2.745   4.978
 2291SOL    HW1 7963   1.647   2.656   4.941
 2291SOL    HW2 7964   1.675   2.813   4.905
 2292SOL     OW 7965   1.225   2.187   4.173
 2292SOL    HW1 7966   1.290   2.113   4.162
 2292SOL    HW2 7967   1.245   2.237   4.257
 2293SOL     OW 7968   0.594   2.607   4.376
 2293SOL    HW1 7969   0.644   2.692   4.357
 2293SOL    HW2 7970   0.506   2.609   4.328
 2294SOL     OW 7971   1.777   2.204   5.366
 2294SOL    HW1 7972   1.760   2.235   5.272
 2294SOL    HW2 7973   1.693   2.167   5.404
 2295SOL     OW 7974   1.730   2.796   5.241
 2295SOL    HW1 7975   1.768   2.887   5.256
 2295SOL    HW2 7976   1.722   2.779   5.142
 2296SOL     OW 7977   0.859   3.236   3.740
 2296SOL    HW1 7978   0.813   3.251   3.828
 2296SOL    HW2 7979   0.903   3.321   3.710
 2297SOL     OW 7980   0.661   3.652   4.677
 2297SOL    HW1 7981   0.615   3.740   4.664
 2297SOL    HW2 7982   0.760   3.664   4.670
 2298SOL     OW 7983   1.083   2.846   3.811
 2298SOL    HW1 7984   1.060   2.899   3.729
 2298SOL    HW2 7985   1.164   2.790   3.792
 2299SOL     OW 7986   1.861   3.431   4.575
 2299SOL    HW1 7987   1.790   3.419   4.505
 2299SOL    HW2 7988   1.862   3.352   4.635
 2300SOL     OW 7989   0.221   3.176   5.568
 2300SOL    HW1 7990   0.156   3.103   5.547
 2300SOL    HW2 7991   0.225   3.190   5.666
 2301SOL     OW 7992   0.079   3.102   4.377
 2301SOL    HW1 7993   0.078   3.055   4.465
 2301SOL    HW2 7994   0.161   3.074   4.326
 2302SOL     OW 7995   0.672   3.253   5.348
 2302SOL    HW1 7996   0.594   3.203   5.386
 2302SOL    HW2 7997   0.669   3.348   5.379
 2303SOL     OW 7998   1.824   2.054   4.951
 2303SOL    HW1 7999   1.820   1.964   4.995
 2303SOL    HW2 8000   1.827   2.043   4.852
 2304SOL     OW 8001   0.428   2.286   4.244
 2304SOL    HW1 8002   0.458   2.214   4.182
 2304SOL    HW2 8003   0.389   2.246   4.327
 2305SOL     OW 8004   1.705   3.349   4.828
 2305SOL    HW1 8005   1.612   3.324   4.801
 2305SOL    HW2 8006   1.731   3.299   4.910
 2306SOL     OW 8007   0.317   2.409   5.004
 2306SOL    HW1 8008   0.355   2.350   5.076
 2306SOL    HW2 8009   0.357   2.383   4.916
 2307SOL     OW 8010   0.812   3.448   4.411
 2307SOL    HW1 8011   0.844   3.458   4.317
 2307SOL    HW2 8012   0.733   3.386   4.413
 2308SOL     OW 8013   1.424   2.076   4.836
 2308SOL    HW1 8014   1.476   2.011   4.891
 2308SOL    HW2 8015   1.375   2.139   4.897
 2309SOL     OW 8016   1.001   1.896   4.878
 2309SOL    HW1 8017   0.938   1.824   4.847
 2309SOL    HW2 8018   1.094   1.860   4.878
 2310SOL     OW 8019   0.770   3.192   4.025
 2310SOL    HW1 8020   0.724   3.105   4.042
 2310SOL    HW2 8021   0.861   3.189   4.066
 2311SOL     OW 8022   0.618   3.429   5.008
 2311SOL    HW1 8023   0.613   3.511   5.065
 2311SOL    HW2 8024   0.707   3.426   4.963
 2312SOL     OW 8025   1.352   1.914   3.892
 2312SOL    HW1 8026   1.387   1.873   3.808
 2312SOL    HW2 8027   1.262   1.876   3.912
 2313SOL     OW 8028   1.300   2.315   4.415
 2313SOL    HW1 8029   1.241   2.395   4.419
 2313SOL    HW2 8030   1.315   2.280   4.508
 2314SOL     OW 8031   1.593   2.083   4.606
 2314SOL    HW1 8032   1.509   2.082   4.660
 2314SOL    HW2 8033   1.595   2.166   4.550
 2315SOL     OW 8034   0.039   2.939   4.024
 2315SOL    HW1 8035   0.138   2.928   4.015
 2315SOL    HW2 8036  -0.001   2.853   4.056
 2316SOL     OW 8037   0.875   3.508   4.061
 2316SOL    HW1 8038   0.798   3.473   4.007
 2316SOL    HW2 8039   0.843   3.579   4.123
 2317SOL     OW 8040   0.230   2.490   5.699
 2317SOL    HW1 8041   0.137   2.488   5.736
 2317SOL    HW2 8042   0.231   2.451   5.607
 2318SOL     OW 8043   0.225   2.137   6.582
 2318SOL    HW1 8044   0.260   2.120   6.674
 2318SOL    HW2 8045   0.137   2.092   6.570
 2319SOL     OW 8046   0.019   2.230   6.233
 2319SOL    HW1 8047  -0.063   2.273   6.272
 2319SOL    HW2 8048  -0.009   2.157   6.170
 2320SOL     OW 8049   0.569   3.137   6.751
 2320SOL    HW1 8050   0.476   3.130   6.714
 2320SOL    HW2 8051   0.580   3.226   6.795
 2321SOL     OW 8052   1.555   3.373   6.289
 2321SOL    HW1 8053   1.498   3.357   6.370
 2321SOL    HW2 8054   1.496   3.383   6.209
 2322SOL     OW 8055   1.135   2.565   6.303
 2322SOL    HW1 8056   1.192   2.643   6.278
 2322SOL    HW2 8057   1.075   2.591   6.379
 2323SOL     OW 8058   1.755   2.469   5.817
 2323SOL    HW1 8059   1.743   2.456   5.718
 2323SOL    HW2 8060   1.725   2.388   5.866
 2324SOL     OW 8061   0.768   3.006   6.609
 2324SOL    HW1 8062   0.690   3.023   6.669
 2324SOL    HW2 8063   0.802   3.093   6.573
 2325SOL     OW 8064   0.850   2.660   7.409
 2325SOL    HW1 8065   0.846   2.736   7.474
 2325SOL    HW2 8066   0.872   2.696   7.318
 2326SOL     OW 8067   0.685   2.874   6.251
 2326SOL    HW1 8068   0.754   2.858   6.321
 2326SOL    HW2 8069   0.612   2.931   6.289
 2327SOL     OW 8070   0.335   3.297   6.647
 2327SOL    HW1 8071   0.257   3.266   6.594
 2327SOL    HW2 8072   0.393   3.355   6.590
 2328SOL     OW 8073   1.460   3.367   6.925
 2328SOL    HW1 8074   1.484   3.461   6.951
 2328SOL    HW2 8075   1.444   3.313   7.007
 2329SOL     OW 8076   0.438   2.254   7.085
 2329SOL    HW1 8077   0.520   2.198   7.094
 2329SOL    HW2 8078   0.357   2.196   7.089
 2330SOL     OW 8079   1.603   2.309   6.323
 2330SOL    HW1 8080   1.529   2.355   6.273
 2330SOL    HW2 8081   1.654   2.377   6.376
 2331SOL     OW 8082   0.230   3.296   6.124
 2331SOL    HW1 8083   0.204   3.392   6.124
 2331SOL    HW2 8084   0.159   3.242   6.169
 2332SOL     OW 8085   0.240   2.953   6.472
 2332SOL    HW1 8086   0.254   2.869   6.524
 2332SOL    HW2 8087   0.185   3.017   6.527
 2333SOL     OW 8088   0.620   3.648   7.025
 2333SOL    HW1 8089   0.528   3.631   7.060
 2333SOL    HW2 8090   0.648   3.740   7.051
 2334SOL     OW 8091   0.606   2.826   5.709
 2334SOL    HW1 8092   0.613   2.910   5.655
 2334SOL    HW2 8093   0.652   2.839   5.797
 2335SOL     OW 8094   1.594   1.976   7.066
 2335SOL    HW1 8095   1.576   2.043   6.994
 2335SOL    HW2 8096   1.591   2.022   7.155
 2336SOL     OW 8097   0.122   2.505   6.149
 2336SOL    HW1 8098   0.077   2.417   6.166
 2336SOL    HW2 8099   0.121   2.559   6.233
 2337SOL     OW 8100   1.842   3.629   5.945
 2337SOL    HW1 8101   1.896   3.600   6.025
 2337SOL    HW2 8102   1.872   3.719   5.916
 2338SOL     OW 8103   0.027   3.458   5.703
 2338SOL    HW1 8104   0.008   3.362   5.724
 2338SOL    HW2 8105  -0.006   3.516   5.778
 2339SOL     OW 8106   1.689   2.784   6.198
 2339SOL    HW1 8107   1.784   2.755   6.206
 2339SOL    HW2 8108   1.681   2.849   6.123
 2340SOL     OW 8109   1.641   2.970   6.018
 2340SOL    HW1 8110   1.727   2.972   5.966
 2340SOL    HW2 8111   1.655   3.017   6.106
 2341SOL     OW 8112   0.113   2.599   7.183
 2341SOL    HW1 8113   0.201   2.586   7.228
 2341SOL    HW2 8114   0.100   2.696   7.161
 2342SOL     OW 8115   0.613   3.227   6.312
 2342SOL    HW1 8116   0.564   3.140   6.321
 2342SOL    HW2 8117   0.590   3.270   6.225
 2343SOL     OW 8118   1.293   3.090   7.009
 2343SOL    HW1 8119   1.330   3.017   6.951
 2343SOL    HW2 8120   1.345   3.095   7.094
 2344SOL     OW 8121   0.809   1.866   6.088
 2344SOL    HW1 8122   0.849   1.957   6.079
 2344SOL    HW2 8123   0.709   1.874   6.094
 2345SOL     OW 8124   0.197   2.838   6.850
 2345SOL    HW1 8125   0.286   2.793   6.836
 2345SOL    HW2 8126   0.124   2.773   6.831
 2346SOL     OW 8127   1.525   2.861   5.776
 2346SOL    HW1 8128   1.462   2.785   5.789
 2346SOL    HW2 8129   1.573   2.879   5.862
 2347SOL     OW 8130   1.187   3.654   7.202
 2347SOL    HW1 8131   1.211   3.714   7.126
 2347SOL    HW2 8132   1.194   3.559   7.172
 2348SOL     OW 8133   0.317   2.113   7.387
 2348SOL    HW1 8134   0.388   2.184   7.393
 2348SOL    HW2 8135   0.229   2.152   7.415
 2349SOL     OW 8136   1.466   3.279   6.539
 2349SOL    HW1 8137   1.407   3.285   6.619
 2349SOL    HW2 8138   1.451   3.191   6.493
 2350SOL     OW 8139   1.667   3.576   6.158
 2350SOL    HW1 8140   1.626   3.553   6.070
 2350SOL    HW2 8141   1.649   3.502   6.223
 2351SOL     OW 8142   0.598   2.591   5.856
 2351SOL    HW1 8143   0.622   2.660   5.788
 2351SOL    HW2 8144   0.520   2.624   5.910
 2352SOL     OW 8145   1.281   2.207   6.530
 2352SOL    HW1 8146   1.195   2.157   6.517
 2352SOL    HW2 8147   1.343   2.153   6.586
 2353SOL     OW 8148   1.576   3.524   5.893
 2353SOL    HW1 8149   1.665   3.570   5.896
 2353SOL    HW2 8150   1.555   3.500   5.798
 2354SOL     OW 8151   0.807   2.467   7.051
 2354SOL    HW1 8152   0.760   2.464   7.140
 2354SOL    HW2 8153   0.756   2.412   6.985
 2355SOL     OW 8154   0.973   2.752   7.158
 2355SOL    HW1 8155   1.019   2.668   7.129
 2355SOL    HW2 8156   0.917   2.786   7.083
 2356SOL     OW 8157   0.991   2.272   6.828
 2356SOL    HW1 8158   0.914   2.306   6.882
 2356SOL    HW2 8159   0.957   2.221   6.749
 2357SOL     OW 8160   1.041   2.563   6.015
 2357SOL    HW1 8161   1.067   2.559   6.111
 2357SOL    HW2 8162   0.956   2.512   6.001
 2358SOL     OW 8163   0.076   2.673   6.375
 2358SOL    HW1 8164   0.175   2.661   6.384
 2358SOL    HW2 8165   0.052   2.768   6.396
 2359SOL     OW 8166   0.130   3.683   7.157
 2359SOL    HW1 8167   0.120   3.668   7.256
 2359SOL    HW2 8168   0.044   3.719   7.121
 2360SOL     OW 8169   0.865   2.210   5.781
 2360SOL    HW1 8170   0.924   2.273   5.732
 2360SOL    HW2 8171   0.884   2.116   5.752
 2361SOL     OW 8172   1.362   3.006   6.131
 2361SOL    HW1 8173   1.445   2.977   6.083
 2361SOL    HW2 8174   1.313   3.073   6.075
 2362SOL     OW 8175   0.550   2.058   6.471
 2362SOL    HW1 8176   0.545   2.053   6.571
 2362SOL    HW2 8177   0.552   2.154   6.442
 2363SOL     OW 8178   1.008   3.318   6.063
 2363SOL    HW1 8179   0.962   3.390   6.011
 2363SOL    HW2 8180   1.004   3.338   6.161
 2364SOL     OW 8181   0.351   3.663   6.439
 2364SOL    HW1 8182   0.401   3.577   6.445
 2364SOL    HW2 8183   0.416   3.740   6.436
 2365SOL     OW 8184   1.795   2.928   6.459
 2365SOL    HW1 8185   1.733   2.913   6.383
 2365SOL    HW2 8186   1.743   2.939   6.544
 2366SOL     OW 8187   1.227   3.412   7.092
 2366SOL    HW1 8188   1.233   3.335   7.156
 2366SOL    HW2 8189   1.175   3.386   7.012
 2367SOL     OW 8190   0.321   2.805   5.828
 2367SOL    HW1 8191   0.403   2.844   5.786
 2367SOL    HW2 8192   0.294   2.723   5.779
 2368SOL     OW 8193   1.458   2.597   6.314
 2368SOL    HW1 8194   1.453   2.532   6.389
 2368SOL    HW2 8195   1.538   2.656   6.327
 2369SOL     OW 8196   0.461   3.128   7.313
 2369SOL    HW1 8197   0.411   3.129   7.227
 2369SOL    HW2 8198   0.398   3.110   7.389
 2370SOL     OW 8199   1.111   3.638   5.823
 2370SOL    HW1 8200   1.051   3.576   5.873
 2370SOL    HW2 8201   1.142   3.594   5.738
 2371SOL     OW 8202   0.202   2.147   7.084
 2371SOL    HW1 8203   0.122   2.207   7.071
 2371SOL    HW2 8204   0.192   2.098   7.170
 2372SOL     OW 8205   1.632   3.239   5.667
 2372SOL    HW1 8206   1.600   3.333   5.657
 2372SOL    HW2 8207   1.556   3.176   5.655
 2373SOL     OW 8208   0.464   3.605   5.909
 2373SOL    HW1 8209   0.497   3.644   5.995
 2373SOL    HW2 8210   0.540   3.598   5.844
 2374SOL     OW 8211   1.400   1.969   6.012
 2374SOL    HW1 8212   1.376   1.932   5.922
 2374SOL    HW2 8213   1.499   1.985   6.016
 2375SOL     OW 8214   0.249   3.647   6.827
 2375SOL    HW1 8215   0.306   3.582   6.877
 2375SOL    HW2 8216   0.233   3.614   6.734
 2376SOL     OW 8217   0.940   3.560   6.490
 2376SOL    HW1 8218   1.020   3.503   6.511
 2376SOL    HW2 8219   0.891   3.520   6.413
 2377SOL     OW 8220   0.382   2.562   6.066
 2377SOL    HW1 8221   0.427   2.472   6.063
 2377SOL    HW2 8222   0.288   2.551   6.099
 2378SOL     OW 8223   0.614   1.984   5.703
 2378SOL    HW1 8224   0.712   1.962   5.710
 2378SOL    HW2 8225   0.583   1.967   5.610
 2379SOL     OW 8226   0.781   2.126   7.335
 2379SOL    HW1 8227   0.848   2.065   7.378
 2379SOL    HW2 8228   0.708   2.145   7.400
 2380SOL     OW 8229   0.888   3.376   6.781
 2380SOL    HW1 8230   0.865   3.351   6.687
 2380SOL    HW2 8231   0.949   3.307   6.820
 2381SOL     OW 8232   1.351   2.452   7.019
 2381SOL    HW1 8233   1.379   2.409   7.104
 2381SOL    HW2 8234   1.376   2.548   7.020
 2382SOL     OW 8235   0.803   3.264   6.510
 2382SOL    HW1 8236   0.893   3.278   6.468
 2382SOL    HW2 8237   0.732   3.266   6.439
 2383SOL     OW 8238   0.922   2.365   6.485
 2383SOL    HW1 8239   0.897   2.356   6.389
 2383SOL    HW2 8240   0.970   2.283   6.516
 2384SOL     OW 8241   0.539   1.926   6.098
 2384SOL    HW1 8242   0.458   1.927   6.156
 2384SOL    HW2 8243   0.542   2.009   6.043
 2385SOL     OW 8244   1.434   3.050   5.627
 2385SOL    HW1 8245   1.466   2.974   5.684
 2385SOL    HW2 8246   1.342   3.077   5.657
 2386SOL     OW 8247   0.297   1.897   5.757
 2386SOL    HW1 8248   0.346   1.981   5.736
 2386SOL    HW2 8249   0.359   1.832   5.802
 2387SOL     OW 8250   0.935   2.098   6.066
 2387SOL    HW1 8251   0.887   2.139   5.988
 2387SOL    HW2 8252   1.034   2.096   6.047
 2388SOL     OW 8253   1.076   2.545   7.050
 2388SOL    HW1 8254   0.996   2.484   7.053
 2388SOL    HW2 8255   1.157   2.492   7.026
 2389SOL     OW 8256   1.227   3.432   6.379
 2389SOL    HW1 8257   1.248   3.506   6.314
 2389SOL    HW2 8258   1.295   3.432   6.452
 2390SOL     OW 8259   1.271   3.659   6.177
 2390SOL    HW1 8260   1.315   3.723   6.113
 2390SOL    HW2 8261   1.221   3.711   6.247
 2391SOL     OW 8262   1.032   2.411   5.602
 2391SOL    HW1 8263   0.991   2.493   5.563
 2391SOL    HW2 8264   1.096   2.437   5.675
 2392SOL     OW 8265   0.078   2.418   6.972
 2392SOL    HW1 8266   0.170   2.417   6.931
 2392SOL    HW2 8267   0.072   2.492   7.039
 2393SOL     OW 8268   0.561   2.084   6.733
 2393SOL    HW1 8269   0.599   2.000   6.770
 2393SOL    HW2 8270   0.473   2.103   6.777
 2394SOL     OW 8271   0.866   2.316   6.228
 2394SOL    HW1 8272   0.834   2.388   6.166
 2394SOL    HW2 8273   0.890   2.235   6.175
 2395SOL     OW 8274   1.017   1.901   6.339
 2395SOL    HW1 8275   0.945   1.906   6.270
 2395SOL    HW2 8276   0.993   1.832   6.408
 2396SOL     OW 8277   1.429   3.035   6.453
 2396SOL    HW1 8278   1.374   2.951   6.446
 2396SOL    HW2 8279   1.455   3.064   6.361
 2397SOL     OW 8280   1.466   2.452   6.578
 2397SOL    HW1 8281   1.436   2.357   6.585
 2397SOL    HW2 8282   1.539   2.468   6.644
 2398SOL     OW 8283   1.857   2.695   5.963
 2398SOL    HW1 8284   1.899   2.631   6.027
 2398SOL    HW2 8285   1.819   2.644   5.885
 2399SOL     OW 8286   0.488   3.247   5.760
 2399SOL    HW1 8287   0.401   3.232   5.807
 2399SOL    HW2 8288   0.471   3.273   5.665
 2400SOL     OW 8289   1.664   3.142   6.243
 2400SOL    HW1 8290   1.763   3.150   6.257
 2400SOL    HW2 8291   1.619   3.226   6.274
 2401SOL     OW 8292   0.527   2.118   5.914
 2401SOL    HW1 8293   0.554   2.059   5.839
 2401SOL    HW2 8294   0.527   2.213   5.883
 2402SOL     OW 8295   1.754   3.085   7.174
 2402SOL    HW1 8296   1.845   3.046   7.161
 2402SOL    HW2 8297   1.762   3.181   7.198
 2403SOL     OW 8298   1.064   3.209   6.926
 2403SOL    HW1 8299   0.984   3.186   6.981
 2403SOL    HW2 8300   1.147   3.183   6.975
 2404SOL     OW 8301   1.111   3.057   6.686
 2404SOL    HW1 8302   1.071   3.101   6.767
 2404SOL    HW2 8303   1.070   3.094   6.603
 2405SOL     OW 8304   1.638   2.961   6.665
 2405SOL    HW1 8305   1.643   3.042   6.724
 2405SOL    HW2 8306   1.552   2.963   6.614
 2406SOL     OW 8307   0.915   1.951   6.988
 2406SOL    HW1 8308   0.940   1.931   6.893
 2406SOL    HW2 8309   0.987   2.007   7.030
 2407SOL     OW 8310   0.705   2.912   5.954
 2407SOL    HW1 8311   0.691   2.919   6.053
 2407SOL    HW2 8312   0.789   2.861   5.936
 2408SOL     OW 8313   0.410   2.675   6.837
 2408SOL    HW1 8314   0.496   2.687   6.887
 2408SOL    HW2 8315   0.368   2.588   6.864
 2409SOL     OW 8316   1.274   2.248   6.848
 2409SOL    HW1 8317   1.295   2.322   6.912
 2409SOL    HW2 8318   1.185   2.265   6.805
 2410SOL     OW 8319   0.064   3.426   6.917
 2410SOL    HW1 8320   0.018   3.508   6.883
 2410SOL    HW2 8321   0.162   3.445   6.926
 2411SOL     OW 8322   0.367   2.962   6.087
 2411SOL    HW1 8323   0.360   3.045   6.031
 2411SOL    HW2 8324   0.371   2.882   6.027
 2412SOL     OW 8325   0.566   2.399   6.451
 2412SOL    HW1 8326   0.578   2.465   6.377
 2412SOL    HW2 8327   0.612   2.433   6.534
 2413SOL     OW 8328   1.252   3.210   5.974
 2413SOL    HW1 8329   1.302   3.287   6.014
 2413SOL    HW2 8330   1.157   3.212   6.006
 2414SOL     OW 8331   1.272   3.307   6.728
 2414SOL    HW1 8332   1.319   3.320   6.815
 2414SOL    HW2 8333   1.206   3.233   6.737
 2415SOL     OW 8334   1.582   2.501   6.058
 2415SOL    HW1 8335   1.551   2.562   6.131
 2415SOL    HW2 8336   1.632   2.553   5.989
 2416SOL     OW 8337   0.354   3.372   6.915
 2416SOL    HW1 8338   0.333   3.328   6.828
 2416SOL    HW2 8339   0.451   3.398   6.918
 2417SOL     OW 8340   0.402   2.613   7.184
 2417SOL    HW1 8341   0.470   2.668   7.137
 2417SOL    HW2 8342   0.442   2.525   7.211
 2418SOL     OW 8343   0.573   2.732   6.615
 2418SOL    HW1 8344   0.617   2.821   6.606
 2418SOL    HW2 8345   0.510   2.732   6.692
 2419SOL     OW 8346   1.360   2.724   6.631
 2419SOL    HW1 8347   1.285   2.724   6.565
 2419SOL    HW2 8348   1.397   2.632   6.640
 2420SOL     OW 8349   1.209   2.387   5.861
 2420SOL    HW1 8350   1.222   2.303   5.915
 2420SOL    HW2 8351   1.180   2.461   5.921
 2421SOL     OW 8352   0.307   2.075   6.817
 2421SOL    HW1 8353   0.284   2.112   6.907
 2421SOL    HW2 8354   0.277   1.980   6.811
 2422SOL     OW 8355   0.037   3.172   6.868
 2422SOL    HW1 8356   0.090   3.123   6.936
 2422SOL    HW2 8357   0.059   3.270   6.873
 2423SOL     OW 8358   0.732   2.496   6.650
 2423SOL    HW1 8359   0.791   2.470   6.574
 2423SOL    HW2 8360   0.704   2.592   6.639
 2424SOL     OW 8361   0.307   1.925   6.204
 2424SOL    HW1 8362   0.296   2.019   6.237
 2424SOL    HW2 8363   0.302   1.862   6.281
 2425SOL     OW 8364   1.622   2.229   5.960
 2425SOL    HW1 8365   1.624   2.153   6.024
 2425SOL    HW2 8366   1.574   2.306   6.000
 2426SOL     OW 8367   1.023   2.628   6.552
 2426SOL    HW1 8368   1.038   2.649   6.648
 2426SOL    HW2 8369   0.993   2.533   6.543
 2427SOL     OW 8370   1.859   3.380   7.191
 2427SOL    HW1 8371   1.873   3.407   7.096
 2427SOL    HW2 8372   1.942   3.402   7.244
 2428SOL     OW 8373   1.540   2.136   5.711
 2428SOL    HW1 8374   1.479   2.061   5.734
 2428SOL    HW2 8375   1.562   2.188   5.794
 2429SOL     OW 8376   1.303   2.700   5.628
 2429SOL    HW1 8377   1.337   2.607   5.643
 2429SOL    HW2 8378   1.321   2.727   5.533
 2430SOL     OW 8379   1.068   3.195   6.435
 2430SOL    HW1 8380   1.075   3.111   6.380
 2430SOL    HW2 8381   1.130   3.264   6.399
 2431SOL     OW 8382   0.319   2.672   6.535
 2431SOL    HW1 8383   0.412   2.708   6.540
 2431SOL    HW2 8384   0.313   2.587   6.587
 2432SOL     OW 8385   0.339   2.371   6.592
 2432SOL    HW1 8386   0.287   2.288   6.575
 2432SOL    HW2 8387   0.416   2.376   6.528
 2433SOL     OW 8388   1.160   2.069   7.063
 2433SOL    HW1 8389   1.160   2.133   7.140
 2433SOL    HW2 8390   1.188   2.117   6.980
 2434SOL     OW 8391   0.008   3.188   5.786
 2434SOL    HW1 8392  -0.085   3.209   5.755
 2434SOL    HW2 8393   0.018   3.089   5.799
 2435SOL     OW 8394   0.088   3.663   6.513
 2435SOL    HW1 8395   0.046   3.577   6.486
 2435SOL    HW2 8396   0.182   3.666   6.479
 2436SOL     OW 8397   0.504   3.430   6.496
 2436SOL    HW1 8398   0.570   3.504   6.505
 2436SOL    HW2 8399   0.548   3.351   6.454
 2437SOL     OW 8400   1.002   2.658   6.824
 2437SOL    HW1 8401   1.043   2.626   6.910
 2437SOL    HW2 8402   0.906   2.631   6.821
 2438SOL     OW 8403   0.040   2.406   6.700
 2438SOL    HW1 8404   0.125   2.373   6.659
 2438SOL    HW2 8405   0.053   2.421   6.798
 2439SOL     OW 8406   0.815   2.434   5.911
 2439SOL    HW1 8407   0.822   2.345   5.865
 2439SOL    HW2 8408   0.721   2.468   5.903
 2440SOL     OW 8409   1.657   2.466   6.792
 2440SOL    HW1 8410   1.619   2.397   6.854
 2440SOL    HW2 8411   1.739   2.430   6.748
 2441SOL     OW 8412   0.252   3.426   7.330
 2441SOL    HW1 8413   0.222   3.483   7.406
 2441SOL    HW2 8414   0.245   3.329   7.356
 2442SOL     OW 8415   0.671   2.326   6.855
 2442SOL    HW1 8416   0.637   2.237   6.825
 2442SOL    HW2 8417   0.697   2.380   6.775
 2443SOL     OW 8418   0.930   3.540   7.051
 2443SOL    HW1 8419   0.906   3.522   6.956
 2443SOL    HW2 8420   0.960   3.634   7.061
 2444SOL     OW 8421   0.473   2.362   5.777
 2444SOL    HW1 8422   0.534   2.442   5.781
 2444SOL    HW2 8423   0.378   2.393   5.784
 2445SOL     OW 8424   0.159   2.999   7.052
 2445SOL    HW1 8425   0.181   2.938   7.128
 2445SOL    HW2 8426   0.169   2.950   6.966
 2446SOL     OW 8427   1.347   2.921   6.820
 2446SOL    HW1 8428   1.371   2.858   6.746
 2446SOL    HW2 8429   1.257   2.961   6.802
 2447SOL     OW 8430   1.302   2.717   5.895
 2447SOL    HW1 8431   1.216   2.686   5.937
 2447SOL    HW2 8432   1.298   2.703   5.796
 2448SOL     OW 8433   1.759   3.609   6.740
 2448SOL    HW1 8434   1.820   3.639   6.667
 2448SOL    HW2 8435   1.721   3.520   6.718
 2449SOL     OW 8436   1.252   3.593   6.714
 2449SOL    HW1 8437   1.336   3.598   6.660
 2449SOL    HW2 8438   1.229   3.497   6.732
 2450SOL     OW 8439   0.083   3.120   6.608
 2450SOL    HW1 8440   0.078   3.119   6.708
 2450SOL    HW2 8441   0.000   3.079   6.570
 2451SOL     OW 8442   1.726   1.997   6.109
 2451SOL    HW1 8443   1.799   1.980   6.042
 2451SOL    HW2 8444   1.695   1.910   6.147
 2452SOL     OW 8445   1.388   3.435   6.063
 2452SOL    HW1 8446   1.455   3.447   5.989
 2452SOL    HW2 8447   1.348   3.524   6.086
 2453SOL     OW 8448   1.280   2.789   6.258
 2453SOL    HW1 8449   1.340   2.708   6.260
 2453SOL    HW2 8450   1.320   2.858   6.198
 2454SOL     OW 8451   0.830   3.135   7.008
 2454SOL    HW1 8452   0.825   3.168   7.103
 2454SOL    HW2 8453   0.744   3.154   6.962
 2455SOL     OW 8454   0.672   3.478   5.740
 2455SOL    HW1 8455   0.681   3.488   5.641
 2455SOL    HW2 8456   0.632   3.389   5.761
 2456SOL     OW 8457   1.650   3.582   6.980
 2456SOL    HW1 8458   1.703   3.592   6.896
 2456SOL    HW2 8459   1.623   3.672   7.014
 2457SOL     OW 8460   1.841   2.037   6.549
 2457SOL    HW1 8461   1.880   1.952   6.513
 2457SOL    HW2 8462   1.743   2.039   6.530
 2458SOL     OW 8463   0.263   2.188   6.306
 2458SOL    HW1 8464   0.184   2.239   6.272
 2458SOL    HW2 8465   0.254   2.173   6.404
 2459SOL     OW 8466   1.194   3.474   5.617
 2459SOL    HW1 8467   1.200   3.381   5.654
 2459SOL    HW2 8468   1.135   3.474   5.537
 2460SOL     OW 8469   0.822   2.864   6.958
 2460SOL    HW1 8470   0.862   2.863   6.866
 2460SOL    HW2 8471   0.832   2.956   6.998
 2461SOL     OW 8472   0.916   2.772   5.877
 2461SOL    HW1 8473   0.979   2.810   5.809
 2461SOL    HW2 8474   0.956   2.689   5.916
 2462SOL     OW 8475   1.504   3.469   5.630
 2462SOL    HW1 8476   1.412   3.506   5.637
 2462SOL    HW2 8477   1.542   3.489   5.540
 2463SOL     OW 8478   0.372   3.150   7.076
 2463SOL    HW1 8479   0.359   3.243   7.042
 2463SOL    HW2 8480   0.288   3.098   7.063
 2464SOL     OW 8481   1.614   3.154   6.875
 2464SOL    HW1 8482   1.674   3.157   6.955
 2464SOL    HW2 8483   1.539   3.218   6.888
 2465SOL     OW 8484   1.039   2.960   6.282
 2465SOL    HW1 8485   0.969   2.913   6.336
 2465SOL    HW2 8486   1.098   2.892   6.239
 2466SOL     OW 8487   1.014   2.098   6.557
 2466SOL    HW1 8488   1.006   2.062   6.464
 2466SOL    HW2 8489   1.012   2.022   6.622
 2467SOL     OW 8490   0.590   3.349   6.077
 2467SOL    HW1 8491   0.632   3.291   6.007
 2467SOL    HW2 8492   0.546   3.428   6.033
 2468SOL     OW 8493   1.709   2.247   6.967
 2468SOL    HW1 8494   1.782   2.316   6.971
 2468SOL    HW2 8495   1.737   2.172   6.908
 2469SOL     OW 8496   0.255   3.210   5.876
 2469SOL    HW1 8497   0.159   3.211   5.849
 2469SOL    HW2 8498   0.267   3.263   5.960
 2470SOL     OW 8499   0.105   2.875   7.312
 2470SOL    HW1 8500   0.028   2.842   7.366
 2470SOL    HW2 8501   0.190   2.845   7.354
 2471SOL     OW 8502   0.672   2.065   7.075
 2471SOL    HW1 8503   0.762   2.049   7.035
 2471SOL    HW2 8504   0.680   2.070   7.174
 2472SOL     OW 8505   0.075   2.207   5.619
 2472SOL    HW1 8506  -0.017   2.179   5.590
 2472SOL    HW2 8507   0.106   2.284   5.563
 2473SOL     OW 8508   1.440   2.718   6.984
 2473SOL    HW1 8509   1.383   2.770   6.921
 2473SOL    HW2 8510   1.536   2.730   6.960
 2474SOL     OW 8511   0.072   2.028   5.904
 2474SOL    HW1 8512   0.055   2.111   5.850
 2474SOL    HW2 8513   0.162   1.991   5.882
 2475SOL     OW 8514   1.183   3.197   5.705
 2475SOL    HW1 8515   1.084   3.186   5.707
 2475SOL    HW2 8516   1.217   3.212   5.798
 2476SOL     OW 8517   0.613   2.704   7.017
 2476SOL    HW1 8518   0.669   2.785   7.000
 2476SOL    HW2 8519   0.672   2.624   7.020
 2477SOL     OW 8520   1.493   3.629   6.545
 2477SOL    HW1 8521   1.526   3.693   6.476
 2477SOL    HW2 8522   1.559   3.623   6.620
 2478SOL     OW 8523   0.716   2.427   7.294
 2478SOL    HW1 8524   0.735   2.492   7.368
 2478SOL    HW2 8525   0.776   2.347   7.303
 2479SOL     OW 8526   0.390   3.603   7.146
 2479SOL    HW1 8527   0.299   3.644   7.144
 2479SOL    HW2 8528   0.383   3.509   7.178
 2480SOL     OW 8529   1.674   2.745   6.840
 2480SOL    HW1 8530   1.647   2.656   6.803
 2480SOL    HW2 8531   1.675   2.813   6.767
 2481SOL     OW 8532   1.225   2.187   6.035
 2481SOL    HW1 8533   1.290   2.113   6.024
 2481SOL    HW2 8534   1.245   2.237   6.119
 2482SOL     OW 8535   0.594   2.607   6.238
 2482SOL    HW1 8536   0.644   2.692   6.219
 2482SOL    HW2 8537   0.506   2.609   6.190
 2483SOL     OW 8538   1.730   2.796   7.103
 2483SOL    HW1 8539   1.768   2.887   7.118
 2483SOL    HW2 8540   1.722   2.779   7.004
 2484SOL     OW 8541   0.859   3.236   5.602
 2484SOL    HW1 8542   0.813   3.251   5.690
 2484SOL    HW2 8543   0.903   3.321   5.572
 2485SOL     OW 8544   0.661   3.652   6.539
 2485SOL    HW1 8545   0.615   3.740   6.526
 2485SOL    HW2 8546   0.760   3.664   6.532
 2486SOL     OW 8547   0.859   2.818   6.447
 2486SOL    HW1 8548   0.913   2.749   6.495
 2486SOL    HW2 8549   0.827   2.887   6.513
 2487SOL     OW 8550   1.083   2.846   5.673
 2487SOL    HW1 8551   1.060   2.899   5.591
 2487SOL    HW2 8552   1.164   2.790   5.654
 2488SOL     OW 8553   1.861   3.431   6.437
 2488SOL    HW1 8554   1.790   3.419   6.367
 2488SOL    HW2 8555   1.862   3.352   6.497
 2489SOL     OW 8556   0.079   3.102   6.239
 2489SOL    HW1 8557   0.078   3.055   6.327
 2489SOL    HW2 8558   0.161   3.074   6.188
 2490SOL     OW 8559   0.672   3.253   7.210
 2490SOL    HW1 8560   0.594   3.203   7.248
 2490SOL    HW2 8561   0.669   3.348   7.241
 2491SOL     OW 8562   1.824   2.054   6.813
 2491SOL    HW1 8563   1.820   1.964   6.857
 2491SOL    HW2 8564   1.827   2.043   6.714
 2492SOL     OW 8565   0.428   2.286   6.106
 2492SOL    HW1 8566   0.458   2.214   6.044
 2492SOL    HW2 8567   0.389   2.246   6.189
 2493SOL     OW 8568   1.705   3.349   6.690
 2493SOL    HW1 8569   1.612   3.324   6.663
 2493SOL    HW2 8570   1.731   3.299   6.772
 2494SOL     OW 8571   0.317   2.409   6.866
 2494SOL    HW1 8572   0.355   2.350   6.938
 2494SOL    HW2 8573   0.357   2.383   6.778
 2495SOL     OW 8574   0.812   3.448   6.273
 2495SOL    HW1 8575   0.844   3.458   6.179
 2495SOL    HW2 8576   0.733   3.386   6.275
 2496SOL     OW 8577   1.424   2.076   6.698
 2496SOL    HW1 8578   1.476   2.011   6.753
 2496SOL    HW2 8579   1.375   2.139   6.759
 2497SOL     OW 8580   1.001   1.896   6.740
 2497SOL    HW1 8581   0.938   1.824   6.709
 2497SOL    HW2 8582   1.094   1.860   6.740
 2498SOL     OW 8583   0.770   3.192   5.887
 2498SOL    HW1 8584   0.724   3.105   5.904
 2498SOL    HW2 8585   0.861   3.189   5.928
 2499SOL     OW 8586   0.618   3.429   6.870
 2499SOL    HW1 8587   0.613   3.511   6.927
 2499SOL    HW2 8588   0.707   3.426   6.825
 2500SOL     OW 8589   1.352   1.914   5.754
 2500SOL    HW1 8590   1.387   1.873   5.670
 2500SOL    HW2 8591   1.262   1.876   5.774
 2501SOL     OW 8592   1.300   2.315   6.277
 2501SOL    HW1 8593   1.241   2.395   6.281
 2501SOL    HW2 8594   1.315   2.280   6.370
 2502SOL     OW 8595   1.593   2.083   6.468
 2502SOL    HW1 8596   1.509   2.082   6.522
 2502SOL    HW2 8597   1.595   2.166   6.412
 2503SOL     OW 8598   0.039   2.939   5.886
 2503SOL    HW1 8599   0.138   2.928   5.877
 2503SOL    HW2 8600  -0.001   2.853   5.918
 2504SOL     OW 8601   0.875   3.508   5.923
 2504SOL    HW1 8602   0.798   3.473   5.869
 2504SOL    HW2 8603   0.843   3.579   5.985
 2505SOL     OW 8604   0.230   4.352   0.113
 2505SOL    HW1 8605   0.137   4.350   0.150
 2505SOL    HW2 8606   0.231   4.313   0.021
 2506SOL     OW 8607   0.225   3.999   0.996
 2506SOL    HW1 8608   0.260   3.982   1.088
 2506SOL    HW2 8609   0.137   3.954   0.984
 2507SOL     OW 8610   0.019   4.092   0.647
 2507SOL    HW1 8611  -0.063   4.135   0.686
 2507SOL    HW2 8612  -0.009   4.019   0.584
 2508SOL     OW 8613   0.569   4.999   1.165
 2508SOL    HW1 8614   0.476   4.992   1.128
 2508SOL    HW2 8615   0.580   5.088   1.209
 2509SOL     OW 8616   1.555   5.235   0.703
 2509SOL    HW1 8617   1.498   5.219   0.784
 2509SOL    HW2 8618   1.496   5.245   0.623
 2510SOL     OW 8619   1.755   4.331   0.231
 2510SOL    HW1 8620   1.743   4.318   0.132
 2510SOL    HW2 8621   1.725   4.250   0.280
 2511SOL     OW 8622   0.768   4.868   1.023
 2511SOL    HW1 8623   0.690   4.885   1.083
 2511SOL    HW2 8624   0.802   4.955   0.987
 2512SOL     OW 8625   0.850   4.522   1.823
 2512SOL    HW1 8626   0.846   4.598   1.888
 2512SOL    HW2 8627   0.872   4.558   1.732
 2513SOL     OW 8628   0.685   4.736   0.665
 2513SOL    HW1 8629   0.754   4.720   0.735
 2513SOL    HW2 8630   0.612   4.793   0.703
 2514SOL     OW 8631   0.686   4.885   1.803
 2514SOL    HW1 8632   0.746   4.964   1.817
 2514SOL    HW2 8633   0.600   4.916   1.762
 2515SOL     OW 8634   0.335   5.159   1.061
 2515SOL    HW1 8635   0.257   5.128   1.008
 2515SOL    HW2 8636   0.393   5.217   1.004
 2516SOL     OW 8637   1.460   5.229   1.339
 2516SOL    HW1 8638   1.484   5.323   1.365
 2516SOL    HW2 8639   1.444   5.175   1.421
 2517SOL     OW 8640   0.438   4.116   1.499
 2517SOL    HW1 8641   0.520   4.060   1.508
 2517SOL    HW2 8642   0.357   4.058   1.503
 2518SOL     OW 8643   1.603   4.171   0.737
 2518SOL    HW1 8644   1.529   4.217   0.687
 2518SOL    HW2 8645   1.654   4.239   0.790
 2519SOL     OW 8646   0.231   5.437   0.483
 2519SOL    HW1 8647   0.265   5.514   0.537
 2519SOL    HW2 8648   0.275   5.437   0.393
 2520SOL     OW 8649   1.127   5.065   1.690
 2520SOL    HW1 8650   1.174   5.065   1.778
 2520SOL    HW2 8651   1.079   4.978   1.679
 2521SOL     OW 8652   0.230   5.158   0.538
 2521SOL    HW1 8653   0.204   5.254   0.538
 2521SOL    HW2 8654   0.159   5.104   0.583
 2522SOL     OW 8655   0.240   4.815   0.886
 2522SOL    HW1 8656   0.254   4.731   0.938
 2522SOL    HW2 8657   0.185   4.879   0.941
 2523SOL     OW 8658   0.620   5.510   1.439
 2523SOL    HW1 8659   0.528   5.493   1.474
 2523SOL    HW2 8660   0.648   5.602   1.465
 2524SOL     OW 8661   0.606   4.688   0.123
 2524SOL    HW1 8662   0.613   4.772   0.069
 2524SOL    HW2 8663   0.652   4.701   0.211
 2525SOL     OW 8664   1.594   3.838   1.480
 2525SOL    HW1 8665   1.576   3.905   1.408
 2525SOL    HW2 8666   1.591   3.884   1.569
 2526SOL     OW 8667   0.122   4.367   0.563
 2526SOL    HW1 8668   0.077   4.279   0.580
 2526SOL    HW2 8669   0.121   4.421   0.647
 2527SOL     OW 8670   1.842   5.491   0.359
 2527SOL    HW1 8671   1.896   5.462   0.439
 2527SOL    HW2 8672   1.872   5.581   0.330
 2528SOL     OW 8673   0.027   5.320   0.117
 2528SOL    HW1 8674   0.008   5.224   0.138
 2528SOL    HW2 8675  -0.006   5.378   0.192
 2529SOL     OW 8676   1.689   4.646   0.612
 2529SOL    HW1 8677   1.784   4.617   0.620
 2529SOL    HW2 8678   1.681   4.711   0.537
 2530SOL     OW 8679   1.641   4.832   0.432
 2530SOL    HW1 8680   1.727   4.834   0.380
 2530SOL    HW2 8681   1.655   4.879   0.520
 2531SOL     OW 8682   0.113   4.461   1.597
 2531SOL    HW1 8683   0.201   4.448   1.642
 2531SOL    HW2 8684   0.100   4.558   1.575
 2532SOL     OW 8685   0.613   5.089   0.726
 2532SOL    HW1 8686   0.564   5.002   0.735
 2532SOL    HW2 8687   0.590   5.132   0.639
 2533SOL     OW 8688   1.293   4.952   1.423
 2533SOL    HW1 8689   1.330   4.879   1.365
 2533SOL    HW2 8690   1.345   4.957   1.508
 2534SOL     OW 8691   0.809   3.728   0.502
 2534SOL    HW1 8692   0.849   3.819   0.493
 2534SOL    HW2 8693   0.709   3.736   0.508
 2535SOL     OW 8694   0.197   4.700   1.264
 2535SOL    HW1 8695   0.286   4.655   1.250
 2535SOL    HW2 8696   0.124   4.635   1.245
 2536SOL     OW 8697   1.525   4.723   0.190
 2536SOL    HW1 8698   1.462   4.647   0.203
 2536SOL    HW2 8699   1.573   4.741   0.276
 2537SOL     OW 8700   1.187   5.516   1.616
 2537SOL    HW1 8701   1.211   5.576   1.540
 2537SOL    HW2 8702   1.194   5.421   1.586
 2538SOL     OW 8703   0.317   3.975   1.801
 2538SOL    HW1 8704   0.388   4.046   1.807
 2538SOL    HW2 8705   0.229   4.014   1.829
 2539SOL     OW 8706   1.466   5.141   0.953
 2539SOL    HW1 8707   1.407   5.147   1.033
 2539SOL    HW2 8708   1.451   5.053   0.907
 2540SOL     OW 8709   1.667   5.438   0.572
 2540SOL    HW1 8710   1.626   5.415   0.484
 2540SOL    HW2 8711   1.649   5.364   0.637
 2541SOL     OW 8712   0.598   4.453   0.270
 2541SOL    HW1 8713   0.622   4.522   0.202
 2541SOL    HW2 8714   0.520   4.486   0.324
 2542SOL     OW 8715   1.281   4.069   0.944
 2542SOL    HW1 8716   1.195   4.019   0.931
 2542SOL    HW2 8717   1.343   4.015   1.000
 2543SOL     OW 8718   1.576   5.386   0.307
 2543SOL    HW1 8719   1.665   5.432   0.310
 2543SOL    HW2 8720   1.555   5.362   0.212
 2544SOL     OW 8721   0.807   4.329   1.465
 2544SOL    HW1 8722   0.760   4.326   1.554
 2544SOL    HW2 8723   0.756   4.274   1.399
 2545SOL     OW 8724   1.394   4.193   1.674
 2545SOL    HW1 8725   1.374   4.236   1.762
 2545SOL    HW2 8726   1.472   4.131   1.683
 2546SOL     OW 8727   0.973   4.614   1.572
 2546SOL    HW1 8728   1.019   4.530   1.543
 2546SOL    HW2 8729   0.917   4.648   1.497
 2547SOL     OW 8730   0.991   4.134   1.242
 2547SOL    HW1 8731   0.914   4.168   1.296
 2547SOL    HW2 8732   0.957   4.083   1.163
 2548SOL     OW 8733   1.041   4.425   0.429
 2548SOL    HW1 8734   1.067   4.421   0.525
 2548SOL    HW2 8735   0.956   4.374   0.415
 2549SOL     OW 8736   0.076   4.535   0.789
 2549SOL    HW1 8737   0.175   4.523   0.798
 2549SOL    HW2 8738   0.052   4.630   0.810
 2550SOL     OW 8739   0.130   5.545   1.571
 2550SOL    HW1 8740   0.120   5.530   1.670
 2550SOL    HW2 8741   0.044   5.581   1.535
 2551SOL     OW 8742   0.865   4.072   0.195
 2551SOL    HW1 8743   0.924   4.135   0.146
 2551SOL    HW2 8744   0.884   3.978   0.166
 2552SOL     OW 8745   1.719   4.309   1.831
 2552SOL    HW1 8746   1.693   4.398   1.795
 2552SOL    HW2 8747   1.717   4.241   1.758
 2553SOL     OW 8748   1.362   4.868   0.545
 2553SOL    HW1 8749   1.445   4.839   0.497
 2553SOL    HW2 8750   1.313   4.935   0.489
 2554SOL     OW 8751   0.550   3.920   0.885
 2554SOL    HW1 8752   0.545   3.915   0.985
 2554SOL    HW2 8753   0.552   4.016   0.856
 2555SOL     OW 8754   1.008   5.180   0.477
 2555SOL    HW1 8755   0.962   5.252   0.425
 2555SOL    HW2 8756   1.004   5.200   0.575
 2556SOL     OW 8757   0.351   5.525   0.853
 2556SOL    HW1 8758   0.401   5.439   0.859
 2556SOL    HW2 8759   0.416   5.602   0.850
 2557SOL     OW 8760   1.795   4.790   0.873
 2557SOL    HW1 8761   1.733   4.775   0.797
 2557SOL    HW2 8762   1.743   4.801   0.958
 2558SOL     OW 8763   1.227   5.274   1.506
 2558SOL    HW1 8764   1.233   5.197   1.570
 2558SOL    HW2 8765   1.175   5.248   1.426
 2559SOL     OW 8766   0.321   4.667   0.242
 2559SOL    HW1 8767   0.403   4.706   0.200
 2559SOL    HW2 8768   0.294   4.585   0.193
 2560SOL     OW 8769   1.458   4.459   0.728
 2560SOL    HW1 8770   1.453   4.394   0.803
 2560SOL    HW2 8771   1.538   4.518   0.741
 2561SOL     OW 8772   0.461   4.990   1.727
 2561SOL    HW1 8773   0.411   4.991   1.641
 2561SOL    HW2 8774   0.398   4.972   1.803
 2562SOL     OW 8775   1.111   5.500   0.237
 2562SOL    HW1 8776   1.051   5.438   0.287
 2562SOL    HW2 8777   1.142   5.456   0.152
 2563SOL     OW 8778   0.202   4.009   1.498
 2563SOL    HW1 8779   0.122   4.069   1.485
 2563SOL    HW2 8780   0.192   3.960   1.584
 2564SOL     OW 8781   1.632   5.101   0.081
 2564SOL    HW1 8782   1.600   5.195   0.071
 2564SOL    HW2 8783   1.556   5.038   0.069
 2565SOL     OW 8784   0.464   5.467   0.323
 2565SOL    HW1 8785   0.497   5.506   0.409
 2565SOL    HW2 8786   0.540   5.460   0.258
 2566SOL     OW 8787   1.400   3.831   0.426
 2566SOL    HW1 8788   1.376   3.794   0.336
 2566SOL    HW2 8789   1.499   3.847   0.430
 2567SOL     OW 8790   0.249   5.509   1.241
 2567SOL    HW1 8791   0.306   5.444   1.291
 2567SOL    HW2 8792   0.233   5.476   1.148
 2568SOL     OW 8793   0.940   5.422   0.904
 2568SOL    HW1 8794   1.020   5.365   0.925
 2568SOL    HW2 8795   0.891   5.382   0.827
 2569SOL     OW 8796   0.382   4.424   0.480
 2569SOL    HW1 8797   0.427   4.334   0.477
 2569SOL    HW2 8798   0.288   4.413   0.513
 2570SOL     OW 8799   1.547   3.946   1.729
 2570SOL    HW1 8800   1.542   3.983   1.821
 2570SOL    HW2 8801   1.475   3.877   1.717
 2571SOL     OW 8802   0.614   3.846   0.117
 2571SOL    HW1 8803   0.712   3.824   0.124
 2571SOL    HW2 8804   0.583   3.829   0.024
 2572SOL     OW 8805   0.781   3.988   1.749
 2572SOL    HW1 8806   0.848   3.927   1.792
 2572SOL    HW2 8807   0.708   4.007   1.814
 2573SOL     OW 8808   0.888   5.238   1.195
 2573SOL    HW1 8809   0.865   5.213   1.101
 2573SOL    HW2 8810   0.949   5.169   1.234
 2574SOL     OW 8811   1.351   4.314   1.433
 2574SOL    HW1 8812   1.379   4.271   1.518
 2574SOL    HW2 8813   1.376   4.410   1.434
 2575SOL     OW 8814   0.803   5.126   0.924
 2575SOL    HW1 8815   0.893   5.140   0.882
 2575SOL    HW2 8816   0.732   5.128   0.853
 2576SOL     OW 8817   0.922   4.227   0.899
 2576SOL    HW1 8818   0.897   4.218   0.803
 2576SOL    HW2 8819   0.970   4.145   0.930
 2577SOL     OW 8820   0.539   3.788   0.512
 2577SOL    HW1 8821   0.458   3.789   0.570
 2577SOL    HW2 8822   0.542   3.871   0.457
 2578SOL     OW 8823   1.434   4.912   0.041
 2578SOL    HW1 8824   1.466   4.836   0.098
 2578SOL    HW2 8825   1.342   4.939   0.071
 2579SOL     OW 8826   0.297   3.759   0.171
 2579SOL    HW1 8827   0.346   3.843   0.150
 2579SOL    HW2 8828   0.359   3.694   0.216
 2580SOL     OW 8829   0.935   3.960   0.480
 2580SOL    HW1 8830   0.887   4.001   0.402
 2580SOL    HW2 8831   1.034   3.958   0.461
 2581SOL     OW 8832   1.076   4.407   1.464
 2581SOL    HW1 8833   0.996   4.346   1.467
 2581SOL    HW2 8834   1.157   4.354   1.440
 2582SOL     OW 8835   1.227   5.294   0.793
 2582SOL    HW1 8836   1.248   5.368   0.728
 2582SOL    HW2 8837   1.295   5.294   0.866
 2583SOL     OW 8838   0.459   4.876   0.741
 2583SOL    HW1 8839   0.388   4.849   0.806
 2583SOL    HW2 8840   0.433   4.848   0.648
 2584SOL     OW 8841   1.271   5.521   0.591
 2584SOL    HW1 8842   1.315   5.585   0.527
 2584SOL    HW2 8843   1.221   5.573   0.661
 2585SOL     OW 8844   1.032   4.273   0.016
 2585SOL    HW1 8845   0.991   4.355  -0.023
 2585SOL    HW2 8846   1.096   4.299   0.089
 2586SOL     OW 8847   0.078   4.280   1.386
 2586SOL    HW1 8848   0.170   4.279   1.345
 2586SOL    HW2 8849   0.072   4.354   1.453
 2587SOL     OW 8850   0.561   3.946   1.147
 2587SOL    HW1 8851   0.599   3.862   1.184
 2587SOL    HW2 8852   0.473   3.965   1.191
 2588SOL     OW 8853   0.866   4.178   0.642
 2588SOL    HW1 8854   0.834   4.250   0.580
 2588SOL    HW2 8855   0.890   4.097   0.589
 2589SOL     OW 8856   1.017   3.763   0.753
 2589SOL    HW1 8857   0.945   3.768   0.684
 2589SOL    HW2 8858   0.993   3.694   0.822
 2590SOL     OW 8859   1.429   4.897   0.867
 2590SOL    HW1 8860   1.374   4.813   0.860
 2590SOL    HW2 8861   1.455   4.926   0.775
 2591SOL     OW 8862   1.466   4.314   0.992
 2591SOL    HW1 8863   1.436   4.219   0.999
 2591SOL    HW2 8864   1.539   4.330   1.058
 2592SOL     OW 8865   1.857   4.557   0.377
 2592SOL    HW1 8866   1.899   4.493   0.441
 2592SOL    HW2 8867   1.819   4.506   0.299
 2593SOL     OW 8868   0.488   5.109   0.174
 2593SOL    HW1 8869   0.401   5.094   0.221
 2593SOL    HW2 8870   0.471   5.135   0.079
 2594SOL     OW 8871   1.664   5.004   0.657
 2594SOL    HW1 8872   1.763   5.012   0.671
 2594SOL    HW2 8873   1.619   5.088   0.688
 2595SOL     OW 8874   1.390   4.299   0.078
 2595SOL    HW1 8875   1.336   4.278   0.159
 2595SOL    HW2 8876   1.481   4.258   0.087
 2596SOL     OW 8877   0.527   3.980   0.328
 2596SOL    HW1 8878   0.554   3.921   0.253
 2596SOL    HW2 8879   0.527   4.075   0.297
 2597SOL     OW 8880   1.754   4.947   1.588
 2597SOL    HW1 8881   1.845   4.908   1.575
 2597SOL    HW2 8882   1.762   5.043   1.612
 2598SOL     OW 8883   1.064   5.071   1.340
 2598SOL    HW1 8884   0.984   5.048   1.395
 2598SOL    HW2 8885   1.147   5.045   1.389
 2599SOL     OW 8886   1.592   5.353   1.625
 2599SOL    HW1 8887   1.619   5.387   1.535
[truncated: 1,498,937 more chars]
