# Supplementary material for: Redox Potentials of Disulfide Bonds in LOXL2 Studied by Nonequilibrium Alchemical Simulation
Source: Front Chem. 2021 Dec 14;9:797036. doi: 10.3389/fchem.2021.797036 (PMC8713139; doi:10.3389/fchem.2021.797036)
Supplement: Supplementary file 2 [file DataSheet2.ZIP › Raw Date for Redox potential LOXL2-797036/Input files/84x148/protein.top]

;
;	File 'unmodified.top' was generated
;	By user: Lirui (997)
;	On host: geng-PowerEdge-R740
;	At date: Sat Jul 24 15:27:46 2021
;
;	This is a standalone topology file
;
;	Created by:
;	                    :-) GROMACS - gmx pdb2gmx, 2019.4 (-:
;	
;	Executable:   /home/Kai/Program/gromacs/bin/gmx
;	Data prefix:  /home/Kai/Program/gromacs
;	Working dir:  /home/Lirui/redox-LOXL2/1SRCR-84x148
;	Command line:
;	  gmx pdb2gmx -f prot_cyd.pdb -water tip3p -i protein -p unmodified
;	Force field was read from current directory or a relative path - path added.
;

; Include forcefield parameters
#include "./charmm27.ff/forcefield.itp"

[ moleculetype ]
; Name            nrexcl
Protein_chain_A     3

[ atoms ]
;   nr       type  resnr residue  atom   cgnr     charge       mass  typeB    chargeB      massB
; residue  50 PRO rtp PRO  q +1.0
     1         NP     50    PRO      N      1      -0.07    14.0027
     2         HC     50    PRO     H1      2       0.24      1.008
     3         HC     50    PRO     H2      3       0.24      1.008
     4        CP3     50    PRO     CD      4       0.16     12.011
     5         HA     50    PRO    HD1      5       0.09      1.008
     6         HA     50    PRO    HD2      6       0.09      1.008
     7        CP1     50    PRO     CA      7       0.16     12.011
     8         HB     50    PRO     HA      8       0.09      1.008
     9        CP2     50    PRO     CB      9      -0.18     12.011
    10         HA     50    PRO    HB1     10       0.09      1.008
    11         HA     50    PRO    HB2     11       0.09      1.008
    12        CP2     50    PRO     CG     12      -0.18     12.011
    13         HA     50    PRO    HG1     13       0.09      1.008
    14         HA     50    PRO    HG2     14       0.09      1.008
    15          C     50    PRO      C     15       0.51     12.011
    16          O     50    PRO      O     16      -0.51     15.999   ; qtot 1
; residue  51 ALA rtp ALA  q  0.0
    17        NH1     51    ALA      N     17      -0.47     14.007
    18          H     51    ALA     HN     18       0.31      1.008
    19        CT1     51    ALA     CA     19       0.07     12.011
    20         HB     51    ALA     HA     20       0.09      1.008
    21        CT3     51    ALA     CB     21      -0.27     12.011
    22         HA     51    ALA    HB1     22       0.09      1.008
    23         HA     51    ALA    HB2     23       0.09      1.008
    24         HA     51    ALA    HB3     24       0.09      1.008
    25          C     51    ALA      C     25       0.51     12.011
    26          O     51    ALA      O     26      -0.51     15.999   ; qtot 1
; residue  52 ASN rtp ASN  q  0.0
    27        NH1     52    ASN      N     27      -0.47     14.007
    28          H     52    ASN     HN     28       0.31      1.008
    29        CT1     52    ASN     CA     29       0.07     12.011
    30         HB     52    ASN     HA     30       0.09      1.008
    31        CT2     52    ASN     CB     31      -0.18     12.011
    32         HA     52    ASN    HB1     32       0.09      1.008
    33         HA     52    ASN    HB2     33       0.09      1.008
    34         CC     52    ASN     CG     34       0.55     12.011
    35          O     52    ASN    OD1     35      -0.55     15.999
    36        NH2     52    ASN    ND2     36      -0.62     14.007
    37          H     52    ASN   HD21     37       0.32      1.008
    38          H     52    ASN   HD22     38        0.3      1.008
    39          C     52    ASN      C     39       0.51     12.011
    40          O     52    ASN      O     40      -0.51     15.999   ; qtot 1
; residue  53 VAL rtp VAL  q  0.0
    41        NH1     53    VAL      N     41      -0.47     14.007
    42          H     53    VAL     HN     42       0.31      1.008
    43        CT1     53    VAL     CA     43       0.07     12.011
    44         HB     53    VAL     HA     44       0.09      1.008
    45        CT1     53    VAL     CB     45      -0.09     12.011
    46         HA     53    VAL     HB     46       0.09      1.008
    47        CT3     53    VAL    CG1     47      -0.27     12.011
    48         HA     53    VAL   HG11     48       0.09      1.008
    49         HA     53    VAL   HG12     49       0.09      1.008
    50         HA     53    VAL   HG13     50       0.09      1.008
    51        CT3     53    VAL    CG2     51      -0.27     12.011
    52         HA     53    VAL   HG21     52       0.09      1.008
    53         HA     53    VAL   HG22     53       0.09      1.008
    54         HA     53    VAL   HG23     54       0.09      1.008
    55          C     53    VAL      C     55       0.51     12.011
    56          O     53    VAL      O     56      -0.51     15.999   ; qtot 1
; residue  54 ALA rtp ALA  q  0.0
    57        NH1     54    ALA      N     57      -0.47     14.007
    58          H     54    ALA     HN     58       0.31      1.008
    59        CT1     54    ALA     CA     59       0.07     12.011
    60         HB     54    ALA     HA     60       0.09      1.008
    61        CT3     54    ALA     CB     61      -0.27     12.011
    62         HA     54    ALA    HB1     62       0.09      1.008
    63         HA     54    ALA    HB2     63       0.09      1.008
    64         HA     54    ALA    HB3     64       0.09      1.008
    65          C     54    ALA      C     65       0.51     12.011
    66          O     54    ALA      O     66      -0.51     15.999   ; qtot 1
; residue  55 LYS rtp LYS  q +1.0
    67        NH1     55    LYS      N     67      -0.47     14.007
    68          H     55    LYS     HN     68       0.31      1.008
    69        CT1     55    LYS     CA     69       0.07     12.011
    70         HB     55    LYS     HA     70       0.09      1.008
    71        CT2     55    LYS     CB     71      -0.18     12.011
    72         HA     55    LYS    HB1     72       0.09      1.008
    73         HA     55    LYS    HB2     73       0.09      1.008
    74        CT2     55    LYS     CG     74      -0.18     12.011
    75         HA     55    LYS    HG1     75       0.09      1.008
    76         HA     55    LYS    HG2     76       0.09      1.008
    77        CT2     55    LYS     CD     77      -0.18     12.011
    78         HA     55    LYS    HD1     78       0.09      1.008
    79         HA     55    LYS    HD2     79       0.09      1.008
    80        CT2     55    LYS     CE     80       0.21     12.011
    81         HA     55    LYS    HE1     81       0.05      1.008
    82         HA     55    LYS    HE2     82       0.05      1.008
    83        NH3     55    LYS     NZ     83       -0.3     14.007
    84         HC     55    LYS    HZ1     84       0.33      1.008
    85         HC     55    LYS    HZ2     85       0.33      1.008
    86         HC     55    LYS    HZ3     86       0.33      1.008
    87          C     55    LYS      C     87       0.51     12.011
    88          O     55    LYS      O     88      -0.51     15.999   ; qtot 2
; residue  56 ILE rtp ILE  q  0.0
    89        NH1     56    ILE      N     89      -0.47     14.007
    90          H     56    ILE     HN     90       0.31      1.008
    91        CT1     56    ILE     CA     91       0.07     12.011
    92         HB     56    ILE     HA     92       0.09      1.008
    93        CT1     56    ILE     CB     93      -0.09     12.011
    94         HA     56    ILE     HB     94       0.09      1.008
    95        CT3     56    ILE    CG2     95      -0.27     12.011
    96         HA     56    ILE   HG21     96       0.09      1.008
    97         HA     56    ILE   HG22     97       0.09      1.008
    98         HA     56    ILE   HG23     98       0.09      1.008
    99        CT2     56    ILE    CG1     99      -0.18     12.011
   100         HA     56    ILE   HG11    100       0.09      1.008
   101         HA     56    ILE   HG12    101       0.09      1.008
   102        CT3     56    ILE     CD    102      -0.27     12.011
   103         HA     56    ILE    HD1    103       0.09      1.008
   104         HA     56    ILE    HD2    104       0.09      1.008
   105         HA     56    ILE    HD3    105       0.09      1.008
   106          C     56    ILE      C    106       0.51     12.011
   107          O     56    ILE      O    107      -0.51     15.999   ; qtot 2
; residue  57 GLN rtp GLN  q  0.0
   108        NH1     57    GLN      N    108      -0.47     14.007
   109          H     57    GLN     HN    109       0.31      1.008
   110        CT1     57    GLN     CA    110       0.07     12.011
   111         HB     57    GLN     HA    111       0.09      1.008
   112        CT2     57    GLN     CB    112      -0.18     12.011
   113         HA     57    GLN    HB1    113       0.09      1.008
   114         HA     57    GLN    HB2    114       0.09      1.008
   115        CT2     57    GLN     CG    115      -0.18     12.011
   116         HA     57    GLN    HG1    116       0.09      1.008
   117         HA     57    GLN    HG2    117       0.09      1.008
   118         CC     57    GLN     CD    118       0.55     12.011
   119          O     57    GLN    OE1    119      -0.55     15.999
   120        NH2     57    GLN    NE2    120      -0.62     14.007
   121          H     57    GLN   HE21    121       0.32      1.008
   122          H     57    GLN   HE22    122        0.3      1.008
   123          C     57    GLN      C    123       0.51     12.011
   124          O     57    GLN      O    124      -0.51     15.999   ; qtot 2
; residue  58 LEU rtp LEU  q  0.0
   125        NH1     58    LEU      N    125      -0.47     14.007
   126          H     58    LEU     HN    126       0.31      1.008
   127        CT1     58    LEU     CA    127       0.07     12.011
   128         HB     58    LEU     HA    128       0.09      1.008
   129        CT2     58    LEU     CB    129      -0.18     12.011
   130         HA     58    LEU    HB1    130       0.09      1.008
   131         HA     58    LEU    HB2    131       0.09      1.008
   132        CT1     58    LEU     CG    132      -0.09     12.011
   133         HA     58    LEU     HG    133       0.09      1.008
   134        CT3     58    LEU    CD1    134      -0.27     12.011
   135         HA     58    LEU   HD11    135       0.09      1.008
   136         HA     58    LEU   HD12    136       0.09      1.008
   137         HA     58    LEU   HD13    137       0.09      1.008
   138        CT3     58    LEU    CD2    138      -0.27     12.011
   139         HA     58    LEU   HD21    139       0.09      1.008
   140         HA     58    LEU   HD22    140       0.09      1.008
   141         HA     58    LEU   HD23    141       0.09      1.008
   142          C     58    LEU      C    142       0.51     12.011
   143          O     58    LEU      O    143      -0.51     15.999   ; qtot 2
; residue  59 ARG rtp ARG  q +1.0
   144        NH1     59    ARG      N    144      -0.47     14.007
   145          H     59    ARG     HN    145       0.31      1.008
   146        CT1     59    ARG     CA    146       0.07     12.011
   147         HB     59    ARG     HA    147       0.09      1.008
   148        CT2     59    ARG     CB    148      -0.18     12.011
   149         HA     59    ARG    HB1    149       0.09      1.008
   150         HA     59    ARG    HB2    150       0.09      1.008
   151        CT2     59    ARG     CG    151      -0.18     12.011
   152         HA     59    ARG    HG1    152       0.09      1.008
   153         HA     59    ARG    HG2    153       0.09      1.008
   154        CT2     59    ARG     CD    154        0.2     12.011
   155         HA     59    ARG    HD1    155       0.09      1.008
   156         HA     59    ARG    HD2    156       0.09      1.008
   157        NC2     59    ARG     NE    157       -0.7     14.007
   158         HC     59    ARG     HE    158       0.44      1.008
   159          C     59    ARG     CZ    159       0.64     12.011
   160        NC2     59    ARG    NH1    160       -0.8     14.007
   161         HC     59    ARG   HH11    161       0.46      1.008
   162         HC     59    ARG   HH12    162       0.46      1.008
   163        NC2     59    ARG    NH2    163       -0.8     14.007
   164         HC     59    ARG   HH21    164       0.46      1.008
   165         HC     59    ARG   HH22    165       0.46      1.008
   166          C     59    ARG      C    166       0.51     12.011
   167          O     59    ARG      O    167      -0.51     15.999   ; qtot 3
; residue  60 LEU rtp LEU  q  0.0
   168        NH1     60    LEU      N    168      -0.47     14.007
   169          H     60    LEU     HN    169       0.31      1.008
   170        CT1     60    LEU     CA    170       0.07     12.011
   171         HB     60    LEU     HA    171       0.09      1.008
   172        CT2     60    LEU     CB    172      -0.18     12.011
   173         HA     60    LEU    HB1    173       0.09      1.008
   174         HA     60    LEU    HB2    174       0.09      1.008
   175        CT1     60    LEU     CG    175      -0.09     12.011
   176         HA     60    LEU     HG    176       0.09      1.008
   177        CT3     60    LEU    CD1    177      -0.27     12.011
   178         HA     60    LEU   HD11    178       0.09      1.008
   179         HA     60    LEU   HD12    179       0.09      1.008
   180         HA     60    LEU   HD13    180       0.09      1.008
   181        CT3     60    LEU    CD2    181      -0.27     12.011
   182         HA     60    LEU   HD21    182       0.09      1.008
   183         HA     60    LEU   HD22    183       0.09      1.008
   184         HA     60    LEU   HD23    184       0.09      1.008
   185          C     60    LEU      C    185       0.51     12.011
   186          O     60    LEU      O    186      -0.51     15.999   ; qtot 3
; residue  61 ALA rtp ALA  q  0.0
   187        NH1     61    ALA      N    187      -0.47     14.007
   188          H     61    ALA     HN    188       0.31      1.008
   189        CT1     61    ALA     CA    189       0.07     12.011
   190         HB     61    ALA     HA    190       0.09      1.008
   191        CT3     61    ALA     CB    191      -0.27     12.011
   192         HA     61    ALA    HB1    192       0.09      1.008
   193         HA     61    ALA    HB2    193       0.09      1.008
   194         HA     61    ALA    HB3    194       0.09      1.008
   195          C     61    ALA      C    195       0.51     12.011
   196          O     61    ALA      O    196      -0.51     15.999   ; qtot 3
; residue  62 GLY rtp GLY  q  0.0
   197        NH1     62    GLY      N    197      -0.47     14.007
   198          H     62    GLY     HN    198       0.31      1.008
   199        CT2     62    GLY     CA    199      -0.02     12.011
   200         HB     62    GLY    HA1    200       0.09      1.008
   201         HB     62    GLY    HA2    201       0.09      1.008
   202          C     62    GLY      C    202       0.51     12.011
   203          O     62    GLY      O    203      -0.51     15.999   ; qtot 3
; residue  63 GLN rtp GLN  q  0.0
   204        NH1     63    GLN      N    204      -0.47     14.007
   205          H     63    GLN     HN    205       0.31      1.008
   206        CT1     63    GLN     CA    206       0.07     12.011
   207         HB     63    GLN     HA    207       0.09      1.008
   208        CT2     63    GLN     CB    208      -0.18     12.011
   209         HA     63    GLN    HB1    209       0.09      1.008
   210         HA     63    GLN    HB2    210       0.09      1.008
   211        CT2     63    GLN     CG    211      -0.18     12.011
   212         HA     63    GLN    HG1    212       0.09      1.008
   213         HA     63    GLN    HG2    213       0.09      1.008
   214         CC     63    GLN     CD    214       0.55     12.011
   215          O     63    GLN    OE1    215      -0.55     15.999
   216        NH2     63    GLN    NE2    216      -0.62     14.007
   217          H     63    GLN   HE21    217       0.32      1.008
   218          H     63    GLN   HE22    218        0.3      1.008
   219          C     63    GLN      C    219       0.51     12.011
   220          O     63    GLN      O    220      -0.51     15.999   ; qtot 3
; residue  64 LYS rtp LYS  q +1.0
   221        NH1     64    LYS      N    221      -0.47     14.007
   222          H     64    LYS     HN    222       0.31      1.008
   223        CT1     64    LYS     CA    223       0.07     12.011
   224         HB     64    LYS     HA    224       0.09      1.008
   225        CT2     64    LYS     CB    225      -0.18     12.011
   226         HA     64    LYS    HB1    226       0.09      1.008
   227         HA     64    LYS    HB2    227       0.09      1.008
   228        CT2     64    LYS     CG    228      -0.18     12.011
   229         HA     64    LYS    HG1    229       0.09      1.008
   230         HA     64    LYS    HG2    230       0.09      1.008
   231        CT2     64    LYS     CD    231      -0.18     12.011
   232         HA     64    LYS    HD1    232       0.09      1.008
   233         HA     64    LYS    HD2    233       0.09      1.008
   234        CT2     64    LYS     CE    234       0.21     12.011
   235         HA     64    LYS    HE1    235       0.05      1.008
   236         HA     64    LYS    HE2    236       0.05      1.008
   237        NH3     64    LYS     NZ    237       -0.3     14.007
   238         HC     64    LYS    HZ1    238       0.33      1.008
   239         HC     64    LYS    HZ2    239       0.33      1.008
   240         HC     64    LYS    HZ3    240       0.33      1.008
   241          C     64    LYS      C    241       0.51     12.011
   242          O     64    LYS      O    242      -0.51     15.999   ; qtot 4
; residue  65 ARG rtp ARG  q +1.0
   243        NH1     65    ARG      N    243      -0.47     14.007
   244          H     65    ARG     HN    244       0.31      1.008
   245        CT1     65    ARG     CA    245       0.07     12.011
   246         HB     65    ARG     HA    246       0.09      1.008
   247        CT2     65    ARG     CB    247      -0.18     12.011
   248         HA     65    ARG    HB1    248       0.09      1.008
   249         HA     65    ARG    HB2    249       0.09      1.008
   250        CT2     65    ARG     CG    250      -0.18     12.011
   251         HA     65    ARG    HG1    251       0.09      1.008
   252         HA     65    ARG    HG2    252       0.09      1.008
   253        CT2     65    ARG     CD    253        0.2     12.011
   254         HA     65    ARG    HD1    254       0.09      1.008
   255         HA     65    ARG    HD2    255       0.09      1.008
   256        NC2     65    ARG     NE    256       -0.7     14.007
   257         HC     65    ARG     HE    257       0.44      1.008
   258          C     65    ARG     CZ    258       0.64     12.011
   259        NC2     65    ARG    NH1    259       -0.8     14.007
   260         HC     65    ARG   HH11    260       0.46      1.008
   261         HC     65    ARG   HH12    261       0.46      1.008
   262        NC2     65    ARG    NH2    262       -0.8     14.007
   263         HC     65    ARG   HH21    263       0.46      1.008
   264         HC     65    ARG   HH22    264       0.46      1.008
   265          C     65    ARG      C    265       0.51     12.011
   266          O     65    ARG      O    266      -0.51     15.999   ; qtot 5
; residue  66 LYS rtp LYS  q +1.0
   267        NH1     66    LYS      N    267      -0.47     14.007
   268          H     66    LYS     HN    268       0.31      1.008
   269        CT1     66    LYS     CA    269       0.07     12.011
   270         HB     66    LYS     HA    270       0.09      1.008
   271        CT2     66    LYS     CB    271      -0.18     12.011
   272         HA     66    LYS    HB1    272       0.09      1.008
   273         HA     66    LYS    HB2    273       0.09      1.008
   274        CT2     66    LYS     CG    274      -0.18     12.011
   275         HA     66    LYS    HG1    275       0.09      1.008
   276         HA     66    LYS    HG2    276       0.09      1.008
   277        CT2     66    LYS     CD    277      -0.18     12.011
   278         HA     66    LYS    HD1    278       0.09      1.008
   279         HA     66    LYS    HD2    279       0.09      1.008
   280        CT2     66    LYS     CE    280       0.21     12.011
   281         HA     66    LYS    HE1    281       0.05      1.008
   282         HA     66    LYS    HE2    282       0.05      1.008
   283        NH3     66    LYS     NZ    283       -0.3     14.007
   284         HC     66    LYS    HZ1    284       0.33      1.008
   285         HC     66    LYS    HZ2    285       0.33      1.008
   286         HC     66    LYS    HZ3    286       0.33      1.008
   287          C     66    LYS      C    287       0.51     12.011
   288          O     66    LYS      O    288      -0.51     15.999   ; qtot 6
; residue  67 HSE rtp HSE  q  0.0
   289        NH1     67    HSE      N    289      -0.47     14.007
   290          H     67    HSE     HN    290       0.31      1.008
   291        CT1     67    HSE     CA    291       0.07     12.011
   292         HB     67    HSE     HA    292       0.09      1.008
   293        CT2     67    HSE     CB    293      -0.08     12.011
   294         HA     67    HSE    HB1    294       0.09      1.008
   295         HA     67    HSE    HB2    295       0.09      1.008
   296        NR2     67    HSE    ND1    296       -0.7     14.007
   297       CPH1     67    HSE     CG    297       0.22     12.011
   298       CPH2     67    HSE    CE1    298       0.25     12.011
   299        HR1     67    HSE    HE1    299       0.13      1.008
   300        NR1     67    HSE    NE2    300      -0.36     14.007
   301          H     67    HSE    HE2    301       0.32      1.008
   302       CPH1     67    HSE    CD2    302      -0.05     12.011
   303        HR3     67    HSE    HD2    303       0.09      1.008
   304          C     67    HSE      C    304       0.51     12.011
   305          O     67    HSE      O    305      -0.51     15.999   ; qtot 6
; residue  68 SER rtp SER  q  0.0
   306        NH1     68    SER      N    306      -0.47     14.007
   307          H     68    SER     HN    307       0.31      1.008
   308        CT1     68    SER     CA    308       0.07     12.011
   309         HB     68    SER     HA    309       0.09      1.008
   310        CT2     68    SER     CB    310       0.05     12.011
   311         HA     68    SER    HB1    311       0.09      1.008
   312         HA     68    SER    HB2    312       0.09      1.008
   313        OH1     68    SER     OG    313      -0.66     15.999
   314          H     68    SER    HG1    314       0.43      1.008
   315          C     68    SER      C    315       0.51     12.011
   316          O     68    SER      O    316      -0.51     15.999   ; qtot 6
; residue  69 GLU rtp GLU  q -1.0
   317        NH1     69    GLU      N    317      -0.47     14.007
   318          H     69    GLU     HN    318       0.31      1.008
   319        CT1     69    GLU     CA    319       0.07     12.011
   320         HB     69    GLU     HA    320       0.09      1.008
   321        CT2     69    GLU     CB    321      -0.18     12.011
   322         HA     69    GLU    HB1    322       0.09      1.008
   323         HA     69    GLU    HB2    323       0.09      1.008
   324        CT2     69    GLU     CG    324      -0.28     12.011
   325         HA     69    GLU    HG1    325       0.09      1.008
   326         HA     69    GLU    HG2    326       0.09      1.008
   327         CC     69    GLU     CD    327       0.62     12.011
   328         OC     69    GLU    OE1    328      -0.76     15.999
   329         OC     69    GLU    OE2    329      -0.76     15.999
   330          C     69    GLU      C    330       0.51     12.011
   331          O     69    GLU      O    331      -0.51     15.999   ; qtot 5
; residue  70 GLY rtp GLY  q  0.0
   332        NH1     70    GLY      N    332      -0.47     14.007
   333          H     70    GLY     HN    333       0.31      1.008
   334        CT2     70    GLY     CA    334      -0.02     12.011
   335         HB     70    GLY    HA1    335       0.09      1.008
   336         HB     70    GLY    HA2    336       0.09      1.008
   337          C     70    GLY      C    337       0.51     12.011
   338          O     70    GLY      O    338      -0.51     15.999   ; qtot 5
; residue  71 ARG rtp ARG  q +1.0
   339        NH1     71    ARG      N    339      -0.47     14.007
   340          H     71    ARG     HN    340       0.31      1.008
   341        CT1     71    ARG     CA    341       0.07     12.011
   342         HB     71    ARG     HA    342       0.09      1.008
   343        CT2     71    ARG     CB    343      -0.18     12.011
   344         HA     71    ARG    HB1    344       0.09      1.008
   345         HA     71    ARG    HB2    345       0.09      1.008
   346        CT2     71    ARG     CG    346      -0.18     12.011
   347         HA     71    ARG    HG1    347       0.09      1.008
   348         HA     71    ARG    HG2    348       0.09      1.008
   349        CT2     71    ARG     CD    349        0.2     12.011
   350         HA     71    ARG    HD1    350       0.09      1.008
   351         HA     71    ARG    HD2    351       0.09      1.008
   352        NC2     71    ARG     NE    352       -0.7     14.007
   353         HC     71    ARG     HE    353       0.44      1.008
   354          C     71    ARG     CZ    354       0.64     12.011
   355        NC2     71    ARG    NH1    355       -0.8     14.007
   356         HC     71    ARG   HH11    356       0.46      1.008
   357         HC     71    ARG   HH12    357       0.46      1.008
   358        NC2     71    ARG    NH2    358       -0.8     14.007
   359         HC     71    ARG   HH21    359       0.46      1.008
   360         HC     71    ARG   HH22    360       0.46      1.008
   361          C     71    ARG      C    361       0.51     12.011
   362          O     71    ARG      O    362      -0.51     15.999   ; qtot 6
; residue  72 VAL rtp VAL  q  0.0
   363        NH1     72    VAL      N    363      -0.47     14.007
   364          H     72    VAL     HN    364       0.31      1.008
   365        CT1     72    VAL     CA    365       0.07     12.011
   366         HB     72    VAL     HA    366       0.09      1.008
   367        CT1     72    VAL     CB    367      -0.09     12.011
   368         HA     72    VAL     HB    368       0.09      1.008
   369        CT3     72    VAL    CG1    369      -0.27     12.011
   370         HA     72    VAL   HG11    370       0.09      1.008
   371         HA     72    VAL   HG12    371       0.09      1.008
   372         HA     72    VAL   HG13    372       0.09      1.008
   373        CT3     72    VAL    CG2    373      -0.27     12.011
   374         HA     72    VAL   HG21    374       0.09      1.008
   375         HA     72    VAL   HG22    375       0.09      1.008
   376         HA     72    VAL   HG23    376       0.09      1.008
   377          C     72    VAL      C    377       0.51     12.011
   378          O     72    VAL      O    378      -0.51     15.999   ; qtot 6
; residue  73 GLU rtp GLU  q -1.0
   379        NH1     73    GLU      N    379      -0.47     14.007
   380          H     73    GLU     HN    380       0.31      1.008
   381        CT1     73    GLU     CA    381       0.07     12.011
   382         HB     73    GLU     HA    382       0.09      1.008
   383        CT2     73    GLU     CB    383      -0.18     12.011
   384         HA     73    GLU    HB1    384       0.09      1.008
   385         HA     73    GLU    HB2    385       0.09      1.008
   386        CT2     73    GLU     CG    386      -0.28     12.011
   387         HA     73    GLU    HG1    387       0.09      1.008
   388         HA     73    GLU    HG2    388       0.09      1.008
   389         CC     73    GLU     CD    389       0.62     12.011
   390         OC     73    GLU    OE1    390      -0.76     15.999
   391         OC     73    GLU    OE2    391      -0.76     15.999
   392          C     73    GLU      C    392       0.51     12.011
   393          O     73    GLU      O    393      -0.51     15.999   ; qtot 5
; residue  74 VAL rtp VAL  q  0.0
   394        NH1     74    VAL      N    394      -0.47     14.007
   395          H     74    VAL     HN    395       0.31      1.008
   396        CT1     74    VAL     CA    396       0.07     12.011
   397         HB     74    VAL     HA    397       0.09      1.008
   398        CT1     74    VAL     CB    398      -0.09     12.011
   399         HA     74    VAL     HB    399       0.09      1.008
   400        CT3     74    VAL    CG1    400      -0.27     12.011
   401         HA     74    VAL   HG11    401       0.09      1.008
   402         HA     74    VAL   HG12    402       0.09      1.008
   403         HA     74    VAL   HG13    403       0.09      1.008
   404        CT3     74    VAL    CG2    404      -0.27     12.011
   405         HA     74    VAL   HG21    405       0.09      1.008
   406         HA     74    VAL   HG22    406       0.09      1.008
   407         HA     74    VAL   HG23    407       0.09      1.008
   408          C     74    VAL      C    408       0.51     12.011
   409          O     74    VAL      O    409      -0.51     15.999   ; qtot 5
; residue  75 TYR rtp TYR  q  0.0
   410        NH1     75    TYR      N    410      -0.47     14.007
   411          H     75    TYR     HN    411       0.31      1.008
   412        CT1     75    TYR     CA    412       0.07     12.011
   413         HB     75    TYR     HA    413       0.09      1.008
   414        CT2     75    TYR     CB    414      -0.18     12.011
   415         HA     75    TYR    HB1    415       0.09      1.008
   416         HA     75    TYR    HB2    416       0.09      1.008
   417         CA     75    TYR     CG    417          0     12.011
   418         CA     75    TYR    CD1    418     -0.115     12.011
   419         HP     75    TYR    HD1    419      0.115      1.008
   420         CA     75    TYR    CE1    420     -0.115     12.011
   421         HP     75    TYR    HE1    421      0.115      1.008
   422         CA     75    TYR     CZ    422       0.11     12.011
   423        OH1     75    TYR     OH    423      -0.54     15.999
   424          H     75    TYR     HH    424       0.43      1.008
   425         CA     75    TYR    CD2    425     -0.115     12.011
   426         HP     75    TYR    HD2    426      0.115      1.008
   427         CA     75    TYR    CE2    427     -0.115     12.011
   428         HP     75    TYR    HE2    428      0.115      1.008
   429          C     75    TYR      C    429       0.51     12.011
   430          O     75    TYR      O    430      -0.51     15.999   ; qtot 5
; residue  76 TYR rtp TYR  q  0.0
   431        NH1     76    TYR      N    431      -0.47     14.007
   432          H     76    TYR     HN    432       0.31      1.008
   433        CT1     76    TYR     CA    433       0.07     12.011
   434         HB     76    TYR     HA    434       0.09      1.008
   435        CT2     76    TYR     CB    435      -0.18     12.011
   436         HA     76    TYR    HB1    436       0.09      1.008
   437         HA     76    TYR    HB2    437       0.09      1.008
   438         CA     76    TYR     CG    438          0     12.011
   439         CA     76    TYR    CD1    439     -0.115     12.011
   440         HP     76    TYR    HD1    440      0.115      1.008
   441         CA     76    TYR    CE1    441     -0.115     12.011
   442         HP     76    TYR    HE1    442      0.115      1.008
   443         CA     76    TYR     CZ    443       0.11     12.011
   444        OH1     76    TYR     OH    444      -0.54     15.999
   445          H     76    TYR     HH    445       0.43      1.008
   446         CA     76    TYR    CD2    446     -0.115     12.011
   447         HP     76    TYR    HD2    447      0.115      1.008
   448         CA     76    TYR    CE2    448     -0.115     12.011
   449         HP     76    TYR    HE2    449      0.115      1.008
   450          C     76    TYR      C    450       0.51     12.011
   451          O     76    TYR      O    451      -0.51     15.999   ; qtot 5
; residue  77 ASP rtp ASP  q -1.0
   452        NH1     77    ASP      N    452      -0.47     14.007
   453          H     77    ASP     HN    453       0.31      1.008
   454        CT1     77    ASP     CA    454       0.07     12.011
   455         HB     77    ASP     HA    455       0.09      1.008
   456        CT2     77    ASP     CB    456      -0.28     12.011
   457         HA     77    ASP    HB1    457       0.09      1.008
   458         HA     77    ASP    HB2    458       0.09      1.008
   459         CC     77    ASP     CG    459       0.62     12.011
   460         OC     77    ASP    OD1    460      -0.76     15.999
   461         OC     77    ASP    OD2    461      -0.76     15.999
   462          C     77    ASP      C    462       0.51     12.011
   463          O     77    ASP      O    463      -0.51     15.999   ; qtot 4
; residue  78 GLY rtp GLY  q  0.0
   464        NH1     78    GLY      N    464      -0.47     14.007
   465          H     78    GLY     HN    465       0.31      1.008
   466        CT2     78    GLY     CA    466      -0.02     12.011
   467         HB     78    GLY    HA1    467       0.09      1.008
   468         HB     78    GLY    HA2    468       0.09      1.008
   469          C     78    GLY      C    469       0.51     12.011
   470          O     78    GLY      O    470      -0.51     15.999   ; qtot 4
; residue  79 GLN rtp GLN  q  0.0
   471        NH1     79    GLN      N    471      -0.47     14.007
   472          H     79    GLN     HN    472       0.31      1.008
   473        CT1     79    GLN     CA    473       0.07     12.011
   474         HB     79    GLN     HA    474       0.09      1.008
   475        CT2     79    GLN     CB    475      -0.18     12.011
   476         HA     79    GLN    HB1    476       0.09      1.008
   477         HA     79    GLN    HB2    477       0.09      1.008
   478        CT2     79    GLN     CG    478      -0.18     12.011
   479         HA     79    GLN    HG1    479       0.09      1.008
   480         HA     79    GLN    HG2    480       0.09      1.008
   481         CC     79    GLN     CD    481       0.55     12.011
   482          O     79    GLN    OE1    482      -0.55     15.999
   483        NH2     79    GLN    NE2    483      -0.62     14.007
   484          H     79    GLN   HE21    484       0.32      1.008
   485          H     79    GLN   HE22    485        0.3      1.008
   486          C     79    GLN      C    486       0.51     12.011
   487          O     79    GLN      O    487      -0.51     15.999   ; qtot 4
; residue  80 TRP rtp TRP  q  0.0
   488        NH1     80    TRP      N    488      -0.47     14.007
   489          H     80    TRP     HN    489       0.31      1.008
   490        CT1     80    TRP     CA    490       0.07     12.011
   491         HB     80    TRP     HA    491       0.09      1.008
   492        CT2     80    TRP     CB    492      -0.18     12.011
   493         HA     80    TRP    HB1    493       0.09      1.008
   494         HA     80    TRP    HB2    494       0.09      1.008
   495         CY     80    TRP     CG    495      -0.03     12.011
   496         CA     80    TRP    CD1    496      0.035     12.011
   497         HP     80    TRP    HD1    497      0.115      1.008
   498         NY     80    TRP    NE1    498      -0.61     14.007
   499          H     80    TRP    HE1    499       0.38      1.008
   500        CPT     80    TRP    CE2    500       0.13     12.011
   501        CPT     80    TRP    CD2    501      -0.02     12.011
   502         CA     80    TRP    CE3    502     -0.115     12.011
   503         HP     80    TRP    HE3    503      0.115      1.008
   504         CA     80    TRP    CZ3    504     -0.115     12.011
   505         HP     80    TRP    HZ3    505      0.115      1.008
   506         CA     80    TRP    CZ2    506     -0.115     12.011
   507         HP     80    TRP    HZ2    507      0.115      1.008
   508         CA     80    TRP    CH2    508     -0.115     12.011
   509         HP     80    TRP    HH2    509      0.115      1.008
   510          C     80    TRP      C    510       0.51     12.011
   511          O     80    TRP      O    511      -0.51     15.999   ; qtot 4
; residue  81 GLY rtp GLY  q  0.0
   512        NH1     81    GLY      N    512      -0.47     14.007
   513          H     81    GLY     HN    513       0.31      1.008
   514        CT2     81    GLY     CA    514      -0.02     12.011
   515         HB     81    GLY    HA1    515       0.09      1.008
   516         HB     81    GLY    HA2    516       0.09      1.008
   517          C     81    GLY      C    517       0.51     12.011
   518          O     81    GLY      O    518      -0.51     15.999   ; qtot 4
; residue  82 THR rtp THR  q  0.0
   519        NH1     82    THR      N    519      -0.47     14.007
   520          H     82    THR     HN    520       0.31      1.008
   521        CT1     82    THR     CA    521       0.07     12.011
   522         HB     82    THR     HA    522       0.09      1.008
   523        CT1     82    THR     CB    523       0.14     12.011
   524         HA     82    THR     HB    524       0.09      1.008
   525        OH1     82    THR    OG1    525      -0.66     15.999
   526          H     82    THR    HG1    526       0.43      1.008
   527        CT3     82    THR    CG2    527      -0.27     12.011
   528         HA     82    THR   HG21    528       0.09      1.008
   529         HA     82    THR   HG22    529       0.09      1.008
   530         HA     82    THR   HG23    530       0.09      1.008
   531          C     82    THR      C    531       0.51     12.011
   532          O     82    THR      O    532      -0.51     15.999   ; qtot 4
; residue  83 VAL rtp VAL  q  0.0
   533        NH1     83    VAL      N    533      -0.47     14.007
   534          H     83    VAL     HN    534       0.31      1.008
   535        CT1     83    VAL     CA    535       0.07     12.011
   536         HB     83    VAL     HA    536       0.09      1.008
   537        CT1     83    VAL     CB    537      -0.09     12.011
   538         HA     83    VAL     HB    538       0.09      1.008
   539        CT3     83    VAL    CG1    539      -0.27     12.011
   540         HA     83    VAL   HG11    540       0.09      1.008
   541         HA     83    VAL   HG12    541       0.09      1.008
   542         HA     83    VAL   HG13    542       0.09      1.008
   543        CT3     83    VAL    CG2    543      -0.27     12.011
   544         HA     83    VAL   HG21    544       0.09      1.008
   545         HA     83    VAL   HG22    545       0.09      1.008
   546         HA     83    VAL   HG23    546       0.09      1.008
   547          C     83    VAL      C    547       0.51     12.011
   548          O     83    VAL      O    548      -0.51     15.999   ; qtot 4
; residue  84 CYD rtp CYD  q  0.0
   549        NH1     84    CYD      N    549      -0.47     14.007
   550          H     84    CYD     HN    550       0.31      1.008
   551        CT1     84    CYD     CA    551       0.07     12.011
   552         HB     84    CYD     HA    552       0.09      1.008
   553        CT2     84    CYD     CB    553       -0.1     12.011	   CT2        0.00  12.011   
   554        VSc     84    CYD     Vc    553          0          0	   VSc       -0.11   0.00
   555         HA     84    CYD    HB1    554       0.09      1.008	
   556         HA     84    CYD    HB2    555       0.09      1.008	    
   557         SM     84    CYD     SG    556      -0.08      32.06	   S          0.00  32.06   
   558        VSs     84    CYD     Vs    556          0          0	   VSs       -0.23   0.00    
   559        HUD     84    CYD    HUD    557          0      1.008	   HS         0.16   1.008   
   560          C     84    CYD      C    558       0.51     12.011	
   561          O     84    CYD      O    559      -0.51     15.999   	
; residue  85 ASP rtp ASP  q -1.0
   562        NH1     85    ASP      N    560      -0.47     14.007
   563          H     85    ASP     HN    561       0.31      1.008
   564        CT1     85    ASP     CA    562       0.07     12.011
   565         HB     85    ASP     HA    563       0.09      1.008
   566        CT2     85    ASP     CB    564      -0.28     12.011
   567         HA     85    ASP    HB1    565       0.09      1.008
   568         HA     85    ASP    HB2    566       0.09      1.008
   569         CC     85    ASP     CG    567       0.62     12.011
   570         OC     85    ASP    OD1    568      -0.76     15.999
   571         OC     85    ASP    OD2    569      -0.76     15.999
   572          C     85    ASP      C    570       0.51     12.011
   573          O     85    ASP      O    571      -0.51     15.999   ; qtot 3
; residue  86 ASP rtp ASP  q -1.0
   574        NH1     86    ASP      N    572      -0.47     14.007
   575          H     86    ASP     HN    573       0.31      1.008
   576        CT1     86    ASP     CA    574       0.07     12.011
   577         HB     86    ASP     HA    575       0.09      1.008
   578        CT2     86    ASP     CB    576      -0.28     12.011
   579         HA     86    ASP    HB1    577       0.09      1.008
   580         HA     86    ASP    HB2    578       0.09      1.008
   581         CC     86    ASP     CG    579       0.62     12.011
   582         OC     86    ASP    OD1    580      -0.76     15.999
   583         OC     86    ASP    OD2    581      -0.76     15.999
   584          C     86    ASP      C    582       0.51     12.011
   585          O     86    ASP      O    583      -0.51     15.999   ; qtot 2
; residue  87 ASP rtp ASP  q -1.0
   586        NH1     87    ASP      N    584      -0.47     14.007
   587          H     87    ASP     HN    585       0.31      1.008
   588        CT1     87    ASP     CA    586       0.07     12.011
   589         HB     87    ASP     HA    587       0.09      1.008
   590        CT2     87    ASP     CB    588      -0.28     12.011
   591         HA     87    ASP    HB1    589       0.09      1.008
   592         HA     87    ASP    HB2    590       0.09      1.008
   593         CC     87    ASP     CG    591       0.62     12.011
   594         OC     87    ASP    OD1    592      -0.76     15.999
   595         OC     87    ASP    OD2    593      -0.76     15.999
   596          C     87    ASP      C    594       0.51     12.011
   597          O     87    ASP      O    595      -0.51     15.999   ; qtot 1
; residue  88 PHE rtp PHE  q  0.0
   598        NH1     88    PHE      N    596      -0.47     14.007
   599          H     88    PHE     HN    597       0.31      1.008
   600        CT1     88    PHE     CA    598       0.07     12.011
   601         HB     88    PHE     HA    599       0.09      1.008
   602        CT2     88    PHE     CB    600      -0.18     12.011
   603         HA     88    PHE    HB1    601       0.09      1.008
   604         HA     88    PHE    HB2    602       0.09      1.008
   605         CA     88    PHE     CG    603          0     12.011
   606         CA     88    PHE    CD1    604     -0.115     12.011
   607         HP     88    PHE    HD1    605      0.115      1.008
   608         CA     88    PHE    CE1    606     -0.115     12.011
   609         HP     88    PHE    HE1    607      0.115      1.008
   610         CA     88    PHE     CZ    608     -0.115     12.011
   611         HP     88    PHE     HZ    609      0.115      1.008
   612         CA     88    PHE    CD2    610     -0.115     12.011
   613         HP     88    PHE    HD2    611      0.115      1.008
   614         CA     88    PHE    CE2    612     -0.115     12.011
   615         HP     88    PHE    HE2    613      0.115      1.008
   616          C     88    PHE      C    614       0.51     12.011
   617          O     88    PHE      O    615      -0.51     15.999   ; qtot 1
; residue  89 SER rtp SER  q  0.0
   618        NH1     89    SER      N    616      -0.47     14.007
   619          H     89    SER     HN    617       0.31      1.008
   620        CT1     89    SER     CA    618       0.07     12.011
   621         HB     89    SER     HA    619       0.09      1.008
   622        CT2     89    SER     CB    620       0.05     12.011
   623         HA     89    SER    HB1    621       0.09      1.008
   624         HA     89    SER    HB2    622       0.09      1.008
   625        OH1     89    SER     OG    623      -0.66     15.999
   626          H     89    SER    HG1    624       0.43      1.008
   627          C     89    SER      C    625       0.51     12.011
   628          O     89    SER      O    626      -0.51     15.999   ; qtot 1
; residue  90 ILE rtp ILE  q  0.0
   629        NH1     90    ILE      N    627      -0.47     14.007
   630          H     90    ILE     HN    628       0.31      1.008
   631        CT1     90    ILE     CA    629       0.07     12.011
   632         HB     90    ILE     HA    630       0.09      1.008
   633        CT1     90    ILE     CB    631      -0.09     12.011
   634         HA     90    ILE     HB    632       0.09      1.008
   635        CT3     90    ILE    CG2    633      -0.27     12.011
   636         HA     90    ILE   HG21    634       0.09      1.008
   637         HA     90    ILE   HG22    635       0.09      1.008
   638         HA     90    ILE   HG23    636       0.09      1.008
   639        CT2     90    ILE    CG1    637      -0.18     12.011
   640         HA     90    ILE   HG11    638       0.09      1.008
   641         HA     90    ILE   HG12    639       0.09      1.008
   642        CT3     90    ILE     CD    640      -0.27     12.011
   643         HA     90    ILE    HD1    641       0.09      1.008
   644         HA     90    ILE    HD2    642       0.09      1.008
   645         HA     90    ILE    HD3    643       0.09      1.008
   646          C     90    ILE      C    644       0.51     12.011
   647          O     90    ILE      O    645      -0.51     15.999   ; qtot 1
; residue  91 HSE rtp HSE  q  0.0
   648        NH1     91    HSE      N    646      -0.47     14.007
   649          H     91    HSE     HN    647       0.31      1.008
   650        CT1     91    HSE     CA    648       0.07     12.011
   651         HB     91    HSE     HA    649       0.09      1.008
   652        CT2     91    HSE     CB    650      -0.08     12.011
   653         HA     91    HSE    HB1    651       0.09      1.008
   654         HA     91    HSE    HB2    652       0.09      1.008
   655        NR2     91    HSE    ND1    653       -0.7     14.007
   656       CPH1     91    HSE     CG    654       0.22     12.011
   657       CPH2     91    HSE    CE1    655       0.25     12.011
   658        HR1     91    HSE    HE1    656       0.13      1.008
   659        NR1     91    HSE    NE2    657      -0.36     14.007
   660          H     91    HSE    HE2    658       0.32      1.008
   661       CPH1     91    HSE    CD2    659      -0.05     12.011
   662        HR3     91    HSE    HD2    660       0.09      1.008
   663          C     91    HSE      C    661       0.51     12.011
   664          O     91    HSE      O    662      -0.51     15.999   ; qtot 1
; residue  92 ALA rtp ALA  q  0.0
   665        NH1     92    ALA      N    663      -0.47     14.007
   666          H     92    ALA     HN    664       0.31      1.008
   667        CT1     92    ALA     CA    665       0.07     12.011
   668         HB     92    ALA     HA    666       0.09      1.008
   669        CT3     92    ALA     CB    667      -0.27     12.011
   670         HA     92    ALA    HB1    668       0.09      1.008
   671         HA     92    ALA    HB2    669       0.09      1.008
   672         HA     92    ALA    HB3    670       0.09      1.008
   673          C     92    ALA      C    671       0.51     12.011
   674          O     92    ALA      O    672      -0.51     15.999   ; qtot 1
; residue  93 ALA rtp ALA  q  0.0
   675        NH1     93    ALA      N    673      -0.47     14.007
   676          H     93    ALA     HN    674       0.31      1.008
   677        CT1     93    ALA     CA    675       0.07     12.011
   678         HB     93    ALA     HA    676       0.09      1.008
   679        CT3     93    ALA     CB    677      -0.27     12.011
   680         HA     93    ALA    HB1    678       0.09      1.008
   681         HA     93    ALA    HB2    679       0.09      1.008
   682         HA     93    ALA    HB3    680       0.09      1.008
   683          C     93    ALA      C    681       0.51     12.011
   684          O     93    ALA      O    682      -0.51     15.999   ; qtot 1
; residue  94 HSE rtp HSE  q  0.0
   685        NH1     94    HSE      N    683      -0.47     14.007
   686          H     94    HSE     HN    684       0.31      1.008
   687        CT1     94    HSE     CA    685       0.07     12.011
   688         HB     94    HSE     HA    686       0.09      1.008
   689        CT2     94    HSE     CB    687      -0.08     12.011
   690         HA     94    HSE    HB1    688       0.09      1.008
   691         HA     94    HSE    HB2    689       0.09      1.008
   692        NR2     94    HSE    ND1    690       -0.7     14.007
   693       CPH1     94    HSE     CG    691       0.22     12.011
   694       CPH2     94    HSE    CE1    692       0.25     12.011
   695        HR1     94    HSE    HE1    693       0.13      1.008
   696        NR1     94    HSE    NE2    694      -0.36     14.007
   697          H     94    HSE    HE2    695       0.32      1.008
   698       CPH1     94    HSE    CD2    696      -0.05     12.011
   699        HR3     94    HSE    HD2    697       0.09      1.008
   700          C     94    HSE      C    698       0.51     12.011
   701          O     94    HSE      O    699      -0.51     15.999   ; qtot 1
; residue  95 VAL rtp VAL  q  0.0
   702        NH1     95    VAL      N    700      -0.47     14.007
   703          H     95    VAL     HN    701       0.31      1.008
   704        CT1     95    VAL     CA    702       0.07     12.011
   705         HB     95    VAL     HA    703       0.09      1.008
   706        CT1     95    VAL     CB    704      -0.09     12.011
   707         HA     95    VAL     HB    705       0.09      1.008
   708        CT3     95    VAL    CG1    706      -0.27     12.011
   709         HA     95    VAL   HG11    707       0.09      1.008
   710         HA     95    VAL   HG12    708       0.09      1.008
   711         HA     95    VAL   HG13    709       0.09      1.008
   712        CT3     95    VAL    CG2    710      -0.27     12.011
   713         HA     95    VAL   HG21    711       0.09      1.008
   714         HA     95    VAL   HG22    712       0.09      1.008
   715         HA     95    VAL   HG23    713       0.09      1.008
   716          C     95    VAL      C    714       0.51     12.011
   717          O     95    VAL      O    715      -0.51     15.999   ; qtot 1
; residue  96 VAL rtp VAL  q  0.0
   718        NH1     96    VAL      N    716      -0.47     14.007
   719          H     96    VAL     HN    717       0.31      1.008
   720        CT1     96    VAL     CA    718       0.07     12.011
   721         HB     96    VAL     HA    719       0.09      1.008
   722        CT1     96    VAL     CB    720      -0.09     12.011
   723         HA     96    VAL     HB    721       0.09      1.008
   724        CT3     96    VAL    CG1    722      -0.27     12.011
   725         HA     96    VAL   HG11    723       0.09      1.008
   726         HA     96    VAL   HG12    724       0.09      1.008
   727         HA     96    VAL   HG13    725       0.09      1.008
   728        CT3     96    VAL    CG2    726      -0.27     12.011
   729         HA     96    VAL   HG21    727       0.09      1.008
   730         HA     96    VAL   HG22    728       0.09      1.008
   731         HA     96    VAL   HG23    729       0.09      1.008
   732          C     96    VAL      C    730       0.51     12.011
   733          O     96    VAL      O    731      -0.51     15.999   ; qtot 1
; residue  97 CYS rtp CYS2 q  0.0
   734        NH1     97    CYS      N    732      -0.47     14.007
   735          H     97    CYS     HN    733       0.31      1.008
   736        CT1     97    CYS     CA    734       0.07     12.011
   737         HB     97    CYS     HA    735       0.09      1.008
   738        CT2     97    CYS     CB    736       -0.1     12.011
   739         HA     97    CYS    HB1    737       0.09      1.008
   740         HA     97    CYS    HB2    738       0.09      1.008
   741         SM     97    CYS     SG    739      -0.08      32.06
   742          C     97    CYS      C    740       0.51     12.011
   743          O     97    CYS      O    741      -0.51     15.999   ; qtot 1
; residue  98 ARG rtp ARG  q +1.0
   744        NH1     98    ARG      N    742      -0.47     14.007
   745          H     98    ARG     HN    743       0.31      1.008
   746        CT1     98    ARG     CA    744       0.07     12.011
   747         HB     98    ARG     HA    745       0.09      1.008
   748        CT2     98    ARG     CB    746      -0.18     12.011
   749         HA     98    ARG    HB1    747       0.09      1.008
   750         HA     98    ARG    HB2    748       0.09      1.008
   751        CT2     98    ARG     CG    749      -0.18     12.011
   752         HA     98    ARG    HG1    750       0.09      1.008
   753         HA     98    ARG    HG2    751       0.09      1.008
   754        CT2     98    ARG     CD    752        0.2     12.011
   755         HA     98    ARG    HD1    753       0.09      1.008
   756         HA     98    ARG    HD2    754       0.09      1.008
   757        NC2     98    ARG     NE    755       -0.7     14.007
   758         HC     98    ARG     HE    756       0.44      1.008
   759          C     98    ARG     CZ    757       0.64     12.011
   760        NC2     98    ARG    NH1    758       -0.8     14.007
   761         HC     98    ARG   HH11    759       0.46      1.008
   762         HC     98    ARG   HH12    760       0.46      1.008
   763        NC2     98    ARG    NH2    761       -0.8     14.007
   764         HC     98    ARG   HH21    762       0.46      1.008
   765         HC     98    ARG   HH22    763       0.46      1.008
   766          C     98    ARG      C    764       0.51     12.011
   767          O     98    ARG      O    765      -0.51     15.999   ; qtot 2
; residue  99 GLU rtp GLU  q -1.0
   768        NH1     99    GLU      N    766      -0.47     14.007
   769          H     99    GLU     HN    767       0.31      1.008
   770        CT1     99    GLU     CA    768       0.07     12.011
   771         HB     99    GLU     HA    769       0.09      1.008
   772        CT2     99    GLU     CB    770      -0.18     12.011
   773         HA     99    GLU    HB1    771       0.09      1.008
   774         HA     99    GLU    HB2    772       0.09      1.008
   775        CT2     99    GLU     CG    773      -0.28     12.011
   776         HA     99    GLU    HG1    774       0.09      1.008
   777         HA     99    GLU    HG2    775       0.09      1.008
   778         CC     99    GLU     CD    776       0.62     12.011
   779         OC     99    GLU    OE1    777      -0.76     15.999
   780         OC     99    GLU    OE2    778      -0.76     15.999
   781          C     99    GLU      C    779       0.51     12.011
   782          O     99    GLU      O    780      -0.51     15.999   ; qtot 1
; residue 100 LEU rtp LEU  q  0.0
   783        NH1    100    LEU      N    781      -0.47     14.007
   784          H    100    LEU     HN    782       0.31      1.008
   785        CT1    100    LEU     CA    783       0.07     12.011
   786         HB    100    LEU     HA    784       0.09      1.008
   787        CT2    100    LEU     CB    785      -0.18     12.011
   788         HA    100    LEU    HB1    786       0.09      1.008
   789         HA    100    LEU    HB2    787       0.09      1.008
   790        CT1    100    LEU     CG    788      -0.09     12.011
   791         HA    100    LEU     HG    789       0.09      1.008
   792        CT3    100    LEU    CD1    790      -0.27     12.011
   793         HA    100    LEU   HD11    791       0.09      1.008
   794         HA    100    LEU   HD12    792       0.09      1.008
   795         HA    100    LEU   HD13    793       0.09      1.008
   796        CT3    100    LEU    CD2    794      -0.27     12.011
   797         HA    100    LEU   HD21    795       0.09      1.008
   798         HA    100    LEU   HD22    796       0.09      1.008
   799         HA    100    LEU   HD23    797       0.09      1.008
   800          C    100    LEU      C    798       0.51     12.011
   801          O    100    LEU      O    799      -0.51     15.999   ; qtot 1
; residue 101 GLY rtp GLY  q  0.0
   802        NH1    101    GLY      N    800      -0.47     14.007
   803          H    101    GLY     HN    801       0.31      1.008
   804        CT2    101    GLY     CA    802      -0.02     12.011
   805         HB    101    GLY    HA1    803       0.09      1.008
   806         HB    101    GLY    HA2    804       0.09      1.008
   807          C    101    GLY      C    805       0.51     12.011
   808          O    101    GLY      O    806      -0.51     15.999   ; qtot 1
; residue 102 TYR rtp TYR  q  0.0
   809        NH1    102    TYR      N    807      -0.47     14.007
   810          H    102    TYR     HN    808       0.31      1.008
   811        CT1    102    TYR     CA    809       0.07     12.011
   812         HB    102    TYR     HA    810       0.09      1.008
   813        CT2    102    TYR     CB    811      -0.18     12.011
   814         HA    102    TYR    HB1    812       0.09      1.008
   815         HA    102    TYR    HB2    813       0.09      1.008
   816         CA    102    TYR     CG    814          0     12.011
   817         CA    102    TYR    CD1    815     -0.115     12.011
   818         HP    102    TYR    HD1    816      0.115      1.008
   819         CA    102    TYR    CE1    817     -0.115     12.011
   820         HP    102    TYR    HE1    818      0.115      1.008
   821         CA    102    TYR     CZ    819       0.11     12.011
   822        OH1    102    TYR     OH    820      -0.54     15.999
   823          H    102    TYR     HH    821       0.43      1.008
   824         CA    102    TYR    CD2    822     -0.115     12.011
   825         HP    102    TYR    HD2    823      0.115      1.008
   826         CA    102    TYR    CE2    824     -0.115     12.011
   827         HP    102    TYR    HE2    825      0.115      1.008
   828          C    102    TYR      C    826       0.51     12.011
   829          O    102    TYR      O    827      -0.51     15.999   ; qtot 1
; residue 103 VAL rtp VAL  q  0.0
   830        NH1    103    VAL      N    828      -0.47     14.007
   831          H    103    VAL     HN    829       0.31      1.008
   832        CT1    103    VAL     CA    830       0.07     12.011
   833         HB    103    VAL     HA    831       0.09      1.008
   834        CT1    103    VAL     CB    832      -0.09     12.011
   835         HA    103    VAL     HB    833       0.09      1.008
   836        CT3    103    VAL    CG1    834      -0.27     12.011
   837         HA    103    VAL   HG11    835       0.09      1.008
   838         HA    103    VAL   HG12    836       0.09      1.008
   839         HA    103    VAL   HG13    837       0.09      1.008
   840        CT3    103    VAL    CG2    838      -0.27     12.011
   841         HA    103    VAL   HG21    839       0.09      1.008
   842         HA    103    VAL   HG22    840       0.09      1.008
   843         HA    103    VAL   HG23    841       0.09      1.008
   844          C    103    VAL      C    842       0.51     12.011
   845          O    103    VAL      O    843      -0.51     15.999   ; qtot 1
; residue 104 GLU rtp GLU  q -1.0
   846        NH1    104    GLU      N    844      -0.47     14.007
   847          H    104    GLU     HN    845       0.31      1.008
   848        CT1    104    GLU     CA    846       0.07     12.011
   849         HB    104    GLU     HA    847       0.09      1.008
   850        CT2    104    GLU     CB    848      -0.18     12.011
   851         HA    104    GLU    HB1    849       0.09      1.008
   852         HA    104    GLU    HB2    850       0.09      1.008
   853        CT2    104    GLU     CG    851      -0.28     12.011
   854         HA    104    GLU    HG1    852       0.09      1.008
   855         HA    104    GLU    HG2    853       0.09      1.008
   856         CC    104    GLU     CD    854       0.62     12.011
   857         OC    104    GLU    OE1    855      -0.76     15.999
   858         OC    104    GLU    OE2    856      -0.76     15.999
   859          C    104    GLU      C    857       0.51     12.011
   860          O    104    GLU      O    858      -0.51     15.999   ; qtot 0
; residue 105 ALA rtp ALA  q  0.0
   861        NH1    105    ALA      N    859      -0.47     14.007
   862          H    105    ALA     HN    860       0.31      1.008
   863        CT1    105    ALA     CA    861       0.07     12.011
   864         HB    105    ALA     HA    862       0.09      1.008
   865        CT3    105    ALA     CB    863      -0.27     12.011
   866         HA    105    ALA    HB1    864       0.09      1.008
   867         HA    105    ALA    HB2    865       0.09      1.008
   868         HA    105    ALA    HB3    866       0.09      1.008
   869          C    105    ALA      C    867       0.51     12.011
   870          O    105    ALA      O    868      -0.51     15.999   ; qtot 0
; residue 106 LYS rtp LYS  q +1.0
   871        NH1    106    LYS      N    869      -0.47     14.007
   872          H    106    LYS     HN    870       0.31      1.008
   873        CT1    106    LYS     CA    871       0.07     12.011
   874         HB    106    LYS     HA    872       0.09      1.008
   875        CT2    106    LYS     CB    873      -0.18     12.011
   876         HA    106    LYS    HB1    874       0.09      1.008
   877         HA    106    LYS    HB2    875       0.09      1.008
   878        CT2    106    LYS     CG    876      -0.18     12.011
   879         HA    106    LYS    HG1    877       0.09      1.008
   880         HA    106    LYS    HG2    878       0.09      1.008
   881        CT2    106    LYS     CD    879      -0.18     12.011
   882         HA    106    LYS    HD1    880       0.09      1.008
   883         HA    106    LYS    HD2    881       0.09      1.008
   884        CT2    106    LYS     CE    882       0.21     12.011
   885         HA    106    LYS    HE1    883       0.05      1.008
   886         HA    106    LYS    HE2    884       0.05      1.008
   887        NH3    106    LYS     NZ    885       -0.3     14.007
   888         HC    106    LYS    HZ1    886       0.33      1.008
   889         HC    106    LYS    HZ2    887       0.33      1.008
   890         HC    106    LYS    HZ3    888       0.33      1.008
   891          C    106    LYS      C    889       0.51     12.011
   892          O    106    LYS      O    890      -0.51     15.999   ; qtot 1
; residue 107 SER rtp SER  q  0.0
   893        NH1    107    SER      N    891      -0.47     14.007
   894          H    107    SER     HN    892       0.31      1.008
   895        CT1    107    SER     CA    893       0.07     12.011
   896         HB    107    SER     HA    894       0.09      1.008
   897        CT2    107    SER     CB    895       0.05     12.011
   898         HA    107    SER    HB1    896       0.09      1.008
   899         HA    107    SER    HB2    897       0.09      1.008
   900        OH1    107    SER     OG    898      -0.66     15.999
   901          H    107    SER    HG1    899       0.43      1.008
   902          C    107    SER      C    900       0.51     12.011
   903          O    107    SER      O    901      -0.51     15.999   ; qtot 1
; residue 108 TRP rtp TRP  q  0.0
   904        NH1    108    TRP      N    902      -0.47     14.007
   905          H    108    TRP     HN    903       0.31      1.008
   906        CT1    108    TRP     CA    904       0.07     12.011
   907         HB    108    TRP     HA    905       0.09      1.008
   908        CT2    108    TRP     CB    906      -0.18     12.011
   909         HA    108    TRP    HB1    907       0.09      1.008
   910         HA    108    TRP    HB2    908       0.09      1.008
   911         CY    108    TRP     CG    909      -0.03     12.011
   912         CA    108    TRP    CD1    910      0.035     12.011
   913         HP    108    TRP    HD1    911      0.115      1.008
   914         NY    108    TRP    NE1    912      -0.61     14.007
   915          H    108    TRP    HE1    913       0.38      1.008
   916        CPT    108    TRP    CE2    914       0.13     12.011
   917        CPT    108    TRP    CD2    915      -0.02     12.011
   918         CA    108    TRP    CE3    916     -0.115     12.011
   919         HP    108    TRP    HE3    917      0.115      1.008
   920         CA    108    TRP    CZ3    918     -0.115     12.011
   921         HP    108    TRP    HZ3    919      0.115      1.008
   922         CA    108    TRP    CZ2    920     -0.115     12.011
   923         HP    108    TRP    HZ2    921      0.115      1.008
   924         CA    108    TRP    CH2    922     -0.115     12.011
   925         HP    108    TRP    HH2    923      0.115      1.008
   926          C    108    TRP      C    924       0.51     12.011
   927          O    108    TRP      O    925      -0.51     15.999   ; qtot 1
; residue 109 THR rtp THR  q  0.0
   928        NH1    109    THR      N    926      -0.47     14.007
   929          H    109    THR     HN    927       0.31      1.008
   930        CT1    109    THR     CA    928       0.07     12.011
   931         HB    109    THR     HA    929       0.09      1.008
   932        CT1    109    THR     CB    930       0.14     12.011
   933         HA    109    THR     HB    931       0.09      1.008
   934        OH1    109    THR    OG1    932      -0.66     15.999
   935          H    109    THR    HG1    933       0.43      1.008
   936        CT3    109    THR    CG2    934      -0.27     12.011
   937         HA    109    THR   HG21    935       0.09      1.008
   938         HA    109    THR   HG22    936       0.09      1.008
   939         HA    109    THR   HG23    937       0.09      1.008
   940          C    109    THR      C    938       0.51     12.011
   941          O    109    THR      O    939      -0.51     15.999   ; qtot 1
; residue 110 ALA rtp ALA  q  0.0
   942        NH1    110    ALA      N    940      -0.47     14.007
   943          H    110    ALA     HN    941       0.31      1.008
   944        CT1    110    ALA     CA    942       0.07     12.011
   945         HB    110    ALA     HA    943       0.09      1.008
   946        CT3    110    ALA     CB    944      -0.27     12.011
   947         HA    110    ALA    HB1    945       0.09      1.008
   948         HA    110    ALA    HB2    946       0.09      1.008
   949         HA    110    ALA    HB3    947       0.09      1.008
   950          C    110    ALA      C    948       0.51     12.011
   951          O    110    ALA      O    949      -0.51     15.999   ; qtot 1
; residue 111 SER rtp SER  q  0.0
   952        NH1    111    SER      N    950      -0.47     14.007
   953          H    111    SER     HN    951       0.31      1.008
   954        CT1    111    SER     CA    952       0.07     12.011
   955         HB    111    SER     HA    953       0.09      1.008
   956        CT2    111    SER     CB    954       0.05     12.011
   957         HA    111    SER    HB1    955       0.09      1.008
   958         HA    111    SER    HB2    956       0.09      1.008
   959        OH1    111    SER     OG    957      -0.66     15.999
   960          H    111    SER    HG1    958       0.43      1.008
   961          C    111    SER      C    959       0.51     12.011
   962          O    111    SER      O    960      -0.51     15.999   ; qtot 1
; residue 112 SER rtp SER  q  0.0
   963        NH1    112    SER      N    961      -0.47     14.007
   964          H    112    SER     HN    962       0.31      1.008
   965        CT1    112    SER     CA    963       0.07     12.011
   966         HB    112    SER     HA    964       0.09      1.008
   967        CT2    112    SER     CB    965       0.05     12.011
   968         HA    112    SER    HB1    966       0.09      1.008
   969         HA    112    SER    HB2    967       0.09      1.008
   970        OH1    112    SER     OG    968      -0.66     15.999
   971          H    112    SER    HG1    969       0.43      1.008
   972          C    112    SER      C    970       0.51     12.011
   973          O    112    SER      O    971      -0.51     15.999   ; qtot 1
; residue 113 SER rtp SER  q  0.0
   974        NH1    113    SER      N    972      -0.47     14.007
   975          H    113    SER     HN    973       0.31      1.008
   976        CT1    113    SER     CA    974       0.07     12.011
   977         HB    113    SER     HA    975       0.09      1.008
   978        CT2    113    SER     CB    976       0.05     12.011
   979         HA    113    SER    HB1    977       0.09      1.008
   980         HA    113    SER    HB2    978       0.09      1.008
   981        OH1    113    SER     OG    979      -0.66     15.999
   982          H    113    SER    HG1    980       0.43      1.008
   983          C    113    SER      C    981       0.51     12.011
   984          O    113    SER      O    982      -0.51     15.999   ; qtot 1
; residue 114 TYR rtp TYR  q  0.0
   985        NH1    114    TYR      N    983      -0.47     14.007
   986          H    114    TYR     HN    984       0.31      1.008
   987        CT1    114    TYR     CA    985       0.07     12.011
   988         HB    114    TYR     HA    986       0.09      1.008
   989        CT2    114    TYR     CB    987      -0.18     12.011
   990         HA    114    TYR    HB1    988       0.09      1.008
   991         HA    114    TYR    HB2    989       0.09      1.008
   992         CA    114    TYR     CG    990          0     12.011
   993         CA    114    TYR    CD1    991     -0.115     12.011
   994         HP    114    TYR    HD1    992      0.115      1.008
   995         CA    114    TYR    CE1    993     -0.115     12.011
   996         HP    114    TYR    HE1    994      0.115      1.008
   997         CA    114    TYR     CZ    995       0.11     12.011
   998        OH1    114    TYR     OH    996      -0.54     15.999
   999          H    114    TYR     HH    997       0.43      1.008
  1000         CA    114    TYR    CD2    998     -0.115     12.011
  1001         HP    114    TYR    HD2    999      0.115      1.008
  1002         CA    114    TYR    CE2   1000     -0.115     12.011
  1003         HP    114    TYR    HE2   1001      0.115      1.008
  1004          C    114    TYR      C   1002       0.51     12.011
  1005          O    114    TYR      O   1003      -0.51     15.999   ; qtot 1
; residue 115 GLY rtp GLY  q  0.0
  1006        NH1    115    GLY      N   1004      -0.47     14.007
  1007          H    115    GLY     HN   1005       0.31      1.008
  1008        CT2    115    GLY     CA   1006      -0.02     12.011
  1009         HB    115    GLY    HA1   1007       0.09      1.008
  1010         HB    115    GLY    HA2   1008       0.09      1.008
  1011          C    115    GLY      C   1009       0.51     12.011
  1012          O    115    GLY      O   1010      -0.51     15.999   ; qtot 1
; residue 116 LYS rtp LYS  q +1.0
  1013        NH1    116    LYS      N   1011      -0.47     14.007
  1014          H    116    LYS     HN   1012       0.31      1.008
  1015        CT1    116    LYS     CA   1013       0.07     12.011
  1016         HB    116    LYS     HA   1014       0.09      1.008
  1017        CT2    116    LYS     CB   1015      -0.18     12.011
  1018         HA    116    LYS    HB1   1016       0.09      1.008
  1019         HA    116    LYS    HB2   1017       0.09      1.008
  1020        CT2    116    LYS     CG   1018      -0.18     12.011
  1021         HA    116    LYS    HG1   1019       0.09      1.008
  1022         HA    116    LYS    HG2   1020       0.09      1.008
  1023        CT2    116    LYS     CD   1021      -0.18     12.011
  1024         HA    116    LYS    HD1   1022       0.09      1.008
  1025         HA    116    LYS    HD2   1023       0.09      1.008
  1026        CT2    116    LYS     CE   1024       0.21     12.011
  1027         HA    116    LYS    HE1   1025       0.05      1.008
  1028         HA    116    LYS    HE2   1026       0.05      1.008
  1029        NH3    116    LYS     NZ   1027       -0.3     14.007
  1030         HC    116    LYS    HZ1   1028       0.33      1.008
  1031         HC    116    LYS    HZ2   1029       0.33      1.008
  1032         HC    116    LYS    HZ3   1030       0.33      1.008
  1033          C    116    LYS      C   1031       0.51     12.011
  1034          O    116    LYS      O   1032      -0.51     15.999   ; qtot 2
; residue 117 GLY rtp GLY  q  0.0
  1035        NH1    117    GLY      N   1033      -0.47     14.007
  1036          H    117    GLY     HN   1034       0.31      1.008
  1037        CT2    117    GLY     CA   1035      -0.02     12.011
  1038         HB    117    GLY    HA1   1036       0.09      1.008
  1039         HB    117    GLY    HA2   1037       0.09      1.008
  1040          C    117    GLY      C   1038       0.51     12.011
  1041          O    117    GLY      O   1039      -0.51     15.999   ; qtot 2
; residue 118 GLU rtp GLU  q -1.0
  1042        NH1    118    GLU      N   1040      -0.47     14.007
  1043          H    118    GLU     HN   1041       0.31      1.008
  1044        CT1    118    GLU     CA   1042       0.07     12.011
  1045         HB    118    GLU     HA   1043       0.09      1.008
  1046        CT2    118    GLU     CB   1044      -0.18     12.011
  1047         HA    118    GLU    HB1   1045       0.09      1.008
  1048         HA    118    GLU    HB2   1046       0.09      1.008
  1049        CT2    118    GLU     CG   1047      -0.28     12.011
  1050         HA    118    GLU    HG1   1048       0.09      1.008
  1051         HA    118    GLU    HG2   1049       0.09      1.008
  1052         CC    118    GLU     CD   1050       0.62     12.011
  1053         OC    118    GLU    OE1   1051      -0.76     15.999
  1054         OC    118    GLU    OE2   1052      -0.76     15.999
  1055          C    118    GLU      C   1053       0.51     12.011
  1056          O    118    GLU      O   1054      -0.51     15.999   ; qtot 1
; residue 119 GLY rtp GLY  q  0.0
  1057        NH1    119    GLY      N   1055      -0.47     14.007
  1058          H    119    GLY     HN   1056       0.31      1.008
  1059        CT2    119    GLY     CA   1057      -0.02     12.011
  1060         HB    119    GLY    HA1   1058       0.09      1.008
  1061         HB    119    GLY    HA2   1059       0.09      1.008
  1062          C    119    GLY      C   1060       0.51     12.011
  1063          O    119    GLY      O   1061      -0.51     15.999   ; qtot 1
; residue 120 PRO rtp PRO  q  0.0
  1064          N    120    PRO      N   1062      -0.29     14.007
  1065        CP3    120    PRO     CD   1063          0     12.011
  1066         HA    120    PRO    HD1   1064       0.09      1.008
  1067         HA    120    PRO    HD2   1065       0.09      1.008
  1068        CP1    120    PRO     CA   1066       0.02     12.011
  1069         HB    120    PRO     HA   1067       0.09      1.008
  1070        CP2    120    PRO     CB   1068      -0.18     12.011
  1071         HA    120    PRO    HB1   1069       0.09      1.008
  1072         HA    120    PRO    HB2   1070       0.09      1.008
  1073        CP2    120    PRO     CG   1071      -0.18     12.011
  1074         HA    120    PRO    HG1   1072       0.09      1.008
  1075         HA    120    PRO    HG2   1073       0.09      1.008
  1076          C    120    PRO      C   1074       0.51     12.011
  1077          O    120    PRO      O   1075      -0.51     15.999   ; qtot 1
; residue 121 ILE rtp ILE  q  0.0
  1078        NH1    121    ILE      N   1076      -0.47     14.007
  1079          H    121    ILE     HN   1077       0.31      1.008
  1080        CT1    121    ILE     CA   1078       0.07     12.011
  1081         HB    121    ILE     HA   1079       0.09      1.008
  1082        CT1    121    ILE     CB   1080      -0.09     12.011
  1083         HA    121    ILE     HB   1081       0.09      1.008
  1084        CT3    121    ILE    CG2   1082      -0.27     12.011
  1085         HA    121    ILE   HG21   1083       0.09      1.008
  1086         HA    121    ILE   HG22   1084       0.09      1.008
  1087         HA    121    ILE   HG23   1085       0.09      1.008
  1088        CT2    121    ILE    CG1   1086      -0.18     12.011
  1089         HA    121    ILE   HG11   1087       0.09      1.008
  1090         HA    121    ILE   HG12   1088       0.09      1.008
  1091        CT3    121    ILE     CD   1089      -0.27     12.011
  1092         HA    121    ILE    HD1   1090       0.09      1.008
  1093         HA    121    ILE    HD2   1091       0.09      1.008
  1094         HA    121    ILE    HD3   1092       0.09      1.008
  1095          C    121    ILE      C   1093       0.51     12.011
  1096          O    121    ILE      O   1094      -0.51     15.999   ; qtot 1
; residue 122 TRP rtp TRP  q  0.0
  1097        NH1    122    TRP      N   1095      -0.47     14.007
  1098          H    122    TRP     HN   1096       0.31      1.008
  1099        CT1    122    TRP     CA   1097       0.07     12.011
  1100         HB    122    TRP     HA   1098       0.09      1.008
  1101        CT2    122    TRP     CB   1099      -0.18     12.011
  1102         HA    122    TRP    HB1   1100       0.09      1.008
  1103         HA    122    TRP    HB2   1101       0.09      1.008
  1104         CY    122    TRP     CG   1102      -0.03     12.011
  1105         CA    122    TRP    CD1   1103      0.035     12.011
  1106         HP    122    TRP    HD1   1104      0.115      1.008
  1107         NY    122    TRP    NE1   1105      -0.61     14.007
  1108          H    122    TRP    HE1   1106       0.38      1.008
  1109        CPT    122    TRP    CE2   1107       0.13     12.011
  1110        CPT    122    TRP    CD2   1108      -0.02     12.011
  1111         CA    122    TRP    CE3   1109     -0.115     12.011
  1112         HP    122    TRP    HE3   1110      0.115      1.008
  1113         CA    122    TRP    CZ3   1111     -0.115     12.011
  1114         HP    122    TRP    HZ3   1112      0.115      1.008
  1115         CA    122    TRP    CZ2   1113     -0.115     12.011
  1116         HP    122    TRP    HZ2   1114      0.115      1.008
  1117         CA    122    TRP    CH2   1115     -0.115     12.011
  1118         HP    122    TRP    HH2   1116      0.115      1.008
  1119          C    122    TRP      C   1117       0.51     12.011
  1120          O    122    TRP      O   1118      -0.51     15.999   ; qtot 1
; residue 123 LEU rtp LEU  q  0.0
  1121        NH1    123    LEU      N   1119      -0.47     14.007
  1122          H    123    LEU     HN   1120       0.31      1.008
  1123        CT1    123    LEU     CA   1121       0.07     12.011
  1124         HB    123    LEU     HA   1122       0.09      1.008
  1125        CT2    123    LEU     CB   1123      -0.18     12.011
  1126         HA    123    LEU    HB1   1124       0.09      1.008
  1127         HA    123    LEU    HB2   1125       0.09      1.008
  1128        CT1    123    LEU     CG   1126      -0.09     12.011
  1129         HA    123    LEU     HG   1127       0.09      1.008
  1130        CT3    123    LEU    CD1   1128      -0.27     12.011
  1131         HA    123    LEU   HD11   1129       0.09      1.008
  1132         HA    123    LEU   HD12   1130       0.09      1.008
  1133         HA    123    LEU   HD13   1131       0.09      1.008
  1134        CT3    123    LEU    CD2   1132      -0.27     12.011
  1135         HA    123    LEU   HD21   1133       0.09      1.008
  1136         HA    123    LEU   HD22   1134       0.09      1.008
  1137         HA    123    LEU   HD23   1135       0.09      1.008
  1138          C    123    LEU      C   1136       0.51     12.011
  1139          O    123    LEU      O   1137      -0.51     15.999   ; qtot 1
; residue 124 ASP rtp ASP  q -1.0
  1140        NH1    124    ASP      N   1138      -0.47     14.007
  1141          H    124    ASP     HN   1139       0.31      1.008
  1142        CT1    124    ASP     CA   1140       0.07     12.011
  1143         HB    124    ASP     HA   1141       0.09      1.008
  1144        CT2    124    ASP     CB   1142      -0.28     12.011
  1145         HA    124    ASP    HB1   1143       0.09      1.008
  1146         HA    124    ASP    HB2   1144       0.09      1.008
  1147         CC    124    ASP     CG   1145       0.62     12.011
  1148         OC    124    ASP    OD1   1146      -0.76     15.999
  1149         OC    124    ASP    OD2   1147      -0.76     15.999
  1150          C    124    ASP      C   1148       0.51     12.011
  1151          O    124    ASP      O   1149      -0.51     15.999   ; qtot 0
; residue 125 ASN rtp ASN  q  0.0
  1152        NH1    125    ASN      N   1150      -0.47     14.007
  1153          H    125    ASN     HN   1151       0.31      1.008
  1154        CT1    125    ASN     CA   1152       0.07     12.011
  1155         HB    125    ASN     HA   1153       0.09      1.008
  1156        CT2    125    ASN     CB   1154      -0.18     12.011
  1157         HA    125    ASN    HB1   1155       0.09      1.008
  1158         HA    125    ASN    HB2   1156       0.09      1.008
  1159         CC    125    ASN     CG   1157       0.55     12.011
  1160          O    125    ASN    OD1   1158      -0.55     15.999
  1161        NH2    125    ASN    ND2   1159      -0.62     14.007
  1162          H    125    ASN   HD21   1160       0.32      1.008
  1163          H    125    ASN   HD22   1161        0.3      1.008
  1164          C    125    ASN      C   1162       0.51     12.011
  1165          O    125    ASN      O   1163      -0.51     15.999   ; qtot 0
; residue 126 LEU rtp LEU  q  0.0
  1166        NH1    126    LEU      N   1164      -0.47     14.007
  1167          H    126    LEU     HN   1165       0.31      1.008
  1168        CT1    126    LEU     CA   1166       0.07     12.011
  1169         HB    126    LEU     HA   1167       0.09      1.008
  1170        CT2    126    LEU     CB   1168      -0.18     12.011
  1171         HA    126    LEU    HB1   1169       0.09      1.008
  1172         HA    126    LEU    HB2   1170       0.09      1.008
  1173        CT1    126    LEU     CG   1171      -0.09     12.011
  1174         HA    126    LEU     HG   1172       0.09      1.008
  1175        CT3    126    LEU    CD1   1173      -0.27     12.011
  1176         HA    126    LEU   HD11   1174       0.09      1.008
  1177         HA    126    LEU   HD12   1175       0.09      1.008
  1178         HA    126    LEU   HD13   1176       0.09      1.008
  1179        CT3    126    LEU    CD2   1177      -0.27     12.011
  1180         HA    126    LEU   HD21   1178       0.09      1.008
  1181         HA    126    LEU   HD22   1179       0.09      1.008
  1182         HA    126    LEU   HD23   1180       0.09      1.008
  1183          C    126    LEU      C   1181       0.51     12.011
  1184          O    126    LEU      O   1182      -0.51     15.999   ; qtot 0
; residue 127 HSP rtp HSP  q +1.0
  1185        NH1    127    HSP      N   1183      -0.47     14.007
  1186          H    127    HSP     HN   1184       0.31      1.008
  1187        CT1    127    HSP     CA   1185       0.07     12.011
  1188         HB    127    HSP     HA   1186       0.09      1.008
  1189        CT2    127    HSP     CB   1187      -0.05     12.011
  1190         HA    127    HSP    HB1   1188       0.09      1.008
  1191         HA    127    HSP    HB2   1189       0.09      1.008
  1192       CPH1    127    HSP    CD2   1190       0.19     12.011
  1193        HR1    127    HSP    HD2   1191       0.13      1.008
  1194       CPH1    127    HSP     CG   1192       0.19     12.011
  1195        NR3    127    HSP    NE2   1193      -0.51     14.007
  1196          H    127    HSP    HE2   1194       0.44      1.008
  1197        NR3    127    HSP    ND1   1195      -0.51     14.007
  1198          H    127    HSP    HD1   1196       0.44      1.008
  1199       CPH2    127    HSP    CE1   1197       0.32     12.011
  1200        HR2    127    HSP    HE1   1198       0.18      1.008
  1201          C    127    HSP      C   1199       0.51     12.011
  1202          O    127    HSP      O   1200      -0.51     15.999   ; qtot 1
; residue 128 CYS rtp CYS2 q  0.0
  1203        NH1    128    CYS      N   1201      -0.47     14.007
  1204          H    128    CYS     HN   1202       0.31      1.008
  1205        CT1    128    CYS     CA   1203       0.07     12.011
  1206         HB    128    CYS     HA   1204       0.09      1.008
  1207        CT2    128    CYS     CB   1205       -0.1     12.011
  1208         HA    128    CYS    HB1   1206       0.09      1.008
  1209         HA    128    CYS    HB2   1207       0.09      1.008
  1210         SM    128    CYS     SG   1208      -0.08      32.06
  1211          C    128    CYS      C   1209       0.51     12.011
  1212          O    128    CYS      O   1210      -0.51     15.999   ; qtot 1
; residue 129 THR rtp THR  q  0.0
  1213        NH1    129    THR      N   1211      -0.47     14.007
  1214          H    129    THR     HN   1212       0.31      1.008
  1215        CT1    129    THR     CA   1213       0.07     12.011
  1216         HB    129    THR     HA   1214       0.09      1.008
  1217        CT1    129    THR     CB   1215       0.14     12.011
  1218         HA    129    THR     HB   1216       0.09      1.008
  1219        OH1    129    THR    OG1   1217      -0.66     15.999
  1220          H    129    THR    HG1   1218       0.43      1.008
  1221        CT3    129    THR    CG2   1219      -0.27     12.011
  1222         HA    129    THR   HG21   1220       0.09      1.008
  1223         HA    129    THR   HG22   1221       0.09      1.008
  1224         HA    129    THR   HG23   1222       0.09      1.008
  1225          C    129    THR      C   1223       0.51     12.011
  1226          O    129    THR      O   1224      -0.51     15.999   ; qtot 1
; residue 130 GLY rtp GLY  q  0.0
  1227        NH1    130    GLY      N   1225      -0.47     14.007
  1228          H    130    GLY     HN   1226       0.31      1.008
  1229        CT2    130    GLY     CA   1227      -0.02     12.011
  1230         HB    130    GLY    HA1   1228       0.09      1.008
  1231         HB    130    GLY    HA2   1229       0.09      1.008
  1232          C    130    GLY      C   1230       0.51     12.011
  1233          O    130    GLY      O   1231      -0.51     15.999   ; qtot 1
; residue 131 ASN rtp ASN  q  0.0
  1234        NH1    131    ASN      N   1232      -0.47     14.007
  1235          H    131    ASN     HN   1233       0.31      1.008
  1236        CT1    131    ASN     CA   1234       0.07     12.011
  1237         HB    131    ASN     HA   1235       0.09      1.008
  1238        CT2    131    ASN     CB   1236      -0.18     12.011
  1239         HA    131    ASN    HB1   1237       0.09      1.008
  1240         HA    131    ASN    HB2   1238       0.09      1.008
  1241         CC    131    ASN     CG   1239       0.55     12.011
  1242          O    131    ASN    OD1   1240      -0.55     15.999
  1243        NH2    131    ASN    ND2   1241      -0.62     14.007
  1244          H    131    ASN   HD21   1242       0.32      1.008
  1245          H    131    ASN   HD22   1243        0.3      1.008
  1246          C    131    ASN      C   1244       0.51     12.011
  1247          O    131    ASN      O   1245      -0.51     15.999   ; qtot 1
; residue 132 GLU rtp GLU  q -1.0
  1248        NH1    132    GLU      N   1246      -0.47     14.007
  1249          H    132    GLU     HN   1247       0.31      1.008
  1250        CT1    132    GLU     CA   1248       0.07     12.011
  1251         HB    132    GLU     HA   1249       0.09      1.008
  1252        CT2    132    GLU     CB   1250      -0.18     12.011
  1253         HA    132    GLU    HB1   1251       0.09      1.008
  1254         HA    132    GLU    HB2   1252       0.09      1.008
  1255        CT2    132    GLU     CG   1253      -0.28     12.011
  1256         HA    132    GLU    HG1   1254       0.09      1.008
  1257         HA    132    GLU    HG2   1255       0.09      1.008
  1258         CC    132    GLU     CD   1256       0.62     12.011
  1259         OC    132    GLU    OE1   1257      -0.76     15.999
  1260         OC    132    GLU    OE2   1258      -0.76     15.999
  1261          C    132    GLU      C   1259       0.51     12.011
  1262          O    132    GLU      O   1260      -0.51     15.999   ; qtot 0
; residue 133 ALA rtp ALA  q  0.0
  1263        NH1    133    ALA      N   1261      -0.47     14.007
  1264          H    133    ALA     HN   1262       0.31      1.008
  1265        CT1    133    ALA     CA   1263       0.07     12.011
  1266         HB    133    ALA     HA   1264       0.09      1.008
  1267        CT3    133    ALA     CB   1265      -0.27     12.011
  1268         HA    133    ALA    HB1   1266       0.09      1.008
  1269         HA    133    ALA    HB2   1267       0.09      1.008
  1270         HA    133    ALA    HB3   1268       0.09      1.008
  1271          C    133    ALA      C   1269       0.51     12.011
  1272          O    133    ALA      O   1270      -0.51     15.999   ; qtot 0
; residue 134 THR rtp THR  q  0.0
  1273        NH1    134    THR      N   1271      -0.47     14.007
  1274          H    134    THR     HN   1272       0.31      1.008
  1275        CT1    134    THR     CA   1273       0.07     12.011
  1276         HB    134    THR     HA   1274       0.09      1.008
  1277        CT1    134    THR     CB   1275       0.14     12.011
  1278         HA    134    THR     HB   1276       0.09      1.008
  1279        OH1    134    THR    OG1   1277      -0.66     15.999
  1280          H    134    THR    HG1   1278       0.43      1.008
  1281        CT3    134    THR    CG2   1279      -0.27     12.011
  1282         HA    134    THR   HG21   1280       0.09      1.008
  1283         HA    134    THR   HG22   1281       0.09      1.008
  1284         HA    134    THR   HG23   1282       0.09      1.008
  1285          C    134    THR      C   1283       0.51     12.011
  1286          O    134    THR      O   1284      -0.51     15.999   ; qtot 0
; residue 135 LEU rtp LEU  q  0.0
  1287        NH1    135    LEU      N   1285      -0.47     14.007
  1288          H    135    LEU     HN   1286       0.31      1.008
  1289        CT1    135    LEU     CA   1287       0.07     12.011
  1290         HB    135    LEU     HA   1288       0.09      1.008
  1291        CT2    135    LEU     CB   1289      -0.18     12.011
  1292         HA    135    LEU    HB1   1290       0.09      1.008
  1293         HA    135    LEU    HB2   1291       0.09      1.008
  1294        CT1    135    LEU     CG   1292      -0.09     12.011
  1295         HA    135    LEU     HG   1293       0.09      1.008
  1296        CT3    135    LEU    CD1   1294      -0.27     12.011
  1297         HA    135    LEU   HD11   1295       0.09      1.008
  1298         HA    135    LEU   HD12   1296       0.09      1.008
  1299         HA    135    LEU   HD13   1297       0.09      1.008
  1300        CT3    135    LEU    CD2   1298      -0.27     12.011
  1301         HA    135    LEU   HD21   1299       0.09      1.008
  1302         HA    135    LEU   HD22   1300       0.09      1.008
  1303         HA    135    LEU   HD23   1301       0.09      1.008
  1304          C    135    LEU      C   1302       0.51     12.011
  1305          O    135    LEU      O   1303      -0.51     15.999   ; qtot 0
; residue 136 ALA rtp ALA  q  0.0
  1306        NH1    136    ALA      N   1304      -0.47     14.007
  1307          H    136    ALA     HN   1305       0.31      1.008
  1308        CT1    136    ALA     CA   1306       0.07     12.011
  1309         HB    136    ALA     HA   1307       0.09      1.008
  1310        CT3    136    ALA     CB   1308      -0.27     12.011
  1311         HA    136    ALA    HB1   1309       0.09      1.008
  1312         HA    136    ALA    HB2   1310       0.09      1.008
  1313         HA    136    ALA    HB3   1311       0.09      1.008
  1314          C    136    ALA      C   1312       0.51     12.011
  1315          O    136    ALA      O   1313      -0.51     15.999   ; qtot 0
; residue 137 ALA rtp ALA  q  0.0
  1316        NH1    137    ALA      N   1314      -0.47     14.007
  1317          H    137    ALA     HN   1315       0.31      1.008
  1318        CT1    137    ALA     CA   1316       0.07     12.011
  1319         HB    137    ALA     HA   1317       0.09      1.008
  1320        CT3    137    ALA     CB   1318      -0.27     12.011
  1321         HA    137    ALA    HB1   1319       0.09      1.008
  1322         HA    137    ALA    HB2   1320       0.09      1.008
  1323         HA    137    ALA    HB3   1321       0.09      1.008
  1324          C    137    ALA      C   1322       0.51     12.011
  1325          O    137    ALA      O   1323      -0.51     15.999   ; qtot 0
; residue 138 CYS rtp CYS2 q  0.0
  1326        NH1    138    CYS      N   1324      -0.47     14.007
  1327          H    138    CYS     HN   1325       0.31      1.008
  1328        CT1    138    CYS     CA   1326       0.07     12.011
  1329         HB    138    CYS     HA   1327       0.09      1.008
  1330        CT2    138    CYS     CB   1328       -0.1     12.011
  1331         HA    138    CYS    HB1   1329       0.09      1.008
  1332         HA    138    CYS    HB2   1330       0.09      1.008
  1333         SM    138    CYS     SG   1331      -0.08      32.06
  1334          C    138    CYS      C   1332       0.51     12.011
  1335          O    138    CYS      O   1333      -0.51     15.999   ; qtot 0
; residue 139 THR rtp THR  q  0.0
  1336        NH1    139    THR      N   1334      -0.47     14.007
  1337          H    139    THR     HN   1335       0.31      1.008
  1338        CT1    139    THR     CA   1336       0.07     12.011
  1339         HB    139    THR     HA   1337       0.09      1.008
  1340        CT1    139    THR     CB   1338       0.14     12.011
  1341         HA    139    THR     HB   1339       0.09      1.008
  1342        OH1    139    THR    OG1   1340      -0.66     15.999
  1343          H    139    THR    HG1   1341       0.43      1.008
  1344        CT3    139    THR    CG2   1342      -0.27     12.011
  1345         HA    139    THR   HG21   1343       0.09      1.008
  1346         HA    139    THR   HG22   1344       0.09      1.008
  1347         HA    139    THR   HG23   1345       0.09      1.008
  1348          C    139    THR      C   1346       0.51     12.011
  1349          O    139    THR      O   1347      -0.51     15.999   ; qtot 0
; residue 140 SER rtp SER  q  0.0
  1350        NH1    140    SER      N   1348      -0.47     14.007
  1351          H    140    SER     HN   1349       0.31      1.008
  1352        CT1    140    SER     CA   1350       0.07     12.011
  1353         HB    140    SER     HA   1351       0.09      1.008
  1354        CT2    140    SER     CB   1352       0.05     12.011
  1355         HA    140    SER    HB1   1353       0.09      1.008
  1356         HA    140    SER    HB2   1354       0.09      1.008
  1357        OH1    140    SER     OG   1355      -0.66     15.999
  1358          H    140    SER    HG1   1356       0.43      1.008
  1359          C    140    SER      C   1357       0.51     12.011
  1360          O    140    SER      O   1358      -0.51     15.999   ; qtot 0
; residue 141 ASN rtp ASN  q  0.0
  1361        NH1    141    ASN      N   1359      -0.47     14.007
  1362          H    141    ASN     HN   1360       0.31      1.008
  1363        CT1    141    ASN     CA   1361       0.07     12.011
  1364         HB    141    ASN     HA   1362       0.09      1.008
  1365        CT2    141    ASN     CB   1363      -0.18     12.011
  1366         HA    141    ASN    HB1   1364       0.09      1.008
  1367         HA    141    ASN    HB2   1365       0.09      1.008
  1368         CC    141    ASN     CG   1366       0.55     12.011
  1369          O    141    ASN    OD1   1367      -0.55     15.999
  1370        NH2    141    ASN    ND2   1368      -0.62     14.007
  1371          H    141    ASN   HD21   1369       0.32      1.008
  1372          H    141    ASN   HD22   1370        0.3      1.008
  1373          C    141    ASN      C   1371       0.51     12.011
  1374          O    141    ASN      O   1372      -0.51     15.999   ; qtot 0
; residue 142 GLY rtp GLY  q  0.0
  1375        NH1    142    GLY      N   1373      -0.47     14.007
  1376          H    142    GLY     HN   1374       0.31      1.008
  1377        CT2    142    GLY     CA   1375      -0.02     12.011
  1378         HB    142    GLY    HA1   1376       0.09      1.008
  1379         HB    142    GLY    HA2   1377       0.09      1.008
  1380          C    142    GLY      C   1378       0.51     12.011
  1381          O    142    GLY      O   1379      -0.51     15.999   ; qtot 0
; residue 143 TRP rtp TRP  q  0.0
  1382        NH1    143    TRP      N   1380      -0.47     14.007
  1383          H    143    TRP     HN   1381       0.31      1.008
  1384        CT1    143    TRP     CA   1382       0.07     12.011
  1385         HB    143    TRP     HA   1383       0.09      1.008
  1386        CT2    143    TRP     CB   1384      -0.18     12.011
  1387         HA    143    TRP    HB1   1385       0.09      1.008
  1388         HA    143    TRP    HB2   1386       0.09      1.008
  1389         CY    143    TRP     CG   1387      -0.03     12.011
  1390         CA    143    TRP    CD1   1388      0.035     12.011
  1391         HP    143    TRP    HD1   1389      0.115      1.008
  1392         NY    143    TRP    NE1   1390      -0.61     14.007
  1393          H    143    TRP    HE1   1391       0.38      1.008
  1394        CPT    143    TRP    CE2   1392       0.13     12.011
  1395        CPT    143    TRP    CD2   1393      -0.02     12.011
  1396         CA    143    TRP    CE3   1394     -0.115     12.011
  1397         HP    143    TRP    HE3   1395      0.115      1.008
  1398         CA    143    TRP    CZ3   1396     -0.115     12.011
  1399         HP    143    TRP    HZ3   1397      0.115      1.008
  1400         CA    143    TRP    CZ2   1398     -0.115     12.011
  1401         HP    143    TRP    HZ2   1399      0.115      1.008
  1402         CA    143    TRP    CH2   1400     -0.115     12.011
  1403         HP    143    TRP    HH2   1401      0.115      1.008
  1404          C    143    TRP      C   1402       0.51     12.011
  1405          O    143    TRP      O   1403      -0.51     15.999   ; qtot 0
; residue 144 GLY rtp GLY  q  0.0
  1406        NH1    144    GLY      N   1404      -0.47     14.007
  1407          H    144    GLY     HN   1405       0.31      1.008
  1408        CT2    144    GLY     CA   1406      -0.02     12.011
  1409         HB    144    GLY    HA1   1407       0.09      1.008
  1410         HB    144    GLY    HA2   1408       0.09      1.008
  1411          C    144    GLY      C   1409       0.51     12.011
  1412          O    144    GLY      O   1410      -0.51     15.999   ; qtot 0
; residue 145 VAL rtp VAL  q  0.0
  1413        NH1    145    VAL      N   1411      -0.47     14.007
  1414          H    145    VAL     HN   1412       0.31      1.008
  1415        CT1    145    VAL     CA   1413       0.07     12.011
  1416         HB    145    VAL     HA   1414       0.09      1.008
  1417        CT1    145    VAL     CB   1415      -0.09     12.011
  1418         HA    145    VAL     HB   1416       0.09      1.008
  1419        CT3    145    VAL    CG1   1417      -0.27     12.011
  1420         HA    145    VAL   HG11   1418       0.09      1.008
  1421         HA    145    VAL   HG12   1419       0.09      1.008
  1422         HA    145    VAL   HG13   1420       0.09      1.008
  1423        CT3    145    VAL    CG2   1421      -0.27     12.011
  1424         HA    145    VAL   HG21   1422       0.09      1.008
  1425         HA    145    VAL   HG22   1423       0.09      1.008
  1426         HA    145    VAL   HG23   1424       0.09      1.008
  1427          C    145    VAL      C   1425       0.51     12.011
  1428          O    145    VAL      O   1426      -0.51     15.999   ; qtot 0
; residue 146 THR rtp THR  q  0.0
  1429        NH1    146    THR      N   1427      -0.47     14.007
  1430          H    146    THR     HN   1428       0.31      1.008
  1431        CT1    146    THR     CA   1429       0.07     12.011
  1432         HB    146    THR     HA   1430       0.09      1.008
  1433        CT1    146    THR     CB   1431       0.14     12.011
  1434         HA    146    THR     HB   1432       0.09      1.008
  1435        OH1    146    THR    OG1   1433      -0.66     15.999
  1436          H    146    THR    HG1   1434       0.43      1.008
  1437        CT3    146    THR    CG2   1435      -0.27     12.011
  1438         HA    146    THR   HG21   1436       0.09      1.008
  1439         HA    146    THR   HG22   1437       0.09      1.008
  1440         HA    146    THR   HG23   1438       0.09      1.008
  1441          C    146    THR      C   1439       0.51     12.011
  1442          O    146    THR      O   1440      -0.51     15.999   ; qtot 0
; residue 147 ASP rtp ASP  q -1.0
  1443        NH1    147    ASP      N   1441      -0.47     14.007
  1444          H    147    ASP     HN   1442       0.31      1.008
  1445        CT1    147    ASP     CA   1443       0.07     12.011
  1446         HB    147    ASP     HA   1444       0.09      1.008
  1447        CT2    147    ASP     CB   1445      -0.28     12.011
  1448         HA    147    ASP    HB1   1446       0.09      1.008
  1449         HA    147    ASP    HB2   1447       0.09      1.008
  1450         CC    147    ASP     CG   1448       0.62     12.011
  1451         OC    147    ASP    OD1   1449      -0.76     15.999
  1452         OC    147    ASP    OD2   1450      -0.76     15.999
  1453          C    147    ASP      C   1451       0.51     12.011
  1454          O    147    ASP      O   1452      -0.51     15.999   ; qtot -1
; residue 148 CYD rtp CYD  q  0.0
  1455        NH1    148    CYD      N   1453      -0.47     14.007
  1456          H    148    CYD     HN   1454       0.31      1.008
  1457        CT1    148    CYD     CA   1455       0.07     12.011
  1458         HB    148    CYD     HA   1456       0.09      1.008
  1459        CT2    148    CYD     CB   1457       -0.1     12.011	   CT2        0.00  12.011   
  1460        VSc    148    CYD     Vc   1457          0          0	   VSc       -0.11   0.00
  1461         HA    148    CYD    HB1   1458       0.09      1.008	
  1462         HA    148    CYD    HB2   1459       0.09      1.008	    
  1463         SM    148    CYD     SG   1460      -0.08      32.06	   S          0.00  32.06   
  1464        VSs    148    CYD     Vs   1460          0          0	   VSs       -0.23   0.00    
  1465        HUD    148    CYD    HUD   1461          0      1.008	   HS         0.16   1.008   
  1466          C    148    CYD      C   1462       0.51     12.011	
  1467          O    148    CYD      O   1463      -0.51     15.999   	
; residue 149 LYS rtp LYS  q +1.0
  1468        NH1    149    LYS      N   1464      -0.47     14.007
  1469          H    149    LYS     HN   1465       0.31      1.008
  1470        CT1    149    LYS     CA   1466       0.07     12.011
  1471         HB    149    LYS     HA   1467       0.09      1.008
  1472        CT2    149    LYS     CB   1468      -0.18     12.011
  1473         HA    149    LYS    HB1   1469       0.09      1.008
  1474         HA    149    LYS    HB2   1470       0.09      1.008
  1475        CT2    149    LYS     CG   1471      -0.18     12.011
  1476         HA    149    LYS    HG1   1472       0.09      1.008
  1477         HA    149    LYS    HG2   1473       0.09      1.008
  1478        CT2    149    LYS     CD   1474      -0.18     12.011
  1479         HA    149    LYS    HD1   1475       0.09      1.008
  1480         HA    149    LYS    HD2   1476       0.09      1.008
  1481        CT2    149    LYS     CE   1477       0.21     12.011
  1482         HA    149    LYS    HE1   1478       0.05      1.008
  1483         HA    149    LYS    HE2   1479       0.05      1.008
  1484        NH3    149    LYS     NZ   1480       -0.3     14.007
  1485         HC    149    LYS    HZ1   1481       0.33      1.008
  1486         HC    149    LYS    HZ2   1482       0.33      1.008
  1487         HC    149    LYS    HZ3   1483       0.33      1.008
  1488          C    149    LYS      C   1484       0.51     12.011
  1489          O    149    LYS      O   1485      -0.51     15.999   ; qtot 0
; residue 150 HSP rtp HSP  q +1.0
  1490        NH1    150    HSP      N   1486      -0.47     14.007
  1491          H    150    HSP     HN   1487       0.31      1.008
  1492        CT1    150    HSP     CA   1488       0.07     12.011
  1493         HB    150    HSP     HA   1489       0.09      1.008
  1494        CT2    150    HSP     CB   1490      -0.05     12.011
  1495         HA    150    HSP    HB1   1491       0.09      1.008
  1496         HA    150    HSP    HB2   1492       0.09      1.008
  1497       CPH1    150    HSP    CD2   1493       0.19     12.011
  1498        HR1    150    HSP    HD2   1494       0.13      1.008
  1499       CPH1    150    HSP     CG   1495       0.19     12.011
  1500        NR3    150    HSP    NE2   1496      -0.51     14.007
  1501          H    150    HSP    HE2   1497       0.44      1.008
  1502        NR3    150    HSP    ND1   1498      -0.51     14.007
  1503          H    150    HSP    HD1   1499       0.44      1.008
  1504       CPH2    150    HSP    CE1   1500       0.32     12.011
  1505        HR2    150    HSP    HE1   1501       0.18      1.008
  1506          C    150    HSP      C   1502       0.51     12.011
  1507          O    150    HSP      O   1503      -0.51     15.999   ; qtot 1
; residue 151 THR rtp THR  q  0.0
  1508        NH1    151    THR      N   1504      -0.47     14.007
  1509          H    151    THR     HN   1505       0.31      1.008
  1510        CT1    151    THR     CA   1506       0.07     12.011
  1511         HB    151    THR     HA   1507       0.09      1.008
  1512        CT1    151    THR     CB   1508       0.14     12.011
  1513         HA    151    THR     HB   1509       0.09      1.008
  1514        OH1    151    THR    OG1   1510      -0.66     15.999
  1515          H    151    THR    HG1   1511       0.43      1.008
  1516        CT3    151    THR    CG2   1512      -0.27     12.011
  1517         HA    151    THR   HG21   1513       0.09      1.008
  1518         HA    151    THR   HG22   1514       0.09      1.008
  1519         HA    151    THR   HG23   1515       0.09      1.008
  1520          C    151    THR      C   1516       0.51     12.011
  1521          O    151    THR      O   1517      -0.51     15.999   ; qtot 1
; residue 152 GLU rtp GLU  q -1.0
  1522        NH1    152    GLU      N   1518      -0.47     14.007
  1523          H    152    GLU     HN   1519       0.31      1.008
  1524        CT1    152    GLU     CA   1520       0.07     12.011
  1525         HB    152    GLU     HA   1521       0.09      1.008
  1526        CT2    152    GLU     CB   1522      -0.18     12.011
  1527         HA    152    GLU    HB1   1523       0.09      1.008
  1528         HA    152    GLU    HB2   1524       0.09      1.008
  1529        CT2    152    GLU     CG   1525      -0.28     12.011
  1530         HA    152    GLU    HG1   1526       0.09      1.008
  1531         HA    152    GLU    HG2   1527       0.09      1.008
  1532         CC    152    GLU     CD   1528       0.62     12.011
  1533         OC    152    GLU    OE1   1529      -0.76     15.999
  1534         OC    152    GLU    OE2   1530      -0.76     15.999
  1535          C    152    GLU      C   1531       0.51     12.011
  1536          O    152    GLU      O   1532      -0.51     15.999   ; qtot 0
; residue 153 ASP rtp ASP  q -1.0
  1537        NH1    153    ASP      N   1533      -0.47     14.007
  1538          H    153    ASP     HN   1534       0.31      1.008
  1539        CT1    153    ASP     CA   1535       0.07     12.011
  1540         HB    153    ASP     HA   1536       0.09      1.008
  1541        CT2    153    ASP     CB   1537      -0.28     12.011
  1542         HA    153    ASP    HB1   1538       0.09      1.008
  1543         HA    153    ASP    HB2   1539       0.09      1.008
  1544         CC    153    ASP     CG   1540       0.62     12.011
  1545         OC    153    ASP    OD1   1541      -0.76     15.999
  1546         OC    153    ASP    OD2   1542      -0.76     15.999
  1547          C    153    ASP      C   1543       0.51     12.011
  1548          O    153    ASP      O   1544      -0.51     15.999   ; qtot -1
; residue 154 VAL rtp VAL  q  0.0
  1549        NH1    154    VAL      N   1545      -0.47     14.007
  1550          H    154    VAL     HN   1546       0.31      1.008
  1551        CT1    154    VAL     CA   1547       0.07     12.011
  1552         HB    154    VAL     HA   1548       0.09      1.008
  1553        CT1    154    VAL     CB   1549      -0.09     12.011
  1554         HA    154    VAL     HB   1550       0.09      1.008
  1555        CT3    154    VAL    CG1   1551      -0.27     12.011
  1556         HA    154    VAL   HG11   1552       0.09      1.008
  1557         HA    154    VAL   HG12   1553       0.09      1.008
  1558         HA    154    VAL   HG13   1554       0.09      1.008
  1559        CT3    154    VAL    CG2   1555      -0.27     12.011
  1560         HA    154    VAL   HG21   1556       0.09      1.008
  1561         HA    154    VAL   HG22   1557       0.09      1.008
  1562         HA    154    VAL   HG23   1558       0.09      1.008
  1563          C    154    VAL      C   1559       0.51     12.011
  1564          O    154    VAL      O   1560      -0.51     15.999   ; qtot -1
; residue 155 GLY rtp GLY  q  0.0
  1565        NH1    155    GLY      N   1561      -0.47     14.007
  1566          H    155    GLY     HN   1562       0.31      1.008
  1567        CT2    155    GLY     CA   1563      -0.02     12.011
  1568         HB    155    GLY    HA1   1564       0.09      1.008
  1569         HB    155    GLY    HA2   1565       0.09      1.008
  1570          C    155    GLY      C   1566       0.51     12.011
  1571          O    155    GLY      O   1567      -0.51     15.999   ; qtot -1
; residue 156 VAL rtp VAL  q  0.0
  1572        NH1    156    VAL      N   1568      -0.47     14.007
  1573          H    156    VAL     HN   1569       0.31      1.008
  1574        CT1    156    VAL     CA   1570       0.07     12.011
  1575         HB    156    VAL     HA   1571       0.09      1.008
  1576        CT1    156    VAL     CB   1572      -0.09     12.011
  1577         HA    156    VAL     HB   1573       0.09      1.008
  1578        CT3    156    VAL    CG1   1574      -0.27     12.011
  1579         HA    156    VAL   HG11   1575       0.09      1.008
  1580         HA    156    VAL   HG12   1576       0.09      1.008
  1581         HA    156    VAL   HG13   1577       0.09      1.008
  1582        CT3    156    VAL    CG2   1578      -0.27     12.011
  1583         HA    156    VAL   HG21   1579       0.09      1.008
  1584         HA    156    VAL   HG22   1580       0.09      1.008
  1585         HA    156    VAL   HG23   1581       0.09      1.008
  1586          C    156    VAL      C   1582       0.51     12.011
  1587          O    156    VAL      O   1583      -0.51     15.999   ; qtot -1
; residue 157 VAL rtp VAL  q  0.0
  1588        NH1    157    VAL      N   1584      -0.47     14.007
  1589          H    157    VAL     HN   1585       0.31      1.008
  1590        CT1    157    VAL     CA   1586       0.07     12.011
  1591         HB    157    VAL     HA   1587       0.09      1.008
  1592        CT1    157    VAL     CB   1588      -0.09     12.011
  1593         HA    157    VAL     HB   1589       0.09      1.008
  1594        CT3    157    VAL    CG1   1590      -0.27     12.011
  1595         HA    157    VAL   HG11   1591       0.09      1.008
  1596         HA    157    VAL   HG12   1592       0.09      1.008
  1597         HA    157    VAL   HG13   1593       0.09      1.008
  1598        CT3    157    VAL    CG2   1594      -0.27     12.011
  1599         HA    157    VAL   HG21   1595       0.09      1.008
  1600         HA    157    VAL   HG22   1596       0.09      1.008
  1601         HA    157    VAL   HG23   1597       0.09      1.008
  1602          C    157    VAL      C   1598       0.51     12.011
  1603          O    157    VAL      O   1599      -0.51     15.999   ; qtot -1
; residue 158 CYS rtp CYS2 q  0.0
  1604        NH1    158    CYS      N   1600      -0.47     14.007
  1605          H    158    CYS     HN   1601       0.31      1.008
  1606        CT1    158    CYS     CA   1602       0.07     12.011
  1607         HB    158    CYS     HA   1603       0.09      1.008
  1608        CT2    158    CYS     CB   1604       -0.1     12.011
  1609         HA    158    CYS    HB1   1605       0.09      1.008
  1610         HA    158    CYS    HB2   1606       0.09      1.008
  1611         SM    158    CYS     SG   1607      -0.08      32.06
  1612          C    158    CYS      C   1608       0.51     12.011
  1613          O    158    CYS      O   1609      -0.51     15.999   ; qtot -1
; residue 159 SER rtp SER  q  0.0
  1614        NH1    159    SER      N   1610      -0.47     14.007
  1615          H    159    SER     HN   1611       0.31      1.008
  1616        CT1    159    SER     CA   1612       0.07     12.011
  1617         HB    159    SER     HA   1613       0.09      1.008
  1618        CT2    159    SER     CB   1614       0.05     12.011
  1619         HA    159    SER    HB1   1615       0.09      1.008
  1620         HA    159    SER    HB2   1616       0.09      1.008
  1621        OH1    159    SER     OG   1617      -0.66     15.999
  1622          H    159    SER    HG1   1618       0.43      1.008
  1623          C    159    SER      C   1619       0.51     12.011
  1624          O    159    SER      O   1620      -0.51     15.999   ; qtot -1
; residue 160 ASP rtp ASP  q -1.0
  1625        NH1    160    ASP      N   1621      -0.47     14.007
  1626          H    160    ASP     HN   1622       0.31      1.008
  1627        CT1    160    ASP     CA   1623       0.07     12.011
  1628         HB    160    ASP     HA   1624       0.09      1.008
  1629        CT2    160    ASP     CB   1625      -0.28     12.011
  1630         HA    160    ASP    HB1   1626       0.09      1.008
  1631         HA    160    ASP    HB2   1627       0.09      1.008
  1632         CC    160    ASP     CG   1628       0.62     12.011
  1633         OC    160    ASP    OD1   1629      -0.76     15.999
  1634         OC    160    ASP    OD2   1630      -0.76     15.999
  1635          C    160    ASP      C   1631       0.51     12.011
  1636          O    160    ASP      O   1632      -0.51     15.999   ; qtot -2
; residue 161 LYS rtp LYS  q +1.0
  1637        NH1    161    LYS      N   1633      -0.47     14.007
  1638          H    161    LYS     HN   1634       0.31      1.008
  1639        CT1    161    LYS     CA   1635       0.07     12.011
  1640         HB    161    LYS     HA   1636       0.09      1.008
  1641        CT2    161    LYS     CB   1637      -0.18     12.011
  1642         HA    161    LYS    HB1   1638       0.09      1.008
  1643         HA    161    LYS    HB2   1639       0.09      1.008
  1644        CT2    161    LYS     CG   1640      -0.18     12.011
  1645         HA    161    LYS    HG1   1641       0.09      1.008
  1646         HA    161    LYS    HG2   1642       0.09      1.008
  1647        CT2    161    LYS     CD   1643      -0.18     12.011
  1648         HA    161    LYS    HD1   1644       0.09      1.008
  1649         HA    161    LYS    HD2   1645       0.09      1.008
  1650        CT2    161    LYS     CE   1646       0.21     12.011
  1651         HA    161    LYS    HE1   1647       0.05      1.008
  1652         HA    161    LYS    HE2   1648       0.05      1.008
  1653        NH3    161    LYS     NZ   1649       -0.3     14.007
  1654         HC    161    LYS    HZ1   1650       0.33      1.008
  1655         HC    161    LYS    HZ2   1651       0.33      1.008
  1656         HC    161    LYS    HZ3   1652       0.33      1.008
  1657          C    161    LYS      C   1653       0.51     12.011
  1658          O    161    LYS      O   1654      -0.51     15.999   ; qtot -1
; residue 162 ARG rtp ARG  q +1.0
  1659        NH1    162    ARG      N   1655      -0.47     14.007
  1660          H    162    ARG     HN   1656       0.31      1.008
  1661        CT1    162    ARG     CA   1657       0.07     12.011
  1662         HB    162    ARG     HA   1658       0.09      1.008
  1663        CT2    162    ARG     CB   1659      -0.18     12.011
  1664         HA    162    ARG    HB1   1660       0.09      1.008
  1665         HA    162    ARG    HB2   1661       0.09      1.008
  1666        CT2    162    ARG     CG   1662      -0.18     12.011
  1667         HA    162    ARG    HG1   1663       0.09      1.008
  1668         HA    162    ARG    HG2   1664       0.09      1.008
  1669        CT2    162    ARG     CD   1665        0.2     12.011
  1670         HA    162    ARG    HD1   1666       0.09      1.008
  1671         HA    162    ARG    HD2   1667       0.09      1.008
  1672        NC2    162    ARG     NE   1668       -0.7     14.007
  1673         HC    162    ARG     HE   1669       0.44      1.008
  1674          C    162    ARG     CZ   1670       0.64     12.011
  1675        NC2    162    ARG    NH1   1671       -0.8     14.007
  1676         HC    162    ARG   HH11   1672       0.46      1.008
  1677         HC    162    ARG   HH12   1673       0.46      1.008
  1678        NC2    162    ARG    NH2   1674       -0.8     14.007
  1679         HC    162    ARG   HH21   1675       0.46      1.008
  1680         HC    162    ARG   HH22   1676       0.46      1.008
  1681          C    162    ARG      C   1677       0.51     12.011
  1682          O    162    ARG      O   1678      -0.51     15.999   ; qtot 0
; residue 163 ILE rtp ILE  q  0.0
  1683        NH1    163    ILE      N   1679      -0.47     14.007
  1684          H    163    ILE     HN   1680       0.31      1.008
  1685        CT1    163    ILE     CA   1681       0.07     12.011
  1686         HB    163    ILE     HA   1682       0.09      1.008
  1687        CT1    163    ILE     CB   1683      -0.09     12.011
  1688         HA    163    ILE     HB   1684       0.09      1.008
  1689        CT3    163    ILE    CG2   1685      -0.27     12.011
  1690         HA    163    ILE   HG21   1686       0.09      1.008
  1691         HA    163    ILE   HG22   1687       0.09      1.008
  1692         HA    163    ILE   HG23   1688       0.09      1.008
  1693        CT2    163    ILE    CG1   1689      -0.18     12.011
  1694         HA    163    ILE   HG11   1690       0.09      1.008
  1695         HA    163    ILE   HG12   1691       0.09      1.008
  1696        CT3    163    ILE     CD   1692      -0.27     12.011
  1697         HA    163    ILE    HD1   1693       0.09      1.008
  1698         HA    163    ILE    HD2   1694       0.09      1.008
  1699         HA    163    ILE    HD3   1695       0.09      1.008
  1700          C    163    ILE      C   1696       0.51     12.011
  1701          O    163    ILE      O   1697      -0.51     15.999   ; qtot 0
; residue 164 PRO rtp PRO  q  0.0
  1702          N    164    PRO      N   1698      -0.29     14.007
  1703        CP3    164    PRO     CD   1699          0     12.011
  1704         HA    164    PRO    HD1   1700       0.09      1.008
  1705         HA    164    PRO    HD2   1701       0.09      1.008
  1706        CP1    164    PRO     CA   1702       0.02     12.011
  1707         HB    164    PRO     HA   1703       0.09      1.008
  1708        CP2    164    PRO     CB   1704      -0.18     12.011
  1709         HA    164    PRO    HB1   1705       0.09      1.008
  1710         HA    164    PRO    HB2   1706       0.09      1.008
  1711        CP2    164    PRO     CG   1707      -0.18     12.011
  1712         HA    164    PRO    HG1   1708       0.09      1.008
  1713         HA    164    PRO    HG2   1709       0.09      1.008
  1714          C    164    PRO      C   1710       0.51     12.011
  1715          O    164    PRO      O   1711      -0.51     15.999   ; qtot 0
; residue 165 GLY rtp GLY  q -1.0
  1716        NH1    165    GLY      N   1712      -0.47     14.007
  1717          H    165    GLY     HN   1713       0.31      1.008
  1718        CT2    165    GLY     CA   1714      -0.02     12.011
  1719         HB    165    GLY    HA1   1715       0.09      1.008
  1720         HB    165    GLY    HA2   1716       0.09      1.008
  1721         CC    165    GLY      C   1717       0.34     12.011
  1722         OC    165    GLY    OT1   1718      -0.67    15.9994
  1723         OC    165    GLY    OT2   1719      -0.67    15.9994   ; qtot -1

[ bonds ]
;  ai    aj funct            c0            c1            c2            c3
    1     2     1 
    1     3     1 
    1     4     1 
    1     7     1 
    4     5     1 
    4     6     1 
    4    12     1 
    7     8     1 
    7     9     1 
    7    15     1 
    9    10     1 
    9    11     1 
    9    12     1 
   12    13     1 
   12    14     1 
   15    16     1 
   15    17     1 
   17    18     1 
   17    19     1 
   19    20     1 
   19    21     1 
   19    25     1 
   21    22     1 
   21    23     1 
   21    24     1 
   25    26     1 
   25    27     1 
   27    28     1 
   27    29     1 
   29    30     1 
   29    31     1 
   29    39     1 
   31    32     1 
   31    33     1 
   31    34     1 
   34    35     1 
   34    36     1 
   36    37     1 
   36    38     1 
   39    40     1 
   39    41     1 
   41    42     1 
   41    43     1 
   43    44     1 
   43    45     1 
   43    55     1 
   45    46     1 
   45    47     1 
   45    51     1 
   47    48     1 
   47    49     1 
   47    50     1 
   51    52     1 
   51    53     1 
   51    54     1 
   55    56     1 
   55    57     1 
   57    58     1 
   57    59     1 
   59    60     1 
   59    61     1 
   59    65     1 
   61    62     1 
   61    63     1 
   61    64     1 
   65    66     1 
   65    67     1 
   67    68     1 
   67    69     1 
   69    70     1 
   69    71     1 
   69    87     1 
   71    72     1 
   71    73     1 
   71    74     1 
   74    75     1 
   74    76     1 
   74    77     1 
   77    78     1 
   77    79     1 
   77    80     1 
   80    81     1 
   80    82     1 
   80    83     1 
   83    84     1 
   83    85     1 
   83    86     1 
   87    88     1 
   87    89     1 
   89    90     1 
   89    91     1 
   91    92     1 
   91    93     1 
   91   106     1 
   93    94     1 
   93    95     1 
   93    99     1 
   95    96     1 
   95    97     1 
   95    98     1 
   99   100     1 
   99   101     1 
   99   102     1 
  102   103     1 
  102   104     1 
  102   105     1 
  106   107     1 
  106   108     1 
  108   109     1 
  108   110     1 
  110   111     1 
  110   112     1 
  110   123     1 
  112   113     1 
  112   114     1 
  112   115     1 
  115   116     1 
  115   117     1 
  115   118     1 
  118   119     1 
  118   120     1 
  120   121     1 
  120   122     1 
  123   124     1 
  123   125     1 
  125   126     1 
  125   127     1 
  127   128     1 
  127   129     1 
  127   142     1 
  129   130     1 
  129   131     1 
  129   132     1 
  132   133     1 
  132   134     1 
  132   138     1 
  134   135     1 
  134   136     1 
  134   137     1 
  138   139     1 
  138   140     1 
  138   141     1 
  142   143     1 
  142   144     1 
  144   145     1 
  144   146     1 
  146   147     1 
  146   148     1 
  146   166     1 
  148   149     1 
  148   150     1 
  148   151     1 
  151   152     1 
  151   153     1 
  151   154     1 
  154   155     1 
  154   156     1 
  154   157     1 
  157   158     1 
  157   159     1 
  159   160     1 
  159   163     1 
  160   161     1 
  160   162     1 
  163   164     1 
  163   165     1 
  166   167     1 
  166   168     1 
  168   169     1 
  168   170     1 
  170   171     1 
  170   172     1 
  170   185     1 
  172   173     1 
  172   174     1 
  172   175     1 
  175   176     1 
  175   177     1 
  175   181     1 
  177   178     1 
  177   179     1 
  177   180     1 
  181   182     1 
  181   183     1 
  181   184     1 
  185   186     1 
  185   187     1 
  187   188     1 
  187   189     1 
  189   190     1 
  189   191     1 
  189   195     1 
  191   192     1 
  191   193     1 
  191   194     1 
  195   196     1 
  195   197     1 
  197   198     1 
  197   199     1 
  199   200     1 
  199   201     1 
  199   202     1 
  202   203     1 
  202   204     1 
  204   205     1 
  204   206     1 
  206   207     1 
  206   208     1 
  206   219     1 
  208   209     1 
  208   210     1 
  208   211     1 
  211   212     1 
  211   213     1 
  211   214     1 
  214   215     1 
  214   216     1 
  216   217     1 
  216   218     1 
  219   220     1 
  219   221     1 
  221   222     1 
  221   223     1 
  223   224     1 
  223   225     1 
  223   241     1 
  225   226     1 
  225   227     1 
  225   228     1 
  228   229     1 
  228   230     1 
  228   231     1 
  231   232     1 
  231   233     1 
  231   234     1 
  234   235     1 
  234   236     1 
  234   237     1 
  237   238     1 
  237   239     1 
  237   240     1 
  241   242     1 
  241   243     1 
  243   244     1 
  243   245     1 
  245   246     1 
  245   247     1 
  245   265     1 
  247   248     1 
  247   249     1 
  247   250     1 
  250   251     1 
  250   252     1 
  250   253     1 
  253   254     1 
  253   255     1 
  253   256     1 
  256   257     1 
  256   258     1 
  258   259     1 
  258   262     1 
  259   260     1 
  259   261     1 
  262   263     1 
  262   264     1 
  265   266     1 
  265   267     1 
  267   268     1 
  267   269     1 
  269   270     1 
  269   271     1 
  269   287     1 
  271   272     1 
  271   273     1 
  271   274     1 
  274   275     1 
  274   276     1 
  274   277     1 
  277   278     1 
  277   279     1 
  277   280     1 
  280   281     1 
  280   282     1 
  280   283     1 
  283   284     1 
  283   285     1 
  283   286     1 
  287   288     1 
  287   289     1 
  289   290     1 
  289   291     1 
  291   292     1 
  291   293     1 
  291   304     1 
  293   294     1 
  293   295     1 
  293   297     1 
  296   297     1 
  296   298     1 
  297   302     1 
  298   299     1 
  298   300     1 
  300   301     1 
  300   302     1 
  302   303     1 
  304   305     1 
  304   306     1 
  306   307     1 
  306   308     1 
  308   309     1 
  308   310     1 
  308   315     1 
  310   311     1 
  310   312     1 
  310   313     1 
  313   314     1 
  315   316     1 
  315   317     1 
  317   318     1 
  317   319     1 
  319   320     1 
  319   321     1 
  319   330     1 
  321   322     1 
  321   323     1 
  321   324     1 
  324   325     1 
  324   326     1 
  324   327     1 
  327   328     1 
  327   329     1 
  330   331     1 
  330   332     1 
  332   333     1 
  332   334     1 
  334   335     1 
  334   336     1 
  334   337     1 
  337   338     1 
  337   339     1 
  339   340     1 
  339   341     1 
  341   342     1 
  341   343     1 
  341   361     1 
  343   344     1 
  343   345     1 
  343   346     1 
  346   347     1 
  346   348     1 
  346   349     1 
  349   350     1 
  349   351     1 
  349   352     1 
  352   353     1 
  352   354     1 
  354   355     1 
  354   358     1 
  355   356     1 
  355   357     1 
  358   359     1 
  358   360     1 
  361   362     1 
  361   363     1 
  363   364     1 
  363   365     1 
  365   366     1 
  365   367     1 
  365   377     1 
  367   368     1 
  367   369     1 
  367   373     1 
  369   370     1 
  369   371     1 
  369   372     1 
  373   374     1 
  373   375     1 
  373   376     1 
  377   378     1 
  377   379     1 
  379   380     1 
  379   381     1 
  381   382     1 
  381   383     1 
  381   392     1 
  383   384     1 
  383   385     1 
  383   386     1 
  386   387     1 
  386   388     1 
  386   389     1 
  389   390     1 
  389   391     1 
  392   393     1 
  392   394     1 
  394   395     1 
  394   396     1 
  396   397     1 
  396   398     1 
  396   408     1 
  398   399     1 
  398   400     1 
  398   404     1 
  400   401     1 
  400   402     1 
  400   403     1 
  404   405     1 
  404   406     1 
  404   407     1 
  408   409     1 
  408   410     1 
  410   411     1 
  410   412     1 
  412   413     1 
  412   414     1 
  412   429     1 
  414   415     1 
  414   416     1 
  414   417     1 
  417   418     1 
  417   425     1 
  418   419     1 
  418   420     1 
  420   421     1 
  420   422     1 
  422   423     1 
  422   427     1 
  423   424     1 
  425   426     1 
  425   427     1 
  427   428     1 
  429   430     1 
  429   431     1 
  431   432     1 
  431   433     1 
  433   434     1 
  433   435     1 
  433   450     1 
  435   436     1 
  435   437     1 
  435   438     1 
  438   439     1 
  438   446     1 
  439   440     1 
  439   441     1 
  441   442     1 
  441   443     1 
  443   444     1 
  443   448     1 
  444   445     1 
  446   447     1 
  446   448     1 
  448   449     1 
  450   451     1 
  450   452     1 
  452   453     1 
  452   454     1 
  454   455     1 
  454   456     1 
  454   462     1 
  456   457     1 
  456   458     1 
  456   459     1 
  459   460     1 
  459   461     1 
  462   463     1 
  462   464     1 
  464   465     1 
  464   466     1 
  466   467     1 
  466   468     1 
  466   469     1 
  469   470     1 
  469   471     1 
  471   472     1 
  471   473     1 
  473   474     1 
  473   475     1 
  473   486     1 
  475   476     1 
  475   477     1 
  475   478     1 
  478   479     1 
  478   480     1 
  478   481     1 
  481   482     1 
  481   483     1 
  483   484     1 
  483   485     1 
  486   487     1 
  486   488     1 
  488   489     1 
  488   490     1 
  490   491     1 
  490   492     1 
  490   510     1 
  492   493     1 
  492   494     1 
  492   495     1 
  495   496     1 
  495   501     1 
  496   497     1 
  496   498     1 
  498   499     1 
  498   500     1 
  500   501     1 
  500   506     1 
  501   502     1 
  502   503     1 
  502   504     1 
  504   505     1 
  504   508     1 
  506   507     1 
  506   508     1 
  508   509     1 
  510   511     1 
  510   512     1 
  512   513     1 
  512   514     1 
  514   515     1 
  514   516     1 
  514   517     1 
  517   518     1 
  517   519     1 
  519   520     1 
  519   521     1 
  521   522     1 
  521   523     1 
  521   531     1 
  523   524     1 
  523   525     1 
  523   527     1 
  525   526     1 
  527   528     1 
  527   529     1 
  527   530     1 
  531   532     1 
  531   533     1 
  533   534     1 
  533   535     1 
  535   536     1 
  535   537     1 
  535   547     1 
  537   538     1 
  537   539     1 
  537   543     1 
  539   540     1 
  539   541     1 
  539   542     1 
  543   544     1 
  543   545     1 
  543   546     1 
  547   548     1 
  547   549     1 
  549   550     1 
  549   551     1 
  551   552     1 
  551   553     1 
  551   560     1 
  553   555     1 
  553   556     1 
  553   557     1 
  557   559     1 
  560   561     1 
  560   562     1 
  562   563     1 
  562   564     1 
  564   565     1 
  564   566     1 
  564   572     1 
  566   567     1 
  566   568     1 
  566   569     1 
  569   570     1 
  569   571     1 
  572   573     1 
  572   574     1 
  574   575     1 
  574   576     1 
  576   577     1 
  576   578     1 
  576   584     1 
  578   579     1 
  578   580     1 
  578   581     1 
  581   582     1 
  581   583     1 
  584   585     1 
  584   586     1 
  586   587     1 
  586   588     1 
  588   589     1 
  588   590     1 
  588   596     1 
  590   591     1 
  590   592     1 
  590   593     1 
  593   594     1 
  593   595     1 
  596   597     1 
  596   598     1 
  598   599     1 
  598   600     1 
  600   601     1 
  600   602     1 
  600   616     1 
  602   603     1 
  602   604     1 
  602   605     1 
  605   606     1 
  605   612     1 
  606   607     1 
  606   608     1 
  608   609     1 
  608   610     1 
  610   611     1 
  610   614     1 
  612   613     1 
  612   614     1 
  614   615     1 
  616   617     1 
  616   618     1 
  618   619     1 
  618   620     1 
  620   621     1 
  620   622     1 
  620   627     1 
  622   623     1 
  622   624     1 
  622   625     1 
  625   626     1 
  627   628     1 
  627   629     1 
  629   630     1 
  629   631     1 
  631   632     1 
  631   633     1 
  631   646     1 
  633   634     1 
  633   635     1 
  633   639     1 
  635   636     1 
  635   637     1 
  635   638     1 
  639   640     1 
  639   641     1 
  639   642     1 
  642   643     1 
  642   644     1 
  642   645     1 
  646   647     1 
  646   648     1 
  648   649     1 
  648   650     1 
  650   651     1 
  650   652     1 
  650   663     1 
  652   653     1 
  652   654     1 
  652   656     1 
  655   656     1 
  655   657     1 
  656   661     1 
  657   658     1 
  657   659     1 
  659   660     1 
  659   661     1 
  661   662     1 
  663   664     1 
  663   665     1 
  665   666     1 
  665   667     1 
  667   668     1 
  667   669     1 
  667   673     1 
  669   670     1 
  669   671     1 
  669   672     1 
  673   674     1 
  673   675     1 
  675   676     1 
  675   677     1 
  677   678     1 
  677   679     1 
  677   683     1 
  679   680     1 
  679   681     1 
  679   682     1 
  683   684     1 
  683   685     1 
  685   686     1 
  685   687     1 
  687   688     1 
  687   689     1 
  687   700     1 
  689   690     1 
  689   691     1 
  689   693     1 
  692   693     1 
  692   694     1 
  693   698     1 
  694   695     1 
  694   696     1 
  696   697     1 
  696   698     1 
  698   699     1 
  700   701     1 
  700   702     1 
  702   703     1 
  702   704     1 
  704   705     1 
  704   706     1 
  704   716     1 
  706   707     1 
  706   708     1 
  706   712     1 
  708   709     1 
  708   710     1 
  708   711     1 
  712   713     1 
  712   714     1 
  712   715     1 
  716   717     1 
  716   718     1 
  718   719     1 
  718   720     1 
  720   721     1 
  720   722     1 
  720   732     1 
  722   723     1 
  722   724     1 
  722   728     1 
  724   725     1 
  724   726     1 
  724   727     1 
  728   729     1 
  728   730     1 
  728   731     1 
  732   733     1 
  732   734     1 
  734   735     1 
  734   736     1 
  736   737     1 
  736   738     1 
  736   742     1 
  738   739     1 
  738   740     1 
  738   741     1 
  741  1611     1 
  742   743     1 
  742   744     1 
  744   745     1 
  744   746     1 
  746   747     1 
  746   748     1 
  746   766     1 
  748   749     1 
  748   750     1 
  748   751     1 
  751   752     1 
  751   753     1 
  751   754     1 
  754   755     1 
  754   756     1 
  754   757     1 
  757   758     1 
  757   759     1 
  759   760     1 
  759   763     1 
  760   761     1 
  760   762     1 
  763   764     1 
  763   765     1 
  766   767     1 
  766   768     1 
  768   769     1 
  768   770     1 
  770   771     1 
  770   772     1 
  770   781     1 
  772   773     1 
  772   774     1 
  772   775     1 
  775   776     1 
  775   777     1 
  775   778     1 
  778   779     1 
  778   780     1 
  781   782     1 
  781   783     1 
  783   784     1 
  783   785     1 
  785   786     1 
  785   787     1 
  785   800     1 
  787   788     1 
  787   789     1 
  787   790     1 
  790   791     1 
  790   792     1 
  790   796     1 
  792   793     1 
  792   794     1 
  792   795     1 
  796   797     1 
  796   798     1 
  796   799     1 
  800   801     1 
  800   802     1 
  802   803     1 
  802   804     1 
  804   805     1 
  804   806     1 
  804   807     1 
  807   808     1 
  807   809     1 
  809   810     1 
  809   811     1 
  811   812     1 
  811   813     1 
  811   828     1 
  813   814     1 
  813   815     1 
  813   816     1 
  816   817     1 
  816   824     1 
  817   818     1 
  817   819     1 
  819   820     1 
  819   821     1 
  821   822     1 
  821   826     1 
  822   823     1 
  824   825     1 
  824   826     1 
  826   827     1 
  828   829     1 
  828   830     1 
  830   831     1 
  830   832     1 
  832   833     1 
  832   834     1 
  832   844     1 
  834   835     1 
  834   836     1 
  834   840     1 
  836   837     1 
  836   838     1 
  836   839     1 
  840   841     1 
  840   842     1 
  840   843     1 
  844   845     1 
  844   846     1 
  846   847     1 
  846   848     1 
  848   849     1 
  848   850     1 
  848   859     1 
  850   851     1 
  850   852     1 
  850   853     1 
  853   854     1 
  853   855     1 
  853   856     1 
  856   857     1 
  856   858     1 
  859   860     1 
  859   861     1 
  861   862     1 
  861   863     1 
  863   864     1 
  863   865     1 
  863   869     1 
  865   866     1 
  865   867     1 
  865   868     1 
  869   870     1 
  869   871     1 
  871   872     1 
  871   873     1 
  873   874     1 
  873   875     1 
  873   891     1 
  875   876     1 
  875   877     1 
  875   878     1 
  878   879     1 
  878   880     1 
  878   881     1 
  881   882     1 
  881   883     1 
  881   884     1 
  884   885     1 
  884   886     1 
  884   887     1 
  887   888     1 
  887   889     1 
  887   890     1 
  891   892     1 
  891   893     1 
  893   894     1 
  893   895     1 
  895   896     1 
  895   897     1 
  895   902     1 
  897   898     1 
  897   899     1 
  897   900     1 
  900   901     1 
  902   903     1 
  902   904     1 
  904   905     1 
  904   906     1 
  906   907     1 
  906   908     1 
  906   926     1 
  908   909     1 
  908   910     1 
  908   911     1 
  911   912     1 
  911   917     1 
  912   913     1 
  912   914     1 
  914   915     1 
  914   916     1 
  916   917     1 
  916   922     1 
  917   918     1 
  918   919     1 
  918   920     1 
  920   921     1 
  920   924     1 
  922   923     1 
  922   924     1 
  924   925     1 
  926   927     1 
  926   928     1 
  928   929     1 
  928   930     1 
  930   931     1 
  930   932     1 
  930   940     1 
  932   933     1 
  932   934     1 
  932   936     1 
  934   935     1 
  936   937     1 
  936   938     1 
  936   939     1 
  940   941     1 
  940   942     1 
  942   943     1 
  942   944     1 
  944   945     1 
  944   946     1 
  944   950     1 
  946   947     1 
  946   948     1 
  946   949     1 
  950   951     1 
  950   952     1 
  952   953     1 
  952   954     1 
  954   955     1 
  954   956     1 
  954   961     1 
  956   957     1 
  956   958     1 
  956   959     1 
  959   960     1 
  961   962     1 
  961   963     1 
  963   964     1 
  963   965     1 
  965   966     1 
  965   967     1 
  965   972     1 
  967   968     1 
  967   969     1 
  967   970     1 
  970   971     1 
  972   973     1 
  972   974     1 
  974   975     1 
  974   976     1 
  976   977     1 
  976   978     1 
  976   983     1 
  978   979     1 
  978   980     1 
  978   981     1 
  981   982     1 
  983   984     1 
  983   985     1 
  985   986     1 
  985   987     1 
  987   988     1 
  987   989     1 
  987  1004     1 
  989   990     1 
  989   991     1 
  989   992     1 
  992   993     1 
  992  1000     1 
  993   994     1 
  993   995     1 
  995   996     1 
  995   997     1 
  997   998     1 
  997  1002     1 
  998   999     1 
 1000  1001     1 
 1000  1002     1 
 1002  1003     1 
 1004  1005     1 
 1004  1006     1 
 1006  1007     1 
 1006  1008     1 
 1008  1009     1 
 1008  1010     1 
 1008  1011     1 
 1011  1012     1 
 1011  1013     1 
 1013  1014     1 
 1013  1015     1 
 1015  1016     1 
 1015  1017     1 
 1015  1033     1 
 1017  1018     1 
 1017  1019     1 
 1017  1020     1 
 1020  1021     1 
 1020  1022     1 
 1020  1023     1 
 1023  1024     1 
 1023  1025     1 
 1023  1026     1 
 1026  1027     1 
 1026  1028     1 
 1026  1029     1 
 1029  1030     1 
 1029  1031     1 
 1029  1032     1 
 1033  1034     1 
 1033  1035     1 
 1035  1036     1 
 1035  1037     1 
 1037  1038     1 
 1037  1039     1 
 1037  1040     1 
 1040  1041     1 
 1040  1042     1 
 1042  1043     1 
 1042  1044     1 
 1044  1045     1 
 1044  1046     1 
 1044  1055     1 
 1046  1047     1 
 1046  1048     1 
 1046  1049     1 
 1049  1050     1 
 1049  1051     1 
 1049  1052     1 
 1052  1053     1 
 1052  1054     1 
 1055  1056     1 
 1055  1057     1 
 1057  1058     1 
 1057  1059     1 
 1059  1060     1 
 1059  1061     1 
 1059  1062     1 
 1062  1063     1 
 1062  1064     1 
 1064  1065     1 
 1064  1068     1 
 1065  1066     1 
 1065  1067     1 
 1065  1073     1 
 1068  1069     1 
 1068  1070     1 
 1068  1076     1 
 1070  1071     1 
 1070  1072     1 
 1070  1073     1 
 1073  1074     1 
 1073  1075     1 
 1076  1077     1 
 1076  1078     1 
 1078  1079     1 
 1078  1080     1 
 1080  1081     1 
 1080  1082     1 
 1080  1095     1 
 1082  1083     1 
 1082  1084     1 
 1082  1088     1 
 1084  1085     1 
 1084  1086     1 
 1084  1087     1 
 1088  1089     1 
 1088  1090     1 
 1088  1091     1 
 1091  1092     1 
 1091  1093     1 
 1091  1094     1 
 1095  1096     1 
 1095  1097     1 
 1097  1098     1 
 1097  1099     1 
 1099  1100     1 
 1099  1101     1 
 1099  1119     1 
 1101  1102     1 
 1101  1103     1 
 1101  1104     1 
 1104  1105     1 
 1104  1110     1 
 1105  1106     1 
 1105  1107     1 
 1107  1108     1 
 1107  1109     1 
 1109  1110     1 
 1109  1115     1 
 1110  1111     1 
 1111  1112     1 
 1111  1113     1 
 1113  1114     1 
 1113  1117     1 
 1115  1116     1 
 1115  1117     1 
 1117  1118     1 
 1119  1120     1 
 1119  1121     1 
 1121  1122     1 
 1121  1123     1 
 1123  1124     1 
 1123  1125     1 
 1123  1138     1 
 1125  1126     1 
 1125  1127     1 
 1125  1128     1 
 1128  1129     1 
 1128  1130     1 
 1128  1134     1 
 1130  1131     1 
 1130  1132     1 
 1130  1133     1 
 1134  1135     1 
 1134  1136     1 
 1134  1137     1 
 1138  1139     1 
 1138  1140     1 
 1140  1141     1 
 1140  1142     1 
 1142  1143     1 
 1142  1144     1 
 1142  1150     1 
 1144  1145     1 
 1144  1146     1 
 1144  1147     1 
 1147  1148     1 
 1147  1149     1 
 1150  1151     1 
 1150  1152     1 
 1152  1153     1 
 1152  1154     1 
 1154  1155     1 
 1154  1156     1 
 1154  1164     1 
 1156  1157     1 
 1156  1158     1 
 1156  1159     1 
 1159  1160     1 
 1159  1161     1 
 1161  1162     1 
 1161  1163     1 
 1164  1165     1 
 1164  1166     1 
 1166  1167     1 
 1166  1168     1 
 1168  1169     1 
 1168  1170     1 
 1168  1183     1 
 1170  1171     1 
 1170  1172     1 
 1170  1173     1 
 1173  1174     1 
 1173  1175     1 
 1173  1179     1 
 1175  1176     1 
 1175  1177     1 
 1175  1178     1 
 1179  1180     1 
 1179  1181     1 
 1179  1182     1 
 1183  1184     1 
 1183  1185     1 
 1185  1186     1 
 1185  1187     1 
 1187  1188     1 
 1187  1189     1 
 1187  1201     1 
 1189  1190     1 
 1189  1191     1 
 1189  1194     1 
 1192  1193     1 
 1192  1194     1 
 1192  1195     1 
 1194  1197     1 
 1195  1196     1 
 1195  1199     1 
 1197  1198     1 
 1197  1199     1 
 1199  1200     1 
 1201  1202     1 
 1201  1203     1 
 1203  1204     1 
 1203  1205     1 
 1205  1206     1 
 1205  1207     1 
 1205  1211     1 
 1207  1208     1 
 1207  1209     1 
 1207  1210     1 
 1210  1333     1 
 1211  1212     1 
 1211  1213     1 
 1213  1214     1 
 1213  1215     1 
 1215  1216     1 
 1215  1217     1 
 1215  1225     1 
 1217  1218     1 
 1217  1219     1 
 1217  1221     1 
 1219  1220     1 
 1221  1222     1 
 1221  1223     1 
 1221  1224     1 
 1225  1226     1 
 1225  1227     1 
 1227  1228     1 
 1227  1229     1 
 1229  1230     1 
 1229  1231     1 
 1229  1232     1 
 1232  1233     1 
 1232  1234     1 
 1234  1235     1 
 1234  1236     1 
 1236  1237     1 
 1236  1238     1 
 1236  1246     1 
 1238  1239     1 
 1238  1240     1 
 1238  1241     1 
 1241  1242     1 
 1241  1243     1 
 1243  1244     1 
 1243  1245     1 
 1246  1247     1 
 1246  1248     1 
 1248  1249     1 
 1248  1250     1 
 1250  1251     1 
 1250  1252     1 
 1250  1261     1 
 1252  1253     1 
 1252  1254     1 
 1252  1255     1 
 1255  1256     1 
 1255  1257     1 
 1255  1258     1 
 1258  1259     1 
 1258  1260     1 
 1261  1262     1 
 1261  1263     1 
 1263  1264     1 
 1263  1265     1 
 1265  1266     1 
 1265  1267     1 
 1265  1271     1 
 1267  1268     1 
 1267  1269     1 
 1267  1270     1 
 1271  1272     1 
 1271  1273     1 
 1273  1274     1 
 1273  1275     1 
 1275  1276     1 
 1275  1277     1 
 1275  1285     1 
 1277  1278     1 
 1277  1279     1 
 1277  1281     1 
 1279  1280     1 
 1281  1282     1 
 1281  1283     1 
 1281  1284     1 
 1285  1286     1 
 1285  1287     1 
 1287  1288     1 
 1287  1289     1 
 1289  1290     1 
 1289  1291     1 
 1289  1304     1 
 1291  1292     1 
 1291  1293     1 
 1291  1294     1 
 1294  1295     1 
 1294  1296     1 
 1294  1300     1 
 1296  1297     1 
 1296  1298     1 
 1296  1299     1 
 1300  1301     1 
 1300  1302     1 
 1300  1303     1 
 1304  1305     1 
 1304  1306     1 
 1306  1307     1 
 1306  1308     1 
 1308  1309     1 
 1308  1310     1 
 1308  1314     1 
 1310  1311     1 
 1310  1312     1 
 1310  1313     1 
 1314  1315     1 
 1314  1316     1 
 1316  1317     1 
 1316  1318     1 
 1318  1319     1 
 1318  1320     1 
 1318  1324     1 
 1320  1321     1 
 1320  1322     1 
 1320  1323     1 
 1324  1325     1 
 1324  1326     1 
 1326  1327     1 
 1326  1328     1 
 1328  1329     1 
 1328  1330     1 
 1328  1334     1 
 1330  1331     1 
 1330  1332     1 
 1330  1333     1 
 1334  1335     1 
 1334  1336     1 
 1336  1337     1 
 1336  1338     1 
 1338  1339     1 
 1338  1340     1 
 1338  1348     1 
 1340  1341     1 
 1340  1342     1 
 1340  1344     1 
 1342  1343     1 
 1344  1345     1 
 1344  1346     1 
 1344  1347     1 
 1348  1349     1 
 1348  1350     1 
 1350  1351     1 
 1350  1352     1 
 1352  1353     1 
 1352  1354     1 
 1352  1359     1 
 1354  1355     1 
 1354  1356     1 
 1354  1357     1 
 1357  1358     1 
 1359  1360     1 
 1359  1361     1 
 1361  1362     1 
 1361  1363     1 
 1363  1364     1 
 1363  1365     1 
 1363  1373     1 
 1365  1366     1 
 1365  1367     1 
 1365  1368     1 
 1368  1369     1 
 1368  1370     1 
 1370  1371     1 
 1370  1372     1 
 1373  1374     1 
 1373  1375     1 
 1375  1376     1 
 1375  1377     1 
 1377  1378     1 
 1377  1379     1 
 1377  1380     1 
 1380  1381     1 
 1380  1382     1 
 1382  1383     1 
 1382  1384     1 
 1384  1385     1 
 1384  1386     1 
 1384  1404     1 
 1386  1387     1 
 1386  1388     1 
 1386  1389     1 
 1389  1390     1 
 1389  1395     1 
 1390  1391     1 
 1390  1392     1 
 1392  1393     1 
 1392  1394     1 
 1394  1395     1 
 1394  1400     1 
 1395  1396     1 
 1396  1397     1 
 1396  1398     1 
 1398  1399     1 
 1398  1402     1 
 1400  1401     1 
 1400  1402     1 
 1402  1403     1 
 1404  1405     1 
 1404  1406     1 
 1406  1407     1 
 1406  1408     1 
 1408  1409     1 
 1408  1410     1 
 1408  1411     1 
 1411  1412     1 
 1411  1413     1 
 1413  1414     1 
 1413  1415     1 
 1415  1416     1 
 1415  1417     1 
 1415  1427     1 
 1417  1418     1 
 1417  1419     1 
 1417  1423     1 
 1419  1420     1 
 1419  1421     1 
 1419  1422     1 
 1423  1424     1 
 1423  1425     1 
 1423  1426     1 
 1427  1428     1 
 1427  1429     1 
 1429  1430     1 
 1429  1431     1 
 1431  1432     1 
 1431  1433     1 
 1431  1441     1 
 1433  1434     1 
 1433  1435     1 
 1433  1437     1 
 1435  1436     1 
 1437  1438     1 
 1437  1439     1 
 1437  1440     1 
 1441  1442     1 
 1441  1443     1 
 1443  1444     1 
 1443  1445     1 
 1445  1446     1 
 1445  1447     1 
 1445  1453     1 
 1447  1448     1 
 1447  1449     1 
 1447  1450     1 
 1450  1451     1 
 1450  1452     1 
 1453  1454     1 
 1453  1455     1 
 1455  1456     1 
 1455  1457     1 
 1457  1458     1 
 1457  1459     1 
 1457  1466     1 
 1459  1461     1 
 1459  1462     1 
 1459  1463     1 
 1463  1465     1 
 1466  1467     1 
 1466  1468     1 
 1468  1469     1 
 1468  1470     1 
 1470  1471     1 
 1470  1472     1 
 1470  1488     1 
 1472  1473     1 
 1472  1474     1 
 1472  1475     1 
 1475  1476     1 
 1475  1477     1 
 1475  1478     1 
 1478  1479     1 
 1478  1480     1 
 1478  1481     1 
 1481  1482     1 
 1481  1483     1 
 1481  1484     1 
 1484  1485     1 
 1484  1486     1 
 1484  1487     1 
 1488  1489     1 
 1488  1490     1 
 1490  1491     1 
 1490  1492     1 
 1492  1493     1 
 1492  1494     1 
 1492  1506     1 
 1494  1495     1 
 1494  1496     1 
 1494  1499     1 
 1497  1498     1 
 1497  1499     1 
 1497  1500     1 
 1499  1502     1 
 1500  1501     1 
 1500  1504     1 
 1502  1503     1 
 1502  1504     1 
 1504  1505     1 
 1506  1507     1 
 1506  1508     1 
 1508  1509     1 
 1508  1510     1 
 1510  1511     1 
 1510  1512     1 
 1510  1520     1 
 1512  1513     1 
 1512  1514     1 
 1512  1516     1 
 1514  1515     1 
 1516  1517     1 
 1516  1518     1 
 1516  1519     1 
 1520  1521     1 
 1520  1522     1 
 1522  1523     1 
 1522  1524     1 
 1524  1525     1 
 1524  1526     1 
 1524  1535     1 
 1526  1527     1 
 1526  1528     1 
 1526  1529     1 
 1529  1530     1 
 1529  1531     1 
 1529  1532     1 
 1532  1533     1 
 1532  1534     1 
 1535  1536     1 
 1535  1537     1 
 1537  1538     1 
 1537  1539     1 
 1539  1540     1 
 1539  1541     1 
 1539  1547     1 
 1541  1542     1 
 1541  1543     1 
 1541  1544     1 
 1544  1545     1 
 1544  1546     1 
 1547  1548     1 
 1547  1549     1 
 1549  1550     1 
 1549  1551     1 
 1551  1552     1 
 1551  1553     1 
 1551  1563     1 
 1553  1554     1 
 1553  1555     1 
 1553  1559     1 
 1555  1556     1 
 1555  1557     1 
 1555  1558     1 
 1559  1560     1 
 1559  1561     1 
 1559  1562     1 
 1563  1564     1 
 1563  1565     1 
 1565  1566     1 
 1565  1567     1 
 1567  1568     1 
 1567  1569     1 
 1567  1570     1 
 1570  1571     1 
 1570  1572     1 
 1572  1573     1 
 1572  1574     1 
 1574  1575     1 
 1574  1576     1 
 1574  1586     1 
 1576  1577     1 
 1576  1578     1 
 1576  1582     1 
 1578  1579     1 
 1578  1580     1 
 1578  1581     1 
 1582  1583     1 
 1582  1584     1 
 1582  1585     1 
 1586  1587     1 
 1586  1588     1 
 1588  1589     1 
 1588  1590     1 
 1590  1591     1 
 1590  1592     1 
 1590  1602     1 
 1592  1593     1 
 1592  1594     1 
 1592  1598     1 
 1594  1595     1 
 1594  1596     1 
 1594  1597     1 
 1598  1599     1 
 1598  1600     1 
 1598  1601     1 
 1602  1603     1 
 1602  1604     1 
 1604  1605     1 
 1604  1606     1 
 1606  1607     1 
 1606  1608     1 
 1606  1612     1 
 1608  1609     1 
 1608  1610     1 
 1608  1611     1 
 1612  1613     1 
 1612  1614     1 
 1614  1615     1 
 1614  1616     1 
 1616  1617     1 
 1616  1618     1 
 1616  1623     1 
 1618  1619     1 
 1618  1620     1 
 1618  1621     1 
 1621  1622     1 
 1623  1624     1 
 1623  1625     1 
 1625  1626     1 
 1625  1627     1 
 1627  1628     1 
 1627  1629     1 
 1627  1635     1 
 1629  1630     1 
 1629  1631     1 
 1629  1632     1 
 1632  1633     1 
 1632  1634     1 
 1635  1636     1 
 1635  1637     1 
 1637  1638     1 
 1637  1639     1 
 1639  1640     1 
 1639  1641     1 
 1639  1657     1 
 1641  1642     1 
 1641  1643     1 
 1641  1644     1 
 1644  1645     1 
 1644  1646     1 
 1644  1647     1 
 1647  1648     1 
 1647  1649     1 
 1647  1650     1 
 1650  1651     1 
 1650  1652     1 
 1650  1653     1 
 1653  1654     1 
 1653  1655     1 
 1653  1656     1 
 1657  1658     1 
 1657  1659     1 
 1659  1660     1 
 1659  1661     1 
 1661  1662     1 
 1661  1663     1 
 1661  1681     1 
 1663  1664     1 
 1663  1665     1 
 1663  1666     1 
 1666  1667     1 
 1666  1668     1 
 1666  1669     1 
 1669  1670     1 
 1669  1671     1 
 1669  1672     1 
 1672  1673     1 
 1672  1674     1 
 1674  1675     1 
 1674  1678     1 
 1675  1676     1 
 1675  1677     1 
 1678  1679     1 
 1678  1680     1 
 1681  1682     1 
 1681  1683     1 
 1683  1684     1 
 1683  1685     1 
 1685  1686     1 
 1685  1687     1 
 1685  1700     1 
 1687  1688     1 
 1687  1689     1 
 1687  1693     1 
 1689  1690     1 
 1689  1691     1 
 1689  1692     1 
 1693  1694     1 
 1693  1695     1 
 1693  1696     1 
 1696  1697     1 
 1696  1698     1 
 1696  1699     1 
 1700  1701     1 
 1700  1702     1 
 1702  1703     1 
 1702  1706     1 
 1703  1704     1 
 1703  1705     1 
 1703  1711     1 
 1706  1707     1 
 1706  1708     1 
 1706  1714     1 
 1708  1709     1 
 1708  1710     1 
 1708  1711     1 
 1711  1712     1 
 1711  1713     1 
 1714  1715     1 
 1714  1716     1 
 1716  1717     1 
 1716  1718     1 
 1718  1719     1 
 1718  1720     1 
 1718  1721     1 
 1721  1722     1 
 1721  1723     1 
  557   1463     1         0.2029  144766.4        0.2029  0.00 ; the disulfide bond 

[ pairs ]
;  ai    aj funct            c0            c1            c2            c3
    1    10     1 
    1    11     1 
    1    13     1 
    1    14     1 
    1    16     1 
    1    17     1 
    2     5     1 
    2     6     1 
    2     8     1 
    2     9     1 
    2    12     1 
    2    15     1 
    3     5     1 
    3     6     1 
    3     8     1 
    3     9     1 
    3    12     1 
    3    15     1 
    4     8     1 
    4    10     1 
    4    11     1 
    4    15     1 
    5     7     1 
    5     9     1 
    5    13     1 
    5    14     1 
    6     7     1 
    6     9     1 
    6    13     1 
    6    14     1 
    7    13     1 
    7    14     1 
    7    18     1 
    7    19     1 
    8    10     1 
    8    11     1 
    8    12     1 
    8    16     1 
    8    17     1 
    9    16     1 
    9    17     1 
   10    13     1 
   10    14     1 
   10    15     1 
   11    13     1 
   11    14     1 
   11    15     1 
   12    15     1 
   15    20     1 
   15    21     1 
   15    25     1 
   16    18     1 
   16    19     1 
   17    22     1 
   17    23     1 
   17    24     1 
   17    26     1 
   17    27     1 
   18    20     1 
   18    21     1 
   18    25     1 
   19    28     1 
   19    29     1 
   20    22     1 
   20    23     1 
   20    24     1 
   20    26     1 
   20    27     1 
   21    26     1 
   21    27     1 
   22    25     1 
   23    25     1 
   24    25     1 
   25    30     1 
   25    31     1 
   25    39     1 
   26    28     1 
   26    29     1 
   27    32     1 
   27    33     1 
   27    34     1 
   27    40     1 
   27    41     1 
   28    30     1 
   28    31     1 
   28    39     1 
   29    35     1 
   29    36     1 
   29    42     1 
   29    43     1 
   30    32     1 
   30    33     1 
   30    34     1 
   30    40     1 
   30    41     1 
   31    37     1 
   31    38     1 
   31    40     1 
   31    41     1 
   32    35     1 
   32    36     1 
   32    39     1 
   33    35     1 
   33    36     1 
   33    39     1 
   34    39     1 
   35    37     1 
   35    38     1 
   39    44     1 
   39    45     1 
   39    55     1 
   40    42     1 
   40    43     1 
   41    46     1 
   41    47     1 
   41    51     1 
   41    56     1 
   41    57     1 
   42    44     1 
   42    45     1 
   42    55     1 
   43    48     1 
   43    49     1 
   43    50     1 
   43    52     1 
   43    53     1 
   43    54     1 
   43    58     1 
   43    59     1 
   44    46     1 
   44    47     1 
   44    51     1 
   44    56     1 
   44    57     1 
   45    56     1 
   45    57     1 
   46    48     1 
   46    49     1 
   46    50     1 
   46    52     1 
   46    53     1 
   46    54     1 
   46    55     1 
   47    52     1 
   47    53     1 
   47    54     1 
   47    55     1 
   48    51     1 
   49    51     1 
   50    51     1 
   51    55     1 
   55    60     1 
   55    61     1 
   55    65     1 
   56    58     1 
   56    59     1 
   57    62     1 
   57    63     1 
   57    64     1 
   57    66     1 
   57    67     1 
   58    60     1 
   58    61     1 
   58    65     1 
   59    68     1 
   59    69     1 
   60    62     1 
   60    63     1 
   60    64     1 
   60    66     1 
   60    67     1 
   61    66     1 
   61    67     1 
   62    65     1 
   63    65     1 
   64    65     1 
   65    70     1 
   65    71     1 
   65    87     1 
   66    68     1 
   66    69     1 
   67    72     1 
   67    73     1 
   67    74     1 
   67    88     1 
   67    89     1 
   68    70     1 
   68    71     1 
   68    87     1 
   69    75     1 
   69    76     1 
   69    77     1 
   69    90     1 
   69    91     1 
   70    72     1 
   70    73     1 
   70    74     1 
   70    88     1 
   70    89     1 
   71    78     1 
   71    79     1 
   71    80     1 
   71    88     1 
   71    89     1 
   72    75     1 
   72    76     1 
   72    77     1 
   72    87     1 
   73    75     1 
   73    76     1 
   73    77     1 
   73    87     1 
   74    81     1 
   74    82     1 
   74    83     1 
   74    87     1 
   75    78     1 
   75    79     1 
   75    80     1 
   76    78     1 
   76    79     1 
   76    80     1 
   77    84     1 
   77    85     1 
   77    86     1 
   78    81     1 
   78    82     1 
   78    83     1 
   79    81     1 
   79    82     1 
   79    83     1 
   81    84     1 
   81    85     1 
   81    86     1 
   82    84     1 
   82    85     1 
   82    86     1 
   87    92     1 
   87    93     1 
   87   106     1 
   88    90     1 
   88    91     1 
   89    94     1 
   89    95     1 
   89    99     1 
   89   107     1 
   89   108     1 
   90    92     1 
   90    93     1 
   90   106     1 
   91    96     1 
   91    97     1 
   91    98     1 
   91   100     1 
   91   101     1 
   91   102     1 
   91   109     1 
   91   110     1 
   92    94     1 
   92    95     1 
   92    99     1 
   92   107     1 
   92   108     1 
   93   103     1 
   93   104     1 
   93   105     1 
   93   107     1 
   93   108     1 
   94    96     1 
   94    97     1 
   94    98     1 
   94   100     1 
   94   101     1 
   94   102     1 
   94   106     1 
   95   100     1 
   95   101     1 
   95   102     1 
   95   106     1 
   96    99     1 
   97    99     1 
   98    99     1 
   99   106     1 
  100   103     1 
  100   104     1 
  100   105     1 
  101   103     1 
  101   104     1 
  101   105     1 
  106   111     1 
  106   112     1 
  106   123     1 
  107   109     1 
  107   110     1 
  108   113     1 
  108   114     1 
  108   115     1 
  108   124     1 
  108   125     1 
  109   111     1 
  109   112     1 
  109   123     1 
  110   116     1 
  110   117     1 
  110   118     1 
  110   126     1 
  110   127     1 
  111   113     1 
  111   114     1 
  111   115     1 
  111   124     1 
  111   125     1 
  112   119     1 
  112   120     1 
  112   124     1 
  112   125     1 
  113   116     1 
  113   117     1 
  113   118     1 
  113   123     1 
  114   116     1 
  114   117     1 
  114   118     1 
  114   123     1 
  115   121     1 
  115   122     1 
  115   123     1 
  116   119     1 
  116   120     1 
  117   119     1 
  117   120     1 
  119   121     1 
  119   122     1 
  123   128     1 
  123   129     1 
  123   142     1 
  124   126     1 
  124   127     1 
  125   130     1 
  125   131     1 
  125   132     1 
  125   143     1 
  125   144     1 
  126   128     1 
  126   129     1 
  126   142     1 
  127   133     1 
  127   134     1 
  127   138     1 
  127   145     1 
  127   146     1 
  128   130     1 
  128   131     1 
  128   132     1 
  128   143     1 
  128   144     1 
  129   135     1 
  129   136     1 
  129   137     1 
  129   139     1 
  129   140     1 
  129   141     1 
  129   143     1 
  129   144     1 
  130   133     1 
  130   134     1 
  130   138     1 
  130   142     1 
  131   133     1 
  131   134     1 
  131   138     1 
  131   142     1 
  132   142     1 
  133   135     1 
  133   136     1 
  133   137     1 
  133   139     1 
  133   140     1 
  133   141     1 
  134   139     1 
  134   140     1 
  134   141     1 
  135   138     1 
  136   138     1 
  137   138     1 
  142   147     1 
  142   148     1 
  142   166     1 
  143   145     1 
  143   146     1 
  144   149     1 
  144   150     1 
  144   151     1 
  144   167     1 
  144   168     1 
  145   147     1 
  145   148     1 
  145   166     1 
  146   152     1 
  146   153     1 
  146   154     1 
  146   169     1 
  146   170     1 
  147   149     1 
  147   150     1 
  147   151     1 
  147   167     1 
  147   168     1 
  148   155     1 
  148   156     1 
  148   157     1 
  148   167     1 
  148   168     1 
  149   152     1 
  149   153     1 
  149   154     1 
  149   166     1 
  150   152     1 
  150   153     1 
  150   154     1 
  150   166     1 
  151   158     1 
  151   159     1 
  151   166     1 
  152   155     1 
  152   156     1 
  152   157     1 
  153   155     1 
  153   156     1 
  153   157     1 
  154   160     1 
  154   163     1 
  155   158     1 
  155   159     1 
  156   158     1 
  156   159     1 
  157   161     1 
  157   162     1 
  157   164     1 
  157   165     1 
  158   160     1 
  158   163     1 
  160   164     1 
  160   165     1 
  161   163     1 
  162   163     1 
  166   171     1 
  166   172     1 
  166   185     1 
  167   169     1 
  167   170     1 
  168   173     1 
  168   174     1 
  168   175     1 
  168   186     1 
  168   187     1 
  169   171     1 
  169   172     1 
  169   185     1 
  170   176     1 
  170   177     1 
  170   181     1 
  170   188     1 
  170   189     1 
  171   173     1 
  171   174     1 
  171   175     1 
  171   186     1 
  171   187     1 
  172   178     1 
  172   179     1 
  172   180     1 
  172   182     1 
  172   183     1 
  172   184     1 
  172   186     1 
  172   187     1 
  173   176     1 
  173   177     1 
  173   181     1 
  173   185     1 
  174   176     1 
  174   177     1 
  174   181     1 
  174   185     1 
  175   185     1 
  176   178     1 
  176   179     1 
  176   180     1 
  176   182     1 
  176   183     1 
  176   184     1 
  177   182     1 
  177   183     1 
  177   184     1 
  178   181     1 
  179   181     1 
  180   181     1 
  185   190     1 
  185   191     1 
  185   195     1 
  186   188     1 
  186   189     1 
  187   192     1 
  187   193     1 
  187   194     1 
  187   196     1 
  187   197     1 
  188   190     1 
  188   191     1 
  188   195     1 
  189   198     1 
  189   199     1 
  190   192     1 
  190   193     1 
  190   194     1 
  190   196     1 
  190   197     1 
  191   196     1 
  191   197     1 
  192   195     1 
  193   195     1 
  194   195     1 
  195   200     1 
  195   201     1 
  195   202     1 
  196   198     1 
  196   199     1 
  197   203     1 
  197   204     1 
  198   200     1 
  198   201     1 
  198   202     1 
  199   205     1 
  199   206     1 
  200   203     1 
  200   204     1 
  201   203     1 
  201   204     1 
  202   207     1 
  202   208     1 
  202   219     1 
  203   205     1 
  203   206     1 
  204   209     1 
  204   210     1 
  204   211     1 
  204   220     1 
  204   221     1 
  205   207     1 
  205   208     1 
  205   219     1 
  206   212     1 
  206   213     1 
  206   214     1 
  206   222     1 
  206   223     1 
  207   209     1 
  207   210     1 
  207   211     1 
  207   220     1 
  207   221     1 
  208   215     1 
  208   216     1 
  208   220     1 
  208   221     1 
  209   212     1 
  209   213     1 
  209   214     1 
  209   219     1 
  210   212     1 
  210   213     1 
  210   214     1 
  210   219     1 
  211   217     1 
  211   218     1 
  211   219     1 
  212   215     1 
  212   216     1 
  213   215     1 
  213   216     1 
  215   217     1 
  215   218     1 
  219   224     1 
  219   225     1 
  219   241     1 
  220   222     1 
  220   223     1 
  221   226     1 
  221   227     1 
  221   228     1 
  221   242     1 
  221   243     1 
  222   224     1 
  222   225     1 
  222   241     1 
  223   229     1 
  223   230     1 
  223   231     1 
  223   244     1 
  223   245     1 
  224   226     1 
  224   227     1 
  224   228     1 
  224   242     1 
  224   243     1 
  225   232     1 
  225   233     1 
  225   234     1 
  225   242     1 
  225   243     1 
  226   229     1 
  226   230     1 
  226   231     1 
  226   241     1 
  227   229     1 
  227   230     1 
  227   231     1 
  227   241     1 
  228   235     1 
  228   236     1 
  228   237     1 
  228   241     1 
  229   232     1 
  229   233     1 
  229   234     1 
  230   232     1 
  230   233     1 
  230   234     1 
  231   238     1 
  231   239     1 
  231   240     1 
  232   235     1 
  232   236     1 
  232   237     1 
  233   235     1 
  233   236     1 
  233   237     1 
  235   238     1 
  235   239     1 
  235   240     1 
  236   238     1 
  236   239     1 
  236   240     1 
  241   246     1 
  241   247     1 
  241   265     1 
  242   244     1 
  242   245     1 
  243   248     1 
  243   249     1 
  243   250     1 
  243   266     1 
  243   267     1 
  244   246     1 
  244   247     1 
  244   265     1 
  245   251     1 
  245   252     1 
  245   253     1 
  245   268     1 
  245   269     1 
  246   248     1 
  246   249     1 
  246   250     1 
  246   266     1 
  246   267     1 
  247   254     1 
  247   255     1 
  247   256     1 
  247   266     1 
  247   267     1 
  248   251     1 
  248   252     1 
  248   253     1 
  248   265     1 
  249   251     1 
  249   252     1 
  249   253     1 
  249   265     1 
  250   257     1 
  250   258     1 
  250   265     1 
  251   254     1 
  251   255     1 
  251   256     1 
  252   254     1 
  252   255     1 
  252   256     1 
  253   259     1 
  253   262     1 
  254   257     1 
  254   258     1 
  255   257     1 
  255   258     1 
  256   260     1 
  256   261     1 
  256   263     1 
  256   264     1 
  257   259     1 
  257   262     1 
  259   263     1 
  259   264     1 
  260   262     1 
  261   262     1 
  265   270     1 
  265   271     1 
  265   287     1 
  266   268     1 
  266   269     1 
  267   272     1 
  267   273     1 
  267   274     1 
  267   288     1 
  267   289     1 
  268   270     1 
  268   271     1 
  268   287     1 
  269   275     1 
  269   276     1 
  269   277     1 
  269   290     1 
  269   291     1 
  270   272     1 
  270   273     1 
  270   274     1 
  270   288     1 
  270   289     1 
  271   278     1 
  271   279     1 
  271   280     1 
  271   288     1 
  271   289     1 
  272   275     1 
  272   276     1 
  272   277     1 
  272   287     1 
  273   275     1 
  273   276     1 
  273   277     1 
  273   287     1 
  274   281     1 
  274   282     1 
  274   283     1 
  274   287     1 
  275   278     1 
  275   279     1 
  275   280     1 
  276   278     1 
  276   279     1 
  276   280     1 
  277   284     1 
  277   285     1 
  277   286     1 
  278   281     1 
  278   282     1 
  278   283     1 
  279   281     1 
  279   282     1 
  279   283     1 
  281   284     1 
  281   285     1 
  281   286     1 
  282   284     1 
  282   285     1 
  282   286     1 
  287   292     1 
  287   293     1 
  287   304     1 
  288   290     1 
  288   291     1 
  289   294     1 
  289   295     1 
  289   297     1 
  289   305     1 
  289   306     1 
  290   292     1 
  290   293     1 
  290   304     1 
  291   296     1 
  291   302     1 
  291   307     1 
  291   308     1 
  292   294     1 
  292   295     1 
  292   297     1 
  292   305     1 
  292   306     1 
  293   298     1 
  293   300     1 
  293   303     1 
  293   305     1 
  293   306     1 
  294   296     1 
  294   302     1 
  294   304     1 
  295   296     1 
  295   302     1 
  295   304     1 
  296   301     1 
  296   303     1 
  297   299     1 
  297   301     1 
  297   304     1 
  298   303     1 
  299   301     1 
  299   302     1 
  301   303     1 
  304   309     1 
  304   310     1 
  304   315     1 
  305   307     1 
  305   308     1 
  306   311     1 
  306   312     1 
  306   313     1 
  306   316     1 
  306   317     1 
  307   309     1 
  307   310     1 
  307   315     1 
  308   314     1 
  308   318     1 
  308   319     1 
  309   311     1 
  309   312     1 
  309   313     1 
  309   316     1 
  309   317     1 
  310   316     1 
  310   317     1 
  311   314     1 
  311   315     1 
  312   314     1 
  312   315     1 
  313   315     1 
  315   320     1 
  315   321     1 
  315   330     1 
  316   318     1 
  316   319     1 
  317   322     1 
  317   323     1 
  317   324     1 
  317   331     1 
  317   332     1 
  318   320     1 
  318   321     1 
  318   330     1 
  319   325     1 
  319   326     1 
  319   327     1 
  319   333     1 
  319   334     1 
  320   322     1 
  320   323     1 
  320   324     1 
  320   331     1 
  320   332     1 
  321   328     1 
  321   329     1 
  321   331     1 
  321   332     1 
  322   325     1 
  322   326     1 
  322   327     1 
  322   330     1 
  323   325     1 
  323   326     1 
  323   327     1 
  323   330     1 
  324   330     1 
  325   328     1 
  325   329     1 
  326   328     1 
  326   329     1 
  330   335     1 
  330   336     1 
  330   337     1 
  331   333     1 
  331   334     1 
  332   338     1 
  332   339     1 
  333   335     1 
  333   336     1 
  333   337     1 
  334   340     1 
  334   341     1 
  335   338     1 
  335   339     1 
  336   338     1 
  336   339     1 
  337   342     1 
  337   343     1 
  337   361     1 
  338   340     1 
  338   341     1 
  339   344     1 
  339   345     1 
  339   346     1 
  339   362     1 
  339   363     1 
  340   342     1 
  340   343     1 
  340   361     1 
  341   347     1 
  341   348     1 
  341   349     1 
  341   364     1 
  341   365     1 
  342   344     1 
  342   345     1 
  342   346     1 
  342   362     1 
  342   363     1 
  343   350     1 
  343   351     1 
  343   352     1 
  343   362     1 
  343   363     1 
  344   347     1 
  344   348     1 
  344   349     1 
  344   361     1 
  345   347     1 
  345   348     1 
  345   349     1 
  345   361     1 
  346   353     1 
  346   354     1 
  346   361     1 
  347   350     1 
  347   351     1 
  347   352     1 
  348   350     1 
  348   351     1 
  348   352     1 
  349   355     1 
  349   358     1 
  350   353     1 
  350   354     1 
  351   353     1 
  351   354     1 
  352   356     1 
  352   357     1 
  352   359     1 
  352   360     1 
  353   355     1 
  353   358     1 
  355   359     1 
  355   360     1 
  356   358     1 
  357   358     1 
  361   366     1 
  361   367     1 
  361   377     1 
  362   364     1 
  362   365     1 
  363   368     1 
  363   369     1 
  363   373     1 
  363   378     1 
  363   379     1 
  364   366     1 
  364   367     1 
  364   377     1 
  365   370     1 
  365   371     1 
  365   372     1 
  365   374     1 
  365   375     1 
  365   376     1 
  365   380     1 
  365   381     1 
  366   368     1 
  366   369     1 
  366   373     1 
  366   378     1 
  366   379     1 
  367   378     1 
  367   379     1 
  368   370     1 
  368   371     1 
  368   372     1 
  368   374     1 
  368   375     1 
  368   376     1 
  368   377     1 
  369   374     1 
  369   375     1 
  369   376     1 
  369   377     1 
  370   373     1 
  371   373     1 
  372   373     1 
  373   377     1 
  377   382     1 
  377   383     1 
  377   392     1 
  378   380     1 
  378   381     1 
  379   384     1 
  379   385     1 
  379   386     1 
  379   393     1 
  379   394     1 
  380   382     1 
  380   383     1 
  380   392     1 
  381   387     1 
  381   388     1 
  381   389     1 
  381   395     1 
  381   396     1 
  382   384     1 
  382   385     1 
  382   386     1 
  382   393     1 
  382   394     1 
  383   390     1 
  383   391     1 
  383   393     1 
  383   394     1 
  384   387     1 
  384   388     1 
  384   389     1 
  384   392     1 
  385   387     1 
  385   388     1 
  385   389     1 
  385   392     1 
  386   392     1 
  387   390     1 
  387   391     1 
  388   390     1 
  388   391     1 
  392   397     1 
  392   398     1 
  392   408     1 
  393   395     1 
  393   396     1 
  394   399     1 
  394   400     1 
  394   404     1 
  394   409     1 
  394   410     1 
  395   397     1 
  395   398     1 
  395   408     1 
  396   401     1 
  396   402     1 
  396   403     1 
  396   405     1 
  396   406     1 
  396   407     1 
  396   411     1 
  396   412     1 
  397   399     1 
  397   400     1 
  397   404     1 
  397   409     1 
  397   410     1 
  398   409     1 
  398   410     1 
  399   401     1 
  399   402     1 
  399   403     1 
  399   405     1 
  399   406     1 
  399   407     1 
  399   408     1 
  400   405     1 
  400   406     1 
  400   407     1 
  400   408     1 
  401   404     1 
  402   404     1 
  403   404     1 
  404   408     1 
  408   413     1 
  408   414     1 
  408   429     1 
  409   411     1 
  409   412     1 
  410   415     1 
  410   416     1 
  410   417     1 
  410   430     1 
  410   431     1 
  411   413     1 
  411   414     1 
  411   429     1 
  412   418     1 
  412   425     1 
  412   432     1 
  412   433     1 
  413   415     1 
  413   416     1 
  413   417     1 
  413   430     1 
  413   431     1 
  414   419     1 
  414   420     1 
  414   426     1 
  414   427     1 
  414   430     1 
  414   431     1 
  415   418     1 
  415   425     1 
  415   429     1 
  416   418     1 
  416   425     1 
  416   429     1 
  417   421     1 
  417   422     1 
  417   428     1 
  417   429     1 
  418   423     1 
  418   426     1 
  418   427     1 
  419   421     1 
  419   422     1 
  419   425     1 
  420   424     1 
  420   425     1 
  420   428     1 
  421   423     1 
  421   427     1 
  422   426     1 
  423   425     1 
  423   428     1 
  424   427     1 
  426   428     1 
  429   434     1 
  429   435     1 
  429   450     1 
  430   432     1 
  430   433     1 
  431   436     1 
  431   437     1 
  431   438     1 
  431   451     1 
  431   452     1 
  432   434     1 
  432   435     1 
  432   450     1 
  433   439     1 
  433   446     1 
  433   453     1 
  433   454     1 
  434   436     1 
  434   437     1 
  434   438     1 
  434   451     1 
  434   452     1 
  435   440     1 
  435   441     1 
  435   447     1 
  435   448     1 
  435   451     1 
  435   452     1 
  436   439     1 
  436   446     1 
  436   450     1 
  437   439     1 
  437   446     1 
  437   450     1 
  438   442     1 
  438   443     1 
  438   449     1 
  438   450     1 
  439   444     1 
  439   447     1 
  439   448     1 
  440   442     1 
  440   443     1 
  440   446     1 
  441   445     1 
  441   446     1 
  441   449     1 
  442   444     1 
  442   448     1 
  443   447     1 
  444   446     1 
  444   449     1 
  445   448     1 
  447   449     1 
  450   455     1 
  450   456     1 
  450   462     1 
  451   453     1 
  451   454     1 
  452   457     1 
  452   458     1 
  452   459     1 
  452   463     1 
  452   464     1 
  453   455     1 
  453   456     1 
  453   462     1 
  454   460     1 
  454   461     1 
  454   465     1 
  454   466     1 
  455   457     1 
  455   458     1 
  455   459     1 
  455   463     1 
  455   464     1 
  456   463     1 
  456   464     1 
  457   460     1 
  457   461     1 
  457   462     1 
  458   460     1 
  458   461     1 
  458   462     1 
  459   462     1 
  462   467     1 
  462   468     1 
  462   469     1 
  463   465     1 
  463   466     1 
  464   470     1 
  464   471     1 
  465   467     1 
  465   468     1 
  465   469     1 
  466   472     1 
  466   473     1 
  467   470     1 
  467   471     1 
  468   470     1 
  468   471     1 
  469   474     1 
  469   475     1 
  469   486     1 
  470   472     1 
  470   473     1 
  471   476     1 
  471   477     1 
  471   478     1 
  471   487     1 
  471   488     1 
  472   474     1 
  472   475     1 
  472   486     1 
  473   479     1 
  473   480     1 
  473   481     1 
  473   489     1 
  473   490     1 
  474   476     1 
  474   477     1 
  474   478     1 
  474   487     1 
  474   488     1 
  475   482     1 
  475   483     1 
  475   487     1 
  475   488     1 
  476   479     1 
  476   480     1 
  476   481     1 
  476   486     1 
  477   479     1 
  477   480     1 
  477   481     1 
  477   486     1 
  478   484     1 
  478   485     1 
  478   486     1 
  479   482     1 
  479   483     1 
  480   482     1 
  480   483     1 
  482   484     1 
  482   485     1 
  486   491     1 
  486   492     1 
  486   510     1 
  487   489     1 
  487   490     1 
  488   493     1 
  488   494     1 
  488   495     1 
  488   511     1 
  488   512     1 
  489   491     1 
  489   492     1 
  489   510     1 
  490   496     1 
  490   501     1 
  490   513     1 
  490   514     1 
  491   493     1 
  491   494     1 
  491   495     1 
  491   511     1 
  491   512     1 
  492   497     1 
  492   498     1 
  492   500     1 
  492   502     1 
  492   511     1 
  492   512     1 
  493   496     1 
  493   501     1 
  493   510     1 
  494   496     1 
  494   501     1 
  494   510     1 
  495   499     1 
  495   503     1 
  495   504     1 
  495   506     1 
  495   510     1 
  496   502     1 
  496   506     1 
  497   499     1 
  497   500     1 
  497   501     1 
  498   502     1 
  498   507     1 
  498   508     1 
  499   501     1 
  499   506     1 
  500   503     1 
  500   504     1 
  500   509     1 
  501   505     1 
  501   507     1 
  501   508     1 
  502   506     1 
  502   509     1 
  503   505     1 
  503   508     1 
  504   507     1 
  505   506     1 
  505   509     1 
  507   509     1 
  510   515     1 
  510   516     1 
  510   517     1 
  511   513     1 
  511   514     1 
  512   518     1 
  512   519     1 
  513   515     1 
  513   516     1 
  513   517     1 
  514   520     1 
  514   521     1 
  515   518     1 
  515   519     1 
  516   518     1 
  516   519     1 
  517   522     1 
  517   523     1 
  517   531     1 
  518   520     1 
  518   521     1 
  519   524     1 
  519   525     1 
  519   527     1 
  519   532     1 
  519   533     1 
  520   522     1 
  520   523     1 
  520   531     1 
  521   526     1 
  521   528     1 
  521   529     1 
  521   530     1 
  521   534     1 
  521   535     1 
  522   524     1 
  522   525     1 
  522   527     1 
  522   532     1 
  522   533     1 
  523   532     1 
  523   533     1 
  524   526     1 
  524   528     1 
  524   529     1 
  524   530     1 
  524   531     1 
  525   528     1 
  525   529     1 
  525   530     1 
  525   531     1 
  526   527     1 
  527   531     1 
  531   536     1 
  531   537     1 
  531   547     1 
  532   534     1 
  532   535     1 
  533   538     1 
  533   539     1 
  533   543     1 
  533   548     1 
  533   549     1 
  534   536     1 
  534   537     1 
  534   547     1 
  535   540     1 
  535   541     1 
  535   542     1 
  535   544     1 
  535   545     1 
  535   546     1 
  535   550     1 
  535   551     1 
  536   538     1 
  536   539     1 
  536   543     1 
  536   548     1 
  536   549     1 
  537   548     1 
  537   549     1 
  538   540     1 
  538   541     1 
  538   542     1 
  538   544     1 
  538   545     1 
  538   546     1 
  538   547     1 
  539   544     1 
  539   545     1 
  539   546     1 
  539   547     1 
  540   543     1 
  541   543     1 
  542   543     1 
  543   547     1 
  547   552     1 
  547   553     1 
  547   560     1 
  548   550     1 
  548   551     1 
  549   555     1 
  549   556     1 
  549   557     1 
  549   561     1 
  549   562     1 
  550   552     1 
  550   553     1 
  550   560     1 
  551   559     1 
  551   563     1 
  551   564     1 
  552   555     1 
  552   556     1 
  552   557     1 
  552   561     1 
  552   562     1 
  553   561     1 
  553   562     1 
  555   559     1 
  555   560     1 
  556   559     1 
  556   560     1 
  557   560     1 
  560   565     1 
  560   566     1 
  560   572     1 
  561   563     1 
  561   564     1 
  562   567     1 
  562   568     1 
  562   569     1 
  562   573     1 
  562   574     1 
  563   565     1 
  563   566     1 
  563   572     1 
  564   570     1 
  564   571     1 
  564   575     1 
  564   576     1 
  565   567     1 
  565   568     1 
  565   569     1 
  565   573     1 
  565   574     1 
  566   573     1 
  566   574     1 
  567   570     1 
  567   571     1 
  567   572     1 
  568   570     1 
  568   571     1 
  568   572     1 
  569   572     1 
  572   577     1 
  572   578     1 
  572   584     1 
  573   575     1 
  573   576     1 
  574   579     1 
  574   580     1 
  574   581     1 
  574   585     1 
  574   586     1 
  575   577     1 
  575   578     1 
  575   584     1 
  576   582     1 
  576   583     1 
  576   587     1 
  576   588     1 
  577   579     1 
  577   580     1 
  577   581     1 
  577   585     1 
  577   586     1 
  578   585     1 
  578   586     1 
  579   582     1 
  579   583     1 
  579   584     1 
  580   582     1 
  580   583     1 
  580   584     1 
  581   584     1 
  584   589     1 
  584   590     1 
  584   596     1 
  585   587     1 
  585   588     1 
  586   591     1 
  586   592     1 
  586   593     1 
  586   597     1 
  586   598     1 
  587   589     1 
  587   590     1 
  587   596     1 
  588   594     1 
  588   595     1 
  588   599     1 
  588   600     1 
  589   591     1 
  589   592     1 
  589   593     1 
  589   597     1 
  589   598     1 
  590   597     1 
  590   598     1 
  591   594     1 
  591   595     1 
  591   596     1 
  592   594     1 
  592   595     1 
  592   596     1 
  593   596     1 
  596   601     1 
  596   602     1 
  596   616     1 
  597   599     1 
  597   600     1 
  598   603     1 
  598   604     1 
  598   605     1 
  598   617     1 
  598   618     1 
  599   601     1 
  599   602     1 
  599   616     1 
  600   606     1 
  600   612     1 
  600   619     1 
  600   620     1 
  601   603     1 
  601   604     1 
  601   605     1 
  601   617     1 
  601   618     1 
  602   607     1 
  602   608     1 
  602   613     1 
  602   614     1 
  602   617     1 
  602   618     1 
  603   606     1 
  603   612     1 
  603   616     1 
  604   606     1 
  604   612     1 
  604   616     1 
  605   609     1 
  605   610     1 
  605   615     1 
  605   616     1 
  606   611     1 
  606   613     1 
  606   614     1 
  607   609     1 
  607   610     1 
  607   612     1 
  608   612     1 
  608   615     1 
  609   611     1 
  609   614     1 
  610   613     1 
  611   612     1 
  611   615     1 
  613   615     1 
  616   621     1 
  616   622     1 
  616   627     1 
  617   619     1 
  617   620     1 
  618   623     1 
  618   624     1 
  618   625     1 
  618   628     1 
  618   629     1 
  619   621     1 
  619   622     1 
  619   627     1 
  620   626     1 
  620   630     1 
  620   631     1 
  621   623     1 
  621   624     1 
  621   625     1 
  621   628     1 
  621   629     1 
  622   628     1 
  622   629     1 
  623   626     1 
  623   627     1 
  624   626     1 
  624   627     1 
  625   627     1 
  627   632     1 
  627   633     1 
  627   646     1 
  628   630     1 
  628   631     1 
  629   634     1 
  629   635     1 
  629   639     1 
  629   647     1 
  629   648     1 
  630   632     1 
  630   633     1 
  630   646     1 
  631   636     1 
  631   637     1 
  631   638     1 
  631   640     1 
  631   641     1 
  631   642     1 
  631   649     1 
  631   650     1 
  632   634     1 
  632   635     1 
  632   639     1 
  632   647     1 
  632   648     1 
  633   643     1 
  633   644     1 
  633   645     1 
  633   647     1 
  633   648     1 
  634   636     1 
  634   637     1 
  634   638     1 
  634   640     1 
  634   641     1 
  634   642     1 
  634   646     1 
  635   640     1 
  635   641     1 
  635   642     1 
  635   646     1 
  636   639     1 
  637   639     1 
  638   639     1 
  639   646     1 
  640   643     1 
  640   644     1 
  640   645     1 
  641   643     1 
  641   644     1 
  641   645     1 
  646   651     1 
  646   652     1 
  646   663     1 
  647   649     1 
  647   650     1 
  648   653     1 
  648   654     1 
  648   656     1 
  648   664     1 
  648   665     1 
  649   651     1 
  649   652     1 
  649   663     1 
  650   655     1 
  650   661     1 
  650   666     1 
  650   667     1 
  651   653     1 
  651   654     1 
  651   656     1 
  651   664     1 
  651   665     1 
  652   657     1 
  652   659     1 
  652   662     1 
  652   664     1 
  652   665     1 
  653   655     1 
  653   661     1 
  653   663     1 
  654   655     1 
  654   661     1 
  654   663     1 
  655   660     1 
  655   662     1 
  656   658     1 
  656   660     1 
  656   663     1 
  657   662     1 
  658   660     1 
  658   661     1 
  660   662     1 
  663   668     1 
  663   669     1 
  663   673     1 
  664   666     1 
  664   667     1 
  665   670     1 
  665   671     1 
  665   672     1 
  665   674     1 
  665   675     1 
  666   668     1 
  666   669     1 
  666   673     1 
  667   676     1 
  667   677     1 
  668   670     1 
  668   671     1 
  668   672     1 
  668   674     1 
  668   675     1 
  669   674     1 
  669   675     1 
  670   673     1 
  671   673     1 
  672   673     1 
  673   678     1 
  673   679     1 
  673   683     1 
  674   676     1 
  674   677     1 
  675   680     1 
  675   681     1 
  675   682     1 
  675   684     1 
  675   685     1 
  676   678     1 
  676   679     1 
  676   683     1 
  677   686     1 
  677   687     1 
  678   680     1 
  678   681     1 
  678   682     1 
  678   684     1 
  678   685     1 
  679   684     1 
  679   685     1 
  680   683     1 
  681   683     1 
  682   683     1 
  683   688     1 
  683   689     1 
  683   700     1 
  684   686     1 
  684   687     1 
  685   690     1 
  685   691     1 
  685   693     1 
  685   701     1 
  685   702     1 
  686   688     1 
  686   689     1 
  686   700     1 
  687   692     1 
  687   698     1 
  687   703     1 
  687   704     1 
  688   690     1 
  688   691     1 
  688   693     1 
  688   701     1 
  688   702     1 
  689   694     1 
  689   696     1 
  689   699     1 
  689   701     1 
  689   702     1 
  690   692     1 
  690   698     1 
  690   700     1 
  691   692     1 
  691   698     1 
  691   700     1 
  692   697     1 
  692   699     1 
  693   695     1 
  693   697     1 
  693   700     1 
  694   699     1 
  695   697     1 
  695   698     1 
  697   699     1 
  700   705     1 
  700   706     1 
  700   716     1 
  701   703     1 
  701   704     1 
  702   707     1 
  702   708     1 
  702   712     1 
  702   717     1 
  702   718     1 
  703   705     1 
  703   706     1 
  703   716     1 
  704   709     1 
  704   710     1 
  704   711     1 
  704   713     1 
  704   714     1 
  704   715     1 
  704   719     1 
  704   720     1 
  705   707     1 
  705   708     1 
  705   712     1 
  705   717     1 
  705   718     1 
  706   717     1 
  706   718     1 
  707   709     1 
  707   710     1 
  707   711     1 
  707   713     1 
  707   714     1 
  707   715     1 
  707   716     1 
  708   713     1 
  708   714     1 
  708   715     1 
  708   716     1 
  709   712     1 
  710   712     1 
  711   712     1 
  712   716     1 
  716   721     1 
  716   722     1 
  716   732     1 
  717   719     1 
  717   720     1 
  718   723     1 
  718   724     1 
  718   728     1 
  718   733     1 
  718   734     1 
  719   721     1 
  719   722     1 
  719   732     1 
  720   725     1 
  720   726     1 
  720   727     1 
  720   729     1 
  720   730     1 
  720   731     1 
  720   735     1 
  720   736     1 
  721   723     1 
  721   724     1 
  721   728     1 
  721   733     1 
  721   734     1 
  722   733     1 
  722   734     1 
  723   725     1 
  723   726     1 
  723   727     1 
  723   729     1 
  723   730     1 
  723   731     1 
  723   732     1 
  724   729     1 
  724   730     1 
  724   731     1 
  724   732     1 
  725   728     1 
  726   728     1 
  727   728     1 
  728   732     1 
  732   737     1 
  732   738     1 
  732   742     1 
  733   735     1 
  733   736     1 
  734   739     1 
  734   740     1 
  734   741     1 
  734   743     1 
  734   744     1 
  735   737     1 
  735   738     1 
  735   742     1 
  736   745     1 
  736   746     1 
  736  1611     1 
  737   739     1 
  737   740     1 
  737   741     1 
  737   743     1 
  737   744     1 
  738   743     1 
  738   744     1 
  738  1608     1 
  739   742     1 
  739  1611     1 
  740   742     1 
  740  1611     1 
  741   742     1 
  741  1606     1 
  741  1609     1 
  741  1610     1 
  742   747     1 
  742   748     1 
  742   766     1 
  743   745     1 
  743   746     1 
  744   749     1 
  744   750     1 
  744   751     1 
  744   767     1 
  744   768     1 
  745   747     1 
  745   748     1 
  745   766     1 
  746   752     1 
  746   753     1 
  746   754     1 
  746   769     1 
  746   770     1 
  747   749     1 
  747   750     1 
  747   751     1 
  747   767     1 
  747   768     1 
  748   755     1 
  748   756     1 
  748   757     1 
  748   767     1 
  748   768     1 
  749   752     1 
  749   753     1 
  749   754     1 
  749   766     1 
  750   752     1 
  750   753     1 
  750   754     1 
  750   766     1 
  751   758     1 
  751   759     1 
  751   766     1 
  752   755     1 
  752   756     1 
  752   757     1 
  753   755     1 
  753   756     1 
  753   757     1 
  754   760     1 
  754   763     1 
  755   758     1 
  755   759     1 
  756   758     1 
  756   759     1 
  757   761     1 
  757   762     1 
  757   764     1 
  757   765     1 
  758   760     1 
  758   763     1 
  760   764     1 
  760   765     1 
  761   763     1 
  762   763     1 
  766   771     1 
  766   772     1 
  766   781     1 
  767   769     1 
  767   770     1 
  768   773     1 
  768   774     1 
  768   775     1 
  768   782     1 
  768   783     1 
  769   771     1 
  769   772     1 
  769   781     1 
  770   776     1 
  770   777     1 
  770   778     1 
  770   784     1 
  770   785     1 
  771   773     1 
  771   774     1 
  771   775     1 
  771   782     1 
  771   783     1 
  772   779     1 
  772   780     1 
  772   782     1 
  772   783     1 
  773   776     1 
  773   777     1 
  773   778     1 
  773   781     1 
  774   776     1 
  774   777     1 
  774   778     1 
  774   781     1 
  775   781     1 
  776   779     1 
  776   780     1 
  777   779     1 
  777   780     1 
  781   786     1 
  781   787     1 
  781   800     1 
  782   784     1 
  782   785     1 
  783   788     1 
  783   789     1 
  783   790     1 
  783   801     1 
  783   802     1 
  784   786     1 
  784   787     1 
  784   800     1 
  785   791     1 
  785   792     1 
  785   796     1 
  785   803     1 
  785   804     1 
  786   788     1 
  786   789     1 
  786   790     1 
  786   801     1 
  786   802     1 
  787   793     1 
  787   794     1 
  787   795     1 
  787   797     1 
  787   798     1 
  787   799     1 
  787   801     1 
  787   802     1 
  788   791     1 
  788   792     1 
  788   796     1 
  788   800     1 
  789   791     1 
  789   792     1 
  789   796     1 
  789   800     1 
  790   800     1 
  791   793     1 
  791   794     1 
  791   795     1 
  791   797     1 
  791   798     1 
  791   799     1 
  792   797     1 
  792   798     1 
  792   799     1 
  793   796     1 
  794   796     1 
  795   796     1 
  800   805     1 
  800   806     1 
  800   807     1 
  801   803     1 
  801   804     1 
  802   808     1 
  802   809     1 
  803   805     1 
  803   806     1 
  803   807     1 
  804   810     1 
  804   811     1 
  805   808     1 
  805   809     1 
  806   808     1 
  806   809     1 
  807   812     1 
  807   813     1 
  807   828     1 
  808   810     1 
  808   811     1 
  809   814     1 
  809   815     1 
  809   816     1 
  809   829     1 
  809   830     1 
  810   812     1 
  810   813     1 
  810   828     1 
  811   817     1 
  811   824     1 
  811   831     1 
  811   832     1 
  812   814     1 
  812   815     1 
  812   816     1 
  812   829     1 
  812   830     1 
  813   818     1 
  813   819     1 
  813   825     1 
  813   826     1 
  813   829     1 
  813   830     1 
  814   817     1 
  814   824     1 
  814   828     1 
  815   817     1 
  815   824     1 
  815   828     1 
  816   820     1 
  816   821     1 
  816   827     1 
  816   828     1 
  817   822     1 
  817   825     1 
  817   826     1 
  818   820     1 
  818   821     1 
  818   824     1 
  819   823     1 
  819   824     1 
  819   827     1 
  820   822     1 
  820   826     1 
  821   825     1 
  822   824     1 
  822   827     1 
  823   826     1 
  825   827     1 
  828   833     1 
  828   834     1 
  828   844     1 
  829   831     1 
  829   832     1 
  830   835     1 
  830   836     1 
  830   840     1 
  830   845     1 
  830   846     1 
  831   833     1 
  831   834     1 
  831   844     1 
  832   837     1 
  832   838     1 
  832   839     1 
  832   841     1 
  832   842     1 
  832   843     1 
  832   847     1 
  832   848     1 
  833   835     1 
  833   836     1 
  833   840     1 
  833   845     1 
  833   846     1 
  834   845     1 
  834   846     1 
  835   837     1 
  835   838     1 
  835   839     1 
  835   841     1 
  835   842     1 
  835   843     1 
  835   844     1 
  836   841     1 
  836   842     1 
  836   843     1 
  836   844     1 
  837   840     1 
  838   840     1 
  839   840     1 
  840   844     1 
  844   849     1 
  844   850     1 
  844   859     1 
  845   847     1 
  845   848     1 
  846   851     1 
  846   852     1 
  846   853     1 
  846   860     1 
  846   861     1 
  847   849     1 
  847   850     1 
  847   859     1 
  848   854     1 
  848   855     1 
  848   856     1 
  848   862     1 
  848   863     1 
  849   851     1 
  849   852     1 
  849   853     1 
  849   860     1 
  849   861     1 
  850   857     1 
  850   858     1 
  850   860     1 
  850   861     1 
  851   854     1 
  851   855     1 
  851   856     1 
  851   859     1 
  852   854     1 
  852   855     1 
  852   856     1 
  852   859     1 
  853   859     1 
  854   857     1 
  854   858     1 
  855   857     1 
  855   858     1 
  859   864     1 
  859   865     1 
  859   869     1 
  860   862     1 
  860   863     1 
  861   866     1 
  861   867     1 
  861   868     1 
  861   870     1 
  861   871     1 
  862   864     1 
  862   865     1 
  862   869     1 
  863   872     1 
  863   873     1 
  864   866     1 
  864   867     1 
  864   868     1 
  864   870     1 
  864   871     1 
  865   870     1 
  865   871     1 
  866   869     1 
  867   869     1 
  868   869     1 
  869   874     1 
  869   875     1 
  869   891     1 
  870   872     1 
  870   873     1 
  871   876     1 
  871   877     1 
  871   878     1 
  871   892     1 
  871   893     1 
  872   874     1 
  872   875     1 
  872   891     1 
  873   879     1 
  873   880     1 
  873   881     1 
  873   894     1 
  873   895     1 
  874   876     1 
  874   877     1 
  874   878     1 
  874   892     1 
  874   893     1 
  875   882     1 
  875   883     1 
  875   884     1 
  875   892     1 
  875   893     1 
  876   879     1 
  876   880     1 
  876   881     1 
  876   891     1 
  877   879     1 
  877   880     1 
  877   881     1 
  877   891     1 
  878   885     1 
  878   886     1 
  878   887     1 
  878   891     1 
  879   882     1 
  879   883     1 
  879   884     1 
  880   882     1 
  880   883     1 
  880   884     1 
  881   888     1 
  881   889     1 
  881   890     1 
  882   885     1 
  882   886     1 
  882   887     1 
  883   885     1 
  883   886     1 
  883   887     1 
  885   888     1 
  885   889     1 
  885   890     1 
  886   888     1 
  886   889     1 
  886   890     1 
  891   896     1 
  891   897     1 
  891   902     1 
  892   894     1 
  892   895     1 
  893   898     1 
  893   899     1 
  893   900     1 
  893   903     1 
  893   904     1 
  894   896     1 
  894   897     1 
  894   902     1 
  895   901     1 
  895   905     1 
  895   906     1 
  896   898     1 
  896   899     1 
  896   900     1 
  896   903     1 
  896   904     1 
  897   903     1 
  897   904     1 
  898   901     1 
  898   902     1 
  899   901     1 
  899   902     1 
  900   902     1 
  902   907     1 
  902   908     1 
  902   926     1 
  903   905     1 
  903   906     1 
  904   909     1 
  904   910     1 
  904   911     1 
  904   927     1 
  904   928     1 
  905   907     1 
  905   908     1 
  905   926     1 
  906   912     1 
  906   917     1 
  906   929     1 
  906   930     1 
  907   909     1 
  907   910     1 
  907   911     1 
  907   927     1 
  907   928     1 
  908   913     1 
  908   914     1 
  908   916     1 
  908   918     1 
  908   927     1 
  908   928     1 
  909   912     1 
  909   917     1 
  909   926     1 
  910   912     1 
  910   917     1 
  910   926     1 
  911   915     1 
  911   919     1 
  911   920     1 
  911   922     1 
  911   926     1 
  912   918     1 
  912   922     1 
  913   915     1 
  913   916     1 
  913   917     1 
  914   918     1 
  914   923     1 
  914   924     1 
  915   917     1 
  915   922     1 
  916   919     1 
  916   920     1 
  916   925     1 
  917   921     1 
  917   923     1 
  917   924     1 
  918   922     1 
  918   925     1 
  919   921     1 
  919   924     1 
  920   923     1 
  921   922     1 
  921   925     1 
  923   925     1 
  926   931     1 
  926   932     1 
  926   940     1 
  927   929     1 
  927   930     1 
  928   933     1 
  928   934     1 
  928   936     1 
  928   941     1 
  928   942     1 
  929   931     1 
  929   932     1 
  929   940     1 
  930   935     1 
  930   937     1 
  930   938     1 
  930   939     1 
  930   943     1 
  930   944     1 
  931   933     1 
  931   934     1 
  931   936     1 
  931   941     1 
  931   942     1 
  932   941     1 
  932   942     1 
  933   935     1 
  933   937     1 
  933   938     1 
  933   939     1 
  933   940     1 
  934   937     1 
  934   938     1 
  934   939     1 
  934   940     1 
  935   936     1 
  936   940     1 
  940   945     1 
  940   946     1 
  940   950     1 
  941   943     1 
  941   944     1 
  942   947     1 
  942   948     1 
  942   949     1 
  942   951     1 
  942   952     1 
  943   945     1 
  943   946     1 
  943   950     1 
  944   953     1 
  944   954     1 
  945   947     1 
  945   948     1 
  945   949     1 
  945   951     1 
  945   952     1 
  946   951     1 
  946   952     1 
  947   950     1 
  948   950     1 
  949   950     1 
  950   955     1 
  950   956     1 
  950   961     1 
  951   953     1 
  951   954     1 
  952   957     1 
  952   958     1 
  952   959     1 
  952   962     1 
  952   963     1 
  953   955     1 
  953   956     1 
  953   961     1 
  954   960     1 
  954   964     1 
  954   965     1 
  955   957     1 
  955   958     1 
  955   959     1 
  955   962     1 
  955   963     1 
  956   962     1 
  956   963     1 
  957   960     1 
  957   961     1 
  958   960     1 
  958   961     1 
  959   961     1 
  961   966     1 
  961   967     1 
  961   972     1 
  962   964     1 
  962   965     1 
  963   968     1 
  963   969     1 
  963   970     1 
  963   973     1 
  963   974     1 
  964   966     1 
  964   967     1 
  964   972     1 
  965   971     1 
  965   975     1 
  965   976     1 
  966   968     1 
  966   969     1 
  966   970     1 
  966   973     1 
  966   974     1 
  967   973     1 
  967   974     1 
  968   971     1 
  968   972     1 
  969   971     1 
  969   972     1 
  970   972     1 
  972   977     1 
  972   978     1 
  972   983     1 
  973   975     1 
  973   976     1 
  974   979     1 
  974   980     1 
  974   981     1 
  974   984     1 
  974   985     1 
  975   977     1 
  975   978     1 
  975   983     1 
  976   982     1 
  976   986     1 
  976   987     1 
  977   979     1 
  977   980     1 
  977   981     1 
  977   984     1 
  977   985     1 
  978   984     1 
  978   985     1 
  979   982     1 
  979   983     1 
  980   982     1 
  980   983     1 
  981   983     1 
  983   988     1 
  983   989     1 
  983  1004     1 
  984   986     1 
  984   987     1 
  985   990     1 
  985   991     1 
  985   992     1 
  985  1005     1 
  985  1006     1 
  986   988     1 
  986   989     1 
  986  1004     1 
  987   993     1 
  987  1000     1 
  987  1007     1 
  987  1008     1 
  988   990     1 
  988   991     1 
  988   992     1 
  988  1005     1 
  988  1006     1 
  989   994     1 
  989   995     1 
  989  1001     1 
  989  1002     1 
  989  1005     1 
  989  1006     1 
  990   993     1 
  990  1000     1 
  990  1004     1 
  991   993     1 
  991  1000     1 
  991  1004     1 
  992   996     1 
  992   997     1 
  992  1003     1 
  992  1004     1 
  993   998     1 
  993  1001     1 
  993  1002     1 
  994   996     1 
  994   997     1 
  994  1000     1 
  995   999     1 
  995  1000     1 
  995  1003     1 
  996   998     1 
  996  1002     1 
  997  1001     1 
  998  1000     1 
  998  1003     1 
  999  1002     1 
 1001  1003     1 
 1004  1009     1 
 1004  1010     1 
 1004  1011     1 
 1005  1007     1 
 1005  1008     1 
 1006  1012     1 
 1006  1013     1 
 1007  1009     1 
 1007  1010     1 
 1007  1011     1 
 1008  1014     1 
 1008  1015     1 
 1009  1012     1 
 1009  1013     1 
 1010  1012     1 
 1010  1013     1 
 1011  1016     1 
 1011  1017     1 
 1011  1033     1 
 1012  1014     1 
 1012  1015     1 
 1013  1018     1 
 1013  1019     1 
 1013  1020     1 
 1013  1034     1 
 1013  1035     1 
 1014  1016     1 
 1014  1017     1 
 1014  1033     1 
 1015  1021     1 
 1015  1022     1 
 1015  1023     1 
 1015  1036     1 
 1015  1037     1 
 1016  1018     1 
 1016  1019     1 
 1016  1020     1 
 1016  1034     1 
 1016  1035     1 
 1017  1024     1 
 1017  1025     1 
 1017  1026     1 
 1017  1034     1 
 1017  1035     1 
 1018  1021     1 
 1018  1022     1 
 1018  1023     1 
 1018  1033     1 
 1019  1021     1 
 1019  1022     1 
 1019  1023     1 
 1019  1033     1 
 1020  1027     1 
 1020  1028     1 
 1020  1029     1 
 1020  1033     1 
 1021  1024     1 
 1021  1025     1 
 1021  1026     1 
 1022  1024     1 
 1022  1025     1 
 1022  1026     1 
 1023  1030     1 
 1023  1031     1 
 1023  1032     1 
 1024  1027     1 
 1024  1028     1 
 1024  1029     1 
 1025  1027     1 
 1025  1028     1 
 1025  1029     1 
 1027  1030     1 
 1027  1031     1 
 1027  1032     1 
 1028  1030     1 
 1028  1031     1 
 1028  1032     1 
 1033  1038     1 
 1033  1039     1 
 1033  1040     1 
 1034  1036     1 
 1034  1037     1 
 1035  1041     1 
 1035  1042     1 
 1036  1038     1 
 1036  1039     1 
 1036  1040     1 
 1037  1043     1 
 1037  1044     1 
 1038  1041     1 
 1038  1042     1 
 1039  1041     1 
 1039  1042     1 
 1040  1045     1 
 1040  1046     1 
 1040  1055     1 
 1041  1043     1 
 1041  1044     1 
 1042  1047     1 
 1042  1048     1 
 1042  1049     1 
 1042  1056     1 
 1042  1057     1 
 1043  1045     1 
 1043  1046     1 
 1043  1055     1 
 1044  1050     1 
 1044  1051     1 
 1044  1052     1 
 1044  1058     1 
 1044  1059     1 
 1045  1047     1 
 1045  1048     1 
 1045  1049     1 
 1045  1056     1 
 1045  1057     1 
 1046  1053     1 
 1046  1054     1 
 1046  1056     1 
 1046  1057     1 
 1047  1050     1 
 1047  1051     1 
 1047  1052     1 
 1047  1055     1 
 1048  1050     1 
 1048  1051     1 
 1048  1052     1 
 1048  1055     1 
 1049  1055     1 
 1050  1053     1 
 1050  1054     1 
 1051  1053     1 
 1051  1054     1 
 1055  1060     1 
 1055  1061     1 
 1055  1062     1 
 1056  1058     1 
 1056  1059     1 
 1057  1063     1 
 1057  1064     1 
 1058  1060     1 
 1058  1061     1 
 1058  1062     1 
 1059  1065     1 
 1059  1068     1 
 1060  1063     1 
 1060  1064     1 
 1061  1063     1 
 1061  1064     1 
 1062  1066     1 
 1062  1067     1 
 1062  1069     1 
 1062  1070     1 
 1062  1073     1 
 1062  1076     1 
 1063  1065     1 
 1063  1068     1 
 1064  1071     1 
 1064  1072     1 
 1064  1074     1 
 1064  1075     1 
 1064  1077     1 
 1064  1078     1 
 1065  1069     1 
 1065  1071     1 
 1065  1072     1 
 1065  1076     1 
 1066  1068     1 
 1066  1070     1 
 1066  1074     1 
 1066  1075     1 
 1067  1068     1 
 1067  1070     1 
 1067  1074     1 
 1067  1075     1 
 1068  1074     1 
 1068  1075     1 
 1068  1079     1 
 1068  1080     1 
 1069  1071     1 
 1069  1072     1 
 1069  1073     1 
 1069  1077     1 
 1069  1078     1 
 1070  1077     1 
 1070  1078     1 
 1071  1074     1 
 1071  1075     1 
 1071  1076     1 
 1072  1074     1 
 1072  1075     1 
 1072  1076     1 
 1073  1076     1 
 1076  1081     1 
 1076  1082     1 
 1076  1095     1 
 1077  1079     1 
 1077  1080     1 
 1078  1083     1 
 1078  1084     1 
 1078  1088     1 
 1078  1096     1 
 1078  1097     1 
 1079  1081     1 
 1079  1082     1 
 1079  1095     1 
 1080  1085     1 
 1080  1086     1 
 1080  1087     1 
 1080  1089     1 
 1080  1090     1 
 1080  1091     1 
 1080  1098     1 
 1080  1099     1 
 1081  1083     1 
 1081  1084     1 
 1081  1088     1 
 1081  1096     1 
 1081  1097     1 
 1082  1092     1 
 1082  1093     1 
 1082  1094     1 
 1082  1096     1 
 1082  1097     1 
 1083  1085     1 
 1083  1086     1 
 1083  1087     1 
 1083  1089     1 
 1083  1090     1 
 1083  1091     1 
 1083  1095     1 
 1084  1089     1 
 1084  1090     1 
 1084  1091     1 
 1084  1095     1 
 1085  1088     1 
 1086  1088     1 
 1087  1088     1 
 1088  1095     1 
 1089  1092     1 
 1089  1093     1 
 1089  1094     1 
 1090  1092     1 
 1090  1093     1 
 1090  1094     1 
 1095  1100     1 
 1095  1101     1 
 1095  1119     1 
 1096  1098     1 
 1096  1099     1 
 1097  1102     1 
 1097  1103     1 
 1097  1104     1 
 1097  1120     1 
 1097  1121     1 
 1098  1100     1 
 1098  1101     1 
 1098  1119     1 
 1099  1105     1 
 1099  1110     1 
 1099  1122     1 
 1099  1123     1 
 1100  1102     1 
 1100  1103     1 
 1100  1104     1 
 1100  1120     1 
 1100  1121     1 
 1101  1106     1 
 1101  1107     1 
 1101  1109     1 
 1101  1111     1 
 1101  1120     1 
 1101  1121     1 
 1102  1105     1 
 1102  1110     1 
 1102  1119     1 
 1103  1105     1 
 1103  1110     1 
 1103  1119     1 
 1104  1108     1 
 1104  1112     1 
 1104  1113     1 
 1104  1115     1 
 1104  1119     1 
 1105  1111     1 
 1105  1115     1 
 1106  1108     1 
 1106  1109     1 
 1106  1110     1 
 1107  1111     1 
 1107  1116     1 
 1107  1117     1 
 1108  1110     1 
 1108  1115     1 
 1109  1112     1 
 1109  1113     1 
 1109  1118     1 
 1110  1114     1 
 1110  1116     1 
 1110  1117     1 
 1111  1115     1 
 1111  1118     1 
 1112  1114     1 
 1112  1117     1 
 1113  1116     1 
 1114  1115     1 
 1114  1118     1 
 1116  1118     1 
 1119  1124     1 
 1119  1125     1 
 1119  1138     1 
 1120  1122     1 
 1120  1123     1 
 1121  1126     1 
 1121  1127     1 
 1121  1128     1 
 1121  1139     1 
 1121  1140     1 
 1122  1124     1 
 1122  1125     1 
 1122  1138     1 
 1123  1129     1 
 1123  1130     1 
 1123  1134     1 
 1123  1141     1 
 1123  1142     1 
 1124  1126     1 
 1124  1127     1 
 1124  1128     1 
 1124  1139     1 
 1124  1140     1 
 1125  1131     1 
 1125  1132     1 
 1125  1133     1 
 1125  1135     1 
 1125  1136     1 
 1125  1137     1 
 1125  1139     1 
 1125  1140     1 
 1126  1129     1 
 1126  1130     1 
 1126  1134     1 
 1126  1138     1 
 1127  1129     1 
 1127  1130     1 
 1127  1134     1 
 1127  1138     1 
 1128  1138     1 
 1129  1131     1 
 1129  1132     1 
 1129  1133     1 
 1129  1135     1 
 1129  1136     1 
 1129  1137     1 
 1130  1135     1 
 1130  1136     1 
 1130  1137     1 
 1131  1134     1 
 1132  1134     1 
 1133  1134     1 
 1138  1143     1 
 1138  1144     1 
 1138  1150     1 
 1139  1141     1 
 1139  1142     1 
 1140  1145     1 
 1140  1146     1 
 1140  1147     1 
 1140  1151     1 
 1140  1152     1 
 1141  1143     1 
 1141  1144     1 
 1141  1150     1 
 1142  1148     1 
 1142  1149     1 
 1142  1153     1 
 1142  1154     1 
 1143  1145     1 
 1143  1146     1 
 1143  1147     1 
 1143  1151     1 
 1143  1152     1 
 1144  1151     1 
 1144  1152     1 
 1145  1148     1 
 1145  1149     1 
 1145  1150     1 
 1146  1148     1 
 1146  1149     1 
 1146  1150     1 
 1147  1150     1 
 1150  1155     1 
 1150  1156     1 
 1150  1164     1 
 1151  1153     1 
 1151  1154     1 
 1152  1157     1 
 1152  1158     1 
 1152  1159     1 
 1152  1165     1 
 1152  1166     1 
 1153  1155     1 
 1153  1156     1 
 1153  1164     1 
 1154  1160     1 
 1154  1161     1 
 1154  1167     1 
 1154  1168     1 
 1155  1157     1 
 1155  1158     1 
 1155  1159     1 
 1155  1165     1 
 1155  1166     1 
 1156  1162     1 
 1156  1163     1 
 1156  1165     1 
 1156  1166     1 
 1157  1160     1 
 1157  1161     1 
 1157  1164     1 
 1158  1160     1 
 1158  1161     1 
 1158  1164     1 
 1159  1164     1 
 1160  1162     1 
 1160  1163     1 
 1164  1169     1 
 1164  1170     1 
 1164  1183     1 
 1165  1167     1 
 1165  1168     1 
 1166  1171     1 
 1166  1172     1 
 1166  1173     1 
 1166  1184     1 
 1166  1185     1 
 1167  1169     1 
 1167  1170     1 
 1167  1183     1 
 1168  1174     1 
 1168  1175     1 
 1168  1179     1 
 1168  1186     1 
 1168  1187     1 
 1169  1171     1 
 1169  1172     1 
 1169  1173     1 
 1169  1184     1 
 1169  1185     1 
 1170  1176     1 
 1170  1177     1 
 1170  1178     1 
 1170  1180     1 
 1170  1181     1 
 1170  1182     1 
 1170  1184     1 
 1170  1185     1 
 1171  1174     1 
 1171  1175     1 
 1171  1179     1 
 1171  1183     1 
 1172  1174     1 
 1172  1175     1 
 1172  1179     1 
 1172  1183     1 
 1173  1183     1 
 1174  1176     1 
 1174  1177     1 
 1174  1178     1 
 1174  1180     1 
 1174  1181     1 
 1174  1182     1 
 1175  1180     1 
 1175  1181     1 
 1175  1182     1 
 1176  1179     1 
 1177  1179     1 
 1178  1179     1 
 1183  1188     1 
 1183  1189     1 
 1183  1201     1 
 1184  1186     1 
 1184  1187     1 
 1185  1190     1 
 1185  1191     1 
 1185  1194     1 
 1185  1202     1 
 1185  1203     1 
 1186  1188     1 
 1186  1189     1 
 1186  1201     1 
 1187  1192     1 
 1187  1197     1 
 1187  1204     1 
 1187  1205     1 
 1188  1190     1 
 1188  1191     1 
 1188  1194     1 
 1188  1202     1 
 1188  1203     1 
 1189  1193     1 
 1189  1195     1 
 1189  1198     1 
 1189  1199     1 
 1189  1202     1 
 1189  1203     1 
 1190  1192     1 
 1190  1197     1 
 1190  1201     1 
 1191  1192     1 
 1191  1197     1 
 1191  1201     1 
 1192  1198     1 
 1192  1200     1 
 1193  1196     1 
 1193  1197     1 
 1193  1199     1 
 1194  1196     1 
 1194  1200     1 
 1194  1201     1 
 1195  1198     1 
 1196  1197     1 
 1196  1200     1 
 1198  1200     1 
 1201  1206     1 
 1201  1207     1 
 1201  1211     1 
 1202  1204     1 
 1202  1205     1 
 1203  1208     1 
 1203  1209     1 
 1203  1210     1 
 1203  1212     1 
 1203  1213     1 
 1204  1206     1 
 1204  1207     1 
 1204  1211     1 
 1205  1214     1 
 1205  1215     1 
 1205  1333     1 
 1206  1208     1 
 1206  1209     1 
 1206  1210     1 
 1206  1212     1 
 1206  1213     1 
 1207  1212     1 
 1207  1213     1 
 1207  1330     1 
 1208  1211     1 
 1208  1333     1 
 1209  1211     1 
 1209  1333     1 
 1210  1211     1 
 1210  1328     1 
 1210  1331     1 
 1210  1332     1 
 1211  1216     1 
 1211  1217     1 
 1211  1225     1 
 1212  1214     1 
 1212  1215     1 
 1213  1218     1 
 1213  1219     1 
 1213  1221     1 
 1213  1226     1 
 1213  1227     1 
 1214  1216     1 
 1214  1217     1 
 1214  1225     1 
 1215  1220     1 
 1215  1222     1 
 1215  1223     1 
 1215  1224     1 
 1215  1228     1 
 1215  1229     1 
 1216  1218     1 
 1216  1219     1 
 1216  1221     1 
 1216  1226     1 
 1216  1227     1 
 1217  1226     1 
 1217  1227     1 
 1218  1220     1 
 1218  1222     1 
 1218  1223     1 
 1218  1224     1 
 1218  1225     1 
 1219  1222     1 
 1219  1223     1 
 1219  1224     1 
 1219  1225     1 
 1220  1221     1 
 1221  1225     1 
 1225  1230     1 
 1225  1231     1 
 1225  1232     1 
 1226  1228     1 
 1226  1229     1 
 1227  1233     1 
 1227  1234     1 
 1228  1230     1 
 1228  1231     1 
 1228  1232     1 
 1229  1235     1 
 1229  1236     1 
 1230  1233     1 
 1230  1234     1 
 1231  1233     1 
 1231  1234     1 
 1232  1237     1 
 1232  1238     1 
 1232  1246     1 
 1233  1235     1 
 1233  1236     1 
 1234  1239     1 
 1234  1240     1 
 1234  1241     1 
 1234  1247     1 
 1234  1248     1 
 1235  1237     1 
 1235  1238     1 
 1235  1246     1 
 1236  1242     1 
 1236  1243     1 
 1236  1249     1 
 1236  1250     1 
 1237  1239     1 
 1237  1240     1 
 1237  1241     1 
 1237  1247     1 
 1237  1248     1 
 1238  1244     1 
 1238  1245     1 
 1238  1247     1 
 1238  1248     1 
 1239  1242     1 
 1239  1243     1 
 1239  1246     1 
 1240  1242     1 
 1240  1243     1 
 1240  1246     1 
 1241  1246     1 
 1242  1244     1 
 1242  1245     1 
 1246  1251     1 
 1246  1252     1 
 1246  1261     1 
 1247  1249     1 
 1247  1250     1 
 1248  1253     1 
 1248  1254     1 
 1248  1255     1 
 1248  1262     1 
 1248  1263     1 
 1249  1251     1 
 1249  1252     1 
 1249  1261     1 
 1250  1256     1 
 1250  1257     1 
 1250  1258     1 
 1250  1264     1 
 1250  1265     1 
 1251  1253     1 
 1251  1254     1 
 1251  1255     1 
 1251  1262     1 
 1251  1263     1 
 1252  1259     1 
 1252  1260     1 
 1252  1262     1 
 1252  1263     1 
 1253  1256     1 
 1253  1257     1 
 1253  1258     1 
 1253  1261     1 
 1254  1256     1 
 1254  1257     1 
 1254  1258     1 
 1254  1261     1 
 1255  1261     1 
 1256  1259     1 
 1256  1260     1 
 1257  1259     1 
 1257  1260     1 
 1261  1266     1 
 1261  1267     1 
 1261  1271     1 
 1262  1264     1 
 1262  1265     1 
 1263  1268     1 
 1263  1269     1 
 1263  1270     1 
 1263  1272     1 
 1263  1273     1 
 1264  1266     1 
 1264  1267     1 
 1264  1271     1 
 1265  1274     1 
 1265  1275     1 
 1266  1268     1 
 1266  1269     1 
 1266  1270     1 
 1266  1272     1 
 1266  1273     1 
 1267  1272     1 
 1267  1273     1 
 1268  1271     1 
 1269  1271     1 
 1270  1271     1 
 1271  1276     1 
 1271  1277     1 
 1271  1285     1 
 1272  1274     1 
 1272  1275     1 
 1273  1278     1 
 1273  1279     1 
 1273  1281     1 
 1273  1286     1 
 1273  1287     1 
 1274  1276     1 
 1274  1277     1 
 1274  1285     1 
 1275  1280     1 
 1275  1282     1 
 1275  1283     1 
 1275  1284     1 
 1275  1288     1 
 1275  1289     1 
 1276  1278     1 
 1276  1279     1 
 1276  1281     1 
 1276  1286     1 
 1276  1287     1 
 1277  1286     1 
 1277  1287     1 
 1278  1280     1 
 1278  1282     1 
 1278  1283     1 
 1278  1284     1 
 1278  1285     1 
 1279  1282     1 
 1279  1283     1 
 1279  1284     1 
 1279  1285     1 
 1280  1281     1 
 1281  1285     1 
 1285  1290     1 
 1285  1291     1 
 1285  1304     1 
 1286  1288     1 
 1286  1289     1 
 1287  1292     1 
 1287  1293     1 
 1287  1294     1 
 1287  1305     1 
 1287  1306     1 
 1288  1290     1 
 1288  1291     1 
 1288  1304     1 
 1289  1295     1 
 1289  1296     1 
 1289  1300     1 
 1289  1307     1 
 1289  1308     1 
 1290  1292     1 
 1290  1293     1 
 1290  1294     1 
 1290  1305     1 
 1290  1306     1 
 1291  1297     1 
 1291  1298     1 
 1291  1299     1 
 1291  1301     1 
 1291  1302     1 
 1291  1303     1 
 1291  1305     1 
 1291  1306     1 
 1292  1295     1 
 1292  1296     1 
 1292  1300     1 
 1292  1304     1 
 1293  1295     1 
 1293  1296     1 
 1293  1300     1 
 1293  1304     1 
 1294  1304     1 
 1295  1297     1 
 1295  1298     1 
 1295  1299     1 
 1295  1301     1 
 1295  1302     1 
 1295  1303     1 
 1296  1301     1 
 1296  1302     1 
 1296  1303     1 
 1297  1300     1 
 1298  1300     1 
 1299  1300     1 
 1304  1309     1 
 1304  1310     1 
 1304  1314     1 
 1305  1307     1 
 1305  1308     1 
 1306  1311     1 
 1306  1312     1 
 1306  1313     1 
 1306  1315     1 
 1306  1316     1 
 1307  1309     1 
 1307  1310     1 
 1307  1314     1 
 1308  1317     1 
 1308  1318     1 
 1309  1311     1 
 1309  1312     1 
 1309  1313     1 
 1309  1315     1 
 1309  1316     1 
 1310  1315     1 
 1310  1316     1 
 1311  1314     1 
 1312  1314     1 
 1313  1314     1 
 1314  1319     1 
 1314  1320     1 
 1314  1324     1 
 1315  1317     1 
 1315  1318     1 
 1316  1321     1 
 1316  1322     1 
 1316  1323     1 
 1316  1325     1 
 1316  1326     1 
 1317  1319     1 
 1317  1320     1 
 1317  1324     1 
 1318  1327     1 
 1318  1328     1 
 1319  1321     1 
 1319  1322     1 
 1319  1323     1 
 1319  1325     1 
 1319  1326     1 
 1320  1325     1 
 1320  1326     1 
 1321  1324     1 
 1322  1324     1 
 1323  1324     1 
 1324  1329     1 
 1324  1330     1 
 1324  1334     1 
 1325  1327     1 
 1325  1328     1 
 1326  1331     1 
 1326  1332     1 
 1326  1333     1 
 1326  1335     1 
 1326  1336     1 
 1327  1329     1 
 1327  1330     1 
 1327  1334     1 
 1328  1337     1 
 1328  1338     1 
 1329  1331     1 
 1329  1332     1 
 1329  1333     1 
 1329  1335     1 
 1329  1336     1 
 1330  1335     1 
 1330  1336     1 
 1331  1334     1 
 1332  1334     1 
 1333  1334     1 
 1334  1339     1 
 1334  1340     1 
 1334  1348     1 
 1335  1337     1 
 1335  1338     1 
 1336  1341     1 
 1336  1342     1 
 1336  1344     1 
 1336  1349     1 
 1336  1350     1 
 1337  1339     1 
 1337  1340     1 
 1337  1348     1 
 1338  1343     1 
 1338  1345     1 
 1338  1346     1 
 1338  1347     1 
 1338  1351     1 
 1338  1352     1 
 1339  1341     1 
 1339  1342     1 
 1339  1344     1 
 1339  1349     1 
 1339  1350     1 
 1340  1349     1 
 1340  1350     1 
 1341  1343     1 
 1341  1345     1 
 1341  1346     1 
 1341  1347     1 
 1341  1348     1 
 1342  1345     1 
 1342  1346     1 
 1342  1347     1 
 1342  1348     1 
 1343  1344     1 
 1344  1348     1 
 1348  1353     1 
 1348  1354     1 
 1348  1359     1 
 1349  1351     1 
 1349  1352     1 
 1350  1355     1 
 1350  1356     1 
 1350  1357     1 
 1350  1360     1 
 1350  1361     1 
 1351  1353     1 
 1351  1354     1 
 1351  1359     1 
 1352  1358     1 
 1352  1362     1 
 1352  1363     1 
 1353  1355     1 
 1353  1356     1 
 1353  1357     1 
 1353  1360     1 
 1353  1361     1 
 1354  1360     1 
 1354  1361     1 
 1355  1358     1 
 1355  1359     1 
 1356  1358     1 
 1356  1359     1 
 1357  1359     1 
 1359  1364     1 
 1359  1365     1 
 1359  1373     1 
 1360  1362     1 
 1360  1363     1 
 1361  1366     1 
 1361  1367     1 
 1361  1368     1 
 1361  1374     1 
 1361  1375     1 
 1362  1364     1 
 1362  1365     1 
 1362  1373     1 
 1363  1369     1 
 1363  1370     1 
 1363  1376     1 
 1363  1377     1 
 1364  1366     1 
 1364  1367     1 
 1364  1368     1 
 1364  1374     1 
 1364  1375     1 
 1365  1371     1 
 1365  1372     1 
 1365  1374     1 
 1365  1375     1 
 1366  1369     1 
 1366  1370     1 
 1366  1373     1 
 1367  1369     1 
 1367  1370     1 
 1367  1373     1 
 1368  1373     1 
 1369  1371     1 
 1369  1372     1 
 1373  1378     1 
 1373  1379     1 
 1373  1380     1 
 1374  1376     1 
 1374  1377     1 
 1375  1381     1 
 1375  1382     1 
 1376  1378     1 
 1376  1379     1 
 1376  1380     1 
 1377  1383     1 
 1377  1384     1 
 1378  1381     1 
 1378  1382     1 
 1379  1381     1 
 1379  1382     1 
 1380  1385     1 
 1380  1386     1 
 1380  1404     1 
 1381  1383     1 
 1381  1384     1 
 1382  1387     1 
 1382  1388     1 
 1382  1389     1 
 1382  1405     1 
 1382  1406     1 
 1383  1385     1 
 1383  1386     1 
 1383  1404     1 
 1384  1390     1 
 1384  1395     1 
 1384  1407     1 
 1384  1408     1 
 1385  1387     1 
 1385  1388     1 
 1385  1389     1 
 1385  1405     1 
 1385  1406     1 
 1386  1391     1 
 1386  1392     1 
 1386  1394     1 
 1386  1396     1 
 1386  1405     1 
 1386  1406     1 
 1387  1390     1 
 1387  1395     1 
 1387  1404     1 
 1388  1390     1 
 1388  1395     1 
 1388  1404     1 
 1389  1393     1 
 1389  1397     1 
 1389  1398     1 
 1389  1400     1 
 1389  1404     1 
 1390  1396     1 
 1390  1400     1 
 1391  1393     1 
 1391  1394     1 
 1391  1395     1 
 1392  1396     1 
 1392  1401     1 
 1392  1402     1 
 1393  1395     1 
 1393  1400     1 
 1394  1397     1 
 1394  1398     1 
 1394  1403     1 
 1395  1399     1 
 1395  1401     1 
 1395  1402     1 
 1396  1400     1 
 1396  1403     1 
 1397  1399     1 
 1397  1402     1 
 1398  1401     1 
 1399  1400     1 
 1399  1403     1 
 1401  1403     1 
 1404  1409     1 
 1404  1410     1 
 1404  1411     1 
 1405  1407     1 
 1405  1408     1 
 1406  1412     1 
 1406  1413     1 
 1407  1409     1 
 1407  1410     1 
 1407  1411     1 
 1408  1414     1 
 1408  1415     1 
 1409  1412     1 
 1409  1413     1 
 1410  1412     1 
 1410  1413     1 
 1411  1416     1 
 1411  1417     1 
 1411  1427     1 
 1412  1414     1 
 1412  1415     1 
 1413  1418     1 
 1413  1419     1 
 1413  1423     1 
 1413  1428     1 
 1413  1429     1 
 1414  1416     1 
 1414  1417     1 
 1414  1427     1 
 1415  1420     1 
 1415  1421     1 
 1415  1422     1 
 1415  1424     1 
 1415  1425     1 
 1415  1426     1 
 1415  1430     1 
 1415  1431     1 
 1416  1418     1 
 1416  1419     1 
 1416  1423     1 
 1416  1428     1 
 1416  1429     1 
 1417  1428     1 
 1417  1429     1 
 1418  1420     1 
 1418  1421     1 
 1418  1422     1 
 1418  1424     1 
 1418  1425     1 
 1418  1426     1 
 1418  1427     1 
 1419  1424     1 
 1419  1425     1 
 1419  1426     1 
 1419  1427     1 
 1420  1423     1 
 1421  1423     1 
 1422  1423     1 
 1423  1427     1 
 1427  1432     1 
 1427  1433     1 
 1427  1441     1 
 1428  1430     1 
 1428  1431     1 
 1429  1434     1 
 1429  1435     1 
 1429  1437     1 
 1429  1442     1 
 1429  1443     1 
 1430  1432     1 
 1430  1433     1 
 1430  1441     1 
 1431  1436     1 
 1431  1438     1 
 1431  1439     1 
 1431  1440     1 
 1431  1444     1 
 1431  1445     1 
 1432  1434     1 
 1432  1435     1 
 1432  1437     1 
 1432  1442     1 
 1432  1443     1 
 1433  1442     1 
 1433  1443     1 
 1434  1436     1 
 1434  1438     1 
 1434  1439     1 
 1434  1440     1 
 1434  1441     1 
 1435  1438     1 
 1435  1439     1 
 1435  1440     1 
 1435  1441     1 
 1436  1437     1 
 1437  1441     1 
 1441  1446     1 
 1441  1447     1 
 1441  1453     1 
 1442  1444     1 
 1442  1445     1 
 1443  1448     1 
 1443  1449     1 
 1443  1450     1 
 1443  1454     1 
 1443  1455     1 
 1444  1446     1 
 1444  1447     1 
 1444  1453     1 
 1445  1451     1 
 1445  1452     1 
 1445  1456     1 
 1445  1457     1 
 1446  1448     1 
 1446  1449     1 
 1446  1450     1 
 1446  1454     1 
 1446  1455     1 
 1447  1454     1 
 1447  1455     1 
 1448  1451     1 
 1448  1452     1 
 1448  1453     1 
 1449  1451     1 
 1449  1452     1 
 1449  1453     1 
 1450  1453     1 
 1453  1458     1 
 1453  1459     1 
 1453  1466     1 
 1454  1456     1 
 1454  1457     1 
 1455  1461     1 
 1455  1462     1 
 1455  1463     1 
 1455  1467     1 
 1455  1468     1 
 1456  1458     1 
 1456  1459     1 
 1456  1466     1 
 1457  1465     1 
 1457  1469     1 
 1457  1470     1 
 1458  1461     1 
 1458  1462     1 
 1458  1463     1 
 1458  1467     1 
 1458  1468     1 
 1459  1467     1 
 1459  1468     1 
 1461  1465     1 
 1461  1466     1 
 1462  1465     1 
 1462  1466     1 
 1463  1466     1 
 1466  1471     1 
 1466  1472     1 
 1466  1488     1 
 1467  1469     1 
 1467  1470     1 
 1468  1473     1 
 1468  1474     1 
 1468  1475     1 
 1468  1489     1 
 1468  1490     1 
 1469  1471     1 
 1469  1472     1 
 1469  1488     1 
 1470  1476     1 
 1470  1477     1 
 1470  1478     1 
 1470  1491     1 
 1470  1492     1 
 1471  1473     1 
 1471  1474     1 
 1471  1475     1 
 1471  1489     1 
 1471  1490     1 
 1472  1479     1 
 1472  1480     1 
 1472  1481     1 
 1472  1489     1 
 1472  1490     1 
 1473  1476     1 
 1473  1477     1 
 1473  1478     1 
 1473  1488     1 
 1474  1476     1 
 1474  1477     1 
 1474  1478     1 
 1474  1488     1 
 1475  1482     1 
 1475  1483     1 
 1475  1484     1 
 1475  1488     1 
 1476  1479     1 
 1476  1480     1 
 1476  1481     1 
 1477  1479     1 
 1477  1480     1 
 1477  1481     1 
 1478  1485     1 
 1478  1486     1 
 1478  1487     1 
 1479  1482     1 
 1479  1483     1 
 1479  1484     1 
 1480  1482     1 
 1480  1483     1 
 1480  1484     1 
 1482  1485     1 
 1482  1486     1 
 1482  1487     1 
 1483  1485     1 
 1483  1486     1 
 1483  1487     1 
 1488  1493     1 
 1488  1494     1 
 1488  1506     1 
 1489  1491     1 
 1489  1492     1 
 1490  1495     1 
 1490  1496     1 
 1490  1499     1 
 1490  1507     1 
 1490  1508     1 
 1491  1493     1 
 1491  1494     1 
 1491  1506     1 
 1492  1497     1 
 1492  1502     1 
 1492  1509     1 
 1492  1510     1 
 1493  1495     1 
 1493  1496     1 
 1493  1499     1 
 1493  1507     1 
 1493  1508     1 
 1494  1498     1 
 1494  1500     1 
 1494  1503     1 
 1494  1504     1 
 1494  1507     1 
 1494  1508     1 
 1495  1497     1 
 1495  1502     1 
 1495  1506     1 
 1496  1497     1 
 1496  1502     1 
 1496  1506     1 
 1497  1503     1 
 1497  1505     1 
 1498  1501     1 
 1498  1502     1 
 1498  1504     1 
 1499  1501     1 
 1499  1505     1 
 1499  1506     1 
 1500  1503     1 
 1501  1502     1 
 1501  1505     1 
 1503  1505     1 
 1506  1511     1 
 1506  1512     1 
 1506  1520     1 
 1507  1509     1 
 1507  1510     1 
 1508  1513     1 
 1508  1514     1 
 1508  1516     1 
 1508  1521     1 
 1508  1522     1 
 1509  1511     1 
 1509  1512     1 
 1509  1520     1 
 1510  1515     1 
 1510  1517     1 
 1510  1518     1 
 1510  1519     1 
 1510  1523     1 
 1510  1524     1 
 1511  1513     1 
 1511  1514     1 
 1511  1516     1 
 1511  1521     1 
 1511  1522     1 
 1512  1521     1 
 1512  1522     1 
 1513  1515     1 
 1513  1517     1 
 1513  1518     1 
 1513  1519     1 
 1513  1520     1 
 1514  1517     1 
 1514  1518     1 
 1514  1519     1 
 1514  1520     1 
 1515  1516     1 
 1516  1520     1 
 1520  1525     1 
 1520  1526     1 
 1520  1535     1 
 1521  1523     1 
 1521  1524     1 
 1522  1527     1 
 1522  1528     1 
 1522  1529     1 
 1522  1536     1 
 1522  1537     1 
 1523  1525     1 
 1523  1526     1 
 1523  1535     1 
 1524  1530     1 
 1524  1531     1 
 1524  1532     1 
 1524  1538     1 
 1524  1539     1 
 1525  1527     1 
 1525  1528     1 
 1525  1529     1 
 1525  1536     1 
 1525  1537     1 
 1526  1533     1 
 1526  1534     1 
 1526  1536     1 
 1526  1537     1 
 1527  1530     1 
 1527  1531     1 
 1527  1532     1 
 1527  1535     1 
 1528  1530     1 
 1528  1531     1 
 1528  1532     1 
 1528  1535     1 
 1529  1535     1 
 1530  1533     1 
 1530  1534     1 
 1531  1533     1 
 1531  1534     1 
 1535  1540     1 
 1535  1541     1 
 1535  1547     1 
 1536  1538     1 
 1536  1539     1 
 1537  1542     1 
 1537  1543     1 
 1537  1544     1 
 1537  1548     1 
 1537  1549     1 
 1538  1540     1 
 1538  1541     1 
 1538  1547     1 
 1539  1545     1 
 1539  1546     1 
 1539  1550     1 
 1539  1551     1 
 1540  1542     1 
 1540  1543     1 
 1540  1544     1 
 1540  1548     1 
 1540  1549     1 
 1541  1548     1 
 1541  1549     1 
 1542  1545     1 
 1542  1546     1 
 1542  1547     1 
 1543  1545     1 
 1543  1546     1 
 1543  1547     1 
 1544  1547     1 
 1547  1552     1 
 1547  1553     1 
 1547  1563     1 
 1548  1550     1 
 1548  1551     1 
 1549  1554     1 
 1549  1555     1 
 1549  1559     1 
 1549  1564     1 
 1549  1565     1 
 1550  1552     1 
 1550  1553     1 
 1550  1563     1 
 1551  1556     1 
 1551  1557     1 
 1551  1558     1 
 1551  1560     1 
 1551  1561     1 
 1551  1562     1 
 1551  1566     1 
 1551  1567     1 
 1552  1554     1 
 1552  1555     1 
 1552  1559     1 
 1552  1564     1 
 1552  1565     1 
 1553  1564     1 
 1553  1565     1 
 1554  1556     1 
 1554  1557     1 
 1554  1558     1 
 1554  1560     1 
 1554  1561     1 
 1554  1562     1 
 1554  1563     1 
 1555  1560     1 
 1555  1561     1 
 1555  1562     1 
 1555  1563     1 
 1556  1559     1 
 1557  1559     1 
 1558  1559     1 
 1559  1563     1 
 1563  1568     1 
 1563  1569     1 
 1563  1570     1 
 1564  1566     1 
 1564  1567     1 
 1565  1571     1 
 1565  1572     1 
 1566  1568     1 
 1566  1569     1 
 1566  1570     1 
 1567  1573     1 
 1567  1574     1 
 1568  1571     1 
 1568  1572     1 
 1569  1571     1 
 1569  1572     1 
 1570  1575     1 
 1570  1576     1 
 1570  1586     1 
 1571  1573     1 
 1571  1574     1 
 1572  1577     1 
 1572  1578     1 
 1572  1582     1 
 1572  1587     1 
 1572  1588     1 
 1573  1575     1 
 1573  1576     1 
 1573  1586     1 
 1574  1579     1 
 1574  1580     1 
 1574  1581     1 
 1574  1583     1 
 1574  1584     1 
 1574  1585     1 
 1574  1589     1 
 1574  1590     1 
 1575  1577     1 
 1575  1578     1 
 1575  1582     1 
 1575  1587     1 
 1575  1588     1 
 1576  1587     1 
 1576  1588     1 
 1577  1579     1 
 1577  1580     1 
 1577  1581     1 
 1577  1583     1 
 1577  1584     1 
 1577  1585     1 
 1577  1586     1 
 1578  1583     1 
 1578  1584     1 
 1578  1585     1 
 1578  1586     1 
 1579  1582     1 
 1580  1582     1 
 1581  1582     1 
 1582  1586     1 
 1586  1591     1 
 1586  1592     1 
 1586  1602     1 
 1587  1589     1 
 1587  1590     1 
 1588  1593     1 
 1588  1594     1 
 1588  1598     1 
 1588  1603     1 
 1588  1604     1 
 1589  1591     1 
 1589  1592     1 
 1589  1602     1 
 1590  1595     1 
 1590  1596     1 
 1590  1597     1 
 1590  1599     1 
 1590  1600     1 
 1590  1601     1 
 1590  1605     1 
 1590  1606     1 
 1591  1593     1 
 1591  1594     1 
 1591  1598     1 
 1591  1603     1 
 1591  1604     1 
 1592  1603     1 
 1592  1604     1 
 1593  1595     1 
 1593  1596     1 
 1593  1597     1 
 1593  1599     1 
 1593  1600     1 
 1593  1601     1 
 1593  1602     1 
 1594  1599     1 
 1594  1600     1 
 1594  1601     1 
 1594  1602     1 
 1595  1598     1 
 1596  1598     1 
 1597  1598     1 
 1598  1602     1 
 1602  1607     1 
 1602  1608     1 
 1602  1612     1 
 1603  1605     1 
 1603  1606     1 
 1604  1609     1 
 1604  1610     1 
 1604  1611     1 
 1604  1613     1 
 1604  1614     1 
 1605  1607     1 
 1605  1608     1 
 1605  1612     1 
 1606  1615     1 
 1606  1616     1 
 1607  1609     1 
 1607  1610     1 
 1607  1611     1 
 1607  1613     1 
 1607  1614     1 
 1608  1613     1 
 1608  1614     1 
 1609  1612     1 
 1610  1612     1 
 1611  1612     1 
 1612  1617     1 
 1612  1618     1 
 1612  1623     1 
 1613  1615     1 
 1613  1616     1 
 1614  1619     1 
 1614  1620     1 
 1614  1621     1 
 1614  1624     1 
 1614  1625     1 
 1615  1617     1 
 1615  1618     1 
 1615  1623     1 
 1616  1622     1 
 1616  1626     1 
 1616  1627     1 
 1617  1619     1 
 1617  1620     1 
 1617  1621     1 
 1617  1624     1 
 1617  1625     1 
 1618  1624     1 
 1618  1625     1 
 1619  1622     1 
 1619  1623     1 
 1620  1622     1 
 1620  1623     1 
 1621  1623     1 
 1623  1628     1 
 1623  1629     1 
 1623  1635     1 
 1624  1626     1 
 1624  1627     1 
 1625  1630     1 
 1625  1631     1 
 1625  1632     1 
 1625  1636     1 
 1625  1637     1 
 1626  1628     1 
 1626  1629     1 
 1626  1635     1 
 1627  1633     1 
 1627  1634     1 
 1627  1638     1 
 1627  1639     1 
 1628  1630     1 
 1628  1631     1 
 1628  1632     1 
 1628  1636     1 
 1628  1637     1 
 1629  1636     1 
 1629  1637     1 
 1630  1633     1 
 1630  1634     1 
 1630  1635     1 
 1631  1633     1 
 1631  1634     1 
 1631  1635     1 
 1632  1635     1 
 1635  1640     1 
 1635  1641     1 
 1635  1657     1 
 1636  1638     1 
 1636  1639     1 
 1637  1642     1 
 1637  1643     1 
 1637  1644     1 
 1637  1658     1 
 1637  1659     1 
 1638  1640     1 
 1638  1641     1 
 1638  1657     1 
 1639  1645     1 
 1639  1646     1 
 1639  1647     1 
 1639  1660     1 
 1639  1661     1 
 1640  1642     1 
 1640  1643     1 
 1640  1644     1 
 1640  1658     1 
 1640  1659     1 
 1641  1648     1 
 1641  1649     1 
 1641  1650     1 
 1641  1658     1 
 1641  1659     1 
 1642  1645     1 
 1642  1646     1 
 1642  1647     1 
 1642  1657     1 
 1643  1645     1 
 1643  1646     1 
 1643  1647     1 
 1643  1657     1 
 1644  1651     1 
 1644  1652     1 
 1644  1653     1 
 1644  1657     1 
 1645  1648     1 
 1645  1649     1 
 1645  1650     1 
 1646  1648     1 
 1646  1649     1 
 1646  1650     1 
 1647  1654     1 
 1647  1655     1 
 1647  1656     1 
 1648  1651     1 
 1648  1652     1 
 1648  1653     1 
 1649  1651     1 
 1649  1652     1 
 1649  1653     1 
 1651  1654     1 
 1651  1655     1 
 1651  1656     1 
 1652  1654     1 
 1652  1655     1 
 1652  1656     1 
 1657  1662     1 
 1657  1663     1 
 1657  1681     1 
 1658  1660     1 
 1658  1661     1 
 1659  1664     1 
 1659  1665     1 
 1659  1666     1 
 1659  1682     1 
 1659  1683     1 
 1660  1662     1 
 1660  1663     1 
 1660  1681     1 
 1661  1667     1 
 1661  1668     1 
 1661  1669     1 
 1661  1684     1 
 1661  1685     1 
 1662  1664     1 
 1662  1665     1 
 1662  1666     1 
 1662  1682     1 
 1662  1683     1 
 1663  1670     1 
 1663  1671     1 
 1663  1672     1 
 1663  1682     1 
 1663  1683     1 
 1664  1667     1 
 1664  1668     1 
 1664  1669     1 
 1664  1681     1 
 1665  1667     1 
 1665  1668     1 
 1665  1669     1 
 1665  1681     1 
 1666  1673     1 
 1666  1674     1 
 1666  1681     1 
 1667  1670     1 
 1667  1671     1 
 1667  1672     1 
 1668  1670     1 
 1668  1671     1 
 1668  1672     1 
 1669  1675     1 
 1669  1678     1 
 1670  1673     1 
 1670  1674     1 
 1671  1673     1 
 1671  1674     1 
 1672  1676     1 
 1672  1677     1 
 1672  1679     1 
 1672  1680     1 
 1673  1675     1 
 1673  1678     1 
 1675  1679     1 
 1675  1680     1 
 1676  1678     1 
 1677  1678     1 
 1681  1686     1 
 1681  1687     1 
 1681  1700     1 
 1682  1684     1 
 1682  1685     1 
 1683  1688     1 
 1683  1689     1 
 1683  1693     1 
 1683  1701     1 
 1683  1702     1 
 1684  1686     1 
 1684  1687     1 
 1684  1700     1 
 1685  1690     1 
 1685  1691     1 
 1685  1692     1 
 1685  1694     1 
 1685  1695     1 
 1685  1696     1 
 1685  1703     1 
 1685  1706     1 
 1686  1688     1 
 1686  1689     1 
 1686  1693     1 
 1686  1701     1 
 1686  1702     1 
 1687  1697     1 
 1687  1698     1 
 1687  1699     1 
 1687  1701     1 
 1687  1702     1 
 1688  1690     1 
 1688  1691     1 
 1688  1692     1 
 1688  1694     1 
 1688  1695     1 
 1688  1696     1 
 1688  1700     1 
 1689  1694     1 
 1689  1695     1 
 1689  1696     1 
 1689  1700     1 
 1690  1693     1 
 1691  1693     1 
 1692  1693     1 
 1693  1700     1 
 1694  1697     1 
 1694  1698     1 
 1694  1699     1 
 1695  1697     1 
 1695  1698     1 
 1695  1699     1 
 1700  1704     1 
 1700  1705     1 
 1700  1707     1 
 1700  1708     1 
 1700  1711     1 
 1700  1714     1 
 1701  1703     1 
 1701  1706     1 
 1702  1709     1 
 1702  1710     1 
 1702  1712     1 
 1702  1713     1 
 1702  1715     1 
 1702  1716     1 
 1703  1707     1 
 1703  1709     1 
 1703  1710     1 
 1703  1714     1 
 1704  1706     1 
 1704  1708     1 
 1704  1712     1 
 1704  1713     1 
 1705  1706     1 
 1705  1708     1 
 1705  1712     1 
 1705  1713     1 
 1706  1712     1 
 1706  1713     1 
 1706  1717     1 
 1706  1718     1 
 1707  1709     1 
 1707  1710     1 
 1707  1711     1 
 1707  1715     1 
 1707  1716     1 
 1708  1715     1 
 1708  1716     1 
 1709  1712     1 
 1709  1713     1 
 1709  1714     1 
 1710  1712     1 
 1710  1713     1 
 1710  1714     1 
 1711  1714     1 
 1714  1719     1 
 1714  1720     1 
 1714  1721     1 
 1715  1717     1 
 1715  1718     1 
 1716  1722     1 
 1716  1723     1 
 1717  1719     1 
 1717  1720     1 
 1717  1721     1 
 1719  1722     1 
 1719  1723     1 
 1720  1722     1 
 1720  1723     1 
  553   1459     1       0.33854         0.04184         0.387540942391  0.23012         ; CB-CB' 
  551   1463     1       0.345223253279  0.257919081884  0.380859202005  0.396929091904  ; CA-SG' 
  557   1457     1       0.345223253279  0.257919081884  0.380859202005  0.396929091904  ; SG-CA' 
  555   1463     1       0.2935511       0.3825558       0.2957784       0.4163027       ; HB1-SG' 
  556   1463     1       0.2935511       0.3825558       0.2957784       0.4163027       ; HB2-SG'
  557   1461     1       0.2935511       0.3825558       0.2957784       0.4163027       ; SG-HB1' 
  557   1462     1       0.2935511       0.3825558       0.2957784       0.4163027       ; SG-HB2' 
  559   1465     1       0.00            0.00            0.0801808846326 0.4184          ; HUD-HUD' 
  557   1464     1       0.00            0.00            0.356359487256  1.8828          ; SG-Vs' 
  553   1464     1       0.00            0.00            0.371950214823  0.658232433112  ; CB-Vs'  
  1459   558     1       0.00            0.00            0.371950214823  0.658232433112  ; CB'-Vs 
  553   1465     1       0.00            0.00            0.2338609135118 0.310293744700  ; CB-HUD' 
  1459   559     1       0.00            0.00            0.2338609135118 0.310293744700  ; CB'-HUD 
  557   1465     1       0.00            0.00            0.2182701859443 0.887560431745  ; SG-HUD' 
  1463   559     1       0.00            0.00            0.2182701859443 0.887560431745  ; SG'-HUD 

[ exclusions ]
;    i    excluded from i
   549    554
   551    554   558
   552    554
   553    554   558
   554    555   556   557   558   559   560
   555    558
   556    558
   557    558
   558    559
  1455   1460
  1457   1460  1464
  1458   1460
  1459   1460  1464
  1460   1461  1462  1463  1464  1465  1466
  1461   1464
  1462   1464
  1463   1464
  1464   1465

[ angles ]
;  ai    aj    ak funct            c0            c1            c2            c3
    2     1     3     5 
    2     1     4     5 
    2     1     7     5 
    3     1     4     5 
    3     1     7     5 
    4     1     7     5 
    1     4     5     5 
    1     4     6     5 
    1     4    12     5 
    5     4     6     5 
    5     4    12     5 
    6     4    12     5 
    1     7     8     5 
    1     7     9     5 
    1     7    15     5 
    8     7     9     5 
    8     7    15     5 
    9     7    15     5 
    7     9    10     5 
    7     9    11     5 
    7     9    12     5 
   10     9    11     5 
   10     9    12     5 
   11     9    12     5 
    4    12     9     5 
    4    12    13     5 
    4    12    14     5 
    9    12    13     5 
    9    12    14     5 
   13    12    14     5 
    7    15    16     5 
    7    15    17     5 
   16    15    17     5 
   15    17    18     5 
   15    17    19     5 
   18    17    19     5 
   17    19    20     5 
   17    19    21     5 
   17    19    25     5 
   20    19    21     5 
   20    19    25     5 
   21    19    25     5 
   19    21    22     5 
   19    21    23     5 
   19    21    24     5 
   22    21    23     5 
   22    21    24     5 
   23    21    24     5 
   19    25    26     5 
   19    25    27     5 
   26    25    27     5 
   25    27    28     5 
   25    27    29     5 
   28    27    29     5 
   27    29    30     5 
   27    29    31     5 
   27    29    39     5 
   30    29    31     5 
   30    29    39     5 
   31    29    39     5 
   29    31    32     5 
   29    31    33     5 
   29    31    34     5 
   32    31    33     5 
   32    31    34     5 
   33    31    34     5 
   31    34    35     5 
   31    34    36     5 
   35    34    36     5 
   34    36    37     5 
   34    36    38     5 
   37    36    38     5 
   29    39    40     5 
   29    39    41     5 
   40    39    41     5 
   39    41    42     5 
   39    41    43     5 
   42    41    43     5 
   41    43    44     5 
   41    43    45     5 
   41    43    55     5 
   44    43    45     5 
   44    43    55     5 
   45    43    55     5 
   43    45    46     5 
   43    45    47     5 
   43    45    51     5 
   46    45    47     5 
   46    45    51     5 
   47    45    51     5 
   45    47    48     5 
   45    47    49     5 
   45    47    50     5 
   48    47    49     5 
   48    47    50     5 
   49    47    50     5 
   45    51    52     5 
   45    51    53     5 
   45    51    54     5 
   52    51    53     5 
   52    51    54     5 
   53    51    54     5 
   43    55    56     5 
   43    55    57     5 
   56    55    57     5 
   55    57    58     5 
   55    57    59     5 
   58    57    59     5 
   57    59    60     5 
   57    59    61     5 
   57    59    65     5 
   60    59    61     5 
   60    59    65     5 
   61    59    65     5 
   59    61    62     5 
   59    61    63     5 
   59    61    64     5 
   62    61    63     5 
   62    61    64     5 
   63    61    64     5 
   59    65    66     5 
   59    65    67     5 
   66    65    67     5 
   65    67    68     5 
   65    67    69     5 
   68    67    69     5 
   67    69    70     5 
   67    69    71     5 
   67    69    87     5 
   70    69    71     5 
   70    69    87     5 
   71    69    87     5 
   69    71    72     5 
   69    71    73     5 
   69    71    74     5 
   72    71    73     5 
   72    71    74     5 
   73    71    74     5 
   71    74    75     5 
   71    74    76     5 
   71    74    77     5 
   75    74    76     5 
   75    74    77     5 
   76    74    77     5 
   74    77    78     5 
   74    77    79     5 
   74    77    80     5 
   78    77    79     5 
   78    77    80     5 
   79    77    80     5 
   77    80    81     5 
   77    80    82     5 
   77    80    83     5 
   81    80    82     5 
   81    80    83     5 
   82    80    83     5 
   80    83    84     5 
   80    83    85     5 
   80    83    86     5 
   84    83    85     5 
   84    83    86     5 
   85    83    86     5 
   69    87    88     5 
   69    87    89     5 
   88    87    89     5 
   87    89    90     5 
   87    89    91     5 
   90    89    91     5 
   89    91    92     5 
   89    91    93     5 
   89    91   106     5 
   92    91    93     5 
   92    91   106     5 
   93    91   106     5 
   91    93    94     5 
   91    93    95     5 
   91    93    99     5 
   94    93    95     5 
   94    93    99     5 
   95    93    99     5 
   93    95    96     5 
   93    95    97     5 
   93    95    98     5 
   96    95    97     5 
   96    95    98     5 
   97    95    98     5 
   93    99   100     5 
   93    99   101     5 
   93    99   102     5 
  100    99   101     5 
  100    99   102     5 
  101    99   102     5 
   99   102   103     5 
   99   102   104     5 
   99   102   105     5 
  103   102   104     5 
  103   102   105     5 
  104   102   105     5 
   91   106   107     5 
   91   106   108     5 
  107   106   108     5 
  106   108   109     5 
  106   108   110     5 
  109   108   110     5 
  108   110   111     5 
  108   110   112     5 
  108   110   123     5 
  111   110   112     5 
  111   110   123     5 
  112   110   123     5 
  110   112   113     5 
  110   112   114     5 
  110   112   115     5 
  113   112   114     5 
  113   112   115     5 
  114   112   115     5 
  112   115   116     5 
  112   115   117     5 
  112   115   118     5 
  116   115   117     5 
  116   115   118     5 
  117   115   118     5 
  115   118   119     5 
  115   118   120     5 
  119   118   120     5 
  118   120   121     5 
  118   120   122     5 
  121   120   122     5 
  110   123   124     5 
  110   123   125     5 
  124   123   125     5 
  123   125   126     5 
  123   125   127     5 
  126   125   127     5 
  125   127   128     5 
  125   127   129     5 
  125   127   142     5 
  128   127   129     5 
  128   127   142     5 
  129   127   142     5 
  127   129   130     5 
  127   129   131     5 
  127   129   132     5 
  130   129   131     5 
  130   129   132     5 
  131   129   132     5 
  129   132   133     5 
  129   132   134     5 
  129   132   138     5 
  133   132   134     5 
  133   132   138     5 
  134   132   138     5 
  132   134   135     5 
  132   134   136     5 
  132   134   137     5 
  135   134   136     5 
  135   134   137     5 
  136   134   137     5 
  132   138   139     5 
  132   138   140     5 
  132   138   141     5 
  139   138   140     5 
  139   138   141     5 
  140   138   141     5 
  127   142   143     5 
  127   142   144     5 
  143   142   144     5 
  142   144   145     5 
  142   144   146     5 
  145   144   146     5 
  144   146   147     5 
  144   146   148     5 
  144   146   166     5 
  147   146   148     5 
  147   146   166     5 
  148   146   166     5 
  146   148   149     5 
  146   148   150     5 
  146   148   151     5 
  149   148   150     5 
  149   148   151     5 
  150   148   151     5 
  148   151   152     5 
  148   151   153     5 
  148   151   154     5 
  152   151   153     5 
  152   151   154     5 
  153   151   154     5 
  151   154   155     5 
  151   154   156     5 
  151   154   157     5 
  155   154   156     5 
  155   154   157     5 
  156   154   157     5 
  154   157   158     5 
  154   157   159     5 
  158   157   159     5 
  157   159   160     5 
  157   159   163     5 
  160   159   163     5 
  159   160   161     5 
  159   160   162     5 
  161   160   162     5 
  159   163   164     5 
  159   163   165     5 
  164   163   165     5 
  146   166   167     5 
  146   166   168     5 
  167   166   168     5 
  166   168   169     5 
  166   168   170     5 
  169   168   170     5 
  168   170   171     5 
  168   170   172     5 
  168   170   185     5 
  171   170   172     5 
  171   170   185     5 
  172   170   185     5 
  170   172   173     5 
  170   172   174     5 
  170   172   175     5 
  173   172   174     5 
  173   172   175     5 
  174   172   175     5 
  172   175   176     5 
  172   175   177     5 
  172   175   181     5 
  176   175   177     5 
  176   175   181     5 
  177   175   181     5 
  175   177   178     5 
  175   177   179     5 
  175   177   180     5 
  178   177   179     5 
  178   177   180     5 
  179   177   180     5 
  175   181   182     5 
  175   181   183     5 
  175   181   184     5 
  182   181   183     5 
  182   181   184     5 
  183   181   184     5 
  170   185   186     5 
  170   185   187     5 
  186   185   187     5 
  185   187   188     5 
  185   187   189     5 
  188   187   189     5 
  187   189   190     5 
  187   189   191     5 
  187   189   195     5 
  190   189   191     5 
  190   189   195     5 
  191   189   195     5 
  189   191   192     5 
  189   191   193     5 
  189   191   194     5 
  192   191   193     5 
  192   191   194     5 
  193   191   194     5 
  189   195   196     5 
  189   195   197     5 
  196   195   197     5 
  195   197   198     5 
  195   197   199     5 
  198   197   199     5 
  197   199   200     5 
  197   199   201     5 
  197   199   202     5 
  200   199   201     5 
  200   199   202     5 
  201   199   202     5 
  199   202   203     5 
  199   202   204     5 
  203   202   204     5 
  202   204   205     5 
  202   204   206     5 
  205   204   206     5 
  204   206   207     5 
  204   206   208     5 
  204   206   219     5 
  207   206   208     5 
  207   206   219     5 
  208   206   219     5 
  206   208   209     5 
  206   208   210     5 
  206   208   211     5 
  209   208   210     5 
  209   208   211     5 
  210   208   211     5 
  208   211   212     5 
  208   211   213     5 
  208   211   214     5 
  212   211   213     5 
  212   211   214     5 
  213   211   214     5 
  211   214   215     5 
  211   214   216     5 
  215   214   216     5 
  214   216   217     5 
  214   216   218     5 
  217   216   218     5 
  206   219   220     5 
  206   219   221     5 
  220   219   221     5 
  219   221   222     5 
  219   221   223     5 
  222   221   223     5 
  221   223   224     5 
  221   223   225     5 
  221   223   241     5 
  224   223   225     5 
  224   223   241     5 
  225   223   241     5 
  223   225   226     5 
  223   225   227     5 
  223   225   228     5 
  226   225   227     5 
  226   225   228     5 
  227   225   228     5 
  225   228   229     5 
  225   228   230     5 
  225   228   231     5 
  229   228   230     5 
  229   228   231     5 
  230   228   231     5 
  228   231   232     5 
  228   231   233     5 
  228   231   234     5 
  232   231   233     5 
  232   231   234     5 
  233   231   234     5 
  231   234   235     5 
  231   234   236     5 
  231   234   237     5 
  235   234   236     5 
  235   234   237     5 
  236   234   237     5 
  234   237   238     5 
  234   237   239     5 
  234   237   240     5 
  238   237   239     5 
  238   237   240     5 
  239   237   240     5 
  223   241   242     5 
  223   241   243     5 
  242   241   243     5 
  241   243   244     5 
  241   243   245     5 
  244   243   245     5 
  243   245   246     5 
  243   245   247     5 
  243   245   265     5 
  246   245   247     5 
  246   245   265     5 
  247   245   265     5 
  245   247   248     5 
  245   247   249     5 
  245   247   250     5 
  248   247   249     5 
  248   247   250     5 
  249   247   250     5 
  247   250   251     5 
  247   250   252     5 
  247   250   253     5 
  251   250   252     5 
  251   250   253     5 
  252   250   253     5 
  250   253   254     5 
  250   253   255     5 
  250   253   256     5 
  254   253   255     5 
  254   253   256     5 
  255   253   256     5 
  253   256   257     5 
  253   256   258     5 
  257   256   258     5 
  256   258   259     5 
  256   258   262     5 
  259   258   262     5 
  258   259   260     5 
  258   259   261     5 
  260   259   261     5 
  258   262   263     5 
  258   262   264     5 
  263   262   264     5 
  245   265   266     5 
  245   265   267     5 
  266   265   267     5 
  265   267   268     5 
  265   267   269     5 
  268   267   269     5 
  267   269   270     5 
  267   269   271     5 
  267   269   287     5 
  270   269   271     5 
  270   269   287     5 
  271   269   287     5 
  269   271   272     5 
  269   271   273     5 
  269   271   274     5 
  272   271   273     5 
  272   271   274     5 
  273   271   274     5 
  271   274   275     5 
  271   274   276     5 
  271   274   277     5 
  275   274   276     5 
  275   274   277     5 
  276   274   277     5 
  274   277   278     5 
  274   277   279     5 
  274   277   280     5 
  278   277   279     5 
  278   277   280     5 
  279   277   280     5 
  277   280   281     5 
  277   280   282     5 
  277   280   283     5 
  281   280   282     5 
  281   280   283     5 
  282   280   283     5 
  280   283   284     5 
  280   283   285     5 
  280   283   286     5 
  284   283   285     5 
  284   283   286     5 
  285   283   286     5 
  269   287   288     5 
  269   287   289     5 
  288   287   289     5 
  287   289   290     5 
  287   289   291     5 
  290   289   291     5 
  289   291   292     5 
  289   291   293     5 
  289   291   304     5 
  292   291   293     5 
  292   291   304     5 
  293   291   304     5 
  291   293   294     5 
  291   293   295     5 
  291   293   297     5 
  294   293   295     5 
  294   293   297     5 
  295   293   297     5 
  297   296   298     5 
  293   297   296     5 
  293   297   302     5 
  296   297   302     5 
  296   298   299     5 
  296   298   300     5 
  299   298   300     5 
  298   300   301     5 
  298   300   302     5 
  301   300   302     5 
  297   302   300     5 
  297   302   303     5 
  300   302   303     5 
  291   304   305     5 
  291   304   306     5 
  305   304   306     5 
  304   306   307     5 
  304   306   308     5 
  307   306   308     5 
  306   308   309     5 
  306   308   310     5 
  306   308   315     5 
  309   308   310     5 
  309   308   315     5 
  310   308   315     5 
  308   310   311     5 
  308   310   312     5 
  308   310   313     5 
  311   310   312     5 
  311   310   313     5 
  312   310   313     5 
  310   313   314     5 
  308   315   316     5 
  308   315   317     5 
  316   315   317     5 
  315   317   318     5 
  315   317   319     5 
  318   317   319     5 
  317   319   320     5 
  317   319   321     5 
  317   319   330     5 
  320   319   321     5 
  320   319   330     5 
  321   319   330     5 
  319   321   322     5 
  319   321   323     5 
  319   321   324     5 
  322   321   323     5 
  322   321   324     5 
  323   321   324     5 
  321   324   325     5 
  321   324   326     5 
  321   324   327     5 
  325   324   326     5 
  325   324   327     5 
  326   324   327     5 
  324   327   328     5 
  324   327   329     5 
  328   327   329     5 
  319   330   331     5 
  319   330   332     5 
  331   330   332     5 
  330   332   333     5 
  330   332   334     5 
  333   332   334     5 
  332   334   335     5 
  332   334   336     5 
  332   334   337     5 
  335   334   336     5 
  335   334   337     5 
  336   334   337     5 
  334   337   338     5 
  334   337   339     5 
  338   337   339     5 
  337   339   340     5 
  337   339   341     5 
  340   339   341     5 
  339   341   342     5 
  339   341   343     5 
  339   341   361     5 
  342   341   343     5 
  342   341   361     5 
  343   341   361     5 
  341   343   344     5 
  341   343   345     5 
  341   343   346     5 
  344   343   345     5 
  344   343   346     5 
  345   343   346     5 
  343   346   347     5 
  343   346   348     5 
  343   346   349     5 
  347   346   348     5 
  347   346   349     5 
  348   346   349     5 
  346   349   350     5 
  346   349   351     5 
  346   349   352     5 
  350   349   351     5 
  350   349   352     5 
  351   349   352     5 
  349   352   353     5 
  349   352   354     5 
  353   352   354     5 
  352   354   355     5 
  352   354   358     5 
  355   354   358     5 
  354   355   356     5 
  354   355   357     5 
  356   355   357     5 
  354   358   359     5 
  354   358   360     5 
  359   358   360     5 
  341   361   362     5 
  341   361   363     5 
  362   361   363     5 
  361   363   364     5 
  361   363   365     5 
  364   363   365     5 
  363   365   366     5 
  363   365   367     5 
  363   365   377     5 
  366   365   367     5 
  366   365   377     5 
  367   365   377     5 
  365   367   368     5 
  365   367   369     5 
  365   367   373     5 
  368   367   369     5 
  368   367   373     5 
  369   367   373     5 
  367   369   370     5 
  367   369   371     5 
  367   369   372     5 
  370   369   371     5 
  370   369   372     5 
  371   369   372     5 
  367   373   374     5 
  367   373   375     5 
  367   373   376     5 
  374   373   375     5 
  374   373   376     5 
  375   373   376     5 
  365   377   378     5 
  365   377   379     5 
  378   377   379     5 
  377   379   380     5 
  377   379   381     5 
  380   379   381     5 
  379   381   382     5 
  379   381   383     5 
  379   381   392     5 
  382   381   383     5 
  382   381   392     5 
  383   381   392     5 
  381   383   384     5 
  381   383   385     5 
  381   383   386     5 
  384   383   385     5 
  384   383   386     5 
  385   383   386     5 
  383   386   387     5 
  383   386   388     5 
  383   386   389     5 
  387   386   388     5 
  387   386   389     5 
  388   386   389     5 
  386   389   390     5 
  386   389   391     5 
  390   389   391     5 
  381   392   393     5 
  381   392   394     5 
  393   392   394     5 
  392   394   395     5 
  392   394   396     5 
  395   394   396     5 
  394   396   397     5 
  394   396   398     5 
  394   396   408     5 
  397   396   398     5 
  397   396   408     5 
  398   396   408     5 
  396   398   399     5 
  396   398   400     5 
  396   398   404     5 
  399   398   400     5 
  399   398   404     5 
  400   398   404     5 
  398   400   401     5 
  398   400   402     5 
  398   400   403     5 
  401   400   402     5 
  401   400   403     5 
  402   400   403     5 
  398   404   405     5 
  398   404   406     5 
  398   404   407     5 
  405   404   406     5 
  405   404   407     5 
  406   404   407     5 
  396   408   409     5 
  396   408   410     5 
  409   408   410     5 
  408   410   411     5 
  408   410   412     5 
  411   410   412     5 
  410   412   413     5 
  410   412   414     5 
  410   412   429     5 
  413   412   414     5 
  413   412   429     5 
  414   412   429     5 
  412   414   415     5 
  412   414   416     5 
  412   414   417     5 
  415   414   416     5 
  415   414   417     5 
  416   414   417     5 
  414   417   418     5 
  414   417   425     5 
  418   417   425     5 
  417   418   419     5 
  417   418   420     5 
  419   418   420     5 
  418   420   421     5 
  418   420   422     5 
  421   420   422     5 
  420   422   423     5 
  420   422   427     5 
  423   422   427     5 
  422   423   424     5 
  417   425   426     5 
  417   425   427     5 
  426   425   427     5 
  422   427   425     5 
  422   427   428     5 
  425   427   428     5 
  412   429   430     5 
  412   429   431     5 
  430   429   431     5 
  429   431   432     5 
  429   431   433     5 
  432   431   433     5 
  431   433   434     5 
  431   433   435     5 
  431   433   450     5 
  434   433   435     5 
  434   433   450     5 
  435   433   450     5 
  433   435   436     5 
  433   435   437     5 
  433   435   438     5 
  436   435   437     5 
  436   435   438     5 
  437   435   438     5 
  435   438   439     5 
  435   438   446     5 
  439   438   446     5 
  438   439   440     5 
  438   439   441     5 
  440   439   441     5 
  439   441   442     5 
  439   441   443     5 
  442   441   443     5 
  441   443   444     5 
  441   443   448     5 
  444   443   448     5 
  443   444   445     5 
  438   446   447     5 
  438   446   448     5 
  447   446   448     5 
  443   448   446     5 
  443   448   449     5 
  446   448   449     5 
  433   450   451     5 
  433   450   452     5 
  451   450   452     5 
  450   452   453     5 
  450   452   454     5 
  453   452   454     5 
  452   454   455     5 
  452   454   456     5 
  452   454   462     5 
  455   454   456     5 
  455   454   462     5 
  456   454   462     5 
  454   456   457     5 
  454   456   458     5 
  454   456   459     5 
  457   456   458     5 
  457   456   459     5 
  458   456   459     5 
  456   459   460     5 
  456   459   461     5 
  460   459   461     5 
  454   462   463     5 
  454   462   464     5 
  463   462   464     5 
  462   464   465     5 
  462   464   466     5 
  465   464   466     5 
  464   466   467     5 
  464   466   468     5 
  464   466   469     5 
  467   466   468     5 
  467   466   469     5 
  468   466   469     5 
  466   469   470     5 
  466   469   471     5 
  470   469   471     5 
  469   471   472     5 
  469   471   473     5 
  472   471   473     5 
  471   473   474     5 
  471   473   475     5 
  471   473   486     5 
  474   473   475     5 
  474   473   486     5 
  475   473   486     5 
  473   475   476     5 
  473   475   477     5 
  473   475   478     5 
  476   475   477     5 
  476   475   478     5 
  477   475   478     5 
  475   478   479     5 
  475   478   480     5 
  475   478   481     5 
  479   478   480     5 
  479   478   481     5 
  480   478   481     5 
  478   481   482     5 
  478   481   483     5 
  482   481   483     5 
  481   483   484     5 
  481   483   485     5 
  484   483   485     5 
  473   486   487     5 
  473   486   488     5 
  487   486   488     5 
  486   488   489     5 
  486   488   490     5 
  489   488   490     5 
  488   490   491     5 
  488   490   492     5 
  488   490   510     5 
  491   490   492     5 
  491   490   510     5 
  492   490   510     5 
  490   492   493     5 
  490   492   494     5 
  490   492   495     5 
  493   492   494     5 
  493   492   495     5 
  494   492   495     5 
  492   495   496     5 
  492   495   501     5 
  496   495   501     5 
  495   496   497     5 
  495   496   498     5 
  497   496   498     5 
  496   498   499     5 
  496   498   500     5 
  499   498   500     5 
  498   500   501     5 
  498   500   506     5 
  501   500   506     5 
  495   501   500     5 
  495   501   502     5 
  500   501   502     5 
  501   502   503     5 
  501   502   504     5 
  503   502   504     5 
  502   504   505     5 
  502   504   508     5 
  505   504   508     5 
  500   506   507     5 
  500   506   508     5 
  507   506   508     5 
  504   508   506     5 
  504   508   509     5 
  506   508   509     5 
  490   510   511     5 
  490   510   512     5 
  511   510   512     5 
  510   512   513     5 
  510   512   514     5 
  513   512   514     5 
  512   514   515     5 
  512   514   516     5 
  512   514   517     5 
  515   514   516     5 
  515   514   517     5 
  516   514   517     5 
  514   517   518     5 
  514   517   519     5 
  518   517   519     5 
  517   519   520     5 
  517   519   521     5 
  520   519   521     5 
  519   521   522     5 
  519   521   523     5 
  519   521   531     5 
  522   521   523     5 
  522   521   531     5 
  523   521   531     5 
  521   523   524     5 
  521   523   525     5 
  521   523   527     5 
  524   523   525     5 
  524   523   527     5 
  525   523   527     5 
  523   525   526     5 
  523   527   528     5 
  523   527   529     5 
  523   527   530     5 
  528   527   529     5 
  528   527   530     5 
  529   527   530     5 
  521   531   532     5 
  521   531   533     5 
  532   531   533     5 
  531   533   534     5 
  531   533   535     5 
  534   533   535     5 
  533   535   536     5 
  533   535   537     5 
  533   535   547     5 
  536   535   537     5 
  536   535   547     5 
  537   535   547     5 
  535   537   538     5 
  535   537   539     5 
  535   537   543     5 
  538   537   539     5 
  538   537   543     5 
  539   537   543     5 
  537   539   540     5 
  537   539   541     5 
  537   539   542     5 
  540   539   541     5 
  540   539   542     5 
  541   539   542     5 
  537   543   544     5 
  537   543   545     5 
  537   543   546     5 
  544   543   545     5 
  544   543   546     5 
  545   543   546     5 
  535   547   548     5 
  535   547   549     5 
  548   547   549     5 
  547   549   550     5 
  547   549   551     5 
  550   549   551     5 
  549   551   552     5 
  549   551   553     5 
  549   551   560     5 
  552   551   553     5 
  552   551   560     5 
  553   551   560     5 
  551   553   555     5 
  551   553   556     5 
  551   553   557     5 
  555   553   556     5 
  555   553   557     1  111.0000        317.984         111.3000        385.7648   ; HCS
  556   553   557     1  111.0000        317.984         111.3000        385.7648   ; HCS
  553   557   559     1   95.0000 0.0     95.0000 324.6784 ; CSH
  551   560   561     5 
  551   560   562     5 
  561   560   562     5 
  560   562   563     5 
  560   562   564     5 
  563   562   564     5 
  562   564   565     5 
  562   564   566     5 
  562   564   572     5 
  565   564   566     5 
  565   564   572     5 
  566   564   572     5 
  564   566   567     5 
  564   566   568     5 
  564   566   569     5 
  567   566   568     5 
  567   566   569     5 
  568   566   569     5 
  566   569   570     5 
  566   569   571     5 
  570   569   571     5 
  564   572   573     5 
  564   572   574     5 
  573   572   574     5 
  572   574   575     5 
  572   574   576     5 
  575   574   576     5 
  574   576   577     5 
  574   576   578     5 
  574   576   584     5 
  577   576   578     5 
  577   576   584     5 
  578   576   584     5 
  576   578   579     5 
  576   578   580     5 
  576   578   581     5 
  579   578   580     5 
  579   578   581     5 
  580   578   581     5 
  578   581   582     5 
  578   581   583     5 
  582   581   583     5 
  576   584   585     5 
  576   584   586     5 
  585   584   586     5 
  584   586   587     5 
  584   586   588     5 
  587   586   588     5 
  586   588   589     5 
  586   588   590     5 
  586   588   596     5 
  589   588   590     5 
  589   588   596     5 
  590   588   596     5 
  588   590   591     5 
  588   590   592     5 
  588   590   593     5 
  591   590   592     5 
  591   590   593     5 
  592   590   593     5 
  590   593   594     5 
  590   593   595     5 
  594   593   595     5 
  588   596   597     5 
  588   596   598     5 
  597   596   598     5 
  596   598   599     5 
  596   598   600     5 
  599   598   600     5 
  598   600   601     5 
  598   600   602     5 
  598   600   616     5 
  601   600   602     5 
  601   600   616     5 
  602   600   616     5 
  600   602   603     5 
  600   602   604     5 
  600   602   605     5 
  603   602   604     5 
  603   602   605     5 
  604   602   605     5 
  602   605   606     5 
  602   605   612     5 
  606   605   612     5 
  605   606   607     5 
  605   606   608     5 
  607   606   608     5 
  606   608   609     5 
  606   608   610     5 
  609   608   610     5 
  608   610   611     5 
  608   610   614     5 
  611   610   614     5 
  605   612   613     5 
  605   612   614     5 
  613   612   614     5 
  610   614   612     5 
  610   614   615     5 
  612   614   615     5 
  600   616   617     5 
  600   616   618     5 
  617   616   618     5 
  616   618   619     5 
  616   618   620     5 
  619   618   620     5 
  618   620   621     5 
  618   620   622     5 
  618   620   627     5 
  621   620   622     5 
  621   620   627     5 
  622   620   627     5 
  620   622   623     5 
  620   622   624     5 
  620   622   625     5 
  623   622   624     5 
  623   622   625     5 
  624   622   625     5 
  622   625   626     5 
  620   627   628     5 
  620   627   629     5 
  628   627   629     5 
  627   629   630     5 
  627   629   631     5 
  630   629   631     5 
  629   631   632     5 
  629   631   633     5 
  629   631   646     5 
  632   631   633     5 
  632   631   646     5 
  633   631   646     5 
  631   633   634     5 
  631   633   635     5 
  631   633   639     5 
  634   633   635     5 
  634   633   639     5 
  635   633   639     5 
  633   635   636     5 
  633   635   637     5 
  633   635   638     5 
  636   635   637     5 
  636   635   638     5 
  637   635   638     5 
  633   639   640     5 
  633   639   641     5 
  633   639   642     5 
  640   639   641     5 
  640   639   642     5 
  641   639   642     5 
  639   642   643     5 
  639   642   644     5 
  639   642   645     5 
  643   642   644     5 
  643   642   645     5 
  644   642   645     5 
  631   646   647     5 
  631   646   648     5 
  647   646   648     5 
  646   648   649     5 
  646   648   650     5 
  649   648   650     5 
  648   650   651     5 
  648   650   652     5 
  648   650   663     5 
  651   650   652     5 
  651   650   663     5 
  652   650   663     5 
  650   652   653     5 
  650   652   654     5 
  650   652   656     5 
  653   652   654     5 
  653   652   656     5 
  654   652   656     5 
  656   655   657     5 
  652   656   655     5 
  652   656   661     5 
  655   656   661     5 
  655   657   658     5 
  655   657   659     5 
  658   657   659     5 
  657   659   660     5 
  657   659   661     5 
  660   659   661     5 
  656   661   659     5 
  656   661   662     5 
  659   661   662     5 
  650   663   664     5 
  650   663   665     5 
  664   663   665     5 
  663   665   666     5 
  663   665   667     5 
  666   665   667     5 
  665   667   668     5 
  665   667   669     5 
  665   667   673     5 
  668   667   669     5 
  668   667   673     5 
  669   667   673     5 
  667   669   670     5 
  667   669   671     5 
  667   669   672     5 
  670   669   671     5 
  670   669   672     5 
  671   669   672     5 
  667   673   674     5 
  667   673   675     5 
  674   673   675     5 
  673   675   676     5 
  673   675   677     5 
  676   675   677     5 
  675   677   678     5 
  675   677   679     5 
  675   677   683     5 
  678   677   679     5 
  678   677   683     5 
  679   677   683     5 
  677   679   680     5 
  677   679   681     5 
  677   679   682     5 
  680   679   681     5 
  680   679   682     5 
  681   679   682     5 
  677   683   684     5 
  677   683   685     5 
  684   683   685     5 
  683   685   686     5 
  683   685   687     5 
  686   685   687     5 
  685   687   688     5 
  685   687   689     5 
  685   687   700     5 
  688   687   689     5 
  688   687   700     5 
  689   687   700     5 
  687   689   690     5 
  687   689   691     5 
  687   689   693     5 
  690   689   691     5 
  690   689   693     5 
  691   689   693     5 
  693   692   694     5 
  689   693   692     5 
  689   693   698     5 
  692   693   698     5 
  692   694   695     5 
  692   694   696     5 
  695   694   696     5 
  694   696   697     5 
  694   696   698     5 
  697   696   698     5 
  693   698   696     5 
  693   698   699     5 
  696   698   699     5 
  687   700   701     5 
  687   700   702     5 
  701   700   702     5 
  700   702   703     5 
  700   702   704     5 
  703   702   704     5 
  702   704   705     5 
  702   704   706     5 
  702   704   716     5 
  705   704   706     5 
  705   704   716     5 
  706   704   716     5 
  704   706   707     5 
  704   706   708     5 
  704   706   712     5 
  707   706   708     5 
  707   706   712     5 
  708   706   712     5 
  706   708   709     5 
  706   708   710     5 
  706   708   711     5 
  709   708   710     5 
  709   708   711     5 
  710   708   711     5 
  706   712   713     5 
  706   712   714     5 
  706   712   715     5 
  713   712   714     5 
  713   712   715     5 
  714   712   715     5 
  704   716   717     5 
  704   716   718     5 
  717   716   718     5 
  716   718   719     5 
  716   718   720     5 
  719   718   720     5 
  718   720   721     5 
  718   720   722     5 
  718   720   732     5 
  721   720   722     5 
  721   720   732     5 
  722   720   732     5 
  720   722   723     5 
  720   722   724     5 
  720   722   728     5 
  723   722   724     5 
  723   722   728     5 
  724   722   728     5 
  722   724   725     5 
  722   724   726     5 
  722   724   727     5 
  725   724   726     5 
  725   724   727     5 
  726   724   727     5 
  722   728   729     5 
  722   728   730     5 
  722   728   731     5 
  729   728   730     5 
  729   728   731     5 
  730   728   731     5 
  720   732   733     5 
  720   732   734     5 
  733   732   734     5 
  732   734   735     5 
  732   734   736     5 
  735   734   736     5 
  734   736   737     5 
  734   736   738     5 
  734   736   742     5 
  737   736   738     5 
  737   736   742     5 
  738   736   742     5 
  736   738   739     5 
  736   738   740     5 
  736   738   741     5 
  739   738   740     5 
  739   738   741     5 
  740   738   741     5 
  738   741  1611     5 
  736   742   743     5 
  736   742   744     5 
  743   742   744     5 
  742   744   745     5 
  742   744   746     5 
  745   744   746     5 
  744   746   747     5 
  744   746   748     5 
  744   746   766     5 
  747   746   748     5 
  747   746   766     5 
  748   746   766     5 
  746   748   749     5 
  746   748   750     5 
  746   748   751     5 
  749   748   750     5 
  749   748   751     5 
  750   748   751     5 
  748   751   752     5 
  748   751   753     5 
  748   751   754     5 
  752   751   753     5 
  752   751   754     5 
  753   751   754     5 
  751   754   755     5 
  751   754   756     5 
  751   754   757     5 
  755   754   756     5 
  755   754   757     5 
  756   754   757     5 
  754   757   758     5 
  754   757   759     5 
  758   757   759     5 
  757   759   760     5 
  757   759   763     5 
  760   759   763     5 
  759   760   761     5 
  759   760   762     5 
  761   760   762     5 
  759   763   764     5 
  759   763   765     5 
  764   763   765     5 
  746   766   767     5 
  746   766   768     5 
  767   766   768     5 
  766   768   769     5 
  766   768   770     5 
  769   768   770     5 
  768   770   771     5 
  768   770   772     5 
  768   770   781     5 
  771   770   772     5 
  771   770   781     5 
  772   770   781     5 
  770   772   773     5 
  770   772   774     5 
  770   772   775     5 
  773   772   774     5 
  773   772   775     5 
  774   772   775     5 
  772   775   776     5 
  772   775   777     5 
  772   775   778     5 
  776   775   777     5 
  776   775   778     5 
  777   775   778     5 
  775   778   779     5 
  775   778   780     5 
  779   778   780     5 
  770   781   782     5 
  770   781   783     5 
  782   781   783     5 
  781   783   784     5 
  781   783   785     5 
  784   783   785     5 
  783   785   786     5 
  783   785   787     5 
  783   785   800     5 
  786   785   787     5 
  786   785   800     5 
  787   785   800     5 
  785   787   788     5 
  785   787   789     5 
  785   787   790     5 
  788   787   789     5 
  788   787   790     5 
  789   787   790     5 
  787   790   791     5 
  787   790   792     5 
  787   790   796     5 
  791   790   792     5 
  791   790   796     5 
  792   790   796     5 
  790   792   793     5 
  790   792   794     5 
  790   792   795     5 
  793   792   794     5 
  793   792   795     5 
  794   792   795     5 
  790   796   797     5 
  790   796   798     5 
  790   796   799     5 
  797   796   798     5 
  797   796   799     5 
  798   796   799     5 
  785   800   801     5 
  785   800   802     5 
  801   800   802     5 
  800   802   803     5 
  800   802   804     5 
  803   802   804     5 
  802   804   805     5 
  802   804   806     5 
  802   804   807     5 
  805   804   806     5 
  805   804   807     5 
  806   804   807     5 
  804   807   808     5 
  804   807   809     5 
  808   807   809     5 
  807   809   810     5 
  807   809   811     5 
  810   809   811     5 
  809   811   812     5 
  809   811   813     5 
  809   811   828     5 
  812   811   813     5 
  812   811   828     5 
  813   811   828     5 
  811   813   814     5 
  811   813   815     5 
  811   813   816     5 
  814   813   815     5 
  814   813   816     5 
  815   813   816     5 
  813   816   817     5 
  813   816   824     5 
  817   816   824     5 
  816   817   818     5 
  816   817   819     5 
  818   817   819     5 
  817   819   820     5 
  817   819   821     5 
  820   819   821     5 
  819   821   822     5 
  819   821   826     5 
  822   821   826     5 
  821   822   823     5 
  816   824   825     5 
  816   824   826     5 
  825   824   826     5 
  821   826   824     5 
  821   826   827     5 
  824   826   827     5 
  811   828   829     5 
  811   828   830     5 
  829   828   830     5 
  828   830   831     5 
  828   830   832     5 
  831   830   832     5 
  830   832   833     5 
  830   832   834     5 
  830   832   844     5 
  833   832   834     5 
  833   832   844     5 
  834   832   844     5 
  832   834   835     5 
  832   834   836     5 
  832   834   840     5 
  835   834   836     5 
  835   834   840     5 
  836   834   840     5 
  834   836   837     5 
  834   836   838     5 
  834   836   839     5 
  837   836   838     5 
  837   836   839     5 
  838   836   839     5 
  834   840   841     5 
  834   840   842     5 
  834   840   843     5 
  841   840   842     5 
  841   840   843     5 
  842   840   843     5 
  832   844   845     5 
  832   844   846     5 
  845   844   846     5 
  844   846   847     5 
  844   846   848     5 
  847   846   848     5 
  846   848   849     5 
  846   848   850     5 
  846   848   859     5 
  849   848   850     5 
  849   848   859     5 
  850   848   859     5 
  848   850   851     5 
  848   850   852     5 
  848   850   853     5 
  851   850   852     5 
  851   850   853     5 
  852   850   853     5 
  850   853   854     5 
  850   853   855     5 
  850   853   856     5 
  854   853   855     5 
  854   853   856     5 
  855   853   856     5 
  853   856   857     5 
  853   856   858     5 
  857   856   858     5 
  848   859   860     5 
  848   859   861     5 
  860   859   861     5 
  859   861   862     5 
  859   861   863     5 
  862   861   863     5 
  861   863   864     5 
  861   863   865     5 
  861   863   869     5 
  864   863   865     5 
  864   863   869     5 
  865   863   869     5 
  863   865   866     5 
  863   865   867     5 
  863   865   868     5 
  866   865   867     5 
  866   865   868     5 
  867   865   868     5 
  863   869   870     5 
  863   869   871     5 
  870   869   871     5 
  869   871   872     5 
  869   871   873     5 
  872   871   873     5 
  871   873   874     5 
  871   873   875     5 
  871   873   891     5 
  874   873   875     5 
  874   873   891     5 
  875   873   891     5 
  873   875   876     5 
  873   875   877     5 
  873   875   878     5 
  876   875   877     5 
  876   875   878     5 
  877   875   878     5 
  875   878   879     5 
  875   878   880     5 
  875   878   881     5 
  879   878   880     5 
  879   878   881     5 
  880   878   881     5 
  878   881   882     5 
  878   881   883     5 
  878   881   884     5 
  882   881   883     5 
  882   881   884     5 
  883   881   884     5 
  881   884   885     5 
  881   884   886     5 
  881   884   887     5 
  885   884   886     5 
  885   884   887     5 
  886   884   887     5 
  884   887   888     5 
  884   887   889     5 
  884   887   890     5 
  888   887   889     5 
  888   887   890     5 
  889   887   890     5 
  873   891   892     5 
  873   891   893     5 
  892   891   893     5 
  891   893   894     5 
  891   893   895     5 
  894   893   895     5 
  893   895   896     5 
  893   895   897     5 
  893   895   902     5 
  896   895   897     5 
  896   895   902     5 
  897   895   902     5 
  895   897   898     5 
  895   897   899     5 
  895   897   900     5 
  898   897   899     5 
  898   897   900     5 
  899   897   900     5 
  897   900   901     5 
  895   902   903     5 
  895   902   904     5 
  903   902   904     5 
  902   904   905     5 
  902   904   906     5 
  905   904   906     5 
  904   906   907     5 
  904   906   908     5 
  904   906   926     5 
  907   906   908     5 
  907   906   926     5 
  908   906   926     5 
  906   908   909     5 
  906   908   910     5 
  906   908   911     5 
  909   908   910     5 
  909   908   911     5 
  910   908   911     5 
  908   911   912     5 
  908   911   917     5 
  912   911   917     5 
  911   912   913     5 
  911   912   914     5 
  913   912   914     5 
  912   914   915     5 
  912   914   916     5 
  915   914   916     5 
  914   916   917     5 
  914   916   922     5 
  917   916   922     5 
  911   917   916     5 
  911   917   918     5 
  916   917   918     5 
  917   918   919     5 
  917   918   920     5 
  919   918   920     5 
  918   920   921     5 
  918   920   924     5 
  921   920   924     5 
  916   922   923     5 
  916   922   924     5 
  923   922   924     5 
  920   924   922     5 
  920   924   925     5 
  922   924   925     5 
  906   926   927     5 
  906   926   928     5 
  927   926   928     5 
  926   928   929     5 
  926   928   930     5 
  929   928   930     5 
  928   930   931     5 
  928   930   932     5 
  928   930   940     5 
  931   930   932     5 
  931   930   940     5 
  932   930   940     5 
  930   932   933     5 
  930   932   934     5 
  930   932   936     5 
  933   932   934     5 
  933   932   936     5 
  934   932   936     5 
  932   934   935     5 
  932   936   937     5 
  932   936   938     5 
  932   936   939     5 
  937   936   938     5 
  937   936   939     5 
  938   936   939     5 
  930   940   941     5 
  930   940   942     5 
  941   940   942     5 
  940   942   943     5 
  940   942   944     5 
  943   942   944     5 
  942   944   945     5 
  942   944   946     5 
  942   944   950     5 
  945   944   946     5 
  945   944   950     5 
  946   944   950     5 
  944   946   947     5 
  944   946   948     5 
  944   946   949     5 
  947   946   948     5 
  947   946   949     5 
  948   946   949     5 
  944   950   951     5 
  944   950   952     5 
  951   950   952     5 
  950   952   953     5 
  950   952   954     5 
  953   952   954     5 
  952   954   955     5 
  952   954   956     5 
  952   954   961     5 
  955   954   956     5 
  955   954   961     5 
  956   954   961     5 
  954   956   957     5 
  954   956   958     5 
  954   956   959     5 
  957   956   958     5 
  957   956   959     5 
  958   956   959     5 
  956   959   960     5 
  954   961   962     5 
  954   961   963     5 
  962   961   963     5 
  961   963   964     5 
  961   963   965     5 
  964   963   965     5 
  963   965   966     5 
  963   965   967     5 
  963   965   972     5 
  966   965   967     5 
  966   965   972     5 
  967   965   972     5 
  965   967   968     5 
  965   967   969     5 
  965   967   970     5 
  968   967   969     5 
  968   967   970     5 
  969   967   970     5 
  967   970   971     5 
  965   972   973     5 
  965   972   974     5 
  973   972   974     5 
  972   974   975     5 
  972   974   976     5 
  975   974   976     5 
  974   976   977     5 
  974   976   978     5 
  974   976   983     5 
  977   976   978     5 
  977   976   983     5 
  978   976   983     5 
  976   978   979     5 
  976   978   980     5 
  976   978   981     5 
  979   978   980     5 
  979   978   981     5 
  980   978   981     5 
  978   981   982     5 
  976   983   984     5 
  976   983   985     5 
  984   983   985     5 
  983   985   986     5 
  983   985   987     5 
  986   985   987     5 
  985   987   988     5 
  985   987   989     5 
  985   987  1004     5 
  988   987   989     5 
  988   987  1004     5 
  989   987  1004     5 
  987   989   990     5 
  987   989   991     5 
  987   989   992     5 
  990   989   991     5 
  990   989   992     5 
  991   989   992     5 
  989   992   993     5 
  989   992  1000     5 
  993   992  1000     5 
  992   993   994     5 
  992   993   995     5 
  994   993   995     5 
  993   995   996     5 
  993   995   997     5 
  996   995   997     5 
  995   997   998     5 
  995   997  1002     5 
  998   997  1002     5 
  997   998   999     5 
  992  1000  1001     5 
  992  1000  1002     5 
 1001  1000  1002     5 
  997  1002  1000     5 
  997  1002  1003     5 
 1000  1002  1003     5 
  987  1004  1005     5 
  987  1004  1006     5 
 1005  1004  1006     5 
 1004  1006  1007     5 
 1004  1006  1008     5 
 1007  1006  1008     5 
 1006  1008  1009     5 
 1006  1008  1010     5 
 1006  1008  1011     5 
 1009  1008  1010     5 
 1009  1008  1011     5 
 1010  1008  1011     5 
 1008  1011  1012     5 
 1008  1011  1013     5 
 1012  1011  1013     5 
 1011  1013  1014     5 
 1011  1013  1015     5 
 1014  1013  1015     5 
 1013  1015  1016     5 
 1013  1015  1017     5 
 1013  1015  1033     5 
 1016  1015  1017     5 
 1016  1015  1033     5 
 1017  1015  1033     5 
 1015  1017  1018     5 
 1015  1017  1019     5 
 1015  1017  1020     5 
 1018  1017  1019     5 
 1018  1017  1020     5 
 1019  1017  1020     5 
 1017  1020  1021     5 
 1017  1020  1022     5 
 1017  1020  1023     5 
 1021  1020  1022     5 
 1021  1020  1023     5 
 1022  1020  1023     5 
 1020  1023  1024     5 
 1020  1023  1025     5 
 1020  1023  1026     5 
 1024  1023  1025     5 
 1024  1023  1026     5 
 1025  1023  1026     5 
 1023  1026  1027     5 
 1023  1026  1028     5 
 1023  1026  1029     5 
 1027  1026  1028     5 
 1027  1026  1029     5 
 1028  1026  1029     5 
 1026  1029  1030     5 
 1026  1029  1031     5 
 1026  1029  1032     5 
 1030  1029  1031     5 
 1030  1029  1032     5 
 1031  1029  1032     5 
 1015  1033  1034     5 
 1015  1033  1035     5 
 1034  1033  1035     5 
 1033  1035  1036     5 
 1033  1035  1037     5 
 1036  1035  1037     5 
 1035  1037  1038     5 
 1035  1037  1039     5 
 1035  1037  1040     5 
 1038  1037  1039     5 
 1038  1037  1040     5 
 1039  1037  1040     5 
 1037  1040  1041     5 
 1037  1040  1042     5 
 1041  1040  1042     5 
 1040  1042  1043     5 
 1040  1042  1044     5 
 1043  1042  1044     5 
 1042  1044  1045     5 
 1042  1044  1046     5 
 1042  1044  1055     5 
 1045  1044  1046     5 
 1045  1044  1055     5 
 1046  1044  1055     5 
 1044  1046  1047     5 
 1044  1046  1048     5 
 1044  1046  1049     5 
 1047  1046  1048     5 
 1047  1046  1049     5 
 1048  1046  1049     5 
 1046  1049  1050     5 
 1046  1049  1051     5 
 1046  1049  1052     5 
 1050  1049  1051     5 
 1050  1049  1052     5 
 1051  1049  1052     5 
 1049  1052  1053     5 
 1049  1052  1054     5 
 1053  1052  1054     5 
 1044  1055  1056     5 
 1044  1055  1057     5 
 1056  1055  1057     5 
 1055  1057  1058     5 
 1055  1057  1059     5 
 1058  1057  1059     5 
 1057  1059  1060     5 
 1057  1059  1061     5 
 1057  1059  1062     5 
 1060  1059  1061     5 
 1060  1059  1062     5 
 1061  1059  1062     5 
 1059  1062  1063     5 
 1059  1062  1064     5 
 1063  1062  1064     5 
 1062  1064  1065     5 
 1062  1064  1068     5 
 1065  1064  1068     5 
 1064  1065  1066     5 
 1064  1065  1067     5 
 1064  1065  1073     5 
 1066  1065  1067     5 
 1066  1065  1073     5 
 1067  1065  1073     5 
 1064  1068  1069     5 
 1064  1068  1070     5 
 1064  1068  1076     5 
 1069  1068  1070     5 
 1069  1068  1076     5 
 1070  1068  1076     5 
 1068  1070  1071     5 
 1068  1070  1072     5 
 1068  1070  1073     5 
 1071  1070  1072     5 
 1071  1070  1073     5 
 1072  1070  1073     5 
 1065  1073  1070     5 
 1065  1073  1074     5 
 1065  1073  1075     5 
 1070  1073  1074     5 
 1070  1073  1075     5 
 1074  1073  1075     5 
 1068  1076  1077     5 
 1068  1076  1078     5 
 1077  1076  1078     5 
 1076  1078  1079     5 
 1076  1078  1080     5 
 1079  1078  1080     5 
 1078  1080  1081     5 
 1078  1080  1082     5 
 1078  1080  1095     5 
 1081  1080  1082     5 
 1081  1080  1095     5 
 1082  1080  1095     5 
 1080  1082  1083     5 
 1080  1082  1084     5 
 1080  1082  1088     5 
 1083  1082  1084     5 
 1083  1082  1088     5 
 1084  1082  1088     5 
 1082  1084  1085     5 
 1082  1084  1086     5 
 1082  1084  1087     5 
 1085  1084  1086     5 
 1085  1084  1087     5 
 1086  1084  1087     5 
 1082  1088  1089     5 
 1082  1088  1090     5 
 1082  1088  1091     5 
 1089  1088  1090     5 
 1089  1088  1091     5 
 1090  1088  1091     5 
 1088  1091  1092     5 
 1088  1091  1093     5 
 1088  1091  1094     5 
 1092  1091  1093     5 
 1092  1091  1094     5 
 1093  1091  1094     5 
 1080  1095  1096     5 
 1080  1095  1097     5 
 1096  1095  1097     5 
 1095  1097  1098     5 
 1095  1097  1099     5 
 1098  1097  1099     5 
 1097  1099  1100     5 
 1097  1099  1101     5 
 1097  1099  1119     5 
 1100  1099  1101     5 
 1100  1099  1119     5 
 1101  1099  1119     5 
 1099  1101  1102     5 
 1099  1101  1103     5 
 1099  1101  1104     5 
 1102  1101  1103     5 
 1102  1101  1104     5 
 1103  1101  1104     5 
 1101  1104  1105     5 
 1101  1104  1110     5 
 1105  1104  1110     5 
 1104  1105  1106     5 
 1104  1105  1107     5 
 1106  1105  1107     5 
 1105  1107  1108     5 
 1105  1107  1109     5 
 1108  1107  1109     5 
 1107  1109  1110     5 
 1107  1109  1115     5 
 1110  1109  1115     5 
 1104  1110  1109     5 
 1104  1110  1111     5 
 1109  1110  1111     5 
 1110  1111  1112     5 
 1110  1111  1113     5 
 1112  1111  1113     5 
 1111  1113  1114     5 
 1111  1113  1117     5 
 1114  1113  1117     5 
 1109  1115  1116     5 
 1109  1115  1117     5 
 1116  1115  1117     5 
 1113  1117  1115     5 
 1113  1117  1118     5 
 1115  1117  1118     5 
 1099  1119  1120     5 
 1099  1119  1121     5 
 1120  1119  1121     5 
 1119  1121  1122     5 
 1119  1121  1123     5 
 1122  1121  1123     5 
 1121  1123  1124     5 
 1121  1123  1125     5 
 1121  1123  1138     5 
 1124  1123  1125     5 
 1124  1123  1138     5 
 1125  1123  1138     5 
 1123  1125  1126     5 
 1123  1125  1127     5 
 1123  1125  1128     5 
 1126  1125  1127     5 
 1126  1125  1128     5 
 1127  1125  1128     5 
 1125  1128  1129     5 
 1125  1128  1130     5 
 1125  1128  1134     5 
 1129  1128  1130     5 
 1129  1128  1134     5 
 1130  1128  1134     5 
 1128  1130  1131     5 
 1128  1130  1132     5 
 1128  1130  1133     5 
 1131  1130  1132     5 
 1131  1130  1133     5 
 1132  1130  1133     5 
 1128  1134  1135     5 
 1128  1134  1136     5 
 1128  1134  1137     5 
 1135  1134  1136     5 
 1135  1134  1137     5 
 1136  1134  1137     5 
 1123  1138  1139     5 
 1123  1138  1140     5 
 1139  1138  1140     5 
 1138  1140  1141     5 
 1138  1140  1142     5 
 1141  1140  1142     5 
 1140  1142  1143     5 
 1140  1142  1144     5 
 1140  1142  1150     5 
 1143  1142  1144     5 
 1143  1142  1150     5 
 1144  1142  1150     5 
 1142  1144  1145     5 
 1142  1144  1146     5 
 1142  1144  1147     5 
 1145  1144  1146     5 
 1145  1144  1147     5 
 1146  1144  1147     5 
 1144  1147  1148     5 
 1144  1147  1149     5 
 1148  1147  1149     5 
 1142  1150  1151     5 
 1142  1150  1152     5 
 1151  1150  1152     5 
 1150  1152  1153     5 
 1150  1152  1154     5 
 1153  1152  1154     5 
 1152  1154  1155     5 
 1152  1154  1156     5 
 1152  1154  1164     5 
 1155  1154  1156     5 
 1155  1154  1164     5 
 1156  1154  1164     5 
 1154  1156  1157     5 
 1154  1156  1158     5 
 1154  1156  1159     5 
 1157  1156  1158     5 
 1157  1156  1159     5 
 1158  1156  1159     5 
 1156  1159  1160     5 
 1156  1159  1161     5 
 1160  1159  1161     5 
 1159  1161  1162     5 
 1159  1161  1163     5 
 1162  1161  1163     5 
 1154  1164  1165     5 
 1154  1164  1166     5 
 1165  1164  1166     5 
 1164  1166  1167     5 
 1164  1166  1168     5 
 1167  1166  1168     5 
 1166  1168  1169     5 
 1166  1168  1170     5 
 1166  1168  1183     5 
 1169  1168  1170     5 
 1169  1168  1183     5 
 1170  1168  1183     5 
 1168  1170  1171     5 
 1168  1170  1172     5 
 1168  1170  1173     5 
 1171  1170  1172     5 
 1171  1170  1173     5 
 1172  1170  1173     5 
 1170  1173  1174     5 
 1170  1173  1175     5 
 1170  1173  1179     5 
 1174  1173  1175     5 
 1174  1173  1179     5 
 1175  1173  1179     5 
 1173  1175  1176     5 
 1173  1175  1177     5 
 1173  1175  1178     5 
 1176  1175  1177     5 
 1176  1175  1178     5 
 1177  1175  1178     5 
 1173  1179  1180     5 
 1173  1179  1181     5 
 1173  1179  1182     5 
 1180  1179  1181     5 
 1180  1179  1182     5 
 1181  1179  1182     5 
 1168  1183  1184     5 
 1168  1183  1185     5 
 1184  1183  1185     5 
 1183  1185  1186     5 
 1183  1185  1187     5 
 1186  1185  1187     5 
 1185  1187  1188     5 
 1185  1187  1189     5 
 1185  1187  1201     5 
 1188  1187  1189     5 
 1188  1187  1201     5 
 1189  1187  1201     5 
 1187  1189  1190     5 
 1187  1189  1191     5 
 1187  1189  1194     5 
 1190  1189  1191     5 
 1190  1189  1194     5 
 1191  1189  1194     5 
 1193  1192  1194     5 
 1193  1192  1195     5 
 1194  1192  1195     5 
 1189  1194  1192     5 
 1189  1194  1197     5 
 1192  1194  1197     5 
 1192  1195  1196     5 
 1192  1195  1199     5 
 1196  1195  1199     5 
 1194  1197  1198     5 
 1194  1197  1199     5 
 1198  1197  1199     5 
 1195  1199  1197     5 
 1195  1199  1200     5 
 1197  1199  1200     5 
 1187  1201  1202     5 
 1187  1201  1203     5 
 1202  1201  1203     5 
 1201  1203  1204     5 
 1201  1203  1205     5 
 1204  1203  1205     5 
 1203  1205  1206     5 
 1203  1205  1207     5 
 1203  1205  1211     5 
 1206  1205  1207     5 
 1206  1205  1211     5 
 1207  1205  1211     5 
 1205  1207  1208     5 
 1205  1207  1209     5 
 1205  1207  1210     5 
 1208  1207  1209     5 
 1208  1207  1210     5 
 1209  1207  1210     5 
 1207  1210  1333     5 
 1205  1211  1212     5 
 1205  1211  1213     5 
 1212  1211  1213     5 
 1211  1213  1214     5 
 1211  1213  1215     5 
 1214  1213  1215     5 
 1213  1215  1216     5 
 1213  1215  1217     5 
 1213  1215  1225     5 
 1216  1215  1217     5 
 1216  1215  1225     5 
 1217  1215  1225     5 
 1215  1217  1218     5 
 1215  1217  1219     5 
 1215  1217  1221     5 
 1218  1217  1219     5 
 1218  1217  1221     5 
 1219  1217  1221     5 
 1217  1219  1220     5 
 1217  1221  1222     5 
 1217  1221  1223     5 
 1217  1221  1224     5 
 1222  1221  1223     5 
 1222  1221  1224     5 
 1223  1221  1224     5 
 1215  1225  1226     5 
 1215  1225  1227     5 
 1226  1225  1227     5 
 1225  1227  1228     5 
 1225  1227  1229     5 
 1228  1227  1229     5 
 1227  1229  1230     5 
 1227  1229  1231     5 
 1227  1229  1232     5 
 1230  1229  1231     5 
 1230  1229  1232     5 
 1231  1229  1232     5 
 1229  1232  1233     5 
 1229  1232  1234     5 
 1233  1232  1234     5 
 1232  1234  1235     5 
 1232  1234  1236     5 
 1235  1234  1236     5 
 1234  1236  1237     5 
 1234  1236  1238     5 
 1234  1236  1246     5 
 1237  1236  1238     5 
 1237  1236  1246     5 
 1238  1236  1246     5 
 1236  1238  1239     5 
 1236  1238  1240     5 
 1236  1238  1241     5 
 1239  1238  1240     5 
 1239  1238  1241     5 
 1240  1238  1241     5 
 1238  1241  1242     5 
 1238  1241  1243     5 
 1242  1241  1243     5 
 1241  1243  1244     5 
 1241  1243  1245     5 
 1244  1243  1245     5 
 1236  1246  1247     5 
 1236  1246  1248     5 
 1247  1246  1248     5 
 1246  1248  1249     5 
 1246  1248  1250     5 
 1249  1248  1250     5 
 1248  1250  1251     5 
 1248  1250  1252     5 
 1248  1250  1261     5 
 1251  1250  1252     5 
 1251  1250  1261     5 
 1252  1250  1261     5 
 1250  1252  1253     5 
 1250  1252  1254     5 
 1250  1252  1255     5 
 1253  1252  1254     5 
 1253  1252  1255     5 
 1254  1252  1255     5 
 1252  1255  1256     5 
 1252  1255  1257     5 
 1252  1255  1258     5 
 1256  1255  1257     5 
 1256  1255  1258     5 
 1257  1255  1258     5 
 1255  1258  1259     5 
 1255  1258  1260     5 
 1259  1258  1260     5 
 1250  1261  1262     5 
 1250  1261  1263     5 
 1262  1261  1263     5 
 1261  1263  1264     5 
 1261  1263  1265     5 
 1264  1263  1265     5 
 1263  1265  1266     5 
 1263  1265  1267     5 
 1263  1265  1271     5 
 1266  1265  1267     5 
 1266  1265  1271     5 
 1267  1265  1271     5 
 1265  1267  1268     5 
 1265  1267  1269     5 
 1265  1267  1270     5 
 1268  1267  1269     5 
 1268  1267  1270     5 
 1269  1267  1270     5 
 1265  1271  1272     5 
 1265  1271  1273     5 
 1272  1271  1273     5 
 1271  1273  1274     5 
 1271  1273  1275     5 
 1274  1273  1275     5 
 1273  1275  1276     5 
 1273  1275  1277     5 
 1273  1275  1285     5 
 1276  1275  1277     5 
 1276  1275  1285     5 
 1277  1275  1285     5 
 1275  1277  1278     5 
 1275  1277  1279     5 
 1275  1277  1281     5 
 1278  1277  1279     5 
 1278  1277  1281     5 
 1279  1277  1281     5 
 1277  1279  1280     5 
 1277  1281  1282     5 
 1277  1281  1283     5 
 1277  1281  1284     5 
 1282  1281  1283     5 
 1282  1281  1284     5 
 1283  1281  1284     5 
 1275  1285  1286     5 
 1275  1285  1287     5 
 1286  1285  1287     5 
 1285  1287  1288     5 
 1285  1287  1289     5 
 1288  1287  1289     5 
 1287  1289  1290     5 
 1287  1289  1291     5 
 1287  1289  1304     5 
 1290  1289  1291     5 
 1290  1289  1304     5 
 1291  1289  1304     5 
 1289  1291  1292     5 
 1289  1291  1293     5 
 1289  1291  1294     5 
 1292  1291  1293     5 
 1292  1291  1294     5 
 1293  1291  1294     5 
 1291  1294  1295     5 
 1291  1294  1296     5 
 1291  1294  1300     5 
 1295  1294  1296     5 
 1295  1294  1300     5 
 1296  1294  1300     5 
 1294  1296  1297     5 
 1294  1296  1298     5 
 1294  1296  1299     5 
 1297  1296  1298     5 
 1297  1296  1299     5 
 1298  1296  1299     5 
 1294  1300  1301     5 
 1294  1300  1302     5 
 1294  1300  1303     5 
 1301  1300  1302     5 
 1301  1300  1303     5 
 1302  1300  1303     5 
 1289  1304  1305     5 
 1289  1304  1306     5 
 1305  1304  1306     5 
 1304  1306  1307     5 
 1304  1306  1308     5 
 1307  1306  1308     5 
 1306  1308  1309     5 
 1306  1308  1310     5 
 1306  1308  1314     5 
 1309  1308  1310     5 
 1309  1308  1314     5 
 1310  1308  1314     5 
 1308  1310  1311     5 
 1308  1310  1312     5 
 1308  1310  1313     5 
 1311  1310  1312     5 
 1311  1310  1313     5 
 1312  1310  1313     5 
 1308  1314  1315     5 
 1308  1314  1316     5 
 1315  1314  1316     5 
 1314  1316  1317     5 
 1314  1316  1318     5 
 1317  1316  1318     5 
 1316  1318  1319     5 
 1316  1318  1320     5 
 1316  1318  1324     5 
 1319  1318  1320     5 
 1319  1318  1324     5 
 1320  1318  1324     5 
 1318  1320  1321     5 
 1318  1320  1322     5 
 1318  1320  1323     5 
 1321  1320  1322     5 
 1321  1320  1323     5 
 1322  1320  1323     5 
 1318  1324  1325     5 
 1318  1324  1326     5 
 1325  1324  1326     5 
 1324  1326  1327     5 
 1324  1326  1328     5 
 1327  1326  1328     5 
 1326  1328  1329     5 
 1326  1328  1330     5 
 1326  1328  1334     5 
 1329  1328  1330     5 
 1329  1328  1334     5 
 1330  1328  1334     5 
 1328  1330  1331     5 
 1328  1330  1332     5 
 1328  1330  1333     5 
 1331  1330  1332     5 
 1331  1330  1333     5 
 1332  1330  1333     5 
 1210  1333  1330     5 
 1328  1334  1335     5 
 1328  1334  1336     5 
 1335  1334  1336     5 
 1334  1336  1337     5 
 1334  1336  1338     5 
 1337  1336  1338     5 
 1336  1338  1339     5 
 1336  1338  1340     5 
 1336  1338  1348     5 
 1339  1338  1340     5 
 1339  1338  1348     5 
 1340  1338  1348     5 
 1338  1340  1341     5 
 1338  1340  1342     5 
 1338  1340  1344     5 
 1341  1340  1342     5 
 1341  1340  1344     5 
 1342  1340  1344     5 
 1340  1342  1343     5 
 1340  1344  1345     5 
 1340  1344  1346     5 
 1340  1344  1347     5 
 1345  1344  1346     5 
 1345  1344  1347     5 
 1346  1344  1347     5 
 1338  1348  1349     5 
 1338  1348  1350     5 
 1349  1348  1350     5 
 1348  1350  1351     5 
 1348  1350  1352     5 
 1351  1350  1352     5 
 1350  1352  1353     5 
 1350  1352  1354     5 
 1350  1352  1359     5 
 1353  1352  1354     5 
 1353  1352  1359     5 
 1354  1352  1359     5 
 1352  1354  1355     5 
 1352  1354  1356     5 
 1352  1354  1357     5 
 1355  1354  1356     5 
 1355  1354  1357     5 
 1356  1354  1357     5 
 1354  1357  1358     5 
 1352  1359  1360     5 
 1352  1359  1361     5 
 1360  1359  1361     5 
 1359  1361  1362     5 
 1359  1361  1363     5 
 1362  1361  1363     5 
 1361  1363  1364     5 
 1361  1363  1365     5 
 1361  1363  1373     5 
 1364  1363  1365     5 
 1364  1363  1373     5 
 1365  1363  1373     5 
 1363  1365  1366     5 
 1363  1365  1367     5 
 1363  1365  1368     5 
 1366  1365  1367     5 
 1366  1365  1368     5 
 1367  1365  1368     5 
 1365  1368  1369     5 
 1365  1368  1370     5 
 1369  1368  1370     5 
 1368  1370  1371     5 
 1368  1370  1372     5 
 1371  1370  1372     5 
 1363  1373  1374     5 
 1363  1373  1375     5 
 1374  1373  1375     5 
 1373  1375  1376     5 
 1373  1375  1377     5 
 1376  1375  1377     5 
 1375  1377  1378     5 
 1375  1377  1379     5 
 1375  1377  1380     5 
 1378  1377  1379     5 
 1378  1377  1380     5 
 1379  1377  1380     5 
 1377  1380  1381     5 
 1377  1380  1382     5 
 1381  1380  1382     5 
 1380  1382  1383     5 
 1380  1382  1384     5 
 1383  1382  1384     5 
 1382  1384  1385     5 
 1382  1384  1386     5 
 1382  1384  1404     5 
 1385  1384  1386     5 
 1385  1384  1404     5 
 1386  1384  1404     5 
 1384  1386  1387     5 
 1384  1386  1388     5 
 1384  1386  1389     5 
 1387  1386  1388     5 
 1387  1386  1389     5 
 1388  1386  1389     5 
 1386  1389  1390     5 
 1386  1389  1395     5 
 1390  1389  1395     5 
 1389  1390  1391     5 
 1389  1390  1392     5 
 1391  1390  1392     5 
 1390  1392  1393     5 
 1390  1392  1394     5 
 1393  1392  1394     5 
 1392  1394  1395     5 
 1392  1394  1400     5 
 1395  1394  1400     5 
 1389  1395  1394     5 
 1389  1395  1396     5 
 1394  1395  1396     5 
 1395  1396  1397     5 
 1395  1396  1398     5 
 1397  1396  1398     5 
 1396  1398  1399     5 
 1396  1398  1402     5 
 1399  1398  1402     5 
 1394  1400  1401     5 
 1394  1400  1402     5 
 1401  1400  1402     5 
 1398  1402  1400     5 
 1398  1402  1403     5 
 1400  1402  1403     5 
 1384  1404  1405     5 
 1384  1404  1406     5 
 1405  1404  1406     5 
 1404  1406  1407     5 
 1404  1406  1408     5 
 1407  1406  1408     5 
 1406  1408  1409     5 
 1406  1408  1410     5 
 1406  1408  1411     5 
 1409  1408  1410     5 
 1409  1408  1411     5 
 1410  1408  1411     5 
 1408  1411  1412     5 
 1408  1411  1413     5 
 1412  1411  1413     5 
 1411  1413  1414     5 
 1411  1413  1415     5 
 1414  1413  1415     5 
 1413  1415  1416     5 
 1413  1415  1417     5 
 1413  1415  1427     5 
 1416  1415  1417     5 
 1416  1415  1427     5 
 1417  1415  1427     5 
 1415  1417  1418     5 
 1415  1417  1419     5 
 1415  1417  1423     5 
 1418  1417  1419     5 
 1418  1417  1423     5 
 1419  1417  1423     5 
 1417  1419  1420     5 
 1417  1419  1421     5 
 1417  1419  1422     5 
 1420  1419  1421     5 
 1420  1419  1422     5 
 1421  1419  1422     5 
 1417  1423  1424     5 
 1417  1423  1425     5 
 1417  1423  1426     5 
 1424  1423  1425     5 
 1424  1423  1426     5 
 1425  1423  1426     5 
 1415  1427  1428     5 
 1415  1427  1429     5 
 1428  1427  1429     5 
 1427  1429  1430     5 
 1427  1429  1431     5 
 1430  1429  1431     5 
 1429  1431  1432     5 
 1429  1431  1433     5 
 1429  1431  1441     5 
 1432  1431  1433     5 
 1432  1431  1441     5 
 1433  1431  1441     5 
 1431  1433  1434     5 
 1431  1433  1435     5 
 1431  1433  1437     5 
 1434  1433  1435     5 
 1434  1433  1437     5 
 1435  1433  1437     5 
 1433  1435  1436     5 
 1433  1437  1438     5 
 1433  1437  1439     5 
 1433  1437  1440     5 
 1438  1437  1439     5 
 1438  1437  1440     5 
 1439  1437  1440     5 
 1431  1441  1442     5 
 1431  1441  1443     5 
 1442  1441  1443     5 
 1441  1443  1444     5 
 1441  1443  1445     5 
 1444  1443  1445     5 
 1443  1445  1446     5 
 1443  1445  1447     5 
 1443  1445  1453     5 
 1446  1445  1447     5 
 1446  1445  1453     5 
 1447  1445  1453     5 
 1445  1447  1448     5 
 1445  1447  1449     5 
 1445  1447  1450     5 
 1448  1447  1449     5 
 1448  1447  1450     5 
 1449  1447  1450     5 
 1447  1450  1451     5 
 1447  1450  1452     5 
 1451  1450  1452     5 
 1445  1453  1454     5 
 1445  1453  1455     5 
 1454  1453  1455     5 
 1453  1455  1456     5 
 1453  1455  1457     5 
 1456  1455  1457     5 
 1455  1457  1458     5 
 1455  1457  1459     5 
 1455  1457  1466     5 
 1458  1457  1459     5 
 1458  1457  1466     5 
 1459  1457  1466     5 
 1457  1459  1461     5 
 1457  1459  1462     5 
 1457  1459  1463     5 
 1461  1459  1462     5 
  1461   1459   1463     1  111.0000        317.984         111.3000        385.7648   ; HCS
  1462   1459   1463     1  111.0000        317.984         111.3000        385.7648   ; HCS
  1459   1463   1465     1   95.0000 0.0     95.0000 324.6784 ; CSH
 1457  1466  1467     5 
 1457  1466  1468     5 
 1467  1466  1468     5 
 1466  1468  1469     5 
 1466  1468  1470     5 
 1469  1468  1470     5 
 1468  1470  1471     5 
 1468  1470  1472     5 
 1468  1470  1488     5 
 1471  1470  1472     5 
 1471  1470  1488     5 
 1472  1470  1488     5 
 1470  1472  1473     5 
 1470  1472  1474     5 
 1470  1472  1475     5 
 1473  1472  1474     5 
 1473  1472  1475     5 
 1474  1472  1475     5 
 1472  1475  1476     5 
 1472  1475  1477     5 
 1472  1475  1478     5 
 1476  1475  1477     5 
 1476  1475  1478     5 
 1477  1475  1478     5 
 1475  1478  1479     5 
 1475  1478  1480     5 
 1475  1478  1481     5 
 1479  1478  1480     5 
 1479  1478  1481     5 
 1480  1478  1481     5 
 1478  1481  1482     5 
 1478  1481  1483     5 
 1478  1481  1484     5 
 1482  1481  1483     5 
 1482  1481  1484     5 
 1483  1481  1484     5 
 1481  1484  1485     5 
 1481  1484  1486     5 
 1481  1484  1487     5 
 1485  1484  1486     5 
 1485  1484  1487     5 
 1486  1484  1487     5 
 1470  1488  1489     5 
 1470  1488  1490     5 
 1489  1488  1490     5 
 1488  1490  1491     5 
 1488  1490  1492     5 
 1491  1490  1492     5 
 1490  1492  1493     5 
 1490  1492  1494     5 
 1490  1492  1506     5 
 1493  1492  1494     5 
 1493  1492  1506     5 
 1494  1492  1506     5 
 1492  1494  1495     5 
 1492  1494  1496     5 
 1492  1494  1499     5 
 1495  1494  1496     5 
 1495  1494  1499     5 
 1496  1494  1499     5 
 1498  1497  1499     5 
 1498  1497  1500     5 
 1499  1497  1500     5 
 1494  1499  1497     5 
 1494  1499  1502     5 
 1497  1499  1502     5 
 1497  1500  1501     5 
 1497  1500  1504     5 
 1501  1500  1504     5 
 1499  1502  1503     5 
 1499  1502  1504     5 
 1503  1502  1504     5 
 1500  1504  1502     5 
 1500  1504  1505     5 
 1502  1504  1505     5 
 1492  1506  1507     5 
 1492  1506  1508     5 
 1507  1506  1508     5 
 1506  1508  1509     5 
 1506  1508  1510     5 
 1509  1508  1510     5 
 1508  1510  1511     5 
 1508  1510  1512     5 
 1508  1510  1520     5 
 1511  1510  1512     5 
 1511  1510  1520     5 
 1512  1510  1520     5 
 1510  1512  1513     5 
 1510  1512  1514     5 
 1510  1512  1516     5 
 1513  1512  1514     5 
 1513  1512  1516     5 
 1514  1512  1516     5 
 1512  1514  1515     5 
 1512  1516  1517     5 
 1512  1516  1518     5 
 1512  1516  1519     5 
 1517  1516  1518     5 
 1517  1516  1519     5 
 1518  1516  1519     5 
 1510  1520  1521     5 
 1510  1520  1522     5 
 1521  1520  1522     5 
 1520  1522  1523     5 
 1520  1522  1524     5 
 1523  1522  1524     5 
 1522  1524  1525     5 
 1522  1524  1526     5 
 1522  1524  1535     5 
 1525  1524  1526     5 
 1525  1524  1535     5 
 1526  1524  1535     5 
 1524  1526  1527     5 
 1524  1526  1528     5 
 1524  1526  1529     5 
 1527  1526  1528     5 
 1527  1526  1529     5 
 1528  1526  1529     5 
 1526  1529  1530     5 
 1526  1529  1531     5 
 1526  1529  1532     5 
 1530  1529  1531     5 
 1530  1529  1532     5 
 1531  1529  1532     5 
 1529  1532  1533     5 
 1529  1532  1534     5 
 1533  1532  1534     5 
 1524  1535  1536     5 
 1524  1535  1537     5 
 1536  1535  1537     5 
 1535  1537  1538     5 
 1535  1537  1539     5 
 1538  1537  1539     5 
 1537  1539  1540     5 
 1537  1539  1541     5 
 1537  1539  1547     5 
 1540  1539  1541     5 
 1540  1539  1547     5 
 1541  1539  1547     5 
 1539  1541  1542     5 
 1539  1541  1543     5 
 1539  1541  1544     5 
 1542  1541  1543     5 
 1542  1541  1544     5 
 1543  1541  1544     5 
 1541  1544  1545     5 
 1541  1544  1546     5 
 1545  1544  1546     5 
 1539  1547  1548     5 
 1539  1547  1549     5 
 1548  1547  1549     5 
 1547  1549  1550     5 
 1547  1549  1551     5 
 1550  1549  1551     5 
 1549  1551  1552     5 
 1549  1551  1553     5 
 1549  1551  1563     5 
 1552  1551  1553     5 
 1552  1551  1563     5 
 1553  1551  1563     5 
 1551  1553  1554     5 
 1551  1553  1555     5 
 1551  1553  1559     5 
 1554  1553  1555     5 
 1554  1553  1559     5 
 1555  1553  1559     5 
 1553  1555  1556     5 
 1553  1555  1557     5 
 1553  1555  1558     5 
 1556  1555  1557     5 
 1556  1555  1558     5 
 1557  1555  1558     5 
 1553  1559  1560     5 
 1553  1559  1561     5 
 1553  1559  1562     5 
 1560  1559  1561     5 
 1560  1559  1562     5 
 1561  1559  1562     5 
 1551  1563  1564     5 
 1551  1563  1565     5 
 1564  1563  1565     5 
 1563  1565  1566     5 
 1563  1565  1567     5 
 1566  1565  1567     5 
 1565  1567  1568     5 
 1565  1567  1569     5 
 1565  1567  1570     5 
 1568  1567  1569     5 
 1568  1567  1570     5 
 1569  1567  1570     5 
 1567  1570  1571     5 
 1567  1570  1572     5 
 1571  1570  1572     5 
 1570  1572  1573     5 
 1570  1572  1574     5 
 1573  1572  1574     5 
 1572  1574  1575     5 
 1572  1574  1576     5 
 1572  1574  1586     5 
 1575  1574  1576     5 
 1575  1574  1586     5 
 1576  1574  1586     5 
 1574  1576  1577     5 
 1574  1576  1578     5 
 1574  1576  1582     5 
 1577  1576  1578     5 
 1577  1576  1582     5 
 1578  1576  1582     5 
 1576  1578  1579     5 
 1576  1578  1580     5 
 1576  1578  1581     5 
 1579  1578  1580     5 
 1579  1578  1581     5 
 1580  1578  1581     5 
 1576  1582  1583     5 
 1576  1582  1584     5 
 1576  1582  1585     5 
 1583  1582  1584     5 
 1583  1582  1585     5 
 1584  1582  1585     5 
 1574  1586  1587     5 
 1574  1586  1588     5 
 1587  1586  1588     5 
 1586  1588  1589     5 
 1586  1588  1590     5 
 1589  1588  1590     5 
 1588  1590  1591     5 
 1588  1590  1592     5 
 1588  1590  1602     5 
 1591  1590  1592     5 
 1591  1590  1602     5 
 1592  1590  1602     5 
 1590  1592  1593     5 
 1590  1592  1594     5 
 1590  1592  1598     5 
 1593  1592  1594     5 
 1593  1592  1598     5 
 1594  1592  1598     5 
 1592  1594  1595     5 
 1592  1594  1596     5 
 1592  1594  1597     5 
 1595  1594  1596     5 
 1595  1594  1597     5 
 1596  1594  1597     5 
 1592  1598  1599     5 
 1592  1598  1600     5 
 1592  1598  1601     5 
 1599  1598  1600     5 
 1599  1598  1601     5 
 1600  1598  1601     5 
 1590  1602  1603     5 
 1590  1602  1604     5 
 1603  1602  1604     5 
 1602  1604  1605     5 
 1602  1604  1606     5 
 1605  1604  1606     5 
 1604  1606  1607     5 
 1604  1606  1608     5 
 1604  1606  1612     5 
 1607  1606  1608     5 
 1607  1606  1612     5 
 1608  1606  1612     5 
 1606  1608  1609     5 
 1606  1608  1610     5 
 1606  1608  1611     5 
 1609  1608  1610     5 
 1609  1608  1611     5 
 1610  1608  1611     5 
  741  1611  1608     5 
 1606  1612  1613     5 
 1606  1612  1614     5 
 1613  1612  1614     5 
 1612  1614  1615     5 
 1612  1614  1616     5 
 1615  1614  1616     5 
 1614  1616  1617     5 
 1614  1616  1618     5 
 1614  1616  1623     5 
 1617  1616  1618     5 
 1617  1616  1623     5 
 1618  1616  1623     5 
 1616  1618  1619     5 
 1616  1618  1620     5 
 1616  1618  1621     5 
 1619  1618  1620     5 
 1619  1618  1621     5 
 1620  1618  1621     5 
 1618  1621  1622     5 
 1616  1623  1624     5 
 1616  1623  1625     5 
 1624  1623  1625     5 
 1623  1625  1626     5 
 1623  1625  1627     5 
 1626  1625  1627     5 
 1625  1627  1628     5 
 1625  1627  1629     5 
 1625  1627  1635     5 
 1628  1627  1629     5 
 1628  1627  1635     5 
 1629  1627  1635     5 
 1627  1629  1630     5 
 1627  1629  1631     5 
 1627  1629  1632     5 
 1630  1629  1631     5 
 1630  1629  1632     5 
 1631  1629  1632     5 
 1629  1632  1633     5 
 1629  1632  1634     5 
 1633  1632  1634     5 
 1627  1635  1636     5 
 1627  1635  1637     5 
 1636  1635  1637     5 
 1635  1637  1638     5 
 1635  1637  1639     5 
 1638  1637  1639     5 
 1637  1639  1640     5 
 1637  1639  1641     5 
 1637  1639  1657     5 
 1640  1639  1641     5 
 1640  1639  1657     5 
 1641  1639  1657     5 
 1639  1641  1642     5 
 1639  1641  1643     5 
 1639  1641  1644     5 
 1642  1641  1643     5 
 1642  1641  1644     5 
 1643  1641  1644     5 
 1641  1644  1645     5 
 1641  1644  1646     5 
 1641  1644  1647     5 
 1645  1644  1646     5 
 1645  1644  1647     5 
 1646  1644  1647     5 
 1644  1647  1648     5 
 1644  1647  1649     5 
 1644  1647  1650     5 
 1648  1647  1649     5 
 1648  1647  1650     5 
 1649  1647  1650     5 
 1647  1650  1651     5 
 1647  1650  1652     5 
 1647  1650  1653     5 
 1651  1650  1652     5 
 1651  1650  1653     5 
 1652  1650  1653     5 
 1650  1653  1654     5 
 1650  1653  1655     5 
 1650  1653  1656     5 
 1654  1653  1655     5 
 1654  1653  1656     5 
 1655  1653  1656     5 
 1639  1657  1658     5 
 1639  1657  1659     5 
 1658  1657  1659     5 
 1657  1659  1660     5 
 1657  1659  1661     5 
 1660  1659  1661     5 
 1659  1661  1662     5 
 1659  1661  1663     5 
 1659  1661  1681     5 
 1662  1661  1663     5 
 1662  1661  1681     5 
 1663  1661  1681     5 
 1661  1663  1664     5 
 1661  1663  1665     5 
 1661  1663  1666     5 
 1664  1663  1665     5 
 1664  1663  1666     5 
 1665  1663  1666     5 
 1663  1666  1667     5 
 1663  1666  1668     5 
 1663  1666  1669     5 
 1667  1666  1668     5 
 1667  1666  1669     5 
 1668  1666  1669     5 
 1666  1669  1670     5 
 1666  1669  1671     5 
 1666  1669  1672     5 
 1670  1669  1671     5 
 1670  1669  1672     5 
 1671  1669  1672     5 
 1669  1672  1673     5 
 1669  1672  1674     5 
 1673  1672  1674     5 
 1672  1674  1675     5 
 1672  1674  1678     5 
 1675  1674  1678     5 
 1674  1675  1676     5 
 1674  1675  1677     5 
 1676  1675  1677     5 
 1674  1678  1679     5 
 1674  1678  1680     5 
 1679  1678  1680     5 
 1661  1681  1682     5 
 1661  1681  1683     5 
 1682  1681  1683     5 
 1681  1683  1684     5 
 1681  1683  1685     5 
 1684  1683  1685     5 
 1683  1685  1686     5 
 1683  1685  1687     5 
 1683  1685  1700     5 
 1686  1685  1687     5 
 1686  1685  1700     5 
 1687  1685  1700     5 
 1685  1687  1688     5 
 1685  1687  1689     5 
 1685  1687  1693     5 
 1688  1687  1689     5 
 1688  1687  1693     5 
 1689  1687  1693     5 
 1687  1689  1690     5 
 1687  1689  1691     5 
 1687  1689  1692     5 
 1690  1689  1691     5 
 1690  1689  1692     5 
 1691  1689  1692     5 
 1687  1693  1694     5 
 1687  1693  1695     5 
 1687  1693  1696     5 
 1694  1693  1695     5 
 1694  1693  1696     5 
 1695  1693  1696     5 
 1693  1696  1697     5 
 1693  1696  1698     5 
 1693  1696  1699     5 
 1697  1696  1698     5 
 1697  1696  1699     5 
 1698  1696  1699     5 
 1685  1700  1701     5 
 1685  1700  1702     5 
 1701  1700  1702     5 
 1700  1702  1703     5 
 1700  1702  1706     5 
 1703  1702  1706     5 
 1702  1703  1704     5 
 1702  1703  1705     5 
 1702  1703  1711     5 
 1704  1703  1705     5 
 1704  1703  1711     5 
 1705  1703  1711     5 
 1702  1706  1707     5 
 1702  1706  1708     5 
 1702  1706  1714     5 
 1707  1706  1708     5 
 1707  1706  1714     5 
 1708  1706  1714     5 
 1706  1708  1709     5 
 1706  1708  1710     5 
 1706  1708  1711     5 
 1709  1708  1710     5 
 1709  1708  1711     5 
 1710  1708  1711     5 
 1703  1711  1708     5 
 1703  1711  1712     5 
 1703  1711  1713     5 
 1708  1711  1712     5 
 1708  1711  1713     5 
 1712  1711  1713     5 
 1706  1714  1715     5 
 1706  1714  1716     5 
 1715  1714  1716     5 
 1714  1716  1717     5 
 1714  1716  1718     5 
 1717  1716  1718     5 
 1716  1718  1719     5 
 1716  1718  1720     5 
 1716  1718  1721     5 
 1719  1718  1720     5 
 1719  1718  1721     5 
 1720  1718  1721     5 
 1718  1721  1722     5 
 1718  1721  1723     5 
 1722  1721  1723     5 
  553   557   1463     1         103.3000        606.68  103.3000        0.000   ; CSS
  557   1463   1459     1         103.3000        606.68  103.3000        0.000   ; SSC

[ dihedrals ]
;  ai    aj    ak    al funct            c0            c1            c2            c3            c4            c5
    2     1     4     5     9 
    2     1     4     6     9 
    2     1     4    12     9 
    3     1     4     5     9 
    3     1     4     6     9 
    3     1     4    12     9 
    7     1     4     5     9 
    7     1     4     6     9 
    7     1     4    12     9 
    2     1     7     8     9 
    2     1     7     9     9 
    2     1     7    15     9 
    3     1     7     8     9 
    3     1     7     9     9 
    3     1     7    15     9 
    4     1     7     8     9 
    4     1     7     9     9 
    4     1     7    15     9 
    1     4    12     9     9 
    1     4    12    13     9 
    1     4    12    14     9 
    5     4    12     9     9 
    5     4    12    13     9 
    5     4    12    14     9 
    6     4    12     9     9 
    6     4    12    13     9 
    6     4    12    14     9 
    1     7     9    10     9 
    1     7     9    11     9 
    1     7     9    12     9 
    8     7     9    10     9 
    8     7     9    11     9 
    8     7     9    12     9 
   15     7     9    10     9 
   15     7     9    11     9 
   15     7     9    12     9 
    1     7    15    16     9 
    1     7    15    17     9 
    8     7    15    16     9 
    8     7    15    17     9 
    9     7    15    16     9 
    9     7    15    17     9 
    7     9    12     4     9 
    7     9    12    13     9 
    7     9    12    14     9 
   10     9    12     4     9 
   10     9    12    13     9 
   10     9    12    14     9 
   11     9    12     4     9 
   11     9    12    13     9 
   11     9    12    14     9 
    7    15    17    18     9 
    7    15    17    19     9 
   16    15    17    18     9 
   16    15    17    19     9 
   15    17    19    20     9 
   15    17    19    21     9 
   15    17    19    25     9 
   18    17    19    20     9 
   18    17    19    21     9 
   18    17    19    25     9 
   17    19    21    22     9 
   17    19    21    23     9 
   17    19    21    24     9 
   20    19    21    22     9 
   20    19    21    23     9 
   20    19    21    24     9 
   25    19    21    22     9 
   25    19    21    23     9 
   25    19    21    24     9 
   17    19    25    26     9 
   17    19    25    27     9 
   20    19    25    26     9 
   20    19    25    27     9 
   21    19    25    26     9 
   21    19    25    27     9 
   19    25    27    28     9 
   19    25    27    29     9 
   26    25    27    28     9 
   26    25    27    29     9 
   25    27    29    30     9 
   25    27    29    31     9 
   25    27    29    39     9 
   28    27    29    30     9 
   28    27    29    31     9 
   28    27    29    39     9 
   27    29    31    32     9 
   27    29    31    33     9 
   27    29    31    34     9 
   30    29    31    32     9 
   30    29    31    33     9 
   30    29    31    34     9 
   39    29    31    32     9 
   39    29    31    33     9 
   39    29    31    34     9 
   27    29    39    40     9 
   27    29    39    41     9 
   30    29    39    40     9 
   30    29    39    41     9 
   31    29    39    40     9 
   31    29    39    41     9 
   29    31    34    35     9 
   29    31    34    36     9 
   32    31    34    35     9 
   32    31    34    36     9 
   33    31    34    35     9 
   33    31    34    36     9 
   31    34    36    37     9 
   31    34    36    38     9 
   35    34    36    37     9 
   35    34    36    38     9 
   29    39    41    42     9 
   29    39    41    43     9 
   40    39    41    42     9 
   40    39    41    43     9 
   39    41    43    44     9 
   39    41    43    45     9 
   39    41    43    55     9 
   42    41    43    44     9 
   42    41    43    45     9 
   42    41    43    55     9 
   41    43    45    46     9 
   41    43    45    47     9 
   41    43    45    51     9 
   44    43    45    46     9 
   44    43    45    47     9 
   44    43    45    51     9 
   55    43    45    46     9 
   55    43    45    47     9 
   55    43    45    51     9 
   41    43    55    56     9 
   41    43    55    57     9 
   44    43    55    56     9 
   44    43    55    57     9 
   45    43    55    56     9 
   45    43    55    57     9 
   43    45    47    48     9 
   43    45    47    49     9 
   43    45    47    50     9 
   46    45    47    48     9 
   46    45    47    49     9 
   46    45    47    50     9 
   51    45    47    48     9 
   51    45    47    49     9 
   51    45    47    50     9 
   43    45    51    52     9 
   43    45    51    53     9 
   43    45    51    54     9 
   46    45    51    52     9 
   46    45    51    53     9 
   46    45    51    54     9 
   47    45    51    52     9 
   47    45    51    53     9 
   47    45    51    54     9 
   43    55    57    58     9 
   43    55    57    59     9 
   56    55    57    58     9 
   56    55    57    59     9 
   55    57    59    60     9 
   55    57    59    61     9 
   55    57    59    65     9 
   58    57    59    60     9 
   58    57    59    61     9 
   58    57    59    65     9 
   57    59    61    62     9 
   57    59    61    63     9 
   57    59    61    64     9 
   60    59    61    62     9 
   60    59    61    63     9 
   60    59    61    64     9 
   65    59    61    62     9 
   65    59    61    63     9 
   65    59    61    64     9 
   57    59    65    66     9 
   57    59    65    67     9 
   60    59    65    66     9 
   60    59    65    67     9 
   61    59    65    66     9 
   61    59    65    67     9 
   59    65    67    68     9 
   59    65    67    69     9 
   66    65    67    68     9 
   66    65    67    69     9 
   65    67    69    70     9 
   65    67    69    71     9 
   65    67    69    87     9 
   68    67    69    70     9 
   68    67    69    71     9 
   68    67    69    87     9 
   67    69    71    72     9 
   67    69    71    73     9 
   67    69    71    74     9 
   70    69    71    72     9 
   70    69    71    73     9 
   70    69    71    74     9 
   87    69    71    72     9 
   87    69    71    73     9 
   87    69    71    74     9 
   67    69    87    88     9 
   67    69    87    89     9 
   70    69    87    88     9 
   70    69    87    89     9 
   71    69    87    88     9 
   71    69    87    89     9 
   69    71    74    75     9 
   69    71    74    76     9 
   69    71    74    77     9 
   72    71    74    75     9 
   72    71    74    76     9 
   72    71    74    77     9 
   73    71    74    75     9 
   73    71    74    76     9 
   73    71    74    77     9 
   71    74    77    78     9 
   71    74    77    79     9 
   71    74    77    80     9 
   75    74    77    78     9 
   75    74    77    79     9 
   75    74    77    80     9 
   76    74    77    78     9 
   76    74    77    79     9 
   76    74    77    80     9 
   74    77    80    81     9 
   74    77    80    82     9 
   74    77    80    83     9 
   78    77    80    81     9 
   78    77    80    82     9 
   78    77    80    83     9 
   79    77    80    81     9 
   79    77    80    82     9 
   79    77    80    83     9 
   77    80    83    84     9 
   77    80    83    85     9 
   77    80    83    86     9 
   81    80    83    84     9 
   81    80    83    85     9 
   81    80    83    86     9 
   82    80    83    84     9 
   82    80    83    85     9 
   82    80    83    86     9 
   69    87    89    90     9 
   69    87    89    91     9 
   88    87    89    90     9 
   88    87    89    91     9 
   87    89    91    92     9 
   87    89    91    93     9 
   87    89    91   106     9 
   90    89    91    92     9 
   90    89    91    93     9 
   90    89    91   106     9 
   89    91    93    94     9 
   89    91    93    95     9 
   89    91    93    99     9 
   92    91    93    94     9 
   92    91    93    95     9 
   92    91    93    99     9 
  106    91    93    94     9 
  106    91    93    95     9 
  106    91    93    99     9 
   89    91   106   107     9 
   89    91   106   108     9 
   92    91   106   107     9 
   92    91   106   108     9 
   93    91   106   107     9 
   93    91   106   108     9 
   91    93    95    96     9 
   91    93    95    97     9 
   91    93    95    98     9 
   94    93    95    96     9 
   94    93    95    97     9 
   94    93    95    98     9 
   99    93    95    96     9 
   99    93    95    97     9 
   99    93    95    98     9 
   91    93    99   100     9 
   91    93    99   101     9 
   91    93    99   102     9 
   94    93    99   100     9 
   94    93    99   101     9 
   94    93    99   102     9 
   95    93    99   100     9 
   95    93    99   101     9 
   95    93    99   102     9 
   93    99   102   103     9 
   93    99   102   104     9 
   93    99   102   105     9 
  100    99   102   103     9 
  100    99   102   104     9 
  100    99   102   105     9 
  101    99   102   103     9 
  101    99   102   104     9 
  101    99   102   105     9 
   91   106   108   109     9 
   91   106   108   110     9 
  107   106   108   109     9 
  107   106   108   110     9 
  106   108   110   111     9 
  106   108   110   112     9 
  106   108   110   123     9 
  109   108   110   111     9 
  109   108   110   112     9 
  109   108   110   123     9 
  108   110   112   113     9 
  108   110   112   114     9 
  108   110   112   115     9 
  111   110   112   113     9 
  111   110   112   114     9 
  111   110   112   115     9 
  123   110   112   113     9 
  123   110   112   114     9 
  123   110   112   115     9 
  108   110   123   124     9 
  108   110   123   125     9 
  111   110   123   124     9 
  111   110   123   125     9 
  112   110   123   124     9 
  112   110   123   125     9 
  110   112   115   116     9 
  110   112   115   117     9 
  110   112   115   118     9 
  113   112   115   116     9 
  113   112   115   117     9 
  113   112   115   118     9 
  114   112   115   116     9 
  114   112   115   117     9 
  114   112   115   118     9 
  112   115   118   119     9 
  112   115   118   120     9 
  116   115   118   119     9 
  116   115   118   120     9 
  117   115   118   119     9 
  117   115   118   120     9 
  115   118   120   121     9 
  115   118   120   122     9 
  119   118   120   121     9 
  119   118   120   122     9 
  110   123   125   126     9 
  110   123   125   127     9 
  124   123   125   126     9 
  124   123   125   127     9 
  123   125   127   128     9 
  123   125   127   129     9 
  123   125   127   142     9 
  126   125   127   128     9 
  126   125   127   129     9 
  126   125   127   142     9 
  125   127   129   130     9 
  125   127   129   131     9 
  125   127   129   132     9 
  128   127   129   130     9 
  128   127   129   131     9 
  128   127   129   132     9 
  142   127   129   130     9 
  142   127   129   131     9 
  142   127   129   132     9 
  125   127   142   143     9 
  125   127   142   144     9 
  128   127   142   143     9 
  128   127   142   144     9 
  129   127   142   143     9 
  129   127   142   144     9 
  127   129   132   133     9 
  127   129   132   134     9 
  127   129   132   138     9 
  130   129   132   133     9 
  130   129   132   134     9 
  130   129   132   138     9 
  131   129   132   133     9 
  131   129   132   134     9 
  131   129   132   138     9 
  129   132   134   135     9 
  129   132   134   136     9 
  129   132   134   137     9 
  133   132   134   135     9 
  133   132   134   136     9 
  133   132   134   137     9 
  138   132   134   135     9 
  138   132   134   136     9 
  138   132   134   137     9 
  129   132   138   139     9 
  129   132   138   140     9 
  129   132   138   141     9 
  133   132   138   139     9 
  133   132   138   140     9 
  133   132   138   141     9 
  134   132   138   139     9 
  134   132   138   140     9 
  134   132   138   141     9 
  127   142   144   145     9 
  127   142   144   146     9 
  143   142   144   145     9 
  143   142   144   146     9 
  142   144   146   147     9 
  142   144   146   148     9 
  142   144   146   166     9 
  145   144   146   147     9 
  145   144   146   148     9 
  145   144   146   166     9 
  144   146   148   149     9 
  144   146   148   150     9 
  144   146   148   151     9 
  147   146   148   149     9 
  147   146   148   150     9 
  147   146   148   151     9 
  166   146   148   149     9 
  166   146   148   150     9 
  166   146   148   151     9 
  144   146   166   167     9 
  144   146   166   168     9 
  147   146   166   167     9 
  147   146   166   168     9 
  148   146   166   167     9 
  148   146   166   168     9 
  146   148   151   152     9 
  146   148   151   153     9 
  146   148   151   154     9 
  149   148   151   152     9 
  149   148   151   153     9 
  149   148   151   154     9 
  150   148   151   152     9 
  150   148   151   153     9 
  150   148   151   154     9 
  148   151   154   155     9 
  148   151   154   156     9 
  148   151   154   157     9 
  152   151   154   155     9 
  152   151   154   156     9 
  152   151   154   157     9 
  153   151   154   155     9 
  153   151   154   156     9 
  153   151   154   157     9 
  151   154   157   158     9 
  151   154   157   159     9 
  155   154   157   158     9 
  155   154   157   159     9 
  156   154   157   158     9 
  156   154   157   159     9 
  154   157   159   160     9 
  154   157   159   163     9 
  158   157   159   160     9 
  158   157   159   163     9 
  157   159   160   161     9 
  157   159   160   162     9 
  163   159   160   161     9 
  163   159   160   162     9 
  157   159   163   164     9 
  157   159   163   165     9 
  160   159   163   164     9 
  160   159   163   165     9 
  146   166   168   169     9 
  146   166   168   170     9 
  167   166   168   169     9 
  167   166   168   170     9 
  166   168   170   171     9 
  166   168   170   172     9 
  166   168   170   185     9 
  169   168   170   171     9 
  169   168   170   172     9 
  169   168   170   185     9 
  168   170   172   173     9 
  168   170   172   174     9 
  168   170   172   175     9 
  171   170   172   173     9 
  171   170   172   174     9 
  171   170   172   175     9 
  185   170   172   173     9 
  185   170   172   174     9 
  185   170   172   175     9 
  168   170   185   186     9 
  168   170   185   187     9 
  171   170   185   186     9 
  171   170   185   187     9 
  172   170   185   186     9 
  172   170   185   187     9 
  170   172   175   176     9 
  170   172   175   177     9 
  170   172   175   181     9 
  173   172   175   176     9 
  173   172   175   177     9 
  173   172   175   181     9 
  174   172   175   176     9 
  174   172   175   177     9 
  174   172   175   181     9 
  172   175   177   178     9 
  172   175   177   179     9 
  172   175   177   180     9 
  176   175   177   178     9 
  176   175   177   179     9 
  176   175   177   180     9 
  181   175   177   178     9 
  181   175   177   179     9 
  181   175   177   180     9 
  172   175   181   182     9 
  172   175   181   183     9 
  172   175   181   184     9 
  176   175   181   182     9 
  176   175   181   183     9 
  176   175   181   184     9 
  177   175   181   182     9 
  177   175   181   183     9 
  177   175   181   184     9 
  170   185   187   188     9 
  170   185   187   189     9 
  186   185   187   188     9 
  186   185   187   189     9 
  185   187   189   190     9 
  185   187   189   191     9 
  185   187   189   195     9 
  188   187   189   190     9 
  188   187   189   191     9 
  188   187   189   195     9 
  187   189   191   192     9 
  187   189   191   193     9 
  187   189   191   194     9 
  190   189   191   192     9 
  190   189   191   193     9 
  190   189   191   194     9 
  195   189   191   192     9 
  195   189   191   193     9 
  195   189   191   194     9 
  187   189   195   196     9 
  187   189   195   197     9 
  190   189   195   196     9 
  190   189   195   197     9 
  191   189   195   196     9 
  191   189   195   197     9 
  189   195   197   198     9 
  189   195   197   199     9 
  196   195   197   198     9 
  196   195   197   199     9 
  195   197   199   200     9 
  195   197   199   201     9 
  195   197   199   202     9 
  198   197   199   200     9 
  198   197   199   201     9 
  198   197   199   202     9 
  197   199   202   203     9 
  197   199   202   204     9 
  200   199   202   203     9 
  200   199   202   204     9 
  201   199   202   203     9 
  201   199   202   204     9 
  199   202   204   205     9 
  199   202   204   206     9 
  203   202   204   205     9 
  203   202   204   206     9 
  202   204   206   207     9 
  202   204   206   208     9 
  202   204   206   219     9 
  205   204   206   207     9 
  205   204   206   208     9 
  205   204   206   219     9 
  204   206   208   209     9 
  204   206   208   210     9 
  204   206   208   211     9 
  207   206   208   209     9 
  207   206   208   210     9 
  207   206   208   211     9 
  219   206   208   209     9 
  219   206   208   210     9 
  219   206   208   211     9 
  204   206   219   220     9 
  204   206   219   221     9 
  207   206   219   220     9 
  207   206   219   221     9 
  208   206   219   220     9 
  208   206   219   221     9 
  206   208   211   212     9 
  206   208   211   213     9 
  206   208   211   214     9 
  209   208   211   212     9 
  209   208   211   213     9 
  209   208   211   214     9 
  210   208   211   212     9 
  210   208   211   213     9 
  210   208   211   214     9 
  208   211   214   215     9 
  208   211   214   216     9 
  212   211   214   215     9 
  212   211   214   216     9 
  213   211   214   215     9 
  213   211   214   216     9 
  211   214   216   217     9 
  211   214   216   218     9 
  215   214   216   217     9 
  215   214   216   218     9 
  206   219   221   222     9 
  206   219   221   223     9 
  220   219   221   222     9 
  220   219   221   223     9 
  219   221   223   224     9 
  219   221   223   225     9 
  219   221   223   241     9 
  222   221   223   224     9 
  222   221   223   225     9 
  222   221   223   241     9 
  221   223   225   226     9 
  221   223   225   227     9 
  221   223   225   228     9 
  224   223   225   226     9 
  224   223   225   227     9 
  224   223   225   228     9 
  241   223   225   226     9 
  241   223   225   227     9 
  241   223   225   228     9 
  221   223   241   242     9 
  221   223   241   243     9 
  224   223   241   242     9 
  224   223   241   243     9 
  225   223   241   242     9 
  225   223   241   243     9 
  223   225   228   229     9 
  223   225   228   230     9 
  223   225   228   231     9 
  226   225   228   229     9 
  226   225   228   230     9 
  226   225   228   231     9 
  227   225   228   229     9 
  227   225   228   230     9 
  227   225   228   231     9 
  225   228   231   232     9 
  225   228   231   233     9 
  225   228   231   234     9 
  229   228   231   232     9 
  229   228   231   233     9 
  229   228   231   234     9 
  230   228   231   232     9 
  230   228   231   233     9 
  230   228   231   234     9 
  228   231   234   235     9 
  228   231   234   236     9 
  228   231   234   237     9 
  232   231   234   235     9 
  232   231   234   236     9 
  232   231   234   237     9 
  233   231   234   235     9 
  233   231   234   236     9 
  233   231   234   237     9 
  231   234   237   238     9 
  231   234   237   239     9 
  231   234   237   240     9 
  235   234   237   238     9 
  235   234   237   239     9 
  235   234   237   240     9 
  236   234   237   238     9 
  236   234   237   239     9 
  236   234   237   240     9 
  223   241   243   244     9 
  223   241   243   245     9 
  242   241   243   244     9 
  242   241   243   245     9 
  241   243   245   246     9 
  241   243   245   247     9 
  241   243   245   265     9 
  244   243   245   246     9 
  244   243   245   247     9 
  244   243   245   265     9 
  243   245   247   248     9 
  243   245   247   249     9 
  243   245   247   250     9 
  246   245   247   248     9 
  246   245   247   249     9 
  246   245   247   250     9 
  265   245   247   248     9 
  265   245   247   249     9 
  265   245   247   250     9 
  243   245   265   266     9 
  243   245   265   267     9 
  246   245   265   266     9 
  246   245   265   267     9 
  247   245   265   266     9 
  247   245   265   267     9 
  245   247   250   251     9 
  245   247   250   252     9 
  245   247   250   253     9 
  248   247   250   251     9 
  248   247   250   252     9 
  248   247   250   253     9 
  249   247   250   251     9 
  249   247   250   252     9 
  249   247   250   253     9 
  247   250   253   254     9 
  247   250   253   255     9 
  247   250   253   256     9 
  251   250   253   254     9 
  251   250   253   255     9 
  251   250   253   256     9 
  252   250   253   254     9 
  252   250   253   255     9 
  252   250   253   256     9 
  250   253   256   257     9 
  250   253   256   258     9 
  254   253   256   257     9 
  254   253   256   258     9 
  255   253   256   257     9 
  255   253   256   258     9 
  253   256   258   259     9 
  253   256   258   262     9 
  257   256   258   259     9 
  257   256   258   262     9 
  256   258   259   260     9 
  256   258   259   261     9 
  262   258   259   260     9 
  262   258   259   261     9 
  256   258   262   263     9 
  256   258   262   264     9 
  259   258   262   263     9 
  259   258   262   264     9 
  245   265   267   268     9 
  245   265   267   269     9 
  266   265   267   268     9 
  266   265   267   269     9 
  265   267   269   270     9 
  265   267   269   271     9 
  265   267   269   287     9 
  268   267   269   270     9 
  268   267   269   271     9 
  268   267   269   287     9 
  267   269   271   272     9 
  267   269   271   273     9 
  267   269   271   274     9 
  270   269   271   272     9 
  270   269   271   273     9 
  270   269   271   274     9 
  287   269   271   272     9 
  287   269   271   273     9 
  287   269   271   274     9 
  267   269   287   288     9 
  267   269   287   289     9 
  270   269   287   288     9 
  270   269   287   289     9 
  271   269   287   288     9 
  271   269   287   289     9 
  269   271   274   275     9 
  269   271   274   276     9 
  269   271   274   277     9 
  272   271   274   275     9 
  272   271   274   276     9 
  272   271   274   277     9 
  273   271   274   275     9 
  273   271   274   276     9 
  273   271   274   277     9 
  271   274   277   278     9 
  271   274   277   279     9 
  271   274   277   280     9 
  275   274   277   278     9 
  275   274   277   279     9 
  275   274   277   280     9 
  276   274   277   278     9 
  276   274   277   279     9 
  276   274   277   280     9 
  274   277   280   281     9 
  274   277   280   282     9 
  274   277   280   283     9 
  278   277   280   281     9 
  278   277   280   282     9 
  278   277   280   283     9 
  279   277   280   281     9 
  279   277   280   282     9 
  279   277   280   283     9 
  277   280   283   284     9 
  277   280   283   285     9 
  277   280   283   286     9 
  281   280   283   284     9 
  281   280   283   285     9 
  281   280   283   286     9 
  282   280   283   284     9 
  282   280   283   285     9 
  282   280   283   286     9 
  269   287   289   290     9 
  269   287   289   291     9 
  288   287   289   290     9 
  288   287   289   291     9 
  287   289   291   292     9 
  287   289   291   293     9 
  287   289   291   304     9 
  290   289   291   292     9 
  290   289   291   293     9 
  290   289   291   304     9 
  289   291   293   294     9 
  289   291   293   295     9 
  289   291   293   297     9 
  292   291   293   294     9 
  292   291   293   295     9 
  292   291   293   297     9 
  304   291   293   294     9 
  304   291   293   295     9 
  304   291   293   297     9 
  289   291   304   305     9 
  289   291   304   306     9 
  292   291   304   305     9 
  292   291   304   306     9 
  293   291   304   305     9 
  293   291   304   306     9 
  291   293   297   296     9 
  291   293   297   302     9 
  294   293   297   296     9 
  294   293   297   302     9 
  295   293   297   296     9 
  295   293   297   302     9 
  298   296   297   293     9 
  298   296   297   302     9 
  297   296   298   299     9 
  297   296   298   300     9 
  293   297   302   300     9 
  293   297   302   303     9 
  296   297   302   300     9 
  296   297   302   303     9 
  296   298   300   301     9 
  296   298   300   302     9 
  299   298   300   301     9 
  299   298   300   302     9 
  298   300   302   297     9 
  298   300   302   303     9 
  301   300   302   297     9 
  301   300   302   303     9 
  291   304   306   307     9 
  291   304   306   308     9 
  305   304   306   307     9 
  305   304   306   308     9 
  304   306   308   309     9 
  304   306   308   310     9 
  304   306   308   315     9 
  307   306   308   309     9 
  307   306   308   310     9 
  307   306   308   315     9 
  306   308   310   311     9 
  306   308   310   312     9 
  306   308   310   313     9 
  309   308   310   311     9 
  309   308   310   312     9 
  309   308   310   313     9 
  315   308   310   311     9 
  315   308   310   312     9 
  315   308   310   313     9 
  306   308   315   316     9 
  306   308   315   317     9 
  309   308   315   316     9 
  309   308   315   317     9 
  310   308   315   316     9 
  310   308   315   317     9 
  308   310   313   314     9 
  311   310   313   314     9 
  312   310   313   314     9 
  308   315   317   318     9 
  308   315   317   319     9 
  316   315   317   318     9 
  316   315   317   319     9 
  315   317   319   320     9 
  315   317   319   321     9 
  315   317   319   330     9 
  318   317   319   320     9 
  318   317   319   321     9 
  318   317   319   330     9 
  317   319   321   322     9 
  317   319   321   323     9 
  317   319   321   324     9 
  320   319   321   322     9 
  320   319   321   323     9 
  320   319   321   324     9 
  330   319   321   322     9 
  330   319   321   323     9 
  330   319   321   324     9 
  317   319   330   331     9 
  317   319   330   332     9 
  320   319   330   331     9 
  320   319   330   332     9 
  321   319   330   331     9 
  321   319   330   332     9 
  319   321   324   325     9 
  319   321   324   326     9 
  319   321   324   327     9 
  322   321   324   325     9 
  322   321   324   326     9 
  322   321   324   327     9 
  323   321   324   325     9 
  323   321   324   326     9 
  323   321   324   327     9 
  321   324   327   328     9 
  321   324   327   329     9 
  325   324   327   328     9 
  325   324   327   329     9 
  326   324   327   328     9 
  326   324   327   329     9 
  319   330   332   333     9 
  319   330   332   334     9 
  331   330   332   333     9 
  331   330   332   334     9 
  330   332   334   335     9 
  330   332   334   336     9 
  330   332   334   337     9 
  333   332   334   335     9 
  333   332   334   336     9 
  333   332   334   337     9 
  332   334   337   338     9 
  332   334   337   339     9 
  335   334   337   338     9 
  335   334   337   339     9 
  336   334   337   338     9 
  336   334   337   339     9 
  334   337   339   340     9 
  334   337   339   341     9 
  338   337   339   340     9 
  338   337   339   341     9 
  337   339   341   342     9 
  337   339   341   343     9 
  337   339   341   361     9 
  340   339   341   342     9 
  340   339   341   343     9 
  340   339   341   361     9 
  339   341   343   344     9 
  339   341   343   345     9 
  339   341   343   346     9 
  342   341   343   344     9 
  342   341   343   345     9 
  342   341   343   346     9 
  361   341   343   344     9 
  361   341   343   345     9 
  361   341   343   346     9 
  339   341   361   362     9 
  339   341   361   363     9 
  342   341   361   362     9 
  342   341   361   363     9 
  343   341   361   362     9 
  343   341   361   363     9 
  341   343   346   347     9 
  341   343   346   348     9 
  341   343   346   349     9 
  344   343   346   347     9 
  344   343   346   348     9 
  344   343   346   349     9 
  345   343   346   347     9 
  345   343   346   348     9 
  345   343   346   349     9 
  343   346   349   350     9 
  343   346   349   351     9 
  343   346   349   352     9 
  347   346   349   350     9 
  347   346   349   351     9 
  347   346   349   352     9 
  348   346   349   350     9 
  348   346   349   351     9 
  348   346   349   352     9 
  346   349   352   353     9 
  346   349   352   354     9 
  350   349   352   353     9 
  350   349   352   354     9 
  351   349   352   353     9 
  351   349   352   354     9 
  349   352   354   355     9 
  349   352   354   358     9 
  353   352   354   355     9 
  353   352   354   358     9 
  352   354   355   356     9 
  352   354   355   357     9 
  358   354   355   356     9 
  358   354   355   357     9 
  352   354   358   359     9 
  352   354   358   360     9 
  355   354   358   359     9 
  355   354   358   360     9 
  341   361   363   364     9 
  341   361   363   365     9 
  362   361   363   364     9 
  362   361   363   365     9 
  361   363   365   366     9 
  361   363   365   367     9 
  361   363   365   377     9 
  364   363   365   366     9 
  364   363   365   367     9 
  364   363   365   377     9 
  363   365   367   368     9 
  363   365   367   369     9 
  363   365   367   373     9 
  366   365   367   368     9 
  366   365   367   369     9 
  366   365   367   373     9 
  377   365   367   368     9 
  377   365   367   369     9 
  377   365   367   373     9 
  363   365   377   378     9 
  363   365   377   379     9 
  366   365   377   378     9 
  366   365   377   379     9 
  367   365   377   378     9 
  367   365   377   379     9 
  365   367   369   370     9 
  365   367   369   371     9 
  365   367   369   372     9 
  368   367   369   370     9 
  368   367   369   371     9 
  368   367   369   372     9 
  373   367   369   370     9 
  373   367   369   371     9 
  373   367   369   372     9 
  365   367   373   374     9 
  365   367   373   375     9 
  365   367   373   376     9 
  368   367   373   374     9 
  368   367   373   375     9 
  368   367   373   376     9 
  369   367   373   374     9 
  369   367   373   375     9 
  369   367   373   376     9 
  365   377   379   380     9 
  365   377   379   381     9 
  378   377   379   380     9 
  378   377   379   381     9 
  377   379   381   382     9 
  377   379   381   383     9 
  377   379   381   392     9 
  380   379   381   382     9 
  380   379   381   383     9 
  380   379   381   392     9 
  379   381   383   384     9 
  379   381   383   385     9 
  379   381   383   386     9 
  382   381   383   384     9 
  382   381   383   385     9 
  382   381   383   386     9 
  392   381   383   384     9 
  392   381   383   385     9 
  392   381   383   386     9 
  379   381   392   393     9 
  379   381   392   394     9 
  382   381   392   393     9 
  382   381   392   394     9 
  383   381   392   393     9 
  383   381   392   394     9 
  381   383   386   387     9 
  381   383   386   388     9 
  381   383   386   389     9 
  384   383   386   387     9 
  384   383   386   388     9 
  384   383   386   389     9 
  385   383   386   387     9 
  385   383   386   388     9 
  385   383   386   389     9 
  383   386   389   390     9 
  383   386   389   391     9 
  387   386   389   390     9 
  387   386   389   391     9 
  388   386   389   390     9 
  388   386   389   391     9 
  381   392   394   395     9 
  381   392   394   396     9 
  393   392   394   395     9 
  393   392   394   396     9 
  392   394   396   397     9 
  392   394   396   398     9 
  392   394   396   408     9 
  395   394   396   397     9 
  395   394   396   398     9 
  395   394   396   408     9 
  394   396   398   399     9 
  394   396   398   400     9 
  394   396   398   404     9 
  397   396   398   399     9 
  397   396   398   400     9 
  397   396   398   404     9 
  408   396   398   399     9 
  408   396   398   400     9 
  408   396   398   404     9 
  394   396   408   409     9 
  394   396   408   410     9 
  397   396   408   409     9 
  397   396   408   410     9 
  398   396   408   409     9 
  398   396   408   410     9 
  396   398   400   401     9 
  396   398   400   402     9 
  396   398   400   403     9 
  399   398   400   401     9 
  399   398   400   402     9 
  399   398   400   403     9 
  404   398   400   401     9 
  404   398   400   402     9 
  404   398   400   403     9 
  396   398   404   405     9 
  396   398   404   406     9 
  396   398   404   407     9 
  399   398   404   405     9 
  399   398   404   406     9 
  399   398   404   407     9 
  400   398   404   405     9 
  400   398   404   406     9 
  400   398   404   407     9 
  396   408   410   411     9 
  396   408   410   412     9 
  409   408   410   411     9 
  409   408   410   412     9 
  408   410   412   413     9 
  408   410   412   414     9 
  408   410   412   429     9 
  411   410   412   413     9 
  411   410   412   414     9 
  411   410   412   429     9 
  410   412   414   415     9 
  410   412   414   416     9 
  410   412   414   417     9 
  413   412   414   415     9 
  413   412   414   416     9 
  413   412   414   417     9 
  429   412   414   415     9 
  429   412   414   416     9 
  429   412   414   417     9 
  410   412   429   430     9 
  410   412   429   431     9 
  413   412   429   430     9 
  413   412   429   431     9 
  414   412   429   430     9 
  414   412   429   431     9 
  412   414   417   418     9 
  412   414   417   425     9 
  415   414   417   418     9 
  415   414   417   425     9 
  416   414   417   418     9 
  416   414   417   425     9 
  414   417   418   419     9 
  414   417   418   420     9 
  425   417   418   419     9 
  425   417   418   420     9 
  414   417   425   426     9 
  414   417   425   427     9 
  418   417   425   426     9 
  418   417   425   427     9 
  417   418   420   421     9 
  417   418   420   422     9 
  419   418   420   421     9 
  419   418   420   422     9 
  418   420   422   423     9 
  418   420   422   427     9 
  421   420   422   423     9 
  421   420   422   427     9 
  420   422   423   424     9 
  427   422   423   424     9 
  420   422   427   425     9 
  420   422   427   428     9 
  423   422   427   425     9 
  423   422   427   428     9 
  417   425   427   422     9 
  417   425   427   428     9 
  426   425   427   422     9 
  426   425   427   428     9 
  412   429   431   432     9 
  412   429   431   433     9 
  430   429   431   432     9 
  430   429   431   433     9 
  429   431   433   434     9 
  429   431   433   435     9 
  429   431   433   450     9 
  432   431   433   434     9 
  432   431   433   435     9 
  432   431   433   450     9 
  431   433   435   436     9 
  431   433   435   437     9 
  431   433   435   438     9 
  434   433   435   436     9 
  434   433   435   437     9 
  434   433   435   438     9 
  450   433   435   436     9 
  450   433   435   437     9 
  450   433   435   438     9 
  431   433   450   451     9 
  431   433   450   452     9 
  434   433   450   451     9 
  434   433   450   452     9 
  435   433   450   451     9 
  435   433   450   452     9 
  433   435   438   439     9 
  433   435   438   446     9 
  436   435   438   439     9 
  436   435   438   446     9 
  437   435   438   439     9 
  437   435   438   446     9 
  435   438   439   440     9 
  435   438   439   441     9 
  446   438   439   440     9 
  446   438   439   441     9 
  435   438   446   447     9 
  435   438   446   448     9 
  439   438   446   447     9 
  439   438   446   448     9 
  438   439   441   442     9 
  438   439   441   443     9 
  440   439   441   442     9 
  440   439   441   443     9 
  439   441   443   444     9 
  439   441   443   448     9 
  442   441   443   444     9 
  442   441   443   448     9 
  441   443   444   445     9 
  448   443   444   445     9 
  441   443   448   446     9 
  441   443   448   449     9 
  444   443   448   446     9 
  444   443   448   449     9 
  438   446   448   443     9 
  438   446   448   449     9 
  447   446   448   443     9 
  447   446   448   449     9 
  433   450   452   453     9 
  433   450   452   454     9 
  451   450   452   453     9 
  451   450   452   454     9 
  450   452   454   455     9 
  450   452   454   456     9 
  450   452   454   462     9 
  453   452   454   455     9 
  453   452   454   456     9 
  453   452   454   462     9 
  452   454   456   457     9 
  452   454   456   458     9 
  452   454   456   459     9 
  455   454   456   457     9 
  455   454   456   458     9 
  455   454   456   459     9 
  462   454   456   457     9 
  462   454   456   458     9 
  462   454   456   459     9 
  452   454   462   463     9 
  452   454   462   464     9 
  455   454   462   463     9 
  455   454   462   464     9 
  456   454   462   463     9 
  456   454   462   464     9 
  454   456   459   460     9 
  454   456   459   461     9 
  457   456   459   460     9 
  457   456   459   461     9 
  458   456   459   460     9 
  458   456   459   461     9 
  454   462   464   465     9 
  454   462   464   466     9 
  463   462   464   465     9 
  463   462   464   466     9 
  462   464   466   467     9 
  462   464   466   468     9 
  462   464   466   469     9 
  465   464   466   467     9 
  465   464   466   468     9 
  465   464   466   469     9 
  464   466   469   470     9 
  464   466   469   471     9 
  467   466   469   470     9 
  467   466   469   471     9 
  468   466   469   470     9 
  468   466   469   471     9 
  466   469   471   472     9 
  466   469   471   473     9 
  470   469   471   472     9 
  470   469   471   473     9 
  469   471   473   474     9 
  469   471   473   475     9 
  469   471   473   486     9 
  472   471   473   474     9 
  472   471   473   475     9 
  472   471   473   486     9 
  471   473   475   476     9 
  471   473   475   477     9 
  471   473   475   478     9 
  474   473   475   476     9 
  474   473   475   477     9 
  474   473   475   478     9 
  486   473   475   476     9 
  486   473   475   477     9 
  486   473   475   478     9 
  471   473   486   487     9 
  471   473   486   488     9 
  474   473   486   487     9 
  474   473   486   488     9 
  475   473   486   487     9 
  475   473   486   488     9 
  473   475   478   479     9 
  473   475   478   480     9 
  473   475   478   481     9 
  476   475   478   479     9 
  476   475   478   480     9 
  476   475   478   481     9 
  477   475   478   479     9 
  477   475   478   480     9 
  477   475   478   481     9 
  475   478   481   482     9 
  475   478   481   483     9 
  479   478   481   482     9 
  479   478   481   483     9 
  480   478   481   482     9 
  480   478   481   483     9 
  478   481   483   484     9 
  478   481   483   485     9 
  482   481   483   484     9 
  482   481   483   485     9 
  473   486   488   489     9 
  473   486   488   490     9 
  487   486   488   489     9 
  487   486   488   490     9 
  486   488   490   491     9 
  486   488   490   492     9 
  486   488   490   510     9 
  489   488   490   491     9 
  489   488   490   492     9 
  489   488   490   510     9 
  488   490   492   493     9 
  488   490   492   494     9 
  488   490   492   495     9 
  491   490   492   493     9 
  491   490   492   494     9 
  491   490   492   495     9 
  510   490   492   493     9 
  510   490   492   494     9 
  510   490   492   495     9 
  488   490   510   511     9 
  488   490   510   512     9 
  491   490   510   511     9 
  491   490   510   512     9 
  492   490   510   511     9 
  492   490   510   512     9 
  490   492   495   496     9 
  490   492   495   501     9 
  493   492   495   496     9 
  493   492   495   501     9 
  494   492   495   496     9 
  494   492   495   501     9 
  492   495   496   497     9 
  492   495   496   498     9 
  501   495   496   497     9 
  501   495   496   498     9 
  492   495   501   500     9 
  492   495   501   502     9 
  496   495   501   500     9 
  496   495   501   502     9 
  495   496   498   499     9 
  495   496   498   500     9 
  497   496   498   499     9 
  497   496   498   500     9 
  496   498   500   501     9 
  496   498   500   506     9 
  499   498   500   501     9 
  499   498   500   506     9 
  498   500   501   495     9 
  498   500   501   502     9 
  506   500   501   495     9 
  506   500   501   502     9 
  498   500   506   507     9 
  498   500   506   508     9 
  501   500   506   507     9 
  501   500   506   508     9 
  495   501   502   503     9 
  495   501   502   504     9 
  500   501   502   503     9 
  500   501   502   504     9 
  501   502   504   505     9 
  501   502   504   508     9 
  503   502   504   505     9 
  503   502   504   508     9 
  502   504   508   506     9 
  502   504   508   509     9 
  505   504   508   506     9 
  505   504   508   509     9 
  500   506   508   504     9 
  500   506   508   509     9 
  507   506   508   504     9 
  507   506   508   509     9 
  490   510   512   513     9 
  490   510   512   514     9 
  511   510   512   513     9 
  511   510   512   514     9 
  510   512   514   515     9 
  510   512   514   516     9 
  510   512   514   517     9 
  513   512   514   515     9 
  513   512   514   516     9 
  513   512   514   517     9 
  512   514   517   518     9 
  512   514   517   519     9 
  515   514   517   518     9 
  515   514   517   519     9 
  516   514   517   518     9 
  516   514   517   519     9 
  514   517   519   520     9 
  514   517   519   521     9 
  518   517   519   520     9 
  518   517   519   521     9 
  517   519   521   522     9 
  517   519   521   523     9 
  517   519   521   531     9 
  520   519   521   522     9 
  520   519   521   523     9 
  520   519   521   531     9 
  519   521   523   524     9 
  519   521   523   525     9 
  519   521   523   527     9 
  522   521   523   524     9 
  522   521   523   525     9 
  522   521   523   527     9 
  531   521   523   524     9 
  531   521   523   525     9 
  531   521   523   527     9 
  519   521   531   532     9 
  519   521   531   533     9 
  522   521   531   532     9 
  522   521   531   533     9 
  523   521   531   532     9 
  523   521   531   533     9 
  521   523   525   526     9 
  524   523   525   526     9 
  527   523   525   526     9 
  521   523   527   528     9 
  521   523   527   529     9 
  521   523   527   530     9 
  524   523   527   528     9 
  524   523   527   529     9 
  524   523   527   530     9 
  525   523   527   528     9 
  525   523   527   529     9 
  525   523   527   530     9 
  521   531   533   534     9 
  521   531   533   535     9 
  532   531   533   534     9 
  532   531   533   535     9 
  531   533   535   536     9 
  531   533   535   537     9 
  531   533   535   547     9 
  534   533   535   536     9 
  534   533   535   537     9 
  534   533   535   547     9 
  533   535   537   538     9 
  533   535   537   539     9 
  533   535   537   543     9 
  536   535   537   538     9 
  536   535   537   539     9 
  536   535   537   543     9 
  547   535   537   538     9 
  547   535   537   539     9 
  547   535   537   543     9 
  533   535   547   548     9 
  533   535   547   549     9 
  536   535   547   548     9 
  536   535   547   549     9 
  537   535   547   548     9 
  537   535   547   549     9 
  535   537   539   540     9 
  535   537   539   541     9 
  535   537   539   542     9 
  538   537   539   540     9 
  538   537   539   541     9 
  538   537   539   542     9 
  543   537   539   540     9 
  543   537   539   541     9 
  543   537   539   542     9 
  535   537   543   544     9 
  535   537   543   545     9 
  535   537   543   546     9 
  538   537   543   544     9 
  538   537   543   545     9 
  538   537   543   546     9 
  539   537   543   544     9 
  539   537   543   545     9 
  539   537   543   546     9 
  535   547   549   550     9 
  535   547   549   551     9 
  548   547   549   550     9 
  548   547   549   551     9 
  547   549   551   552     9 
  547   549   551   553     9 
  547   549   551   560     9 
  550   549   551   552     9 
  550   549   551   553     9 
  550   549   551   560     9 
  549   551   553   555     9 
  549   551   553   556     9 
  549   551   553   557     9 
  552   551   553   555     9 
  552   551   553   556     9 
  552   551   553   557     9 
  560   551   553   555     9 
  560   551   553   556     9 
  560   551   553   557     9 
  549   551   560   561     9 
  549   551   560   562     9 
  552   551   560   561     9 
  552   551   560   562     9 
  553   551   560   561     9 
  553   551   560   562     9 
  551   560   562   563     9 
  551   560   562   564     9 
  561   560   562   563     9 
  561   560   562   564     9 
  560   562   564   565     9 
  560   562   564   566     9 
  560   562   564   572     9 
  563   562   564   565     9 
  563   562   564   566     9 
  563   562   564   572     9 
  562   564   566   567     9 
  562   564   566   568     9 
  562   564   566   569     9 
  565   564   566   567     9 
  565   564   566   568     9 
  565   564   566   569     9 
  572   564   566   567     9 
  572   564   566   568     9 
  572   564   566   569     9 
  562   564   572   573     9 
  562   564   572   574     9 
  565   564   572   573     9 
  565   564   572   574     9 
  566   564   572   573     9 
  566   564   572   574     9 
  564   566   569   570     9 
  564   566   569   571     9 
  567   566   569   570     9 
  567   566   569   571     9 
  568   566   569   570     9 
  568   566   569   571     9 
  564   572   574   575     9 
  564   572   574   576     9 
  573   572   574   575     9 
  573   572   574   576     9 
  572   574   576   577     9 
  572   574   576   578     9 
  572   574   576   584     9 
  575   574   576   577     9 
  575   574   576   578     9 
  575   574   576   584     9 
  574   576   578   579     9 
  574   576   578   580     9 
  574   576   578   581     9 
  577   576   578   579     9 
  577   576   578   580     9 
  577   576   578   581     9 
  584   576   578   579     9 
  584   576   578   580     9 
  584   576   578   581     9 
  574   576   584   585     9 
  574   576   584   586     9 
  577   576   584   585     9 
  577   576   584   586     9 
  578   576   584   585     9 
  578   576   584   586     9 
  576   578   581   582     9 
  576   578   581   583     9 
  579   578   581   582     9 
  579   578   581   583     9 
  580   578   581   582     9 
  580   578   581   583     9 
  576   584   586   587     9 
  576   584   586   588     9 
  585   584   586   587     9 
  585   584   586   588     9 
  584   586   588   589     9 
  584   586   588   590     9 
  584   586   588   596     9 
  587   586   588   589     9 
  587   586   588   590     9 
  587   586   588   596     9 
  586   588   590   591     9 
  586   588   590   592     9 
  586   588   590   593     9 
  589   588   590   591     9 
  589   588   590   592     9 
  589   588   590   593     9 
  596   588   590   591     9 
  596   588   590   592     9 
  596   588   590   593     9 
  586   588   596   597     9 
  586   588   596   598     9 
  589   588   596   597     9 
  589   588   596   598     9 
  590   588   596   597     9 
  590   588   596   598     9 
  588   590   593   594     9 
  588   590   593   595     9 
  591   590   593   594     9 
  591   590   593   595     9 
  592   590   593   594     9 
  592   590   593   595     9 
  588   596   598   599     9 
  588   596   598   600     9 
  597   596   598   599     9 
  597   596   598   600     9 
  596   598   600   601     9 
  596   598   600   602     9 
  596   598   600   616     9 
  599   598   600   601     9 
  599   598   600   602     9 
  599   598   600   616     9 
  598   600   602   603     9 
  598   600   602   604     9 
  598   600   602   605     9 
  601   600   602   603     9 
  601   600   602   604     9 
  601   600   602   605     9 
  616   600   602   603     9 
  616   600   602   604     9 
  616   600   602   605     9 
  598   600   616   617     9 
  598   600   616   618     9 
  601   600   616   617     9 
  601   600   616   618     9 
  602   600   616   617     9 
  602   600   616   618     9 
  600   602   605   606     9 
  600   602   605   612     9 
  603   602   605   606     9 
  603   602   605   612     9 
  604   602   605   606     9 
  604   602   605   612     9 
  602   605   606   607     9 
  602   605   606   608     9 
  612   605   606   607     9 
  612   605   606   608     9 
  602   605   612   613     9 
  602   605   612   614     9 
  606   605   612   613     9 
  606   605   612   614     9 
  605   606   608   609     9 
  605   606   608   610     9 
  607   606   608   609     9 
  607   606   608   610     9 
  606   608   610   611     9 
  606   608   610   614     9 
  609   608   610   611     9 
  609   608   610   614     9 
  608   610   614   612     9 
  608   610   614   615     9 
  611   610   614   612     9 
  611   610   614   615     9 
  605   612   614   610     9 
  605   612   614   615     9 
  613   612   614   610     9 
  613   612   614   615     9 
  600   616   618   619     9 
  600   616   618   620     9 
  617   616   618   619     9 
  617   616   618   620     9 
  616   618   620   621     9 
  616   618   620   622     9 
  616   618   620   627     9 
  619   618   620   621     9 
  619   618   620   622     9 
  619   618   620   627     9 
  618   620   622   623     9 
  618   620   622   624     9 
  618   620   622   625     9 
  621   620   622   623     9 
  621   620   622   624     9 
  621   620   622   625     9 
  627   620   622   623     9 
  627   620   622   624     9 
  627   620   622   625     9 
  618   620   627   628     9 
  618   620   627   629     9 
  621   620   627   628     9 
  621   620   627   629     9 
  622   620   627   628     9 
  622   620   627   629     9 
  620   622   625   626     9 
  623   622   625   626     9 
  624   622   625   626     9 
  620   627   629   630     9 
  620   627   629   631     9 
  628   627   629   630     9 
  628   627   629   631     9 
  627   629   631   632     9 
  627   629   631   633     9 
  627   629   631   646     9 
  630   629   631   632     9 
  630   629   631   633     9 
  630   629   631   646     9 
  629   631   633   634     9 
  629   631   633   635     9 
  629   631   633   639     9 
  632   631   633   634     9 
  632   631   633   635     9 
  632   631   633   639     9 
  646   631   633   634     9 
  646   631   633   635     9 
  646   631   633   639     9 
  629   631   646   647     9 
  629   631   646   648     9 
  632   631   646   647     9 
  632   631   646   648     9 
  633   631   646   647     9 
  633   631   646   648     9 
  631   633   635   636     9 
  631   633   635   637     9 
  631   633   635   638     9 
  634   633   635   636     9 
  634   633   635   637     9 
  634   633   635   638     9 
  639   633   635   636     9 
  639   633   635   637     9 
  639   633   635   638     9 
  631   633   639   640     9 
  631   633   639   641     9 
  631   633   639   642     9 
  634   633   639   640     9 
  634   633   639   641     9 
  634   633   639   642     9 
  635   633   639   640     9 
  635   633   639   641     9 
  635   633   639   642     9 
  633   639   642   643     9 
  633   639   642   644     9 
  633   639   642   645     9 
  640   639   642   643     9 
  640   639   642   644     9 
  640   639   642   645     9 
  641   639   642   643     9 
  641   639   642   644     9 
  641   639   642   645     9 
  631   646   648   649     9 
  631   646   648   650     9 
  647   646   648   649     9 
  647   646   648   650     9 
  646   648   650   651     9 
  646   648   650   652     9 
  646   648   650   663     9 
  649   648   650   651     9 
  649   648   650   652     9 
  649   648   650   663     9 
  648   650   652   653     9 
  648   650   652   654     9 
  648   650   652   656     9 
  651   650   652   653     9 
  651   650   652   654     9 
  651   650   652   656     9 
  663   650   652   653     9 
  663   650   652   654     9 
  663   650   652   656     9 
  648   650   663   664     9 
  648   650   663   665     9 
  651   650   663   664     9 
  651   650   663   665     9 
  652   650   663   664     9 
  652   650   663   665     9 
  650   652   656   655     9 
  650   652   656   661     9 
  653   652   656   655     9 
  653   652   656   661     9 
  654   652   656   655     9 
  654   652   656   661     9 
  657   655   656   652     9 
  657   655   656   661     9 
  656   655   657   658     9 
  656   655   657   659     9 
  652   656   661   659     9 
  652   656   661   662     9 
  655   656   661   659     9 
  655   656   661   662     9 
  655   657   659   660     9 
  655   657   659   661     9 
  658   657   659   660     9 
  658   657   659   661     9 
  657   659   661   656     9 
  657   659   661   662     9 
  660   659   661   656     9 
  660   659   661   662     9 
  650   663   665   666     9 
  650   663   665   667     9 
  664   663   665   666     9 
  664   663   665   667     9 
  663   665   667   668     9 
  663   665   667   669     9 
  663   665   667   673     9 
  666   665   667   668     9 
  666   665   667   669     9 
  666   665   667   673     9 
  665   667   669   670     9 
  665   667   669   671     9 
  665   667   669   672     9 
  668   667   669   670     9 
  668   667   669   671     9 
  668   667   669   672     9 
  673   667   669   670     9 
  673   667   669   671     9 
  673   667   669   672     9 
  665   667   673   674     9 
  665   667   673   675     9 
  668   667   673   674     9 
  668   667   673   675     9 
  669   667   673   674     9 
  669   667   673   675     9 
  667   673   675   676     9 
  667   673   675   677     9 
  674   673   675   676     9 
  674   673   675   677     9 
  673   675   677   678     9 
  673   675   677   679     9 
  673   675   677   683     9 
  676   675   677   678     9 
  676   675   677   679     9 
  676   675   677   683     9 
  675   677   679   680     9 
  675   677   679   681     9 
  675   677   679   682     9 
  678   677   679   680     9 
  678   677   679   681     9 
  678   677   679   682     9 
  683   677   679   680     9 
  683   677   679   681     9 
  683   677   679   682     9 
  675   677   683   684     9 
  675   677   683   685     9 
  678   677   683   684     9 
  678   677   683   685     9 
  679   677   683   684     9 
  679   677   683   685     9 
  677   683   685   686     9 
  677   683   685   687     9 
  684   683   685   686     9 
  684   683   685   687     9 
  683   685   687   688     9 
  683   685   687   689     9 
  683   685   687   700     9 
  686   685   687   688     9 
  686   685   687   689     9 
  686   685   687   700     9 
  685   687   689   690     9 
  685   687   689   691     9 
  685   687   689   693     9 
  688   687   689   690     9 
  688   687   689   691     9 
  688   687   689   693     9 
  700   687   689   690     9 
  700   687   689   691     9 
  700   687   689   693     9 
  685   687   700   701     9 
  685   687   700   702     9 
  688   687   700   701     9 
  688   687   700   702     9 
  689   687   700   701     9 
  689   687   700   702     9 
  687   689   693   692     9 
  687   689   693   698     9 
  690   689   693   692     9 
  690   689   693   698     9 
  691   689   693   692     9 
  691   689   693   698     9 
  694   692   693   689     9 
  694   692   693   698     9 
  693   692   694   695     9 
  693   692   694   696     9 
  689   693   698   696     9 
  689   693   698   699     9 
  692   693   698   696     9 
  692   693   698   699     9 
  692   694   696   697     9 
  692   694   696   698     9 
  695   694   696   697     9 
  695   694   696   698     9 
  694   696   698   693     9 
  694   696   698   699     9 
  697   696   698   693     9 
  697   696   698   699     9 
  687   700   702   703     9 
  687   700   702   704     9 
  701   700   702   703     9 
  701   700   702   704     9 
  700   702   704   705     9 
  700   702   704   706     9 
  700   702   704   716     9 
  703   702   704   705     9 
  703   702   704   706     9 
  703   702   704   716     9 
  702   704   706   707     9 
  702   704   706   708     9 
  702   704   706   712     9 
  705   704   706   707     9 
  705   704   706   708     9 
  705   704   706   712     9 
  716   704   706   707     9 
  716   704   706   708     9 
  716   704   706   712     9 
  702   704   716   717     9 
  702   704   716   718     9 
  705   704   716   717     9 
  705   704   716   718     9 
  706   704   716   717     9 
  706   704   716   718     9 
  704   706   708   709     9 
  704   706   708   710     9 
  704   706   708   711     9 
  707   706   708   709     9 
  707   706   708   710     9 
  707   706   708   711     9 
  712   706   708   709     9 
  712   706   708   710     9 
  712   706   708   711     9 
  704   706   712   713     9 
  704   706   712   714     9 
  704   706   712   715     9 
  707   706   712   713     9 
  707   706   712   714     9 
  707   706   712   715     9 
  708   706   712   713     9 
  708   706   712   714     9 
  708   706   712   715     9 
  704   716   718   719     9 
  704   716   718   720     9 
  717   716   718   719     9 
  717   716   718   720     9 
  716   718   720   721     9 
  716   718   720   722     9 
  716   718   720   732     9 
  719   718   720   721     9 
  719   718   720   722     9 
  719   718   720   732     9 
  718   720   722   723     9 
  718   720   722   724     9 
  718   720   722   728     9 
  721   720   722   723     9 
  721   720   722   724     9 
  721   720   722   728     9 
  732   720   722   723     9 
  732   720   722   724     9 
  732   720   722   728     9 
  718   720   732   733     9 
  718   720   732   734     9 
  721   720   732   733     9 
  721   720   732   734     9 
  722   720   732   733     9 
  722   720   732   734     9 
  720   722   724   725     9 
  720   722   724   726     9 
  720   722   724   727     9 
  723   722   724   725     9 
  723   722   724   726     9 
  723   722   724   727     9 
  728   722   724   725     9 
  728   722   724   726     9 
  728   722   724   727     9 
  720   722   728   729     9 
  720   722   728   730     9 
  720   722   728   731     9 
  723   722   728   729     9 
  723   722   728   730     9 
  723   722   728   731     9 
  724   722   728   729     9 
  724   722   728   730     9 
  724   722   728   731     9 
  720   732   734   735     9 
  720   732   734   736     9 
  733   732   734   735     9 
  733   732   734   736     9 
  732   734   736   737     9 
  732   734   736   738     9 
  732   734   736   742     9 
  735   734   736   737     9 
  735   734   736   738     9 
  735   734   736   742     9 
  734   736   738   739     9 
  734   736   738   740     9 
  734   736   738   741     9 
  737   736   738   739     9 
  737   736   738   740     9 
  737   736   738   741     9 
  742   736   738   739     9 
  742   736   738   740     9 
  742   736   738   741     9 
  734   736   742   743     9 
  734   736   742   744     9 
  737   736   742   743     9 
  737   736   742   744     9 
  738   736   742   743     9 
  738   736   742   744     9 
  736   738   741  1611     9 
  739   738   741  1611     9 
  740   738   741  1611     9 
  738   741  1611  1608     9 
  736   742   744   745     9 
  736   742   744   746     9 
  743   742   744   745     9 
  743   742   744   746     9 
  742   744   746   747     9 
  742   744   746   748     9 
  742   744   746   766     9 
  745   744   746   747     9 
  745   744   746   748     9 
  745   744   746   766     9 
  744   746   748   749     9 
  744   746   748   750     9 
  744   746   748   751     9 
  747   746   748   749     9 
  747   746   748   750     9 
  747   746   748   751     9 
  766   746   748   749     9 
  766   746   748   750     9 
  766   746   748   751     9 
  744   746   766   767     9 
  744   746   766   768     9 
  747   746   766   767     9 
  747   746   766   768     9 
  748   746   766   767     9 
  748   746   766   768     9 
  746   748   751   752     9 
  746   748   751   753     9 
  746   748   751   754     9 
  749   748   751   752     9 
  749   748   751   753     9 
  749   748   751   754     9 
  750   748   751   752     9 
  750   748   751   753     9 
  750   748   751   754     9 
  748   751   754   755     9 
  748   751   754   756     9 
  748   751   754   757     9 
  752   751   754   755     9 
  752   751   754   756     9 
  752   751   754   757     9 
  753   751   754   755     9 
  753   751   754   756     9 
  753   751   754   757     9 
  751   754   757   758     9 
  751   754   757   759     9 
  755   754   757   758     9 
  755   754   757   759     9 
  756   754   757   758     9 
  756   754   757   759     9 
  754   757   759   760     9 
  754   757   759   763     9 
  758   757   759   760     9 
  758   757   759   763     9 
  757   759   760   761     9 
  757   759   760   762     9 
  763   759   760   761     9 
  763   759   760   762     9 
  757   759   763   764     9 
  757   759   763   765     9 
  760   759   763   764     9 
  760   759   763   765     9 
  746   766   768   769     9 
  746   766   768   770     9 
  767   766   768   769     9 
  767   766   768   770     9 
  766   768   770   771     9 
  766   768   770   772     9 
  766   768   770   781     9 
  769   768   770   771     9 
  769   768   770   772     9 
  769   768   770   781     9 
  768   770   772   773     9 
  768   770   772   774     9 
  768   770   772   775     9 
  771   770   772   773     9 
  771   770   772   774     9 
  771   770   772   775     9 
  781   770   772   773     9 
  781   770   772   774     9 
  781   770   772   775     9 
  768   770   781   782     9 
  768   770   781   783     9 
  771   770   781   782     9 
  771   770   781   783     9 
  772   770   781   782     9 
  772   770   781   783     9 
  770   772   775   776     9 
  770   772   775   777     9 
  770   772   775   778     9 
  773   772   775   776     9 
  773   772   775   777     9 
  773   772   775   778     9 
  774   772   775   776     9 
  774   772   775   777     9 
  774   772   775   778     9 
  772   775   778   779     9 
  772   775   778   780     9 
  776   775   778   779     9 
  776   775   778   780     9 
  777   775   778   779     9 
  777   775   778   780     9 
  770   781   783   784     9 
  770   781   783   785     9 
  782   781   783   784     9 
  782   781   783   785     9 
  781   783   785   786     9 
  781   783   785   787     9 
  781   783   785   800     9 
  784   783   785   786     9 
  784   783   785   787     9 
  784   783   785   800     9 
  783   785   787   788     9 
  783   785   787   789     9 
  783   785   787   790     9 
  786   785   787   788     9 
  786   785   787   789     9 
  786   785   787   790     9 
  800   785   787   788     9 
  800   785   787   789     9 
  800   785   787   790     9 
  783   785   800   801     9 
  783   785   800   802     9 
  786   785   800   801     9 
  786   785   800   802     9 
  787   785   800   801     9 
  787   785   800   802     9 
  785   787   790   791     9 
  785   787   790   792     9 
  785   787   790   796     9 
  788   787   790   791     9 
  788   787   790   792     9 
  788   787   790   796     9 
  789   787   790   791     9 
  789   787   790   792     9 
  789   787   790   796     9 
  787   790   792   793     9 
  787   790   792   794     9 
  787   790   792   795     9 
  791   790   792   793     9 
  791   790   792   794     9 
  791   790   792   795     9 
  796   790   792   793     9 
  796   790   792   794     9 
  796   790   792   795     9 
  787   790   796   797     9 
  787   790   796   798     9 
  787   790   796   799     9 
  791   790   796   797     9 
  791   790   796   798     9 
  791   790   796   799     9 
  792   790   796   797     9 
  792   790   796   798     9 
  792   790   796   799     9 
  785   800   802   803     9 
  785   800   802   804     9 
  801   800   802   803     9 
  801   800   802   804     9 
  800   802   804   805     9 
  800   802   804   806     9 
  800   802   804   807     9 
  803   802   804   805     9 
  803   802   804   806     9 
  803   802   804   807     9 
  802   804   807   808     9 
  802   804   807   809     9 
  805   804   807   808     9 
  805   804   807   809     9 
  806   804   807   808     9 
  806   804   807   809     9 
  804   807   809   810     9 
  804   807   809   811     9 
  808   807   809   810     9 
  808   807   809   811     9 
  807   809   811   812     9 
  807   809   811   813     9 
  807   809   811   828     9 
  810   809   811   812     9 
  810   809   811   813     9 
  810   809   811   828     9 
  809   811   813   814     9 
  809   811   813   815     9 
  809   811   813   816     9 
  812   811   813   814     9 
  812   811   813   815     9 
  812   811   813   816     9 
  828   811   813   814     9 
  828   811   813   815     9 
  828   811   813   816     9 
  809   811   828   829     9 
  809   811   828   830     9 
  812   811   828   829     9 
  812   811   828   830     9 
  813   811   828   829     9 
  813   811   828   830     9 
  811   813   816   817     9 
  811   813   816   824     9 
  814   813   816   817     9 
  814   813   816   824     9 
  815   813   816   817     9 
  815   813   816   824     9 
  813   816   817   818     9 
  813   816   817   819     9 
  824   816   817   818     9 
  824   816   817   819     9 
  813   816   824   825     9 
  813   816   824   826     9 
  817   816   824   825     9 
  817   816   824   826     9 
  816   817   819   820     9 
  816   817   819   821     9 
  818   817   819   820     9 
  818   817   819   821     9 
  817   819   821   822     9 
  817   819   821   826     9 
  820   819   821   822     9 
  820   819   821   826     9 
  819   821   822   823     9 
  826   821   822   823     9 
  819   821   826   824     9 
  819   821   826   827     9 
  822   821   826   824     9 
  822   821   826   827     9 
  816   824   826   821     9 
  816   824   826   827     9 
  825   824   826   821     9 
  825   824   826   827     9 
  811   828   830   831     9 
  811   828   830   832     9 
  829   828   830   831     9 
  829   828   830   832     9 
  828   830   832   833     9 
  828   830   832   834     9 
  828   830   832   844     9 
  831   830   832   833     9 
  831   830   832   834     9 
  831   830   832   844     9 
  830   832   834   835     9 
  830   832   834   836     9 
  830   832   834   840     9 
  833   832   834   835     9 
  833   832   834   836     9 
  833   832   834   840     9 
  844   832   834   835     9 
  844   832   834   836     9 
  844   832   834   840     9 
  830   832   844   845     9 
  830   832   844   846     9 
  833   832   844   845     9 
  833   832   844   846     9 
  834   832   844   845     9 
  834   832   844   846     9 
  832   834   836   837     9 
  832   834   836   838     9 
  832   834   836   839     9 
  835   834   836   837     9 
  835   834   836   838     9 
  835   834   836   839     9 
  840   834   836   837     9 
  840   834   836   838     9 
  840   834   836   839     9 
  832   834   840   841     9 
  832   834   840   842     9 
  832   834   840   843     9 
  835   834   840   841     9 
  835   834   840   842     9 
  835   834   840   843     9 
  836   834   840   841     9 
  836   834   840   842     9 
  836   834   840   843     9 
  832   844   846   847     9 
  832   844   846   848     9 
  845   844   846   847     9 
  845   844   846   848     9 
  844   846   848   849     9 
  844   846   848   850     9 
  844   846   848   859     9 
  847   846   848   849     9 
  847   846   848   850     9 
  847   846   848   859     9 
  846   848   850   851     9 
  846   848   850   852     9 
  846   848   850   853     9 
  849   848   850   851     9 
  849   848   850   852     9 
  849   848   850   853     9 
  859   848   850   851     9 
  859   848   850   852     9 
  859   848   850   853     9 
  846   848   859   860     9 
  846   848   859   861     9 
  849   848   859   860     9 
  849   848   859   861     9 
  850   848   859   860     9 
  850   848   859   861     9 
  848   850   853   854     9 
  848   850   853   855     9 
  848   850   853   856     9 
  851   850   853   854     9 
  851   850   853   855     9 
  851   850   853   856     9 
  852   850   853   854     9 
  852   850   853   855     9 
  852   850   853   856     9 
  850   853   856   857     9 
  850   853   856   858     9 
  854   853   856   857     9 
  854   853   856   858     9 
  855   853   856   857     9 
  855   853   856   858     9 
  848   859   861   862     9 
  848   859   861   863     9 
  860   859   861   862     9 
  860   859   861   863     9 
  859   861   863   864     9 
  859   861   863   865     9 
  859   861   863   869     9 
  862   861   863   864     9 
  862   861   863   865     9 
  862   861   863   869     9 
  861   863   865   866     9 
  861   863   865   867     9 
  861   863   865   868     9 
  864   863   865   866     9 
  864   863   865   867     9 
  864   863   865   868     9 
  869   863   865   866     9 
  869   863   865   867     9 
  869   863   865   868     9 
  861   863   869   870     9 
  861   863   869   871     9 
  864   863   869   870     9 
  864   863   869   871     9 
  865   863   869   870     9 
  865   863   869   871     9 
  863   869   871   872     9 
  863   869   871   873     9 
  870   869   871   872     9 
  870   869   871   873     9 
  869   871   873   874     9 
  869   871   873   875     9 
  869   871   873   891     9 
  872   871   873   874     9 
  872   871   873   875     9 
  872   871   873   891     9 
  871   873   875   876     9 
  871   873   875   877     9 
  871   873   875   878     9 
  874   873   875   876     9 
  874   873   875   877     9 
  874   873   875   878     9 
  891   873   875   876     9 
  891   873   875   877     9 
  891   873   875   878     9 
  871   873   891   892     9 
  871   873   891   893     9 
  874   873   891   892     9 
  874   873   891   893     9 
  875   873   891   892     9 
  875   873   891   893     9 
  873   875   878   879     9 
  873   875   878   880     9 
  873   875   878   881     9 
  876   875   878   879     9 
  876   875   878   880     9 
  876   875   878   881     9 
  877   875   878   879     9 
  877   875   878   880     9 
  877   875   878   881     9 
  875   878   881   882     9 
  875   878   881   883     9 
  875   878   881   884     9 
  879   878   881   882     9 
  879   878   881   883     9 
  879   878   881   884     9 
  880   878   881   882     9 
  880   878   881   883     9 
  880   878   881   884     9 
  878   881   884   885     9 
  878   881   884   886     9 
  878   881   884   887     9 
  882   881   884   885     9 
  882   881   884   886     9 
  882   881   884   887     9 
  883   881   884   885     9 
  883   881   884   886     9 
  883   881   884   887     9 
  881   884   887   888     9 
  881   884   887   889     9 
  881   884   887   890     9 
  885   884   887   888     9 
  885   884   887   889     9 
  885   884   887   890     9 
  886   884   887   888     9 
  886   884   887   889     9 
  886   884   887   890     9 
  873   891   893   894     9 
  873   891   893   895     9 
  892   891   893   894     9 
  892   891   893   895     9 
  891   893   895   896     9 
  891   893   895   897     9 
  891   893   895   902     9 
  894   893   895   896     9 
  894   893   895   897     9 
  894   893   895   902     9 
  893   895   897   898     9 
  893   895   897   899     9 
  893   895   897   900     9 
  896   895   897   898     9 
  896   895   897   899     9 
  896   895   897   900     9 
  902   895   897   898     9 
  902   895   897   899     9 
  902   895   897   900     9 
  893   895   902   903     9 
  893   895   902   904     9 
  896   895   902   903     9 
  896   895   902   904     9 
  897   895   902   903     9 
  897   895   902   904     9 
  895   897   900   901     9 
  898   897   900   901     9 
  899   897   900   901     9 
  895   902   904   905     9 
  895   902   904   906     9 
  903   902   904   905     9 
  903   902   904   906     9 
  902   904   906   907     9 
  902   904   906   908     9 
  902   904   906   926     9 
  905   904   906   907     9 
  905   904   906   908     9 
  905   904   906   926     9 
  904   906   908   909     9 
  904   906   908   910     9 
  904   906   908   911     9 
  907   906   908   909     9 
  907   906   908   910     9 
  907   906   908   911     9 
  926   906   908   909     9 
  926   906   908   910     9 
  926   906   908   911     9 
  904   906   926   927     9 
  904   906   926   928     9 
  907   906   926   927     9 
  907   906   926   928     9 
  908   906   926   927     9 
  908   906   926   928     9 
  906   908   911   912     9 
  906   908   911   917     9 
  909   908   911   912     9 
  909   908   911   917     9 
  910   908   911   912     9 
  910   908   911   917     9 
  908   911   912   913     9 
  908   911   912   914     9 
  917   911   912   913     9 
  917   911   912   914     9 
  908   911   917   916     9 
  908   911   917   918     9 
  912   911   917   916     9 
  912   911   917   918     9 
  911   912   914   915     9 
  911   912   914   916     9 
  913   912   914   915     9 
  913   912   914   916     9 
  912   914   916   917     9 
  912   914   916   922     9 
  915   914   916   917     9 
  915   914   916   922     9 
  914   916   917   911     9 
  914   916   917   918     9 
  922   916   917   911     9 
  922   916   917   918     9 
  914   916   922   923     9 
  914   916   922   924     9 
  917   916   922   923     9 
  917   916   922   924     9 
  911   917   918   919     9 
  911   917   918   920     9 
  916   917   918   919     9 
  916   917   918   920     9 
  917   918   920   921     9 
  917   918   920   924     9 
  919   918   920   921     9 
  919   918   920   924     9 
  918   920   924   922     9 
  918   920   924   925     9 
  921   920   924   922     9 
  921   920   924   925     9 
  916   922   924   920     9 
  916   922   924   925     9 
  923   922   924   920     9 
  923   922   924   925     9 
  906   926   928   929     9 
  906   926   928   930     9 
  927   926   928   929     9 
  927   926   928   930     9 
  926   928   930   931     9 
  926   928   930   932     9 
  926   928   930   940     9
[truncated: 81,818 more chars]
