# Supplementary material for: Redox Potentials of Disulfide Bonds in LOXL2 Studied by Nonequilibrium Alchemical Simulation
Source: Front Chem. 2021 Dec 14;9:797036. doi: 10.3389/fchem.2021.797036 (PMC8713139; doi:10.3389/fchem.2021.797036)
Supplement: Supplementary file 2 [file DataSheet2.ZIP › Raw Date for Redox potential LOXL2-797036/Input files/84x148/salted.gro]

GROup of MAchos and Cynical Suckers in water
21361
   50PRO      N    1   2.985   3.328   4.870
   50PRO     H1    2   3.078   3.366   4.866
   50PRO     H2    3   2.988   3.237   4.909
   50PRO     CD    4   3.044   3.402   4.759
   50PRO    HD1    5   2.997   3.379   4.675
   50PRO    HD2    6   3.141   3.378   4.751
   50PRO     CA    7   2.901   3.415   4.952
   50PRO     HA    8   2.938   3.416   5.045
   50PRO     CB    9   2.906   3.554   4.887
   50PRO    HB1   10   2.822   3.571   4.836
   50PRO    HB2   11   2.918   3.625   4.957
   50PRO     CG   12   3.027   3.549   4.794
   50PRO    HG1   13   3.009   3.603   4.711
   50PRO    HG2   14   3.108   3.585   4.839
   50PRO      C   15   2.758   3.361   4.960
   50PRO      O   16   2.703   3.316   4.860
   51ALA      N   17   2.693   3.370   5.077
   51ALA     HN   18   2.738   3.419   5.152
   51ALA     CA   19   2.560   3.313   5.100
   51ALA     HA   20   2.570   3.215   5.080
   51ALA     CB   21   2.523   3.339   5.247
   51ALA    HB1   22   2.432   3.300   5.266
   51ALA    HB2   23   2.590   3.295   5.307
   51ALA    HB3   24   2.522   3.437   5.264
   51ALA      C   25   2.449   3.365   5.006
   51ALA      O   26   2.345   3.301   4.993
   52ASN      N   27   2.471   3.480   4.942
   52ASN     HN   28   2.559   3.525   4.957
   52ASN     CA   29   2.377   3.545   4.851
   52ASN     HA   30   2.287   3.513   4.880
   52ASN     CB   31   2.390   3.698   4.866
   52ASN    HB1   32   2.485   3.724   4.845
   52ASN    HB2   33   2.328   3.742   4.801
   52ASN     CG   34   2.358   3.750   5.005
   52ASN    OD1   35   2.311   3.682   5.094
   52ASN    ND2   36   2.385   3.876   5.029
   52ASN   HD21   37   2.425   3.933   4.958
   52ASN   HD22   38   2.365   3.915   5.119
   52ASN      C   39   2.395   3.502   4.704
   52ASN      O   40   2.321   3.551   4.618
   53VAL      N   41   2.493   3.417   4.673
   53VAL     HN   42   2.551   3.383   4.747
   53VAL     CA   43   2.519   3.369   4.537
   53VAL     HA   44   2.494   3.444   4.475
   53VAL     CB   45   2.669   3.340   4.517
   53VAL     HB   46   2.695   3.272   4.586
   53VAL    CG1   47   2.698   3.282   4.378
   53VAL   HG11   48   2.796   3.265   4.369
   53VAL   HG12   49   2.648   3.197   4.365
   53VAL   HG13   50   2.670   3.348   4.308
   53VAL    CG2   51   2.750   3.469   4.530
   53VAL   HG21   52   2.847   3.449   4.517
   53VAL   HG22   53   2.720   3.535   4.461
   53VAL   HG23   54   2.736   3.508   4.621
   53VAL      C   55   2.430   3.249   4.506
   53VAL      O   56   2.412   3.160   4.589
   54ALA      N   57   2.373   3.248   4.385
   54ALA     HN   58   2.387   3.327   4.325
   54ALA     CA   59   2.293   3.137   4.336
   54ALA     HA   60   2.215   3.129   4.398
   54ALA     CB   61   2.246   3.168   4.194
   54ALA    HB1   62   2.191   3.092   4.159
   54ALA    HB2   63   2.191   3.251   4.194
   54ALA    HB3   64   2.325   3.181   4.134
   54ALA      C   65   2.374   3.006   4.340
   54ALA      O   66   2.488   3.001   4.294
   55LYS      N   67   2.313   2.900   4.392
   55LYS     HN   68   2.225   2.910   4.437
   55LYS     CA   69   2.375   2.767   4.386
   55LYS     HA   70   2.472   2.781   4.401
   55LYS     CB   71   2.322   2.674   4.495
   55LYS    HB1   72   2.223   2.668   4.485
   55LYS    HB2   73   2.362   2.584   4.481
   55LYS     CG   74   2.354   2.720   4.637
   55LYS    HG1   75   2.452   2.739   4.646
   55LYS    HG2   76   2.302   2.803   4.659
   55LYS     CD   77   2.314   2.606   4.731
   55LYS    HD1   78   2.215   2.593   4.726
   55LYS    HD2   79   2.360   2.522   4.701
   55LYS     CE   80   2.353   2.635   4.875
   55LYS    HE1   81   2.446   2.671   4.879
   55LYS    HE2   82   2.290   2.702   4.915
   55LYS     NZ   83   2.346   2.509   4.953
   55LYS    HZ1   84   2.371   2.528   5.048
   55LYS    HZ2   85   2.253   2.473   4.950
   55LYS    HZ3   86   2.409   2.442   4.914
   55LYS      C   87   2.349   2.707   4.248
   55LYS      O   88   2.234   2.686   4.212
   56ILE      N   89   2.457   2.677   4.177
   56ILE     HN   90   2.546   2.695   4.217
   56ILE     CA   91   2.453   2.620   4.042
   56ILE     HA   92   2.356   2.601   4.025
   56ILE     CB   93   2.505   2.721   3.939
   56ILE     HB   94   2.509   2.677   3.849
   56ILE    CG2   95   2.408   2.840   3.931
   56ILE   HG21   96   2.442   2.906   3.864
   56ILE   HG22   97   2.318   2.807   3.904
   56ILE   HG23   98   2.402   2.883   4.021
   56ILE    CG1   99   2.651   2.765   3.967
   56ILE   HG11  100   2.651   2.830   4.043
   56ILE   HG12  101   2.705   2.685   3.992
   56ILE     CD  102   2.718   2.832   3.847
   56ILE    HD1  103   2.812   2.858   3.872
   56ILE    HD2  104   2.721   2.768   3.770
   56ILE    HD3  105   2.667   2.914   3.821
   56ILE      C  106   2.530   2.489   4.035
   56ILE      O  107   2.598   2.449   4.130
   57GLN      N  108   2.519   2.423   3.921
   57GLN     HN  109   2.444   2.446   3.859
   57GLN     CA  110   2.610   2.317   3.880
   57GLN     HA  111   2.688   2.325   3.943
   57GLN     CB  112   2.546   2.180   3.893
   57GLN    HB1  113   2.460   2.180   3.841
   57GLN    HB2  114   2.608   2.111   3.856
   57GLN     CG  115   2.514   2.144   4.038
   57GLN    HG1  116   2.597   2.155   4.094
   57GLN    HG2  117   2.443   2.205   4.073
   57GLN     CD  118   2.466   2.002   4.048
   57GLN    OE1  119   2.463   1.927   3.953
   57GLN    NE2  120   2.429   1.957   4.165
   57GLN   HE21  121   2.432   2.016   4.245
   57GLN   HE22  122   2.396   1.863   4.175
   57GLN      C  123   2.655   2.336   3.736
   57GLN      O  124   2.580   2.390   3.655
   58LEU      N  125   2.773   2.284   3.705
   58LEU     HN  126   2.825   2.239   3.778
   58LEU     CA  127   2.832   2.291   3.573
   58LEU     HA  128   2.767   2.342   3.517
   58LEU     CB  129   2.968   2.364   3.580
   58LEU    HB1  130   3.028   2.312   3.640
   58LEU    HB2  131   3.006   2.366   3.488
   58LEU     CG  132   2.961   2.508   3.633
   58LEU     HG  133   2.927   2.505   3.727
   58LEU    CD1  134   3.100   2.570   3.624
   58LEU   HD11  135   3.097   2.664   3.658
   58LEU   HD12  136   3.164   2.516   3.679
   58LEU   HD13  137   3.130   2.570   3.528
   58LEU    CD2  138   2.867   2.596   3.550
   58LEU   HD21  139   2.866   2.688   3.588
   58LEU   HD22  140   2.899   2.599   3.456
   58LEU   HD23  141   2.775   2.558   3.553
   58LEU      C  142   2.848   2.151   3.512
   58LEU      O  143   2.872   2.053   3.583
   59ARG      N  144   2.843   2.144   3.379
   59ARG     HN  145   2.803   2.221   3.329
   59ARG     CA  146   2.893   2.030   3.302
   59ARG     HA  147   2.964   1.987   3.358
   59ARG     CB  148   2.781   1.928   3.276
   59ARG    HB1  149   2.823   1.843   3.245
   59ARG    HB2  150   2.733   1.912   3.362
   59ARG     CG  151   2.679   1.974   3.171
   59ARG    HG1  152   2.640   2.062   3.198
   59ARG    HG2  153   2.725   1.983   3.082
   59ARG     CD  154   2.566   1.871   3.158
   59ARG    HD1  155   2.604   1.782   3.133
   59ARG    HD2  156   2.518   1.863   3.246
   59ARG     NE  157   2.469   1.910   3.056
   59ARG     HE  158   2.492   1.990   3.001
   59ARG     CZ  159   2.354   1.852   3.028
   59ARG    NH1  160   2.313   1.746   3.092
   59ARG   HH11  161   2.369   1.707   3.165
   59ARG   HH12  162   2.225   1.704   3.069
   59ARG    NH2  163   2.279   1.901   2.935
   59ARG   HH21  164   2.309   1.982   2.884
   59ARG   HH22  165   2.192   1.858   2.913
   59ARG      C  166   2.959   2.077   3.173
   59ARG      O  167   2.928   2.184   3.121
   60LEU      N  168   3.046   1.991   3.118
   60LEU     HN  169   3.078   1.915   3.174
   60LEU     CA  170   3.096   2.004   2.982
   60LEU     HA  171   3.083   2.100   2.954
   60LEU     CB  172   3.246   1.973   2.975
   60LEU    HB1  173   3.260   1.876   2.997
   60LEU    HB2  174   3.278   1.990   2.882
   60LEU     CG  175   3.331   2.057   3.072
   60LEU     HG  176   3.298   2.037   3.164
   60LEU    CD1  177   3.479   2.021   3.061
   60LEU   HD11  178   3.532   2.077   3.124
   60LEU   HD12  179   3.491   1.924   3.083
   60LEU   HD13  180   3.510   2.038   2.967
   60LEU    CD2  181   3.315   2.207   3.048
   60LEU   HD21  182   3.372   2.257   3.114
   60LEU   HD22  183   3.344   2.230   2.955
   60LEU   HD23  184   3.220   2.233   3.061
   60LEU      C  185   3.013   1.914   2.890
   60LEU      O  186   2.998   1.795   2.919
   61ALA      N  187   2.959   1.970   2.782
   61ALA     HN  188   2.981   2.066   2.764
   61ALA     CA  189   2.873   1.902   2.685
   61ALA     HA  190   2.877   1.804   2.704
   61ALA     CB  191   2.730   1.955   2.705
   61ALA    HB1  192   2.669   1.911   2.640
   61ALA    HB2  193   2.701   1.935   2.798
   61ALA    HB3  194   2.729   2.054   2.690
   61ALA      C  195   2.923   1.921   2.540
   61ALA      O  196   3.028   1.982   2.518
   62GLY      N  197   2.850   1.867   2.442
   62GLY     HN  198   2.771   1.812   2.467
   62GLY     CA  199   2.881   1.884   2.299
   62GLY    HA1  200   2.794   1.883   2.250
   62GLY    HA2  201   2.924   1.974   2.289
   62GLY      C  202   2.974   1.777   2.239
   62GLY      O  203   2.994   1.670   2.296
   63GLN      N  204   3.026   1.807   2.119
   63GLN     HN  205   3.002   1.895   2.079
   63GLN     CA  206   3.117   1.721   2.041
   63GLN     HA  207   3.082   1.627   2.050
   63GLN     CB  208   3.116   1.764   1.894
   63GLN    HB1  209   3.136   1.861   1.889
   63GLN    HB2  210   3.186   1.712   1.845
   63GLN     CG  211   2.981   1.739   1.824
   63GLN    HG1  212   2.961   1.641   1.826
   63GLN    HG2  213   2.910   1.789   1.874
   63GLN     CD  214   2.981   1.786   1.679
   63GLN    OE1  215   3.079   1.834   1.625
   63GLN    NE2  216   2.870   1.776   1.609
   63GLN   HE21  217   2.788   1.738   1.652
   63GLN   HE22  218   2.869   1.807   1.514
   63GLN      C  219   3.259   1.728   2.097
   63GLN      O  220   3.338   1.814   2.061
   64LYS      N  221   3.291   1.639   2.192
   64LYS     HN  222   3.226   1.566   2.213
   64LYS     CA  223   3.417   1.645   2.266
   64LYS     HA  224   3.439   1.743   2.274
   64LYS     CB  225   3.399   1.580   2.403
   64LYS    HB1  226   3.373   1.485   2.390
   64LYS    HB2  227   3.486   1.585   2.453
   64LYS     CG  228   3.291   1.650   2.487
   64LYS    HG1  229   3.315   1.746   2.498
   64LYS    HG2  230   3.203   1.642   2.441
   64LYS     CD  231   3.283   1.583   2.624
   64LYS    HD1  232   3.265   1.485   2.613
   64LYS    HD2  233   3.369   1.595   2.673
   64LYS     CE  234   3.169   1.649   2.700
   64LYS    HE1  235   3.186   1.747   2.707
   64LYS    HE2  236   3.083   1.633   2.652
   64LYS     NZ  237   3.159   1.592   2.836
   64LYS    HZ1  238   3.084   1.637   2.885
   64LYS    HZ2  239   3.142   1.494   2.830
   64LYS    HZ3  240   3.245   1.608   2.885
   64LYS      C  241   3.532   1.576   2.193
   64LYS      O  242   3.515   1.461   2.150
   65ARG      N  243   3.651   1.637   2.192
   65ARG     HN  244   3.655   1.733   2.221
   65ARG     CA  245   3.776   1.570   2.152
   65ARG     HA  246   3.746   1.497   2.091
   65ARG     CB  247   3.869   1.665   2.075
   65ARG    HB1  248   3.906   1.732   2.140
   65ARG    HB2  249   3.944   1.611   2.037
   65ARG     CG  250   3.802   1.742   1.961
   65ARG    HG1  251   3.772   1.678   1.890
   65ARG    HG2  252   3.722   1.791   1.996
   65ARG     CD  253   3.900   1.843   1.900
   65ARG    HD1  254   3.919   1.916   1.966
   65ARG    HD2  255   3.985   1.797   1.875
   65ARG     NE  256   3.844   1.905   1.778
   65ARG     HE  257   3.765   1.860   1.737
   65ARG     CZ  258   3.887   2.015   1.718
   65ARG    NH1  259   3.980   2.090   1.769
   65ARG   HH11  260   4.022   2.066   1.857
   65ARG   HH12  261   4.011   2.173   1.721
   65ARG    NH2  262   3.837   2.051   1.603
   65ARG   HH21  263   3.766   1.996   1.560
   65ARG   HH22  264   3.870   2.134   1.558
   65ARG      C  265   3.848   1.507   2.271
   65ARG      O  266   3.926   1.414   2.252
   66LYS      N  267   3.819   1.551   2.394
   66LYS     HN  268   3.762   1.634   2.400
   66LYS     CA  269   3.863   1.491   2.522
   66LYS     HA  270   3.886   1.397   2.497
   66LYS     CB  271   3.984   1.565   2.581
   66LYS    HB1  272   3.959   1.661   2.597
   66LYS    HB2  273   4.010   1.522   2.667
   66LYS     CG  274   4.104   1.563   2.488
   66LYS    HG1  275   4.131   1.468   2.472
   66LYS    HG2  276   4.080   1.607   2.401
   66LYS     CD  277   4.221   1.639   2.551
   66LYS    HD1  278   4.198   1.736   2.567
   66LYS    HD2  279   4.249   1.598   2.638
   66LYS     CE  280   4.328   1.624   2.446
   66LYS    HE1  281   4.336   1.527   2.424
   66LYS    HE2  282   4.299   1.675   2.365
   66LYS     NZ  283   4.462   1.672   2.481
   66LYS    HZ1  284   4.524   1.657   2.404
   66LYS    HZ2  285   4.458   1.770   2.502
   66LYS    HZ3  286   4.496   1.622   2.561
   66LYS      C  287   3.752   1.493   2.626
   66LYS      O  288   3.660   1.573   2.622
   67HSE      N  289   3.765   1.409   2.729
   67HSE     HN  290   3.840   1.343   2.729
   67HSE     CA  291   3.671   1.409   2.841
   67HSE     HA  292   3.580   1.407   2.799
   67HSE     CB  293   3.696   1.285   2.927
   67HSE    HB1  294   3.618   1.270   2.987
   67HSE    HB2  295   3.708   1.205   2.867
   67HSE    ND1  296   3.951   1.292   2.971
   67HSE     CG  297   3.820   1.296   3.012
   67HSE    CE1  298   4.029   1.321   3.076
   67HSE    HE1  299   4.129   1.327   3.074
   67HSE    NE2  300   3.954   1.341   3.186
   67HSE    HE2  301   3.987   1.362   3.278
   67HSE    CD2  302   3.822   1.326   3.146
   67HSE    HD2  303   3.741   1.335   3.205
   67HSE      C  304   3.676   1.538   2.927
   67HSE      O  305   3.582   1.564   3.003
   68SER      N  306   3.785   1.615   2.919
   68SER     HN  307   3.853   1.587   2.851
   68SER     CA  308   3.818   1.735   2.997
   68SER     HA  309   3.758   1.731   3.077
   68SER     CB  310   3.967   1.729   3.038
   68SER    HB1  311   3.999   1.818   3.069
   68SER    HB2  312   3.982   1.661   3.109
   68SER     OG  313   4.046   1.692   2.925
   68SER    HG1  314   4.142   1.689   2.952
   68SER      C  315   3.785   1.867   2.926
   68SER      O  316   3.826   1.973   2.971
   69GLU      N  317   3.708   1.861   2.818
   69GLU     HN  318   3.675   1.771   2.788
   69GLU     CA  319   3.668   1.978   2.740
   69GLU     HA  320   3.674   2.056   2.803
   69GLU     CB  321   3.765   1.999   2.623
   69GLU    HB1  322   3.741   2.084   2.576
   69GLU    HB2  323   3.858   2.005   2.659
   69GLU     CG  324   3.757   1.883   2.524
   69GLU    HG1  325   3.781   1.798   2.572
   69GLU    HG2  326   3.664   1.876   2.489
   69GLU     CD  327   3.852   1.900   2.406
   69GLU    OE1  328   3.805   1.866   2.296
   69GLU    OE2  329   3.969   1.938   2.426
   69GLU      C  330   3.522   1.968   2.693
   69GLU      O  331   3.459   1.862   2.699
   70GLY      N  332   3.468   2.081   2.648
   70GLY     HN  333   3.521   2.165   2.657
   70GLY     CA  334   3.336   2.090   2.587
   70GLY    HA1  335   3.346   2.072   2.490
   70GLY    HA2  336   3.279   2.018   2.628
   70GLY      C  337   3.269   2.225   2.609
   70GLY      O  338   3.323   2.314   2.674
   71ARG      N  339   3.147   2.238   2.555
   71ARG     HN  340   3.115   2.165   2.494
   71ARG     CA  341   3.058   2.352   2.578
   71ARG     HA  342   3.107   2.434   2.552
   71ARG     CB  343   2.932   2.337   2.491
   71ARG    HB1  344   2.961   2.331   2.395
   71ARG    HB2  345   2.885   2.253   2.517
   71ARG     CG  346   2.836   2.456   2.507
   71ARG    HG1  347   2.803   2.458   2.601
   71ARG    HG2  348   2.884   2.540   2.486
   71ARG     CD  349   2.715   2.444   2.413
   71ARG    HD1  350   2.654   2.522   2.427
   71ARG    HD2  351   2.746   2.443   2.318
   71ARG     NE  352   2.639   2.320   2.438
   71ARG     HE  353   2.592   2.314   2.526
   71ARG     CZ  354   2.626   2.217   2.358
   71ARG    NH1  355   2.689   2.205   2.245
   71ARG   HH11  356   2.751   2.278   2.214
   71ARG   HH12  357   2.675   2.124   2.188
   71ARG    NH2  358   2.547   2.120   2.393
   71ARG   HH21  359   2.497   2.126   2.480
   71ARG   HH22  360   2.536   2.041   2.334
   71ARG      C  361   3.022   2.361   2.726
   71ARG      O  362   2.990   2.258   2.787
   72VAL      N  363   3.026   2.481   2.783
   72VAL     HN  364   3.057   2.558   2.727
   72VAL     CA  365   2.988   2.506   2.922
   72VAL     HA  366   3.024   2.428   2.974
   72VAL     CB  367   3.052   2.635   2.977
   72VAL     HB  368   3.014   2.711   2.924
   72VAL    CG1  369   3.021   2.653   3.127
   72VAL   HG11  370   3.063   2.738   3.159
   72VAL   HG12  371   2.922   2.659   3.139
   72VAL   HG13  372   3.057   2.576   3.178
   72VAL    CG2  373   3.204   2.631   2.963
   72VAL   HG21  374   3.244   2.715   2.999
   72VAL   HG22  375   3.240   2.553   3.014
   72VAL   HG23  376   3.228   2.621   2.866
   72VAL      C  377   2.837   2.512   2.932
   72VAL      O  378   2.772   2.595   2.869
   73GLU      N  379   2.779   2.425   3.015
   73GLU     HN  380   2.836   2.353   3.055
   73GLU     CA  381   2.637   2.430   3.048
   73GLU     HA  382   2.601   2.512   3.004
   73GLU     CB  383   2.563   2.308   2.992
   73GLU    HB1  384   2.612   2.225   3.020
   73GLU    HB2  385   2.471   2.307   3.030
   73GLU     CG  386   2.553   2.312   2.839
   73GLU    HG1  387   2.503   2.394   2.812
   73GLU    HG2  388   2.646   2.316   2.801
   73GLU     CD  389   2.482   2.190   2.780
   73GLU    OE1  390   2.478   2.178   2.655
   73GLU    OE2  391   2.439   2.100   2.857
   73GLU      C  392   2.620   2.445   3.200
   73GLU      O  393   2.692   2.382   3.278
   74VAL      N  394   2.524   2.528   3.238
   74VAL     HN  395   2.470   2.572   3.166
   74VAL     CA  396   2.489   2.562   3.376
   74VAL     HA  397   2.559   2.518   3.433
   74VAL     CB  398   2.493   2.715   3.401
   74VAL     HB  399   2.418   2.753   3.348
   74VAL    CG1  400   2.476   2.746   3.550
   74VAL   HG11  401   2.478   2.845   3.564
   74VAL   HG12  402   2.388   2.710   3.582
   74VAL   HG13  403   2.550   2.703   3.602
   74VAL    CG2  404   2.623   2.780   3.354
   74VAL   HG21  405   2.620   2.878   3.373
   74VAL   HG22  406   2.700   2.739   3.404
   74VAL   HG23  407   2.635   2.765   3.256
   74VAL      C  408   2.351   2.508   3.407
   74VAL      O  409   2.256   2.528   3.331
   75TYR      N  410   2.337   2.439   3.520
   75TYR     HN  411   2.419   2.412   3.569
   75TYR     CA  412   2.207   2.402   3.575
   75TYR     HA  413   2.144   2.398   3.497
   75TYR     CB  414   2.213   2.265   3.640
   75TYR    HB1  415   2.258   2.201   3.577
   75TYR    HB2  416   2.267   2.271   3.724
   75TYR     CG  417   2.076   2.211   3.674
   75TYR    CD1  418   2.027   2.218   3.805
   75TYR    HD1  419   2.081   2.263   3.876
   75TYR    CE1  420   1.902   2.161   3.837
   75TYR    HE1  421   1.868   2.164   3.931
   75TYR     CZ  422   1.826   2.099   3.736
   75TYR     OH  423   1.710   2.035   3.766
   75TYR     HH  424   1.670   1.997   3.683
   75TYR    CD2  425   1.997   2.155   3.572
   75TYR    HD2  426   2.030   2.155   3.477
   75TYR    CE2  427   1.872   2.099   3.603
   75TYR    HE2  428   1.815   2.059   3.530
   75TYR      C  429   2.162   2.510   3.673
   75TYR      O  430   2.221   2.527   3.779
   76TYR      N  431   2.055   2.580   3.636
   76TYR     HN  432   2.014   2.558   3.547
   76TYR     CA  433   1.993   2.685   3.715
   76TYR     HA  434   2.016   2.669   3.811
   76TYR     CB  435   2.052   2.821   3.673
   76TYR    HB1  436   2.151   2.820   3.689
   76TYR    HB2  437   2.034   2.835   3.576
   76TYR     CG  438   1.994   2.938   3.749
   76TYR    CD1  439   1.902   3.024   3.687
   76TYR    HD1  440   1.875   3.008   3.592
   76TYR    CE1  441   1.846   3.133   3.757
   76TYR    HE1  442   1.781   3.193   3.712
   76TYR     CZ  443   1.884   3.155   3.891
   76TYR     OH  444   1.832   3.261   3.960
   76TYR     HH  445   1.869   3.262   4.052
   76TYR    CD2  446   2.030   2.960   3.884
   76TYR    HD2  447   2.094   2.898   3.929
   76TYR    CE2  448   1.974   3.068   3.955
   76TYR    HE2  449   1.999   3.083   4.051
   76TYR      C  450   1.841   2.679   3.698
   76TYR      O  451   1.792   2.645   3.590
   77ASP      N  452   1.767   2.703   3.806
   77ASP     HN  453   1.815   2.723   3.891
   77ASP     CA  454   1.620   2.702   3.808
   77ASP     HA  455   1.597   2.692   3.905
   77ASP     CB  456   1.566   2.837   3.757
   77ASP    HB1  457   1.624   2.910   3.792
   77ASP    HB2  458   1.569   2.837   3.657
   77ASP     CG  459   1.422   2.863   3.802
   77ASP    OD1  460   1.385   2.814   3.912
   77ASP    OD2  461   1.351   2.938   3.730
   77ASP      C  462   1.554   2.579   3.742
   77ASP      O  463   1.458   2.587   3.666
   78GLY      N  464   1.609   2.460   3.769
   78GLY     HN  465   1.693   2.457   3.823
   78GLY     CA  466   1.550   2.333   3.723
   78GLY    HA1  467   1.586   2.261   3.783
   78GLY    HA2  468   1.452   2.340   3.736
   78GLY      C  469   1.579   2.295   3.577
   78GLY      O  470   1.533   2.190   3.533
   79GLN      N  471   1.657   2.374   3.503
   79GLN     HN  472   1.693   2.458   3.544
   79GLN     CA  473   1.691   2.345   3.363
   79GLN     HA  474   1.679   2.246   3.354
   79GLN     CB  475   1.594   2.416   3.267
   79GLN    HB1  476   1.615   2.389   3.174
   79GLN    HB2  477   1.501   2.389   3.290
   79GLN     CG  478   1.603   2.569   3.276
   79GLN    HG1  479   1.591   2.595   3.372
   79GLN    HG2  480   1.695   2.596   3.246
   79GLN     CD  481   1.501   2.645   3.192
   79GLN    OE1  482   1.422   2.589   3.118
   79GLN    NE2  483   1.499   2.776   3.199
   79GLN   HE21  484   1.564   2.824   3.259
   79GLN   HE22  485   1.433   2.828   3.145
   79GLN      C  486   1.839   2.372   3.332
   79GLN      O  487   1.904   2.460   3.389
   80TRP      N  488   1.894   2.294   3.238
   80TRP     HN  489   1.843   2.214   3.207
   80TRP     CA  490   2.025   2.322   3.180
   80TRP     HA  491   2.084   2.350   3.256
   80TRP     CB  492   2.083   2.196   3.115
   80TRP    HB1  493   2.013   2.154   3.058
   80TRP    HB2  494   2.161   2.222   3.059
   80TRP     CG  495   2.131   2.091   3.212
   80TRP    CD1  496   2.062   1.982   3.252
   80TRP    HD1  497   1.972   1.955   3.219
   80TRP    NE1  498   2.135   1.914   3.348
   80TRP    HE1  499   2.105   1.830   3.392
   80TRP    CE2  500   2.256   1.976   3.373
   80TRP    CD2  501   2.255   2.090   3.288
   80TRP    CE3  502   2.366   2.178   3.298
   80TRP    HE3  503   2.369   2.259   3.240
   80TRP    CZ3  504   2.470   2.152   3.389
   80TRP    HZ3  505   2.547   2.216   3.395
   80TRP    CZ2  506   2.361   1.948   3.462
   80TRP    HZ2  507   2.359   1.865   3.519
   80TRP    CH2  508   2.469   2.037   3.469
   80TRP    HH2  509   2.545   2.019   3.532
   80TRP      C  510   2.014   2.436   3.079
   80TRP      O  511   1.916   2.443   3.005
   81GLY      N  512   2.115   2.522   3.076
   81GLY     HN  513   2.184   2.514   3.147
   81GLY     CA  514   2.132   2.627   2.976
   81GLY    HA1  515   2.087   2.597   2.891
   81GLY    HA2  516   2.087   2.710   3.010
   81GLY      C  517   2.280   2.654   2.950
   81GLY      O  518   2.365   2.601   3.021
   82THR      N  519   2.310   2.733   2.848
   82THR     HN  520   2.235   2.775   2.797
   82THR     CA  521   2.448   2.761   2.805
   82THR     HA  522   2.502   2.686   2.842
   82THR     CB  523   2.458   2.762   2.652
   82THR     HB  524   2.552   2.785   2.625
   82THR    OG1  525   2.377   2.862   2.599
   82THR    HG1  526   2.385   2.862   2.499
   82THR    CG2  527   2.415   2.629   2.591
   82THR   HG21  528   2.423   2.633   2.492
   82THR   HG22  529   2.473   2.556   2.627
   82THR   HG23  530   2.319   2.611   2.616
   82THR      C  531   2.501   2.892   2.864
   82THR      O  532   2.436   2.955   2.948
   83VAL      N  533   2.623   2.928   2.825
   83VAL     HN  534   2.671   2.866   2.764
   83VAL     CA  535   2.691   3.051   2.864
   83VAL     HA  536   2.627   3.111   2.912
   83VAL     CB  537   2.808   3.018   2.958
   83VAL     HB  538   2.868   2.955   2.907
   83VAL    CG1  539   2.888   3.141   2.996
   83VAL   HG11  540   2.963   3.115   3.056
   83VAL   HG12  541   2.926   3.183   2.913
   83VAL   HG13  542   2.829   3.207   3.042
   83VAL    CG2  543   2.761   2.949   3.086
   83VAL   HG21  544   2.839   2.929   3.145
   83VAL   HG22  545   2.698   3.010   3.135
   83VAL   HG23  546   2.713   2.864   3.063
   83VAL      C  547   2.741   3.118   2.736
   83VAL      O  548   2.799   3.048   2.652
   84CYD      N  549   2.716   3.248   2.719
   84CYD     HN  550   2.662   3.296   2.789
   84CYD     CA  551   2.765   3.324   2.605
   84CYD     HA  552   2.745   3.266   2.526
   84CYD     CB  553   2.688   3.456   2.589
   84CYD     Vc  554   2.688   3.456   2.589
   84CYD    HB1  555   2.591   3.432   2.595
   84CYD    HB2  556   2.714   3.511   2.668
   84CYD     SG  557   2.729   3.535   2.432
   84CYD     Vs  558   2.729   3.535   2.432
   84CYD    HUD  559   2.591   3.432   2.595
   84CYD      C  560   2.917   3.345   2.612
   84CYD      O  561   2.976   3.348   2.721
   85ASP      N  562   2.981   3.355   2.496
   85ASP     HN  563   2.927   3.344   2.412
   85ASP     CA  564   3.124   3.380   2.481
   85ASP     HA  565   3.165   3.340   2.562
   85ASP     CB  566   3.176   3.308   2.355
   85ASP    HB1  567   3.275   3.324   2.349
   85ASP    HB2  568   3.159   3.210   2.366
   85ASP     CG  569   3.114   3.352   2.222
   85ASP    OD1  570   3.044   3.454   2.217
   85ASP    OD2  571   3.138   3.279   2.123
   85ASP      C  572   3.163   3.529   2.486
   85ASP      O  573   3.282   3.559   2.503
   86ASP      N  574   3.066   3.621   2.482
   86ASP     HN  575   2.972   3.589   2.468
   86ASP     CA  576   3.087   3.764   2.499
   86ASP     HA  577   3.152   3.788   2.426
   86ASP     CB  578   2.956   3.843   2.478
   86ASP    HB1  579   2.881   3.788   2.514
   86ASP    HB2  580   2.962   3.929   2.529
   86ASP     CG  581   2.926   3.877   2.331
   86ASP    OD1  582   3.010   3.846   2.244
   86ASP    OD2  583   2.826   3.948   2.307
   86ASP      C  584   3.152   3.798   2.634
   86ASP      O  585   3.111   3.754   2.742
   87ASP      N  586   3.262   3.874   2.627
   87ASP     HN  587   3.283   3.913   2.537
   87ASP     CA  588   3.354   3.907   2.737
   87ASP     HA  589   3.433   3.942   2.686
   87ASP     CB  590   3.295   4.017   2.827
   87ASP    HB1  591   3.205   3.988   2.856
   87ASP    HB2  592   3.355   4.027   2.907
   87ASP     CG  593   3.282   4.153   2.759
   87ASP    OD1  594   3.375   4.190   2.683
   87ASP    OD2  595   3.188   4.226   2.795
   87ASP      C  596   3.407   3.787   2.818
   87ASP      O  597   3.473   3.805   2.921
   88PHE      N  598   3.384   3.664   2.772
   88PHE     HN  599   3.330   3.652   2.689
   88PHE     CA  600   3.437   3.546   2.838
   88PHE     HA  601   3.408   3.552   2.934
   88PHE     CB  602   3.375   3.418   2.781
   88PHE    HB1  603   3.277   3.432   2.769
   88PHE    HB2  604   3.417   3.399   2.692
   88PHE     CG  605   3.396   3.297   2.870
   88PHE    CD1  606   3.514   3.221   2.860
   88PHE    HD1  607   3.587   3.250   2.798
   88PHE    CE1  608   3.530   3.105   2.937
   88PHE    HE1  609   3.614   3.051   2.929
   88PHE     CZ  610   3.429   3.065   3.027
   88PHE     HZ  611   3.441   2.983   3.083
   88PHE    CD2  612   3.295   3.257   2.959
   88PHE    HD2  613   3.210   3.310   2.966
   88PHE    CE2  614   3.312   3.141   3.038
   88PHE    HE2  615   3.240   3.114   3.102
   88PHE      C  616   3.589   3.546   2.831
   88PHE      O  617   3.652   3.584   2.732
   89SER      N  618   3.654   3.505   2.940
   89SER     HN  619   3.600   3.470   3.017
   89SER     CA  620   3.799   3.511   2.952
   89SER     HA  621   3.833   3.521   2.859
   89SER     CB  622   3.840   3.632   3.037
   89SER    HB1  623   3.940   3.643   3.037
   89SER    HB2  624   3.797   3.716   3.002
   89SER     OG  625   3.799   3.615   3.171
   89SER    HG1  626   3.826   3.695   3.225
   89SER      C  627   3.857   3.382   3.008
   89SER      O  628   3.788   3.300   3.069
   90ILE      N  629   3.989   3.366   2.995
   90ILE     HN  630   4.041   3.434   2.943
   90ILE     CA  631   4.061   3.253   3.056
   90ILE     HA  632   4.018   3.171   3.018
   90ILE     CB  633   4.210   3.257   3.015
   90ILE     HB  634   4.210   3.270   2.916
   90ILE    CG2  635   4.285   3.375   3.080
   90ILE   HG21  636   4.380   3.374   3.051
   90ILE   HG22  637   4.242   3.461   3.052
   90ILE   HG23  638   4.280   3.367   3.180
   90ILE    CG1  639   4.284   3.126   3.047
   90ILE   HG11  640   4.381   3.138   3.025
   90ILE   HG12  641   4.274   3.106   3.144
   90ILE     CD  642   4.233   3.005   2.968
   90ILE    HD1  643   4.285   2.924   2.993
   90ILE    HD2  644   4.136   2.990   2.989
   90ILE    HD3  645   4.243   3.022   2.870
   90ILE      C  646   4.042   3.248   3.209
   90ILE      O  647   4.042   3.140   3.267
   91HSE      N  648   4.018   3.362   3.274
   91HSE     HN  649   4.022   3.448   3.223
   91HSE     CA  650   3.987   3.367   3.417
   91HSE     HA  651   4.060   3.317   3.462
   91HSE     CB  652   3.986   3.513   3.464
   91HSE    HB1  653   3.919   3.564   3.410
   91HSE    HB2  654   3.961   3.516   3.560
   91HSE    ND1  655   4.237   3.543   3.508
   91HSE     CG  656   4.119   3.581   3.448
   91HSE    CE1  657   4.334   3.627   3.466
   91HSE    HE1  658   4.429   3.622   3.494
   91HSE    NE2  659   4.284   3.718   3.382
   91HSE    HE2  660   4.334   3.791   3.336
   91HSE    CD2  661   4.147   3.690   3.370
   91HSE    HD2  662   4.081   3.741   3.314
   91HSE      C  663   3.854   3.298   3.448
   91HSE      O  664   3.849   3.217   3.540
   92ALA      N  665   3.750   3.324   3.368
   92ALA     HN  666   3.759   3.394   3.298
   92ALA     CA  667   3.623   3.253   3.380
   92ALA     HA  668   3.593   3.262   3.475
   92ALA     CB  669   3.520   3.318   3.286
   92ALA    HB1  670   3.433   3.270   3.294
   92ALA    HB2  671   3.508   3.414   3.312
   92ALA    HB3  672   3.554   3.312   3.192
   92ALA      C  673   3.640   3.103   3.352
   92ALA      O  674   3.591   3.019   3.428
   93ALA      N  675   3.721   3.067   3.252
   93ALA     HN  676   3.759   3.138   3.193
   93ALA     CA  677   3.754   2.927   3.224
   93ALA     HA  678   3.667   2.882   3.207
   93ALA     CB  679   3.843   2.920   3.100
   93ALA    HB1  680   3.867   2.825   3.081
   93ALA    HB2  681   3.795   2.959   3.022
   93ALA    HB3  682   3.927   2.972   3.117
   93ALA      C  683   3.822   2.858   3.344
   93ALA      O  684   3.786   2.745   3.378
   94HSE      N  685   3.915   2.925   3.413
   94HSE     HN  686   3.943   3.015   3.381
   94HSE     CA  687   3.976   2.870   3.535
   94HSE     HA  688   4.015   2.783   3.505
   94HSE     CB  689   4.088   2.963   3.587
   94HSE    HB1  690   4.058   3.058   3.576
   94HSE    HB2  691   4.102   2.944   3.685
   94HSE    ND1  692   4.303   2.837   3.525
   94HSE     CG  693   4.219   2.946   3.517
   94HSE    CE1  694   4.412   2.862   3.449
   94HSE    HE1  695   4.488   2.799   3.434
   94HSE    NE2  696   4.403   2.985   3.396
   94HSE    HE2  697   4.471   3.029   3.338
   94HSE    CD2  698   4.281   3.038   3.438
   94HSE    HD2  699   4.246   3.129   3.414
   94HSE      C  700   3.874   2.846   3.646
   94HSE      O  701   3.885   2.744   3.715
   95VAL      N  702   3.775   2.934   3.663
   95VAL     HN  703   3.776   3.018   3.608
   95VAL     CA  704   3.665   2.914   3.758
   95VAL     HA  705   3.709   2.899   3.847
   95VAL     CB  706   3.574   3.038   3.771
   95VAL     HB  707   3.539   3.057   3.679
   95VAL    CG1  708   3.457   3.014   3.867
   95VAL   HG11  709   3.401   3.096   3.872
   95VAL   HG12  710   3.402   2.938   3.833
   95VAL   HG13  711   3.493   2.992   3.958
   95VAL    CG2  712   3.653   3.158   3.824
   95VAL   HG21  713   3.592   3.237   3.831
   95VAL   HG22  714   3.690   3.136   3.915
   95VAL   HG23  715   3.728   3.179   3.762
   95VAL      C  716   3.584   2.790   3.719
   95VAL      O  717   3.569   2.701   3.803
   96VAL      N  718   3.543   2.779   3.593
   96VAL     HN  719   3.563   2.854   3.530
   96VAL     CA  720   3.469   2.662   3.541
   96VAL     HA  721   3.384   2.659   3.594
   96VAL     CB  722   3.437   2.679   3.390
   96VAL     HB  723   3.524   2.701   3.346
   96VAL    CG1  724   3.379   2.552   3.327
   96VAL   HG11  725   3.360   2.568   3.230
   96VAL   HG12  726   3.445   2.477   3.336
   96VAL   HG13  727   3.294   2.528   3.374
   96VAL    CG2  728   3.337   2.792   3.368
   96VAL   HG21  729   3.318   2.802   3.270
   96VAL   HG22  730   3.252   2.771   3.417
   96VAL   HG23  731   3.375   2.878   3.403
   96VAL      C  732   3.546   2.532   3.563
   96VAL      O  733   3.494   2.438   3.623
   97CYS      N  734   3.672   2.526   3.520
   97CYS     HN  735   3.713   2.608   3.478
   97CYS     CA  736   3.754   2.406   3.533
   97CYS     HA  737   3.701   2.332   3.490
   97CYS     CB  738   3.886   2.426   3.457
   97CYS    HB1  739   3.920   2.515   3.488
   97CYS    HB2  740   3.946   2.354   3.492
   97CYS     SG  741   3.868   2.419   3.277
   97CYS      C  742   3.777   2.367   3.679
   97CYS      O  743   3.765   2.250   3.713
   98ARG      N  744   3.802   2.465   3.767
   98ARG     HN  745   3.810   2.559   3.733
   98ARG     CA  746   3.818   2.441   3.911
   98ARG     HA  747   3.882   2.365   3.921
   98ARG     CB  748   3.875   2.567   3.975
   98ARG    HB1  749   3.962   2.590   3.930
   98ARG    HB2  750   3.810   2.642   3.961
   98ARG     CG  751   3.900   2.551   4.125
   98ARG    HG1  752   3.812   2.545   4.173
   98ARG    HG2  753   3.952   2.468   4.141
   98ARG     CD  754   3.978   2.671   4.180
   98ARG    HD1  755   4.001   2.655   4.276
   98ARG    HD2  756   4.062   2.683   4.128
   98ARG     NE  757   3.899   2.795   4.171
   98ARG     HE  758   3.808   2.794   4.212
   98ARG     CZ  759   3.937   2.908   4.115
   98ARG    NH1  760   4.055   2.926   4.062
   98ARG   HH11  761   4.122   2.853   4.063
   98ARG   HH12  762   4.078   3.014   4.020
   98ARG    NH2  763   3.857   3.009   4.108
   98ARG   HH21  764   3.765   3.002   4.146
   98ARG   HH22  765   3.887   3.094   4.064
   98ARG      C  766   3.689   2.395   3.978
   98ARG      O  767   3.693   2.304   4.059
   99GLU      N  768   3.575   2.455   3.942
   99GLU     HN  769   3.581   2.532   3.878
   99GLU     CA  770   3.442   2.415   3.990
   99GLU     HA  771   3.448   2.411   4.090
   99GLU     CB  772   3.341   2.522   3.946
   99GLU    HB1  773   3.371   2.611   3.981
   99GLU    HB2  774   3.339   2.525   3.846
   99GLU     CG  775   3.198   2.494   3.998
   99GLU    HG1  776   3.161   2.417   3.947
   99GLU    HG2  777   3.204   2.471   4.095
   99GLU     CD  778   3.104   2.615   3.981
   99GLU    OE1  779   2.997   2.615   4.045
   99GLU    OE2  780   3.140   2.712   3.911
   99GLU      C  781   3.404   2.274   3.942
   99GLU      O  782   3.334   2.201   4.013
  100LEU      N  783   3.457   2.230   3.828
  100LEU     HN  784   3.507   2.296   3.773
  100LEU     CA  785   3.446   2.093   3.777
  100LEU     HA  786   3.358   2.060   3.810
  100LEU     CB  787   3.452   2.099   3.624
  100LEU    HB1  788   3.532   2.152   3.598
  100LEU    HB2  789   3.461   2.005   3.590
  100LEU     CG  790   3.328   2.162   3.558
  100LEU     HG  791   3.308   2.249   3.603
  100LEU    CD1  792   3.359   2.182   3.410
  100LEU   HD11  793   3.280   2.223   3.365
  100LEU   HD12  794   3.439   2.242   3.400
  100LEU   HD13  795   3.379   2.093   3.368
  100LEU    CD2  796   3.206   2.072   3.569
  100LEU   HD21  797   3.127   2.116   3.525
  100LEU   HD22  798   3.224   1.985   3.524
  100LEU   HD23  799   3.185   2.056   3.666
  100LEU      C  800   3.552   1.996   3.835
  100LEU      O  801   3.552   1.878   3.801
  101GLY      N  802   3.642   2.044   3.921
  101GLY     HN  803   3.640   2.142   3.941
  101GLY     CA  804   3.744   1.964   3.989
  101GLY    HA1  805   3.766   2.010   4.075
  101GLY    HA2  806   3.703   1.875   4.008
  101GLY      C  807   3.875   1.942   3.911
  101GLY      O  808   3.958   1.860   3.951
  102TYR      N  809   3.896   2.014   3.801
  102TYR     HN  810   3.820   2.070   3.766
  102TYR     CA  811   4.023   2.018   3.729
  102TYR     HA  812   4.063   1.927   3.741
  102TYR     CB  813   3.999   2.044   3.580
  102TYR    HB1  814   3.955   2.134   3.570
  102TYR    HB2  815   4.088   2.046   3.534
  102TYR     CG  816   3.912   1.941   3.514
  102TYR    CD1  817   3.968   1.818   3.474
  102TYR    HD1  818   4.063   1.797   3.496
  102TYR    CE1  819   3.890   1.724   3.404
  102TYR    HE1  820   3.932   1.639   3.371
  102TYR     CZ  821   3.754   1.751   3.379
  102TYR     OH  822   3.677   1.658   3.317
  102TYR     HH  823   3.584   1.692   3.307
  102TYR    CD2  824   3.776   1.967   3.490
  102TYR    HD2  825   3.736   2.054   3.520
  102TYR    CE2  826   3.696   1.871   3.424
  102TYR    HE2  827   3.599   1.889   3.410
  102TYR      C  828   4.116   2.123   3.788
  102TYR      O  829   4.073   2.224   3.842
  103VAL      N  830   4.247   2.099   3.779
  103VAL     HN  831   4.279   2.018   3.729
  103VAL     CA  832   4.348   2.188   3.839
  103VAL     HA  833   4.321   2.197   3.935
  103VAL     CB  834   4.488   2.126   3.829
  103VAL     HB  835   4.501   2.103   3.733
  103VAL    CG1  836   4.601   2.221   3.872
  103VAL   HG11  837   4.689   2.174   3.863
  103VAL   HG12  838   4.600   2.302   3.813
  103VAL   HG13  839   4.587   2.248   3.967
  103VAL    CG2  840   4.497   2.002   3.920
  103VAL   HG21  841   4.589   1.962   3.912
  103VAL   HG22  842   4.480   2.029   4.014
  103VAL   HG23  843   4.429   1.935   3.891
  103VAL      C  844   4.344   2.328   3.777
  103VAL      O  845   4.359   2.427   3.848
  104GLU      N  846   4.325   2.335   3.646
  104GLU     HN  847   4.304   2.251   3.596
  104GLU     CA  848   4.333   2.460   3.570
  104GLU     HA  849   4.284   2.528   3.626
  104GLU     CB  850   4.481   2.500   3.553
  104GLU    HB1  851   4.484   2.590   3.508
  104GLU    HB2  852   4.523   2.506   3.643
  104GLU     CG  853   4.563   2.402   3.468
  104GLU    HG1  854   4.544   2.309   3.500
  104GLU    HG2  855   4.534   2.410   3.372
  104GLU     CD  856   4.714   2.426   3.475
  104GLU    OE1  857   4.787   2.326   3.450
  104GLU    OE2  858   4.756   2.538   3.511
  104GLU      C  859   4.262   2.449   3.435
  104GLU      O  860   4.242   2.338   3.384
  105ALA      N  861   4.229   2.564   3.376
  105ALA     HN  862   4.226   2.647   3.432
  105ALA     CA  863   4.196   2.575   3.235
  105ALA     HA  864   4.147   2.491   3.209
  105ALA     CB  865   4.105   2.696   3.213
  105ALA    HB1  866   4.082   2.703   3.116
  105ALA    HB2  867   4.021   2.684   3.266
  105ALA    HB3  868   4.152   2.779   3.243
  105ALA      C  869   4.325   2.586   3.153
  105ALA      O  870   4.418   2.655   3.194
  106LYS      N  871   4.330   2.517   3.040
  106LYS     HN  872   4.257   2.451   3.022
  106LYS     CA  873   4.435   2.532   2.939
  106LYS     HA  874   4.517   2.560   2.989
  106LYS     CB  875   4.459   2.399   2.868
  106LYS    HB1  876   4.371   2.360   2.841
  106LYS    HB2  877   4.515   2.415   2.786
  106LYS     CG  878   4.532   2.297   2.957
  106LYS    HG1  879   4.620   2.334   2.986
  106LYS    HG2  880   4.476   2.277   3.037
  106LYS     CD  881   4.554   2.167   2.878
  106LYS    HD1  882   4.467   2.121   2.864
  106LYS    HD2  883   4.595   2.189   2.789
  106LYS     CE  884   4.649   2.073   2.953
  106LYS    HE1  885   4.739   2.115   2.962
  106LYS    HE2  886   4.612   2.054   3.044
  106LYS     NZ  887   4.664   1.944   2.880
  106LYS    HZ1  888   4.725   1.884   2.931
  106LYS    HZ2  889   4.574   1.900   2.872
  106LYS    HZ3  890   4.701   1.962   2.789
  106LYS      C  891   4.399   2.640   2.837
  106LYS      O  892   4.486   2.716   2.795
  107SER      N  893   4.272   2.646   2.798
  107SER     HN  894   4.209   2.578   2.834
  107SER     CA  895   4.219   2.746   2.705
  107SER     HA  896   4.255   2.834   2.735
  107SER     CB  897   4.266   2.717   2.561
  107SER    HB1  898   4.229   2.785   2.497
  107SER    HB2  899   4.365   2.717   2.556
  107SER     OG  900   4.222   2.590   2.517
  107SER    HG1  901   4.254   2.574   2.423
  107SER      C  902   4.065   2.749   2.712
  107SER      O  903   4.003   2.672   2.785
  108TRP      N  904   4.004   2.839   2.636
  108TRP     HN  905   4.062   2.909   2.593
  108TRP     CA  906   3.861   2.845   2.610
  108TRP     HA  907   3.822   2.755   2.632
  108TRP     CB  908   3.796   2.950   2.701
  108TRP    HB1  909   3.697   2.941   2.694
  108TRP    HB2  910   3.825   2.932   2.795
  108TRP     CG  911   3.831   3.091   2.668
  108TRP    CD1  912   3.942   3.158   2.708
  108TRP    HD1  913   4.014   3.121   2.766
  108TRP    NE1  914   3.940   3.285   2.655
  108TRP    HE1  915   4.012   3.353   2.669
  108TRP    CE2  916   3.827   3.308   2.579
  108TRP    CD2  917   3.756   3.184   2.585
  108TRP    CE3  918   3.634   3.177   2.515
  108TRP    HE3  919   3.582   3.092   2.515
  108TRP    CZ3  920   3.584   3.288   2.445
  108TRP    HZ3  921   3.497   3.281   2.397
  108TRP    CZ2  922   3.780   3.419   2.509
  108TRP    HZ2  923   3.833   3.503   2.505
  108TRP    CH2  924   3.656   3.409   2.442
  108TRP    HH2  925   3.619   3.488   2.393
  108TRP      C  926   3.838   2.872   2.461
  108TRP      O  927   3.932   2.905   2.389
  109THR      N  928   3.715   2.852   2.415
  109THR     HN  929   3.644   2.826   2.480
  109THR     CA  930   3.677   2.866   2.274
  109THR     HA  931   3.749   2.923   2.234
  109THR     CB  932   3.676   2.731   2.198
  109THR     HB  933   3.753   2.737   2.135
  109THR    OG1  934   3.558   2.713   2.126
  109THR    HG1  935   3.561   2.625   2.079
  109THR    CG2  936   3.684   2.606   2.285
  109THR   HG21  937   3.683   2.524   2.227
  109THR   HG22  938   3.769   2.607   2.338
  109THR   HG23  939   3.606   2.603   2.347
  109THR      C  940   3.543   2.939   2.262
  109THR      O  941   3.454   2.920   2.345
  110ALA      N  942   3.533   3.021   2.158
  110ALA     HN  943   3.615   3.033   2.102
  110ALA     CA  944   3.414   3.094   2.119
  110ALA     HA  945   3.352   3.098   2.198
  110ALA     CB  946   3.461   3.234   2.077
  110ALA    HB1  947   3.382   3.289   2.049
  110ALA    HB2  948   3.507   3.279   2.154
  110ALA    HB3  949   3.525   3.226   2.000
  110ALA      C  950   3.338   3.021   2.006
  110ALA      O  951   3.377   2.914   1.958
  111SER      N  952   3.229   3.083   1.962
  111SER     HN  953   3.195   3.158   2.017
  111SER     CA  954   3.154   3.051   1.841
  111SER     HA  955   3.074   3.110   1.848
  111SER     CB  956   3.233   3.089   1.715
  111SER    HB1  957   3.315   3.032   1.706
  111SER    HB2  958   3.177   3.081   1.634
  111SER     OG  959   3.277   3.224   1.724
  111SER    HG1  960   3.328   3.247   1.641
  111SER      C  961   3.099   2.908   1.836
  111SER      O  962   3.094   2.846   1.730
  112SER      N  963   3.059   2.854   1.951
  112SER     HN  964   3.071   2.907   2.035
  112SER     CA  965   2.998   2.720   1.962
  112SER     HA  966   2.996   2.702   2.060
  112SER     CB  967   2.856   2.721   1.906
  112SER    HB1  968   2.856   2.732   1.807
  112SER    HB2  969   2.807   2.638   1.930
  112SER     OG  970   2.788   2.830   1.962
  112SER    HG1  971   2.695   2.832   1.927
  112SER      C  972   3.083   2.610   1.899
  112SER      O  973   3.030   2.518   1.836
  113SER      N  974   3.215   2.616   1.918
  113SER     HN  975   3.252   2.688   1.977
  113SER     CA  976   3.309   2.521   1.855
  113SER     HA  977   3.292   2.534   1.758
  113SER     CB  978   3.453   2.554   1.893
  113SER    HB1  979   3.465   2.547   1.993
  113SER    HB2  980   3.516   2.491   1.848
  113SER     OG  981   3.492   2.686   1.857
  113SER    HG1  982   3.587   2.701   1.884
  113SER      C  983   3.284   2.374   1.894
  113SER      O  984   3.322   2.284   1.820
  114TYR      N  985   3.218   2.348   2.007
  114TYR     HN  986   3.196   2.425   2.067
  114TYR     CA  987   3.176   2.213   2.049
  114TYR     HA  988   3.235   2.150   1.999
  114TYR     CB  989   3.201   2.196   2.200
  114TYR    HB1  990   3.153   2.269   2.249
  114TYR    HB2  991   3.166   2.107   2.228
  114TYR     CG  992   3.348   2.204   2.238
  114TYR    CD1  993   3.437   2.106   2.190
  114TYR    HD1  994   3.403   2.033   2.130
  114TYR    CE1  995   3.573   2.110   2.225
  114TYR    HE1  996   3.636   2.040   2.192
  114TYR     CZ  997   3.620   2.214   2.308
  114TYR     OH  998   3.752   2.219   2.339
  114TYR     HH  999   3.769   2.298   2.398
  114TYR    CD2 1000   3.395   2.307   2.320
  114TYR    HD2 1001   3.332   2.378   2.353
  114TYR    CE2 1002   3.531   2.311   2.357
  114TYR    HE2 1003   3.564   2.383   2.418
  114TYR      C 1004   3.032   2.179   2.009
  114TYR      O 1005   2.970   2.086   2.063
  115GLY      N 1006   2.976   2.254   1.915
  115GLY     HN 1007   3.035   2.319   1.867
  115GLY     CA 1008   2.836   2.252   1.874
  115GLY    HA1 1009   2.832   2.276   1.778
  115GLY    HA2 1010   2.803   2.158   1.886
  115GLY      C 1011   2.750   2.348   1.956
  115GLY      O 1012   2.784   2.387   2.068
  116LYS      N 1013   2.633   2.380   1.900
  116LYS     HN 1014   2.613   2.343   1.810
  116LYS     CA 1015   2.532   2.467   1.962
  116LYS     HA 1016   2.581   2.544   2.001
  116LYS     CB 1017   2.433   2.514   1.855
  116LYS    HB1 1018   2.380   2.436   1.823
  116LYS    HB2 1019   2.371   2.581   1.896
  116LYS     CG 1020   2.505   2.579   1.736
  116LYS    HG1 1021   2.576   2.641   1.771
  116LYS    HG2 1022   2.547   2.508   1.681
  116LYS     CD 1023   2.409   2.659   1.649
  116LYS    HD1 1024   2.339   2.599   1.611
  116LYS    HD2 1025   2.366   2.732   1.702
  116LYS     CE 1026   2.492   2.721   1.535
  116LYS    HE1 1027   2.557   2.787   1.573
  116LYS    HE2 1028   2.541   2.649   1.487
  116LYS     NZ 1029   2.406   2.792   1.438
  116LYS    HZ1 1030   2.463   2.830   1.365
  116LYS    HZ2 1031   2.341   2.727   1.398
  116LYS    HZ3 1032   2.356   2.865   1.484
  116LYS      C 1033   2.460   2.394   2.076
  116LYS      O 1034   2.439   2.272   2.068
  117GLY      N 1035   2.425   2.466   2.181
  117GLY     HN 1036   2.465   2.557   2.191
  117GLY     CA 1037   2.333   2.420   2.283
  117GLY    HA1 1038   2.352   2.323   2.300
  117GLY    HA2 1039   2.350   2.473   2.366
  117GLY      C 1040   2.187   2.437   2.241
  117GLY      O 1041   2.155   2.477   2.129
  118GLU      N 1042   2.099   2.402   2.334
  118GLU     HN 1043   2.135   2.361   2.418
  118GLU     CA 1044   1.955   2.420   2.323
  118GLU     HA 1045   1.940   2.483   2.246
  118GLU     CB 1046   1.885   2.285   2.294
  118GLU    HB1 1047   1.908   2.222   2.367
  118GLU    HB2 1048   1.787   2.301   2.292
  118GLU     CG 1049   1.925   2.220   2.160
  118GLU    HG1 1050   1.906   2.284   2.086
  118GLU    HG2 1051   2.023   2.200   2.162
  118GLU     CD 1052   1.850   2.088   2.131
  118GLU    OE1 1053   1.862   2.039   2.017
  118GLU    OE2 1054   1.780   2.037   2.222
  118GLU      C 1055   1.902   2.478   2.455
  118GLU      O 1056   1.956   2.449   2.562
  119GLY      N 1057   1.792   2.554   2.448
  119GLY     HN 1058   1.754   2.574   2.358
  119GLY     CA 1059   1.725   2.609   2.566
  119GLY    HA1 1060   1.627   2.610   2.547
  119GLY    HA2 1061   1.744   2.547   2.642
  119GLY      C 1062   1.772   2.751   2.601
  119GLY      O 1063   1.793   2.831   2.511
  120PRO      N 1064   1.778   2.787   2.731
  120PRO     CD 1065   1.742   2.706   2.846
  120PRO    HD1 1066   1.795   2.621   2.846
  120PRO    HD2 1067   1.645   2.685   2.843
  120PRO     CA 1068   1.820   2.921   2.773
  120PRO     HA 1069   1.781   2.988   2.710
  120PRO     CB 1070   1.768   2.935   2.917
  120PRO    HB1 1071   1.827   2.996   2.970
  120PRO    HB2 1072   1.674   2.968   2.918
  120PRO     CG 1073   1.776   2.791   2.969
  120PRO    HG1 1074   1.868   2.770   3.002
  120PRO    HG2 1075   1.710   2.776   3.042
  120PRO      C 1076   1.972   2.939   2.766
  120PRO      O 1077   2.048   2.845   2.790
  121ILE      N 1078   2.017   3.063   2.743
  121ILE     HN 1079   1.952   3.129   2.705
  121ILE     CA 1080   2.154   3.107   2.770
  121ILE     HA 1081   2.214   3.028   2.771
  121ILE     CB 1082   2.205   3.201   2.659
  121ILE     HB 1083   2.151   3.285   2.660
  121ILE    CG2 1084   2.352   3.240   2.687
  121ILE   HG21 1085   2.385   3.300   2.615
  121ILE   HG22 1086   2.358   3.286   2.775
  121ILE   HG23 1087   2.408   3.157   2.689
  121ILE    CG1 1088   2.187   3.140   2.518
  121ILE   HG11 1089   2.235   3.052   2.515
  121ILE   HG12 1090   2.089   3.124   2.503
  121ILE     CD 1091   2.238   3.226   2.403
  121ILE    HD1 1092   2.223   3.179   2.316
  121ILE    HD2 1093   2.190   3.314   2.403
  121ILE    HD3 1094   2.336   3.242   2.415
  121ILE      C 1095   2.150   3.176   2.907
  121ILE      O 1096   2.081   3.276   2.925
  122TRP      N 1097   2.216   3.117   3.007
  122TRP     HN 1098   2.278   3.042   2.986
  122TRP     CA 1099   2.201   3.160   3.146
  122TRP     HA 1100   2.106   3.192   3.149
  122TRP     CB 1101   2.226   3.042   3.240
  122TRP    HB1 1102   2.304   2.990   3.205
  122TRP    HB2 1103   2.248   3.079   3.331
  122TRP     CG 1104   2.112   2.948   3.257
  122TRP    CD1 1105   2.121   2.813   3.258
  122TRP    HD1 1106   2.205   2.761   3.241
  122TRP    NE1 1107   1.998   2.758   3.287
  122TRP    HE1 1108   1.980   2.660   3.293
  122TRP    CE2 1109   1.903   2.856   3.305
  122TRP    CD2 1110   1.971   2.979   3.283
  122TRP    CE3 1111   1.896   3.098   3.298
  122TRP    HE3 1112   1.941   3.186   3.285
  122TRP    CZ3 1113   1.759   3.094   3.330
  122TRP    HZ3 1114   1.707   3.179   3.334
  122TRP    CZ2 1115   1.770   2.853   3.346
  122TRP    HZ2 1116   1.726   2.766   3.369
  122TRP    CH2 1117   1.696   2.972   3.356
  122TRP    HH2 1118   1.599   2.970   3.382
  122TRP      C 1119   2.288   3.277   3.186
  122TRP      O 1120   2.248   3.355   3.272
  123LEU      N 1121   2.408   3.285   3.130
  123LEU     HN 1122   2.431   3.220   3.057
  123LEU     CA 1123   2.508   3.384   3.167
  123LEU     HA 1124   2.461   3.453   3.221
  123LEU     CB 1125   2.619   3.317   3.252
  123LEU    HB1 1126   2.656   3.241   3.199
  123LEU    HB2 1127   2.691   3.385   3.267
  123LEU     CG 1128   2.573   3.264   3.388
  123LEU     HG 1129   2.492   3.207   3.373
  123LEU    CD1 1130   2.686   3.182   3.452
  123LEU   HD11 1131   2.656   3.148   3.541
  123LEU   HD12 1132   2.709   3.105   3.392
  123LEU   HD13 1133   2.766   3.240   3.464
  123LEU    CD2 1134   2.536   3.377   3.484
  123LEU   HD21 1135   2.507   3.339   3.572
  123LEU   HD22 1136   2.616   3.436   3.498
  123LEU   HD23 1137   2.462   3.431   3.445
  123LEU      C 1138   2.567   3.447   3.042
  123LEU      O 1139   2.591   3.378   2.943
  124ASP      N 1140   2.591   3.577   3.053
  124ASP     HN 1141   2.573   3.620   3.142
  124ASP     CA 1142   2.641   3.664   2.947
  124ASP     HA 1143   2.698   3.609   2.886
  124ASP     CB 1144   2.520   3.720   2.872
  124ASP    HB1 1145   2.454   3.646   2.857
  124ASP    HB2 1146   2.478   3.792   2.927
  124ASP     CG 1147   2.556   3.779   2.736
  124ASP    OD1 1148   2.676   3.773   2.703
  124ASP    OD2 1149   2.458   3.820   2.670
  124ASP      C 1150   2.727   3.777   3.008
  124ASP      O 1151   2.707   3.812   3.125
  125ASN      N 1152   2.823   3.828   2.930
  125ASN     HN 1153   2.823   3.799   2.835
  125ASN     CA 1154   2.927   3.923   2.971
  125ASN     HA 1155   2.997   3.914   2.900
  125ASN     CB 1156   2.876   4.068   2.968
  125ASN    HB1 1157   2.797   4.075   3.028
  125ASN    HB2 1158   2.948   4.129   3.000
  125ASN     CG 1159   2.835   4.112   2.829
  125ASN    OD1 1160   2.729   4.078   2.781
  125ASN    ND2 1161   2.911   4.192   2.760
  125ASN   HD21 1162   2.997   4.226   2.799
  125ASN   HD22 1163   2.884   4.221   2.668
  125ASN      C 1164   2.994   3.884   3.104
  125ASN      O 1165   2.990   3.957   3.204
  126LEU      N 1166   3.051   3.764   3.109
  126LEU     HN 1167   3.056   3.709   3.025
  126LEU     CA 1168   3.106   3.706   3.232
  126LEU     HA 1169   3.042   3.734   3.304
  126LEU     CB 1170   3.112   3.553   3.222
  126LEU    HB1 1171   3.119   3.528   3.125
  126LEU    HB2 1172   3.194   3.521   3.270
  126LEU     CG 1173   2.990   3.483   3.283
  126LEU     HG 1174   2.908   3.530   3.252
  126LEU    CD1 1175   2.995   3.338   3.238
  126LEU   HD11 1176   2.917   3.289   3.276
  126LEU   HD12 1177   2.993   3.333   3.139
  126LEU   HD13 1178   3.080   3.296   3.271
  126LEU    CD2 1179   2.992   3.485   3.436
  126LEU   HD21 1180   2.911   3.438   3.471
  126LEU   HD22 1181   3.074   3.438   3.469
  126LEU   HD23 1182   2.993   3.580   3.468
  126LEU      C 1183   3.244   3.764   3.268
  126LEU      O 1184   3.348   3.725   3.215
  127HSP      N 1185   3.247   3.849   3.371
  127HSP     HN 1186   3.160   3.875   3.413
  127HSP     CA 1187   3.370   3.905   3.426
  127HSP     HA 1188   3.442   3.886   3.359
  127HSP     CB 1189   3.354   4.056   3.442
  127HSP    HB1 1190   3.280   4.073   3.506
  127HSP    HB2 1191   3.439   4.093   3.479
  127HSP    CD2 1192   3.212   4.204   3.290
  127HSP    HD2 1193   3.136   4.217   3.353
  127HSP     CG 1194   3.323   4.128   3.313
  127HSP    NE2 1195   3.226   4.262   3.164
  127HSP    HE2 1196   3.163   4.327   3.122
  127HSP    ND1 1197   3.401   4.133   3.199
  127HSP    HD1 1198   3.487   4.085   3.184
  127HSP    CE1 1199   3.338   4.214   3.111
  127HSP    HE1 1200   3.372   4.235   3.019
  127HSP      C 1201   3.410   3.836   3.557
  127HSP      O 1202   3.361   3.870   3.665
  128CYS      N 1203   3.502   3.740   3.546
  128CYS     HN 1204   3.530   3.712   3.454
  128CYS     CA 1205   3.567   3.673   3.659
  128CYS     HA 1206   3.510   3.695   3.739
  128CYS     CB 1207   3.570   3.521   3.634
  128CYS    HB1 1208   3.633   3.513   3.557
  128CYS    HB2 1209   3.614   3.486   3.717
  128CYS     SG 1210   3.414   3.435   3.600
  128CYS      C 1211   3.710   3.724   3.681
  128CYS      O 1212   3.785   3.746   3.586
  129THR      N 1213   3.754   3.732   3.807
  129THR     HN 1214   3.685   3.724   3.879
  129THR     CA 1215   3.894   3.753   3.847
  129THR     HA 1216   3.927   3.820   3.781
  129THR     CB 1217   3.903   3.804   3.991
  129THR     HB 1218   4.000   3.817   4.013
  129THR    OG1 1219   3.855   3.709   4.083
  129THR    HG1 1220   3.862   3.746   4.176
  129THR    CG2 1221   3.826   3.935   4.013
  129THR   HG21 1222   3.836   3.964   4.108
  129THR   HG22 1223   3.863   4.005   3.953
  129THR   HG23 1224   3.729   3.920   3.992
  129THR      C 1225   3.977   3.625   3.836
  129THR      O 1226   4.100   3.630   3.833
  130GLY      N 1227   3.911   3.508   3.833
  130GLY     HN 1228   3.811   3.512   3.833
  130GLY     CA 1229   3.973   3.376   3.830
  130GLY    HA1 1230   3.918   3.319   3.770
  130GLY    HA2 1231   4.065   3.387   3.792
  130GLY      C 1232   3.983   3.310   3.968
  130GLY      O 1233   4.020   3.193   3.976
  131ASN      N 1234   3.947   3.380   4.076
  131ASN     HN 1235   3.912   3.472   4.061
  131ASN     CA 1236   3.954   3.332   4.215
  131ASN     HA 1237   4.007   3.247   4.211
  131ASN     CB 1238   4.026   3.438   4.299
  131ASN    HB1 1239   3.980   3.526   4.287
  131ASN    HB2 1240   4.021   3.411   4.396
  131ASN     CG 1241   4.171   3.452   4.260
  131ASN    OD1 1242   4.243   3.356   4.241
  131ASN    ND2 1243   4.220   3.573   4.247
  131ASN   HD21 1244   4.161   3.653   4.264
  131ASN   HD22 1245   4.315   3.587   4.221
  131ASN      C 1246   3.818   3.294   4.274
  131ASN      O 1247   3.810   3.247   4.388
  132GLU      N 1248   3.710   3.314   4.199
  132GLU     HN 1249   3.724   3.350   4.106
  132GLU     CA 1250   3.574   3.286   4.241
  132GLU     HA 1251   3.562   3.340   4.325
  132GLU     CB 1252   3.473   3.331   4.134
  132GLU    HB1 1253   3.497   3.286   4.048
  132GLU    HB2 1254   3.382   3.302   4.163
  132GLU     CG 1255   3.469   3.483   4.109
  132GLU    HG1 1256   3.384   3.504   4.063
  132GLU    HG2 1257   3.472   3.528   4.198
  132GLU     CD 1258   3.585   3.538   4.024
  132GLU    OE1 1259   3.599   3.661   4.019
  132GLU    OE2 1260   3.668   3.461   3.970
  132GLU      C 1261   3.553   3.138   4.275
  132GLU      O 1262   3.608   3.048   4.211
  133ALA      N 1263   3.471   3.110   4.376
  133ALA     HN 1264   3.432   3.187   4.427
  133ALA     CA 1265   3.437   2.974   4.417
  133ALA     HA 1266   3.524   2.926   4.427
  133ALA     CB 1267   3.356   2.985   4.546
  133ALA    HB1 1268   3.330   2.893   4.577
  133ALA    HB2 1269   3.411   3.030   4.616
  133ALA    HB3 1270   3.273   3.039   4.530
  133ALA      C 1271   3.352   2.899   4.313
  133ALA      O 1272   3.361   2.777   4.302
  134THR      N 1273   3.268   2.974   4.242
  134THR     HN 1274   3.273   3.073   4.256
  134THR     CA 1275   3.168   2.926   4.147
  134THR     HA 1276   3.204   2.842   4.108
  134THR     CB 1277   3.034   2.895   4.217
  134THR     HB 1278   3.050   2.814   4.275
  134THR    OG1 1279   2.934   2.860   4.125
  134THR    HG1 1280   2.849   2.840   4.174
  134THR    CG2 1281   2.977   3.012   4.299
  134THR   HG21 1282   2.891   2.985   4.341
  134THR   HG22 1283   3.042   3.038   4.370
  134THR   HG23 1284   2.961   3.090   4.238
  134THR      C 1285   3.148   3.031   4.039
  134THR      O 1286   3.162   3.150   4.066
  135LEU      N 1287   3.112   2.988   3.918
  135LEU     HN 1288   3.105   2.889   3.904
  135LEU     CA 1289   3.083   3.075   3.805
  135LEU     HA 1290   3.166   3.129   3.787
  135LEU     CB 1291   3.047   2.986   3.685
  135LEU    HB1 1292   3.114   2.913   3.678
  135LEU    HB2 1293   2.956   2.947   3.701
  135LEU     CG 1294   3.043   3.060   3.550
  135LEU     HG 1295   2.984   3.140   3.558
  135LEU    CD1 1296   3.183   3.108   3.511
  135LEU   HD11 1297   3.179   3.156   3.424
  135LEU   HD12 1298   3.218   3.170   3.582
  135LEU   HD13 1299   3.244   3.029   3.503
  135LEU    CD2 1300   2.988   2.967   3.442
  135LEU   HD21 1301   2.986   3.015   3.355
  135LEU   HD22 1302   3.048   2.886   3.435
  135LEU   HD23 1303   2.896   2.938   3.467
  135LEU      C 1304   2.971   3.176   3.837
  135LEU      O 1305   2.976   3.290   3.793
  136ALA      N 1306   2.875   3.137   3.922
  136ALA     HN 1307   2.878   3.043   3.955
  136ALA     CA 1308   2.767   3.223   3.968
  136ALA     HA 1309   2.724   3.259   3.885
  136ALA     CB 1310   2.672   3.137   4.053
  136ALA    HB1 1311   2.596   3.193   4.086
  136ALA    HB2 1312   2.636   3.062   3.996
  136ALA    HB3 1313   2.722   3.099   4.130
  136ALA      C 1314   2.813   3.345   4.051
  136ALA      O 1315   2.735   3.438   4.072
  137ALA      N 1316   2.936   3.343   4.103
  137ALA     HN 1317   2.992   3.261   4.090
  137ALA     CA 1318   2.992   3.454   4.180
  137ALA     HA 1319   2.914   3.499   4.223
  137ALA     CB 1320   3.086   3.397   4.288
  137ALA    HB1 1321   3.125   3.473   4.341
  137ALA    HB2 1322   3.035   3.337   4.349
  137ALA    HB3 1323   3.160   3.346   4.244
  137ALA      C 1324   3.062   3.558   4.091
  137ALA      O 1325   3.102   3.663   4.142
  138CYS      N 1326   3.077   3.530   3.962
  138CYS     HN 1327   3.053   3.439   3.929
  138CYS     CA 1328   3.129   3.627   3.867
  138CYS     HA 1329   3.204   3.674   3.913
  138CYS     CB 1330   3.181   3.556   3.742
  138CYS    HB1 1331   3.100   3.514   3.702
  138CYS    HB2 1332   3.213   3.630   3.683
  138CYS     SG 1333   3.310   3.433   3.775
  138CYS      C 1334   3.021   3.730   3.830
  138CYS      O 1335   2.901   3.700   3.825
  139THR      N 1336   3.064   3.852   3.803
  139THR     HN 1337   3.161   3.874   3.820
  139THR     CA 1338   2.978   3.958   3.749
  139THR     HA 1339   2.900   3.962   3.812
  139THR     CB 1340   3.048   4.095   3.747
  139THR     HB 1341   3.052   4.127   3.652
  139THR    OG1 1342   3.183   4.089   3.790
  139THR    HG1 1343   3.223   4.180   3.786
  139THR    CG2 1344   2.977   4.192   3.842
  139THR   HG21 1345   3.023   4.280   3.840
  139THR   HG22 1346   2.882   4.203   3.813
  139THR   HG23 1347   2.980   4.155   3.935
  139THR      C 1348   2.930   3.919   3.609
  139THR      O 1349   3.010   3.869   3.530
  140SER      N 1350   2.802   3.941   3.581
  140SER     HN 1351   2.745   3.979   3.653
  140SER     CA 1352   2.736   3.912   3.452
  140SER     HA 1353   2.804   3.929   3.381
  140SER     CB 1354   2.689   3.766   3.447
  140SER    HB1 1355   2.637   3.749   3.363
  140SER    HB2 1356   2.766   3.704   3.453
  140SER     OG 1357   2.603   3.736   3.556
  140SER    HG1 1358   2.574   3.641   3.550
  140SER      C 1359   2.616   4.007   3.434
  140SER      O 1360   2.580   4.078   3.528
  141ASN      N 1361   2.551   4.003   3.318
  141ASN     HN 1362   2.587   3.945   3.245
  141ASN     CA 1363   2.428   4.079   3.291
  141ASN     HA 1364   2.449   4.173   3.318
  141ASN     CB 1365   2.395   4.068   3.141
  141ASN    HB1 1366   2.399   3.972   3.114
  141ASN    HB2 1367   2.303   4.103   3.125
  141ASN     CG 1368   2.492   4.146   3.053
  141ASN    OD1 1369   2.562   4.235   3.099
  141ASN    ND2 1370   2.494   4.114   2.926
  141ASN   HD21 1371   2.434   4.043   2.891
  141ASN   HD22 1372   2.556   4.163   2.864
  141ASN      C 1373   2.307   4.036   3.377
  141ASN      O 1374   2.206   4.106   3.383
  142GLY      N 1375   2.317   3.923   3.447
  142GLY     HN 1376   2.406   3.877   3.446
  142GLY     CA 1377   2.210   3.861   3.525
  142GLY    HA1 1378   2.245   3.843   3.617
  142GLY    HA2 1379   2.135   3.926   3.530
  142GLY      C 1380   2.162   3.730   3.463
  142GLY      O 1381   2.184   3.702   3.345
  143TRP      N 1382   2.094   3.647   3.543
  143TRP     HN 1383   2.073   3.678   3.636
  143TRP     CA 1384   2.049   3.514   3.501
  143TRP     HA 1385   2.131   3.468   3.466
  143TRP     CB 1386   1.992   3.438   3.622
  143TRP    HB1 1387   1.922   3.494   3.665
  143TRP    HB2 1388   1.951   3.352   3.590
  143TRP     CG 1389   2.094   3.405   3.725
  143TRP    CD1 1390   2.122   3.476   3.837
  143TRP    HD1 1391   2.071   3.556   3.868
  143TRP    NE1 1392   2.231   3.421   3.901
  143TRP    HE1 1393   2.270   3.455   3.986
  143TRP    CE2 1394   2.279   3.311   3.833
  143TRP    CD2 1395   2.191   3.296   3.722
  143TRP    CE3 1396   2.217   3.189   3.632
  143TRP    HE3 1397   2.155   3.173   3.556
  143TRP    CZ3 1398   2.328   3.106   3.650
  143TRP    HZ3 1399   2.345   3.031   3.587
  143TRP    CZ2 1400   2.391   3.230   3.851
  143TRP    HZ2 1401   2.451   3.243   3.929
  143TRP    CH2 1402   2.417   3.129   3.757
  143TRP    HH2 1403   2.499   3.072   3.766
  143TRP      C 1404   1.945   3.521   3.388
  143TRP      O 1405   1.836   3.575   3.407
  144GLY      N 1406   1.978   3.462   3.273
  144GLY     HN 1407   2.069   3.420   3.266
  144GLY     CA 1408   1.891   3.457   3.156
  144GLY    HA1 1409   1.928   3.388   3.094
  144GLY    HA2 1410   1.800   3.428   3.188
  144GLY      C 1411   1.877   3.590   3.081
  144GLY      O 1412   1.787   3.603   2.998
  145VAL      N 1413   1.962   3.689   3.112
  145VAL     HN 1414   2.027   3.673   3.186
  145VAL     CA 1415   1.966   3.819   3.043
  145VAL     HA 1416   1.878   3.830   2.996
  145VAL     CB 1417   1.981   3.935   3.144
  145VAL     HB 1418   2.069   3.921   3.190
  145VAL    CG1 1419   1.980   4.071   3.072
  145VAL   HG11 1420   1.990   4.144   3.140
  145VAL   HG12 1421   2.056   4.074   3.007
  145VAL   HG13 1422   1.893   4.082   3.024
  145VAL    CG2 1423   1.867   3.935   3.247
  145VAL   HG21 1424   1.880   4.011   3.311
  145VAL   HG22 1425   1.780   3.946   3.200
  145VAL   HG23 1426   1.867   3.849   3.298
  145VAL      C 1427   2.081   3.817   2.943
  145VAL      O 1428   2.196   3.824   2.983
  146THR      N 1429   2.048   3.806   2.815
  146THR     HN 1430   1.950   3.806   2.791
  146THR     CA 1431   2.145   3.795   2.706
  146THR     HA 1432   2.221   3.854   2.731
  146THR     CB 1433   2.192   3.649   2.692
  146THR     HB 1434   2.238   3.624   2.777
  146THR    OG1 1435   2.290   3.635   2.593
  146THR    HG1 1436   2.318   3.539   2.586
  146THR    CG2 1437   2.077   3.551   2.662
  146THR   HG21 1438   2.114   3.458   2.655
  146THR   HG22 1439   2.010   3.554   2.736
  146THR   HG23 1440   2.033   3.576   2.576
  146THR      C 1441   2.087   3.845   2.574
  146THR      O 1442   1.965   3.838   2.553
  147ASP      N 1443   2.172   3.894   2.485
  147ASP     HN 1444   2.264   3.915   2.517
  147ASP     CA 1445   2.141   3.921   2.344
  147ASP     HA 1446   2.043   3.903   2.336
  147ASP     CB 1447   2.167   4.069   2.310
  147ASP    HB1 1448   2.141   4.083   2.215
  147ASP    HB2 1449   2.109   4.124   2.369
  147ASP     CG 1450   2.311   4.117   2.327
  147ASP    OD1 1451   2.382   4.057   2.410
  147ASP    OD2 1452   2.341   4.221   2.265
  147ASP      C 1453   2.210   3.823   2.247
  147ASP      O 1454   2.185   3.829   2.126
  148CYD      N 1455   2.284   3.726   2.301
  148CYD     HN 1456   2.296   3.726   2.400
  148CYD     CA 1457   2.350   3.620   2.225
  148CYD     HA 1458   2.393   3.669   2.149
  148CYD     CB 1459   2.454   3.551   2.314
  148CYD     Vc 1460   2.454   3.551   2.314
  148CYD    HB1 1461   2.400   3.505   2.385
  148CYD    HB2 1462   2.495   3.482   2.254
  148CYD     SG 1463   2.578   3.661   2.385
  148CYD     Vs 1464   2.578   3.661   2.385
  148CYD    HUD 1465   2.400   3.505   2.385
  148CYD      C 1466   2.253   3.516   2.168
  148CYD      O 1467   2.139   3.496   2.212
  149LYS      N 1468   2.302   3.442   2.069
  149LYS     HN 1469   2.388   3.472   2.028
  149LYS     CA 1470   2.240   3.320   2.015
  149LYS     HA 1471   2.150   3.308   2.058
  149LYS     CB 1472   2.224   3.336   1.864
  149LYS    HB1 1473   2.313   3.358   1.824
  149LYS    HB2 1474   2.190   3.250   1.825
  149LYS     CG 1475   2.125   3.448   1.828
  149LYS    HG1 1476   2.033   3.421   1.855
  149LYS    HG2 1477   2.151   3.532   1.877
  149LYS     CD 1478   2.128   3.474   1.678
  149LYS    HD1 1479   2.222   3.492   1.648
  149LYS    HD2 1480   2.092   3.395   1.629
  149LYS     CE 1481   2.041   3.596   1.649
  149LYS    HE1 1482   1.945   3.572   1.656
  149LYS    HE2 1483   2.062   3.669   1.714
  149LYS     NZ 1484   2.066   3.647   1.512
  149LYS    HZ1 1485   2.009   3.727   1.495
  149LYS    HZ2 1486   2.163   3.673   1.504
  149LYS    HZ3 1487   2.045   3.576   1.445
  149LYS      C 1488   2.327   3.199   2.049
  149LYS      O 1489   2.445   3.212   2.074
  150HSP      N 1490   2.274   3.078   2.032
  150HSP     HN 1491   2.177   3.070   2.012
  150HSP     CA 1492   2.355   2.955   2.043
  150HSP     HA 1493   2.402   2.967   2.131
  150HSP     CB 1494   2.263   2.832   2.044
  150HSP    HB1 1495   2.200   2.838   1.967
  150HSP    HB2 1496   2.320   2.750   2.035
  150HSP    CD2 1497   2.050   2.787   2.177
  150HSP    HD2 1498   1.986   2.780   2.100
  150HSP     CG 1499   2.182   2.818   2.169
  150HSP    NE2 1500   2.018   2.769   2.311
  150HSP    HE2 1501   1.929   2.746   2.349
  150HSP    ND1 1502   2.233   2.817   2.296
  150HSP    HD1 1503   2.328   2.834   2.322
  150HSP    CE1 1504   2.132   2.789   2.380
  150HSP    HE1 1505   2.140   2.784   2.480
  150HSP      C 1506   2.462   2.939   1.934
  150HSP      O 1507   2.515   2.830   1.915
  151THR      N 1508   2.490   3.041   1.853
  151THR     HN 1509   2.423   3.115   1.845
  151THR     CA 1510   2.615   3.050   1.776
  151THR     HA 1511   2.631   2.956   1.747
  151THR     CB 1512   2.598   3.143   1.655
  151THR     HB 1513   2.689   3.177   1.629
  151THR    OG1 1514   2.520   3.256   1.684
  151THR    HG1 1515   2.512   3.314   1.603
  151THR    CG2 1516   2.524   3.070   1.543
  151THR   HG21 1517   2.513   3.131   1.464
  151THR   HG22 1518   2.575   2.989   1.516
  151THR   HG23 1519   2.433   3.043   1.576
  151THR      C 1520   2.731   3.099   1.860
  151THR      O 1521   2.844   3.076   1.820
  152GLU      N 1522   2.704   3.158   1.976
  152GLU     HN 1523   2.608   3.156   2.004
  152GLU     CA 1524   2.797   3.224   2.068
  152GLU     HA 1525   2.889   3.224   2.027
  152GLU     CB 1526   2.747   3.368   2.087
  152GLU    HB1 1527   2.651   3.366   2.113
  152GLU    HB2 1528   2.800   3.412   2.160
  152GLU     CG 1529   2.763   3.451   1.958
  152GLU    HG1 1530   2.854   3.491   1.957
  152GLU    HG2 1531   2.753   3.389   1.880
  152GLU     CD 1532   2.661   3.564   1.944
  152GLU    OE1 1533   2.701   3.672   1.898
  152GLU    OE2 1534   2.538   3.532   1.948
  152GLU      C 1535   2.809   3.146   2.200
  152GLU      O 1536   2.849   3.199   2.303
  153ASP      N 1537   2.773   3.017   2.202
  153ASP     HN 1538   2.732   2.976   2.121
  153ASP     CA 1539   2.794   2.935   2.322
  153ASP     HA 1540   2.754   2.990   2.395
  153ASP     CB 1541   2.721   2.801   2.314
  153ASP    HB1 1542   2.751   2.755   2.230
  153ASP    HB2 1543   2.749   2.747   2.393
  153ASP     CG 1544   2.569   2.808   2.313
  153ASP    OD1 1545   2.506   2.897   2.374
  153ASP    OD2 1546   2.509   2.712   2.260
  153ASP      C 1547   2.943   2.910   2.344
  153ASP      O 1548   3.015   2.862   2.256
  154VAL      N 1549   2.989   2.934   2.467
  154VAL     HN 1550   2.923   2.963   2.537
  154VAL     CA 1551   3.129   2.919   2.505
  154VAL     HA 1552   3.180   2.945   2.423
  154VAL     CB 1553   3.163   3.015   2.620
  154VAL     HB 1554   3.114   3.100   2.601
  154VAL    CG1 1555   3.117   2.963   2.757
  154VAL   HG11 1556   3.142   3.029   2.827
  154VAL   HG12 1557   3.018   2.951   2.756
  154VAL   HG13 1558   3.162   2.876   2.776
  154VAL    CG2 1559   3.313   3.042   2.625
  154VAL   HG21 1560   3.333   3.104   2.700
  154VAL   HG22 1561   3.362   2.956   2.639
  154VAL   HG23 1562   3.342   3.083   2.539
  154VAL      C 1563   3.169   2.774   2.535
  154VAL      O 1564   3.093   2.695   2.593
  155GLY      N 1565   3.292   2.739   2.500
  155GLY     HN 1566   3.344   2.804   2.444
  155GLY     CA 1567   3.358   2.614   2.535
  155GLY    HA1 1568   3.292   2.558   2.585
  155GLY    HA2 1569   3.383   2.568   2.450
  155GLY      C 1570   3.483   2.634   2.621
  155GLY      O 1571   3.548   2.737   2.614
  156VAL      N 1572   3.520   2.532   2.699
  156VAL     HN 1573   3.461   2.452   2.705
  156VAL     CA 1574   3.646   2.533   2.777
  156VAL     HA 1575   3.696   2.610   2.737
  156VAL     CB 1576   3.625   2.560   2.927
  156VAL     HB 1577   3.716   2.558   2.969
  156VAL    CG1 1578   3.562   2.697   2.952
  156VAL   HG11 1579   3.550   2.711   3.051
  156VAL   HG12 1580   3.622   2.768   2.916
  156VAL   HG13 1581   3.473   2.702   2.907
  156VAL    CG2 1582   3.540   2.451   2.994
  156VAL   HG21 1583   3.530   2.473   3.091
  156VAL   HG22 1584   3.450   2.447   2.951
  156VAL   HG23 1585   3.586   2.363   2.985
  156VAL      C 1586   3.726   2.405   2.756
  156VAL      O 1587   3.670   2.298   2.736
  157VAL      N 1588   3.858   2.419   2.769
  157VAL     HN 1589   3.895   2.511   2.777
  157VAL     CA 1590   3.954   2.307   2.772
  157VAL     HA 1591   3.901   2.224   2.757
  157VAL     CB 1592   4.059   2.320   2.660
  157VAL     HB 1593   4.109   2.405   2.678
  157VAL    CG1 1594   4.154   2.199   2.660
  157VAL   HG11 1595   4.221   2.210   2.586
  157VAL   HG12 1596   4.201   2.194   2.747
  157VAL   HG13 1597   4.101   2.116   2.645
  157VAL    CG2 1598   3.995   2.328   2.522
  157VAL   HG21 1599   4.066   2.336   2.452
  157VAL   HG22 1600   3.941   2.245   2.505
  157VAL   HG23 1601   3.935   2.408   2.517
  157VAL      C 1602   4.022   2.306   2.908
  157VAL      O 1603   4.101   2.396   2.940
  158CYS      N 1604   3.994   2.205   2.989
  158CYS     HN 1605   3.926   2.137   2.960
  158CYS     CA 1606   4.058   2.187   3.118
  158CYS     HA 1607   4.086   2.279   3.147
  158CYS     CB 1608   3.958   2.132   3.220
  158CYS    HB1 1609   3.940   2.039   3.188
  158CYS    HB2 1610   4.010   2.128   3.306
  158CYS     SG 1611   3.805   2.229   3.237
  158CYS      C 1612   4.185   2.103   3.108
  158CYS      O 1613   4.208   2.029   3.012
  159SER      N 1614   4.272   2.112   3.209
  159SER     HN 1615   4.262   2.185   3.275
  159SER     CA 1616   4.381   2.016   3.222
  159SER     HA 1617   4.424   2.011   3.132
  159SER     CB 1618   4.486   2.064   3.322
  159SER    HB1 1619   4.566   2.005   3.319
  159SER    HB2 1620   4.513   2.158   3.301
  159SER     OG 1621   4.439   2.064   3.455
  159SER    HG1 1622   4.512   2.097   3.516
  159SER      C 1623   4.326   1.877   3.258
  159SER      O 1624   4.226   1.864   3.327
  160ASP      N 1625   4.395   1.771   3.216
  160ASP     HN 1626   4.475   1.785   3.157
  160ASP     CA 1627   4.357   1.634   3.254
  160ASP     HA 1628   4.258   1.628   3.241
  160ASP     CB 1629   4.429   1.534   3.162
  160ASP    HB1 1630   4.528   1.541   3.177
  160ASP    HB2 1631   4.398   1.442   3.184
  160ASP     CG 1632   4.399   1.563   3.015
  160ASP    OD1 1633   4.279   1.568   2.980
  160ASP    OD2 1634   4.497   1.587   2.940
  160ASP      C 1635   4.387   1.605   3.403
  160ASP      O 1636   4.346   1.502   3.457
  161LYS      N 1637   4.458   1.695   3.471
  161LYS     HN 1638   4.491   1.776   3.421
  161LYS     CA 1639   4.492   1.684   3.612
  161LYS     HA 1640   4.513   1.587   3.627
  161LYS     CB 1641   4.615   1.768   3.648
  161LYS    HB1 1642   4.599   1.862   3.617
  161LYS    HB2 1643   4.627   1.767   3.747
  161LYS     CG 1644   4.744   1.716   3.583
  161LYS    HG1 1645   4.762   1.623   3.613
  161LYS    HG2 1646   4.734   1.718   3.484
  161LYS     CD 1647   4.862   1.806   3.624
  161LYS    HD1 1648   4.842   1.900   3.598
  161LYS    HD2 1649   4.875   1.800   3.723
  161LYS     CE 1650   4.992   1.761   3.554
  161LYS    HE1 1651   5.021   1.673   3.591
  161LYS    HE2 1652   4.976   1.753   3.456
  161LYS     NZ 1653   5.101   1.859   3.576
  161LYS    HZ1 1654   5.184   1.828   3.530
  161LYS    HZ2 1655   5.074   1.948   3.540
  161LYS    HZ3 1656   5.119   1.868   3.675
  161LYS      C 1657   4.373   1.724   3.698
  161LYS      O 1658   4.313   1.831   3.681
  162ARG      N 1659   4.342   1.641   3.797
  162ARG     HN 1660   4.397   1.558   3.806
  162ARG     CA 1661   4.235   1.663   3.894
  162ARG     HA 1662   4.171   1.728   3.853
  162ARG     CB 1663   4.164   1.530   3.922
  162ARG    HB1 1664   4.231   1.464   3.957
  162ARG    HB2 1665   4.093   1.545   3.991
  162ARG     CG 1666   4.100   1.474   3.795
  162ARG    HG1 1667   4.168   1.475   3.721
  162ARG    HG2 1668   4.071   1.379   3.812
  162ARG     CD 1669   3.979   1.557   3.753
  162ARG    HD1 1670   3.976   1.643   3.804
  162ARG    HD2 1671   3.982   1.577   3.655
  162ARG     NE 1672   3.858   1.480   3.782
  162ARG     HE 1673   3.849   1.439   3.873
  162ARG     CZ 1674   3.762   1.462   3.696
  162ARG    NH1 1675   3.736   1.546   3.601
  162ARG   HH11 1676   3.790   1.629   3.591
  162ARG   HH12 1677   3.661   1.527   3.537
  162ARG    NH2 1678   3.692   1.353   3.705
  162ARG   HH21 1679   3.711   1.286   3.777
  162ARG   HH22 1680   3.617   1.337   3.640
  162ARG      C 1681   4.289   1.725   4.022
  162ARG      O 1682   4.400   1.693   4.063
  163ILE      N 1683   4.209   1.810   4.085
  163ILE     HN 1684   4.123   1.837   4.040
  163ILE     CA 1685   4.240   1.866   4.216
  163ILE     HA 1686   4.332   1.905   4.211
  163ILE     CB 1687   4.143   1.981   4.251
  163ILE     HB 1688   4.049   1.947   4.244
  163ILE    CG2 1689   4.167   2.029   4.396
  163ILE   HG21 1690   4.103   2.103   4.417
  163ILE   HG22 1691   4.151   1.952   4.459
  163ILE   HG23 1692   4.261   2.061   4.405
  163ILE    CG1 1693   4.162   2.098   4.153
  163ILE   HG11 1694   4.252   2.138   4.169
  163ILE   HG12 1695   4.159   2.062   4.060
  163ILE     CD 1696   4.057   2.208   4.166
  163ILE    HD1 1697   4.076   2.280   4.099
  163ILE    HD2 1698   3.966   2.170   4.149
  163ILE    HD3 1699   4.060   2.246   4.258
  163ILE      C 1700   4.235   1.752   4.319
  163ILE      O 1701   4.130   1.691   4.337
  164PRO      N 1702   4.347   1.721   4.387
  164PRO     CD 1703   4.481   1.774   4.367
  164PRO    HD1 1704   4.492   1.859   4.418
  164PRO    HD2 1705   4.497   1.791   4.270
  164PRO     CA 1706   4.347   1.618   4.489
  164PRO     HA 1707   4.314   1.532   4.450
  164PRO     CB 1708   4.493   1.607   4.536
  164PRO    HB1 1709   4.507   1.660   4.620
  164PRO    HB2 1710   4.518   1.511   4.553
  164PRO     CG 1711   4.573   1.665   4.420
  164PRO    HG1 1712   4.660   1.703   4.452
  164PRO    HG2 1713   4.591   1.596   4.350
  164PRO      C 1714   4.252   1.654   4.604
  164PRO      O 1715   4.261   1.763   4.660
  165GLY      N 1716   4.165   1.562   4.644
  165GLY     HN 1717   4.164   1.473   4.597
  165GLY     CA 1718   4.071   1.584   4.753
  165GLY    HA1 1719   4.047   1.494   4.789
  165GLY    HA2 1720   4.120   1.636   4.823
  165GLY      C 1721   3.942   1.659   4.718
  165GLY    OT1 1722   3.865   1.690   4.809
  165GLY    OT2 1723   3.853   1.680   4.818
  166SOL     OW 1724   0.230   0.628   0.113
  166SOL    HW1 1725   0.137   0.626   0.150
  166SOL    HW2 1726   0.231   0.589   0.021
  167SOL     OW 1727   0.225   0.275   0.996
  167SOL    HW1 1728   0.260   0.258   1.088
  167SOL    HW2 1729   0.137   0.230   0.984
  168SOL     OW 1730   0.019   0.368   0.647
  168SOL    HW1 1731  -0.063   0.411   0.686
  168SOL    HW2 1732  -0.009   0.295   0.584
  169SOL     OW 1733   0.569   1.275   1.165
  169SOL    HW1 1734   0.476   1.268   1.128
  169SOL    HW2 1735   0.580   1.364   1.209
  170SOL     OW 1736   1.555   1.511   0.703
  170SOL    HW1 1737   1.498   1.495   0.784
  170SOL    HW2 1738   1.496   1.521   0.623
  171SOL     OW 1739   1.135   0.703   0.717
  171SOL    HW1 1740   1.192   0.781   0.692
  171SOL    HW2 1741   1.075   0.729   0.793
  172SOL     OW 1742   1.755   0.607   0.231
  172SOL    HW1 1743   1.743   0.594   0.132
  172SOL    HW2 1744   1.725   0.526   0.280
  173SOL     OW 1745   0.768   1.144   1.023
  173SOL    HW1 1746   0.690   1.161   1.083
  173SOL    HW2 1747   0.802   1.231   0.987
  174SOL     OW 1748   0.850   0.798   1.823
  174SOL    HW1 1749   0.846   0.874   1.888
  174SOL    HW2 1750   0.872   0.834   1.732
  175SOL     OW 1751   0.685   1.012   0.665
  175SOL    HW1 1752   0.754   0.996   0.735
  175SOL    HW2 1753   0.612   1.069   0.703
  176SOL     OW 1754   0.686   1.161   1.803
  176SOL    HW1 1755   0.746   1.240   1.817
  176SOL    HW2 1756   0.600   1.192   1.762
  177SOL     OW 1757   0.335   1.435   1.061
  177SOL    HW1 1758   0.257   1.404   1.008
  177SOL    HW2 1759   0.393   1.493   1.004
  178SOL     OW 1760   1.460   1.505   1.339
  178SOL    HW1 1761   1.484   1.599   1.365
  178SOL    HW2 1762   1.444   1.451   1.421
  179SOL     OW 1763   0.438   0.392   1.499
  179SOL    HW1 1764   0.520   0.336   1.508
  179SOL    HW2 1765   0.357   0.334   1.503
  180SOL     OW 1766   1.603   0.447   0.737
  180SOL    HW1 1767   1.529   0.493   0.687
  180SOL    HW2 1768   1.654   0.515   0.790
  181SOL     OW 1769   0.231   1.713   0.483
  181SOL    HW1 1770   0.265   1.790   0.537
  181SOL    HW2 1771   0.275   1.713   0.393
  182SOL     OW 1772   1.127   1.341   1.690
  182SOL    HW1 1773   1.174   1.341   1.778
  182SOL    HW2 1774   1.079   1.254   1.679
  183SOL     OW 1775   0.230   1.434   0.538
  183SOL    HW1 1776   0.204   1.530   0.538
  183SOL    HW2 1777   0.159   1.380   0.583
  184SOL     OW 1778   0.240   1.091   0.886
  184SOL    HW1 1779   0.254   1.007   0.938
  184SOL    HW2 1780   0.185   1.155   0.941
  185SOL     OW 1781   0.620   1.786   1.439
  185SOL    HW1 1782   0.528   1.769   1.474
  185SOL    HW2 1783   0.648   1.878   1.465
  186SOL     OW 1784   0.606   0.964   0.123
  186SOL    HW1 1785   0.613   1.048   0.069
  186SOL    HW2 1786   0.652   0.977   0.211
  187SOL     OW 1787   1.594   0.114   1.480
  187SOL    HW1 1788   1.576   0.181   1.408
  187SOL    HW2 1789   1.591   0.160   1.569
  188SOL     OW 1790   0.122   0.643   0.563
  188SOL    HW1 1791   0.077   0.555   0.580
  188SOL    HW2 1792   0.121   0.697   0.647
  189SOL     OW 1793   1.842   1.767   0.359
  189SOL    HW1 1794   1.896   1.738   0.439
  189SOL    HW2 1795   1.872   1.857   0.330
  190SOL     OW 1796   0.027   1.596   0.117
  190SOL    HW1 1797   0.008   1.500   0.138
  190SOL    HW2 1798  -0.006   1.654   0.192
  191SOL     OW 1799   1.689   0.922   0.612
  191SOL    HW1 1800   1.784   0.893   0.620
  191SOL    HW2 1801   1.681   0.987   0.537
  192SOL     OW 1802   1.641   1.108   0.432
  192SOL    HW1 1803   1.727   1.110   0.380
  192SOL    HW2 1804   1.655   1.155   0.520
  193SOL     OW 1805   0.113   0.737   1.597
  193SOL    HW1 1806   0.201   0.724   1.642
  193SOL    HW2 1807   0.100   0.834   1.575
  194SOL     OW 1808   0.613   1.365   0.726
  194SOL    HW1 1809   0.564   1.278   0.735
  194SOL    HW2 1810   0.590   1.408   0.639
  195SOL     OW 1811   1.293   1.228   1.423
  195SOL    HW1 1812   1.330   1.155   1.365
  195SOL    HW2 1813   1.345   1.233   1.508
  196SOL     OW 1814   0.809   0.004   0.502
  196SOL    HW1 1815   0.849   0.095   0.493
  196SOL    HW2 1816   0.709   0.012   0.508
  197SOL     OW 1817   0.197   0.976   1.264
  197SOL    HW1 1818   0.286   0.931   1.250
  197SOL    HW2 1819   0.124   0.911   1.245
  198SOL     OW 1820   1.525   0.999   0.190
  198SOL    HW1 1821   1.462   0.923   0.203
  198SOL    HW2 1822   1.573   1.017   0.276
  199SOL     OW 1823   1.187   1.792   1.616
  199SOL    HW1 1824   1.211   1.852   1.540
  199SOL    HW2 1825   1.194   1.697   1.586
  200SOL     OW 1826   0.317   0.251   1.801
  200SOL    HW1 1827   0.388   0.322   1.807
  200SOL    HW2 1828   0.229   0.290   1.829
  201SOL     OW 1829   1.466   1.417   0.953
  201SOL    HW1 1830   1.407   1.423   1.033
  201SOL    HW2 1831   1.451   1.329   0.907
  202SOL     OW 1832   1.667   1.714   0.572
  202SOL    HW1 1833   1.626   1.691   0.484
  202SOL    HW2 1834   1.649   1.640   0.637
  203SOL     OW 1835   0.598   0.729   0.270
  203SOL    HW1 1836   0.622   0.798   0.202
  203SOL    HW2 1837   0.520   0.762   0.324
  204SOL     OW 1838   1.281   0.345   0.944
  204SOL    HW1 1839   1.195   0.295   0.931
  204SOL    HW2 1840   1.343   0.291   1.000
  205SOL     OW 1841   1.576   1.662   0.307
  205SOL    HW1 1842   1.665   1.708   0.310
  205SOL    HW2 1843   1.555   1.638   0.212
  206SOL     OW 1844   0.807   0.605   1.465
  206SOL    HW1 1845   0.760   0.602   1.554
  206SOL    HW2 1846   0.756   0.550   1.399
  207SOL     OW 1847   1.394   0.469   1.674
  207SOL    HW1 1848   1.374   0.512   1.762
  207SOL    HW2 1849   1.472   0.407   1.683
  208SOL     OW 1850   0.973   0.890   1.572
  208SOL    HW1 1851   1.019   0.806   1.543
  208SOL    HW2 1852   0.917   0.924   1.497
  209SOL     OW 1853   0.991   0.410   1.242
  209SOL    HW1 1854   0.914   0.444   1.296
  209SOL    HW2 1855   0.957   0.359   1.163
  210SOL     OW 1856   1.041   0.701   0.429
  210SOL    HW1 1857   1.067   0.697   0.525
  210SOL    HW2 1858   0.956   0.650   0.415
  211SOL     OW 1859   0.076   0.811   0.789
  211SOL    HW1 1860   0.175   0.799   0.798
  211SOL    HW2 1861   0.052   0.906   0.810
  212SOL     OW 1862   0.130   1.821   1.571
  212SOL    HW1 1863   0.120   1.806   1.670
  212SOL    HW2 1864   0.044   1.857   1.535
  213SOL     OW 1865   0.865   0.348   0.195
  213SOL    HW1 1866   0.924   0.411   0.146
  213SOL    HW2 1867   0.884   0.254   0.166
  214SOL     OW 1868   1.719   0.585   1.831
  214SOL    HW1 1869   1.693   0.674   1.795
  214SOL    HW2 1870   1.717   0.517   1.758
  215SOL     OW 1871   1.362   1.144   0.545
  215SOL    HW1 1872   1.445   1.115   0.497
  215SOL    HW2 1873   1.313   1.211   0.489
  216SOL     OW 1874   0.550   0.196   0.885
  216SOL    HW1 1875   0.545   0.191   0.985
  216SOL    HW2 1876   0.552   0.292   0.856
  217SOL     OW 1877   1.008   1.456   0.477
  217SOL    HW1 1878   0.962   1.528   0.425
  217SOL    HW2 1879   1.004   1.476   0.575
  218SOL     OW 1880   0.351   1.801   0.853
  218SOL    HW1 1881   0.401   1.715   0.859
  218SOL    HW2 1882   0.416   1.878   0.850
  219SOL     OW 1883   1.795   1.066   0.873
  219SOL    HW1 1884   1.733   1.051   0.797
  219SOL    HW2 1885   1.743   1.077   0.958
  220SOL     OW 1886   1.227   1.550   1.506
  220SOL    HW1 1887   1.233   1.473   1.570
  220SOL    HW2 1888   1.175   1.524   1.426
  221SOL     OW 1889   0.321   0.943   0.242
  221SOL    HW1 1890   0.403   0.982   0.200
  221SOL    HW2 1891   0.294   0.861   0.193
  222SOL     OW 1892   1.458   0.735   0.728
  222SOL    HW1 1893   1.453   0.670   0.803
  222SOL    HW2 1894   1.538   0.794   0.741
  223SOL     OW 1895   0.461   1.266   1.727
  223SOL    HW1 1896   0.411   1.267   1.641
  223SOL    HW2 1897   0.398   1.248   1.803
  224SOL     OW 1898   1.111   1.776   0.237
  224SOL    HW1 1899   1.051   1.714   0.287
  224SOL    HW2 1900   1.142   1.732   0.152
  225SOL     OW 1901   0.202   0.285   1.498
  225SOL    HW1 1902   0.122   0.345   1.485
  225SOL    HW2 1903   0.192   0.236   1.584
  226SOL     OW 1904   1.632   1.377   0.081
  226SOL    HW1 1905   1.600   1.471   0.071
  226SOL    HW2 1906   1.556   1.314   0.069
  227SOL     OW 1907   0.464   1.743   0.323
  227SOL    HW1 1908   0.497   1.782   0.409
  227SOL    HW2 1909   0.540   1.736   0.258
  228SOL     OW 1910   1.400   0.107   0.426
  228SOL    HW1 1911   1.376   0.070   0.336
  228SOL    HW2 1912   1.499   0.123   0.430
  229SOL     OW 1913   0.249   1.785   1.241
  229SOL    HW1 1914   0.306   1.720   1.291
  229SOL    HW2 1915   0.233   1.752   1.148
  230SOL     OW 1916   0.940   1.698   0.904
  230SOL    HW1 1917   1.020   1.641   0.925
  230SOL    HW2 1918   0.891   1.658   0.827
  231SOL     OW 1919   0.382   0.700   0.480
  231SOL    HW1 1920   0.427   0.610   0.477
  231SOL    HW2 1921   0.288   0.689   0.513
  232SOL     OW 1922   1.547   0.222   1.729
  232SOL    HW1 1923   1.542   0.259   1.821
  232SOL    HW2 1924   1.475   0.153   1.717
  233SOL     OW 1925   0.614   0.122   0.117
  233SOL    HW1 1926   0.712   0.100   0.124
  233SOL    HW2 1927   0.583   0.105   0.024
  234SOL     OW 1928   0.781   0.264   1.749
  234SOL    HW1 1929   0.848   0.203   1.792
  234SOL    HW2 1930   0.708   0.283   1.814
  235SOL     OW 1931   0.888   1.514   1.195
  235SOL    HW1 1932   0.865   1.489   1.101
  235SOL    HW2 1933   0.949   1.445   1.234
  236SOL     OW 1934   1.351   0.590   1.433
  236SOL    HW1 1935   1.379   0.547   1.518
  236SOL    HW2 1936   1.376   0.686   1.434
  237SOL     OW 1937   0.803   1.402   0.924
  237SOL    HW1 1938   0.893   1.416   0.882
  237SOL    HW2 1939   0.732   1.404   0.853
  238SOL     OW 1940   0.922   0.503   0.899
  238SOL    HW1 1941   0.897   0.494   0.803
  238SOL    HW2 1942   0.970   0.421   0.930
  239SOL     OW 1943   0.539   0.064   0.512
  239SOL    HW1 1944   0.458   0.065   0.570
  239SOL    HW2 1945   0.542   0.147   0.457
  240SOL     OW 1946   1.434   1.188   0.041
  240SOL    HW1 1947   1.466   1.112   0.098
  240SOL    HW2 1948   1.342   1.215   0.071
  241SOL     OW 1949   0.297   0.035   0.171
  241SOL    HW1 1950   0.346   0.119   0.150
  241SOL    HW2 1951   0.359  -0.030   0.216
  242SOL     OW 1952   0.935   0.236   0.480
  242SOL    HW1 1953   0.887   0.277   0.402
  242SOL    HW2 1954   1.034   0.234   0.461
  243SOL     OW 1955   1.076   0.683   1.464
  243SOL    HW1 1956   0.996   0.622   1.467
  243SOL    HW2 1957   1.157   0.630   1.440
  244SOL     OW 1958   1.227   1.570   0.793
  244SOL    HW1 1959   1.248   1.644   0.728
  244SOL    HW2 1960   1.295   1.570   0.866
  245SOL     OW 1961   0.459   1.152   0.741
  245SOL    HW1 1962   0.388   1.125   0.806
  245SOL    HW2 1963   0.433   1.124   0.648
  246SOL     OW 1964   1.271   1.797   0.591
  246SOL    HW1 1965   1.315   1.861   0.527
  246SOL    HW2 1966   1.221   1.849   0.661
  247SOL     OW 1967   1.032   0.549   0.016
  247SOL    HW1 1968   0.991   0.631  -0.023
  247SOL    HW2 1969   1.096   0.575   0.089
  248SOL     OW 1970   0.078   0.556   1.386
  248SOL    HW1 1971   0.170   0.555   1.345
  248SOL    HW2 1972   0.072   0.630   1.453
  249SOL     OW 1973   0.561   0.222   1.147
  249SOL    HW1 1974   0.599   0.138   1.184
  249SOL    HW2 1975   0.473   0.241   1.191
  250SOL     OW 1976   0.866   0.454   0.642
  250SOL    HW1 1977   0.834   0.526   0.580
  250SOL    HW2 1978   0.890   0.373   0.589
  251SOL     OW 1979   1.017   0.039   0.753
  251SOL    HW1 1980   0.945   0.044   0.684
  251SOL    HW2 1981   0.993  -0.030   0.822
  252SOL     OW 1982   1.429   1.173   0.867
  252SOL    HW1 1983   1.374   1.089   0.860
  252SOL    HW2 1984   1.455   1.202   0.775
  253SOL     OW 1985   1.466   0.590   0.992
  253SOL    HW1 1986   1.436   0.495   0.999
  253SOL    HW2 1987   1.539   0.606   1.058
  254SOL     OW 1988   1.857   0.833   0.377
  254SOL    HW1 1989   1.899   0.769   0.441
  254SOL    HW2 1990   1.819   0.782   0.299
  255SOL     OW 1991   0.488   1.385   0.174
  255SOL    HW1 1992   0.401   1.370   0.221
  255SOL    HW2 1993   0.471   1.411   0.079
  256SOL     OW 1994   1.664   1.280   0.657
  256SOL    HW1 1995   1.763   1.288   0.671
  256SOL    HW2 1996   1.619   1.364   0.688
  257SOL     OW 1997   1.390   0.575   0.078
  257SOL    HW1 1998   1.336   0.554   0.159
  257SOL    HW2 1999   1.481   0.534   0.087
  258SOL     OW 2000   0.527   0.256   0.328
  258SOL    HW1 2001   0.554   0.197   0.253
  258SOL    HW2 2002   0.527   0.351   0.297
  259SOL     OW 2003   1.754   1.223   1.588
  259SOL    HW1 2004   1.845   1.184   1.575
  259SOL    HW2 2005   1.762   1.319   1.612
  260SOL     OW 2006   1.064   1.347   1.340
  260SOL    HW1 2007   0.984   1.324   1.395
  260SOL    HW2 2008   1.147   1.321   1.389
  261SOL     OW 2009   1.592   1.629   1.625
  261SOL    HW1 2010   1.619   1.663   1.535
  261SOL    HW2 2011   1.671   1.591   1.671
  262SOL     OW 2012   1.111   1.195   1.100
  262SOL    HW1 2013   1.071   1.239   1.181
  262SOL    HW2 2014   1.070   1.232   1.017
  263SOL     OW 2015   1.638   1.099   1.079
  263SOL    HW1 2016   1.643   1.180   1.138
  263SOL    HW2 2017   1.552   1.101   1.028
  264SOL     OW 2018   0.915   0.089   1.402
  264SOL    HW1 2019   0.940   0.069   1.307
  264SOL    HW2 2020   0.987   0.145   1.444
  265SOL     OW 2021   0.980   1.116   1.719
  265SOL    HW1 2022   0.881   1.122   1.729
  265SOL    HW2 2023   1.003   1.036   1.663
  266SOL     OW 2024   0.705   1.050   0.368
  266SOL    HW1 2025   0.691   1.057   0.467
  266SOL    HW2 2026   0.789   0.999   0.350
  267SOL     OW 2027   0.410   0.813   1.251
  267SOL    HW1 2028   0.496   0.825   1.301
  267SOL    HW2 2029   0.368   0.726   1.278
  268SOL     OW 2030   1.274   0.386   1.262
  268SOL    HW1 2031   1.295   0.460   1.326
  268SOL    HW2 2032   1.185   0.403   1.219
  269SOL     OW 2033   0.064   1.564   1.331
  269SOL    HW1 2034   0.018   1.646   1.297
  269SOL    HW2 2035   0.162   1.583   1.340
  270SOL     OW 2036   0.367   1.100   0.501
  270SOL    HW1 2037   0.360   1.183   0.445
  270SOL    HW2 2038   0.371   1.020   0.441
  271SOL     OW 2039   0.566   0.537   0.865
  271SOL    HW1 2040   0.578   0.603   0.791
  271SOL    HW2 2041   0.612   0.571   0.948
  272SOL     OW 2042   1.252   1.348   0.388
  272SOL    HW1 2043   1.302   1.425   0.428
  272SOL    HW2 2044   1.157   1.350   0.420
  273SOL     OW 2045   1.272   1.445   1.142
  273SOL    HW1 2046   1.319   1.458   1.229
  273SOL    HW2 2047   1.206   1.371   1.151
  274SOL     OW 2048   1.582   0.639   0.472
  274SOL    HW1 2049   1.551   0.700   0.545
  274SOL    HW2 2050   1.632   0.691   0.403
  275SOL     OW 2051   0.354   1.510   1.329
  275SOL    HW1 2052   0.333   1.466   1.242
  275SOL    HW2 2053   0.451   1.536   1.332
  276SOL     OW 2054   0.402   0.751   1.598
  276SOL    HW1 2055   0.470   0.806   1.551
  276SOL    HW2 2056   0.442   0.663   1.625
  277SOL     OW 2057   1.587   0.779   1.670
  277SOL    HW1 2058   1.495   0.817   1.665
  277SOL    HW2 2059   1.647   0.826   1.605
  278SOL     OW 2060   1.013   0.105   1.770
  278SOL    HW1 2061   1.019   0.190   1.718
  278SOL    HW2 2062   1.045   0.029   1.713
  279SOL     OW 2063   0.504   0.050   1.740
  279SOL    HW1 2064   0.462  -0.007   1.670
  279SOL    HW2 2065   0.438   0.119   1.772
  280SOL     OW 2066   0.573   0.870   1.029
  280SOL    HW1 2067   0.617   0.959   1.020
  280SOL    HW2 2068   0.510   0.870   1.106
  281SOL     OW 2069   1.360   0.862   1.045
  281SOL    HW1 2070   1.285   0.862   0.979
  281SOL    HW2 2071   1.397   0.770   1.054
  282SOL     OW 2072   1.209   0.525   0.275
  282SOL    HW1 2073   1.222   0.441   0.329
  282SOL    HW2 2074   1.180   0.599   0.335
  283SOL     OW 2075   0.307   0.213   1.231
  283SOL    HW1 2076   0.284   0.250   1.321
  283SOL    HW2 2077   0.277   0.118   1.225
  284SOL     OW 2078   0.037   1.310   1.282
  284SOL    HW1 2079   0.090   1.261   1.350
  284SOL    HW2 2080   0.059   1.408   1.287
  285SOL     OW 2081   0.732   0.634   1.064
  285SOL    HW1 2082   0.791   0.608   0.988
  285SOL    HW2 2083   0.704   0.730   1.053
  286SOL     OW 2084   1.728   0.935   1.854
  286SOL    HW1 2085   1.682   0.928   1.765
  286SOL    HW2 2086   1.666   0.979   1.920
  287SOL     OW 2087   0.307   0.063   0.618
  287SOL    HW1 2088   0.296   0.157   0.651
  287SOL    HW2 2089   0.302   0.000   0.695
  288SOL     OW 2090   1.622   0.367   0.374
  288SOL    HW1 2091   1.624   0.291   0.438
  288SOL    HW2 2092   1.574   0.444   0.414
  289SOL     OW 2093   1.023   0.766   0.966
  289SOL    HW1 2094   1.038   0.787   1.062
  289SOL    HW2 2095   0.993   0.671   0.957
  290SOL     OW 2096   0.980   1.573   1.700
  290SOL    HW1 2097   0.960   1.617   1.612
  290SOL    HW2 2098   1.019   1.482   1.684
  291SOL     OW 2099   1.859   1.518   1.605
  291SOL    HW1 2100   1.873   1.545   1.510
  291SOL    HW2 2101   1.942   1.540   1.658
  292SOL     OW 2102   0.350   0.898   1.804
  292SOL    HW1 2103   0.426   0.942   1.852
  292SOL    HW2 2104   0.385   0.851   1.722
  293SOL     OW 2105   1.540   0.274   0.125
  293SOL    HW1 2106   1.479   0.199   0.148
  293SOL    HW2 2107   1.562   0.326   0.208
  294SOL     OW 2108   1.303   0.838   0.042
  294SOL    HW1 2109   1.337   0.745   0.057
  294SOL    HW2 2110   1.321   0.865  -0.053
  295SOL     OW 2111   1.068   1.333   0.849
  295SOL    HW1 2112   1.075   1.249   0.794
  295SOL    HW2 2113   1.130   1.402   0.813
  296SOL     OW 2114   0.319   0.810   0.949
  296SOL    HW1 2115   0.412   0.846   0.954
  296SOL    HW2 2116   0.313   0.725   1.001
  297SOL     OW 2117   0.339   0.509   1.006
  297SOL    HW1 2118   0.287   0.426   0.989
  297SOL    HW2 2119   0.416   0.514   0.942
  298SOL     OW 2120   1.138   0.380   1.678
  298SOL    HW1 2121   1.093   0.443   1.742
  298SOL    HW2 2122   1.231   0.411   1.661
  299SOL     OW 2123   1.160   0.207   1.477
  299SOL    HW1 2124   1.160   0.271   1.554
  299SOL    HW2 2125   1.188   0.255   1.394
  300SOL     OW 2126   0.008   1.326   0.200
  300SOL    HW1 2127  -0.085   1.347   0.169
  300SOL    HW2 2128   0.018   1.227   0.213
  301SOL     OW 2129   0.088   1.801   0.927
  301SOL    HW1 2130   0.046   1.715   0.900
  301SOL    HW2 2131   0.182   1.804   0.893
  302SOL     OW 2132   0.504   1.568   0.910
  302SOL    HW1 2133   0.570   1.642   0.919
  302SOL    HW2 2134   0.548   1.489   0.868
  303SOL     OW 2135   1.002   0.796   1.238
  303SOL    HW1 2136   1.043   0.764   1.324
  303SOL    HW2 2137   0.906   0.769   1.235
  304SOL     OW 2138   0.040   0.544   1.114
  304SOL    HW1 2139   0.125   0.511   1.073
  304SOL    HW2 2140   0.053   0.559   1.212
  305SOL     OW 2141   0.189   0.520   1.722
  305SOL    HW1 2142   0.248   0.480   1.652
  305SOL    HW2 2143   0.131   0.591   1.681
  306SOL     OW 2144   1.369   0.950   1.660
  306SOL    HW1 2145   1.408   1.039   1.680
  306SOL    HW2 2146   1.379   0.930   1.563
  307SOL     OW 2147   0.815   0.572   0.325
  307SOL    HW1 2148   0.822   0.483   0.279
  307SOL    HW2 2149   0.721   0.606   0.317
  308SOL     OW 2150   1.657   0.604   1.206
  308SOL    HW1 2151   1.619   0.535   1.268
  308SOL    HW2 2152   1.739   0.568   1.162
  309SOL     OW 2153   0.252   1.564   1.744
  309SOL    HW1 2154   0.222   1.621   1.820
  309SOL    HW2 2155   0.245   1.467   1.770
  310SOL     OW 2156   0.671   0.464   1.269
  310SOL    HW1 2157   0.637   0.375   1.239
  310SOL    HW2 2158   0.697   0.518   1.189
  311SOL     OW 2159   0.930   1.678   1.465
  311SOL    HW1 2160   0.906   1.660   1.370
  311SOL    HW2 2161   0.960   1.772   1.475
  312SOL     OW 2162   0.473   0.500   0.191
  312SOL    HW1 2163   0.534   0.580   0.195
  312SOL    HW2 2164   0.378   0.531   0.198
  313SOL     OW 2165   0.159   1.137   1.466
  313SOL    HW1 2166   0.181   1.076   1.542
  313SOL    HW2 2167   0.169   1.088   1.380
  314SOL     OW 2168   1.347   1.059   1.234
  314SOL    HW1 2169   1.371   0.996   1.160
  314SOL    HW2 2170   1.257   1.099   1.216
  315SOL     OW 2171   1.302   0.855   0.309
  315SOL    HW1 2172   1.216   0.824   0.351
  315SOL    HW2 2173   1.298   0.841   0.210
  316SOL     OW 2174   1.759   1.747   1.154
  316SOL    HW1 2175   1.820   1.777   1.081
  316SOL    HW2 2176   1.721   1.658   1.132
  317SOL     OW 2177   1.252   1.731   1.128
  317SOL    HW1 2178   1.336   1.736   1.074
  317SOL    HW2 2179   1.229   1.635   1.146
  318SOL     OW 2180   0.083   1.258   1.022
  318SOL    HW1 2181   0.078   1.257   1.122
  318SOL    HW2 2182   0.000   1.217   0.984
  319SOL     OW 2183   0.688   1.662   1.716
  319SOL    HW1 2184   0.632   1.743   1.725
  319SOL    HW2 2185   0.740   1.666   1.630
  320SOL     OW 2186   0.903   0.086   0.133
  320SOL    HW1 2187   0.954   0.087   0.047
  320SOL    HW2 2188   0.959   0.044   0.204
  321SOL     OW 2189   1.726   0.135   0.523
  321SOL    HW1 2190   1.799   0.118   0.456
  321SOL    HW2 2191   1.695   0.048   0.561
  322SOL     OW 2192   1.388   1.573   0.477
  322SOL    HW1 2193   1.455   1.585   0.403
  322SOL    HW2 2194   1.348   1.662   0.500
  323SOL     OW 2195   0.130   1.794   1.851
  323SOL    HW1 2196   0.089   1.720   1.904
  323SOL    HW2 2197   0.194   1.845   1.909
  324SOL     OW 2198   1.280   0.927   0.672
  324SOL    HW1 2199   1.340   0.846   0.674
  324SOL    HW2 2200   1.320   0.996   0.612
  325SOL     OW 2201   0.830   1.273   1.422
  325SOL    HW1 2202   0.825   1.306   1.517
  325SOL    HW2 2203   0.744   1.292   1.376
  326SOL     OW 2204   0.672   1.616   0.154
  326SOL    HW1 2205   0.681   1.626   0.055
  326SOL    HW2 2206   0.632   1.527   0.175
  327SOL     OW 2207   1.650   1.720   1.394
  327SOL    HW1 2208   1.703   1.730   1.310
  327SOL    HW2 2209   1.623   1.810   1.428
  328SOL     OW 2210   1.841   0.175   0.963
  328SOL    HW1 2211   1.880   0.090   0.927
  328SOL    HW2 2212   1.743   0.177   0.944
  329SOL     OW 2213   0.263   0.326   0.720
  329SOL    HW1 2214   0.184   0.377   0.686
  329SOL    HW2 2215   0.254   0.311   0.818
  330SOL     OW 2216   1.194   1.612   0.031
  330SOL    HW1 2217   1.200   1.519   0.068
  330SOL    HW2 2218   1.135   1.612  -0.049
  331SOL     OW 2219   0.822   1.002   1.372
  331SOL    HW1 2220   0.862   1.001   1.280
  331SOL    HW2 2221   0.832   1.094   1.412
  332SOL     OW 2222   0.916   0.910   0.291
  332SOL    HW1 2223   0.979   0.948   0.223
  332SOL    HW2 2224   0.956   0.827   0.330
  333SOL     OW 2225   1.504   1.607   0.044
  333SOL    HW1 2226   1.412   1.644   0.051
  333SOL    HW2 2227   1.542   1.627  -0.046
  334SOL     OW 2228   0.372   1.288   1.490
  334SOL    HW1 2229   0.359   1.381   1.456
  334SOL    HW2 2230   0.288   1.236   1.477
  335SOL     OW 2231   1.614   1.292   1.289
  335SOL    HW1 2232   1.674   1.295   1.369
  335SOL    HW2 2233   1.539   1.356   1.302
  336SOL     OW 2234   1.039   1.098   0.696
  336SOL    HW1 2235   0.969   1.051   0.750
  336SOL    HW2 2236   1.098   1.030   0.653
  337SOL     OW 2237   1.014   0.236   0.971
  337SOL    HW1 2238   1.006   0.200   0.878
  337SOL    HW2 2239   1.012   0.160   1.036
  338SOL     OW 2240   0.590   1.487   0.491
  338SOL    HW1 2241   0.632   1.429   0.421
  338SOL    HW2 2242   0.546   1.566   0.447
  339SOL     OW 2243   1.709   0.385   1.381
  339SOL    HW1 2244   1.782   0.454   1.385
  339SOL    HW2 2245   1.737   0.310   1.322
  340SOL     OW 2246   0.255   1.348   0.290
  340SOL    HW1 2247   0.159   1.349   0.263
  340SOL    HW2 2248   0.267   1.401   0.374
  341SOL     OW 2249   0.105   1.013   1.726
  341SOL    HW1 2250   0.028   0.980   1.780
  341SOL    HW2 2251   0.190   0.983   1.768
  342SOL     OW 2252   0.672   0.203   1.489
  342SOL    HW1 2253   0.762   0.187   1.449
  342SOL    HW2 2254   0.680   0.208   1.588
  343SOL     OW 2255   0.075   0.345   0.033
  343SOL    HW1 2256  -0.017   0.317   0.004
  343SOL    HW2 2257   0.106   0.422  -0.023
  344SOL     OW 2258   1.440   0.856   1.398
  344SOL    HW1 2259   1.383   0.908   1.335
  344SOL    HW2 2260   1.536   0.868   1.374
  345SOL     OW 2261   0.072   0.166   0.318
  345SOL    HW1 2262   0.055   0.249   0.264
  345SOL    HW2 2263   0.162   0.129   0.296
  346SOL     OW 2264   1.183   1.335   0.119
  346SOL    HW1 2265   1.084   1.324   0.121
  346SOL    HW2 2266   1.217   1.350   0.212
  347SOL     OW 2267   0.613   0.842   1.431
  347SOL    HW1 2268   0.669   0.923   1.414
  347SOL    HW2 2269   0.672   0.762   1.434
  348SOL     OW 2270   1.493   1.767   0.959
  348SOL    HW1 2271   1.526   1.831   0.890
  348SOL    HW2 2272   1.559   1.761   1.034
  349SOL     OW 2273   0.716   0.565   1.708
  349SOL    HW1 2274   0.735   0.630   1.782
  349SOL    HW2 2275   0.776   0.485   1.717
  350SOL     OW 2276   1.450   1.220   1.633
  350SOL    HW1 2277   1.441   1.210   1.732
  350SOL    HW2 2278   1.546   1.213   1.607
  351SOL     OW 2279   0.390   1.741   1.560
  351SOL    HW1 2280   0.299   1.782   1.558
  351SOL    HW2 2281   0.383   1.647   1.592
  352SOL     OW 2282   1.674   0.883   1.254
  352SOL    HW1 2283   1.647   0.794   1.217
  352SOL    HW2 2284   1.675   0.951   1.181
  353SOL     OW 2285   1.225   0.325   0.449
  353SOL    HW1 2286   1.290   0.251   0.438
  353SOL    HW2 2287   1.245   0.375   0.533
  354SOL     OW 2288   0.594   0.745   0.652
  354SOL    HW1 2289   0.644   0.830   0.633
  354SOL    HW2 2290   0.506   0.747   0.604
  355SOL     OW 2291   1.777   0.342   1.642
  355SOL    HW1 2292   1.760   0.373   1.548
  355SOL    HW2 2293   1.693   0.305   1.680
  356SOL     OW 2294   1.730   0.934   1.517
  356SOL    HW1 2295   1.768   1.025   1.532
  356SOL    HW2 2296   1.722   0.917   1.418
  357SOL     OW 2297   0.859   1.374   0.016
  357SOL    HW1 2298   0.813   1.389   0.104
  357SOL    HW2 2299   0.903   1.459  -0.014
  358SOL     OW 2300   0.661   1.790   0.953
  358SOL    HW1 2301   0.615   1.878   0.940
  358SOL    HW2 2302   0.760   1.802   0.946
  359SOL     OW 2303   0.859   0.956   0.861
  359SOL    HW1 2304   0.913   0.887   0.909
  359SOL    HW2 2305   0.827   1.025   0.927
  360SOL     OW 2306   1.083   0.984   0.087
  360SOL    HW1 2307   1.060   1.037   0.005
  360SOL    HW2 2308   1.164   0.928   0.068
  361SOL     OW 2309   1.861   1.569   0.851
  361SOL    HW1 2310   1.790   1.557   0.781
  361SOL    HW2 2311   1.862   1.490   0.911
  362SOL     OW 2312   0.221   1.314   1.844
  362SOL    HW1 2313   0.156   1.241   1.823
  362SOL    HW2 2314   0.225   1.328   1.942
  363SOL     OW 2315   0.079   1.240   0.653
  363SOL    HW1 2316   0.078   1.193   0.741
  363SOL    HW2 2317   0.161   1.212   0.602
  364SOL     OW 2318   0.672   1.391   1.624
  364SOL    HW1 2319   0.594   1.341   1.662
  364SOL    HW2 2320   0.669   1.486   1.655
  365SOL     OW 2321   1.824   0.192   1.227
  365SOL    HW1 2322   1.820   0.102   1.271
  365SOL    HW2 2323   1.827   0.181   1.128
  366SOL     OW 2324   0.428   0.424   0.520
  366SOL    HW1 2325   0.458   0.352   0.458
  366SOL    HW2 2326   0.389   0.384   0.603
  367SOL     OW 2327   1.705   1.487   1.104
  367SOL    HW1 2328   1.612   1.462   1.077
  367SOL    HW2 2329   1.731   1.437   1.186
  368SOL     OW 2330   0.317   0.547   1.280
  368SOL    HW1 2331   0.355   0.488   1.352
  368SOL    HW2 2332   0.357   0.521   1.192
  369SOL     OW 2333   0.812   1.586   0.687
  369SOL    HW1 2334   0.844   1.596   0.593
  369SOL    HW2 2335   0.733   1.524   0.689
  370SOL     OW 2336   1.424   0.214   1.112
  370SOL    HW1 2337   1.476   0.149   1.167
  370SOL    HW2 2338   1.375   0.277   1.173
  371SOL     OW 2339   1.001   0.034   1.154
  371SOL    HW1 2340   0.938  -0.038   1.123
  371SOL    HW2 2341   1.094  -0.002   1.154
  372SOL     OW 2342   0.770   1.330   0.301
  372SOL    HW1 2343   0.724   1.243   0.318
  372SOL    HW2 2344   0.861   1.327   0.342
  373SOL     OW 2345   0.618   1.567   1.284
  373SOL    HW1 2346   0.613   1.649   1.341
  373SOL    HW2 2347   0.707   1.564   1.239
  374SOL     OW 2348   1.352   0.052   0.168
  374SOL    HW1 2349   1.387   0.011   0.084
  374SOL    HW2 2350   1.262   0.014   0.188
  375SOL     OW 2351   1.300   0.453   0.691
  375SOL    HW1 2352   1.241   0.533   0.695
  375SOL    HW2 2353   1.315   0.418   0.784
  376SOL     OW 2354   1.593   0.221   0.882
  376SOL    HW1 2355   1.509   0.220   0.936
  376SOL    HW2 2356   1.595   0.304   0.826
  377SOL     OW 2357   0.039   1.077   0.300
  377SOL    HW1 2358   0.138   1.066   0.291
  377SOL    HW2 2359  -0.001   0.991   0.332
  378SOL     OW 2360   0.875   1.646   0.337
  378SOL    HW1 2361   0.798   1.611   0.283
  378SOL    HW2 2362   0.843   1.717   0.399
  379SOL     OW 2363   0.230   0.628   1.975
  379SOL    HW1 2364   0.137   0.626   2.012
  379SOL    HW2 2365   0.231   0.589   1.883
  380SOL     OW 2366   0.225   0.275   2.858
  380SOL    HW1 2367   0.260   0.258   2.950
  380SOL    HW2 2368   0.137   0.230   2.846
  381SOL     OW 2369   0.019   0.368   2.509
  381SOL    HW1 2370  -0.063   0.411   2.548
  381SOL    HW2 2371  -0.009   0.295   2.446
  382SOL     OW 2372   0.569   1.275   3.027
  382SOL    HW1 2373   0.476   1.268   2.990
  382SOL    HW2 2374   0.580   1.364   3.071
  383SOL     OW 2375   1.555   1.511   2.565
  383SOL    HW1 2376   1.498   1.495   2.646
  383SOL    HW2 2377   1.496   1.521   2.485
  384SOL     OW 2378   1.135   0.703   2.579
  384SOL    HW1 2379   1.192   0.781   2.554
  384SOL    HW2 2380   1.075   0.729   2.655
  385SOL     OW 2381   1.755   0.607   2.093
  385SOL    HW1 2382   1.743   0.594   1.994
  385SOL    HW2 2383   1.725   0.526   2.142
  386SOL     OW 2384   0.768   1.144   2.885
  386SOL    HW1 2385   0.690   1.161   2.945
  386SOL    HW2 2386   0.802   1.231   2.849
  387SOL     OW 2387   0.850   0.798   3.685
  387SOL    HW1 2388   0.846   0.874   3.750
  387SOL    HW2 2389   0.872   0.834   3.594
  388SOL     OW 2390   0.685   1.012   2.527
  388SOL    HW1 2391   0.754   0.996   2.597
  388SOL    HW2 2392   0.612   1.069   2.565
  389SOL     OW 2393   0.686   1.161   3.665
  389SOL    HW1 2394   0.746   1.240   3.679
  389SOL    HW2 2395   0.600   1.192   3.624
  390SOL     OW 2396   0.335   1.435   2.923
  390SOL    HW1 2397   0.257   1.404   2.870
  390SOL    HW2 2398   0.393   1.493   2.866
  391SOL     OW 2399   1.460   1.505   3.201
  391SOL    HW1 2400   1.484   1.599   3.227
  391SOL    HW2 2401   1.444   1.451   3.283
  392SOL     OW 2402   0.438   0.392   3.361
  392SOL    HW1 2403   0.520   0.336   3.370
  392SOL    HW2 2404   0.357   0.334   3.365
  393SOL     OW 2405   1.603   0.447   2.599
  393SOL    HW1 2406   1.529   0.493   2.549
  393SOL    HW2 2407   1.654   0.515   2.652
  394SOL     OW 2408   0.231   1.713   2.345
  394SOL    HW1 2409   0.265   1.790   2.399
  394SOL    HW2 2410   0.275   1.713   2.255
  395SOL     OW 2411   1.127   1.341   3.552
  395SOL    HW1 2412   1.174   1.341   3.640
  395SOL    HW2 2413   1.079   1.254   3.541
  396SOL     OW 2414   0.230   1.434   2.400
  396SOL    HW1 2415   0.204   1.530   2.400
  396SOL    HW2 2416   0.159   1.380   2.445
  397SOL     OW 2417   0.240   1.091   2.748
  397SOL    HW1 2418   0.254   1.007   2.800
  397SOL    HW2 2419   0.185   1.155   2.803
  398SOL     OW 2420   0.620   1.786   3.301
  398SOL    HW1 2421   0.528   1.769   3.336
  398SOL    HW2 2422   0.648   1.878   3.327
  399SOL     OW 2423   0.606   0.964   1.985
  399SOL    HW1 2424   0.613   1.048   1.931
  399SOL    HW2 2425   0.652   0.977   2.073
  400SOL     OW 2426   1.594   0.114   3.342
  400SOL    HW1 2427   1.576   0.181   3.270
  400SOL    HW2 2428   1.591   0.160   3.431
  401SOL     OW 2429   0.122   0.643   2.425
  401SOL    HW1 2430   0.077   0.555   2.442
  401SOL    HW2 2431   0.121   0.697   2.509
  402SOL     OW 2432   1.842   1.767   2.221
  402SOL    HW1 2433   1.896   1.738   2.301
  402SOL    HW2 2434   1.872   1.857   2.192
  403SOL     OW 2435   0.027   1.596   1.979
  403SOL    HW1 2436   0.008   1.500   2.000
  403SOL    HW2 2437  -0.006   1.654   2.054
  404SOL     OW 2438   1.689   0.922   2.474
  404SOL    HW1 2439   1.784   0.893   2.482
  404SOL    HW2 2440   1.681   0.987   2.399
  405SOL     OW 2441   1.641   1.108   2.294
  405SOL    HW1 2442   1.727   1.110   2.242
  405SOL    HW2 2443   1.655   1.155   2.382
  406SOL     OW 2444   0.113   0.737   3.459
  406SOL    HW1 2445   0.201   0.724   3.504
  406SOL    HW2 2446   0.100   0.834   3.437
  407SOL     OW 2447   0.613   1.365   2.588
  407SOL    HW1 2448   0.564   1.278   2.597
  407SOL    HW2 2449   0.590   1.408   2.501
  408SOL     OW 2450   1.293   1.228   3.285
  408SOL    HW1 2451   1.330   1.155   3.227
  408SOL    HW2 2452   1.345   1.233   3.370
  409SOL     OW 2453   0.809   0.004   2.364
  409SOL    HW1 2454   0.849   0.095   2.355
  409SOL    HW2 2455   0.709   0.012   2.370
  410SOL     OW 2456   0.197   0.976   3.126
  410SOL    HW1 2457   0.286   0.931   3.112
  410SOL    HW2 2458   0.124   0.911   3.107
  411SOL     OW 2459   1.525   0.999   2.052
  411SOL    HW1 2460   1.462   0.923   2.065
  411SOL    HW2 2461   1.573   1.017   2.138
  412SOL     OW 2462   1.187   1.792   3.478
  412SOL    HW1 2463   1.211   1.852   3.402
  412SOL    HW2 2464   1.194   1.697   3.448
  413SOL     OW 2465   0.317   0.251   3.663
  413SOL    HW1 2466   0.388   0.322   3.669
  413SOL    HW2 2467   0.229   0.290   3.691
  414SOL     OW 2468   1.466   1.417   2.815
  414SOL    HW1 2469   1.407   1.423   2.895
  414SOL    HW2 2470   1.451   1.329   2.769
  415SOL     OW 2471   1.667   1.714   2.434
  415SOL    HW1 2472   1.626   1.691   2.346
  415SOL    HW2 2473   1.649   1.640   2.499
  416SOL     OW 2474   0.598   0.729   2.132
  416SOL    HW1 2475   0.622   0.798   2.064
  416SOL    HW2 2476   0.520   0.762   2.186
  417SOL     OW 2477   1.281   0.345   2.806
  417SOL    HW1 2478   1.195   0.295   2.793
  417SOL    HW2 2479   1.343   0.291   2.862
  418SOL     OW 2480   1.576   1.662   2.169
  418SOL    HW1 2481   1.665   1.708   2.172
  418SOL    HW2 2482   1.555   1.638   2.074
  419SOL     OW 2483   0.807   0.605   3.327
  419SOL    HW1 2484   0.760   0.602   3.416
  419SOL    HW2 2485   0.756   0.550   3.261
  420SOL     OW 2486   1.394   0.469   3.536
  420SOL    HW1 2487   1.374   0.512   3.624
  420SOL    HW2 2488   1.472   0.407   3.545
  421SOL     OW 2489   0.973   0.890   3.434
  421SOL    HW1 2490   1.019   0.806   3.405
  421SOL    HW2 2491   0.917   0.924   3.359
  422SOL     OW 2492   0.991   0.410   3.104
  422SOL    HW1 2493   0.914   0.444   3.158
  422SOL    HW2 2494   0.957   0.359   3.025
  423SOL     OW 2495   1.041   0.701   2.291
  423SOL    HW1 2496   1.067   0.697   2.387
  423SOL    HW2 2497   0.956   0.650   2.277
  424SOL     OW 2498   0.076   0.811   2.651
  424SOL    HW1 2499   0.175   0.799   2.660
  424SOL    HW2 2500   0.052   0.906   2.672
  425SOL     OW 2501   0.130   1.821   3.433
  425SOL    HW1 2502   0.120   1.806   3.532
  425SOL    HW2 2503   0.044   1.857   3.397
  426SOL     OW 2504   0.865   0.348   2.057
  426SOL    HW1 2505   0.924   0.411   2.008
  426SOL    HW2 2506   0.884   0.254   2.028
  427SOL     OW 2507   1.719   0.585   3.693
  427SOL    HW1 2508   1.693   0.674   3.657
  427SOL    HW2 2509   1.717   0.517   3.620
  428SOL     OW 2510   1.362   1.144   2.407
  428SOL    HW1 2511   1.445   1.115   2.359
  428SOL    HW2 2512   1.313   1.211   2.351
  429SOL     OW 2513   0.550   0.196   2.747
  429SOL    HW1 2514   0.545   0.191   2.847
  429SOL    HW2 2515   0.552   0.292   2.718
  430SOL     OW 2516   1.008   1.456   2.339
  430SOL    HW1 2517   0.962   1.528   2.287
  430SOL    HW2 2518   1.004   1.476   2.437
  431SOL     OW 2519   0.351   1.801   2.715
  431SOL    HW1 2520   0.401   1.715   2.721
  431SOL    HW2 2521   0.416   1.878   2.712
  432SOL     OW 2522   1.795   1.066   2.735
  432SOL    HW1 2523   1.733   1.051   2.659
  432SOL    HW2 2524   1.743   1.077   2.820
  433SOL     OW 2525   1.227   1.550   3.368
  433SOL    HW1 2526   1.233   1.473   3.432
  433SOL    HW2 2527   1.175   1.524   3.288
  434SOL     OW 2528   0.321   0.943   2.104
  434SOL    HW1 2529   0.403   0.982   2.062
  434SOL    HW2 2530   0.294   0.861   2.055
  435SOL     OW 2531   1.458   0.735   2.590
  435SOL    HW1 2532   1.453   0.670   2.665
  435SOL    HW2 2533   1.538   0.794   2.603
  436SOL     OW 2534   0.461   1.266   3.589
  436SOL    HW1 2535   0.411   1.267   3.503
  436SOL    HW2 2536   0.398   1.248   3.665
  437SOL     OW 2537   1.111   1.776   2.099
  437SOL    HW1 2538   1.051   1.714   2.149
  437SOL    HW2 2539   1.142   1.732   2.014
  438SOL     OW 2540   0.202   0.285   3.360
  438SOL    HW1 2541   0.122   0.345   3.347
  438SOL    HW2 2542   0.192   0.236   3.446
  439SOL     OW 2543   1.632   1.377   1.943
  439SOL    HW1 2544   1.600   1.471   1.933
  439SOL    HW2 2545   1.556   1.314   1.931
  440SOL     OW 2546   0.464   1.743   2.185
  440SOL    HW1 2547   0.497   1.782   2.271
  440SOL    HW2 2548   0.540   1.736   2.120
  441SOL     OW 2549   1.400   0.107   2.288
  441SOL    HW1 2550   1.376   0.070   2.198
  441SOL    HW2 2551   1.499   0.123   2.292
  442SOL     OW 2552   0.249   1.785   3.103
  442SOL    HW1 2553   0.306   1.720   3.153
  442SOL    HW2 2554   0.233   1.752   3.010
  443SOL     OW 2555   0.940   1.698   2.766
  443SOL    HW1 2556   1.020   1.641   2.787
  443SOL    HW2 2557   0.891   1.658   2.689
  444SOL     OW 2558   0.382   0.700   2.342
  444SOL    HW1 2559   0.427   0.610   2.339
  444SOL    HW2 2560   0.288   0.689   2.375
  445SOL     OW 2561   1.547   0.222   3.591
  445SOL    HW1 2562   1.542   0.259   3.683
  445SOL    HW2 2563   1.475   0.153   3.579
  446SOL     OW 2564   0.614   0.122   1.979
  446SOL    HW1 2565   0.712   0.100   1.986
  446SOL    HW2 2566   0.583   0.105   1.886
  447SOL     OW 2567   0.781   0.264   3.611
  447SOL    HW1 2568   0.848   0.203   3.654
  447SOL    HW2 2569   0.708   0.283   3.676
  448SOL     OW 2570   0.888   1.514   3.057
  448SOL    HW1 2571   0.865   1.489   2.963
  448SOL    HW2 2572   0.949   1.445   3.096
  449SOL     OW 2573   1.351   0.590   3.295
  449SOL    HW1 2574   1.379   0.547   3.380
  449SOL    HW2 2575   1.376   0.686   3.296
  450SOL     OW 2576   0.803   1.402   2.786
  450SOL    HW1 2577   0.893   1.416   2.744
  450SOL    HW2 2578   0.732   1.404   2.715
  451SOL     OW 2579   0.922   0.503   2.761
  451SOL    HW1 2580   0.897   0.494   2.665
  451SOL    HW2 2581   0.970   0.421   2.792
  452SOL     OW 2582   0.539   0.064   2.374
  452SOL    HW1 2583   0.458   0.065   2.432
  452SOL    HW2 2584   0.542   0.147   2.319
  453SOL     OW 2585   1.434   1.188   1.903
  453SOL    HW1 2586   1.466   1.112   1.960
  453SOL    HW2 2587   1.342   1.215   1.933
  454SOL     OW 2588   0.297   0.035   2.033
  454SOL    HW1 2589   0.346   0.119   2.012
  454SOL    HW2 2590   0.359  -0.030   2.078
  455SOL     OW 2591   0.935   0.236   2.342
  455SOL    HW1 2592   0.887   0.277   2.264
  455SOL    HW2 2593   1.034   0.234   2.323
  456SOL     OW 2594   1.076   0.683   3.326
  456SOL    HW1 2595   0.996   0.622   3.329
  456SOL    HW2 2596   1.157   0.630   3.302
  457SOL     OW 2597   1.227   1.570   2.655
  457SOL    HW1 2598   1.248   1.644   2.590
  457SOL    HW2 2599   1.295   1.570   2.728
  458SOL     OW 2600   0.459   1.152   2.603
  458SOL    HW1 2601   0.388   1.125   2.668
  458SOL    HW2 2602   0.433   1.124   2.510
  459SOL     OW 2603   1.271   1.797   2.453
  459SOL    HW1 2604   1.315   1.861   2.389
  459SOL    HW2 2605   1.221   1.849   2.523
  460SOL     OW 2606   1.032   0.549   1.878
  460SOL    HW1 2607   0.991   0.631   1.839
  460SOL    HW2 2608   1.096   0.575   1.951
  461SOL     OW 2609   0.078   0.556   3.248
  461SOL    HW1 2610   0.170   0.555   3.207
  461SOL    HW2 2611   0.072   0.630   3.315
  462SOL     OW 2612   0.561   0.222   3.009
  462SOL    HW1 2613   0.599   0.138   3.046
  462SOL    HW2 2614   0.473   0.241   3.053
  463SOL     OW 2615   0.866   0.454   2.504
  463SOL    HW1 2616   0.834   0.526   2.442
  463SOL    HW2 2617   0.890   0.373   2.451
  464SOL     OW 2618   1.017   0.039   2.615
  464SOL    HW1 2619   0.945   0.044   2.546
  464SOL    HW2 2620   0.993  -0.030   2.684
  465SOL     OW 2621   1.429   1.173   2.729
  465SOL    HW1 2622   1.374   1.089   2.722
  465SOL    HW2 2623   1.455   1.202   2.637
  466SOL     OW 2624   1.466   0.590   2.854
  466SOL    HW1 2625   1.436   0.495   2.861
  466SOL    HW2 2626   1.539   0.606   2.920
  467SOL     OW 2627   1.857   0.833   2.239
  467SOL    HW1 2628   1.899   0.769   2.303
  467SOL    HW2 2629   1.819   0.782   2.161
  468SOL     OW 2630   0.488   1.385   2.036
  468SOL    HW1 2631   0.401   1.370   2.083
  468SOL    HW2 2632   0.471   1.411   1.941
  469SOL     OW 2633   1.664   1.280   2.519
  469SOL    HW1 2634   1.763   1.288   2.533
  469SOL    HW2 2635   1.619   1.364   2.550
  470SOL     OW 2636   1.390   0.575   1.940
  470SOL    HW1 2637   1.336   0.554   2.021
  470SOL    HW2 2638   1.481   0.534   1.949
  471SOL     OW 2639   0.527   0.256   2.190
  471SOL    HW1 2640   0.554   0.197   2.115
  471SOL    HW2 2641   0.527   0.351   2.159
  472SOL     OW 2642   1.754   1.223   3.450
  472SOL    HW1 2643   1.845   1.184   3.437
  472SOL    HW2 2644   1.762   1.319   3.474
  473SOL     OW 2645   1.064   1.347   3.202
  473SOL    HW1 2646   0.984   1.324   3.257
  473SOL    HW2 2647   1.147   1.321   3.251
  474SOL     OW 2648   1.592   1.629   3.487
  474SOL    HW1 2649   1.619   1.663   3.397
  474SOL    HW2 2650   1.671   1.591   3.533
  475SOL     OW 2651   1.111   1.195   2.962
  475SOL    HW1 2652   1.071   1.239   3.043
  475SOL    HW2 2653   1.070   1.232   2.879
  476SOL     OW 2654   1.638   1.099   2.941
  476SOL    HW1 2655   1.643   1.180   3.000
  476SOL    HW2 2656   1.552   1.101   2.890
  477SOL     OW 2657   0.915   0.089   3.264
  477SOL    HW1 2658   0.940   0.069   3.169
  477SOL    HW2 2659   0.987   0.145   3.306
  478SOL     OW 2660   0.980   1.116   3.581
  478SOL    HW1 2661   0.881   1.122   3.591
  478SOL    HW2 2662   1.003   1.036   3.525
  479SOL     OW 2663   0.705   1.050   2.230
  479SOL    HW1 2664   0.691   1.057   2.329
  479SOL    HW2 2665   0.789   0.999   2.212
  480SOL     OW 2666   0.410   0.813   3.113
  480SOL    HW1 2667   0.496   0.825   3.163
  480SOL    HW2 2668   0.368   0.726   3.140
  481SOL     OW 2669   1.274   0.386   3.124
  481SOL    HW1 2670   1.295   0.460   3.188
  481SOL    HW2 2671   1.185   0.403   3.081
  482SOL     OW 2672   0.064   1.564   3.193
  482SOL    HW1 2673   0.018   1.646   3.159
  482SOL    HW2 2674   0.162   1.583   3.202
  483SOL     OW 2675   0.367   1.100   2.363
  483SOL    HW1 2676   0.360   1.183   2.307
  483SOL    HW2 2677   0.371   1.020   2.303
  484SOL     OW 2678   0.566   0.537   2.727
  484SOL    HW1 2679   0.578   0.603   2.653
  484SOL    HW2 2680   0.612   0.571   2.810
  485SOL     OW 2681   1.252   1.348   2.250
  485SOL    HW1 2682   1.302   1.425   2.290
  485SOL    HW2 2683   1.157   1.350   2.282
  486SOL     OW 2684   1.272   1.445   3.004
  486SOL    HW1 2685   1.319   1.458   3.091
  486SOL    HW2 2686   1.206   1.371   3.013
  487SOL     OW 2687   1.582   0.639   2.334
  487SOL    HW1 2688   1.551   0.700   2.407
  487SOL    HW2 2689   1.632   0.691   2.265
  488SOL     OW 2690   0.354   1.510   3.191
  488SOL    HW1 2691   0.333   1.466   3.104
  488SOL    HW2 2692   0.451   1.536   3.194
  489SOL     OW 2693   0.402   0.751   3.460
  489SOL    HW1 2694   0.470   0.806   3.413
  489SOL    HW2 2695   0.442   0.663   3.487
  490SOL     OW 2696   1.587   0.779   3.532
  490SOL    HW1 2697   1.495   0.817   3.527
  490SOL    HW2 2698   1.647   0.826   3.467
  491SOL     OW 2699   1.013   0.105   3.632
  491SOL    HW1 2700   1.019   0.190   3.580
  491SOL    HW2 2701   1.045   0.029   3.575
  492SOL     OW 2702   0.504   0.050   3.602
  492SOL    HW1 2703   0.462  -0.007   3.532
  492SOL    HW2 2704   0.438   0.119   3.634
  493SOL     OW 2705   0.573   0.870   2.891
  493SOL    HW1 2706   0.617   0.959   2.882
  493SOL    HW2 2707   0.510   0.870   2.968
  494SOL     OW 2708   1.360   0.862   2.907
  494SOL    HW1 2709   1.285   0.862   2.841
  494SOL    HW2 2710   1.397   0.770   2.916
  495SOL     OW 2711   1.209   0.525   2.137
  495SOL    HW1 2712   1.222   0.441   2.191
  495SOL    HW2 2713   1.180   0.599   2.197
  496SOL     OW 2714   0.307   0.213   3.093
  496SOL    HW1 2715   0.284   0.250   3.183
  496SOL    HW2 2716   0.277   0.118   3.087
  497SOL     OW 2717   0.037   1.310   3.144
  497SOL    HW1 2718   0.090   1.261   3.212
  497SOL    HW2 2719   0.059   1.408   3.149
  498SOL     OW 2720   0.732   0.634   2.926
  498SOL    HW1 2721   0.791   0.608   2.850
  498SOL    HW2 2722   0.704   0.730   2.915
  499SOL     OW 2723   1.728   0.935   3.716
  499SOL    HW1 2724   1.682   0.928   3.627
  499SOL    HW2 2725   1.666   0.979   3.782
  500SOL     OW 2726   0.307   0.063   2.480
  500SOL    HW1 2727   0.296   0.157   2.513
  500SOL    HW2 2728   0.302   0.000   2.557
  501SOL     OW 2729   1.622   0.367   2.236
  501SOL    HW1 2730   1.624   0.291   2.300
  501SOL    HW2 2731   1.574   0.444   2.276
  502SOL     OW 2732   1.023   0.766   2.828
  502SOL    HW1 2733   1.038   0.787   2.924
  502SOL    HW2 2734   0.993   0.671   2.819
  503SOL     OW 2735   0.980   1.573   3.562
  503SOL    HW1 2736   0.960   1.617   3.474
  503SOL    HW2 2737   1.019   1.482   3.546
  504SOL     OW 2738   1.859   1.518   3.467
  504SOL    HW1 2739   1.873   1.545   3.372
  504SOL    HW2 2740   1.942   1.540   3.520
  505SOL     OW 2741   0.350   0.898   3.666
  505SOL    HW1 2742   0.426   0.942   3.714
  505SOL    HW2 2743   0.385   0.851   3.584
  506SOL     OW 2744   1.540   0.274   1.987
  506SOL    HW1 2745   1.479   0.199   2.010
  506SOL    HW2 2746   1.562   0.326   2.070
  507SOL     OW 2747   1.303   0.838   1.904
  507SOL    HW1 2748   1.337   0.745   1.919
  507SOL    HW2 2749   1.321   0.865   1.809
  508SOL     OW 2750   1.068   1.333   2.711
  508SOL    HW1 2751   1.075   1.249   2.656
  508SOL    HW2 2752   1.130   1.402   2.675
  509SOL     OW 2753   0.319   0.810   2.811
  509SOL    HW1 2754   0.412   0.846   2.816
  509SOL    HW2 2755   0.313   0.725   2.863
  510SOL     OW 2756   0.339   0.509   2.868
  510SOL    HW1 2757   0.287   0.426   2.851
  510SOL    HW2 2758   0.416   0.514   2.804
  511SOL     OW 2759   1.138   0.380   3.540
  511SOL    HW1 2760   1.093   0.443   3.604
  511SOL    HW2 2761   1.231   0.411   3.523
  512SOL     OW 2762   1.160   0.207   3.339
  512SOL    HW1 2763   1.160   0.271   3.416
  512SOL    HW2 2764   1.188   0.255   3.256
  513SOL     OW 2765   0.008   1.326   2.062
  513SOL    HW1 2766  -0.085   1.347   2.031
  513SOL    HW2 2767   0.018   1.227   2.075
  514SOL     OW 2768   0.088   1.801   2.789
  514SOL    HW1 2769   0.046   1.715   2.762
  514SOL    HW2 2770   0.182   1.804   2.755
  515SOL     OW 2771   0.504   1.568   2.772
  515SOL    HW1 2772   0.570   1.642   2.781
  515SOL    HW2 2773   0.548   1.489   2.730
  516SOL     OW 2774   1.002   0.796   3.100
  516SOL    HW1 2775   1.043   0.764   3.186
  516SOL    HW2 2776   0.906   0.769   3.097
  517SOL     OW 2777   0.040   0.544   2.976
  517SOL    HW1 2778   0.125   0.511   2.935
  517SOL    HW2 2779   0.053   0.559   3.074
  518SOL     OW 2780   0.189   0.520   3.584
  518SOL    HW1 2781   0.248   0.480   3.514
  518SOL    HW2 2782   0.131   0.591   3.543
  519SOL     OW 2783   1.369   0.950   3.522
  519SOL    HW1 2784   1.408   1.039   3.542
  519SOL    HW2 2785   1.379   0.930   3.425
  520SOL     OW 2786   0.815   0.572   2.187
  520SOL    HW1 2787   0.822   0.483   2.141
  520SOL    HW2 2788   0.721   0.606   2.179
  521SOL     OW 2789   1.657   0.604   3.068
  521SOL    HW1 2790   1.619   0.535   3.130
  521SOL    HW2 2791   1.739   0.568   3.024
  522SOL     OW 2792   0.252   1.564   3.606
  522SOL    HW1 2793   0.222   1.621   3.682
  522SOL    HW2 2794   0.245   1.467   3.632
  523SOL     OW 2795   0.671   0.464   3.131
  523SOL    HW1 2796   0.637   0.375   3.101
  523SOL    HW2 2797   0.697   0.518   3.051
  524SOL     OW 2798   0.930   1.678   3.327
  524SOL    HW1 2799   0.906   1.660   3.232
  524SOL    HW2 2800   0.960   1.772   3.337
  525SOL     OW 2801   0.473   0.500   2.053
  525SOL    HW1 2802   0.534   0.580   2.057
  525SOL    HW2 2803   0.378   0.531   2.060
  526SOL     OW 2804   0.159   1.137   3.328
  526SOL    HW1 2805   0.181   1.076   3.404
  526SOL    HW2 2806   0.169   1.088   3.242
  527SOL     OW 2807   1.347   1.059   3.096
  527SOL    HW1 2808   1.371   0.996   3.022
  527SOL    HW2 2809   1.257   1.099   3.078
  528SOL     OW 2810   1.302   0.855   2.171
  528SOL    HW1 2811   1.216   0.824   2.213
  528SOL    HW2 2812   1.298   0.841   2.072
  529SOL     OW 2813   1.759   1.747   3.016
  529SOL    HW1 2814   1.820   1.777   2.943
  529SOL    HW2 2815   1.721   1.658   2.994
  530SOL     OW 2816   1.252   1.731   2.990
  530SOL    HW1 2817   1.336   1.736   2.936
  530SOL    HW2 2818   1.229   1.635   3.008
  531SOL     OW 2819   0.083   1.258   2.884
  531SOL    HW1 2820   0.078   1.257   2.984
  531SOL    HW2 2821   0.000   1.217   2.846
  532SOL     OW 2822   0.688   1.662   3.578
  532SOL    HW1 2823   0.632   1.743   3.587
  532SOL    HW2 2824   0.740   1.666   3.492
  533SOL     OW 2825   1.726   0.135   2.385
  533SOL    HW1 2826   1.799   0.118   2.318
  533SOL    HW2 2827   1.695   0.048   2.423
  534SOL     OW 2828   1.388   1.573   2.339
  534SOL    HW1 2829   1.455   1.585   2.265
  534SOL    HW2 2830   1.348   1.662   2.362
  535SOL     OW 2831   0.130   1.794   3.713
  535SOL    HW1 2832   0.089   1.720   3.766
  535SOL    HW2 2833   0.194   1.845   3.771
  536SOL     OW 2834   1.280   0.927   2.534
  536SOL    HW1 2835   1.340   0.846   2.536
  536SOL    HW2 2836   1.320   0.996   2.474
  537SOL     OW 2837   0.830   1.273   3.284
  537SOL    HW1 2838   0.825   1.306   3.379
  537SOL    HW2 2839   0.744   1.292   3.238
  538SOL     OW 2840   0.672   1.616   2.016
  538SOL    HW1 2841   0.681   1.626   1.917
  538SOL    HW2 2842   0.632   1.527   2.037
  539SOL     OW 2843   1.650   1.720   3.256
  539SOL    HW1 2844   1.703   1.730   3.172
  539SOL    HW2 2845   1.623   1.810   3.290
  540SOL     OW 2846   1.841   0.175   2.825
  540SOL    HW1 2847   1.880   0.090   2.789
  540SOL    HW2 2848   1.743   0.177   2.806
  541SOL     OW 2849   0.263   0.326   2.582
  541SOL    HW1 2850   0.184   0.377   2.548
  541SOL    HW2 2851   0.254   0.311   2.680
  542SOL     OW 2852   1.194   1.612   1.893
  542SOL    HW1 2853   1.200   1.519   1.930
  542SOL    HW2 2854   1.135   1.612   1.813
  543SOL     OW 2855   0.822   1.002   3.234
  543SOL    HW1 2856   0.862   1.001   3.142
  543SOL    HW2 2857   0.832   1.094   3.274
  544SOL     OW 2858   0.916   0.910   2.153
  544SOL    HW1 2859   0.979   0.948   2.085
  544SOL    HW2 2860   0.956   0.827   2.192
  545SOL     OW 2861   1.504   1.607   1.906
  545SOL    HW1 2862   1.412   1.644   1.913
  545SOL    HW2 2863   1.542   1.627   1.816
  546SOL     OW 2864   0.372   1.288   3.352
  546SOL    HW1 2865   0.359   1.381   3.318
  546SOL    HW2 2866   0.288   1.236   3.339
  547SOL     OW 2867   1.614   1.292   3.151
  547SOL    HW1 2868   1.674   1.295   3.231
  547SOL    HW2 2869   1.539   1.356   3.164
  548SOL     OW 2870   1.039   1.098   2.558
  548SOL    HW1 2871   0.969   1.051   2.612
  548SOL    HW2 2872   1.098   1.030   2.515
  549SOL     OW 2873   1.014   0.236   2.833
  549SOL    HW1 2874   1.006   0.200   2.740
  549SOL    HW2 2875   1.012   0.160   2.898
  550SOL     OW 2876   0.590   1.487   2.353
  550SOL    HW1 2877   0.632   1.429   2.283
  550SOL    HW2 2878   0.546   1.566   2.309
  551SOL     OW 2879   1.709   0.385   3.243
  551SOL    HW1 2880   1.782   0.454   3.247
  551SOL    HW2 2881   1.737   0.310   3.184
  552SOL     OW 2882   0.255   1.348   2.152
  552SOL    HW1 2883   0.159   1.349   2.125
  552SOL    HW2 2884   0.267   1.401   2.236
  553SOL     OW 2885   0.105   1.013   3.588
  553SOL    HW1 2886   0.028   0.980   3.642
  553SOL    HW2 2887   0.190   0.983   3.630
  554SOL     OW 2888   0.672   0.203   3.351
  554SOL    HW1 2889   0.762   0.187   3.311
  554SOL    HW2 2890   0.680   0.208   3.450
  555SOL     OW 2891   0.075   0.345   1.895
  555SOL    HW1 2892  -0.017   0.317   1.866
  555SOL    HW2 2893   0.106   0.422   1.839
  556SOL     OW 2894   1.440   0.856   3.260
  556SOL    HW1 2895   1.383   0.908   3.197
  556SOL    HW2 2896   1.536   0.868   3.236
  557SOL     OW 2897   0.072   0.166   2.180
  557SOL    HW1 2898   0.055   0.249   2.126
  557SOL    HW2 2899   0.162   0.129   2.158
  558SOL     OW 2900   1.183   1.335   1.981
  558SOL    HW1 2901   1.084   1.324   1.983
  558SOL    HW2 2902   1.217   1.350   2.074
  559SOL     OW 2903   0.613   0.842   3.293
  559SOL    HW1 2904   0.669   0.923   3.276
  559SOL    HW2 2905   0.672   0.762   3.296
  560SOL     OW 2906   1.493   1.767   2.821
  560SOL    HW1 2907   1.526   1.831   2.752
  560SOL    HW2 2908   1.559   1.761   2.896
  561SOL     OW 2909   0.716   0.565   3.570
  561SOL    HW1 2910   0.735   0.630   3.644
  561SOL    HW2 2911   0.776   0.485   3.579
  562SOL     OW 2912   1.450   1.220   3.495
  562SOL    HW1 2913   1.441   1.210   3.594
  562SOL    HW2 2914   1.546   1.213   3.469
  563SOL     OW 2915   0.390   1.741   3.422
  563SOL    HW1 2916   0.299   1.782   3.420
  563SOL    HW2 2917   0.383   1.647   3.454
  564SOL     OW 2918   1.674   0.883   3.116
  564SOL    HW1 2919   1.647   0.794   3.079
  564SOL    HW2 2920   1.675   0.951   3.043
  565SOL     OW 2921   1.225   0.325   2.311
  565SOL    HW1 2922   1.290   0.251   2.300
  565SOL    HW2 2923   1.245   0.375   2.395
  566SOL     OW 2924   0.594   0.745   2.514
  566SOL    HW1 2925   0.644   0.830   2.495
  566SOL    HW2 2926   0.506   0.747   2.466
  567SOL     OW 2927   1.777   0.342   3.504
  567SOL    HW1 2928   1.760   0.373   3.410
  567SOL    HW2 2929   1.693   0.305   3.542
  568SOL     OW 2930   1.730   0.934   3.379
  568SOL    HW1 2931   1.768   1.025   3.394
  568SOL    HW2 2932   1.722   0.917   3.280
  569SOL     OW 2933   0.859   1.374   1.878
  569SOL    HW1 2934   0.813   1.389   1.966
  569SOL    HW2 2935   0.903   1.459   1.848
  570SOL     OW 2936   0.661   1.790   2.815
  570SOL    HW1 2937   0.615   1.878   2.802
  570SOL    HW2 2938   0.760   1.802   2.808
  571SOL     OW 2939   0.859   0.956   2.723
  571SOL    HW1 2940   0.913   0.887   2.771
  571SOL    HW2 2941   0.827   1.025   2.789
  572SOL     OW 2942   1.083   0.984   1.949
  572SOL    HW1 2943   1.060   1.037   1.867
  572SOL    HW2 2944   1.164   0.928   1.930
  573SOL     OW 2945   1.861   1.569   2.713
  573SOL    HW1 2946   1.790   1.557   2.643
  573SOL    HW2 2947   1.862   1.490   2.773
  574SOL     OW 2948   0.221   1.314   3.706
  574SOL    HW1 2949   0.156   1.241   3.685
  574SOL    HW2 2950   0.225   1.328   3.804
  575SOL     OW 2951   0.079   1.240   2.515
  575SOL    HW1 2952   0.078   1.193   2.603
  575SOL    HW2 2953   0.161   1.212   2.464
  576SOL     OW 2954   0.672   1.391   3.486
  576SOL    HW1 2955   0.594   1.341   3.524
  576SOL    HW2 2956   0.669   1.486   3.517
  577SOL     OW 2957   1.824   0.192   3.089
  577SOL    HW1 2958   1.820   0.102   3.133
  577SOL    HW2 2959   1.827   0.181   2.990
  578SOL     OW 2960   0.428   0.424   2.382
  578SOL    HW1 2961   0.458   0.352   2.320
  578SOL    HW2 2962   0.389   0.384   2.465
  579SOL     OW 2963   1.705   1.487   2.966
  579SOL    HW1 2964   1.612   1.462   2.939
  579SOL    HW2 2965   1.731   1.437   3.048
  580SOL     OW 2966   0.317   0.547   3.142
  580SOL    HW1 2967   0.355   0.488   3.214
  580SOL    HW2 2968   0.357   0.521   3.054
  581SOL     OW 2969   0.812   1.586   2.549
  581SOL    HW1 2970   0.844   1.596   2.455
  581SOL    HW2 2971   0.733   1.524   2.551
  582SOL     OW 2972   1.424   0.214   2.974
  582SOL    HW1 2973   1.476   0.149   3.029
  582SOL    HW2 2974   1.375   0.277   3.035
  583SOL     OW 2975   1.001   0.034   3.016
  583SOL    HW1 2976   0.938  -0.038   2.985
  583SOL    HW2 2977   1.094  -0.002   3.016
  584SOL     OW 2978   0.770   1.330   2.163
  584SOL    HW1 2979   0.724   1.243   2.180
  584SOL    HW2 2980   0.861   1.327   2.204
  585SOL     OW 2981   0.618   1.567   3.146
  585SOL    HW1 2982   0.613   1.649   3.203
  585SOL    HW2 2983   0.707   1.564   3.101
  586SOL     OW 2984   1.352   0.052   2.030
  586SOL    HW1 2985   1.387   0.011   1.946
  586SOL    HW2 2986   1.262   0.014   2.050
  587SOL     OW 2987   1.300   0.453   2.553
  587SOL    HW1 2988   1.241   0.533   2.557
  587SOL    HW2 2989   1.315   0.418   2.646
  588SOL     OW 2990   1.593   0.221   2.744
  588SOL    HW1 2991   1.509   0.220   2.798
  588SOL    HW2 2992   1.595   0.304   2.688
  589SOL     OW 2993   0.039   1.077   2.162
  589SOL    HW1 2994   0.138   1.066   2.153
  589SOL    HW2 2995  -0.001   0.991   2.194
  590SOL     OW 2996   0.875   1.646   2.199
  590SOL    HW1 2997   0.798   1.611   2.145
  590SOL    HW2 2998   0.843   1.717   2.261
  591SOL     OW 2999   0.230   0.628   3.837
  591SOL    HW1 3000   0.137   0.626   3.874
  591SOL    HW2 3001   0.231   0.589   3.745
  592SOL     OW 3002   0.225   0.275   4.720
  592SOL    HW1 3003   0.260   0.258   4.812
  592SOL    HW2 3004   0.137   0.230   4.708
  593SOL     OW 3005   0.019   0.368   4.371
  593SOL    HW1 3006  -0.063   0.411   4.410
  593SOL    HW2 3007  -0.009   0.295   4.308
  594SOL     OW 3008   0.569   1.275   4.889
  594SOL    HW1 3009   0.476   1.268   4.852
  594SOL    HW2 3010   0.580   1.364   4.933
  595SOL     OW 3011   1.555   1.511   4.427
  595SOL    HW1 3012   1.498   1.495   4.508
  595SOL    HW2 3013   1.496   1.521   4.347
  596SOL     OW 3014   1.135   0.703   4.441
  596SOL    HW1 3015   1.192   0.781   4.416
  596SOL    HW2 3016   1.075   0.729   4.517
  597SOL     OW 3017   1.755   0.607   3.955
  597SOL    HW1 3018   1.743   0.594   3.856
  597SOL    HW2 3019   1.725   0.526   4.004
  598SOL     OW 3020   0.768   1.144   4.747
  598SOL    HW1 3021   0.690   1.161   4.807
  598SOL    HW2 3022   0.802   1.231   4.711
  599SOL     OW 3023   0.850   0.798   5.547
  599SOL    HW1 3024   0.846   0.874   5.612
  599SOL    HW2 3025   0.872   0.834   5.456
  600SOL     OW 3026   0.685   1.012   4.389
  600SOL    HW1 3027   0.754   0.996   4.459
  600SOL    HW2 3028   0.612   1.069   4.427
  601SOL     OW 3029   0.686   1.161   5.527
  601SOL    HW1 3030   0.746   1.240   5.541
  601SOL    HW2 3031   0.600   1.192   5.486
  602SOL     OW 3032   0.335   1.435   4.785
  602SOL    HW1 3033   0.257   1.404   4.732
  602SOL    HW2 3034   0.393   1.493   4.728
  603SOL     OW 3035   1.460   1.505   5.063
  603SOL    HW1 3036   1.484   1.599   5.089
  603SOL    HW2 3037   1.444   1.451   5.145
  604SOL     OW 3038   0.438   0.392   5.223
  604SOL    HW1 3039   0.520   0.336   5.232
  604SOL    HW2 3040   0.357   0.334   5.227
  605SOL     OW 3041   1.603   0.447   4.461
  605SOL    HW1 3042   1.529   0.493   4.411
  605SOL    HW2 3043   1.654   0.515   4.514
  606SOL     OW 3044   0.231   1.713   4.207
  606SOL    HW1 3045   0.265   1.790   4.261
  606SOL    HW2 3046   0.275   1.713   4.117
  607SOL     OW 3047   1.127   1.341   5.414
  607SOL    HW1 3048   1.174   1.341   5.502
  607SOL    HW2 3049   1.079   1.254   5.403
  608SOL     OW 3050   0.230   1.434   4.262
  608SOL    HW1 3051   0.204   1.530   4.262
  608SOL    HW2 3052   0.159   1.380   4.307
  609SOL     OW 3053   0.240   1.091   4.610
  609SOL    HW1 3054   0.254   1.007   4.662
  609SOL    HW2 3055   0.185   1.155   4.665
  610SOL     OW 3056   0.620   1.786   5.163
  610SOL    HW1 3057   0.528   1.769   5.198
  610SOL    HW2 3058   0.648   1.878   5.189
  611SOL     OW 3059   0.606   0.964   3.847
  611SOL    HW1 3060   0.613   1.048   3.793
  611SOL    HW2 3061   0.652   0.977   3.935
  612SOL     OW 3062   1.594   0.114   5.204
  612SOL    HW1 3063   1.576   0.181   5.132
  612SOL    HW2 3064   1.591   0.160   5.293
  613SOL     OW 3065   0.122   0.643   4.287
  613SOL    HW1 3066   0.077   0.555   4.304
  613SOL    HW2 3067   0.121   0.697   4.371
  614SOL     OW 3068   1.842   1.767   4.083
  614SOL    HW1 3069   1.896   1.738   4.163
  614SOL    HW2 3070   1.872   1.857   4.054
  615SOL     OW 3071   0.027   1.596   3.841
  615SOL    HW1 3072   0.008   1.500   3.862
  615SOL    HW2 3073  -0.006   1.654   3.916
  616SOL     OW 3074   1.689   0.922   4.336
  616SOL    HW1 3075   1.784   0.893   4.344
  616SOL    HW2 3076   1.681   0.987   4.261
  617SOL     OW 3077   1.641   1.108   4.156
  617SOL    HW1 3078   1.727   1.110   4.104
  617SOL    HW2 3079   1.655   1.155   4.244
  618SOL     OW 3080   0.113   0.737   5.321
  618SOL    HW1 3081   0.201   0.724   5.366
  618SOL    HW2 3082   0.100   0.834   5.299
  619SOL     OW 3083   0.613   1.365   4.450
  619SOL    HW1 3084   0.564   1.278   4.459
  619SOL    HW2 3085   0.590   1.408   4.363
  620SOL     OW 3086   1.293   1.228   5.147
  620SOL    HW1 3087   1.330   1.155   5.089
  620SOL    HW2 3088   1.345   1.233   5.232
  621SOL     OW 3089   0.809   0.004   4.226
  621SOL    HW1 3090   0.849   0.095   4.217
  621SOL    HW2 3091   0.709   0.012   4.232
  622SOL     OW 3092   0.197   0.976   4.988
  622SOL    HW1 3093   0.286   0.931   4.974
  622SOL    HW2 3094   0.124   0.911   4.969
  623SOL     OW 3095   1.525   0.999   3.914
  623SOL    HW1 3096   1.462   0.923   3.927
  623SOL    HW2 3097   1.573   1.017   4.000
  624SOL     OW 3098   1.187   1.792   5.340
  624SOL    HW1 3099   1.211   1.852   5.264
  624SOL    HW2 3100   1.194   1.697   5.310
  625SOL     OW 3101   0.317   0.251   5.525
  625SOL    HW1 3102   0.388   0.322   5.531
  625SOL    HW2 3103   0.229   0.290   5.553
  626SOL     OW 3104   1.466   1.417   4.677
  626SOL    HW1 3105   1.407   1.423   4.757
  626SOL    HW2 3106   1.451   1.329   4.631
  627SOL     OW 3107   1.667   1.714   4.296
  627SOL    HW1 3108   1.626   1.691   4.208
  627SOL    HW2 3109   1.649   1.640   4.361
  628SOL     OW 3110   0.598   0.729   3.994
  628SOL    HW1 3111   0.622   0.798   3.926
  628SOL    HW2 3112   0.520   0.762   4.048
  629SOL     OW 3113   1.281   0.345   4.668
  629SOL    HW1 3114   1.195   0.295   4.655
  629SOL    HW2 3115   1.343   0.291   4.724
  630SOL     OW 3116   1.576   1.662   4.031
  630SOL    HW1 3117   1.665   1.708   4.034
  630SOL    HW2 3118   1.555   1.638   3.936
  631SOL     OW 3119   0.807   0.605   5.189
  631SOL    HW1 3120   0.760   0.602   5.278
  631SOL    HW2 3121   0.756   0.550   5.123
  632SOL     OW 3122   1.394   0.469   5.398
  632SOL    HW1 3123   1.374   0.512   5.486
  632SOL    HW2 3124   1.472   0.407   5.407
  633SOL     OW 3125   0.973   0.890   5.296
  633SOL    HW1 3126   1.019   0.806   5.267
  633SOL    HW2 3127   0.917   0.924   5.221
  634SOL     OW 3128   0.991   0.410   4.966
  634SOL    HW1 3129   0.914   0.444   5.020
  634SOL    HW2 3130   0.957   0.359   4.887
  635SOL     OW 3131   1.041   0.701   4.153
  635SOL    HW1 3132   1.067   0.697   4.249
  635SOL    HW2 3133   0.956   0.650   4.139
  636SOL     OW 3134   0.076   0.811   4.513
  636SOL    HW1 3135   0.175   0.799   4.522
  636SOL    HW2 3136   0.052   0.906   4.534
  637SOL     OW 3137   0.130   1.821   5.295
  637SOL    HW1 3138   0.120   1.806   5.394
  637SOL    HW2 3139   0.044   1.857   5.259
  638SOL     OW 3140   0.865   0.348   3.919
  638SOL    HW1 3141   0.924   0.411   3.870
  638SOL    HW2 3142   0.884   0.254   3.890
  639SOL     OW 3143   1.719   0.585   5.555
  639SOL    HW1 3144   1.693   0.674   5.519
  639SOL    HW2 3145   1.717   0.517   5.482
  640SOL     OW 3146   1.362   1.144   4.269
  640SOL    HW1 3147   1.445   1.115   4.221
  640SOL    HW2 3148   1.313   1.211   4.213
  641SOL     OW 3149   0.550   0.196   4.609
  641SOL    HW1 3150   0.545   0.191   4.709
  641SOL    HW2 3151   0.552   0.292   4.580
  642SOL     OW 3152   1.008   1.456   4.201
  642SOL    HW1 3153   0.962   1.528   4.149
  642SOL    HW2 3154   1.004   1.476   4.299
  643SOL     OW 3155   0.351   1.801   4.577
  643SOL    HW1 3156   0.401   1.715   4.583
  643SOL    HW2 3157   0.416   1.878   4.574
  644SOL     OW 3158   1.795   1.066   4.597
  644SOL    HW1 3159   1.733   1.051   4.521
  644SOL    HW2 3160   1.743   1.077   4.682
  645SOL     OW 3161   1.227   1.550   5.230
  645SOL    HW1 3162   1.233   1.473   5.294
  645SOL    HW2 3163   1.175   1.524   5.150
  646SOL     OW 3164   0.321   0.943   3.966
  646SOL    HW1 3165   0.403   0.982   3.924
  646SOL    HW2 3166   0.294   0.861   3.917
  647SOL     OW 3167   1.458   0.735   4.452
  647SOL    HW1 3168   1.453   0.670   4.527
  647SOL    HW2 3169   1.538   0.794   4.465
  648SOL     OW 3170   0.461   1.266   5.451
  648SOL    HW1 3171   0.411   1.267   5.365
  648SOL    HW2 3172   0.398   1.248   5.527
  649SOL     OW 3173   1.111   1.776   3.961
  649SOL    HW1 3174   1.051   1.714   4.011
  649SOL    HW2 3175   1.142   1.732   3.876
  650SOL     OW 3176   0.202   0.285   5.222
  650SOL    HW1 3177   0.122   0.345   5.209
  650SOL    HW2 3178   0.192   0.236   5.308
  651SOL     OW 3179   1.632   1.377   3.805
  651SOL    HW1 3180   1.600   1.471   3.795
  651SOL    HW2 3181   1.556   1.314   3.793
  652SOL     OW 3182   0.464   1.743   4.047
  652SOL    HW1 3183   0.497   1.782   4.133
  652SOL    HW2 3184   0.540   1.736   3.982
  653SOL     OW 3185   1.400   0.107   4.150
  653SOL    HW1 3186   1.376   0.070   4.060
  653SOL    HW2 3187   1.499   0.123   4.154
  654SOL     OW 3188   0.249   1.785   4.965
  654SOL    HW1 3189   0.306   1.720   5.015
  654SOL    HW2 3190   0.233   1.752   4.872
  655SOL     OW 3191   0.940   1.698   4.628
  655SOL    HW1 3192   1.020   1.641   4.649
  655SOL    HW2 3193   0.891   1.658   4.551
  656SOL     OW 3194   0.382   0.700   4.204
  656SOL    HW1 3195   0.427   0.610   4.201
  656SOL    HW2 3196   0.288   0.689   4.237
  657SOL     OW 3197   1.547   0.222   5.453
  657SOL    HW1 3198   1.542   0.259   5.545
  657SOL    HW2 3199   1.475   0.153   5.441
  658SOL     OW 3200   0.614   0.122   3.841
  658SOL    HW1 3201   0.712   0.100   3.848
  658SOL    HW2 3202   0.583   0.105   3.748
  659SOL     OW 3203   0.781   0.264   5.473
  659SOL    HW1 3204   0.848   0.203   5.516
  659SOL    HW2 3205   0.708   0.283   5.538
  660SOL     OW 3206   0.888   1.514   4.919
  660SOL    HW1 3207   0.865   1.489   4.825
  660SOL    HW2 3208   0.949   1.445   4.958
  661SOL     OW 3209   1.351   0.590   5.157
  661SOL    HW1 3210   1.379   0.547   5.242
  661SOL    HW2 3211   1.376   0.686   5.158
  662SOL     OW 3212   0.803   1.402   4.648
  662SOL    HW1 3213   0.893   1.416   4.606
  662SOL    HW2 3214   0.732   1.404   4.577
  663SOL     OW 3215   0.922   0.503   4.623
  663SOL    HW1 3216   0.897   0.494   4.527
  663SOL    HW2 3217   0.970   0.421   4.654
  664SOL     OW 3218   0.539   0.064   4.236
  664SOL    HW1 3219   0.458   0.065   4.294
  664SOL    HW2 3220   0.542   0.147   4.181
  665SOL     OW 3221   1.434   1.188   3.765
  665SOL    HW1 3222   1.466   1.112   3.822
  665SOL    HW2 3223   1.342   1.215   3.795
  666SOL     OW 3224   0.297   0.035   3.895
  666SOL    HW1 3225   0.346   0.119   3.874
  666SOL    HW2 3226   0.359  -0.030   3.940
  667SOL     OW 3227   0.935   0.236   4.204
  667SOL    HW1 3228   0.887   0.277   4.126
  667SOL    HW2 3229   1.034   0.234   4.185
  668SOL     OW 3230   1.076   0.683   5.188
  668SOL    HW1 3231   0.996   0.622   5.191
  668SOL    HW2 3232   1.157   0.630   5.164
  669SOL     OW 3233   1.227   1.570   4.517
  669SOL    HW1 3234   1.248   1.644   4.452
  669SOL    HW2 3235   1.295   1.570   4.590
  670SOL     OW 3236   0.459   1.152   4.465
  670SOL    HW1 3237   0.388   1.125   4.530
  670SOL    HW2 3238   0.433   1.124   4.372
  671SOL     OW 3239   1.271   1.797   4.315
  671SOL    HW1 3240   1.315   1.861   4.251
  671SOL    HW2 3241   1.221   1.849   4.385
  672SOL     OW 3242   1.032   0.549   3.740
  672SOL    HW1 3243   0.991   0.631   3.701
  672SOL    HW2 3244   1.096   0.575   3.813
  673SOL     OW 3245   0.078   0.556   5.110
  673SOL    HW1 3246   0.170   0.555   5.069
  673SOL    HW2 3247   0.072   0.630   5.177
  674SOL     OW 3248   0.561   0.222   4.871
  674SOL    HW1 3249   0.599   0.138   4.908
  674SOL    HW2 3250   0.473   0.241   4.915
  675SOL     OW 3251   0.866   0.454   4.366
  675SOL    HW1 3252   0.834   0.526   4.304
  675SOL    HW2 3253   0.890   0.373   4.313
  676SOL     OW 3254   1.017   0.039   4.477
  676SOL    HW1 3255   0.945   0.044   4.408
  676SOL    HW2 3256   0.993  -0.030   4.546
  677SOL     OW 3257   1.429   1.173   4.591
  677SOL    HW1 3258   1.374   1.089   4.584
  677SOL    HW2 3259   1.455   1.202   4.499
  678SOL     OW 3260   1.466   0.590   4.716
  678SOL    HW1 3261   1.436   0.495   4.723
  678SOL    HW2 3262   1.539   0.606   4.782
  679SOL     OW 3263   1.857   0.833   4.101
  679SOL    HW1 3264   1.899   0.769   4.165
  679SOL    HW2 3265   1.819   0.782   4.023
  680SOL     OW 3266   0.488   1.385   3.898
  680SOL    HW1 3267   0.401   1.370   3.945
  680SOL    HW2 3268   0.471   1.411   3.803
  681SOL     OW 3269   1.664   1.280   4.381
  681SOL    HW1 3270   1.763   1.288   4.395
  681SOL    HW2 3271   1.619   1.364   4.412
  682SOL     OW 3272   1.390   0.575   3.802
  682SOL    HW1 3273   1.336   0.554   3.883
  682SOL    HW2 3274   1.481   0.534   3.811
  683SOL     OW 3275   0.527   0.256   4.052
  683SOL    HW1 3276   0.554   0.197   3.977
  683SOL    HW2 3277   0.527   0.351   4.021
  684SOL     OW 3278   1.754   1.223   5.312
  684SOL    HW1 3279   1.845   1.184   5.299
  684SOL    HW2 3280   1.762   1.319   5.336
  685SOL     OW 3281   1.064   1.347   5.064
  685SOL    HW1 3282   0.984   1.324   5.119
  685SOL    HW2 3283   1.147   1.321   5.113
  686SOL     OW 3284   1.592   1.629   5.349
  686SOL    HW1 3285   1.619   1.663   5.259
  686SOL    HW2 3286   1.671   1.591   5.395
  687SOL     OW 3287   1.111   1.195   4.824
  687SOL    HW1 3288   1.071   1.239   4.905
  687SOL    HW2 3289   1.070   1.232   4.741
  688SOL     OW 3290   1.638   1.099   4.803
  688SOL    HW1 3291   1.643   1.180   4.862
  688SOL    HW2 3292   1.552   1.101   4.752
  689SOL     OW 3293   0.915   0.089   5.126
  689SOL    HW1 3294   0.940   0.069   5.031
  689SOL    HW2 3295   0.987   0.145   5.168
  690SOL     OW 3296   0.980   1.116   5.443
  690SOL    HW1 3297   0.881   1.122   5.453
  690SOL    HW2 3298   1.003   1.036   5.387
  691SOL     OW 3299   0.705   1.050   4.092
  691SOL    HW1 3300   0.691   1.057   4.191
  691SOL    HW2 3301   0.789   0.999   4.074
  692SOL     OW 3302   0.410   0.813   4.975
  692SOL    HW1 3303   0.496   0.825   5.025
  692SOL    HW2 3304   0.368   0.726   5.002
  693SOL     OW 3305   1.274   0.386   4.986
  693SOL    HW1 3306   1.295   0.460   5.050
  693SOL    HW2 3307   1.185   0.403   4.943
  694SOL     OW 3308   0.064   1.564   5.055
  694SOL    HW1 3309   0.018   1.646   5.021
  694SOL    HW2 3310   0.162   1.583   5.064
  695SOL     OW 3311   0.367   1.100   4.225
  695SOL    HW1 3312   0.360   1.183   4.169
  695SOL    HW2 3313   0.371   1.020   4.165
  696SOL     OW 3314   0.566   0.537   4.589
  696SOL    HW1 3315   0.578   0.603   4.515
  696SOL    HW2 3316   0.612   0.571   4.672
  697SOL     OW 3317   1.252   1.348   4.112
  697SOL    HW1 3318   1.302   1.425   4.152
  697SOL    HW2 3319   1.157   1.350   4.144
  698SOL     OW 3320   1.272   1.445   4.866
  698SOL    HW1 3321   1.319   1.458   4.953
  698SOL    HW2 3322   1.206   1.371   4.875
  699SOL     OW 3323   1.582   0.639   4.196
  699SOL    HW1 3324   1.551   0.700   4.269
  699SOL    HW2 3325   1.632   0.691   4.127
  700SOL     OW 3326   0.354   1.510   5.053
  700SOL    HW1 3327   0.333   1.466   4.966
  700SOL    HW2 3328   0.451   1.536   5.056
  701SOL     OW 3329   0.402   0.751   5.322
  701SOL    HW1 3330   0.470   0.806   5.275
  701SOL    HW2 3331   0.442   0.663   5.349
  702SOL     OW 3332   1.587   0.779   5.394
  702SOL    HW1 3333   1.495   0.817   5.389
  702SOL    HW2 3334   1.647   0.826   5.329
  703SOL     OW 3335   1.013   0.105   5.494
  703SOL    HW1 3336   1.019   0.190   5.442
  703SOL    HW2 3337   1.045   0.029   5.437
  704SOL     OW 3338   0.504   0.050   5.464
  704SOL    HW1 3339   0.462  -0.007   5.394
  704SOL    HW2 3340   0.438   0.119   5.496
  705SOL     OW 3341   0.573   0.870   4.753
  705SOL    HW1 3342   0.617   0.959   4.744
  705SOL    HW2 3343   0.510   0.870   4.830
  706SOL     OW 3344   1.360   0.862   4.769
  706SOL    HW1 3345   1.285   0.862   4.703
  706SOL    HW2 3346   1.397   0.770   4.778
  707SOL     OW 3347   1.209   0.525   3.999
  707SOL    HW1 3348   1.222   0.441   4.053
  707SOL    HW2 3349   1.180   0.599   4.059
  708SOL     OW 3350   0.307   0.213   4.955
  708SOL    HW1 3351   0.284   0.250   5.045
  708SOL    HW2 3352   0.277   0.118   4.949
  709SOL     OW 3353   0.037   1.310   5.006
  709SOL    HW1 3354   0.090   1.261   5.074
  709SOL    HW2 3355   0.059   1.408   5.011
  710SOL     OW 3356   0.732   0.634   4.788
  710SOL    HW1 3357   0.791   0.608   4.712
  710SOL    HW2 3358   0.704   0.730   4.777
  711SOL     OW 3359   1.728   0.935   5.578
  711SOL    HW1 3360   1.682   0.928   5.489
  711SOL    HW2 3361   1.666   0.979   5.644
  712SOL     OW 3362   0.307   0.063   4.342
  712SOL    HW1 3363   0.296   0.157   4.375
  712SOL    HW2 3364   0.302   0.000   4.419
  713SOL     OW 3365   1.622   0.367   4.098
  713SOL    HW1 3366   1.624   0.291   4.162
  713SOL    HW2 3367   1.574   0.444   4.138
  714SOL     OW 3368   1.023   0.766   4.690
  714SOL    HW1 3369   1.038   0.787   4.786
  714SOL    HW2 3370   0.993   0.671   4.681
  715SOL     OW 3371   0.980   1.573   5.424
  715SOL    HW1 3372   0.960   1.617   5.336
  715SOL    HW2 3373   1.019   1.482   5.408
  716SOL     OW 3374   1.859   1.518   5.329
  716SOL    HW1 3375   1.873   1.545   5.234
  716SOL    HW2 3376   1.942   1.540   5.382
  717SOL     OW 3377   0.350   0.898   5.528
  717SOL    HW1 3378   0.426   0.942   5.576
  717SOL    HW2 3379   0.385   0.851   5.446
  718SOL     OW 3380   1.540   0.274   3.849
  718SOL    HW1 3381   1.479   0.199   3.872
  718SOL    HW2 3382   1.562   0.326   3.932
  719SOL     OW 3383   1.303   0.838   3.766
  719SOL    HW1 3384   1.337   0.745   3.781
  719SOL    HW2 3385   1.321   0.865   3.671
  720SOL     OW 3386   1.068   1.333   4.573
  720SOL    HW1 3387   1.075   1.249   4.518
  720SOL    HW2 3388   1.130   1.402   4.537
  721SOL     OW 3389   0.319   0.810   4.673
  721SOL    HW1 3390   0.412   0.846   4.678
  721SOL    HW2 3391   0.313   0.725   4.725
  722SOL     OW 3392   0.339   0.509   4.730
  722SOL    HW1 3393   0.287   0.426   4.713
  722SOL    HW2 3394   0.416   0.514   4.666
  723SOL     OW 3395   1.138   0.380   5.402
  723SOL    HW1 3396   1.093   0.443   5.466
  723SOL    HW2 3397   1.231   0.411   5.385
  724SOL     OW 3398   1.160   0.207   5.201
  724SOL    HW1 3399   1.160   0.271   5.278
  724SOL    HW2 3400   1.188   0.255   5.118
  725SOL     OW 3401   0.008   1.326   3.924
  725SOL    HW1 3402  -0.085   1.347   3.893
  725SOL    HW2 3403   0.018   1.227   3.937
  726SOL     OW 3404   0.088   1.801   4.651
  726SOL    HW1 3405   0.046   1.715   4.624
  726SOL    HW2 3406   0.182   1.804   4.617
  727SOL     OW 3407   0.504   1.568   4.634
  727SOL    HW1 3408   0.570   1.642   4.643
  727SOL    HW2 3409   0.548   1.489   4.592
  728SOL     OW 3410   1.002   0.796   4.962
  728SOL    HW1 3411   1.043   0.764   5.048
  728SOL    HW2 3412   0.906   0.769   4.959
  729SOL     OW 3413   0.040   0.544   4.838
  729SOL    HW1 3414   0.125   0.511   4.797
  729SOL    HW2 3415   0.053   0.559   4.936
  730SOL     OW 3416   0.189   0.520   5.446
  730SOL    HW1 3417   0.248   0.480   5.376
  730SOL    HW2 3418   0.131   0.591   5.405
  731SOL     OW 3419   0.815   0.572   4.049
  731SOL    HW1 3420   0.822   0.483   4.003
  731SOL    HW2 3421   0.721   0.606   4.041
  732SOL     OW 3422   1.657   0.604   4.930
  732SOL    HW1 3423   1.619   0.535   4.992
  732SOL    HW2 3424   1.739   0.568   4.886
  733SOL     OW 3425   0.252   1.564   5.468
  733SOL    HW1 3426   0.222   1.621   5.544
  733SOL    HW2 3427   0.245   1.467   5.494
  734SOL     OW 3428   0.671   0.464   4.993
  734SOL    HW1 3429   0.637   0.375   4.963
  734SOL    HW2 3430   0.697   0.518   4.913
  735SOL     OW 3431   0.930   1.678   5.189
  735SOL    HW1 3432   0.906   1.660   5.094
  735SOL    HW2 3433   0.960   1.772   5.199
  736SOL     OW 3434   0.473   0.500   3.915
  736SOL    HW1 3435   0.534   0.580   3.919
  736SOL    HW2 3436   0.378   0.531   3.922
  737SOL     OW 3437   0.159   1.137   5.190
  737SOL    HW1 3438   0.181   1.076   5.266
  737SOL    HW2 3439   0.169   1.088   5.104
  738SOL     OW 3440   1.347   1.059   4.958
  738SOL    HW1 3441   1.371   0.996   4.884
  738SOL    HW2 3442   1.257   1.099   4.940
  739SOL     OW 3443   1.302   0.855   4.033
  739SOL    HW1 3444   1.216   0.824   4.075
  739SOL    HW2 3445   1.298   0.841   3.934
  740SOL     OW 3446   1.759   1.747   4.878
  740SOL    HW1 3447   1.820   1.777   4.805
  740SOL    HW2 3448   1.721   1.658   4.856
  741SOL     OW 3449   1.252   1.731   4.852
  741SOL    HW1 3450   1.336   1.736   4.798
  741SOL    HW2 3451   1.229   1.635   4.870
  742SOL     OW 3452   0.083   1.258   4.746
  742SOL    HW1 3453   0.078   1.257   4.846
  742SOL    HW2 3454   0.000   1.217   4.708
  743SOL     OW 3455   0.688   1.662   5.440
  743SOL    HW1 3456   0.632   1.743   5.449
  743SOL    HW2 3457   0.740   1.666   5.354
  744SOL     OW 3458   1.726   0.135   4.247
  744SOL    HW1 3459   1.799   0.118   4.180
  744SOL    HW2 3460   1.695   0.048   4.285
  745SOL     OW 3461   1.388   1.573   4.201
  745SOL    HW1 3462   1.455   1.585   4.127
  745SOL    HW2 3463   1.348   1.662   4.224
  746SOL     OW 3464   0.130   1.794   5.575
  746SOL    HW1 3465   0.089   1.720   5.628
  746SOL    HW2 3466   0.194   1.845   5.633
  747SOL     OW 3467   1.280   0.927   4.396
  747SOL    HW1 3468   1.340   0.846   4.398
  747SOL    HW2 3469   1.320   0.996   4.336
  748SOL     OW 3470   0.830   1.273   5.146
  748SOL    HW1 3471   0.825   1.306   5.241
  748SOL    HW2 3472   0.744   1.292   5.100
  749SOL     OW 3473   0.672   1.616   3.878
  749SOL    HW1 3474   0.681   1.626   3.779
  749SOL    HW2 3475   0.632   1.527   3.899
  750SOL     OW 3476   1.650   1.720   5.118
  750SOL    HW1 3477   1.703   1.730   5.034
  750SOL    HW2 3478   1.623   1.810   5.152
  751SOL     OW 3479   1.841   0.175   4.687
  751SOL    HW1 3480   1.880   0.090   4.651
  751SOL    HW2 3481   1.743   0.177   4.668
  752SOL     OW 3482   0.263   0.326   4.444
  752SOL    HW1 3483   0.184   0.377   4.410
  752SOL    HW2 3484   0.254   0.311   4.542
  753SOL     OW 3485   1.194   1.612   3.755
  753SOL    HW1 3486   1.200   1.519   3.792
  753SOL    HW2 3487   1.135   1.612   3.675
  754SOL     OW 3488   0.822   1.002   5.096
  754SOL    HW1 3489   0.862   1.001   5.004
  754SOL    HW2 3490   0.832   1.094   5.136
  755SOL     OW 3491   0.916   0.910   4.015
  755SOL    HW1 3492   0.979   0.948   3.947
  755SOL    HW2 3493   0.956   0.827   4.054
  756SOL     OW 3494   1.504   1.607   3.768
  756SOL    HW1 3495   1.412   1.644   3.775
  756SOL    HW2 3496   1.542   1.627   3.678
  757SOL     OW 3497   0.372   1.288   5.214
  757SOL    HW1 3498   0.359   1.381   5.180
  757SOL    HW2 3499   0.288   1.236   5.201
  758SOL     OW 3500   1.614   1.292   5.013
  758SOL    HW1 3501   1.674   1.295   5.093
  758SOL    HW2 3502   1.539   1.356   5.026
  759SOL     OW 3503   1.039   1.098   4.420
  759SOL    HW1 3504   0.969   1.051   4.474
  759SOL    HW2 3505   1.098   1.030   4.377
  760SOL     OW 3506   1.014   0.236   4.695
  760SOL    HW1 3507   1.006   0.200   4.602
  760SOL    HW2 3508   1.012   0.160   4.760
  761SOL     OW 3509   0.590   1.487   4.215
  761SOL    HW1 3510   0.632   1.429   4.145
  761SOL    HW2 3511   0.546   1.566   4.171
  762SOL     OW 3512   1.709   0.385   5.105
  762SOL    HW1 3513   1.782   0.454   5.109
  762SOL    HW2 3514   1.737   0.310   5.046
  763SOL     OW 3515   0.255   1.348   4.014
  763SOL    HW1 3516   0.159   1.349   3.987
  763SOL    HW2 3517   0.267   1.401   4.098
  764SOL     OW 3518   0.105   1.013   5.450
  764SOL    HW1 3519   0.028   0.980   5.504
  764SOL    HW2 3520   0.190   0.983   5.492
  765SOL     OW 3521   0.672   0.203   5.213
  765SOL    HW1 3522   0.762   0.187   5.173
  765SOL    HW2 3523   0.680   0.208   5.312
  766SOL     OW 3524   0.075   0.345   3.757
  766SOL    HW1 3525  -0.017   0.317   3.728
  766SOL    HW2 3526   0.106   0.422   3.701
  767SOL     OW 3527   1.440   0.856   5.122
  767SOL    HW1 3528   1.383   0.908   5.059
  767SOL    HW2 3529   1.536   0.868   5.098
  768SOL     OW 3530   0.072   0.166   4.042
  768SOL    HW1 3531   0.055   0.249   3.988
  768SOL    HW2 3532   0.162   0.129   4.020
  769SOL     OW 3533   1.183   1.335   3.843
  769SOL    HW1 3534   1.084   1.324   3.845
  769SOL    HW2 3535   1.217   1.350   3.936
  770SOL     OW 3536   0.613   0.842   5.155
  770SOL    HW1 3537   0.669   0.923   5.138
  770SOL    HW2 3538   0.672   0.762   5.158
  771SOL     OW 3539   1.493   1.767   4.683
  771SOL    HW1 3540   1.526   1.831   4.614
  771SOL    HW2 3541   1.559   1.761   4.758
  772SOL     OW 3542   0.716   0.565   5.432
  772SOL    HW1 3543   0.735   0.630   5.506
  772SOL    HW2 3544   0.776   0.485   5.441
  773SOL     OW 3545   1.450   1.220   5.357
  773SOL    HW1 3546   1.441   1.210   5.456
  773SOL    HW2 3547   1.546   1.213   5.331
  774SOL     OW 3548   0.390   1.741   5.284
  774SOL    HW1 3549   0.299   1.782   5.282
  774SOL    HW2 3550   0.383   1.647   5.316
  775SOL     OW 3551   1.674   0.883   4.978
  775SOL    HW1 3552   1.647   0.794   4.941
  775SOL    HW2 3553   1.675   0.951   4.905
  776SOL     OW 3554   1.225   0.325   4.173
  776SOL    HW1 3555   1.290   0.251   4.162
  776SOL    HW2 3556   1.245   0.375   4.257
  777SOL     OW 3557   0.594   0.745   4.376
  777SOL    HW1 3558   0.644   0.830   4.357
  777SOL    HW2 3559   0.506   0.747   4.328
  778SOL     OW 3560   1.777   0.342   5.366
  778SOL    HW1 3561   1.760   0.373   5.272
  778SOL    HW2 3562   1.693   0.305   5.404
  779SOL     OW 3563   1.730   0.934   5.241
  779SOL    HW1 3564   1.768   1.025   5.256
  779SOL    HW2 3565   1.722   0.917   5.142
  780SOL     OW 3566   0.859   1.374   3.740
  780SOL    HW1 3567   0.813   1.389   3.828
  780SOL    HW2 3568   0.903   1.459   3.710
  781SOL     OW 3569   0.661   1.790   4.677
  781SOL    HW1 3570   0.615   1.878   4.664
  781SOL    HW2 3571   0.760   1.802   4.670
  782SOL     OW 3572   0.859   0.956   4.585
  782SOL    HW1 3573   0.913   0.887   4.633
  782SOL    HW2 3574   0.827   1.025   4.651
  783SOL     OW 3575   1.083   0.984   3.811
  783SOL    HW1 3576   1.060   1.037   3.729
  783SOL    HW2 3577   1.164   0.928   3.792
  784SOL     OW 3578   1.861   1.569   4.575
  784SOL    HW1 3579   1.790   1.557   4.505
  784SOL    HW2 3580   1.862   1.490   4.635
  785SOL     OW 3581   0.221   1.314   5.568
  785SOL    HW1 3582   0.156   1.241   5.547
  785SOL    HW2 3583   0.225   1.328   5.666
  786SOL     OW 3584   0.079   1.240   4.377
  786SOL    HW1 3585   0.078   1.193   4.465
  786SOL    HW2 3586   0.161   1.212   4.326
  787SOL     OW 3587   0.672   1.391   5.348
  787SOL    HW1 3588   0.594   1.341   5.386
  787SOL    HW2 3589   0.669   1.486   5.379
  788SOL     OW 3590   1.824   0.192   4.951
  788SOL    HW1 3591   1.820   0.102   4.995
  788SOL    HW2 3592   1.827   0.181   4.852
  789SOL     OW 3593   0.428   0.424   4.244
  789SOL    HW1 3594   0.458   0.352   4.182
  789SOL    HW2 3595   0.389   0.384   4.327
  790SOL     OW 3596   1.705   1.487   4.828
  790SOL    HW1 3597   1.612   1.462   4.801
  790SOL    HW2 3598   1.731   1.437   4.910
  791SOL     OW 3599   0.317   0.547   5.004
  791SOL    HW1 3600   0.355   0.488   5.076
  791SOL    HW2 3601   0.357   0.521   4.916
  792SOL     OW 3602   0.812   1.586   4.411
  792SOL    HW1 3603   0.844   1.596   4.317
  792SOL    HW2 3604   0.733   1.524   4.413
  793SOL     OW 3605   1.424   0.214   4.836
  793SOL    HW1 3606   1.476   0.149   4.891
  793SOL    HW2 3607   1.375   0.277   4.897
  794SOL     OW 3608   1.001   0.034   4.878
  794SOL    HW1 3609   0.938  -0.038   4.847
  794SOL    HW2 3610   1.094  -0.002   4.878
  795SOL     OW 3611   0.770   1.330   4.025
  795SOL    HW1 3612   0.724   1.243   4.042
  795SOL    HW2 3613   0.861   1.327   4.066
  796SOL     OW 3614   0.618   1.567   5.008
  796SOL    HW1 3615   0.613   1.649   5.065
  796SOL    HW2 3616   0.707   1.564   4.963
  797SOL     OW 3617   1.352   0.052   3.892
  797SOL    HW1 3618   1.387   0.011   3.808
  797SOL    HW2 3619   1.262   0.014   3.912
  798SOL     OW 3620   1.300   0.453   4.415
  798SOL    HW1 3621   1.241   0.533   4.419
  798SOL    HW2 3622   1.315   0.418   4.508
  799SOL     OW 3623   1.593   0.221   4.606
  799SOL    HW1 3624   1.509   0.220   4.660
  799SOL    HW2 3625   1.595   0.304   4.550
  800SOL     OW 3626   0.039   1.077   4.024
  800SOL    HW1 3627   0.138   1.066   4.015
  800SOL    HW2 3628  -0.001   0.991   4.056
  801SOL     OW 3629   0.875   1.646   4.061
  801SOL    HW1 3630   0.798   1.611   4.007
  801SOL    HW2 3631   0.843   1.717   4.123
  802SOL     OW 3632   0.230   0.628   5.699
  802SOL    HW1 3633   0.137   0.626   5.736
  802SOL    HW2 3634   0.231   0.589   5.607
  803SOL     OW 3635   1.135   0.703   6.303
  803SOL    HW1 3636   1.192   0.781   6.278
  803SOL    HW2 3637   1.075   0.729   6.379
  804SOL     OW 3638   1.755   0.607   5.817
  804SOL    HW1 3639   1.743   0.594   5.718
  804SOL    HW2 3640   1.725   0.526   5.866
  805SOL     OW 3641   1.603   0.447   6.323
  805SOL    HW1 3642   1.529   0.493   6.273
  805SOL    HW2 3643   1.654   0.515   6.376
  806SOL     OW 3644   0.231   1.713   6.069
  806SOL    HW1 3645   0.265   1.790   6.123
  806SOL    HW2 3646   0.275   1.713   5.979
  807SOL     OW 3647   0.230   1.434   6.124
  807SOL    HW1 3648   0.204   1.530   6.124
  807SOL    HW2 3649   0.159   1.380   6.169
  808SOL     OW 3650   0.606   0.964   5.709
  808SOL    HW1 3651   0.613   1.048   5.655
  808SOL    HW2 3652   0.652   0.977   5.797
  809SOL     OW 3653   0.122   0.643   6.149
  809SOL    HW1 3654   0.077   0.555   6.166
  809SOL    HW2 3655   0.121   0.697   6.233
  810SOL     OW 3656   1.842   1.767   5.945
  810SOL    HW1 3657   1.896   1.738   6.025
  810SOL    HW2 3658   1.872   1.857   5.916
  811SOL     OW 3659   0.027   1.596   5.703
  811SOL    HW1 3660   0.008   1.500   5.724
  811SOL    HW2 3661  -0.006   1.654   5.778
  812SOL     OW 3662   1.689   0.922   6.198
  812SOL    HW1 3663   1.784   0.893   6.206
  812SOL    HW2 3664   1.681   0.987   6.123
  813SOL     OW 3665   1.641   1.108   6.018
  813SOL    HW1 3666   1.727   1.110   5.966
  813SOL    HW2 3667   1.655   1.155   6.106
  814SOL     OW 3668   0.613   1.365   6.312
  814SOL    HW1 3669   0.564   1.278   6.321
  814SOL    HW2 3670   0.590   1.408   6.225
  815SOL     OW 3671   0.809   0.004   6.088
  815SOL    HW1 3672   0.849   0.095   6.079
  815SOL    HW2 3673   0.709   0.012   6.094
  816SOL     OW 3674   1.525   0.999   5.776
  816SOL    HW1 3675   1.462   0.923   5.789
  816SOL    HW2 3676   1.573   1.017   5.862
  817SOL     OW 3677   0.598   0.729   5.856
  817SOL    HW1 3678   0.622   0.798   5.788
  817SOL    HW2 3679   0.520   0.762   5.910
  818SOL     OW 3680   1.281   0.345   6.530
  818SOL    HW1 3681   1.195   0.295   6.517
  818SOL    HW2 3682   1.343   0.291   6.586
  819SOL     OW 3683   1.576   1.662   5.893
  819SOL    HW1 3684   1.665   1.708   5.896
  819SOL    HW2 3685   1.555   1.638   5.798
  820SOL     OW 3686   1.041   0.701   6.015
  820SOL    HW1 3687   1.067   0.697   6.111
  820SOL    HW2 3688   0.956   0.650   6.001
  821SOL     OW 3689   0.076   0.811   6.375
  821SOL    HW1 3690   0.175   0.799   6.384
  821SOL    HW2 3691   0.052   0.906   6.396
  822SOL     OW 3692   0.865   0.348   5.781
  822SOL    HW1 3693   0.924   0.411   5.732
  822SOL    HW2 3694   0.884   0.254   5.752
  823SOL     OW 3695   1.362   1.144   6.131
  823SOL    HW1 3696   1.445   1.115   6.083
  823SOL    HW2 3697   1.313   1.211   6.075
  824SOL     OW 3698   1.008   1.456   6.063
  824SOL    HW1 3699   0.962   1.528   6.011
  824SOL    HW2 3700   1.004   1.476   6.161
  825SOL     OW 3701   1.795   1.066   6.459
  825SOL    HW1 3702   1.733   1.051   6.383
  825SOL    HW2 3703   1.743   1.077   6.544
  826SOL     OW 3704   0.321   0.943   5.828
  826SOL    HW1 3705   0.403   0.982   5.786
  826SOL    HW2 3706   0.294   0.861   5.779
  827SOL     OW 3707   1.111   1.776   5.823
  827SOL    HW1 3708   1.051   1.714   5.873
  827SOL    HW2 3709   1.142   1.732   5.738
  828SOL     OW 3710   1.632   1.377   5.667
  828SOL    HW1 3711   1.600   1.471   5.657
  828SOL    HW2 3712   1.556   1.314   5.655
  829SOL     OW 3713   0.464   1.743   5.909
  829SOL    HW1 3714   0.497   1.782   5.995
  829SOL    HW2 3715   0.540   1.736   5.844
  830SOL     OW 3716   1.400   0.107   6.012
  830SOL    HW1 3717   1.376   0.070   5.922
  830SOL    HW2 3718   1.499   0.123   6.016
  831SOL     OW 3719   0.940   1.698   6.490
  831SOL    HW1 3720   1.020   1.641   6.511
  831SOL    HW2 3721   0.891   1.658   6.413
  832SOL     OW 3722   0.382   0.700   6.066
  832SOL    HW1 3723   0.427   0.610   6.063
  832SOL    HW2 3724   0.288   0.689   6.099
  833SOL     OW 3725   0.614   0.122   5.703
  833SOL    HW1 3726   0.712   0.100   5.710
  833SOL    HW2 3727   0.583   0.105   5.610
  834SOL     OW 3728   0.539   0.064   6.098
  834SOL    HW1 3729   0.458   0.065   6.156
  834SOL    HW2 3730   0.542   0.147   6.043
  835SOL     OW 3731   1.434   1.188   5.627
  835SOL    HW1 3732   1.466   1.112   5.684
  835SOL    HW2 3733   1.342   1.215   5.657
  836SOL     OW 3734   0.297   0.035   5.757
  836SOL    HW1 3735   0.346   0.119   5.736
  836SOL    HW2 3736   0.359  -0.030   5.802
  837SOL     OW 3737   0.935   0.236   6.066
  837SOL    HW1 3738   0.887   0.277   5.988
  837SOL    HW2 3739   1.034   0.234   6.047
  838SOL     OW 3740   0.459   1.152   6.327
  838SOL    HW1 3741   0.388   1.125   6.392
  838SOL    HW2 3742   0.433   1.124   6.234
  839SOL     OW 3743   1.271   1.797   6.177
  839SOL    HW1 3744   1.315   1.861   6.113
  839SOL    HW2 3745   1.221   1.849   6.247
  840SOL     OW 3746   1.032   0.549   5.602
  840SOL    HW1 3747   0.991   0.631   5.563
  840SOL    HW2 3748   1.096   0.575   5.675
  841SOL     OW 3749   0.866   0.454   6.228
  841SOL    HW1 3750   0.834   0.526   6.166
  841SOL    HW2 3751   0.890   0.373   6.175
  842SOL     OW 3752   1.466   0.590   6.578
  842SOL    HW1 3753   1.436   0.495   6.585
  842SOL    HW2 3754   1.539   0.606   6.644
  843SOL     OW 3755   1.857   0.833   5.963
  843SOL    HW1 3756   1.899   0.769   6.027
  843SOL    HW2 3757   1.819   0.782   5.885
  844SOL     OW 3758   0.488   1.385   5.760
  844SOL    HW1 3759   0.401   1.370   5.807
  844SOL    HW2 3760   0.471   1.411   5.665
  845SOL     OW 3761   1.390   0.575   5.664
  845SOL    HW1 3762   1.336   0.554   5.745
  845SOL    HW2 3763   1.481   0.534   5.673
  846SOL     OW 3764   0.527   0.256   5.914
  846SOL    HW1 3765   0.554   0.197   5.839
  846SOL    HW2 3766   0.527   0.351   5.883
  847SOL     OW 3767   0.705   1.050   5.954
  847SOL    HW1 3768   0.691   1.057   6.053
  847SOL    HW2 3769   0.789   0.999   5.936
  848SOL     OW 3770   0.367   1.100   6.087
  848SOL    HW1 3771   0.360   1.183   6.031
  848SOL    HW2 3772   0.371   1.020   6.027
  849SOL     OW 3773   1.252   1.348   5.974
  849SOL    HW1 3774   1.302   1.425   6.014
  849SOL    HW2 3775   1.157   1.350   6.006
  850SOL     OW 3776   1.582   0.639   6.058
  850SOL    HW1 3777   1.551   0.700   6.131
  850SOL    HW2 3778   1.632   0.691   5.989
  851SOL     OW 3779   1.209   0.525   5.861
  851SOL    HW1 3780   1.222   0.441   5.915
  851SOL    HW2 3781   1.180   0.599   5.921
  852SOL     OW 3782   0.307   0.063   6.204
  852SOL    HW1 3783   0.296   0.157   6.237
  852SOL    HW2 3784   0.302   0.000   6.281
  853SOL     OW 3785   1.622   0.367   5.960
  853SOL    HW1 3786   1.624   0.291   6.024
  853SOL    HW2 3787   1.574   0.444   6.000
  854SOL     OW 3788   1.540   0.274   5.711
  854SOL    HW1 3789   1.479   0.199   5.734
  854SOL    HW2 3790   1.562   0.326   5.794
  855SOL     OW 3791   1.303   0.838   5.628
  855SOL    HW1 3792   1.337   0.745   5.643
  855SOL    HW2 3793   1.321   0.865   5.533
  856SOL     OW 3794   0.008   1.326   5.786
  856SOL    HW1 3795  -0.085   1.347   5.755
  856SOL    HW2 3796   0.018   1.227   5.799
  857SOL     OW 3797   0.815   0.572   5.911
  857SOL    HW1 3798   0.822   0.483   5.865
  857SOL    HW2 3799   0.721   0.606   5.903
  858SOL     OW 3800   0.473   0.500   5.777
  858SOL    HW1 3801   0.534   0.580   5.781
  858SOL    HW2 3802   0.378   0.531   5.784
  859SOL     OW 3803   1.302   0.855   5.895
  859SOL    HW1 3804   1.216   0.824   5.937
  859SOL    HW2 3805   1.298   0.841   5.796
  860SOL     OW 3806   1.726   0.135   6.109
  860SOL    HW1 3807   1.799   0.118   6.042
  860SOL    HW2 3808   1.695   0.048   6.147
  861SOL     OW 3809   1.388   1.573   6.063
  861SOL    HW1 3810   1.455   1.585   5.989
  861SOL    HW2 3811   1.348   1.662   6.086
  862SOL     OW 3812   0.672   1.616   5.740
  862SOL    HW1 3813   0.681   1.626   5.641
  862SOL    HW2 3814   0.632   1.527   5.761
  863SOL     OW 3815   1.194   1.612   5.617
  863SOL    HW1 3816   1.200   1.519   5.654
  863SOL    HW2 3817   1.135   1.612   5.537
  864SOL     OW 3818   0.916   0.910   5.877
  864SOL    HW1 3819   0.979   0.948   5.809
  864SOL    HW2 3820   0.956   0.827   5.916
  865SOL     OW 3821   1.504   1.607   5.630
  865SOL    HW1 3822   1.412   1.644   5.637
  865SOL    HW2 3823   1.542   1.627   5.540
  866SOL     OW 3824   0.590   1.487   6.077
  866SOL    HW1 3825   0.632   1.429   6.007
  866SOL    HW2 3826   0.546   1.566   6.033
  867SOL     OW 3827   0.255   1.348   5.876
  867SOL    HW1 3828   0.159   1.349   5.849
  867SOL    HW2 3829   0.267   1.401   5.960
  868SOL     OW 3830   0.075   0.345   5.619
  868SOL    HW1 3831  -0.017   0.317   5.590
  868SOL    HW2 3832   0.106   0.422   5.563
  869SOL     OW 3833   0.072   0.166   5.904
  869SOL    HW1 3834   0.055   0.249   5.850
  869SOL    HW2 3835   0.162   0.129   5.882
  870SOL     OW 3836   1.183   1.335   5.705
  870SOL    HW1 3837   1.084   1.324   5.707
  870SOL    HW2 3838   1.217   1.350   5.798
  871SOL     OW 3839   1.225   0.325   6.035
  871SOL    HW1 3840   1.290   0.251   6.024
  871SOL    HW2 3841   1.245   0.375   6.119
  872SOL     OW 3842   0.594   0.745   6.238
  872SOL    HW1 3843   0.644   0.830   6.219
  872SOL    HW2 3844   0.506   0.747   6.190
  873SOL     OW 3845   0.859   1.374   5.602
  873SOL    HW1 3846   0.813   1.389   5.690
  873SOL    HW2 3847   0.903   1.459   5.572
  874SOL     OW 3848   1.083   0.984   5.673
  874SOL    HW1 3849   1.060   1.037   5.591
  874SOL    HW2 3850   1.164   0.928   5.654
  875SOL     OW 3851   0.079   1.240   6.239
  875SOL    HW1 3852   0.078   1.193   6.327
  875SOL    HW2 3853   0.161   1.212   6.188
  876SOL     OW 3854   0.428   0.424   6.106
  876SOL    HW1 3855   0.458   0.352   6.044
  876SOL    HW2 3856   0.389   0.384   6.189
  877SOL     OW 3857   0.812   1.586   6.273
  877SOL    HW1 3858   0.844   1.596   6.179
  877SOL    HW2 3859   0.733   1.524   6.275
  878SOL     OW 3860   0.770   1.330   5.887
  878SOL    HW1 3861   0.724   1.243   5.904
  878SOL    HW2 3862   0.861   1.327   5.928
  879SOL     OW 3863   1.352   0.052   5.754
  879SOL    HW1 3864   1.387   0.011   5.670
  879SOL    HW2 3865   1.262   0.014   5.774
  880SOL     OW 3866   1.300   0.453   6.277
  880SOL    HW1 3867   1.241   0.533   6.281
  880SOL    HW2 3868   1.315   0.418   6.370
  881SOL     OW 3869   0.039   1.077   5.886
  881SOL    HW1 3870   0.138   1.066   5.877
  881SOL    HW2 3871  -0.001   0.991   5.918
  882SOL     OW 3872   0.230   2.490   0.113
  882SOL    HW1 3873   0.137   2.488   0.150
  882SOL    HW2 3874   0.231   2.451   0.021
  883SOL     OW 3875   0.225   2.137   0.996
  883SOL    HW1 3876   0.260   2.120   1.088
  883SOL    HW2 3877   0.137   2.092   0.984
  884SOL     OW 3878   0.019   2.230   0.647
  884SOL    HW1 3879  -0.063   2.273   0.686
  884SOL    HW2 3880  -0.009   2.157   0.584
  885SOL     OW 3881   0.569   3.137   1.165
  885SOL    HW1 3882   0.476   3.130   1.128
  885SOL    HW2 3883   0.580   3.226   1.209
  886SOL     OW 3884   1.555   3.373   0.703
  886SOL    HW1 3885   1.498   3.357   0.784
  886SOL    HW2 3886   1.496   3.383   0.623
  887SOL     OW 3887   1.135   2.565   0.717
  887SOL    HW1 3888   1.192   2.643   0.692
  887SOL    HW2 3889   1.075   2.591   0.793
  888SOL     OW 3890   1.755   2.469   0.231
  888SOL    HW1 3891   1.743   2.456   0.132
  888SOL    HW2 3892   1.725   2.388   0.280
  889SOL     OW 3893   0.768   3.006   1.023
  889SOL    HW1 3894   0.690   3.023   1.083
  889SOL    HW2 3895   0.802   3.093   0.987
  890SOL     OW 3896   0.850   2.660   1.823
  890SOL    HW1 3897   0.846   2.736   1.888
  890SOL    HW2 3898   0.872   2.696   1.732
  891SOL     OW 3899   0.685   2.874   0.665
  891SOL    HW1 3900   0.754   2.858   0.735
  891SOL    HW2 3901   0.612   2.931   0.703
  892SOL     OW 3902   0.686   3.023   1.803
  892SOL    HW1 3903   0.746   3.102   1.817
  892SOL    HW2 3904   0.600   3.054   1.762
  893SOL     OW 3905   0.335   3.297   1.061
  893SOL    HW1 3906   0.257   3.266   1.008
  893SOL    HW2 3907   0.393   3.355   1.004
  894SOL     OW 3908   1.460   3.367   1.339
  894SOL    HW1 3909   1.484   3.461   1.365
  894SOL    HW2 3910   1.444   3.313   1.421
  895SOL     OW 3911   0.438   2.254   1.499
  895SOL    HW1 3912   0.520   2.198   1.508
  895SOL    HW2 3913   0.357   2.196   1.503
  896SOL     OW 3914   1.603   2.309   0.737
  896SOL    HW1 3915   1.529   2.355   0.687
  896SOL    HW2 3916   1.654   2.377   0.790
  897SOL     OW 3917   0.231   3.575   0.483
  897SOL    HW1 3918   0.265   3.652   0.537
  897SOL    HW2 3919   0.275   3.575   0.393
  898SOL     OW 3920   1.127   3.203   1.690
  898SOL    HW1 3921   1.174   3.203   1.778
  898SOL    HW2 3922   1.079   3.116   1.679
  899SOL     OW 3923   0.230   3.296   0.538
  899SOL    HW1 3924   0.204   3.392   0.538
  899SOL    HW2 3925   0.159   3.242   0.583
  900SOL     OW 3926   0.240   2.953   0.886
  900SOL    HW1 3927   0.254   2.869   0.938
  900SOL    HW2 3928   0.185   3.017   0.941
  901SOL     OW 3929   0.620   3.648   1.439
  901SOL    HW1 3930   0.528   3.631   1.474
  901SOL    HW2 3931   0.648   3.740   1.465
  902SOL     OW 3932   0.606   2.826   0.123
  902SOL    HW1 3933   0.613   2.910   0.069
  902SOL    HW2 3934   0.652   2.839   0.211
  903SOL     OW 3935   1.594   1.976   1.480
  903SOL    HW1 3936   1.576   2.043   1.408
  903SOL    HW2 3937   1.591   2.022   1.569
  904SOL     OW 3938   0.122   2.505   0.563
  904SOL    HW1 3939   0.077   2.417   0.580
  904SOL    HW2 3940   0.121   2.559   0.647
  905SOL     OW 3941   1.842   3.629   0.359
  905SOL    HW1 3942   1.896   3.600   0.439
  905SOL    HW2 3943   1.872   3.719   0.330
  906SOL     OW 3944   0.027   3.458   0.117
  906SOL    HW1 3945   0.008   3.362   0.138
  906SOL    HW2 3946  -0.006   3.516   0.192
  907SOL     OW 3947   1.689   2.784   0.612
  907SOL    HW1 3948   1.784   2.755   0.620
  907SOL    HW2 3949   1.681   2.849   0.537
  908SOL     OW 3950   1.641   2.970   0.432
  908SOL    HW1 3951   1.727   2.972   0.380
  908SOL    HW2 3952   1.655   3.017   0.520
  909SOL     OW 3953   0.113   2.599   1.597
  909SOL    HW1 3954   0.201   2.586   1.642
  909SOL    HW2 3955   0.100   2.696   1.575
  910SOL     OW 3956   0.613   3.227   0.726
  910SOL    HW1 3957   0.564   3.140   0.735
  910SOL    HW2 3958   0.590   3.270   0.639
  911SOL     OW 3959   1.293   3.090   1.423
  911SOL    HW1 3960   1.330   3.017   1.365
  911SOL    HW2 3961   1.345   3.095   1.508
  912SOL     OW 3962   0.809   1.866   0.502
  912SOL    HW1 3963   0.849   1.957   0.493
  912SOL    HW2 3964   0.709   1.874   0.508
  913SOL     OW 3965   0.197   2.838   1.264
  913SOL    HW1 3966   0.286   2.793   1.250
  913SOL    HW2 3967   0.124   2.773   1.245
  914SOL     OW 3968   1.525   2.861   0.190
  914SOL    HW1 3969   1.462   2.785   0.203
  914SOL    HW2 3970   1.573   2.879   0.276
  915SOL     OW 3971   1.187   3.654   1.616
  915SOL    HW1 3972   1.211   3.714   1.540
  915SOL    HW2 3973   1.194   3.559   1.586
  916SOL     OW 3974   0.317   2.113   1.801
  916SOL    HW1 3975   0.388   2.184   1.807
  916SOL    HW2 3976   0.229   2.152   1.829
  917SOL     OW 3977   1.466   3.279   0.953
  917SOL    HW1 3978   1.407   3.285   1.033
  917SOL    HW2 3979   1.451   3.191   0.907
  918SOL     OW 3980   1.667   3.576   0.572
  918SOL    HW1 3981   1.626   3.553   0.484
  918SOL    HW2 3982   1.649   3.502   0.637
  919SOL     OW 3983   0.598   2.591   0.270
  919SOL    HW1 3984   0.622   2.660   0.202
  919SOL    HW2 3985   0.520   2.624   0.324
  920SOL     OW 3986   1.281   2.207   0.944
  920SOL    HW1 3987   1.195   2.157   0.931
  920SOL    HW2 3988   1.343   2.153   1.000
  921SOL     OW 3989   1.576   3.524   0.307
  921SOL    HW1 3990   1.665   3.570   0.310
  921SOL    HW2 3991   1.555   3.500   0.212
  922SOL     OW 3992   0.807   2.467   1.465
  922SOL    HW1 3993   0.760   2.464   1.554
  922SOL    HW2 3994   0.756   2.412   1.399
  923SOL     OW 3995   1.394   2.331   1.674
  923SOL    HW1 3996   1.374   2.374   1.762
  923SOL    HW2 3997   1.472   2.269   1.683
  924SOL     OW 3998   0.973   2.752   1.572
  924SOL    HW1 3999   1.019   2.668   1.543
  924SOL    HW2 4000   0.917   2.786   1.497
  925SOL     OW 4001   0.991   2.272   1.242
  925SOL    HW1 4002   0.914   2.306   1.296
  925SOL    HW2 4003   0.957   2.221   1.163
  926SOL     OW 4004   1.041   2.563   0.429
  926SOL    HW1 4005   1.067   2.559   0.525
  926SOL    HW2 4006   0.956   2.512   0.415
  927SOL     OW 4007   0.076   2.673   0.789
  927SOL    HW1 4008   0.175   2.661   0.798
  927SOL    HW2 4009   0.052   2.768   0.810
  928SOL     OW 4010   0.130   3.683   1.571
  928SOL    HW1 4011   0.120   3.668   1.670
  928SOL    HW2 4012   0.044   3.719   1.535
  929SOL     OW 4013   0.865   2.210   0.195
  929SOL    HW1 4014   0.924   2.273   0.146
  929SOL    HW2 4015   0.884   2.116   0.166
  930SOL     OW 4016   1.719   2.447   1.831
  930SOL    HW1 4017   1.693   2.536   1.795
  930SOL    HW2 4018   1.717   2.379   1.758
  931SOL     OW 4019   1.362   3.006   0.545
  931SOL    HW1 4020   1.445   2.977   0.497
  931SOL    HW2 4021   1.313   3.073   0.489
  932SOL     OW 4022   0.550   2.058   0.885
  932SOL    HW1 4023   0.545   2.053   0.985
  932SOL    HW2 4024   0.552   2.154   0.856
  933SOL     OW 4025   1.008   3.318   0.477
  933SOL    HW1 4026   0.962   3.390   0.425
  933SOL    HW2 4027   1.004   3.338   0.575
  934SOL     OW 4028   0.351   3.663   0.853
  934SOL    HW1 4029   0.401   3.577   0.859
  934SOL    HW2 4030   0.416   3.740   0.850
  935SOL     OW 4031   1.795   2.928   0.873
  935SOL    HW1 4032   1.733   2.913   0.797
  935SOL    HW2 4033   1.743   2.939   0.958
  936SOL     OW 4034   1.227   3.412   1.506
  936SOL    HW1 4035   1.233   3.335   1.570
  936SOL    HW2 4036   1.175   3.386   1.426
  937SOL     OW 4037   0.321   2.805   0.242
  937SOL    HW1 4038   0.403   2.844   0.200
  937SOL    HW2 4039   0.294   2.723   0.193
  938SOL     OW 4040   1.458   2.597   0.728
  938SOL    HW1 4041   1.453   2.532   0.803
  938SOL    HW2 4042   1.538   2.656   0.741
  939SOL     OW 4043   0.461   3.128   1.727
  939SOL    HW1 4044   0.411   3.129   1.641
  939SOL    HW2 4045   0.398   3.110   1.803
  940SOL     OW 4046   0.202   2.147   1.498
  940SOL    HW1 4047   0.122   2.207   1.485
  940SOL    HW2 4048   0.192   2.098   1.584
  941SOL     OW 4049   1.632   3.239   0.081
  941SOL    HW1 4050   1.600   3.333   0.071
  941SOL    HW2 4051   1.556   3.176   0.069
  942SOL     OW 4052   0.464   3.605   0.323
  942SOL    HW1 4053   0.497   3.644   0.409
  942SOL    HW2 4054   0.540   3.598   0.258
  943SOL     OW 4055   1.400   1.969   0.426
  943SOL    HW1 4056   1.376   1.932   0.336
  943SOL    HW2 4057   1.499   1.985   0.430
  944SOL     OW 4058   0.249   3.647   1.241
  944SOL    HW1 4059   0.306   3.582   1.291
  944SOL    HW2 4060   0.233   3.614   1.148
  945SOL     OW 4061   0.940   3.560   0.904
  945SOL    HW1 4062   1.020   3.503   0.925
  945SOL    HW2 4063   0.891   3.520   0.827
  946SOL     OW 4064   0.382   2.562   0.480
  946SOL    HW1 4065   0.427   2.472   0.477
  946SOL    HW2 4066   0.288   2.551   0.513
  947SOL     OW 4067   1.547   2.084   1.729
  947SOL    HW1 4068   1.542   2.121   1.821
  947SOL    HW2 4069   1.475   2.015   1.717
  948SOL     OW 4070   0.614   1.984   0.117
  948SOL    HW1 4071   0.712   1.962   0.124
  948SOL    HW2 4072   0.583   1.967   0.024
  949SOL     OW 4073   0.781   2.126   1.749
  949SOL    HW1 4074   0.848   2.065   1.792
  949SOL    HW2 4075   0.708   2.145   1.814
  950SOL     OW 4076   0.888   3.376   1.195
  950SOL    HW1 4077   0.865   3.351   1.101
  950SOL    HW2 4078   0.949   3.307   1.234
  951SOL     OW 4079   1.351   2.452   1.433
  951SOL    HW1 4080   1.379   2.409   1.518
  951SOL    HW2 4081   1.376   2.548   1.434
  952SOL     OW 4082   0.803   3.264   0.924
  952SOL    HW1 4083   0.893   3.278   0.882
  952SOL    HW2 4084   0.732   3.266   0.853
  953SOL     OW 4085   0.922   2.365   0.899
  953SOL    HW1 4086   0.897   2.356   0.803
  953SOL    HW2 4087   0.970   2.283   0.930
  954SOL     OW 4088   0.539   1.926   0.512
  954SOL    HW1 4089   0.458   1.927   0.570
  954SOL    HW2 4090   0.542   2.009   0.457
  955SOL     OW 4091   1.434   3.050   0.041
  955SOL    HW1 4092   1.466   2.974   0.098
  955SOL    HW2 4093   1.342   3.077   0.071
  956SOL     OW 4094   0.297   1.897   0.171
  956SOL    HW1 4095   0.346   1.981   0.150
  956SOL    HW2 4096   0.359   1.832   0.216
  957SOL     OW 4097   0.935   2.098   0.480
  957SOL    HW1 4098   0.887   2.139   0.402
  957SOL    HW2 4099   1.034   2.096   0.461
  958SOL     OW 4100   1.076   2.545   1.464
  958SOL    HW1 4101   0.996   2.484   1.467
  958SOL    HW2 4102   1.157   2.492   1.440
  959SOL     OW 4103   1.227   3.432   0.793
  959SOL    HW1 4104   1.248   3.506   0.728
  959SOL    HW2 4105   1.295   3.432   0.866
  960SOL     OW 4106   0.459   3.014   0.741
  960SOL    HW1 4107   0.388   2.987   0.806
  960SOL    HW2 4108   0.433   2.986   0.648
  961SOL     OW 4109   1.271   3.659   0.591
  961SOL    HW1 4110   1.315   3.723   0.527
  961SOL    HW2 4111   1.221   3.711   0.661
  962SOL     OW 4112   1.032   2.411   0.016
  962SOL    HW1 4113   0.991   2.493  -0.023
  962SOL    HW2 4114   1.096   2.437   0.089
  963SOL     OW 4115   0.078   2.418   1.386
  963SOL    HW1 4116   0.170   2.417   1.345
  963SOL    HW2 4117   0.072   2.492   1.453
  964SOL     OW 4118   0.561   2.084   1.147
  964SOL    HW1 4119   0.599   2.000   1.184
  964SOL    HW2 4120   0.473   2.103   1.191
  965SOL     OW 4121   0.866   2.316   0.642
  965SOL    HW1 4122   0.834   2.388   0.580
  965SOL    HW2 4123   0.890   2.235   0.589
  966SOL     OW 4124   1.017   1.901   0.753
  966SOL    HW1 4125   0.945   1.906   0.684
  966SOL    HW2 4126   0.993   1.832   0.822
  967SOL     OW 4127   1.429   3.035   0.867
  967SOL    HW1 4128   1.374   2.951   0.860
  967SOL    HW2 4129   1.455   3.064   0.775
  968SOL     OW 4130   1.466   2.452   0.992
  968SOL    HW1 4131   1.436   2.357   0.999
  968SOL    HW2 4132   1.539   2.468   1.058
  969SOL     OW 4133   1.857   2.695   0.377
  969SOL    HW1 4134   1.899   2.631   0.441
  969SOL    HW2 4135   1.819   2.644   0.299
  970SOL     OW 4136   0.488   3.247   0.174
  970SOL    HW1 4137   0.401   3.232   0.221
  970SOL    HW2 4138   0.471   3.273   0.079
  971SOL     OW 4139   1.664   3.142   0.657
  971SOL    HW1 4140   1.763   3.150   0.671
  971SOL    HW2 4141   1.619   3.226   0.688
  972SOL     OW 4142   1.390   2.437   0.078
  972SOL    HW1 4143   1.336   2.416   0.159
  972SOL    HW2 4144   1.481   2.396   0.087
  973SOL     OW 4145   0.527   2.118   0.328
  973SOL    HW1 4146   0.554   2.059   0.253
  973SOL    HW2 4147   0.527   2.213   0.297
  974SOL     OW 4148   1.754   3.085   1.588
  974SOL    HW1 4149   1.845   3.046   1.575
  974SOL    HW2 4150   1.762   3.181   1.612
  975SOL     OW 4151   1.064   3.209   1.340
  975SOL    HW1 4152   0.984   3.186   1.395
  975SOL    HW2 4153   1.147   3.183   1.389
  976SOL     OW 4154   1.592   3.491   1.625
  976SOL    HW1 4155   1.619   3.525   1.535
  976SOL    HW2 4156   1.671   3.453   1.671
  977SOL     OW 4157   1.111   3.057   1.100
  977SOL    HW1 4158   1.071   3.101   1.181
  977SOL    HW2 4159   1.070   3.094   1.017
  978SOL     OW 4160   1.638   2.961   1.079
  978SOL    HW1 4161   1.643   3.042   1.138
  978SOL    HW2 4162   1.552   2.963   1.028
  979SOL     OW 4163   0.915   1.951   1.402
  979SOL    HW1 4164   0.940   1.931   1.307
  979SOL    HW2 4165   0.987   2.007   1.444
  980SOL     OW 4166   0.980   2.978   1.719
  980SOL    HW1 4167   0.881   2.984   1.729
  980SOL    HW2 4168   1.003   2.898   1.663
  981SOL     OW 4169   0.705   2.912   0.368
  981SOL    HW1 4170   0.691   2.919   0.467
  981SOL    HW2 4171   0.789   2.861   0.350
  982SOL     OW 4172   0.410   2.675   1.251
  982SOL    HW1 4173   0.496   2.687   1.301
  982SOL    HW2 4174   0.368   2.588   1.278
  983SOL     OW 4175   1.274   2.248   1.262
  983SOL    HW1 4176   1.295   2.322   1.326
  983SOL    HW2 4177   1.185   2.265   1.219
  984SOL     OW 4178   0.064   3.426   1.331
  984SOL    HW1 4179   0.018   3.508   1.297
  984SOL    HW2 4180   0.162   3.445   1.340
  985SOL     OW 4181   0.367   2.962   0.501
  985SOL    HW1 4182   0.360   3.045   0.445
  985SOL    HW2 4183   0.371   2.882   0.441
  986SOL     OW 4184   0.566   2.399   0.865
  986SOL    HW1 4185   0.578   2.465   0.791
  986SOL    HW2 4186   0.612   2.433   0.948
  987SOL     OW 4187   1.252   3.210   0.388
  987SOL    HW1 4188   1.302   3.287   0.428
  987SOL    HW2 4189   1.157   3.212   0.420
  988SOL     OW 4190   1.272   3.307   1.142
  988SOL    HW1 4191   1.319   3.320   1.229
  988SOL    HW2 4192   1.206   3.233   1.151
  989SOL     OW 4193   1.582   2.501   0.472
  989SOL    HW1 4194   1.551   2.562   0.545
  989SOL    HW2 4195   1.632   2.553   0.403
  990SOL     OW 4196   0.354   3.372   1.329
  990SOL    HW1 4197   0.333   3.328   1.242
  990SOL    HW2 4198   0.451   3.398   1.332
  991SOL     OW 4199   0.402   2.613   1.598
  991SOL    HW1 4200   0.470   2.668   1.551
  991SOL    HW2 4201   0.442   2.525   1.625
  992SOL     OW 4202   1.587   2.641   1.670
  992SOL    HW1 4203   1.495   2.679   1.665
  992SOL    HW2 4204   1.647   2.688   1.605
  993SOL     OW 4205   1.013   1.967   1.770
  993SOL    HW1 4206   1.019   2.052   1.718
  993SOL    HW2 4207   1.045   1.891   1.713
  994SOL     OW 4208   0.504   1.912   1.740
  994SOL    HW1 4209   0.462   1.855   1.670
  994SOL    HW2 4210   0.438   1.981   1.772
  995SOL     OW 4211   0.573   2.732   1.029
  995SOL    HW1 4212   0.617   2.821   1.020
  995SOL    HW2 4213   0.510   2.732   1.106
  996SOL     OW 4214   1.360   2.724   1.045
  996SOL    HW1 4215   1.285   2.724   0.979
  996SOL    HW2 4216   1.397   2.632   1.054
  997SOL     OW 4217   1.209   2.387   0.275
  997SOL    HW1 4218   1.222   2.303   0.329
  997SOL    HW2 4219   1.180   2.461   0.335
  998SOL     OW 4220   0.307   2.075   1.231
  998SOL    HW1 4221   0.284   2.112   1.321
  998SOL    HW2 4222   0.277   1.980   1.225
  999SOL     OW 4223   0.037   3.172   1.282
  999SOL    HW1 4224   0.090   3.123   1.350
  999SOL    HW2 4225   0.059   3.270   1.287
 1000SOL     OW 4226   0.732   2.496   1.064
 1000SOL    HW1 4227   0.791   2.470   0.988
 1000SOL    HW2 4228   0.704   2.592   1.053
 1001SOL     OW 4229   1.728   2.797   1.854
 1001SOL    HW1 4230   1.682   2.790   1.765
 1001SOL    HW2 4231   1.666   2.841   1.920
 1002SOL     OW 4232   0.307   1.925   0.618
 1002SOL    HW1 4233   0.296   2.019   0.651
 1002SOL    HW2 4234   0.302   1.862   0.695
 1003SOL     OW 4235   1.622   2.229   0.374
 1003SOL    HW1 4236   1.624   2.153   0.438
 1003SOL    HW2 4237   1.574   2.306   0.414
 1004SOL     OW 4238   1.023   2.628   0.966
 1004SOL    HW1 4239   1.038   2.649   1.062
 1004SOL    HW2 4240   0.993   2.533   0.957
 1005SOL     OW 4241   0.980   3.435   1.700
 1005SOL    HW1 4242   0.960   3.479   1.612
 1005SOL    HW2 4243   1.019   3.344   1.684
 1006SOL     OW 4244   1.859   3.380   1.605
 1006SOL    HW1 4245   1.873   3.407   1.510
 1006SOL    HW2 4246   1.942   3.402   1.658
 1007SOL     OW 4247   0.350   2.760   1.804
 1007SOL    HW1 4248   0.426   2.804   1.852
 1007SOL    HW2 4249   0.385   2.713   1.722
 1008SOL     OW 4250   1.540   2.136   0.125
 1008SOL    HW1 4251   1.479   2.061   0.148
 1008SOL    HW2 4252   1.562   2.188   0.208
 1009SOL     OW 4253   1.303   2.700   0.042
 1009SOL    HW1 4254   1.337   2.607   0.057
 1009SOL    HW2 4255   1.321   2.727  -0.053
 1010SOL     OW 4256   1.068   3.195   0.849
 1010SOL    HW1 4257   1.075   3.111   0.794
 1010SOL    HW2 4258   1.130   3.264   0.813
 1011SOL     OW 4259   0.319   2.672   0.949
 1011SOL    HW1 4260   0.412   2.708   0.954
 1011SOL    HW2 4261   0.313   2.587   1.001
 1012SOL     OW 4262   0.339   2.371   1.006
 1012SOL    HW1 4263   0.287   2.288   0.989
 1012SOL    HW2 4264   0.416   2.376   0.942
 1013SOL     OW 4265   1.138   2.242   1.678
 1013SOL    HW1 4266   1.093   2.305   1.742
 1013SOL    HW2 4267   1.231   2.273   1.661
 1014SOL     OW 4268   1.160   2.069   1.477
 1014SOL    HW1 4269   1.160   2.133   1.554
 1014SOL    HW2 4270   1.188   2.117   1.394
 1015SOL     OW 4271   0.008   3.188   0.200
 1015SOL    HW1 4272  -0.085   3.209   0.169
 1015SOL    HW2 4273   0.018   3.089   0.213
 1016SOL     OW 4274   0.088   3.663   0.927
 1016SOL    HW1 4275   0.046   3.577   0.900
 1016SOL    HW2 4276   0.182   3.666   0.893
 1017SOL     OW 4277   0.504   3.430   0.910
 1017SOL    HW1 4278   0.570   3.504   0.919
 1017SOL    HW2 4279   0.548   3.351   0.868
 1018SOL     OW 4280   1.002   2.658   1.238
 1018SOL    HW1 4281   1.043   2.626   1.324
 1018SOL    HW2 4282   0.906   2.631   1.235
 1019SOL     OW 4283   0.040   2.406   1.114
 1019SOL    HW1 4284   0.125   2.373   1.073
 1019SOL    HW2 4285   0.053   2.421   1.212
 1020SOL     OW 4286   0.189   2.382   1.722
 1020SOL    HW1 4287   0.248   2.342   1.652
 1020SOL    HW2 4288   0.131   2.453   1.681
 1021SOL     OW 4289   1.369   2.812   1.660
 1021SOL    HW1 4290   1.408   2.901   1.680
 1021SOL    HW2 4291   1.379   2.792   1.563
 1022SOL     OW 4292   0.815   2.434   0.325
 1022SOL    HW1 4293   0.822   2.345   0.279
 1022SOL    HW2 4294   0.721   2.468   0.317
 1023SOL     OW 4295   1.657   2.466   1.206
 1023SOL    HW1 4296   1.619   2.397   1.268
 1023SOL    HW2 4297   1.739   2.430   1.162
 1024SOL     OW 4298   0.252   3.426   1.744
 1024SOL    HW1 4299   0.222   3.483   1.820
 1024SOL    HW2 4300   0.245   3.329   1.770
 1025SOL     OW 4301   0.671   2.326   1.269
 1025SOL    HW1 4302   0.637   2.237   1.239
 1025SOL    HW2 4303   0.697   2.380   1.189
 1026SOL     OW 4304   0.930   3.540   1.465
 1026SOL    HW1 4305   0.906   3.522   1.370
 1026SOL    HW2 4306   0.960   3.634   1.475
 1027SOL     OW 4307   0.473   2.362   0.191
 1027SOL    HW1 4308   0.534   2.442   0.195
 1027SOL    HW2 4309   0.378   2.393   0.198
 1028SOL     OW 4310   0.159   2.999   1.466
 1028SOL    HW1 4311   0.181   2.938   1.542
 1028SOL    HW2 4312   0.169   2.950   1.380
 1029SOL     OW 4313   1.347   2.921   1.234
 1029SOL    HW1 4314   1.371   2.858   1.160
 1029SOL    HW2 4315   1.257   2.961   1.216
 1030SOL     OW 4316   1.302   2.717   0.309
 1030SOL    HW1 4317   1.216   2.686   0.351
 1030SOL    HW2 4318   1.298   2.703   0.210
 1031SOL     OW 4319   1.759   3.609   1.154
 1031SOL    HW1 4320   1.820   3.639   1.081
 1031SOL    HW2 4321   1.721   3.520   1.132
 1032SOL     OW 4322   1.252   3.593   1.128
 1032SOL    HW1 4323   1.336   3.598   1.074
 1032SOL    HW2 4324   1.229   3.497   1.146
 1033SOL     OW 4325   0.083   3.120   1.022
 1033SOL    HW1 4326   0.078   3.119   1.122
 1033SOL    HW2 4327   0.000   3.079   0.984
 1034SOL     OW 4328   0.688   3.524   1.716
 1034SOL    HW1 4329   0.632   3.605   1.725
 1034SOL    HW2 4330   0.740   3.528   1.630
 1035SOL     OW 4331   0.903   1.948   0.133
 1035SOL    HW1 4332   0.954   1.949   0.047
 1035SOL    HW2 4333   0.959   1.906   0.204
 1036SOL     OW 4334   1.726   1.997   0.523
 1036SOL    HW1 4335   1.799   1.980   0.456
 1036SOL    HW2 4336   1.695   1.910   0.561
 1037SOL     OW 4337   1.388   3.435   0.477
 1037SOL    HW1 4338   1.455   3.447   0.403
 1037SOL    HW2 4339   1.348   3.524   0.500
 1038SOL     OW 4340   0.130   3.656   1.851
 1038SOL    HW1 4341   0.089   3.582   1.904
 1038SOL    HW2 4342   0.194   3.707   1.909
 1039SOL     OW 4343   1.280   2.789   0.672
 1039SOL    HW1 4344   1.340   2.708   0.674
 1039SOL    HW2 4345   1.320   2.858   0.612
 1040SOL     OW 4346   0.830   3.135   1.422
 1040SOL    HW1 4347   0.825   3.168   1.517
 1040SOL    HW2 4348   0.744   3.154   1.376
 1041SOL     OW 4349   0.672   3.478   0.154
 1041SOL    HW1 4350   0.681   3.488   0.055
 1041SOL    HW2 4351   0.632   3.389   0.175
 1042SOL     OW 4352   1.650   3.582   1.394
 1042SOL    HW1 4353   1.703   3.592   1.310
 1042SOL    HW2 4354   1.623   3.672   1.428
 1043SOL     OW 4355   1.841   2.037   0.963
 1043SOL    HW1 4356   1.880   1.952   0.927
 1043SOL    HW2 4357   1.743   2.039   0.944
 1044SOL     OW 4358   0.263   2.188   0.720
 1044SOL    HW1 4359   0.184   2.239   0.686
 1044SOL    HW2 4360   0.254   2.173   0.818
 1045SOL     OW 4361   1.194   3.474   0.031
 1045SOL    HW1 4362   1.200   3.381   0.068
 1045SOL    HW2 4363   1.135   3.474  -0.049
 1046SOL     OW 4364   0.822   2.864   1.372
 1046SOL    HW1 4365   0.862   2.863   1.280
 1046SOL    HW2 4366   0.832   2.956   1.412
 1047SOL     OW 4367   0.916   2.772   0.291
 1047SOL    HW1 4368   0.979   2.810   0.223
 1047SOL    HW2 4369   0.956   2.689   0.330
 1048SOL     OW 4370   1.504   3.469   0.044
 1048SOL    HW1 4371   1.412   3.506   0.051
 1048SOL    HW2 4372   1.542   3.489  -0.046
 1049SOL     OW 4373   0.372   3.150   1.490
 1049SOL    HW1 4374   0.359   3.243   1.456
 1049SOL    HW2 4375   0.288   3.098   1.477
 1050SOL     OW 4376   1.614   3.154   1.289
 1050SOL    HW1 4377   1.674   3.157   1.369
 1050SOL    HW2 4378   1.539   3.218   1.302
 1051SOL     OW 4379   1.039   2.960   0.696
 1051SOL    HW1 4380   0.969   2.913   0.750
 1051SOL    HW2 4381   1.098   2.892   0.653
 1052SOL     OW 4382   1.014   2.098   0.971
 1052SOL    HW1 4383   1.006   2.062   0.878
 1052SOL    HW2 4384   1.012   2.022   1.036
 1053SOL     OW 4385   0.590   3.349   0.491
 1053SOL    HW1 4386   0.632   3.291   0.421
 1053SOL    HW2 4387   0.546   3.428   0.447
 1054SOL     OW 4388   1.709   2.247   1.381
 1054SOL    HW1 4389   1.782   2.316   1.385
 1054SOL    HW2 4390   1.737   2.172   1.322
 1055SOL     OW 4391   0.255   3.210   0.290
 1055SOL    HW1 4392   0.159   3.211   0.263
 1055SOL    HW2 4393   0.267   3.263   0.374
 1056SOL     OW 4394   0.105   2.875   1.726
 1056SOL    HW1 4395   0.028   2.842   1.780
 1056SOL    HW2 4396   0.190   2.845   1.768
 1057SOL     OW 4397   0.672   2.065   1.489
 1057SOL    HW1 4398   0.762   2.049   1.449
 1057SOL    HW2 4399   0.680   2.070   1.588
 1058SOL     OW 4400   0.075   2.207   0.033
 1058SOL    HW1 4401  -0.017   2.179   0.004
 1058SOL    HW2 4402   0.106   2.284  -0.023
 1059SOL     OW 4403   1.440   2.718   1.398
 1059SOL    HW1 4404   1.383   2.770   1.335
 1059SOL    HW2 4405   1.536   2.730   1.374
 1060SOL     OW 4406   0.072   2.028   0.318
 1060SOL    HW1 4407   0.055   2.111   0.264
 1060SOL    HW2 4408   0.162   1.991   0.296
 1061SOL     OW 4409   1.183   3.197   0.119
 1061SOL    HW1 4410   1.084   3.186   0.121
 1061SOL    HW2 4411   1.217   3.212   0.212
 1062SOL     OW 4412   0.613   2.704   1.431
 1062SOL    HW1 4413   0.669   2.785   1.414
 1062SOL    HW2 4414   0.672   2.624   1.434
 1063SOL     OW 4415   1.493   3.629   0.959
 1063SOL    HW1 4416   1.526   3.693   0.890
 1063SOL    HW2 4417   1.559   3.623   1.034
 1064SOL     OW 4418   0.716   2.427   1.708
 1064SOL    HW1 4419   0.735   2.492   1.782
 1064SOL    HW2 4420   0.776   2.347   1.717
 1065SOL     OW 4421   1.450   3.082   1.633
 1065SOL    HW1 4422   1.441   3.072   1.732
 1065SOL    HW2 4423   1.546   3.075   1.607
 1066SOL     OW 4424   0.390   3.603   1.560
 1066SOL    HW1 4425   0.299   3.644   1.558
 1066SOL    HW2 4426   0.383   3.509   1.592
 1067SOL     OW 4427   1.674   2.745   1.254
 1067SOL    HW1 4428   1.647   2.656   1.217
 1067SOL    HW2 4429   1.675   2.813   1.181
 1068SOL     OW 4430   1.225   2.187   0.449
 1068SOL    HW1 4431   1.290   2.113   0.438
 1068SOL    HW2 4432   1.245   2.237   0.533
 1069SOL     OW 4433   0.594   2.607   0.652
 1069SOL    HW1 4434   0.644   2.692   0.633
 1069SOL    HW2 4435   0.506   2.609   0.604
 1070SOL     OW 4436   1.777   2.204   1.642
 1070SOL    HW1 4437   1.760   2.235   1.548
 1070SOL    HW2 4438   1.693   2.167   1.680
 1071SOL     OW 4439   1.730   2.796   1.517
 1071SOL    HW1 4440   1.768   2.887   1.532
 1071SOL    HW2 4441   1.722   2.779   1.418
 1072SOL     OW 4442   0.859   3.236   0.016
 1072SOL    HW1 4443   0.813   3.251   0.104
 1072SOL    HW2 4444   0.903   3.321  -0.014
 1073SOL     OW 4445   0.661   3.652   0.953
 1073SOL    HW1 4446   0.615   3.740   0.940
 1073SOL    HW2 4447   0.760   3.664   0.946
 1074SOL     OW 4448   0.859   2.818   0.861
 1074SOL    HW1 4449   0.913   2.749   0.909
 1074SOL    HW2 4450   0.827   2.887   0.927
 1075SOL     OW 4451   1.083   2.846   0.087
 1075SOL    HW1 4452   1.060   2.899   0.005
 1075SOL    HW2 4453   1.164   2.790   0.068
 1076SOL     OW 4454   1.861   3.431   0.851
 1076SOL    HW1 4455   1.790   3.419   0.781
 1076SOL    HW2 4456   1.862   3.352   0.911
 1077SOL     OW 4457   0.221   3.176   1.844
 1077SOL    HW1 4458   0.156   3.103   1.823
 1077SOL    HW2 4459   0.225   3.190   1.942
 1078SOL     OW 4460   0.079   3.102   0.653
 1078SOL    HW1 4461   0.078   3.055   0.741
 1078SOL    HW2 4462   0.161   3.074   0.602
 1079SOL     OW 4463   0.672   3.253   1.624
 1079SOL    HW1 4464   0.594   3.203   1.662
 1079SOL    HW2 4465   0.669   3.348   1.655
 1080SOL     OW 4466   1.824   2.054   1.227
 1080SOL    HW1 4467   1.820   1.964   1.271
 1080SOL    HW2 4468   1.827   2.043   1.128
 1081SOL     OW 4469   0.428   2.286   0.520
 1081SOL    HW1 4470   0.458   2.214   0.458
 1081SOL    HW2 4471   0.389   2.246   0.603
 1082SOL     OW 4472   1.705   3.349   1.104
 1082SOL    HW1 4473   1.612   3.324   1.077
 1082SOL    HW2 4474   1.731   3.299   1.186
 1083SOL     OW 4475   0.317   2.409   1.280
 1083SOL    HW1 4476   0.355   2.350   1.352
 1083SOL    HW2 4477   0.357   2.383   1.192
 1084SOL     OW 4478   0.812   3.448   0.687
 1084SOL    HW1 4479   0.844   3.458   0.593
 1084SOL    HW2 4480   0.733   3.386   0.689
 1085SOL     OW 4481   1.424   2.076   1.112
 1085SOL    HW1 4482   1.476   2.011   1.167
 1085SOL    HW2 4483   1.375   2.139   1.173
 1086SOL     OW 4484   1.001   1.896   1.154
 1086SOL    HW1 4485   0.938   1.824   1.123
 1086SOL    HW2 4486   1.094   1.860   1.154
 1087SOL     OW 4487   0.770   3.192   0.301
 1087SOL    HW1 4488   0.724   3.105   0.318
 1087SOL    HW2 4489   0.861   3.189   0.342
 1088SOL     OW 4490   0.618   3.429   1.284
 1088SOL    HW1 4491   0.613   3.511   1.341
 1088SOL    HW2 4492   0.707   3.426   1.239
 1089SOL     OW 4493   1.352   1.914   0.168
 1089SOL    HW1 4494   1.387   1.873   0.084
 1089SOL    HW2 4495   1.262   1.876   0.188
 1090SOL     OW 4496   1.300   2.315   0.691
 1090SOL    HW1 4497   1.241   2.395   0.695
 1090SOL    HW2 4498   1.315   2.280   0.784
 1091SOL     OW 4499   1.593   2.083   0.882
 1091SOL    HW1 4500   1.509   2.082   0.936
 1091SOL    HW2 4501   1.595   2.166   0.826
 1092SOL     OW 4502   0.039   2.939   0.300
 1092SOL    HW1 4503   0.138   2.928   0.291
 1092SOL    HW2 4504  -0.001   2.853   0.332
 1093SOL     OW 4505   0.875   3.508   0.337
 1093SOL    HW1 4506   0.798   3.473   0.283
 1093SOL    HW2 4507   0.843   3.579   0.399
 1094SOL     OW 4508   0.230   2.490   1.975
 1094SOL    HW1 4509   0.137   2.488   2.012
 1094SOL    HW2 4510   0.231   2.451   1.883
 1095SOL     OW 4511   0.225   2.137   2.858
 1095SOL    HW1 4512   0.260   2.120   2.950
 1095SOL    HW2 4513   0.137   2.092   2.846
 1096SOL     OW 4514   0.019   2.230   2.509
 1096SOL    HW1 4515  -0.063   2.273   2.548
 1096SOL    HW2 4516  -0.009   2.157   2.446
 1097SOL     OW 4517   0.569   3.137   3.027
 1097SOL    HW1 4518   0.476   3.130   2.990
 1097SOL    HW2 4519   0.580   3.226   3.071
 1098SOL     OW 4520   1.555   3.373   2.565
 1098SOL    HW1 4521   1.498   3.357   2.646
 1098SOL    HW2 4522   1.496   3.383   2.485
 1099SOL     OW 4523   1.135   2.565   2.579
 1099SOL    HW1 4524   1.192   2.643   2.554
 1099SOL    HW2 4525   1.075   2.591   2.655
 1100SOL     OW 4526   1.755   2.469   2.093
 1100SOL    HW1 4527   1.743   2.456   1.994
 1100SOL    HW2 4528   1.725   2.388   2.142
 1101SOL     OW 4529   0.768   3.006   2.885
 1101SOL    HW1 4530   0.690   3.023   2.945
 1101SOL    HW2 4531   0.802   3.093   2.849
 1102SOL     OW 4532   0.850   2.660   3.685
 1102SOL    HW1 4533   0.846   2.736   3.750
 1102SOL    HW2 4534   0.872   2.696   3.594
 1103SOL     OW 4535   0.685   2.874   2.527
 1103SOL    HW1 4536   0.754   2.858   2.597
 1103SOL    HW2 4537   0.612   2.931   2.565
 1104SOL     OW 4538   0.686   3.023   3.665
 1104SOL    HW1 4539   0.746   3.102   3.679
 1104SOL    HW2 4540   0.600   3.054   3.624
 1105SOL     OW 4541   0.335   3.297   2.923
 1105SOL    HW1 4542   0.257   3.266   2.870
 1105SOL    HW2 4543   0.393   3.355   2.866
 1106SOL     OW 4544   1.460   3.367   3.201
 1106SOL    HW1 4545   1.484   3.461   3.227
 1106SOL    HW2 4546   1.444   3.313   3.283
 1107SOL     OW 4547   0.438   2.254   3.361
 1107SOL    HW1 4548   0.520   2.198   3.370
 1107SOL    HW2 4549   0.357   2.196   3.365
 1108SOL     OW 4550   1.603   2.309   2.599
 1108SOL    HW1 4551   1.529   2.355   2.549
 1108SOL    HW2 4552   1.654   2.377   2.652
 1109SOL     OW 4553   0.231   3.575   2.345
 1109SOL    HW1 4554   0.265   3.652   2.399
 1109SOL    HW2 4555   0.275   3.575   2.255
 1110SOL     OW 4556   1.127   3.203   3.552
 1110SOL    HW1 4557   1.174   3.203   3.640
 1110SOL    HW2 4558   1.079   3.116   3.541
 1111SOL     OW 4559   0.230   3.296   2.400
 1111SOL    HW1 4560   0.204   3.392   2.400
 1111SOL    HW2 4561   0.159   3.242   2.445
 1112SOL     OW 4562   0.240   2.953   2.748
 1112SOL    HW1 4563   0.254   2.869   2.800
 1112SOL    HW2 4564   0.185   3.017   2.803
 1113SOL     OW 4565   0.620   3.648   3.301
 1113SOL    HW1 4566   0.528   3.631   3.336
 1113SOL    HW2 4567   0.648   3.740   3.327
 1114SOL     OW 4568   0.606   2.826   1.985
 1114SOL    HW1 4569   0.613   2.910   1.931
 1114SOL    HW2 4570   0.652   2.839   2.073
 1115SOL     OW 4571   1.594   1.976   3.342
 1115SOL    HW1 4572   1.576   2.043   3.270
 1115SOL    HW2 4573   1.591   2.022   3.431
 1116SOL     OW 4574   0.122   2.505   2.425
 1116SOL    HW1 4575   0.077   2.417   2.442
 1116SOL    HW2 4576   0.121   2.559   2.509
 1117SOL     OW 4577   1.842   3.629   2.221
 1117SOL    HW1 4578   1.896   3.600   2.301
 1117SOL    HW2 4579   1.872   3.719   2.192
 1118SOL     OW 4580   0.027   3.458   1.979
 1118SOL    HW1 4581   0.008   3.362   2.000
 1118SOL    HW2 4582  -0.006   3.516   2.054
 1119SOL     OW 4583   1.641   2.970   2.294
 1119SOL    HW1 4584   1.727   2.972   2.242
 1119SOL    HW2 4585   1.655   3.017   2.382
 1120SOL     OW 4586   0.113   2.599   3.459
 1120SOL    HW1 4587   0.201   2.586   3.504
 1120SOL    HW2 4588   0.100   2.696   3.437
 1121SOL     OW 4589   0.613   3.227   2.588
 1121SOL    HW1 4590   0.564   3.140   2.597
 1121SOL    HW2 4591   0.590   3.270   2.501
 1122SOL     OW 4592   1.293   3.090   3.285
 1122SOL    HW1 4593   1.330   3.017   3.227
 1122SOL    HW2 4594   1.345   3.095   3.370
 1123SOL     OW 4595   0.809   1.866   2.364
 1123SOL    HW1 4596   0.849   1.957   2.355
 1123SOL    HW2 4597   0.709   1.874   2.370
 1124SOL     OW 4598   0.197   2.838   3.126
 1124SOL    HW1 4599   0.286   2.793   3.112
 1124SOL    HW2 4600   0.124   2.773   3.107
 1125SOL     OW 4601   1.525   2.861   2.052
 1125SOL    HW1 4602   1.462   2.785   2.065
 1125SOL    HW2 4603   1.573   2.879   2.138
 1126SOL     OW 4604   1.187   3.654   3.478
 1126SOL    HW1 4605   1.211   3.714   3.402
 1126SOL    HW2 4606   1.194   3.559   3.448
 1127SOL     OW 4607   0.317   2.113   3.663
 1127SOL    HW1 4608   0.388   2.184   3.669
 1127SOL    HW2 4609   0.229   2.152   3.691
 1128SOL     OW 4610   1.466   3.279   2.815
 1128SOL    HW1 4611   1.407   3.285   2.895
 1128SOL    HW2 4612   1.451   3.191   2.769
 1129SOL     OW 4613   0.598   2.591   2.132
 1129SOL    HW1 4614   0.622   2.660   2.064
 1129SOL    HW2 4615   0.520   2.624   2.186
 1130SOL     OW 4616   1.281   2.207   2.806
 1130SOL    HW1 4617   1.195   2.157   2.793
 1130SOL    HW2 4618   1.343   2.153   2.862
 1131SOL     OW 4619   1.576   3.524   2.169
 1131SOL    HW1 4620   1.665   3.570   2.172
 1131SOL    HW2 4621   1.555   3.500   2.074
 1132SOL     OW 4622   0.807   2.467   3.327
 1132SOL    HW1 4623   0.760   2.464   3.416
 1132SOL    HW2 4624   0.756   2.412   3.261
 1133SOL     OW 4625   0.973   2.752   3.434
 1133SOL    HW1 4626   1.019   2.668   3.405
 1133SOL    HW2 4627   0.917   2.786   3.359
 1134SOL     OW 4628   0.991   2.272   3.104
 1134SOL    HW1 4629   0.914   2.306   3.158
 1134SOL    HW2 4630   0.957   2.221   3.025
 1135SOL     OW 4631   1.041   2.563   2.291
 1135SOL    HW1 4632   1.067   2.559   2.387
 1135SOL    HW2 4633   0.956   2.512   2.277
 1136SOL     OW 4634   0.076   2.673   2.651
 1136SOL    HW1 4635   0.175   2.661   2.660
 1136SOL    HW2 4636   0.052   2.768   2.672
 1137SOL     OW 4637   0.130   3.683   3.433
 1137SOL    HW1 4638   0.120   3.668   3.532
 1137SOL    HW2 4639   0.044   3.719   3.397
 1138SOL     OW 4640   0.865   2.210   2.057
 1138SOL    HW1 4641   0.924   2.273   2.008
 1138SOL    HW2 4642   0.884   2.116   2.028
 1139SOL     OW 4643   1.362   3.006   2.407
 1139SOL    HW1 4644   1.445   2.977   2.359
 1139SOL    HW2 4645   1.313   3.073   2.351
 1140SOL     OW 4646   0.550   2.058   2.747
 1140SOL    HW1 4647   0.545   2.053   2.847
 1140SOL    HW2 4648   0.552   2.154   2.718
 1141SOL     OW 4649   1.008   3.318   2.339
 1141SOL    HW1 4650   0.962   3.390   2.287
 1141SOL    HW2 4651   1.004   3.338   2.437
 1142SOL     OW 4652   0.351   3.663   2.715
 1142SOL    HW1 4653   0.401   3.577   2.721
 1142SOL    HW2 4654   0.416   3.740   2.712
 1143SOL     OW 4655   1.227   3.412   3.368
 1143SOL    HW1 4656   1.233   3.335   3.432
 1143SOL    HW2 4657   1.175   3.386   3.288
 1144SOL     OW 4658   0.321   2.805   2.104
 1144SOL    HW1 4659   0.403   2.844   2.062
 1144SOL    HW2 4660   0.294   2.723   2.055
 1145SOL     OW 4661   0.461   3.128   3.589
 1145SOL    HW1 4662   0.411   3.129   3.503
 1145SOL    HW2 4663   0.398   3.110   3.665
 1146SOL     OW 4664   1.111   3.638   2.099
 1146SOL    HW1 4665   1.051   3.576   2.149
 1146SOL    HW2 4666   1.142   3.594   2.014
 1147SOL     OW 4667   0.202   2.147   3.360
 1147SOL    HW1 4668   0.122   2.207   3.347
 1147SOL    HW2 4669   0.192   2.098   3.446
 1148SOL     OW 4670   1.632   3.239   1.943
 1148SOL    HW1 4671   1.600   3.333   1.933
 1148SOL    HW2 4672   1.556   3.176   1.931
 1149SOL     OW 4673   0.464   3.605   2.185
 1149SOL    HW1 4674   0.497   3.644   2.271
 1149SOL    HW2 4675   0.540   3.598   2.120
 1150SOL     OW 4676   1.400   1.969   2.288
 1150SOL    HW1 4677   1.376   1.932   2.198
 1150SOL    HW2 4678   1.499   1.985   2.292
 1151SOL     OW 4679   0.249   3.647   3.103
 1151SOL    HW1 4680   0.306   3.582   3.153
 1151SOL    HW2 4681   0.233   3.614   3.010
 1152SOL     OW 4682   0.940   3.560   2.766
 1152SOL    HW1 4683   1.020   3.503   2.787
 1152SOL    HW2 4684   0.891   3.520   2.689
 1153SOL     OW 4685   0.382   2.562   2.342
 1153SOL    HW1 4686   0.427   2.472   2.339
 1153SOL    HW2 4687   0.288   2.551   2.375
 1154SOL     OW 4688   0.614   1.984   1.979
 1154SOL    HW1 4689   0.712   1.962   1.986
 1154SOL    HW2 4690   0.583   1.967   1.886
 1155SOL     OW 4691   0.781   2.126   3.611
 1155SOL    HW1 4692   0.848   2.065   3.654
 1155SOL    HW2 4693   0.708   2.145   3.676
 1156SOL     OW 4694   0.888   3.376   3.057
 1156SOL    HW1 4695   0.865   3.351   2.963
 1156SOL    HW2 4696   0.949   3.307   3.096
 1157SOL     OW 4697   1.351   2.452   3.295
 1157SOL    HW1 4698   1.379   2.409   3.380
 1157SOL    HW2 4699   1.376   2.548   3.296
 1158SOL     OW 4700   0.803   3.264   2.786
 1158SOL    HW1 4701   0.893   3.278   2.744
 1158SOL    HW2 4702   0.732   3.266   2.715
 1159SOL     OW 4703   0.922   2.365   2.761
 1159SOL    HW1 4704   0.897   2.356   2.665
 1159SOL    HW2 4705   0.970   2.283   2.792
 1160SOL     OW 4706   0.539   1.926   2.374
 1160SOL    HW1 4707   0.458   1.927   2.432
 1160SOL    HW2 4708   0.542   2.009   2.319
 1161SOL     OW 4709   1.434   3.050   1.903
 1161SOL    HW1 4710   1.466   2.974   1.960
 1161SOL    HW2 4711   1.342   3.077   1.933
 1162SOL     OW 4712   0.297   1.897   2.033
 1162SOL    HW1 4713   0.346   1.981   2.012
 1162SOL    HW2 4714   0.359   1.832   2.078
 1163SOL     OW 4715   0.935   2.098   2.342
 1163SOL    HW1 4716   0.887   2.139   2.264
 1163SOL    HW2 4717   1.034   2.096   2.323
 1164SOL     OW 4718   1.076   2.545   3.326
 1164SOL    HW1 4719   0.996   2.484   3.329
 1164SOL    HW2 4720   1.157   2.492   3.302
 1165SOL     OW 4721   1.227   3.432   2.655
 1165SOL    HW1 4722   1.248   3.506   2.590
 1165SOL    HW2 4723   1.295   3.432   2.728
 1166SOL     OW 4724   0.459   3.014   2.603
 1166SOL    HW1 4725   0.388   2.987   2.668
 1166SOL    HW2 4726   0.433   2.986   2.510
 1167SOL     OW 4727   1.271   3.659   2.453
 1167SOL    HW1 4728   1.315   3.723   2.389
 1167SOL    HW2 4729   1.221   3.711   2.523
 1168SOL     OW 4730   1.032   2.411   1.878
 1168SOL    HW1 4731   0.991   2.493   1.839
 1168SOL    HW2 4732   1.096   2.437   1.951
 1169SOL     OW 4733   0.078   2.418   3.248
 1169SOL    HW1 4734   0.170   2.417   3.207
 1169SOL    HW2 4735   0.072   2.492   3.315
 1170SOL     OW 4736   0.561   2.084   3.009
 1170SOL    HW1 4737   0.599   2.000   3.046
 1170SOL    HW2 4738   0.473   2.103   3.053
 1171SOL     OW 4739   0.866   2.316   2.504
 1171SOL    HW1 4740   0.834   2.388   2.442
 1171SOL    HW2 4741   0.890   2.235   2.451
 1172SOL     OW 4742   1.017   1.901   2.615
 1172SOL    HW1 4743   0.945   1.906   2.546
 1172SOL    HW2 4744   0.993   1.832   2.684
 1173SOL     OW 4745   1.429   3.035   2.729
 1173SOL    HW1 4746   1.374   2.951   2.722
 1173SOL    HW2 4747   1.455   3.064   2.637
 1174SOL     OW 4748   1.466   2.452   2.854
 1174SOL    HW1 4749   1.436   2.357   2.861
 1174SOL    HW2 4750   1.539   2.468   2.920
 1175SOL     OW 4751   0.488   3.247   2.036
 1175SOL    HW1 4752   0.401   3.232   2.083
 1175SOL    HW2 4753   0.471   3.273   1.941
 1176SOL     OW 4754   1.664   3.142   2.519
 1176SOL    HW1 4755   1.763   3.150   2.533
 1176SOL    HW2 4756   1.619   3.226   2.550
 1177SOL     OW 4757   1.390   2.437   1.940
 1177SOL    HW1 4758   1.336   2.416   2.021
 1177SOL    HW2 4759   1.481   2.396   1.949
 1178SOL     OW 4760   0.527   2.118   2.190
 1178SOL    HW1 4761   0.554   2.059   2.115
 1178SOL    HW2 4762   0.527   2.213   2.159
 1179SOL     OW 4763   1.064   3.209   3.202
 1179SOL    HW1 4764   0.984   3.186   3.257
 1179SOL    HW2 4765   1.147   3.183   3.251
 1180SOL     OW 4766   1.592   3.491   3.487
 1180SOL    HW1 4767   1.619   3.525   3.397
 1180SOL    HW2 4768   1.671   3.453   3.533
 1181SOL     OW 4769   1.111   3.057   2.962
 1181SOL    HW1 4770   1.071   3.101   3.043
 1181SOL    HW2 4771   1.070   3.094   2.879
 1182SOL     OW 4772   0.915   1.951   3.264
 1182SOL    HW1 4773   0.940   1.931   3.169
 1182SOL    HW2 4774   0.987   2.007   3.306
 1183SOL     OW 4775   0.980   2.978   3.581
 1183SOL    HW1 4776   0.881   2.984   3.591
 1183SOL    HW2 4777   1.003   2.898   3.525
 1184SOL     OW 4778   0.705   2.912   2.230
 1184SOL    HW1 4779   0.691   2.919   2.329
 1184SOL    HW2 4780   0.789   2.861   2.212
 1185SOL     OW 4781   0.410   2.675   3.113
 1185SOL    HW1 4782   0.496   2.687   3.163
 1185SOL    HW2 4783   0.368   2.588   3.140
 1186SOL     OW 4784   1.274   2.248   3.124
 1186SOL    HW1 4785   1.295   2.322   3.188
 1186SOL    HW2 4786   1.185   2.265   3.081
 1187SOL     OW 4787   0.064   3.426   3.193
 1187SOL    HW1 4788   0.018   3.508   3.159
 1187SOL    HW2 4789   0.162   3.445   3.202
 1188SOL     OW 4790   0.367   2.962   2.363
 1188SOL    HW1 4791   0.360   3.045   2.307
 1188SOL    HW2 4792   0.371   2.882   2.303
 1189SOL     OW 4793   0.566   2.399   2.727
 1189SOL    HW1 4794   0.578   2.465   2.653
 1189SOL    HW2 4795   0.612   2.433   2.810
 1190SOL     OW 4796   1.252   3.210   2.250
 1190SOL    HW1 4797   1.302   3.287   2.290
 1190SOL    HW2 4798   1.157   3.212   2.282
 1191SOL     OW 4799   1.272   3.307   3.004
 1191SOL    HW1 4800   1.319   3.320   3.091
 1191SOL    HW2 4801   1.206   3.233   3.013
 1192SOL     OW 4802   1.582   2.501   2.334
 1192SOL    HW1 4803   1.551   2.562   2.407
 1192SOL    HW2 4804   1.632   2.553   2.265
 1193SOL     OW 4805   0.354   3.372   3.191
 1193SOL    HW1 4806   0.333   3.328   3.104
 1193SOL    HW2 4807   0.451   3.398   3.194
 1194SOL     OW 4808   0.402   2.613   3.460
 1194SOL    HW1 4809   0.470   2.668   3.413
 1194SOL    HW2 4810   0.442   2.525   3.487
 1195SOL     OW 4811   1.587   2.641   3.532
 1195SOL    HW1 4812   1.495   2.679   3.527
 1195SOL    HW2 4813   1.647   2.688   3.467
 1196SOL     OW 4814   1.013   1.967   3.632
 1196SOL    HW1 4815   1.019   2.052   3.580
 1196SOL    HW2 4816   1.045   1.891   3.575
 1197SOL     OW 4817   0.504   1.912   3.602
 1197SOL    HW1 4818   0.462   1.855   3.532
 1197SOL    HW2 4819   0.438   1.981   3.634
 1198SOL     OW 4820   0.573   2.732   2.891
 1198SOL    HW1 4821   0.617   2.821   2.882
 1198SOL    HW2 4822   0.510   2.732   2.968
 1199SOL     OW 4823   1.360   2.724   2.907
 1199SOL    HW1 4824   1.285   2.724   2.841
 1199SOL    HW2 4825   1.397   2.632   2.916
 1200SOL     OW 4826   1.209   2.387   2.137
 1200SOL    HW1 4827   1.222   2.303   2.191
 1200SOL    HW2 4828   1.180   2.461   2.197
 1201SOL     OW 4829   0.307   2.075   3.093
 1201SOL    HW1 4830   0.284   2.112   3.183
 1201SOL    HW2 4831   0.277   1.980   3.087
 1202SOL     OW 4832   0.037   3.172   3.144
 1202SOL    HW1 4833   0.090   3.123   3.212
 1202SOL    HW2 4834   0.059   3.270   3.149
 1203SOL     OW 4835   0.732   2.496   2.926
 1203SOL    HW1 4836   0.791   2.470   2.850
 1203SOL    HW2 4837   0.704   2.592   2.915
 1204SOL     OW 4838   0.307   1.925   2.480
 1204SOL    HW1 4839   0.296   2.019   2.513
 1204SOL    HW2 4840   0.302   1.862   2.557
 1205SOL     OW 4841   1.622   2.229   2.236
 1205SOL    HW1 4842   1.624   2.153   2.300
 1205SOL    HW2 4843   1.574   2.306   2.276
 1206SOL     OW 4844   1.023   2.628   2.828
 1206SOL    HW1 4845   1.038   2.649   2.924
 1206SOL    HW2 4846   0.993   2.533   2.819
 1207SOL     OW 4847   0.980   3.435   3.562
 1207SOL    HW1 4848   0.960   3.479   3.474
 1207SOL    HW2 4849   1.019   3.344   3.546
 1208SOL     OW 4850   0.350   2.760   3.666
 1208SOL    HW1 4851   0.426   2.804   3.714
 1208SOL    HW2 4852   0.385   2.713   3.584
 1209SOL     OW 4853   1.540   2.136   1.987
 1209SOL    HW1 4854   1.479   2.061   2.010
 1209SOL    HW2 4855   1.562   2.188   2.070
 1210SOL     OW 4856   1.303   2.700   1.904
 1210SOL    HW1 4857   1.337   2.607   1.919
 1210SOL    HW2 4858   1.321   2.727   1.809
 1211SOL     OW 4859   1.068   3.195   2.711
 1211SOL    HW1 4860   1.075   3.111   2.656
 1211SOL    HW2 4861   1.130   3.264   2.675
 1212SOL     OW 4862   0.319   2.672   2.811
 1212SOL    HW1 4863   0.412   2.708   2.816
 1212SOL    HW2 4864   0.313   2.587   2.863
 1213SOL     OW 4865   0.339   2.371   2.868
 1213SOL    HW1 4866   0.287   2.288   2.851
 1213SOL    HW2 4867   0.416   2.376   2.804
 1214SOL     OW 4868   1.138   2.242   3.540
 1214SOL    HW1 4869   1.093   2.305   3.604
 1214SOL    HW2 4870   1.231   2.273   3.523
 1215SOL     OW 4871   1.160   2.069   3.339
 1215SOL    HW1 4872   1.160   2.133   3.416
 1215SOL    HW2 4873   1.188   2.117   3.256
 1216SOL     OW 4874   0.008   3.188   2.062
 1216SOL    HW1 4875  -0.085   3.209   2.031
 1216SOL    HW2 4876   0.018   3.089   2.075
 1217SOL     OW 4877   0.088   3.663   2.789
 1217SOL    HW1 4878   0.046   3.577   2.762
 1217SOL    HW2 4879   0.182   3.666   2.755
 1218SOL     OW 4880   0.504   3.430   2.772
 1218SOL    HW1 4881   0.570   3.504   2.781
 1218SOL    HW2 4882   0.548   3.351   2.730
 1219SOL     OW 4883   1.002   2.658   3.100
 1219SOL    HW1 4884   1.043   2.626   3.186
 1219SOL    HW2 4885   0.906   2.631   3.097
 1220SOL     OW 4886   0.040   2.406   2.976
 1220SOL    HW1 4887   0.125   2.373   2.935
 1220SOL    HW2 4888   0.053   2.421   3.074
 1221SOL     OW 4889   0.189   2.382   3.584
 1221SOL    HW1 4890   0.248   2.342   3.514
 1221SOL    HW2 4891   0.131   2.453   3.543
 1222SOL     OW 4892   1.369   2.812   3.522
 1222SOL    HW1 4893   1.408   2.901   3.542
 1222SOL    HW2 4894   1.379   2.792   3.425
 1223SOL     OW 4895   0.815   2.434   2.187
 1223SOL    HW1 4896   0.822   2.345   2.141
 1223SOL    HW2 4897   0.721   2.468   2.179
 1224SOL     OW 4898   0.252   3.426   3.606
 1224SOL    HW1 4899   0.222   3.483   3.682
 1224SOL    HW2 4900   0.245   3.329   3.632
 1225SOL     OW 4901   0.671   2.326   3.131
 1225SOL    HW1 4902   0.637   2.237   3.101
 1225SOL    HW2 4903   0.697   2.380   3.051
 1226SOL     OW 4904   0.930   3.540   3.327
 1226SOL    HW1 4905   0.906   3.522   3.232
 1226SOL    HW2 4906   0.960   3.634   3.337
 1227SOL     OW 4907   0.473   2.362   2.053
 1227SOL    HW1 4908   0.534   2.442   2.057
 1227SOL    HW2 4909   0.378   2.393   2.060
 1228SOL     OW 4910   0.159   2.999   3.328
 1228SOL    HW1 4911   0.181   2.938   3.404
 1228SOL    HW2 4912   0.169   2.950   3.242
 1229SOL     OW 4913   1.302   2.717   2.171
 1229SOL    HW1 4914   1.216   2.686   2.213
 1229SOL    HW2 4915   1.298   2.703   2.072
 1230SOL     OW 4916   1.252   3.593   2.990
 1230SOL    HW1 4917   1.336   3.598   2.936
 1230SOL    HW2 4918   1.229   3.497   3.008
 1231SOL     OW 4919   0.083   3.120   2.884
 1231SOL    HW1 4920   0.078   3.119   2.984
 1231SOL    HW2 4921   0.000   3.079   2.846
 1232SOL     OW 4922   0.688   3.524   3.578
 1232SOL    HW1 4923   0.632   3.605   3.587
 1232SOL    HW2 4924   0.740   3.528   3.492
 1233SOL     OW 4925   1.388   3.435   2.339
 1233SOL    HW1 4926   1.455   3.447   2.265
 1233SOL    HW2 4927   1.348   3.524   2.362
 1234SOL     OW 4928   0.130   3.656   3.713
 1234SOL    HW1 4929   0.089   3.582   3.766
 1234SOL    HW2 4930   0.194   3.707   3.771
 1235SOL     OW 4931   1.280   2.789   2.534
 1235SOL    HW1 4932   1.340   2.708   2.536
 1235SOL    HW2 4933   1.320   2.858   2.474
 1236SOL     OW 4934   0.830   3.135   3.284
 1236SOL    HW1 4935   0.825   3.168   3.379
 1236SOL    HW2 4936   0.744   3.154   3.238
 1237SOL     OW 4937   0.672   3.478   2.016
 1237SOL    HW1 4938   0.681   3.488   1.917
 1237SOL    HW2 4939   0.632   3.389   2.037
 1238SOL     OW 4940   1.650   3.582   3.256
 1238SOL    HW1 4941   1.703   3.592   3.172
 1238SOL    HW2 4942   1.623   3.672   3.290
 1239SOL     OW 4943   1.841   2.037   2.825
 1239SOL    HW1 4944   1.880   1.952   2.789
 1239SOL    HW2 4945   1.743   2.039   2.806
 1240SOL     OW 4946   0.263   2.188   2.582
 1240SOL    HW1 4947   0.184   2.239   2.548
 1240SOL    HW2 4948   0.254   2.173   2.680
 1241SOL     OW 4949   1.194   3.474   1.893
 1241SOL    HW1 4950   1.200   3.381   1.930
 1241SOL    HW2 4951   1.135   3.474   1.813
 1242SOL     OW 4952   0.822   2.864   3.234
 1242SOL    HW1 4953   0.862   2.863   3.142
 1242SOL    HW2 4954   0.832   2.956   3.274
 1243SOL     OW 4955   0.916   2.772   2.153
 1243SOL    HW1 4956   0.979   2.810   2.085
 1243SOL    HW2 4957   0.956   2.689   2.192
 1244SOL     OW 4958   1.504   3.469   1.906
 1244SOL    HW1 4959   1.412   3.506   1.913
 1244SOL    HW2 4960   1.542   3.489   1.816
 1245SOL     OW 4961   0.372   3.150   3.352
 1245SOL    HW1 4962   0.359   3.243   3.318
 1245SOL    HW2 4963   0.288   3.098   3.339
 1246SOL     OW 4964   1.039   2.960   2.558
 1246SOL    HW1 4965   0.969   2.913   2.612
 1246SOL    HW2 4966   1.098   2.892   2.515
 1247SOL     OW 4967   1.014   2.098   2.833
 1247SOL    HW1 4968   1.006   2.062   2.740
 1247SOL    HW2 4969   1.012   2.022   2.898
 1248SOL     OW 4970   0.590   3.349   2.353
 1248SOL    HW1 4971   0.632   3.291   2.283
 1248SOL    HW2 4972   0.546   3.428   2.309
 1249SOL     OW 4973   0.255   3.210   2.152
 1249SOL    HW1 4974   0.159   3.211   2.125
 1249SOL    HW2 4975   0.267   3.263   2.236
 1250SOL     OW 4976   0.105   2.875   3.588
 1250SOL    HW1 4977   0.028   2.842   3.642
 1250SOL    HW2 4978   0.190   2.845   3.630
 1251SOL     OW 4979   0.672   2.065   3.351
 1251SOL    HW1 4980   0.762   2.049   3.311
 1251SOL    HW2 4981   0.680   2.070   3.450
 1252SOL     OW 4982   0.075   2.207   1.895
 1252SOL    HW1 4983  -0.017   2.179   1.866
 1252SOL    HW2 4984   0.106   2.284   1.839
 1253SOL     OW 4985   0.072   2.028   2.180
 1253SOL    HW1 4986   0.055   2.111   2.126
 1253SOL    HW2 4987   0.162   1.991   2.158
 1254SOL     OW 4988   1.183   3.197   1.981
 1254SOL    HW1 4989   1.084   3.186   1.983
 1254SOL    HW2 4990   1.217   3.212   2.074
 1255SOL     OW 4991   0.613   2.704   3.293
 1255SOL    HW1 4992   0.669   2.785   3.276
 1255SOL    HW2 4993   0.672   2.624   3.296
 1256SOL     OW 4994   1.493   3.629   2.821
 1256SOL    HW1 4995   1.526   3.693   2.752
 1256SOL    HW2 4996   1.559   3.623   2.896
 1257SOL     OW 4997   0.716   2.427   3.570
 1257SOL    HW1 4998   0.735   2.492   3.644
 1257SOL    HW2 4999   0.776   2.347   3.579
 1258SOL     OW 5000   1.450   3.082   3.495
 1258SOL    HW1 5001   1.441   3.072   3.594
 1258SOL    HW2 5002   1.546   3.075   3.469
 1259SOL     OW 5003   0.390   3.603   3.422
 1259SOL    HW1 5004   0.299   3.644   3.420
 1259SOL    HW2 5005   0.383   3.509   3.454
 1260SOL     OW 5006   1.225   2.187   2.311
 1260SOL    HW1 5007   1.290   2.113   2.300
 1260SOL    HW2 5008   1.245   2.237   2.395
 1261SOL     OW 5009   0.594   2.607   2.514
 1261SOL    HW1 5010   0.644   2.692   2.495
 1261SOL    HW2 5011   0.506   2.609   2.466
 1262SOL     OW 5012   0.859   3.236   1.878
 1262SOL    HW1 5013   0.813   3.251   1.966
 1262SOL    HW2 5014   0.903   3.321   1.848
 1263SOL     OW 5015   0.661   3.652   2.815
 1263SOL    HW1 5016   0.615   3.740   2.802
 1263SOL    HW2 5017   0.760   3.664   2.808
 1264SOL     OW 5018   0.859   2.818   2.723
 1264SOL    HW1 5019   0.913   2.749   2.771
 1264SOL    HW2 5020   0.827   2.887   2.789
 1265SOL     OW 5021   1.083   2.846   1.949
 1265SOL    HW1 5022   1.060   2.899   1.867
 1265SOL    HW2 5023   1.164   2.790   1.930
 1266SOL     OW 5024   1.861   3.431   2.713
 1266SOL    HW1 5025   1.790   3.419   2.643
 1266SOL    HW2 5026   1.862   3.352   2.773
 1267SOL     OW 5027   0.221   3.176   3.706
 1267SOL    HW1 5028   0.156   3.103   3.685
 1267SOL    HW2 5029   0.225   3.190   3.804
 1268SOL     OW 5030   0.079   3.102   2.515
 1268SOL    HW1 5031   0.078   3.055   2.603
 1268SOL    HW2 5032   0.161   3.074   2.464
 1269SOL     OW 5033   0.672   3.253   3.486
 1269SOL    HW1 5034   0.594   3.203   3.524
 1269SOL    HW2 5035   0.669   3.348   3.517
 1270SOL     OW 5036   1.824   2.054   3.089
 1270SOL    HW1 5037   1.820   1.964   3.133
 1270SOL    HW2 5038   1.827   2.043   2.990
 1271SOL     OW 5039   0.428   2.286   2.382
 1271SOL    HW1 5040   0.458   2.214   2.320
 1271SOL    HW2 5041   0.389   2.246   2.465
 1272SOL     OW 5042   1.705   3.349   2.966
 1272SOL    HW1 5043   1.612   3.324   2.939
 1272SOL    HW2 5044   1.731   3.299   3.048
 1273SOL     OW 5045   0.317   2.409   3.142
 1273SOL    HW1 5046   0.355   2.350   3.214
 1273SOL    HW2 5047   0.357   2.383   3.054
 1274SOL     OW 5048   0.812   3.448   2.549
 1274SOL    HW1 5049   0.844   3.458   2.455
 1274SOL    HW2 5050   0.733   3.386   2.551
 1275SOL     OW 5051   1.424   2.076   2.974
 1275SOL    HW1 5052   1.476   2.011   3.029
 1275SOL    HW2 5053   1.375   2.139   3.035
 1276SOL     OW 5054   1.001   1.896   3.016
 1276SOL    HW1 5055   0.938   1.824   2.985
 1276SOL    HW2 5056   1.094   1.860   3.016
 1277SOL     OW 5057   0.770   3.192   2.163
 1277SOL    HW1 5058   0.724   3.105   2.180
 1277SOL    HW2 5059   0.861   3.189   2.204
 1278SOL     OW 5060   0.618   3.429   3.146
 1278SOL    HW1 5061   0.613   3.511   3.203
 1278SOL    HW2 5062   0.707   3.426   3.101
 1279SOL     OW 5063   1.352   1.914   2.030
 1279SOL    HW1 5064   1.387   1.873   1.946
 1279SOL    HW2 5065   1.262   1.876   2.050
 1280SOL     OW 5066   1.300   2.315   2.553
 1280SOL    HW1 5067   1.241   2.395   2.557
 1280SOL    HW2 5068   1.315   2.280   2.646
 1281SOL     OW 5069   1.593   2.083   2.744
 1281SOL    HW1 5070   1.509   2.082   2.798
 1281SOL    HW2 5071   1.595   2.166   2.688
 1282SOL     OW 5072   0.039   2.939   2.162
 1282SOL    HW1 5073   0.138   2.928   2.153
 1282SOL    HW2 5074  -0.001   2.853   2.194
 1283SOL     OW 5075   0.875   3.508   2.199
 1283SOL    HW1 5076   0.798   3.473   2.145
 1283SOL    HW2 5077   0.843   3.579   2.261
 1284SOL     OW 5078   0.230   2.490   3.837
 1284SOL    HW1 5079   0.137   2.488   3.874
 1284SOL    HW2 5080   0.231   2.451   3.745
 1285SOL     OW 5081   0.225   2.137   4.720
 1285SOL    HW1 5082   0.260   2.120   4.812
 1285SOL    HW2 5083   0.137   2.092   4.708
 1286SOL     OW 5084   0.019   2.230   4.371
 1286SOL    HW1 5085  -0.063   2.273   4.410
 1286SOL    HW2 5086  -0.009   2.157   4.308
 1287SOL     OW 5087   0.569   3.137   4.889
 1287SOL    HW1 5088   0.476   3.130   4.852
 1287SOL    HW2 5089   0.580   3.226   4.933
 1288SOL     OW 5090   1.555   3.373   4.427
 1288SOL    HW1 5091   1.498   3.357   4.508
 1288SOL    HW2 5092   1.496   3.383   4.347
 1289SOL     OW 5093   1.135   2.565   4.441
 1289SOL    HW1 5094   1.192   2.643   4.416
 1289SOL    HW2 5095   1.075   2.591   4.517
 1290SOL     OW 5096   0.768   3.006   4.747
 1290SOL    HW1 5097   0.690   3.023   4.807
 1290SOL    HW2 5098   0.802   3.093   4.711
 1291SOL     OW 5099   0.850   2.660   5.547
 1291SOL    HW1 5100   0.846   2.736   5.612
 1291SOL    HW2 5101   0.872   2.696   5.456
 1292SOL     OW 5102   0.685   2.874   4.389
 1292SOL    HW1 5103   0.754   2.858   4.459
 1292SOL    HW2 5104   0.612   2.931   4.427
 1293SOL     OW 5105   0.686   3.023   5.527
 1293SOL    HW1 5106   0.746   3.102   5.541
 1293SOL    HW2 5107   0.600   3.054   5.486
 1294SOL     OW 5108   0.335   3.297   4.785
 1294SOL    HW1 5109   0.257   3.266   4.732
 1294SOL    HW2 5110   0.393   3.355   4.728
 1295SOL     OW 5111   1.460   3.367   5.063
 1295SOL    HW1 5112   1.484   3.461   5.089
 1295SOL    HW2 5113   1.444   3.313   5.145
 1296SOL     OW 5114   0.438   2.254   5.223
 1296SOL    HW1 5115   0.520   2.198   5.232
 1296SOL    HW2 5116   0.357   2.196   5.227
 1297SOL     OW 5117   1.603   2.309   4.461
 1297SOL    HW1 5118   1.529   2.355   4.411
 1297SOL    HW2 5119   1.654   2.377   4.514
 1298SOL     OW 5120   0.231   3.575   4.207
 1298SOL    HW1 5121   0.265   3.652   4.261
 1298SOL    HW2 5122   0.275   3.575   4.117
 1299SOL     OW 5123   1.127   3.203   5.414
 1299SOL    HW1 5124   1.174   3.203   5.502
 1299SOL    HW2 5125   1.079   3.116   5.403
 1300SOL     OW 5126   0.230   3.296   4.262
 1300SOL    HW1 5127   0.204   3.392   4.262
 1300SOL    HW2 5128   0.159   3.242   4.307
 1301SOL     OW 5129   0.240   2.953   4.610
 1301SOL    HW1 5130   0.254   2.869   4.662
 1301SOL    HW2 5131   0.185   3.017   4.665
 1302SOL     OW 5132   0.620   3.648   5.163
 1302SOL    HW1 5133   0.528   3.631   5.198
 1302SOL    HW2 5134   0.648   3.740   5.189
 1303SOL     OW 5135   0.606   2.826   3.847
 1303SOL    HW1 5136   0.613   2.910   3.793
 1303SOL    HW2 5137   0.652   2.839   3.935
 1304SOL     OW 5138   1.594   1.976   5.204
 1304SOL    HW1 5139   1.576   2.043   5.132
 1304SOL    HW2 5140   1.591   2.022   5.293
 1305SOL     OW 5141   0.122   2.505   4.287
 1305SOL    HW1 5142   0.077   2.417   4.304
 1305SOL    HW2 5143   0.121   2.559   4.371
 1306SOL     OW 5144   1.842   3.629   4.083
 1306SOL    HW1 5145   1.896   3.600   4.163
 1306SOL    HW2 5146   1.872   3.719   4.054
 1307SOL     OW 5147   0.027   3.458   3.841
 1307SOL    HW1 5148   0.008   3.362   3.862
 1307SOL    HW2 5149  -0.006   3.516   3.916
 1308SOL     OW 5150   1.689   2.784   4.336
 1308SOL    HW1 5151   1.784   2.755   4.344
 1308SOL    HW2 5152   1.681   2.849   4.261
 1309SOL     OW 5153   1.641   2.970   4.156
 1309SOL    HW1 5154   1.727   2.972   4.104
 1309SOL    HW2 5155   1.655   3.017   4.244
 1310SOL     OW 5156   0.113   2.599   5.321
 1310SOL    HW1 5157   0.201   2.586   5.366
 1310SOL    HW2 5158   0.100   2.696   5.299
 1311SOL     OW 5159   0.613   3.227   4.450
 1311SOL    HW1 5160   0.564   3.140   4.459
 1311SOL    HW2 5161   0.590   3.270   4.363
 1312SOL     OW 5162   1.293   3.090   5.147
 1312SOL    HW1 5163   1.330   3.017   5.089
 1312SOL    HW2 5164   1.345   3.095   5.232
 1313SOL     OW 5165   0.809   1.866   4.226
 1313SOL    HW1 5166   0.849   1.957   4.217
 1313SOL    HW2 5167   0.709   1.874   4.232
 1314SOL     OW 5168   0.197   2.838   4.988
 1314SOL    HW1 5169   0.286   2.793   4.974
 1314SOL    HW2 5170   0.124   2.773   4.969
 1315SOL     OW 5171   1.187   3.654   5.340
 1315SOL    HW1 5172   1.211   3.714   5.264
 1315SOL    HW2 5173   1.194   3.559   5.310
 1316SOL     OW 5174   0.317   2.113   5.525
 1316SOL    HW1 5175   0.388   2.184   5.531
 1316SOL    HW2 5176   0.229   2.152   5.553
 1317SOL     OW 5177   1.466   3.279   4.677
 1317SOL    HW1 5178   1.407   3.285   4.757
 1317SOL    HW2 5179   1.451   3.191   4.631
 1318SOL     OW 5180   1.667   3.576   4.296
 1318SOL    HW1 5181   1.626   3.553   4.208
 1318SOL    HW2 5182   1.649   3.502   4.361
 1319SOL     OW 5183   0.598   2.591   3.994
 1319SOL    HW1 5184   0.622   2.660   3.926
 1319SOL    HW2 5185   0.520   2.624   4.048
 1320SOL     OW 5186   1.281   2.207   4.668
 1320SOL    HW1 5187   1.195   2.157   4.655
 1320SOL    HW2 5188   1.343   2.153   4.724
 1321SOL     OW 5189   1.576   3.524   4.031
 1321SOL    HW1 5190   1.665   3.570   4.034
 1321SOL    HW2 5191   1.555   3.500   3.936
 1322SOL     OW 5192   0.807   2.467   5.189
 1322SOL    HW1 5193   0.760   2.464   5.278
 1322SOL    HW2 5194   0.756   2.412   5.123
 1323SOL     OW 5195   1.394   2.331   5.398
 1323SOL    HW1 5196   1.374   2.374   5.486
 1323SOL    HW2 5197   1.472   2.269   5.407
 1324SOL     OW 5198   0.973   2.752   5.296
 1324SOL    HW1 5199   1.019   2.668   5.267
 1324SOL    HW2 5200   0.917   2.786   5.221
 1325SOL     OW 5201   0.991   2.272   4.966
 1325SOL    HW1 5202   0.914   2.306   5.020
 1325SOL    HW2 5203   0.957   2.221   4.887
 1326SOL     OW 5204   1.041   2.563   4.153
 1326SOL    HW1 5205   1.067   2.559   4.249
 1326SOL    HW2 5206   0.956   2.512   4.139
 1327SOL     OW 5207   0.076   2.673   4.513
 1327SOL    HW1 5208   0.175   2.661   4.522
 1327SOL    HW2 5209   0.052   2.768   4.534
 1328SOL     OW 5210   0.130   3.683   5.295
 1328SOL    HW1 5211   0.120   3.668   5.394
 1328SOL    HW2 5212   0.044   3.719   5.259
 1329SOL     OW 5213   0.865   2.210   3.919
 1329SOL    HW1 5214   0.924   2.273   3.870
 1329SOL    HW2 5215   0.884   2.116   3.890
 1330SOL     OW 5216   1.719   2.447   5.555
 1330SOL    HW1 5217   1.693   2.536   5.519
 1330SOL    HW2 5218   1.717   2.379   5.482
 1331SOL     OW 5219   1.362   3.006   4.269
 1331SOL    HW1 5220   1.445   2.977   4.221
 1331SOL    HW2 5221   1.313   3.073   4.213
 1332SOL     OW 5222   0.550   2.058   4.609
 1332SOL    HW1 5223   0.545   2.053   4.709
 1332SOL    HW2 5224   0.552   2.154   4.580
 1333SOL     OW 5225   1.008   3.318   4.201
 1333SOL    HW1 5226   0.962   3.390   4.149
 1333SOL    HW2 5227   1.004   3.338   4.299
 1334SOL     OW 5228   0.351   3.663   4.577
 1334SOL    HW1 5229   0.401   3.577   4.583
 1334SOL    HW2 5230   0.416   3.740   4.574
 1335SOL     OW 5231   1.795   2.928   4.597
 1335SOL    HW1 5232   1.733   2.913   4.521
 1335SOL    HW2 5233   1.743   2.939   4.682
 1336SOL     OW 5234   1.227   3.412   5.230
 1336SOL    HW1 5235   1.233   3.335   5.294
 1336SOL    HW2 5236   1.175   3.386   5.150
 1337SOL     OW 5237   0.321   2.805   3.966
 1337SOL    HW1 5238   0.403   2.844   3.924
 1337SOL    HW2 5239   0.294   2.723   3.917
 1338SOL     OW 5240   1.458   2.597   4.452
 1338SOL    HW1 5241   1.453   2.532   4.527
 1338SOL    HW2 5242   1.538   2.656   4.465
 1339SOL     OW 5243   0.461   3.128   5.451
 1339SOL    HW1 5244   0.411   3.129   5.365
 1339SOL    HW2 5245   0.398   3.110   5.527
 1340SOL     OW 5246   1.111   3.638   3.961
 1340SOL    HW1 5247   1.051   3.576   4.011
 1340SOL    HW2 5248   1.142   3.594   3.876
 1341SOL     OW 5249   0.202   2.147   5.222
 1341SOL    HW1 5250   0.122   2.207   5.209
 1341SOL    HW2 5251   0.192   2.098   5.308
 1342SOL     OW 5252   1.632   3.239   3.805
 1342SOL    HW1 5253   1.600   3.333   3.795
 1342SOL    HW2 5254   1.556   3.176   3.793
 1343SOL     OW 5255   0.464   3.605   4.047
 1343SOL    HW1 5256   0.497   3.644   4.133
 1343SOL    HW2 5257   0.540   3.598   3.982
 1344SOL     OW 5258   1.400   1.969   4.150
 1344SOL    HW1 5259   1.376   1.932   4.060
 1344SOL    HW2 5260   1.499   1.985   4.154
 1345SOL     OW 5261   0.249   3.647   4.965
 1345SOL    HW1 5262   0.306   3.582   5.015
 1345SOL    HW2 5263   0.233   3.614   4.872
 1346SOL     OW 5264   0.940   3.560   4.628
 1346SOL    HW1 5265   1.020   3.503   4.649
 1346SOL    HW2 5266   0.891   3.520   4.551
 1347SOL     OW 5267   0.382   2.562   4.204
 1347SOL    HW1 5268   0.427   2.472   4.201
 1347SOL    HW2 5269   0.288   2.551   4.237
 1348SOL     OW 5270   1.547   2.084   5.453
 1348SOL    HW1 5271   1.542   2.121   5.545
 1348SOL    HW2 5272   1.475   2.015   5.441
 1349SOL     OW 5273   0.614   1.984   3.841
 1349SOL    HW1 5274   0.712   1.962   3.848
 1349SOL    HW2 5275   0.583   1.967   3.748
 1350SOL     OW 5276   0.781   2.126   5.473
 1350SOL    HW1 5277   0.848   2.065   5.516
 1350SOL    HW2 5278   0.708   2.145   5.538
 1351SOL     OW 5279   0.888   3.376   4.919
 1351SOL    HW1 5280   0.865   3.351   4.825
 1351SOL    HW2 5281   0.949   3.307   4.958
 1352SOL     OW 5282   1.351   2.452   5.157
 1352SOL    HW1 5283   1.379   2.409   5.242
 1352SOL    HW2 5284   1.376   2.548   5.158
 1353SOL     OW 5285   0.803   3.264   4.648
 1353SOL    HW1 5286   0.893   3.278   4.606
 1353SOL    HW2 5287   0.732   3.266   4.577
 1354SOL     OW 5288   0.922   2.365   4.623
 1354SOL    HW1 5289   0.897   2.356   4.527
 1354SOL    HW2 5290   0.970   2.283   4.654
 1355SOL     OW 5291   0.539   1.926   4.236
 1355SOL    HW1 5292   0.458   1.927   4.294
 1355SOL    HW2 5293   0.542   2.009   4.181
 1356SOL     OW 5294   0.297   1.897   3.895
 1356SOL    HW1 5295   0.346   1.981   3.874
 1356SOL    HW2 5296   0.359   1.832   3.940
 1357SOL     OW 5297   0.935   2.098   4.204
 1357SOL    HW1 5298   0.887   2.139   4.126
 1357SOL    HW2 5299   1.034   2.096   4.185
 1358SOL     OW 5300   1.076   2.545   5.188
 1358SOL    HW1 5301   0.996   2.484   5.191
 1358SOL    HW2 5302   1.157   2.492   5.164
 1359SOL     OW 5303   1.227   3.432   4.517
 1359SOL    HW1 5304   1.248   3.506   4.452
 1359SOL    HW2 5305   1.295   3.432   4.590
 1360SOL     OW 5306   0.459   3.014   4.465
 1360SOL    HW1 5307   0.388   2.987   4.530
 1360SOL    HW2 5308   0.433   2.986   4.372
 1361SOL     OW 5309   1.271   3.659   4.315
 1361SOL    HW1 5310   1.315   3.723   4.251
 1361SOL    HW2 5311   1.221   3.711   4.385
 1362SOL     OW 5312   1.032   2.411   3.740
 1362SOL    HW1 5313   0.991   2.493   3.701
 1362SOL    HW2 5314   1.096   2.437   3.813
 1363SOL     OW 5315   0.078   2.418   5.110
 1363SOL    HW1 5316   0.170   2.417   5.069
 1363SOL    HW2 5317   0.072   2.492   5.177
 1364SOL     OW 5318   0.561   2.084   4.871
 1364SOL    HW1 5319   0.599   2.000   4.908
 1364SOL    HW2 5320   0.473   2.103   4.915
 1365SOL     OW 5321   0.866   2.316   4.366
 1365SOL    HW1 5322   0.834   2.388   4.304
 1365SOL    HW2 5323   0.890   2.235   4.313
 1366SOL     OW 5324   1.017   1.901   4.477
 1366SOL    HW1 5325   0.945   1.906   4.408
 1366SOL    HW2 5326   0.993   1.832   4.546
 1367SOL     OW 5327   1.429   3.035   4.591
 1367SOL    HW1 5328   1.374   2.951   4.584
 1367SOL    HW2 5329   1.455   3.064   4.499
 1368SOL     OW 5330   1.466   2.452   4.716
 1368SOL    HW1 5331   1.436   2.357   4.723
 1368SOL    HW2 5332   1.539   2.468   4.782
 1369SOL     OW 5333   1.857   2.695   4.101
 1369SOL    HW1 5334   1.899   2.631   4.165
 1369SOL    HW2 5335   1.819   2.644   4.023
 1370SOL     OW 5336   0.488   3.247   3.898
 1370SOL    HW1 5337   0.401   3.232   3.945
 1370SOL    HW2 5338   0.471   3.273   3.803
 1371SOL     OW 5339   1.664   3.142   4.381
 1371SOL    HW1 5340   1.763   3.150   4.395
 1371SOL    HW2 5341   1.619   3.226   4.412
 1372SOL     OW 5342   0.527   2.118   4.052
 1372SOL    HW1 5343   0.554   2.059   3.977
 1372SOL    HW2 5344   0.527   2.213   4.021
 1373SOL     OW 5345   1.754   3.085   5.312
 1373SOL    HW1 5346   1.845   3.046   5.299
 1373SOL    HW2 5347   1.762   3.181   5.336
 1374SOL     OW 5348   1.592   3.491   5.349
 1374SOL    HW1 5349   1.619   3.525   5.259
 1374SOL    HW2 5350   1.671   3.453   5.395
 1375SOL     OW 5351   1.111   3.057   4.824
 1375SOL    HW1 5352   1.071   3.101   4.905
 1375SOL    HW2 5353   1.070   3.094   4.741
 1376SOL     OW 5354   1.638   2.961   4.803
 1376SOL    HW1 5355   1.643   3.042   4.862
 1376SOL    HW2 5356   1.552   2.963   4.752
 1377SOL     OW 5357   0.915   1.951   5.126
 1377SOL    HW1 5358   0.940   1.931   5.031
 1377SOL    HW2 5359   0.987   2.007   5.168
 1378SOL     OW 5360   0.980   2.978   5.443
 1378SOL    HW1 5361   0.881   2.984   5.453
 1378SOL    HW2 5362   1.003   2.898   5.387
 1379SOL     OW 5363   0.705   2.912   4.092
 1379SOL    HW1 5364   0.691   2.919   4.191
 1379SOL    HW2 5365   0.789   2.861   4.074
 1380SOL     OW 5366   0.410   2.675   4.975
 1380SOL    HW1 5367   0.496   2.687   5.025
 1380SOL    HW2 5368   0.368   2.588   5.002
 1381SOL     OW 5369   1.274   2.248   4.986
 1381SOL    HW1 5370   1.295   2.322   5.050
 1381SOL    HW2 5371   1.185   2.265   4.943
 1382SOL     OW 5372   0.064   3.426   5.055
 1382SOL    HW1 5373   0.018   3.508   5.021
 1382SOL    HW2 5374   0.162   3.445   5.064
 1383SOL     OW 5375   0.367   2.962   4.225
 1383SOL    HW1 5376   0.360   3.045   4.169
 1383SOL    HW2 5377   0.371   2.882   4.165
 1384SOL     OW 5378   0.566   2.399   4.589
 1384SOL    HW1 5379   0.578   2.465   4.515
 1384SOL    HW2 5380   0.612   2.433   4.672
 1385SOL     OW 5381   1.252   3.210   4.112
 1385SOL    HW1 5382   1.302   3.287   4.152
 1385SOL    HW2 5383   1.157   3.212   4.144
 1386SOL     OW 5384   1.272   3.307   4.866
 1386SOL    HW1 5385   1.319   3.320   4.953
 1386SOL    HW2 5386   1.206   3.233   4.875
 1387SOL     OW 5387   1.582   2.501   4.196
 1387SOL    HW1 5388   1.551   2.562   4.269
 1387SOL    HW2 5389   1.632   2.553   4.127
 1388SOL     OW 5390   0.354   3.372   5.053
 1388SOL    HW1 5391   0.333   3.328   4.966
 1388SOL    HW2 5392   0.451   3.398   5.056
 1389SOL     OW 5393   0.402   2.613   5.322
 1389SOL    HW1 5394   0.470   2.668   5.275
 1389SOL    HW2 5395   0.442   2.525   5.349
 1390SOL     OW 5396   1.587   2.641   5.394
 1390SOL    HW1 5397   1.495   2.679   5.389
 1390SOL    HW2 5398   1.647   2.688   5.329
 1391SOL     OW 5399   1.013   1.967   5.494
 1391SOL    HW1 5400   1.019   2.052   5.442
 1391SOL    HW2 5401   1.045   1.891   5.437
 1392SOL     OW 5402   0.504   1.912   5.464
 1392SOL    HW1 5403   0.462   1.855   5.394
 1392SOL    HW2 5404   0.438   1.981   5.496
 1393SOL     OW 5405   0.573   2.732   4.753
 1393SOL    HW1 5406   0.617   2.821   4.744
 1393SOL    HW2 5407   0.510   2.732   4.830
 1394SOL     OW 5408   1.360   2.724   4.769
 1394SOL    HW1 5409   1.285   2.724   4.703
 1394SOL    HW2 5410   1.397   2.632   4.778
 1395SOL     OW 5411   1.209   2.387   3.999
 1395SOL    HW1 5412   1.222   2.303   4.053
 1395SOL    HW2 5413   1.180   2.461   4.059
 1396SOL     OW 5414   0.307   2.075   4.955
 1396SOL    HW1 5415   0.284   2.112   5.045
 1396SOL    HW2 5416   0.277   1.980   4.949
 1397SOL     OW 5417   0.037   3.172   5.006
 1397SOL    HW1 5418   0.090   3.123   5.074
 1397SOL    HW2 5419   0.059   3.270   5.011
 1398SOL     OW 5420   0.732   2.496   4.788
 1398SOL    HW1 5421   0.791   2.470   4.712
 1398SOL    HW2 5422   0.704   2.592   4.777
 1399SOL     OW 5423   1.728   2.797   5.578
 1399SOL    HW1 5424   1.682   2.790   5.489
 1399SOL    HW2 5425   1.666   2.841   5.644
 1400SOL     OW 5426   0.307   1.925   4.342
 1400SOL    HW1 5427   0.296   2.019   4.375
 1400SOL    HW2 5428   0.302   1.862   4.419
 1401SOL     OW 5429   1.622   2.229   4.098
 1401SOL    HW1 5430   1.624   2.153   4.162
 1401SOL    HW2 5431   1.574   2.306   4.138
 1402SOL     OW 5432   1.023   2.628   4.690
 1402SOL    HW1 5433   1.038   2.649   4.786
 1402SOL    HW2 5434   0.993   2.533   4.681
 1403SOL     OW 5435   0.980   3.435   5.424
 1403SOL    HW1 5436   0.960   3.479   5.336
 1403SOL    HW2 5437   1.019   3.344   5.408
 1404SOL     OW 5438   1.859   3.380   5.329
 1404SOL    HW1 5439   1.873   3.407   5.234
 1404SOL    HW2 5440   1.942   3.402   5.382
 1405SOL     OW 5441   0.350   2.760   5.528
 1405SOL    HW1 5442   0.426   2.804   5.576
 1405SOL    HW2 5443   0.385   2.713   5.446
 1406SOL     OW 5444   1.303   2.700   3.766
 1406SOL    HW1 5445   1.337   2.607   3.781
 1406SOL    HW2 5446   1.321   2.727   3.671
 1407SOL     OW 5447   1.068   3.195   4.573
 1407SOL    HW1 5448   1.075   3.111   4.518
 1407SOL    HW2 5449   1.130   3.264   4.537
 1408SOL     OW 5450   0.319   2.672   4.673
 1408SOL    HW1 5451   0.412   2.708   4.678
 1408SOL    HW2 5452   0.313   2.587   4.725
 1409SOL     OW 5453   0.339   2.371   4.730
 1409SOL    HW1 5454   0.287   2.288   4.713
 1409SOL    HW2 5455   0.416   2.376   4.666
 1410SOL     OW 5456   1.138   2.242   5.402
 1410SOL    HW1 5457   1.093   2.305   5.466
 1410SOL    HW2 5458   1.231   2.273   5.385
 1411SOL     OW 5459   0.008   3.188   3.924
 1411SOL    HW1 5460  -0.085   3.209   3.893
 1411SOL    HW2 5461   0.018   3.089   3.937
 1412SOL     OW 5462   0.088   3.663   4.651
 1412SOL    HW1 5463   0.046   3.577   4.624
 1412SOL    HW2 5464   0.182   3.666   4.617
 1413SOL     OW 5465   0.504   3.430   4.634
 1413SOL    HW1 5466   0.570   3.504   4.643
 1413SOL    HW2 5467   0.548   3.351   4.592
 1414SOL     OW 5468   1.002   2.658   4.962
 1414SOL    HW1 5469   1.043   2.626   5.048
 1414SOL    HW2 5470   0.906   2.631   4.959
 1415SOL     OW 5471   0.040   2.406   4.838
 1415SOL    HW1 5472   0.125   2.373   4.797
 1415SOL    HW2 5473   0.053   2.421   4.936
 1416SOL     OW 5474   0.189   2.382   5.446
 1416SOL    HW1 5475   0.248   2.342   5.376
 1416SOL    HW2 5476   0.131   2.453   5.405
 1417SOL     OW 5477   1.369   2.812   5.384
 1417SOL    HW1 5478   1.408   2.901   5.404
 1417SOL    HW2 5479   1.379   2.792   5.287
 1418SOL     OW 5480   0.815   2.434   4.049
 1418SOL    HW1 5481   0.822   2.345   4.003
 1418SOL    HW2 5482   0.721   2.468   4.041
 1419SOL     OW 5483   1.657   2.466   4.930
 1419SOL    HW1 5484   1.619   2.397   4.992
 1419SOL    HW2 5485   1.739   2.430   4.886
 1420SOL     OW 5486   0.252   3.426   5.468
 1420SOL    HW1 5487   0.222   3.483   5.544
 1420SOL    HW2 5488   0.245   3.329   5.494
 1421SOL     OW 5489   0.671   2.326   4.993
 1421SOL    HW1 5490   0.637   2.237   4.963
 1421SOL    HW2 5491   0.697   2.380   4.913
 1422SOL     OW 5492   0.930   3.540   5.189
 1422SOL    HW1 5493   0.906   3.522   5.094
 1422SOL    HW2 5494   0.960   3.634   5.199
 1423SOL     OW 5495   0.473   2.362   3.915
 1423SOL    HW1 5496   0.534   2.442   3.919
 1423SOL    HW2 5497   0.378   2.393   3.922
 1424SOL     OW 5498   0.159   2.999   5.190
 1424SOL    HW1 5499   0.181   2.938   5.266
 1424SOL    HW2 5500   0.169   2.950   5.104
 1425SOL     OW 5501   1.347   2.921   4.958
 1425SOL    HW1 5502   1.371   2.858   4.884
 1425SOL    HW2 5503   1.257   2.961   4.940
 1426SOL     OW 5504   1.759   3.609   4.878
 1426SOL    HW1 5505   1.820   3.639   4.805
 1426SOL    HW2 5506   1.721   3.520   4.856
 1427SOL     OW 5507   1.252   3.593   4.852
 1427SOL    HW1 5508   1.336   3.598   4.798
 1427SOL    HW2 5509   1.229   3.497   4.870
 1428SOL     OW 5510   0.083   3.120   4.746
 1428SOL    HW1 5511   0.078   3.119   4.846
 1428SOL    HW2 5512   0.000   3.079   4.708
 1429SOL     OW 5513   0.688   3.524   5.440
 1429SOL    HW1 5514   0.632   3.605   5.449
 1429SOL    HW2 5515   0.740   3.528   5.354
 1430SOL     OW 5516   1.726   1.997   4.247
 1430SOL    HW1 5517   1.799   1.980   4.180
 1430SOL    HW2 5518   1.695   1.910   4.285
 1431SOL     OW 5519   1.388   3.435   4.201
 1431SOL    HW1 5520   1.455   3.447   4.127
 1431SOL    HW2 5521   1.348   3.524   4.224
 1432SOL     OW 5522   0.130   3.656   5.575
 1432SOL    HW1 5523   0.089   3.582   5.628
 1432SOL    HW2 5524   0.194   3.707   5.633
 1433SOL     OW 5525   1.280   2.789   4.396
 1433SOL    HW1 5526   1.340   2.708   4.398
 1433SOL    HW2 5527   1.320   2.858   4.336
 1434SOL     OW 5528   0.830   3.135   5.146
 1434SOL    HW1 5529   0.825   3.168   5.241
 1434SOL    HW2 5530   0.744   3.154   5.100
 1435SOL     OW 5531   0.672   3.478   3.878
 1435SOL    HW1 5532   0.681   3.488   3.779
 1435SOL    HW2 5533   0.632   3.389   3.899
 1436SOL     OW 5534   1.650   3.582   5.118
 1436SOL    HW1 5535   1.703   3.592   5.034
 1436SOL    HW2 5536   1.623   3.672   5.152
 1437SOL     OW 5537   1.841   2.037   4.687
 1437SOL    HW1 5538   1.880   1.952   4.651
 1437SOL    HW2 5539   1.743   2.039   4.668
 1438SOL     OW 5540   0.263   2.188   4.444
 1438SOL    HW1 5541   0.184   2.239   4.410
 1438SOL    HW2 5542   0.254   2.173   4.542
 1439SOL     OW 5543   1.194   3.474   3.755
 1439SOL    HW1 5544   1.200   3.381   3.792
 1439SOL    HW2 5545   1.135   3.474   3.675
 1440SOL     OW 5546   0.822   2.864   5.096
 1440SOL    HW1 5547   0.862   2.863   5.004
 1440SOL    HW2 5548   0.832   2.956   5.136
 1441SOL     OW 5549   0.916   2.772   4.015
 1441SOL    HW1 5550   0.979   2.810   3.947
 1441SOL    HW2 5551   0.956   2.689   4.054
 1442SOL     OW 5552   1.504   3.469   3.768
 1442SOL    HW1 5553   1.412   3.506   3.775
 1442SOL    HW2 5554   1.542   3.489   3.678
 1443SOL     OW 5555   0.372   3.150   5.214
 1443SOL    HW1 5556   0.359   3.243   5.180
 1443SOL    HW2 5557   0.288   3.098   5.201
 1444SOL     OW 5558   1.614   3.154   5.013
 1444SOL    HW1 5559   1.674   3.157   5.093
 1444SOL    HW2 5560   1.539   3.218   5.026
 1445SOL     OW 5561   1.039   2.960   4.420
 1445SOL    HW1 5562   0.969   2.913   4.474
 1445SOL    HW2 5563   1.098   2.892   4.377
 1446SOL     OW 5564   1.014   2.098   4.695
 1446SOL    HW1 5565   1.006   2.062   4.602
 1446SOL    HW2 5566   1.012   2.022   4.760
 1447SOL     OW 5567   0.590   3.349   4.215
 1447SOL    HW1 5568   0.632   3.291   4.145
 1447SOL    HW2 5569   0.546   3.428   4.171
 1448SOL     OW 5570   1.709   2.247   5.105
 1448SOL    HW1 5571   1.782   2.316   5.109
 1448SOL    HW2 5572   1.737   2.172   5.046
 1449SOL     OW 5573   0.255   3.210   4.014
 1449SOL    HW1 5574   0.159   3.211   3.987
 1449SOL    HW2 5575   0.267   3.263   4.098
 1450SOL     OW 5576   0.105   2.875   5.450
 1450SOL    HW1 5577   0.028   2.842   5.504
 1450SOL    HW2 5578   0.190   2.845   5.492
 1451SOL     OW 5579   0.672   2.065   5.213
 1451SOL    HW1 5580   0.762   2.049   5.173
 1451SOL    HW2 5581   0.680   2.070   5.312
 1452SOL     OW 5582   0.075   2.207   3.757
 1452SOL    HW1 5583  -0.017   2.179   3.728
 1452SOL    HW2 5584   0.106   2.284   3.701
 1453SOL     OW 5585   1.440   2.718   5.122
 1453SOL    HW1 5586   1.383   2.770   5.059
 1453SOL    HW2 5587   1.536   2.730   5.098
 1454SOL     OW 5588   0.072   2.028   4.042
 1454SOL    HW1 5589   0.055   2.111   3.988
 1454SOL    HW2 5590   0.162   1.991   4.020
 1455SOL     OW 5591   1.183   3.197   3.843
 1455SOL    HW1 5592   1.084   3.186   3.845
 1455SOL    HW2 5593   1.217   3.212   3.936
 1456SOL     OW 5594   0.613   2.704   5.155
 1456SOL    HW1 5595   0.669   2.785   5.138
 1456SOL    HW2 5596   0.672   2.624   5.158
 1457SOL     OW 5597   1.493   3.629   4.683
 1457SOL    HW1 5598   1.526   3.693   4.614
 1457SOL    HW2 5599   1.559   3.623   4.758
 1458SOL     OW 5600   0.716   2.427   5.432
 1458SOL    HW1 5601   0.735   2.492   5.506
 1458SOL    HW2 5602   0.776   2.347   5.441
 1459SOL     OW 5603   1.450   3.082   5.357
 1459SOL    HW1 5604   1.441   3.072   5.456
 1459SOL    HW2 5605   1.546   3.075   5.331
 1460SOL     OW 5606   0.390   3.603   5.284
 1460SOL    HW1 5607   0.299   3.644   5.282
 1460SOL    HW2 5608   0.383   3.509   5.316
 1461SOL     OW 5609   1.674   2.745   4.978
 1461SOL    HW1 5610   1.647   2.656   4.941
 1461SOL    HW2 5611   1.675   2.813   4.905
 1462SOL     OW 5612   1.225   2.187   4.173
 1462SOL    HW1 5613   1.290   2.113   4.162
 1462SOL    HW2 5614   1.245   2.237   4.257
 1463SOL     OW 5615   0.594   2.607   4.376
 1463SOL    HW1 5616   0.644   2.692   4.357
 1463SOL    HW2 5617   0.506   2.609   4.328
 1464SOL     OW 5618   1.777   2.204   5.366
 1464SOL    HW1 5619   1.760   2.235   5.272
 1464SOL    HW2 5620   1.693   2.167   5.404
 1465SOL     OW 5621   1.730   2.796   5.241
 1465SOL    HW1 5622   1.768   2.887   5.256
 1465SOL    HW2 5623   1.722   2.779   5.142
 1466SOL     OW 5624   0.859   3.236   3.740
 1466SOL    HW1 5625   0.813   3.251   3.828
 1466SOL    HW2 5626   0.903   3.321   3.710
 1467SOL     OW 5627   0.661   3.652   4.677
 1467SOL    HW1 5628   0.615   3.740   4.664
 1467SOL    HW2 5629   0.760   3.664   4.670
 1468SOL     OW 5630   0.859   2.818   4.585
 1468SOL    HW1 5631   0.913   2.749   4.633
 1468SOL    HW2 5632   0.827   2.887   4.651
 1469SOL     OW 5633   1.083   2.846   3.811
 1469SOL    HW1 5634   1.060   2.899   3.729
 1469SOL    HW2 5635   1.164   2.790   3.792
 1470SOL     OW 5636   1.861   3.431   4.575
 1470SOL    HW1 5637   1.790   3.419   4.505
 1470SOL    HW2 5638   1.862   3.352   4.635
 1471SOL     OW 5639   0.221   3.176   5.568
 1471SOL    HW1 5640   0.156   3.103   5.547
 1471SOL    HW2 5641   0.225   3.190   5.666
 1472SOL     OW 5642   0.079   3.102   4.377
 1472SOL    HW1 5643   0.078   3.055   4.465
 1472SOL    HW2 5644   0.161   3.074   4.326
 1473SOL     OW 5645   0.672   3.253   5.348
 1473SOL    HW1 5646   0.594   3.203   5.386
 1473SOL    HW2 5647   0.669   3.348   5.379
 1474SOL     OW 5648   1.824   2.054   4.951
 1474SOL    HW1 5649   1.820   1.964   4.995
 1474SOL    HW2 5650   1.827   2.043   4.852
 1475SOL     OW 5651   0.428   2.286   4.244
 1475SOL    HW1 5652   0.458   2.214   4.182
 1475SOL    HW2 5653   0.389   2.246   4.327
 1476SOL     OW 5654   1.705   3.349   4.828
 1476SOL    HW1 5655   1.612   3.324   4.801
 1476SOL    HW2 5656   1.731   3.299   4.910
 1477SOL     OW 5657   0.317   2.409   5.004
 1477SOL    HW1 5658   0.355   2.350   5.076
 1477SOL    HW2 5659   0.357   2.383   4.916
 1478SOL     OW 5660   0.812   3.448   4.411
 1478SOL    HW1 5661   0.844   3.458   4.317
 1478SOL    HW2 5662   0.733   3.386   4.413
 1479SOL     OW 5663   1.424   2.076   4.836
 1479SOL    HW1 5664   1.476   2.011   4.891
 1479SOL    HW2 5665   1.375   2.139   4.897
 1480SOL     OW 5666   1.001   1.896   4.878
 1480SOL    HW1 5667   0.938   1.824   4.847
 1480SOL    HW2 5668   1.094   1.860   4.878
 1481SOL     OW 5669   0.770   3.192   4.025
 1481SOL    HW1 5670   0.724   3.105   4.042
 1481SOL    HW2 5671   0.861   3.189   4.066
 1482SOL     OW 5672   0.618   3.429   5.008
 1482SOL    HW1 5673   0.613   3.511   5.065
 1482SOL    HW2 5674   0.707   3.426   4.963
 1483SOL     OW 5675   1.352   1.914   3.892
 1483SOL    HW1 5676   1.387   1.873   3.808
 1483SOL    HW2 5677   1.262   1.876   3.912
 1484SOL     OW 5678   1.300   2.315   4.415
 1484SOL    HW1 5679   1.241   2.395   4.419
 1484SOL    HW2 5680   1.315   2.280   4.508
 1485SOL     OW 5681   1.593   2.083   4.606
 1485SOL    HW1 5682   1.509   2.082   4.660
 1485SOL    HW2 5683   1.595   2.166   4.550
 1486SOL     OW 5684   0.039   2.939   4.024
 1486SOL    HW1 5685   0.138   2.928   4.015
 1486SOL    HW2 5686  -0.001   2.853   4.056
 1487SOL     OW 5687   0.875   3.508   4.061
 1487SOL    HW1 5688   0.798   3.473   4.007
 1487SOL    HW2 5689   0.843   3.579   4.123
 1488SOL     OW 5690   0.230   2.490   5.699
 1488SOL    HW1 5691   0.137   2.488   5.736
 1488SOL    HW2 5692   0.231   2.451   5.607
 1489SOL     OW 5693   1.135   2.565   6.303
 1489SOL    HW1 5694   1.192   2.643   6.278
 1489SOL    HW2 5695   1.075   2.591   6.379
 1490SOL     OW 5696   1.755   2.469   5.817
 1490SOL    HW1 5697   1.743   2.456   5.718
 1490SOL    HW2 5698   1.725   2.388   5.866
 1491SOL     OW 5699   1.603   2.309   6.323
 1491SOL    HW1 5700   1.529   2.355   6.273
 1491SOL    HW2 5701   1.654   2.377   6.376
 1492SOL     OW 5702   0.231   3.575   6.069
 1492SOL    HW1 5703   0.265   3.652   6.123
 1492SOL    HW2 5704   0.275   3.575   5.979
 1493SOL     OW 5705   0.230   3.296   6.124
 1493SOL    HW1 5706   0.204   3.392   6.124
 1493SOL    HW2 5707   0.159   3.242   6.169
 1494SOL     OW 5708   0.606   2.826   5.709
 1494SOL    HW1 5709   0.613   2.910   5.655
 1494SOL    HW2 5710   0.652   2.839   5.797
 1495SOL     OW 5711   0.122   2.505   6.149
 1495SOL    HW1 5712   0.077   2.417   6.166
 1495SOL    HW2 5713   0.121   2.559   6.233
 1496SOL     OW 5714   1.842   3.629   5.945
 1496SOL    HW1 5715   1.896   3.600   6.025
 1496SOL    HW2 5716   1.872   3.719   5.916
 1497SOL     OW 5717   0.027   3.458   5.703
 1497SOL    HW1 5718   0.008   3.362   5.724
 1497SOL    HW2 5719  -0.006   3.516   5.778
 1498SOL     OW 5720   1.689   2.784   6.198
 1498SOL    HW1 5721   1.784   2.755   6.206
 1498SOL    HW2 5722   1.681   2.849   6.123
 1499SOL     OW 5723   1.641   2.970   6.018
 1499SOL    HW1 5724   1.727   2.972   5.966
 1499SOL    HW2 5725   1.655   3.017   6.106
 1500SOL     OW 5726   0.613   3.227   6.312
 1500SOL    HW1 5727   0.564   3.140   6.321
 1500SOL    HW2 5728   0.590   3.270   6.225
 1501SOL     OW 5729   0.809   1.866   6.088
 1501SOL    HW1 5730   0.849   1.957   6.079
 1501SOL    HW2 5731   0.709   1.874   6.094
 1502SOL     OW 5732   1.525   2.861   5.776
 1502SOL    HW1 5733   1.462   2.785   5.789
 1502SOL    HW2 5734   1.573   2.879   5.862
 1503SOL     OW 5735   0.598   2.591   5.856
 1503SOL    HW1 5736   0.622   2.660   5.788
 1503SOL    HW2 5737   0.520   2.624   5.910
 1504SOL     OW 5738   1.281   2.207   6.530
 1504SOL    HW1 5739   1.195   2.157   6.517
 1504SOL    HW2 5740   1.343   2.153   6.586
 1505SOL     OW 5741   1.576   3.524   5.893
 1505SOL    HW1 5742   1.665   3.570   5.896
 1505SOL    HW2 5743   1.555   3.500   5.798
 1506SOL     OW 5744   1.041   2.563   6.015
 1506SOL    HW1 5745   1.067   2.559   6.111
 1506SOL    HW2 5746   0.956   2.512   6.001
 1507SOL     OW 5747   0.076   2.673   6.375
 1507SOL    HW1 5748   0.175   2.661   6.384
 1507SOL    HW2 5749   0.052   2.768   6.396
 1508SOL     OW 5750   0.865   2.210   5.781
 1508SOL    HW1 5751   0.924   2.273   5.732
 1508SOL    HW2 5752   0.884   2.116   5.752
 1509SOL     OW 5753   1.362   3.006   6.131
 1509SOL    HW1 5754   1.445   2.977   6.083
 1509SOL    HW2 5755   1.313   3.073   6.075
 1510SOL     OW 5756   1.008   3.318   6.063
 1510SOL    HW1 5757   0.962   3.390   6.011
 1510SOL    HW2 5758   1.004   3.338   6.161
 1511SOL     OW 5759   0.351   3.663   6.439
 1511SOL    HW1 5760   0.401   3.577   6.445
 1511SOL    HW2 5761   0.416   3.740   6.436
 1512SOL     OW 5762   1.795   2.928   6.459
 1512SOL    HW1 5763   1.733   2.913   6.383
 1512SOL    HW2 5764   1.743   2.939   6.544
 1513SOL     OW 5765   0.321   2.805   5.828
 1513SOL    HW1 5766   0.403   2.844   5.786
 1513SOL    HW2 5767   0.294   2.723   5.779
 1514SOL     OW 5768   1.111   3.638   5.823
 1514SOL    HW1 5769   1.051   3.576   5.873
 1514SOL    HW2 5770   1.142   3.594   5.738
 1515SOL     OW 5771   1.632   3.239   5.667
 1515SOL    HW1 5772   1.600   3.333   5.657
 1515SOL    HW2 5773   1.556   3.176   5.655
 1516SOL     OW 5774   0.464   3.605   5.909
 1516SOL    HW1 5775   0.497   3.644   5.995
 1516SOL    HW2 5776   0.540   3.598   5.844
 1517SOL     OW 5777   1.400   1.969   6.012
 1517SOL    HW1 5778   1.376   1.932   5.922
 1517SOL    HW2 5779   1.499   1.985   6.016
 1518SOL     OW 5780   0.940   3.560   6.490
 1518SOL    HW1 5781   1.020   3.503   6.511
 1518SOL    HW2 5782   0.891   3.520   6.413
 1519SOL     OW 5783   0.382   2.562   6.066
 1519SOL    HW1 5784   0.427   2.472   6.063
 1519SOL    HW2 5785   0.288   2.551   6.099
 1520SOL     OW 5786   0.614   1.984   5.703
 1520SOL    HW1 5787   0.712   1.962   5.710
 1520SOL    HW2 5788   0.583   1.967   5.610
 1521SOL     OW 5789   0.539   1.926   6.098
 1521SOL    HW1 5790   0.458   1.927   6.156
 1521SOL    HW2 5791   0.542   2.009   6.043
 1522SOL     OW 5792   1.434   3.050   5.627
 1522SOL    HW1 5793   1.466   2.974   5.684
 1522SOL    HW2 5794   1.342   3.077   5.657
 1523SOL     OW 5795   0.297   1.897   5.757
 1523SOL    HW1 5796   0.346   1.981   5.736
 1523SOL    HW2 5797   0.359   1.832   5.802
 1524SOL     OW 5798   0.935   2.098   6.066
 1524SOL    HW1 5799   0.887   2.139   5.988
 1524SOL    HW2 5800   1.034   2.096   6.047
 1525SOL     OW 5801   0.459   3.014   6.327
 1525SOL    HW1 5802   0.388   2.987   6.392
 1525SOL    HW2 5803   0.433   2.986   6.234
 1526SOL     OW 5804   1.271   3.659   6.177
 1526SOL    HW1 5805   1.315   3.723   6.113
 1526SOL    HW2 5806   1.221   3.711   6.247
 1527SOL     OW 5807   1.032   2.411   5.602
 1527SOL    HW1 5808   0.991   2.493   5.563
 1527SOL    HW2 5809   1.096   2.437   5.675
 1528SOL     OW 5810   0.866   2.316   6.228
 1528SOL    HW1 5811   0.834   2.388   6.166
 1528SOL    HW2 5812   0.890   2.235   6.175
 1529SOL     OW 5813   1.466   2.452   6.578
 1529SOL    HW1 5814   1.436   2.357   6.585
 1529SOL    HW2 5815   1.539   2.468   6.644
 1530SOL     OW 5816   1.857   2.695   5.963
 1530SOL    HW1 5817   1.899   2.631   6.027
 1530SOL    HW2 5818   1.819   2.644   5.885
 1531SOL     OW 5819   0.488   3.247   5.760
 1531SOL    HW1 5820   0.401   3.232   5.807
 1531SOL    HW2 5821   0.471   3.273   5.665
 1532SOL     OW 5822   1.390   2.437   5.664
 1532SOL    HW1 5823   1.336   2.416   5.745
 1532SOL    HW2 5824   1.481   2.396   5.673
 1533SOL     OW 5825   0.527   2.118   5.914
 1533SOL    HW1 5826   0.554   2.059   5.839
 1533SOL    HW2 5827   0.527   2.213   5.883
 1534SOL     OW 5828   0.705   2.912   5.954
 1534SOL    HW1 5829   0.691   2.919   6.053
 1534SOL    HW2 5830   0.789   2.861   5.936
 1535SOL     OW 5831   0.367   2.962   6.087
 1535SOL    HW1 5832   0.360   3.045   6.031
 1535SOL    HW2 5833   0.371   2.882   6.027
 1536SOL     OW 5834   1.252   3.210   5.974
 1536SOL    HW1 5835   1.302   3.287   6.014
 1536SOL    HW2 5836   1.157   3.212   6.006
 1537SOL     OW 5837   1.582   2.501   6.058
 1537SOL    HW1 5838   1.551   2.562   6.131
 1537SOL    HW2 5839   1.632   2.553   5.989
 1538SOL     OW 5840   1.209   2.387   5.861
 1538SOL    HW1 5841   1.222   2.303   5.915
 1538SOL    HW2 5842   1.180   2.461   5.921
 1539SOL     OW 5843   0.307   1.925   6.204
 1539SOL    HW1 5844   0.296   2.019   6.237
 1539SOL    HW2 5845   0.302   1.862   6.281
 1540SOL     OW 5846   1.622   2.229   5.960
 1540SOL    HW1 5847   1.624   2.153   6.024
 1540SOL    HW2 5848   1.574   2.306   6.000
 1541SOL     OW 5849   1.540   2.136   5.711
 1541SOL    HW1 5850   1.479   2.061   5.734
 1541SOL    HW2 5851   1.562   2.188   5.794
 1542SOL     OW 5852   1.303   2.700   5.628
 1542SOL    HW1 5853   1.337   2.607   5.643
 1542SOL    HW2 5854   1.321   2.727   5.533
 1543SOL     OW 5855   0.008   3.188   5.786
 1543SOL    HW1 5856  -0.085   3.209   5.755
 1543SOL    HW2 5857   0.018   3.089   5.799
 1544SOL     OW 5858   0.815   2.434   5.911
 1544SOL    HW1 5859   0.822   2.345   5.865
 1544SOL    HW2 5860   0.721   2.468   5.903
 1545SOL     OW 5861   0.473   2.362   5.777
 1545SOL    HW1 5862   0.534   2.442   5.781
 1545SOL    HW2 5863   0.378   2.393   5.784
 1546SOL     OW 5864   1.302   2.717   5.895
 1546SOL    HW1 5865   1.216   2.686   5.937
 1546SOL    HW2 5866   1.298   2.703   5.796
 1547SOL     OW 5867   1.726   1.997   6.109
 1547SOL    HW1 5868   1.799   1.980   6.042
 1547SOL    HW2 5869   1.695   1.910   6.147
 1548SOL     OW 5870   1.388   3.435   6.063
 1548SOL    HW1 5871   1.455   3.447   5.989
 1548SOL    HW2 5872   1.348   3.524   6.086
 1549SOL     OW 5873   0.672   3.478   5.740
 1549SOL    HW1 5874   0.681   3.488   5.641
 1549SOL    HW2 5875   0.632   3.389   5.761
 1550SOL     OW 5876   1.194   3.474   5.617
 1550SOL    HW1 5877   1.200   3.381   5.654
 1550SOL    HW2 5878   1.135   3.474   5.537
 1551SOL     OW 5879   0.916   2.772   5.877
 1551SOL    HW1 5880   0.979   2.810   5.809
 1551SOL    HW2 5881   0.956   2.689   5.916
 1552SOL     OW 5882   1.504   3.469   5.630
 1552SOL    HW1 5883   1.412   3.506   5.637
 1552SOL    HW2 5884   1.542   3.489   5.540
 1553SOL     OW 5885   0.590   3.349   6.077
 1553SOL    HW1 5886   0.632   3.291   6.007
 1553SOL    HW2 5887   0.546   3.428   6.033
 1554SOL     OW 5888   0.255   3.210   5.876
 1554SOL    HW1 5889   0.159   3.211   5.849
 1554SOL    HW2 5890   0.267   3.263   5.960
 1555SOL     OW 5891   0.075   2.207   5.619
 1555SOL    HW1 5892  -0.017   2.179   5.590
 1555SOL    HW2 5893   0.106   2.284   5.563
 1556SOL     OW 5894   0.072   2.028   5.904
 1556SOL    HW1 5895   0.055   2.111   5.850
 1556SOL    HW2 5896   0.162   1.991   5.882
 1557SOL     OW 5897   1.183   3.197   5.705
 1557SOL    HW1 5898   1.084   3.186   5.707
 1557SOL    HW2 5899   1.217   3.212   5.798
 1558SOL     OW 5900   1.225   2.187   6.035
 1558SOL    HW1 5901   1.290   2.113   6.024
 1558SOL    HW2 5902   1.245   2.237   6.119
 1559SOL     OW 5903   0.594   2.607   6.238
 1559SOL    HW1 5904   0.644   2.692   6.219
 1559SOL    HW2 5905   0.506   2.609   6.190
 1560SOL     OW 5906   0.859   3.236   5.602
 1560SOL    HW1 5907   0.813   3.251   5.690
 1560SOL    HW2 5908   0.903   3.321   5.572
 1561SOL     OW 5909   1.083   2.846   5.673
 1561SOL    HW1 5910   1.060   2.899   5.591
 1561SOL    HW2 5911   1.164   2.790   5.654
 1562SOL     OW 5912   0.079   3.102   6.239
 1562SOL    HW1 5913   0.078   3.055   6.327
 1562SOL    HW2 5914   0.161   3.074   6.188
 1563SOL     OW 5915   0.428   2.286   6.106
 1563SOL    HW1 5916   0.458   2.214   6.044
 1563SOL    HW2 5917   0.389   2.246   6.189
 1564SOL     OW 5918   0.812   3.448   6.273
 1564SOL    HW1 5919   0.844   3.458   6.179
 1564SOL    HW2 5920   0.733   3.386   6.275
 1565SOL     OW 5921   0.770   3.192   5.887
 1565SOL    HW1 5922   0.724   3.105   5.904
 1565SOL    HW2 5923   0.861   3.189   5.928
 1566SOL     OW 5924   1.352   1.914   5.754
 1566SOL    HW1 5925   1.387   1.873   5.670
 1566SOL    HW2 5926   1.262   1.876   5.774
 1567SOL     OW 5927   1.300   2.315   6.277
 1567SOL    HW1 5928   1.241   2.395   6.281
 1567SOL    HW2 5929   1.315   2.280   6.370
 1568SOL     OW 5930   0.039   2.939   5.886
 1568SOL    HW1 5931   0.138   2.928   5.877
 1568SOL    HW2 5932  -0.001   2.853   5.918
 1569SOL     OW 5933   0.875   3.508   5.923
 1569SOL    HW1 5934   0.798   3.473   5.869
 1569SOL    HW2 5935   0.843   3.579   5.985
 1570SOL     OW 5936   0.230   4.352   0.113
 1570SOL    HW1 5937   0.137   4.350   0.150
 1570SOL    HW2 5938   0.231   4.313   0.021
 1571SOL     OW 5939   0.225   3.999   0.996
 1571SOL    HW1 5940   0.260   3.982   1.088
 1571SOL    HW2 5941   0.137   3.954   0.984
 1572SOL     OW 5942   0.019   4.092   0.647
 1572SOL    HW1 5943  -0.063   4.135   0.686
 1572SOL    HW2 5944  -0.009   4.019   0.584
 1573SOL     OW 5945   0.569   4.999   1.165
 1573SOL    HW1 5946   0.476   4.992   1.128
 1573SOL    HW2 5947   0.580   5.088   1.209
 1574SOL     OW 5948   1.555   5.235   0.703
 1574SOL    HW1 5949   1.498   5.219   0.784
 1574SOL    HW2 5950   1.496   5.245   0.623
 1575SOL     OW 5951   1.135   4.427   0.717
 1575SOL    HW1 5952   1.192   4.505   0.692
 1575SOL    HW2 5953   1.075   4.453   0.793
 1576SOL     OW 5954   1.755   4.331   0.231
 1576SOL    HW1 5955   1.743   4.318   0.132
 1576SOL    HW2 5956   1.725   4.250   0.280
 1577SOL     OW 5957   0.768   4.868   1.023
 1577SOL    HW1 5958   0.690   4.885   1.083
 1577SOL    HW2 5959   0.802   4.955   0.987
 1578SOL     OW 5960   0.850   4.522   1.823
 1578SOL    HW1 5961   0.846   4.598   1.888
 1578SOL    HW2 5962   0.872   4.558   1.732
 1579SOL     OW 5963   0.685   4.736   0.665
 1579SOL    HW1 5964   0.754   4.720   0.735
 1579SOL    HW2 5965   0.612   4.793   0.703
 1580SOL     OW 5966   0.686   4.885   1.803
 1580SOL    HW1 5967   0.746   4.964   1.817
 1580SOL    HW2 5968   0.600   4.916   1.762
 1581SOL     OW 5969   0.335   5.159   1.061
 1581SOL    HW1 5970   0.257   5.128   1.008
 1581SOL    HW2 5971   0.393   5.217   1.004
 1582SOL     OW 5972   1.460   5.229   1.339
 1582SOL    HW1 5973   1.484   5.323   1.365
 1582SOL    HW2 5974   1.444   5.175   1.421
 1583SOL     OW 5975   0.438   4.116   1.499
 1583SOL    HW1 5976   0.520   4.060   1.508
 1583SOL    HW2 5977   0.357   4.058   1.503
 1584SOL     OW 5978   1.603   4.171   0.737
 1584SOL    HW1 5979   1.529   4.217   0.687
 1584SOL    HW2 5980   1.654   4.239   0.790
 1585SOL     OW 5981   1.127   5.065   1.690
 1585SOL    HW1 5982   1.174   5.065   1.778
 1585SOL    HW2 5983   1.079   4.978   1.679
 1586SOL     OW 5984   0.230   5.158   0.538
 1586SOL    HW1 5985   0.204   5.254   0.538
 1586SOL    HW2 5986   0.159   5.104   0.583
 1587SOL     OW 5987   0.240   4.815   0.886
 1587SOL    HW1 5988   0.254   4.731   0.938
 1587SOL    HW2 5989   0.185   4.879   0.941
 1588SOL     OW 5990   0.606   4.688   0.123
 1588SOL    HW1 5991   0.613   4.772   0.069
 1588SOL    HW2 5992   0.652   4.701   0.211
 1589SOL     OW 5993   1.594   3.838   1.480
 1589SOL    HW1 5994   1.576   3.905   1.408
 1589SOL    HW2 5995   1.591   3.884   1.569
 1590SOL     OW 5996   0.122   4.367   0.563
 1590SOL    HW1 5997   0.077   4.279   0.580
 1590SOL    HW2 5998   0.121   4.421   0.647
 1591SOL     OW 5999   0.027   5.320   0.117
 1591SOL    HW1 6000   0.008   5.224   0.138
 1591SOL    HW2 6001  -0.006   5.378   0.192
 1592SOL     OW 6002   1.689   4.646   0.612
 1592SOL    HW1 6003   1.784   4.617   0.620
 1592SOL    HW2 6004   1.681   4.711   0.537
 1593SOL     OW 6005   1.641   4.832   0.432
 1593SOL    HW1 6006   1.727   4.834   0.380
 1593SOL    HW2 6007   1.655   4.879   0.520
 1594SOL     OW 6008   0.113   4.461   1.597
 1594SOL    HW1 6009   0.201   4.448   1.642
 1594SOL    HW2 6010   0.100   4.558   1.575
 1595SOL     OW 6011   0.613   5.089   0.726
 1595SOL    HW1 6012   0.564   5.002   0.735
 1595SOL    HW2 6013   0.590   5.132   0.639
 1596SOL     OW 6014   1.293   4.952   1.423
 1596SOL    HW1 6015   1.330   4.879   1.365
 1596SOL    HW2 6016   1.345   4.957   1.508
 1597SOL     OW 6017   0.809   3.728   0.502
 1597SOL    HW1 6018   0.849   3.819   0.493
 1597SOL    HW2 6019   0.709   3.736   0.508
 1598SOL     OW 6020   0.197   4.700   1.264
 1598SOL    HW1 6021   0.286   4.655   1.250
 1598SOL    HW2 6022   0.124   4.635   1.245
 1599SOL     OW 6023   1.525   4.723   0.190
 1599SOL    HW1 6024   1.462   4.647   0.203
 1599SOL    HW2 6025   1.573   4.741   0.276
 1600SOL     OW 6026   1.187   5.516   1.616
 1600SOL    HW1 6027   1.211   5.576   1.540
 1600SOL    HW2 6028   1.194   5.421   1.586
 1601SOL     OW 6029   0.317   3.975   1.801
 1601SOL    HW1 6030   0.388   4.046   1.807
 1601SOL    HW2 6031   0.229   4.014   1.829
 1602SOL     OW 6032   1.466   5.141   0.953
 1602SOL    HW1 6033   1.407   5.147   1.033
 1602SOL    HW2 6034   1.451   5.053   0.907
 1603SOL     OW 6035   0.598   4.453   0.270
 1603SOL    HW1 6036   0.622   4.522   0.202
 1603SOL    HW2 6037   0.520   4.486   0.324
 1604SOL     OW 6038   1.281   4.069   0.944
 1604SOL    HW1 6039   1.195   4.019   0.931
 1604SOL    HW2 6040   1.343   4.015   1.000
 1605SOL     OW 6041   1.576   5.386   0.307
 1605SOL    HW1 6042   1.665   5.432   0.310
 1605SOL    HW2 6043   1.555   5.362   0.212
 1606SOL     OW 6044   0.807   4.329   1.465
 1606SOL    HW1 6045   0.760   4.326   1.554
 1606SOL    HW2 6046   0.756   4.274   1.399
 1607SOL     OW 6047   1.394   4.193   1.674
 1607SOL    HW1 6048   1.374   4.236   1.762
 1607SOL    HW2 6049   1.472   4.131   1.683
 1608SOL     OW 6050   0.973   4.614   1.572
 1608SOL    HW1 6051   1.019   4.530   1.543
 1608SOL    HW2 6052   0.917   4.648   1.497
 1609SOL     OW 6053   0.991   4.134   1.242
 1609SOL    HW1 6054   0.914   4.168   1.296
 1609SOL    HW2 6055   0.957   4.083   1.163
 1610SOL     OW 6056   1.041   4.425   0.429
 1610SOL    HW1 6057   1.067   4.421   0.525
 1610SOL    HW2 6058   0.956   4.374   0.415
 1611SOL     OW 6059   0.076   4.535   0.789
 1611SOL    HW1 6060   0.175   4.523   0.798
 1611SOL    HW2 6061   0.052   4.630   0.810
 1612SOL     OW 6062   0.130   5.545   1.571
 1612SOL    HW1 6063   0.120   5.530   1.670
 1612SOL    HW2 6064   0.044   5.581   1.535
 1613SOL     OW 6065   0.865   4.072   0.195
 1613SOL    HW1 6066   0.924   4.135   0.146
 1613SOL    HW2 6067   0.884   3.978   0.166
 1614SOL     OW 6068   1.719   4.309   1.831
 1614SOL    HW1 6069   1.693   4.398   1.795
 1614SOL    HW2 6070   1.717   4.241   1.758
 1615SOL     OW 6071   1.362   4.868   0.545
 1615SOL    HW1 6072   1.445   4.839   0.497
 1615SOL    HW2 6073   1.313   4.935   0.489
 1616SOL     OW 6074   0.550   3.920   0.885
 1616SOL    HW1 6075   0.545   3.915   0.985
 1616SOL    HW2 6076   0.552   4.016   0.856
 1617SOL     OW 6077   1.008   5.180   0.477
 1617SOL    HW1 6078   0.962   5.252   0.425
 1617SOL    HW2 6079   1.004   5.200   0.575
 1618SOL     OW 6080   0.351   5.525   0.853
 1618SOL    HW1 6081   0.401   5.439   0.859
 1618SOL    HW2 6082   0.416   5.602   0.850
 1619SOL     OW 6083   1.795   4.790   0.873
 1619SOL    HW1 6084   1.733   4.775   0.797
 1619SOL    HW2 6085   1.743   4.801   0.958
 1620SOL     OW 6086   1.227   5.274   1.506
 1620SOL    HW1 6087   1.233   5.197   1.570
 1620SOL    HW2 6088   1.175   5.248   1.426
 1621SOL     OW 6089   0.321   4.667   0.242
 1621SOL    HW1 6090   0.403   4.706   0.200
 1621SOL    HW2 6091   0.294   4.585   0.193
 1622SOL     OW 6092   1.458   4.459   0.728
 1622SOL    HW1 6093   1.453   4.394   0.803
 1622SOL    HW2 6094   1.538   4.518   0.741
 1623SOL     OW 6095   0.461   4.990   1.727
 1623SOL    HW1 6096   0.411   4.991   1.641
 1623SOL    HW2 6097   0.398   4.972   1.803
 1624SOL     OW 6098   1.111   5.500   0.237
 1624SOL    HW1 6099   1.051   5.438   0.287
 1624SOL    HW2 6100   1.142   5.456   0.152
 1625SOL     OW 6101   0.202   4.009   1.498
 1625SOL    HW1 6102   0.122   4.069   1.485
 1625SOL    HW2 6103   0.192   3.960   1.584
 1626SOL     OW 6104   1.632   5.101   0.081
 1626SOL    HW1 6105   1.600   5.195   0.071
 1626SOL    HW2 6106   1.556   5.038   0.069
 1627SOL     OW 6107   1.400   3.831   0.426
 1627SOL    HW1 6108   1.376   3.794   0.336
 1627SOL    HW2 6109   1.499   3.847   0.430
 1628SOL     OW 6110   0.382   4.424   0.480
 1628SOL    HW1 6111   0.427   4.334   0.477
 1628SOL    HW2 6112   0.288   4.413   0.513
 1629SOL     OW 6113   1.547   3.946   1.729
 1629SOL    HW1 6114   1.542   3.983   1.821
 1629SOL    HW2 6115   1.475   3.877   1.717
 1630SOL     OW 6116   0.614   3.846   0.117
 1630SOL    HW1 6117   0.712   3.824   0.124
 1630SOL    HW2 6118   0.583   3.829   0.024
 1631SOL     OW 6119   0.781   3.988   1.749
 1631SOL    HW1 6120   0.848   3.927   1.792
 1631SOL    HW2 6121   0.708   4.007   1.814
 1632SOL     OW 6122   0.888   5.238   1.195
 1632SOL    HW1 6123   0.865   5.213   1.101
 1632SOL    HW2 6124   0.949   5.169   1.234
 1633SOL     OW 6125   1.351   4.314   1.433
 1633SOL    HW1 6126   1.379   4.271   1.518
 1633SOL    HW2 6127   1.376   4.410   1.434
 1634SOL     OW 6128   0.803   5.126   0.924
 1634SOL    HW1 6129   0.893   5.140   0.882
 1634SOL    HW2 6130   0.732   5.128   0.853
 1635SOL     OW 6131   0.922   4.227   0.899
 1635SOL    HW1 6132   0.897   4.218   0.803
 1635SOL    HW2 6133   0.970   4.145   0.930
 1636SOL     OW 6134   0.539   3.788   0.512
 1636SOL    HW1 6135   0.458   3.789   0.570
 1636SOL    HW2 6136   0.542   3.871   0.457
 1637SOL     OW 6137   1.434   4.912   0.041
 1637SOL    HW1 6138   1.466   4.836   0.098
 1637SOL    HW2 6139   1.342   4.939   0.071
 1638SOL     OW 6140   0.935   3.960   0.480
 1638SOL    HW1 6141   0.887   4.001   0.402
 1638SOL    HW2 6142   1.034   3.958   0.461
 1639SOL     OW 6143   1.076   4.407   1.464
 1639SOL    HW1 6144   0.996   4.346   1.467
 1639SOL    HW2 6145   1.157   4.354   1.440
 1640SOL     OW 6146   1.227   5.294   0.793
 1640SOL    HW1 6147   1.248   5.368   0.728
 1640SOL    HW2 6148   1.295   5.294   0.866
 1641SOL     OW 6149   0.459   4.876   0.741
 1641SOL    HW1 6150   0.388   4.849   0.806
 1641SOL    HW2 6151   0.433   4.848   0.648
 1642SOL     OW 6152   1.032   4.273   0.016
 1642SOL    HW1 6153   0.991   4.355  -0.023
 1642SOL    HW2 6154   1.096   4.299   0.089
 1643SOL     OW 6155   0.078   4.280   1.386
 1643SOL    HW1 6156   0.170   4.279   1.345
 1643SOL    HW2 6157   0.072   4.354   1.453
 1644SOL     OW 6158   0.561   3.946   1.147
 1644SOL    HW1 6159   0.599   3.862   1.184
 1644SOL    HW2 6160   0.473   3.965   1.191
 1645SOL     OW 6161   0.866   4.178   0.642
 1645SOL    HW1 6162   0.834   4.250   0.580
 1645SOL    HW2 6163   0.890   4.097   0.589
 1646SOL     OW 6164   1.017   3.763   0.753
 1646SOL    HW1 6165   0.945   3.768   0.684
 1646SOL    HW2 6166   0.993   3.694   0.822
 1647SOL     OW 6167   1.429   4.897   0.867
 1647SOL    HW1 6168   1.374   4.813   0.860
 1647SOL    HW2 6169   1.455   4.926   0.775
 1648SOL     OW 6170   1.466   4.314   0.992
 1648SOL    HW1 6171   1.436   4.219   0.999
 1648SOL    HW2 6172   1.539   4.330   1.058
 1649SOL     OW 6173   1.857   4.557   0.377
 1649SOL    HW1 6174   1.899   4.493   0.441
 1649SOL    HW2 6175   1.819   4.506   0.299
 1650SOL     OW 6176   0.488   5.109   0.174
 1650SOL    HW1 6177   0.401   5.094   0.221
 1650SOL    HW2 6178   0.471   5.135   0.079
 1651SOL     OW 6179   1.664   5.004   0.657
 1651SOL    HW1 6180   1.763   5.012   0.671
 1651SOL    HW2 6181   1.619   5.088   0.688
 1652SOL     OW 6182   1.390   4.299   0.078
 1652SOL    HW1 6183   1.336   4.278   0.159
 1652SOL    HW2 6184   1.481   4.258   0.087
 1653SOL     OW 6185   0.527   3.980   0.328
 1653SOL    HW1 6186   0.554   3.921   0.253
 1653SOL    HW2 6187   0.527   4.075   0.297
 1654SOL     OW 6188   1.754   4.947   1.588
 1654SOL    HW1 6189   1.845   4.908   1.575
 1654SOL    HW2 6190   1.762   5.043   1.612
 1655SOL     OW 6191   1.064   5.071   1.340
 1655SOL    HW1 6192   0.984   5.048   1.395
 1655SOL    HW2 6193   1.147   5.045   1.389
 1656SOL     OW 6194   1.592   5.353   1.625
 1656SOL    HW1 6195   1.619   5.387   1.535
 1656SOL    HW2 6196   1.671   5.315   1.671
 1657SOL     OW 6197   1.111   4.919   1.100
 1657SOL    HW1 6198   1.071   4.963   1.181
 1657SOL    HW2 6199   1.070   4.956   1.017
 1658SOL     OW 6200   1.638   4.823   1.079
 1658SOL    HW1 6201   1.643   4.904   1.138
 1658SOL    HW2 6202   1.552   4.825   1.028
 1659SOL     OW 6203   0.915   3.813   1.402
 1659SOL    HW1 6204   0.940   3.793   1.307
 1659SOL    HW2 6205   0.987   3.869   1.444
 1660SOL     OW 6206   0.980   4.840   1.719
 1660SOL    HW1 6207   0.881   4.846   1.729
 1660SOL    HW2 6208   1.003   4.760   1.663
 1661SOL     OW 6209   0.705   4.774   0.368
 1661SOL    HW1 6210   0.691   4.781   0.467
 1661SOL    HW2 6211   0.789   4.723   0.350
 1662SOL     OW 6212   0.410   4.537   1.251
 1662SOL    HW1 6213   0.496   4.549   1.301
 1662SOL    HW2 6214   0.368   4.450   1.278
 1663SOL     OW 6215   1.274   4.110   1.262
 1663SOL    HW1 6216   1.295   4.184   1.326
 1663SOL    HW2 6217   1.185   4.127   1.219
 1664SOL     OW 6218   0.064   5.288   1.331
 1664SOL    HW1 6219   0.018   5.370   1.297
 1664SOL    HW2 6220   0.162   5.307   1.340
 1665SOL     OW 6221   0.367   4.824   0.501
 1665SOL    HW1 6222   0.360   4.907   0.445
 1665SOL    HW2 6223   0.371   4.744   0.441
 1666SOL     OW 6224   0.566   4.261   0.865
 1666SOL    HW1 6225   0.578   4.327   0.791
 1666SOL    HW2 6226   0.612   4.295   0.948
 1667SOL     OW 6227   1.252   5.072   0.388
 1667SOL    HW1 6228   1.302   5.149   0.428
 1667SOL    HW2 6229   1.157   5.074   0.420
 1668SOL     OW 6230   1.272   5.169   1.142
 1668SOL    HW1 6231   1.319   5.182   1.229
 1668SOL    HW2 6232   1.206   5.095   1.151
 1669SOL     OW 6233   1.582   4.363   0.472
 1669SOL    HW1 6234   1.551   4.424   0.545
 1669SOL    HW2 6235   1.632   4.415   0.403
 1670SOL     OW 6236   0.354   5.234   1.329
 1670SOL    HW1 6237   0.333   5.190   1.242
 1670SOL    HW2 6238   0.451   5.260   1.332
 1671SOL     OW 6239   0.402   4.475   1.598
 1671SOL    HW1 6240   0.470   4.530   1.551
 1671SOL    HW2 6241   0.442   4.387   1.625
 1672SOL     OW 6242   1.587   4.503   1.670
 1672SOL    HW1 6243   1.495   4.541   1.665
 1672SOL    HW2 6244   1.647   4.550   1.605
 1673SOL     OW 6245   1.013   3.829   1.770
 1673SOL    HW1 6246   1.019   3.914   1.718
 1673SOL    HW2 6247   1.045   3.753   1.713
 1674SOL     OW 6248   0.504   3.774   1.740
 1674SOL    HW1 6249   0.462   3.717   1.670
 1674SOL    HW2 6250   0.438   3.843   1.772
 1675SOL     OW 6251   0.573   4.594   1.029
 1675SOL    HW1 6252   0.617   4.683   1.020
 1675SOL    HW2 6253   0.510   4.594   1.106
 1676SOL     OW 6254   1.360   4.586   1.045
 1676SOL    HW1 6255   1.285   4.586   0.979
 1676SOL    HW2 6256   1.397   4.494   1.054
 1677SOL     OW 6257   1.209   4.249   0.275
 1677SOL    HW1 6258   1.222   4.165   0.329
 1677SOL    HW2 6259   1.180   4.323   0.335
 1678SOL     OW 6260   0.307   3.937   1.231
 1678SOL    HW1 6261   0.284   3.974   1.321
 1678SOL    HW2 6262   0.277   3.842   1.225
 1679SOL     OW 6263   0.037   5.034   1.282
 1679SOL    HW1 6264   0.090   4.985   1.350
 1679SOL    HW2 6265   0.059   5.132   1.287
 1680SOL     OW 6266   0.732   4.358   1.064
 1680SOL    HW1 6267   0.791   4.332   0.988
 1680SOL    HW2 6268   0.704   4.454   1.053
 1681SOL     OW 6269   1.728   4.659   1.854
 1681SOL    HW1 6270   1.682   4.652   1.765
 1681SOL    HW2 6271   1.666   4.703   1.920
 1682SOL     OW 6272   0.307   3.787   0.618
 1682SOL    HW1 6273   0.296   3.881   0.651
 1682SOL    HW2 6274   0.302   3.724   0.695
 1683SOL     OW 6275   1.622   4.091   0.374
 1683SOL    HW1 6276   1.624   4.015   0.438
 1683SOL    HW2 6277   1.574   4.168   0.414
 1684SOL     OW 6278   1.023   4.490   0.966
 1684SOL    HW1 6279   1.038   4.511   1.062
 1684SOL    HW2 6280   0.993   4.395   0.957
 1685SOL     OW 6281   0.980   5.297   1.700
 1685SOL    HW1 6282   0.960   5.341   1.612
 1685SOL    HW2 6283   1.019   5.206   1.684
 1686SOL     OW 6284   1.859   5.242   1.605
 1686SOL    HW1 6285   1.873   5.269   1.510
 1686SOL    HW2 6286   1.942   5.264   1.658
 1687SOL     OW 6287   0.350   4.622   1.804
 1687SOL    HW1 6288   0.426   4.666   1.852
 1687SOL    HW2 6289   0.385   4.575   1.722
 1688SOL     OW 6290   1.540   3.998   0.125
 1688SOL    HW1 6291   1.479   3.923   0.148
 1688SOL    HW2 6292   1.562   4.050   0.208
 1689SOL     OW 6293   1.303   4.562   0.042
 1689SOL    HW1 6294   1.337   4.469   0.057
 1689SOL    HW2 6295   1.321   4.589  -0.053
 1690SOL     OW 6296   1.068   5.057   0.849
 1690SOL    HW1 6297   1.075   4.973   0.794
 1690SOL    HW2 6298   1.130   5.126   0.813
 1691SOL     OW 6299   0.319   4.534   0.949
 1691SOL    HW1 6300   0.412   4.570   0.954
 1691SOL    HW2 6301   0.313   4.449   1.001
 1692SOL     OW 6302   0.339   4.233   1.006
 1692SOL    HW1 6303   0.287   4.150   0.989
 1692SOL    HW2 6304   0.416   4.238   0.942
 1693SOL     OW 6305   1.138   4.104   1.678
 1693SOL    HW1 6306   1.093   4.167   1.742
 1693SOL    HW2 6307   1.231   4.135   1.661
 1694SOL     OW 6308   1.160   3.931   1.477
 1694SOL    HW1 6309   1.160   3.995   1.554
 1694SOL    HW2 6310   1.188   3.979   1.394
 1695SOL     OW 6311   0.008   5.050   0.200
 1695SOL    HW1 6312  -0.085   5.071   0.169
 1695SOL    HW2 6313   0.018   4.951   0.213
 1696SOL     OW 6314   0.088   5.525   0.927
 1696SOL    HW1 6315   0.046   5.439   0.900
 1696SOL    HW2 6316   0.182   5.528   0.893
 1697SOL     OW 6317   0.504   5.292   0.910
 1697SOL    HW1 6318   0.570   5.366   0.919
 1697SOL    HW2 6319   0.548   5.213   0.868
 1698SOL     OW 6320   1.002   4.520   1.238
 1698SOL    HW1 6321   1.043   4.488   1.324
 1698SOL    HW2 6322   0.906   4.493   1.235
 1699SOL     OW 6323   0.040   4.268   1.114
 1699SOL    HW1 6324   0.125   4.235   1.073
 1699SOL    HW2 6325   0.053   4.283   1.212
 1700SOL     OW 6326   0.189   4.244   1.722
 1700SOL    HW1 6327   0.248   4.204   1.652
 1700SOL    HW2 6328   0.131   4.315   1.681
 1701SOL     OW 6329   1.369   4.674   1.660
 1701SOL    HW1 6330   1.408   4.763   1.680
 1701SOL    HW2 6331   1.379   4.654   1.563
 1702SOL     OW 6332   0.815   4.296   0.325
 1702SOL    HW1 6333   0.822   4.207   0.279
 1702SOL    HW2 6334   0.721   4.330   0.317
 1703SOL     OW 6335   1.657   4.328   1.206
 1703SOL    HW1 6336   1.619   4.259   1.268
 1703SOL    HW2 6337   1.739   4.292   1.162
 1704SOL     OW 6338   0.252   5.288   1.744
 1704SOL    HW1 6339   0.222   5.345   1.820
 1704SOL    HW2 6340   0.245   5.191   1.770
 1705SOL     OW 6341   0.671   4.188   1.269
 1705SOL    HW1 6342   0.637   4.099   1.239
 1705SOL    HW2 6343   0.697   4.242   1.189
 1706SOL     OW 6344   0.473   4.224   0.191
 1706SOL    HW1 6345   0.534   4.304   0.195
 1706SOL    HW2 6346   0.378   4.255   0.198
 1707SOL     OW 6347   0.159   4.861   1.466
 1707SOL    HW1 6348   0.181   4.800   1.542
 1707SOL    HW2 6349   0.169   4.812   1.380
 1708SOL     OW 6350   1.347   4.783   1.234
 1708SOL    HW1 6351   1.371   4.720   1.160
 1708SOL    HW2 6352   1.257   4.823   1.216
 1709SOL     OW 6353   1.302   4.579   0.309
 1709SOL    HW1 6354   1.216   4.548   0.351
 1709SOL    HW2 6355   1.298   4.565   0.210
 1710SOL     OW 6356   1.759   5.471   1.154
 1710SOL    HW1 6357   1.820   5.501   1.081
 1710SOL    HW2 6358   1.721   5.382   1.132
 1711SOL     OW 6359   1.252   5.455   1.128
 1711SOL    HW1 6360   1.336   5.460   1.074
 1711SOL    HW2 6361   1.229   5.359   1.146
 1712SOL     OW 6362   0.083   4.982   1.022
 1712SOL    HW1 6363   0.078   4.981   1.122
 1712SOL    HW2 6364   0.000   4.941   0.984
 1713SOL     OW 6365   0.688   5.386   1.716
 1713SOL    HW1 6366   0.632   5.467   1.725
 1713SOL    HW2 6367   0.740   5.390   1.630
 1714SOL     OW 6368   0.903   3.810   0.133
 1714SOL    HW1 6369   0.954   3.811   0.047
 1714SOL    HW2 6370   0.959   3.768   0.204
 1715SOL     OW 6371   1.726   3.859   0.523
 1715SOL    HW1 6372   1.799   3.842   0.456
 1715SOL    HW2 6373   1.695   3.772   0.561
 1716SOL     OW 6374   1.388   5.297   0.477
 1716SOL    HW1 6375   1.455   5.309   0.403
 1716SOL    HW2 6376   1.348   5.386   0.500
 1717SOL     OW 6377   0.130   5.518   1.851
 1717SOL    HW1 6378   0.089   5.444   1.904
 1717SOL    HW2 6379   0.194   5.569   1.909
 1718SOL     OW 6380   1.280   4.651   0.672
 1718SOL    HW1 6381   1.340   4.570   0.674
 1718SOL    HW2 6382   1.320   4.720   0.612
 1719SOL     OW 6383   0.830   4.997   1.422
 1719SOL    HW1 6384   0.825   5.030   1.517
 1719SOL    HW2 6385   0.744   5.016   1.376
 1720SOL     OW 6386   0.672   5.340   0.154
 1720SOL    HW1 6387   0.681   5.350   0.055
 1720SOL    HW2 6388   0.632   5.251   0.175
 1721SOL     OW 6389   1.841   3.899   0.963
 1721SOL    HW1 6390   1.880   3.814   0.927
 1721SOL    HW2 6391   1.743   3.901   0.944
 1722SOL     OW 6392   0.263   4.050   0.720
 1722SOL    HW1 6393   0.184   4.101   0.686
 1722SOL    HW2 6394   0.254   4.035   0.818
 1723SOL     OW 6395   1.194   5.336   0.031
 1723SOL    HW1 6396   1.200   5.243   0.068
 1723SOL    HW2 6397   1.135   5.336  -0.049
 1724SOL     OW 6398   0.822   4.726   1.372
 1724SOL    HW1 6399   0.862   4.725   1.280
 1724SOL    HW2 6400   0.832   4.818   1.412
 1725SOL     OW 6401   0.916   4.634   0.291
 1725SOL    HW1 6402   0.979   4.672   0.223
 1725SOL    HW2 6403   0.956   4.551   0.330
 1726SOL     OW 6404   1.504   5.331   0.044
 1726SOL    HW1 6405   1.412   5.368   0.051
 1726SOL    HW2 6406   1.542   5.351  -0.046
 1727SOL     OW 6407   0.372   5.012   1.490
 1727SOL    HW1 6408   0.359   5.105   1.456
 1727SOL    HW2 6409   0.288   4.960   1.477
 1728SOL     OW 6410   1.614   5.016   1.289
 1728SOL    HW1 6411   1.674   5.019   1.369
 1728SOL    HW2 6412   1.539   5.080   1.302
 1729SOL     OW 6413   1.039   4.822   0.696
 1729SOL    HW1 6414   0.969   4.775   0.750
 1729SOL    HW2 6415   1.098   4.754   0.653
 1730SOL     OW 6416   1.014   3.960   0.971
 1730SOL    HW1 6417   1.006   3.924   0.878
 1730SOL    HW2 6418   1.012   3.884   1.036
 1731SOL     OW 6419   0.590   5.211   0.491
 1731SOL    HW1 6420   0.632   5.153   0.421
 1731SOL    HW2 6421   0.546   5.290   0.447
 1732SOL     OW 6422   1.709   4.109   1.381
 1732SOL    HW1 6423   1.782   4.178   1.385
 1732SOL    HW2 6424   1.737   4.034   1.322
 1733SOL     OW 6425   0.255   5.072   0.290
 1733SOL    HW1 6426   0.159   5.073   0.263
 1733SOL    HW2 6427   0.267   5.125   0.374
 1734SOL     OW 6428   0.105   4.737   1.726
 1734SOL    HW1 6429   0.028   4.704   1.780
 1734SOL    HW2 6430   0.190   4.707   1.768
 1735SOL     OW 6431   0.672   3.927   1.489
 1735SOL    HW1 6432   0.762   3.911   1.449
 1735SOL    HW2 6433   0.680   3.932   1.588
 1736SOL     OW 6434   0.075   4.069   0.033
 1736SOL    HW1 6435  -0.017   4.041   0.004
 1736SOL    HW2 6436   0.106   4.146  -0.023
 1737SOL     OW 6437   1.440   4.580   1.398
 1737SOL    HW1 6438   1.383   4.632   1.335
 1737SOL    HW2 6439   1.536   4.592   1.374
 1738SOL     OW 6440   0.072   3.890   0.318
 1738SOL    HW1 6441   0.055   3.973   0.264
 1738SOL    HW2 6442   0.162   3.853   0.296
 1739SOL     OW 6443   1.183   5.059   0.119
 1739SOL    HW1 6444   1.084   5.048   0.121
 1739SOL    HW2 6445   1.217   5.074   0.212
 1740SOL     OW 6446   0.613   4.566   1.431
 1740SOL    HW1 6447   0.669   4.647   1.414
 1740SOL    HW2 6448   0.672   4.486   1.434
 1741SOL     OW 6449   1.493   5.491   0.959
 1741SOL    HW1 6450   1.526   5.555   0.890
 1741SOL    HW2 6451   1.559   5.485   1.034
 1742SOL     OW 6452   0.716   4.289   1.708
 1742SOL    HW1 6453   0.735   4.354   1.782
 1742SOL    HW2 6454   0.776   4.209   1.717
 1743SOL     OW 6455   1.450   4.944   1.633
 1743SOL    HW1 6456   1.441   4.934   1.732
 1743SOL    HW2 6457   1.546   4.937   1.607
 1744SOL     OW 6458   1.674   4.607   1.254
 1744SOL    HW1 6459   1.647   4.518   1.217
 1744SOL    HW2 6460   1.675   4.675   1.181
 1745SOL     OW 6461   1.225   4.049   0.449
 1745SOL    HW1 6462   1.290   3.975   0.438
 1745SOL    HW2 6463   1.245   4.099   0.533
 1746SOL     OW 6464   0.594   4.469   0.652
 1746SOL    HW1 6465   0.644   4.554   0.633
 1746SOL    HW2 6466   0.506   4.471   0.604
 1747SOL     OW 6467   1.777   4.066   1.642
 1747SOL    HW1 6468   1.760   4.097   1.548
 1747SOL    HW2 6469   1.693   4.029   1.680
 1748SOL     OW 6470   1.730   4.658   1.517
 1748SOL    HW1 6471   1.768   4.749   1.532
 1748SOL    HW2 6472   1.722   4.641   1.418
 1749SOL     OW 6473   0.859   5.098   0.016
 1749SOL    HW1 6474   0.813   5.113   0.104
 1749SOL    HW2 6475   0.903   5.183  -0.014
 1750SOL     OW 6476   0.859   4.680   0.861
 1750SOL    HW1 6477   0.913   4.611   0.909
 1750SOL    HW2 6478   0.827   4.749   0.927
 1751SOL     OW 6479   1.083   4.708   0.087
 1751SOL    HW1 6480   1.060   4.761   0.005
 1751SOL    HW2 6481   1.164   4.652   0.068
 1752SOL     OW 6482   1.861   5.293   0.851
 1752SOL    HW1 6483   1.790   5.281   0.781
 1752SOL    HW2 6484   1.862   5.214   0.911
 1753SOL     OW 6485   0.221   5.038   1.844
 1753SOL    HW1 6486   0.156   4.965   1.823
 1753SOL    HW2 6487   0.225   5.052   1.942
 1754SOL     OW 6488   0.079   4.964   0.653
 1754SOL    HW1 6489   0.078   4.917   0.741
 1754SOL    HW2 6490   0.161   4.936   0.602
 1755SOL     OW 6491   0.672   5.115   1.624
 1755SOL    HW1 6492   0.594   5.065   1.662
 1755SOL    HW2 6493   0.669   5.210   1.655
 1756SOL     OW 6494   1.824   3.916   1.227
 1756SOL    HW1 6495   1.820   3.826   1.271
 1756SOL    HW2 6496   1.827   3.905   1.128
 1757SOL     OW 6497   0.428   4.148   0.520
 1757SOL    HW1 6498   0.458   4.076   0.458
 1757SOL    HW2 6499   0.389   4.108   0.603
 1758SOL     OW 6500   1.705   5.211   1.104
 1758SOL    HW1 6501   1.612   5.186   1.077
 1758SOL    HW2 6502   1.731   5.161   1.186
 1759SOL     OW 6503   0.317   4.271   1.280
 1759SOL    HW1 6504   0.355   4.212   1.352
 1759SOL    HW2 6505   0.357   4.245   1.192
 1760SOL     OW 6506   0.812   5.310   0.687
 1760SOL    HW1 6507   0.844   5.320   0.593
 1760SOL    HW2 6508   0.733   5.248   0.689
 1761SOL     OW 6509   1.424   3.938   1.112
 1761SOL    HW1 6510   1.476   3.873   1.167
 1761SOL    HW2 6511   1.375   4.001   1.173
 1762SOL     OW 6512   1.001   3.758   1.154
 1762SOL    HW1 6513   0.938   3.686   1.123
 1762SOL    HW2 6514   1.094   3.722   1.154
 1763SOL     OW 6515   0.770   5.054   0.301
 1763SOL    HW1 6516   0.724   4.967   0.318
 1763SOL    HW2 6517   0.861   5.051   0.342
 1764SOL     OW 6518   0.618   5.291   1.284
 1764SOL    HW1 6519   0.613   5.373   1.341
 1764SOL    HW2 6520   0.707   5.288   1.239
 1765SOL     OW 6521   1.352   3.776   0.168
 1765SOL    HW1 6522   1.387   3.735   0.084
 1765SOL    HW2 6523   1.262   3.738   0.188
 1766SOL     OW 6524   1.300   4.177   0.691
 1766SOL    HW1 6525   1.241   4.257   0.695
 1766SOL    HW2 6526   1.315   4.142   0.784
 1767SOL     OW 6527   1.593   3.945   0.882
 1767SOL    HW1 6528   1.509   3.944   0.936
 1767SOL    HW2 6529   1.595   4.028   0.826
 1768SOL     OW 6530   0.039   4.801   0.300
 1768SOL    HW1 6531   0.138   4.790   0.291
 1768SOL    HW2 6532  -0.001   4.715   0.332
 1769SOL     OW 6533   0.230   4.352   1.975
 1769SOL    HW1 6534   0.137   4.350   2.012
 1769SOL    HW2 6535   0.231   4.313   1.883
 1770SOL     OW 6536   0.225   3.999   2.858
 1770SOL    HW1 6537   0.260   3.982   2.950
 1770SOL    HW2 6538   0.137   3.954   2.846
 1771SOL     OW 6539   0.019   4.092   2.509
 1771SOL    HW1 6540  -0.063   4.135   2.548
 1771SOL    HW2 6541  -0.009   4.019   2.446
 1772SOL     OW 6542   0.569   4.999   3.027
 1772SOL    HW1 6543   0.476   4.992   2.990
 1772SOL    HW2 6544   0.580   5.088   3.071
 1773SOL     OW 6545   1.555   5.235   2.565
 1773SOL    HW1 6546   1.498   5.219   2.646
 1773SOL    HW2 6547   1.496   5.245   2.485
 1774SOL     OW 6548   1.135   4.427   2.579
 1774SOL    HW1 6549   1.192   4.505   2.554
 1774SOL    HW2 6550   1.075   4.453   2.655
 1775SOL     OW 6551   1.755   4.331   2.093
 1775SOL    HW1 6552   1.743   4.318   1.994
 1775SOL    HW2 6553   1.725   4.250   2.142
 1776SOL     OW 6554   0.768   4.868   2.885
 1776SOL    HW1 6555   0.690   4.885   2.945
 1776SOL    HW2 6556   0.802   4.955   2.849
 1777SOL     OW 6557   0.850   4.522   3.685
 1777SOL    HW1 6558   0.846   4.598   3.750
 1777SOL    HW2 6559   0.872   4.558   3.594
 1778SOL     OW 6560   0.685   4.736   2.527
 1778SOL    HW1 6561   0.754   4.720   2.597
 1778SOL    HW2 6562   0.612   4.793   2.565
 1779SOL     OW 6563   0.686   4.885   3.665
 1779SOL    HW1 6564   0.746   4.964   3.679
 1779SOL    HW2 6565   0.600   4.916   3.624
 1780SOL     OW 6566   0.335   5.159   2.923
 1780SOL    HW1 6567   0.257   5.128   2.870
 1780SOL    HW2 6568   0.393   5.217   2.866
 1781SOL     OW 6569   1.460   5.229   3.201
 1781SOL    HW1 6570   1.484   5.323   3.227
 1781SOL    HW2 6571   1.444   5.175   3.283
 1782SOL     OW 6572   0.438   4.116   3.361
 1782SOL    HW1 6573   0.520   4.060   3.370
 1782SOL    HW2 6574   0.357   4.058   3.365
 1783SOL     OW 6575   1.603   4.171   2.599
 1783SOL    HW1 6576   1.529   4.217   2.549
 1783SOL    HW2 6577   1.654   4.239   2.652
 1784SOL     OW 6578   1.127   5.065   3.552
 1784SOL    HW1 6579   1.174   5.065   3.640
 1784SOL    HW2 6580   1.079   4.978   3.541
 1785SOL     OW 6581   0.230   5.158   2.400
 1785SOL    HW1 6582   0.204   5.254   2.400
 1785SOL    HW2 6583   0.159   5.104   2.445
 1786SOL     OW 6584   0.240   4.815   2.748
 1786SOL    HW1 6585   0.254   4.731   2.800
 1786SOL    HW2 6586   0.185   4.879   2.803
 1787SOL     OW 6587   0.606   4.688   1.985
 1787SOL    HW1 6588   0.613   4.772   1.931
 1787SOL    HW2 6589   0.652   4.701   2.073
 1788SOL     OW 6590   1.594   3.838   3.342
 1788SOL    HW1 6591   1.576   3.905   3.270
 1788SOL    HW2 6592   1.591   3.884   3.431
 1789SOL     OW 6593   0.122   4.367   2.425
 1789SOL    HW1 6594   0.077   4.279   2.442
 1789SOL    HW2 6595   0.121   4.421   2.509
 1790SOL     OW 6596   0.027   5.320   1.979
 1790SOL    HW1 6597   0.008   5.224   2.000
 1790SOL    HW2 6598  -0.006   5.378   2.054
 1791SOL     OW 6599   1.689   4.646   2.474
 1791SOL    HW1 6600   1.784   4.617   2.482
 1791SOL    HW2 6601   1.681   4.711   2.399
 1792SOL     OW 6602   1.641   4.832   2.294
 1792SOL    HW1 6603   1.727   4.834   2.242
 1792SOL    HW2 6604   1.655   4.879   2.382
 1793SOL     OW 6605   0.113   4.461   3.459
 1793SOL    HW1 6606   0.201   4.448   3.504
 1793SOL    HW2 6607   0.100   4.558   3.437
 1794SOL     OW 6608   0.613   5.089   2.588
 1794SOL    HW1 6609   0.564   5.002   2.597
 1794SOL    HW2 6610   0.590   5.132   2.501
 1795SOL     OW 6611   1.293   4.952   3.285
 1795SOL    HW1 6612   1.330   4.879   3.227
 1795SOL    HW2 6613   1.345   4.957   3.370
 1796SOL     OW 6614   0.809   3.728   2.364
 1796SOL    HW1 6615   0.849   3.819   2.355
 1796SOL    HW2 6616   0.709   3.736   2.370
 1797SOL     OW 6617   0.197   4.700   3.126
 1797SOL    HW1 6618   0.286   4.655   3.112
 1797SOL    HW2 6619   0.124   4.635   3.107
 1798SOL     OW 6620   1.525   4.723   2.052
 1798SOL    HW1 6621   1.462   4.647   2.065
 1798SOL    HW2 6622   1.573   4.741   2.138
 1799SOL     OW 6623   1.187   5.516   3.478
 1799SOL    HW1 6624   1.211   5.576   3.402
 1799SOL    HW2 6625   1.194   5.421   3.448
 1800SOL     OW 6626   0.317   3.975   3.663
 1800SOL    HW1 6627   0.388   4.046   3.669
 1800SOL    HW2 6628   0.229   4.014   3.691
 1801SOL     OW 6629   1.466   5.141   2.815
 1801SOL    HW1 6630   1.407   5.147   2.895
 1801SOL    HW2 6631   1.451   5.053   2.769
 1802SOL     OW 6632   0.598   4.453   2.132
 1802SOL    HW1 6633   0.622   4.522   2.064
 1802SOL    HW2 6634   0.520   4.486   2.186
 1803SOL     OW 6635   1.281   4.069   2.806
 1803SOL    HW1 6636   1.195   4.019   2.793
 1803SOL    HW2 6637   1.343   4.015   2.862
 1804SOL     OW 6638   1.576   5.386   2.169
 1804SOL    HW1 6639   1.665   5.432   2.172
 1804SOL    HW2 6640   1.555   5.362   2.074
 1805SOL     OW 6641   0.807   4.329   3.327
 1805SOL    HW1 6642   0.760   4.326   3.416
 1805SOL    HW2 6643   0.756   4.274   3.261
 1806SOL     OW 6644   1.394   4.193   3.536
 1806SOL    HW1 6645   1.374   4.236   3.624
 1806SOL    HW2 6646   1.472   4.131   3.545
 1807SOL     OW 6647   0.973   4.614   3.434
 1807SOL    HW1 6648   1.019   4.530   3.405
 1807SOL    HW2 6649   0.917   4.648   3.359
 1808SOL     OW 6650   0.991   4.134   3.104
 1808SOL    HW1 6651   0.914   4.168   3.158
 1808SOL    HW2 6652   0.957   4.083   3.025
 1809SOL     OW 6653   1.041   4.425   2.291
 1809SOL    HW1 6654   1.067   4.421   2.387
 1809SOL    HW2 6655   0.956   4.374   2.277
 1810SOL     OW 6656   0.076   4.535   2.651
 1810SOL    HW1 6657   0.175   4.523   2.660
 1810SOL    HW2 6658   0.052   4.630   2.672
 1811SOL     OW 6659   0.130   5.545   3.433
 1811SOL    HW1 6660   0.120   5.530   3.532
 1811SOL    HW2 6661   0.044   5.581   3.397
 1812SOL     OW 6662   0.865   4.072   2.057
 1812SOL    HW1 6663   0.924   4.135   2.008
 1812SOL    HW2 6664   0.884   3.978   2.028
 1813SOL     OW 6665   1.719   4.309   3.693
 1813SOL    HW1 6666   1.693   4.398   3.657
 1813SOL    HW2 6667   1.717   4.241   3.620
 1814SOL     OW 6668   1.362   4.868   2.407
 1814SOL    HW1 6669   1.445   4.839   2.359
 1814SOL    HW2 6670   1.313   4.935   2.351
 1815SOL     OW 6671   0.550   3.920   2.747
 1815SOL    HW1 6672   0.545   3.915   2.847
 1815SOL    HW2 6673   0.552   4.016   2.718
 1816SOL     OW 6674   1.008   5.180   2.339
 1816SOL    HW1 6675   0.962   5.252   2.287
 1816SOL    HW2 6676   1.004   5.200   2.437
 1817SOL     OW 6677   0.351   5.525   2.715
 1817SOL    HW1 6678   0.401   5.439   2.721
 1817SOL    HW2 6679   0.416   5.602   2.712
 1818SOL     OW 6680   1.795   4.790   2.735
 1818SOL    HW1 6681   1.733   4.775   2.659
 1818SOL    HW2 6682   1.743   4.801   2.820
 1819SOL     OW 6683   1.227   5.274   3.368
 1819SOL    HW1 6684   1.233   5.197   3.432
 1819SOL    HW2 6685   1.175   5.248   3.288
 1820SOL     OW 6686   0.321   4.667   2.104
 1820SOL    HW1 6687   0.403   4.706   2.062
 1820SOL    HW2 6688   0.294   4.585   2.055
 1821SOL     OW 6689   1.458   4.459   2.590
 1821SOL    HW1 6690   1.453   4.394   2.665
 1821SOL    HW2 6691   1.538   4.518   2.603
 1822SOL     OW 6692   0.461   4.990   3.589
 1822SOL    HW1 6693   0.411   4.991   3.503
 1822SOL    HW2 6694   0.398   4.972   3.665
 1823SOL     OW 6695   1.111   5.500   2.099
 1823SOL    HW1 6696   1.051   5.438   2.149
 1823SOL    HW2 6697   1.142   5.456   2.014
 1824SOL     OW 6698   0.202   4.009   3.360
 1824SOL    HW1 6699   0.122   4.069   3.347
 1824SOL    HW2 6700   0.192   3.960   3.446
 1825SOL     OW 6701   1.632   5.101   1.943
 1825SOL    HW1 6702   1.600   5.195   1.933
 1825SOL    HW2 6703   1.556   5.038   1.931
 1826SOL     OW 6704   1.400   3.831   2.288
 1826SOL    HW1 6705   1.376   3.794   2.198
 1826SOL    HW2 6706   1.499   3.847   2.292
 1827SOL     OW 6707   0.382   4.424   2.342
 1827SOL    HW1 6708   0.427   4.334   2.339
 1827SOL    HW2 6709   0.288   4.413   2.375
 1828SOL     OW 6710   1.547   3.946   3.591
 1828SOL    HW1 6711   1.542   3.983   3.683
 1828SOL    HW2 6712   1.475   3.877   3.579
 1829SOL     OW 6713   0.614   3.846   1.979
 1829SOL    HW1 6714   0.712   3.824   1.986
 1829SOL    HW2 6715   0.583   3.829   1.886
 1830SOL     OW 6716   0.781   3.988   3.611
 1830SOL    HW1 6717   0.848   3.927   3.654
 1830SOL    HW2 6718   0.708   4.007   3.676
 1831SOL     OW 6719   0.888   5.238   3.057
 1831SOL    HW1 6720   0.865   5.213   2.963
 1831SOL    HW2 6721   0.949   5.169   3.096
 1832SOL     OW 6722   1.351   4.314   3.295
 1832SOL    HW1 6723   1.379   4.271   3.380
 1832SOL    HW2 6724   1.376   4.410   3.296
 1833SOL     OW 6725   0.803   5.126   2.786
 1833SOL    HW1 6726   0.893   5.140   2.744
 1833SOL    HW2 6727   0.732   5.128   2.715
 1834SOL     OW 6728   0.922   4.227   2.761
 1834SOL    HW1 6729   0.897   4.218   2.665
 1834SOL    HW2 6730   0.970   4.145   2.792
 1835SOL     OW 6731   0.539   3.788   2.374
 1835SOL    HW1 6732   0.458   3.789   2.432
 1835SOL    HW2 6733   0.542   3.871   2.319
 1836SOL     OW 6734   1.434   4.912   1.903
 1836SOL    HW1 6735   1.466   4.836   1.960
 1836SOL    HW2 6736   1.342   4.939   1.933
 1837SOL     OW 6737   0.297   3.759   2.033
 1837SOL    HW1 6738   0.346   3.843   2.012
 1837SOL    HW2 6739   0.359   3.694   2.078
 1838SOL     OW 6740   0.935   3.960   2.342
 1838SOL    HW1 6741   0.887   4.001   2.264
 1838SOL    HW2 6742   1.034   3.958   2.323
 1839SOL     OW 6743   1.076   4.407   3.326
 1839SOL    HW1 6744   0.996   4.346   3.329
 1839SOL    HW2 6745   1.157   4.354   3.302
 1840SOL     OW 6746   1.227   5.294   2.655
 1840SOL    HW1 6747   1.248   5.368   2.590
 1840SOL    HW2 6748   1.295   5.294   2.728
 1841SOL     OW 6749   0.459   4.876   2.603
 1841SOL    HW1 6750   0.388   4.849   2.668
 1841SOL    HW2 6751   0.433   4.848   2.510
 1842SOL     OW 6752   1.032   4.273   1.878
 1842SOL    HW1 6753   0.991   4.355   1.839
 1842SOL    HW2 6754   1.096   4.299   1.951
 1843SOL     OW 6755   0.078   4.280   3.248
 1843SOL    HW1 6756   0.170   4.279   3.207
 1843SOL    HW2 6757   0.072   4.354   3.315
 1844SOL     OW 6758   0.561   3.946   3.009
 1844SOL    HW1 6759   0.599   3.862   3.046
 1844SOL    HW2 6760   0.473   3.965   3.053
 1845SOL     OW 6761   0.866   4.178   2.504
 1845SOL    HW1 6762   0.834   4.250   2.442
 1845SOL    HW2 6763   0.890   4.097   2.451
 1846SOL     OW 6764   1.017   3.763   2.615
 1846SOL    HW1 6765   0.945   3.768   2.546
 1846SOL    HW2 6766   0.993   3.694   2.684
 1847SOL     OW 6767   1.429   4.897   2.729
 1847SOL    HW1 6768   1.374   4.813   2.722
 1847SOL    HW2 6769   1.455   4.926   2.637
 1848SOL     OW 6770   1.466   4.314   2.854
 1848SOL    HW1 6771   1.436   4.219   2.861
 1848SOL    HW2 6772   1.539   4.330   2.920
 1849SOL     OW 6773   1.857   4.557   2.239
 1849SOL    HW1 6774   1.899   4.493   2.303
 1849SOL    HW2 6775   1.819   4.506   2.161
 1850SOL     OW 6776   0.488   5.109   2.036
 1850SOL    HW1 6777   0.401   5.094   2.083
 1850SOL    HW2 6778   0.471   5.135   1.941
 1851SOL     OW 6779   1.664   5.004   2.519
 1851SOL    HW1 6780   1.763   5.012   2.533
 1851SOL    HW2 6781   1.619   5.088   2.550
 1852SOL     OW 6782   1.390   4.299   1.940
 1852SOL    HW1 6783   1.336   4.278   2.021
 1852SOL    HW2 6784   1.481   4.258   1.949
 1853SOL     OW 6785   0.527   3.980   2.190
 1853SOL    HW1 6786   0.554   3.921   2.115
 1853SOL    HW2 6787   0.527   4.075   2.159
 1854SOL     OW 6788   1.754   4.947   3.450
 1854SOL    HW1 6789   1.845   4.908   3.437
 1854SOL    HW2 6790   1.762   5.043   3.474
 1855SOL     OW 6791   1.064   5.071   3.202
 1855SOL    HW1 6792   0.984   5.048   3.257
 1855SOL    HW2 6793   1.147   5.045   3.251
 1856SOL     OW 6794   1.592   5.353   3.487
 1856SOL    HW1 6795   1.619   5.387   3.397
 1856SOL    HW2 6796   1.671   5.315   3.533
 1857SOL     OW 6797   1.111   4.919   2.962
 1857SOL    HW1 6798   1.071   4.963   3.043
 1857SOL    HW2 6799   1.070   4.956   2.879
 1858SOL     OW 6800   1.638   4.823   2.941
 1858SOL    HW1 6801   1.643   4.904   3.000
 1858SOL    HW2 6802   1.552   4.825   2.890
 1859SOL     OW 6803   0.915   3.813   3.264
 1859SOL    HW1 6804   0.940   3.793   3.169
 1859SOL    HW2 6805   0.987   3.869   3.306
 1860SOL     OW 6806   0.980   4.840   3.581
 1860SOL    HW1 6807   0.881   4.846   3.591
 1860SOL    HW2 6808   1.003   4.760   3.525
 1861SOL     OW 6809   0.705   4.774   2.230
 1861SOL    HW1 6810   0.691   4.781   2.329
 1861SOL    HW2 6811   0.789   4.723   2.212
 1862SOL     OW 6812   0.410   4.537   3.113
 1862SOL    HW1 6813   0.496   4.549   3.163
 1862SOL    HW2 6814   0.368   4.450   3.140
 1863SOL     OW 6815   1.274   4.110   3.124
 1863SOL    HW1 6816   1.295   4.184   3.188
 1863SOL    HW2 6817   1.185   4.127   3.081
 1864SOL     OW 6818   0.064   5.288   3.193
 1864SOL    HW1 6819   0.018   5.370   3.159
 1864SOL    HW2 6820   0.162   5.307   3.202
 1865SOL     OW 6821   0.367   4.824   2.363
 1865SOL    HW1 6822   0.360   4.907   2.307
 1865SOL    HW2 6823   0.371   4.744   2.303
 1866SOL     OW 6824   0.566   4.261   2.727
 1866SOL    HW1 6825   0.578   4.327   2.653
 1866SOL    HW2 6826   0.612   4.295   2.810
 1867SOL     OW 6827   1.252   5.072   2.250
 1867SOL    HW1 6828   1.302   5.149   2.290
 1867SOL    HW2 6829   1.157   5.074   2.282
 1868SOL     OW 6830   1.272   5.169   3.004
 1868SOL    HW1 6831   1.319   5.182   3.091
 1868SOL    HW2 6832   1.206   5.095   3.013
 1869SOL     OW 6833   1.582   4.363   2.334
 1869SOL    HW1 6834   1.551   4.424   2.407
 1869SOL    HW2 6835   1.632   4.415   2.265
 1870SOL     OW 6836   0.354   5.234   3.191
 1870SOL    HW1 6837   0.333   5.190   3.104
 1870SOL    HW2 6838   0.451   5.260   3.194
 1871SOL     OW 6839   0.402   4.475   3.460
 1871SOL    HW1 6840   0.470   4.530   3.413
 1871SOL    HW2 6841   0.442   4.387   3.487
 1872SOL     OW 6842   1.587   4.503   3.532
 1872SOL    HW1 6843   1.495   4.541   3.527
 1872SOL    HW2 6844   1.647   4.550   3.467
 1873SOL     OW 6845   1.013   3.829   3.632
 1873SOL    HW1 6846   1.019   3.914   3.580
 1873SOL    HW2 6847   1.045   3.753   3.575
 1874SOL     OW 6848   0.504   3.774   3.602
 1874SOL    HW1 6849   0.462   3.717   3.532
 1874SOL    HW2 6850   0.438   3.843   3.634
 1875SOL     OW 6851   0.573   4.594   2.891
 1875SOL    HW1 6852   0.617   4.683   2.882
 1875SOL    HW2 6853   0.510   4.594   2.968
 1876SOL     OW 6854   1.360   4.586   2.907
 1876SOL    HW1 6855   1.285   4.586   2.841
 1876SOL    HW2 6856   1.397   4.494   2.916
 1877SOL     OW 6857   1.209   4.249   2.137
 1877SOL    HW1 6858   1.222   4.165   2.191
 1877SOL    HW2 6859   1.180   4.323   2.197
 1878SOL     OW 6860   0.307   3.937   3.093
 1878SOL    HW1 6861   0.284   3.974   3.183
 1878SOL    HW2 6862   0.277   3.842   3.087
 1879SOL     OW 6863   0.037   5.034   3.144
 1879SOL    HW1 6864   0.090   4.985   3.212
 1879SOL    HW2 6865   0.059   5.132   3.149
 1880SOL     OW 6866   0.732   4.358   2.926
 1880SOL    HW1 6867   0.791   4.332   2.850
 1880SOL    HW2 6868   0.704   4.454   2.915
 1881SOL     OW 6869   1.728   4.659   3.716
 1881SOL    HW1 6870   1.682   4.652   3.627
 1881SOL    HW2 6871   1.666   4.703   3.782
 1882SOL     OW 6872   0.307   3.787   2.480
 1882SOL    HW1 6873   0.296   3.881   2.513
 1882SOL    HW2 6874   0.302   3.724   2.557
 1883SOL     OW 6875   1.622   4.091   2.236
 1883SOL    HW1 6876   1.624   4.015   2.300
 1883SOL    HW2 6877   1.574   4.168   2.276
 1884SOL     OW 6878   1.023   4.490   2.828
 1884SOL    HW1 6879   1.038   4.511   2.924
 1884SOL    HW2 6880   0.993   4.395   2.819
 1885SOL     OW 6881   0.980   5.297   3.562
 1885SOL    HW1 6882   0.960   5.341   3.474
 1885SOL    HW2 6883   1.019   5.206   3.546
 1886SOL     OW 6884   1.859   5.242   3.467
 1886SOL    HW1 6885   1.873   5.269   3.372
 1886SOL    HW2 6886   1.942   5.264   3.520
 1887SOL     OW 6887   0.350   4.622   3.666
 1887SOL    HW1 6888   0.426   4.666   3.714
 1887SOL    HW2 6889   0.385   4.575   3.584
 1888SOL     OW 6890   1.540   3.998   1.987
 1888SOL    HW1 6891   1.479   3.923   2.010
 1888SOL    HW2 6892   1.562   4.050   2.070
 1889SOL     OW 6893   1.303   4.562   1.904
 1889SOL    HW1 6894   1.337   4.469   1.919
 1889SOL    HW2 6895   1.321   4.589   1.809
 1890SOL     OW 6896   1.068   5.057   2.711
 1890SOL    HW1 6897   1.075   4.973   2.656
 1890SOL    HW2 6898   1.130   5.126   2.675
 1891SOL     OW 6899   0.319   4.534   2.811
 1891SOL    HW1 6900   0.412   4.570   2.816
 1891SOL    HW2 6901   0.313   4.449   2.863
 1892SOL     OW 6902   0.339   4.233   2.868
 1892SOL    HW1 6903   0.287   4.150   2.851
 1892SOL    HW2 6904   0.416   4.238   2.804
 1893SOL     OW 6905   1.138   4.104   3.540
 1893SOL    HW1 6906   1.093   4.167   3.604
 1893SOL    HW2 6907   1.231   4.135   3.523
 1894SOL     OW 6908   1.160   3.931   3.339
 1894SOL    HW1 6909   1.160   3.995   3.416
 1894SOL    HW2 6910   1.188   3.979   3.256
 1895SOL     OW 6911   0.008   5.050   2.062
 1895SOL    HW1 6912  -0.085   5.071   2.031
 1895SOL    HW2 6913   0.018   4.951   2.075
 1896SOL     OW 6914   0.088   5.525   2.789
 1896SOL    HW1 6915   0.046   5.439   2.762
 1896SOL    HW2 6916   0.182   5.528   2.755
 1897SOL     OW 6917   0.504   5.292   2.772
 1897SOL    HW1 6918   0.570   5.366   2.781
 1897SOL    HW2 6919   0.548   5.213   2.730
 1898SOL     OW 6920   1.002   4.520   3.100
 1898SOL    HW1 6921   1.043   4.488   3.186
 1898SOL    HW2 6922   0.906   4.493   3.097
 1899SOL     OW 6923   0.040   4.268   2.976
 1899SOL    HW1 6924   0.125   4.235   2.935
 1899SOL    HW2 6925   0.053   4.283   3.074
 1900SOL     OW 6926   0.189   4.244   3.584
 1900SOL    HW1 6927   0.248   4.204   3.514
 1900SOL    HW2 6928   0.131   4.315   3.543
 1901SOL     OW 6929   1.369   4.674   3.522
 1901SOL    HW1 6930   1.408   4.763   3.542
 1901SOL    HW2 6931   1.379   4.654   3.425
 1902SOL     OW 6932   0.815   4.296   2.187
 1902SOL    HW1 6933   0.822   4.207   2.141
 1902SOL    HW2 6934   0.721   4.330   2.179
 1903SOL     OW 6935   1.657   4.328   3.068
 1903SOL    HW1 6936   1.619   4.259   3.130
 1903SOL    HW2 6937   1.739   4.292   3.024
 1904SOL     OW 6938   0.252   5.288   3.606
 1904SOL    HW1 6939   0.222   5.345   3.682
 1904SOL    HW2 6940   0.245   5.191   3.632
 1905SOL     OW 6941   0.671   4.188   3.131
 1905SOL    HW1 6942   0.637   4.099   3.101
 1905SOL    HW2 6943   0.697   4.242   3.051
 1906SOL     OW 6944   0.473   4.224   2.053
 1906SOL    HW1 6945   0.534   4.304   2.057
 1906SOL    HW2 6946   0.378   4.255   2.060
 1907SOL     OW 6947   0.159   4.861   3.328
 1907SOL    HW1 6948   0.181   4.800   3.404
 1907SOL    HW2 6949   0.169   4.812   3.242
 1908SOL     OW 6950   1.347   4.783   3.096
 1908SOL    HW1 6951   1.371   4.720   3.022
 1908SOL    HW2 6952   1.257   4.823   3.078
 1909SOL     OW 6953   1.302   4.579   2.171
 1909SOL    HW1 6954   1.216   4.548   2.213
 1909SOL    HW2 6955   1.298   4.565   2.072
 1910SOL     OW 6956   1.759   5.471   3.016
 1910SOL    HW1 6957   1.820   5.501   2.943
 1910SOL    HW2 6958   1.721   5.382   2.994
 1911SOL     OW 6959   1.252   5.455   2.990
 1911SOL    HW1 6960   1.336   5.460   2.936
 1911SOL    HW2 6961   1.229   5.359   3.008
 1912SOL     OW 6962   0.083   4.982   2.884
 1912SOL    HW1 6963   0.078   4.981   2.984
 1912SOL    HW2 6964   0.000   4.941   2.846
 1913SOL     OW 6965   0.688   5.386   3.578
 1913SOL    HW1 6966   0.632   5.467   3.587
 1913SOL    HW2 6967   0.740   5.390   3.492
 1914SOL     OW 6968   1.726   3.859   2.385
 1914SOL    HW1 6969   1.799   3.842   2.318
 1914SOL    HW2 6970   1.695   3.772   2.423
 1915SOL     OW 6971   1.388   5.297   2.339
 1915SOL    HW1 6972   1.455   5.309   2.265
 1915SOL    HW2 6973   1.348   5.386   2.362
 1916SOL     OW 6974   0.130   5.518   3.713
 1916SOL    HW1 6975   0.089   5.444   3.766
 1916SOL    HW2 6976   0.194   5.569   3.771
 1917SOL     OW 6977   1.280   4.651   2.534
 1917SOL    HW1 6978   1.340   4.570   2.536
 1917SOL    HW2 6979   1.320   4.720   2.474
 1918SOL     OW 6980   0.830   4.997   3.284
 1918SOL    HW1 6981   0.825   5.030   3.379
 1918SOL    HW2 6982   0.744   5.016   3.238
 1919SOL     OW 6983   0.672   5.340   2.016
 1919SOL    HW1 6984   0.681   5.350   1.917
 1919SOL    HW2 6985   0.632   5.251   2.037
 1920SOL     OW 6986   0.263   4.050   2.582
 1920SOL    HW1 6987   0.184   4.101   2.548
 1920SOL    HW2 6988   0.254   4.035   2.680
 1921SOL     OW 6989   1.194   5.336   1.893
 1921SOL    HW1 6990   1.200   5.243   1.930
 1921SOL    HW2 6991   1.135   5.336   1.813
 1922SOL     OW 6992   0.822   4.726   3.234
 1922SOL    HW1 6993   0.862   4.725   3.142
 1922SOL    HW2 6994   0.832   4.818   3.274
 1923SOL     OW 6995   0.916   4.634   2.153
 1923SOL    HW1 6996   0.979   4.672   2.085
 1923SOL    HW2 6997   0.956   4.551   2.192
 1924SOL     OW 6998   1.504   5.331   1.906
 1924SOL    HW1 6999   1.412   5.368   1.913
 1924SOL    HW2 7000   1.542   5.351   1.816
 1925SOL     OW 7001   0.372   5.012   3.352
 1925SOL    HW1 7002   0.359   5.105   3.318
 1925SOL    HW2 7003   0.288   4.960   3.339
 1926SOL     OW 7004   1.614   5.016   3.151
 1926SOL    HW1 7005   1.674   5.019   3.231
 1926SOL    HW2 7006   1.539   5.080   3.164
 1927SOL     OW 7007   1.039   4.822   2.558
 1927SOL    HW1 7008   0.969   4.775   2.612
 1927SOL    HW2 7009   1.098   4.754   2.515
 1928SOL     OW 7010   1.014   3.960   2.833
 1928SOL    HW1 7011   1.006   3.924   2.740
 1928SOL    HW2 7012   1.012   3.884   2.898
 1929SOL     OW 7013   0.590   5.211   2.353
 1929SOL    HW1 7014   0.632   5.153   2.283
 1929SOL    HW2 7015   0.546   5.290   2.309
 1930SOL     OW 7016   0.255   5.072   2.152
 1930SOL    HW1 7017   0.159   5.073   2.125
 1930SOL    HW2 7018   0.267   5.125   2.236
 1931SOL     OW 7019   0.105   4.737   3.588
 1931SOL    HW1 7020   0.028   4.704   3.642
 1931SOL    HW2 7021   0.190   4.707   3.630
 1932SOL     OW 7022   0.672   3.927   3.351
 1932SOL    HW1 7023   0.762   3.911   3.311
 1932SOL    HW2 7024   0.680   3.932   3.450
 1933SOL     OW 7025   0.075   4.069   1.895
 1933SOL    HW1 7026  -0.017   4.041   1.866
 1933SOL    HW2 7027   0.106   4.146   1.839
 1934SOL     OW 7028   1.440   4.580   3.260
 1934SOL    HW1 7029   1.383   4.632   3.197
 1934SOL    HW2 7030   1.536   4.592   3.236
 1935SOL     OW 7031   0.072   3.890   2.180
 1935SOL    HW1 7032   0.055   3.973   2.126
 1935SOL    HW2 7033   0.162   3.853   2.158
 1936SOL     OW 7034   1.183   5.059   1.981
 1936SOL    HW1 7035   1.084   5.048   1.983
 1936SOL    HW2 7036   1.217   5.074   2.074
 1937SOL     OW 7037   0.613   4.566   3.293
 1937SOL    HW1 7038   0.669   4.647   3.276
 1937SOL    HW2 7039   0.672   4.486   3.296
 1938SOL     OW 7040   1.493   5.491   2.821
 1938SOL    HW1 7041   1.526   5.555   2.752
 1938SOL    HW2 7042   1.559   5.485   2.896
 1939SOL     OW 7043   0.716   4.289   3.570
 1939SOL    HW1 7044   0.735   4.354   3.644
 1939SOL    HW2 7045   0.776   4.209   3.579
 1940SOL     OW 7046   1.450   4.944   3.495
 1940SOL    HW1 7047   1.441   4.934   3.594
 1940SOL    HW2 7048   1.546   4.937   3.469
 1941SOL     OW 7049   1.674   4.607   3.116
 1941SOL    HW1 7050   1.647   4.518   3.079
 1941SOL    HW2 7051   1.675   4.675   3.043
 1942SOL     OW 7052   1.225   4.049   2.311
 1942SOL    HW1 7053   1.290   3.975   2.300
 1942SOL    HW2 7054   1.245   4.099   2.395
 1943SOL     OW 7055   0.594   4.469   2.514
 1943SOL    HW1 7056   0.644   4.554   2.495
 1943SOL    HW2 7057   0.506   4.471   2.466
 1944SOL     OW 7058   1.777   4.066   3.504
 1944SOL    HW1 7059   1.760   4.097   3.410
 1944SOL    HW2 7060   1.693   4.029   3.542
 1945SOL     OW 7061   1.730   4.658   3.379
 1945SOL    HW1 7062   1.768   4.749   3.394
 1945SOL    HW2 7063   1.722   4.641   3.280
 1946SOL     OW 7064   0.859   5.098   1.878
 1946SOL    HW1 7065   0.813   5.113   1.966
 1946SOL    HW2 7066   0.903   5.183   1.848
 1947SOL     OW 7067   0.859   4.680   2.723
 1947SOL    HW1 7068   0.913   4.611   2.771
 1947SOL    HW2 7069   0.827   4.749   2.789
 1948SOL     OW 7070   1.083   4.708   1.949
 1948SOL    HW1 7071   1.060   4.761   1.867
 1948SOL    HW2 7072   1.164   4.652   1.930
 1949SOL     OW 7073   1.861   5.293   2.713
 1949SOL    HW1 7074   1.790   5.281   2.643
 1949SOL    HW2 7075   1.862   5.214   2.773
 1950SOL     OW 7076   0.221   5.038   3.706
 1950SOL    HW1 7077   0.156   4.965   3.685
 1950SOL    HW2 7078   0.225   5.052   3.804
 1951SOL     OW 7079   0.079   4.964   2.515
 1951SOL    HW1 7080   0.078   4.917   2.603
 1951SOL    HW2 7081   0.161   4.936   2.464
 1952SOL     OW 7082   0.672   5.115   3.486
 1952SOL    HW1 7083   0.594   5.065   3.524
 1952SOL    HW2 7084   0.669   5.210   3.517
 1953SOL     OW 7085   0.428   4.148   2.382
 1953SOL    HW1 7086   0.458   4.076   2.320
 1953SOL    HW2 7087   0.389   4.108   2.465
 1954SOL     OW 7088   1.705   5.211   2.966
 1954SOL    HW1 7089   1.612   5.186   2.939
 1954SOL    HW2 7090   1.731   5.161   3.048
 1955SOL     OW 7091   0.317   4.271   3.142
 1955SOL    HW1 7092   0.355   4.212   3.214
 1955SOL    HW2 7093   0.357   4.245   3.054
 1956SOL     OW 7094   0.812   5.310   2.549
 1956SOL    HW1 7095   0.844   5.320   2.455
 1956SOL    HW2 7096   0.733   5.248   2.551
 1957SOL     OW 7097   1.424   3.938   2.974
 1957SOL    HW1 7098   1.476   3.873   3.029
 1957SOL    HW2 7099   1.375   4.001   3.035
 1958SOL     OW 7100   1.001   3.758   3.016
 1958SOL    HW1 7101   0.938   3.686   2.985
 1958SOL    HW2 7102   1.094   3.722   3.016
 1959SOL     OW 7103   0.770   5.054   2.163
 1959SOL    HW1 7104   0.724   4.967   2.180
 1959SOL    HW2 7105   0.861   5.051   2.204
 1960SOL     OW 7106   0.618   5.291   3.146
 1960SOL    HW1 7107   0.613   5.373   3.203
 1960SOL    HW2 7108   0.707   5.288   3.101
 1961SOL     OW 7109   1.352   3.776   2.030
 1961SOL    HW1 7110   1.387   3.735   1.946
 1961SOL    HW2 7111   1.262   3.738   2.050
 1962SOL     OW 7112   1.300   4.177   2.553
 1962SOL    HW1 7113   1.241   4.257   2.557
 1962SOL    HW2 7114   1.315   4.142   2.646
 1963SOL     OW 7115   1.593   3.945   2.744
 1963SOL    HW1 7116   1.509   3.944   2.798
 1963SOL    HW2 7117   1.595   4.028   2.688
 1964SOL     OW 7118   0.039   4.801   2.162
 1964SOL    HW1 7119   0.138   4.790   2.153
 1964SOL    HW2 7120  -0.001   4.715   2.194
 1965SOL     OW 7121   0.230   4.352   3.837
 1965SOL    HW1 7122   0.137   4.350   3.874
 1965SOL    HW2 7123   0.231   4.313   3.745
 1966SOL     OW 7124   0.225   3.999   4.720
 1966SOL    HW1 7125   0.260   3.982   4.812
 1966SOL    HW2 7126   0.137   3.954   4.708
 1967SOL     OW 7127   0.019   4.092   4.371
 1967SOL    HW1 7128  -0.063   4.135   4.410
 1967SOL    HW2 7129  -0.009   4.019   4.308
 1968SOL     OW 7130   0.569   4.999   4.889
 1968SOL    HW1 7131   0.476   4.992   4.852
 1968SOL    HW2 7132   0.580   5.088   4.933
 1969SOL     OW 7133   1.555   5.235   4.427
 1969SOL    HW1 7134   1.498   5.219   4.508
 1969SOL    HW2 7135   1.496   5.245   4.347
 1970SOL     OW 7136   1.135   4.427   4.441
 1970SOL    HW1 7137   1.192   4.505   4.416
 1970SOL    HW2 7138   1.075   4.453   4.517
 1971SOL     OW 7139   1.755   4.331   3.955
 1971SOL    HW1 7140   1.743   4.318   3.856
 1971SOL    HW2 7141   1.725   4.250   4.004
 1972SOL     OW 7142   0.768   4.868   4.747
 1972SOL    HW1 7143   0.690   4.885   4.807
 1972SOL    HW2 7144   0.802   4.955   4.711
 1973SOL     OW 7145   0.850   4.522   5.547
 1973SOL    HW1 7146   0.846   4.598   5.612
 1973SOL    HW2 7147   0.872   4.558   5.456
 1974SOL     OW 7148   0.685   4.736   4.389
 1974SOL    HW1 7149   0.754   4.720   4.459
 1974SOL    HW2 7150   0.612   4.793   4.427
 1975SOL     OW 7151   0.686   4.885   5.527
 1975SOL    HW1 7152   0.746   4.964   5.541
 1975SOL    HW2 7153   0.600   4.916   5.486
 1976SOL     OW 7154   0.335   5.159   4.785
 1976SOL    HW1 7155   0.257   5.128   4.732
 1976SOL    HW2 7156   0.393   5.217   4.728
 1977SOL     OW 7157   1.460   5.229   5.063
 1977SOL    HW1 7158   1.484   5.323   5.089
 1977SOL    HW2 7159   1.444   5.175   5.145
 1978SOL     OW 7160   0.438   4.116   5.223
 1978SOL    HW1 7161   0.520   4.060   5.232
 1978SOL    HW2 7162   0.357   4.058   5.227
 1979SOL     OW 7163   1.603   4.171   4.461
 1979SOL    HW1 7164   1.529   4.217   4.411
 1979SOL    HW2 7165   1.654   4.239   4.514
 1980SOL     OW 7166   1.127   5.065   5.414
 1980SOL    HW1 7167   1.174   5.065   5.502
 1980SOL    HW2 7168   1.079   4.978   5.403
 1981SOL     OW 7169   0.230   5.158   4.262
 1981SOL    HW1 7170   0.204   5.254   4.262
 1981SOL    HW2 7171   0.159   5.104   4.307
 1982SOL     OW 7172   0.240   4.815   4.610
 1982SOL    HW1 7173   0.254   4.731   4.662
 1982SOL    HW2 7174   0.185   4.879   4.665
 1983SOL     OW 7175   0.606   4.688   3.847
 1983SOL    HW1 7176   0.613   4.772   3.793
 1983SOL    HW2 7177   0.652   4.701   3.935
 1984SOL     OW 7178   1.594   3.838   5.204
 1984SOL    HW1 7179   1.576   3.905   5.132
 1984SOL    HW2 7180   1.591   3.884   5.293
 1985SOL     OW 7181   0.122   4.367   4.287
 1985SOL    HW1 7182   0.077   4.279   4.304
 1985SOL    HW2 7183   0.121   4.421   4.371
 1986SOL     OW 7184   0.027   5.320   3.841
 1986SOL    HW1 7185   0.008   5.224   3.862
 1986SOL    HW2 7186  -0.006   5.378   3.916
 1987SOL     OW 7187   1.689   4.646   4.336
 1987SOL    HW1 7188   1.784   4.617   4.344
 1987SOL    HW2 7189   1.681   4.711   4.261
 1988SOL     OW 7190   1.641   4.832   4.156
 1988SOL    HW1 7191   1.727   4.834   4.104
 1988SOL    HW2 7192   1.655   4.879   4.244
 1989SOL     OW 7193   0.113   4.461   5.321
 1989SOL    HW1 7194   0.201   4.448   5.366
 1989SOL    HW2 7195   0.100   4.558   5.299
 1990SOL     OW 7196   0.613   5.089   4.450
 1990SOL    HW1 7197   0.564   5.002   4.459
 1990SOL    HW2 7198   0.590   5.132   4.363
 1991SOL     OW 7199   1.293   4.952   5.147
 1991SOL    HW1 7200   1.330   4.879   5.089
 1991SOL    HW2 7201   1.345   4.957   5.232
 1992SOL     OW 7202   0.809   3.728   4.226
 1992SOL    HW1 7203   0.849   3.819   4.217
 1992SOL    HW2 7204   0.709   3.736   4.232
 1993SOL     OW 7205   0.197   4.700   4.988
 1993SOL    HW1 7206   0.286   4.655   4.974
 1993SOL    HW2 7207   0.124   4.635   4.969
 1994SOL     OW 7208   1.525   4.723   3.914
 1994SOL    HW1 7209   1.462   4.647   3.927
 1994SOL    HW2 7210   1.573   4.741   4.000
 1995SOL     OW 7211   1.187   5.516   5.340
 1995SOL    HW1 7212   1.211   5.576   5.264
 1995SOL    HW2 7213   1.194   5.421   5.310
 1996SOL     OW 7214   0.317   3.975   5.525
 1996SOL    HW1 7215   0.388   4.046   5.531
 1996SOL    HW2 7216   0.229   4.014   5.553
 1997SOL     OW 7217   1.466   5.141   4.677
 1997SOL    HW1 7218   1.407   5.147   4.757
 1997SOL    HW2 7219   1.451   5.053   4.631
 1998SOL     OW 7220   0.598   4.453   3.994
 1998SOL    HW1 7221   0.622   4.522   3.926
 1998SOL    HW2 7222   0.520   4.486   4.048
 1999SOL     OW 7223   1.281   4.069   4.668
 1999SOL    HW1 7224   1.195   4.019   4.655
 1999SOL    HW2 7225   1.343   4.015   4.724
 2000SOL     OW 7226   1.576   5.386   4.031
 2000SOL    HW1 7227   1.665   5.432   4.034
 2000SOL    HW2 7228   1.555   5.362   3.936
 2001SOL     OW 7229   0.807   4.329   5.189
 2001SOL    HW1 7230   0.760   4.326   5.278
 2001SOL    HW2 7231   0.756   4.274   5.123
 2002SOL     OW 7232   1.394   4.193   5.398
 2002SOL    HW1 7233   1.374   4.236   5.486
 2002SOL    HW2 7234   1.472   4.131   5.407
 2003SOL     OW 7235   0.973   4.614   5.296
 2003SOL    HW1 7236   1.019   4.530   5.267
 2003SOL    HW2 7237   0.917   4.648   5.221
 2004SOL     OW 7238   0.991   4.134   4.966
 2004SOL    HW1 7239   0.914   4.168   5.020
 2004SOL    HW2 7240   0.957   4.083   4.887
 2005SOL     OW 7241   1.041   4.425   4.153
 2005SOL    HW1 7242   1.067   4.421   4.249
 2005SOL    HW2 7243   0.956   4.374   4.139
 2006SOL     OW 7244   0.076   4.535   4.513
 2006SOL    HW1 7245   0.175   4.523   4.522
 2006SOL    HW2 7246   0.052   4.630   4.534
 2007SOL     OW 7247   0.130   5.545   5.295
 2007SOL    HW1 7248   0.120   5.530   5.394
 2007SOL    HW2 7249   0.044   5.581   5.259
 2008SOL     OW 7250   0.865   4.072   3.919
 2008SOL    HW1 7251   0.924   4.135   3.870
 2008SOL    HW2 7252   0.884   3.978   3.890
 2009SOL     OW 7253   1.719   4.309   5.555
 2009SOL    HW1 7254   1.693   4.398   5.519
 2009SOL    HW2 7255   1.717   4.241   5.482
 2010SOL     OW 7256   1.362   4.868   4.269
 2010SOL    HW1 7257   1.445   4.839   4.221
 2010SOL    HW2 7258   1.313   4.935   4.213
 2011SOL     OW 7259   0.550   3.920   4.609
 2011SOL    HW1 7260   0.545   3.915   4.709
 2011SOL    HW2 7261   0.552   4.016   4.580
 2012SOL     OW 7262   1.008   5.180   4.201
 2012SOL    HW1 7263   0.962   5.252   4.149
 2012SOL    HW2 7264   1.004   5.200   4.299
 2013SOL     OW 7265   0.351   5.525   4.577
 2013SOL    HW1 7266   0.401   5.439   4.583
 2013SOL    HW2 7267   0.416   5.602   4.574
 2014SOL     OW 7268   1.795   4.790   4.597
 2014SOL    HW1 7269   1.733   4.775   4.521
 2014SOL    HW2 7270   1.743   4.801   4.682
 2015SOL     OW 7271   1.227   5.274   5.230
 2015SOL    HW1 7272   1.233   5.197   5.294
 2015SOL    HW2 7273   1.175   5.248   5.150
 2016SOL     OW 7274   0.321   4.667   3.966
 2016SOL    HW1 7275   0.403   4.706   3.924
 2016SOL    HW2 7276   0.294   4.585   3.917
 2017SOL     OW 7277   1.458   4.459   4.452
 2017SOL    HW1 7278   1.453   4.394   4.527
 2017SOL    HW2 7279   1.538   4.518   4.465
 2018SOL     OW 7280   0.461   4.990   5.451
 2018SOL    HW1 7281   0.411   4.991   5.365
 2018SOL    HW2 7282   0.398   4.972   5.527
 2019SOL     OW 7283   1.111   5.500   3.961
 2019SOL    HW1 7284   1.051   5.438   4.011
 2019SOL    HW2 7285   1.142   5.456   3.876
 2020SOL     OW 7286   0.202   4.009   5.222
 2020SOL    HW1 7287   0.122   4.069   5.209
 2020SOL    HW2 7288   0.192   3.960   5.308
 2021SOL     OW 7289   1.632   5.101   3.805
 2021SOL    HW1 7290   1.600   5.195   3.795
 2021SOL    HW2 7291   1.556   5.038   3.793
 2022SOL     OW 7292   1.400   3.831   4.150
 2022SOL    HW1 7293   1.376   3.794   4.060
 2022SOL    HW2 7294   1.499   3.847   4.154
 2023SOL     OW 7295   0.382   4.424   4.204
 2023SOL    HW1 7296   0.427   4.334   4.201
 2023SOL    HW2 7297   0.288   4.413   4.237
 2024SOL     OW 7298   1.547   3.946   5.453
 2024SOL    HW1 7299   1.542   3.983   5.545
 2024SOL    HW2 7300   1.475   3.877   5.441
 2025SOL     OW 7301   0.614   3.846   3.841
 2025SOL    HW1 7302   0.712   3.824   3.848
 2025SOL    HW2 7303   0.583   3.829   3.748
 2026SOL     OW 7304   0.781   3.988   5.473
 2026SOL    HW1 7305   0.848   3.927   5.516
 2026SOL    HW2 7306   0.708   4.007   5.538
 2027SOL     OW 7307   0.888   5.238   4.919
 2027SOL    HW1 7308   0.865   5.213   4.825
 2027SOL    HW2 7309   0.949   5.169   4.958
 2028SOL     OW 7310   1.351   4.314   5.157
 2028SOL    HW1 7311   1.379   4.271   5.242
 2028SOL    HW2 7312   1.376   4.410   5.158
 2029SOL     OW 7313   0.803   5.126   4.648
 2029SOL    HW1 7314   0.893   5.140   4.606
 2029SOL    HW2 7315   0.732   5.128   4.577
 2030SOL     OW 7316   0.922   4.227   4.623
 2030SOL    HW1 7317   0.897   4.218   4.527
 2030SOL    HW2 7318   0.970   4.145   4.654
 2031SOL     OW 7319   0.539   3.788   4.236
 2031SOL    HW1 7320   0.458   3.789   4.294
 2031SOL    HW2 7321   0.542   3.871   4.181
 2032SOL     OW 7322   1.434   4.912   3.765
 2032SOL    HW1 7323   1.466   4.836   3.822
 2032SOL    HW2 7324   1.342   4.939   3.795
 2033SOL     OW 7325   0.297   3.759   3.895
 2033SOL    HW1 7326   0.346   3.843   3.874
 2033SOL    HW2 7327   0.359   3.694   3.940
 2034SOL     OW 7328   0.935   3.960   4.204
 2034SOL    HW1 7329   0.887   4.001   4.126
 2034SOL    HW2 7330   1.034   3.958   4.185
 2035SOL     OW 7331   1.076   4.407   5.188
 2035SOL    HW1 7332   0.996   4.346   5.191
 2035SOL    HW2 7333   1.157   4.354   5.164
 2036SOL     OW 7334   1.227   5.294   4.517
 2036SOL    HW1 7335   1.248   5.368   4.452
 2036SOL    HW2 7336   1.295   5.294   4.590
 2037SOL     OW 7337   0.459   4.876   4.465
 2037SOL    HW1 7338   0.388   4.849   4.530
 2037SOL    HW2 7339   0.433   4.848   4.372
 2038SOL     OW 7340   1.032   4.273   3.740
 2038SOL    HW1 7341   0.991   4.355   3.701
 2038SOL    HW2 7342   1.096   4.299   3.813
 2039SOL     OW 7343   0.078   4.280   5.110
 2039SOL    HW1 7344   0.170   4.279   5.069
 2039SOL    HW2 7345   0.072   4.354   5.177
 2040SOL     OW 7346   0.561   3.946   4.871
 2040SOL    HW1 7347   0.599   3.862   4.908
 2040SOL    HW2 7348   0.473   3.965   4.915
 2041SOL     OW 7349   0.866   4.178   4.366
 2041SOL    HW1 7350   0.834   4.250   4.304
 2041SOL    HW2 7351   0.890   4.097   4.313
 2042SOL     OW 7352   1.017   3.763   4.477
 2042SOL    HW1 7353   0.945   3.768   4.408
 2042SOL    HW2 7354   0.993   3.694   4.546
 2043SOL     OW 7355   1.429   4.897   4.591
 2043SOL    HW1 7356   1.374   4.813   4.584
 2043SOL    HW2 7357   1.455   4.926   4.499
 2044SOL     OW 7358   1.466   4.314   4.716
 2044SOL    HW1 7359   1.436   4.219   4.723
 2044SOL    HW2 7360   1.539   4.330   4.782
 2045SOL     OW 7361   1.857   4.557   4.101
 2045SOL    HW1 7362   1.899   4.493   4.165
 2045SOL    HW2 7363   1.819   4.506   4.023
 2046SOL     OW 7364   0.488   5.109   3.898
 2046SOL    HW1 7365   0.401   5.094   3.945
 2046SOL    HW2 7366   0.471   5.135   3.803
 2047SOL     OW 7367   1.664   5.004   4.381
 2047SOL    HW1 7368   1.763   5.012   4.395
 2047SOL    HW2 7369   1.619   5.088   4.412
 2048SOL     OW 7370   1.390   4.299   3.802
 2048SOL    HW1 7371   1.336   4.278   3.883
 2048SOL    HW2 7372   1.481   4.258   3.811
 2049SOL     OW 7373   0.527   3.980   4.052
 2049SOL    HW1 7374   0.554   3.921   3.977
 2049SOL    HW2 7375   0.527   4.075   4.021
 2050SOL     OW 7376   1.754   4.947   5.312
 2050SOL    HW1 7377   1.845   4.908   5.299
 2050SOL    HW2 7378   1.762   5.043   5.336
 2051SOL     OW 7379   1.064   5.071   5.064
 2051SOL    HW1 7380   0.984   5.048   5.119
 2051SOL    HW2 7381   1.147   5.045   5.113
 2052SOL     OW 7382   1.592   5.353   5.349
 2052SOL    HW1 7383   1.619   5.387   5.259
 2052SOL    HW2 7384   1.671   5.315   5.395
 2053SOL     OW 7385   1.111   4.919   4.824
 2053SOL    HW1 7386   1.071   4.963   4.905
 2053SOL    HW2 7387   1.070   4.956   4.741
 2054SOL     OW 7388   1.638   4.823   4.803
 2054SOL    HW1 7389   1.643   4.904   4.862
 2054SOL    HW2 7390   1.552   4.825   4.752
 2055SOL     OW 7391   0.915   3.813   5.126
 2055SOL    HW1 7392   0.940   3.793   5.031
 2055SOL    HW2 7393   0.987   3.869   5.168
 2056SOL     OW 7394   0.980   4.840   5.443
 2056SOL    HW1 7395   0.881   4.846   5.453
 2056SOL    HW2 7396   1.003   4.760   5.387
 2057SOL     OW 7397   0.705   4.774   4.092
 2057SOL    HW1 7398   0.691   4.781   4.191
 2057SOL    HW2 7399   0.789   4.723   4.074
 2058SOL     OW 7400   0.410   4.537   4.975
 2058SOL    HW1 7401   0.496   4.549   5.025
 2058SOL    HW2 7402   0.368   4.450   5.002
 2059SOL     OW 7403   1.274   4.110   4.986
 2059SOL    HW1 7404   1.295   4.184   5.050
 2059SOL    HW2 7405   1.185   4.127   4.943
 2060SOL     OW 7406   0.064   5.288   5.055
 2060SOL    HW1 7407   0.018   5.370   5.021
 2060SOL    HW2 7408   0.162   5.307   5.064
 2061SOL     OW 7409   0.367   4.824   4.225
 2061SOL    HW1 7410   0.360   4.907   4.169
 2061SOL    HW2 7411   0.371   4.744   4.165
 2062SOL     OW 7412   0.566   4.261   4.589
 2062SOL    HW1 7413   0.578   4.327   4.515
 2062SOL    HW2 7414   0.612   4.295   4.672
 2063SOL     OW 7415   1.252   5.072   4.112
 2063SOL    HW1 7416   1.302   5.149   4.152
 2063SOL    HW2 7417   1.157   5.074   4.144
 2064SOL     OW 7418   1.272   5.169   4.866
 2064SOL    HW1 7419   1.319   5.182   4.953
 2064SOL    HW2 7420   1.206   5.095   4.875
 2065SOL     OW 7421   1.582   4.363   4.196
 2065SOL    HW1 7422   1.551   4.424   4.269
 2065SOL    HW2 7423   1.632   4.415   4.127
 2066SOL     OW 7424   0.354   5.234   5.053
 2066SOL    HW1 7425   0.333   5.190   4.966
 2066SOL    HW2 7426   0.451   5.260   5.056
 2067SOL     OW 7427   0.402   4.475   5.322
 2067SOL    HW1 7428   0.470   4.530   5.275
 2067SOL    HW2 7429   0.442   4.387   5.349
 2068SOL     OW 7430   1.587   4.503   5.394
 2068SOL    HW1 7431   1.495   4.541   5.389
 2068SOL    HW2 7432   1.647   4.550   5.329
 2069SOL     OW 7433   1.013   3.829   5.494
 2069SOL    HW1 7434   1.019   3.914   5.442
 2069SOL    HW2 7435   1.045   3.753   5.437
 2070SOL     OW 7436   0.504   3.774   5.464
 2070SOL    HW1 7437   0.462   3.717   5.394
 2070SOL    HW2 7438   0.438   3.843   5.496
 2071SOL     OW 7439   0.573   4.594   4.753
 2071SOL    HW1 7440   0.617   4.683   4.744
 2071SOL    HW2 7441   0.510   4.594   4.830
 2072SOL     OW 7442   1.360   4.586   4.769
 2072SOL    HW1 7443   1.285   4.586   4.703
 2072SOL    HW2 7444   1.397   4.494   4.778
 2073SOL     OW 7445   1.209   4.249   3.999
 2073SOL    HW1 7446   1.222   4.165   4.053
 2073SOL    HW2 7447   1.180   4.323   4.059
 2074SOL     OW 7448   0.307   3.937   4.955
 2074SOL    HW1 7449   0.284   3.974   5.045
 2074SOL    HW2 7450   0.277   3.842   4.949
 2075SOL     OW 7451   0.037   5.034   5.006
 2075SOL    HW1 7452   0.090   4.985   5.074
 2075SOL    HW2 7453   0.059   5.132   5.011
 2076SOL     OW 7454   0.732   4.358   4.788
 2076SOL    HW1 7455   0.791   4.332   4.712
 2076SOL    HW2 7456   0.704   4.454   4.777
 2077SOL     OW 7457   1.728   4.659   5.578
 2077SOL    HW1 7458   1.682   4.652   5.489
 2077SOL    HW2 7459   1.666   4.703   5.644
 2078SOL     OW 7460   0.307   3.787   4.342
 2078SOL    HW1 7461   0.296   3.881   4.375
 2078SOL    HW2 7462   0.302   3.724   4.419
 2079SOL     OW 7463   1.622   4.091   4.098
 2079SOL    HW1 7464   1.624   4.015   4.162
 2079SOL    HW2 7465   1.574   4.168   4.138
 2080SOL     OW 7466   1.023   4.490   4.690
 2080SOL    HW1 7467   1.038   4.511   4.786
 2080SOL    HW2 7468   0.993   4.395   4.681
 2081SOL     OW 7469   0.980   5.297   5.424
 2081SOL    HW1 7470   0.960   5.341   5.336
 2081SOL    HW2 7471   1.019   5.206   5.408
 2082SOL     OW 7472   1.859   5.242   5.329
 2082SOL    HW1 7473   1.873   5.269   5.234
 2082SOL    HW2 7474   1.942   5.264   5.382
 2083SOL     OW 7475   0.350   4.622   5.528
 2083SOL    HW1 7476   0.426   4.666   5.576
 2083SOL    HW2 7477   0.385   4.575   5.446
 2084SOL     OW 7478   1.540   3.998   3.849
 2084SOL    HW1 7479   1.479   3.923   3.872
 2084SOL    HW2 7480   1.562   4.050   3.932
 2085SOL     OW 7481   1.303   4.562   3.766
 2085SOL    HW1 7482   1.337   4.469   3.781
 2085SOL    HW2 7483   1.321   4.589   3.671
 2086SOL     OW 7484   1.068   5.057   4.573
 2086SOL    HW1 7485   1.075   4.973   4.518
 2086SOL    HW2 7486   1.130   5.126   4.537
 2087SOL     OW 7487   0.319   4.534   4.673
 2087SOL    HW1 7488   0.412   4.570   4.678
 2087SOL    HW2 7489   0.313   4.449   4.725
 2088SOL     OW 7490   0.339   4.233   4.730
 2088SOL    HW1 7491   0.287   4.150   4.713
 2088SOL    HW2 7492   0.416   4.238   4.666
 2089SOL     OW 7493   1.138   4.104   5.402
 2089SOL    HW1 7494   1.093   4.167   5.466
 2089SOL    HW2 7495   1.231   4.135   5.385
 2090SOL     OW 7496   1.160   3.931   5.201
 2090SOL    HW1 7497   1.160   3.995   5.278
 2090SOL    HW2 7498   1.188   3.979   5.118
 2091SOL     OW 7499   0.008   5.050   3.924
 2091SOL    HW1 7500  -0.085   5.071   3.893
 2091SOL    HW2 7501   0.018   4.951   3.937
 2092SOL     OW 7502   0.088   5.525   4.651
 2092SOL    HW1 7503   0.046   5.439   4.624
 2092SOL    HW2 7504   0.182   5.528   4.617
 2093SOL     OW 7505   0.504   5.292   4.634
 2093SOL    HW1 7506   0.570   5.366   4.643
 2093SOL    HW2 7507   0.548   5.213   4.592
 2094SOL     OW 7508   1.002   4.520   4.962
 2094SOL    HW1 7509   1.043   4.488   5.048
 2094SOL    HW2 7510   0.906   4.493   4.959
 2095SOL     OW 7511   0.040   4.268   4.838
 2095SOL    HW1 7512   0.125   4.235   4.797
 2095SOL    HW2 7513   0.053   4.283   4.936
 2096SOL     OW 7514   0.189   4.244   5.446
 2096SOL    HW1 7515   0.248   4.204   5.376
 2096SOL    HW2 7516   0.131   4.315   5.405
 2097SOL     OW 7517   1.369   4.674   5.384
 2097SOL    HW1 7518   1.408   4.763   5.404
 2097SOL    HW2 7519   1.379   4.654   5.287
 2098SOL     OW 7520   0.815   4.296   4.049
 2098SOL    HW1 7521   0.822   4.207   4.003
 2098SOL    HW2 7522   0.721   4.330   4.041
 2099SOL     OW 7523   1.657   4.328   4.930
 2099SOL    HW1 7524   1.619   4.259   4.992
 2099SOL    HW2 7525   1.739   4.292   4.886
 2100SOL     OW 7526   0.252   5.288   5.468
 2100SOL    HW1 7527   0.222   5.345   5.544
 2100SOL    HW2 7528   0.245   5.191   5.494
 2101SOL     OW 7529   0.671   4.188   4.993
 2101SOL    HW1 7530   0.637   4.099   4.963
 2101SOL    HW2 7531   0.697   4.242   4.913
 2102SOL     OW 7532   0.473   4.224   3.915
 2102SOL    HW1 7533   0.534   4.304   3.919
 2102SOL    HW2 7534   0.378   4.255   3.922
 2103SOL     OW 7535   0.159   4.861   5.190
 2103SOL    HW1 7536   0.181   4.800   5.266
 2103SOL    HW2 7537   0.169   4.812   5.104
 2104SOL     OW 7538   1.347   4.783   4.958
 2104SOL    HW1 7539   1.371   4.720   4.884
 2104SOL    HW2 7540   1.257   4.823   4.940
 2105SOL     OW 7541   1.302   4.579   4.033
 2105SOL    HW1 7542   1.216   4.548   4.075
 2105SOL    HW2 7543   1.298   4.565   3.934
 2106SOL     OW 7544   1.759   5.471   4.878
 2106SOL    HW1 7545   1.820   5.501   4.805
 2106SOL    HW2 7546   1.721   5.382   4.856
 2107SOL     OW 7547   1.252   5.455   4.852
 2107SOL    HW1 7548   1.336   5.460   4.798
 2107SOL    HW2 7549   1.229   5.359   4.870
 2108SOL     OW 7550   0.083   4.982   4.746
 2108SOL    HW1 7551   0.078   4.981   4.846
 2108SOL    HW2 7552   0.000   4.941   4.708
 2109SOL     OW 7553   0.688   5.386   5.440
 2109SOL    HW1 7554   0.632   5.467   5.449
 2109SOL    HW2 7555   0.740   5.390   5.354
 2110SOL     OW 7556   1.726   3.859   4.247
 2110SOL    HW1 7557   1.799   3.842   4.180
 2110SOL    HW2 7558   1.695   3.772   4.285
 2111SOL     OW 7559   1.388   5.297   4.201
 2111SOL    HW1 7560   1.455   5.309   4.127
 2111SOL    HW2 7561   1.348   5.386   4.224
 2112SOL     OW 7562   0.130   5.518   5.575
 2112SOL    HW1 7563   0.089   5.444   5.628
 2112SOL    HW2 7564   0.194   5.569   5.633
 2113SOL     OW 7565   1.280   4.651   4.396
 2113SOL    HW1 7566   1.340   4.570   4.398
 2113SOL    HW2 7567   1.320   4.720   4.336
 2114SOL     OW 7568   0.830   4.997   5.146
 2114SOL    HW1 7569   0.825   5.030   5.241
 2114SOL    HW2 7570   0.744   5.016   5.100
 2115SOL     OW 7571   0.672   5.340   3.878
 2115SOL    HW1 7572   0.681   5.350   3.779
 2115SOL    HW2 7573   0.632   5.251   3.899
 2116SOL     OW 7574   1.841   3.899   4.687
 2116SOL    HW1 7575   1.880   3.814   4.651
 2116SOL    HW2 7576   1.743   3.901   4.668
 2117SOL     OW 7577   0.263   4.050   4.444
 2117SOL    HW1 7578   0.184   4.101   4.410
 2117SOL    HW2 7579   0.254   4.035   4.542
 2118SOL     OW 7580   1.194   5.336   3.755
 2118SOL    HW1 7581   1.200   5.243   3.792
 2118SOL    HW2 7582   1.135   5.336   3.675
 2119SOL     OW 7583   0.822   4.726   5.096
 2119SOL    HW1 7584   0.862   4.725   5.004
 2119SOL    HW2 7585   0.832   4.818   5.136
 2120SOL     OW 7586   0.916   4.634   4.015
 2120SOL    HW1 7587   0.979   4.672   3.947
 2120SOL    HW2 7588   0.956   4.551   4.054
 2121SOL     OW 7589   1.504   5.331   3.768
 2121SOL    HW1 7590   1.412   5.368   3.775
 2121SOL    HW2 7591   1.542   5.351   3.678
 2122SOL     OW 7592   0.372   5.012   5.214
 2122SOL    HW1 7593   0.359   5.105   5.180
 2122SOL    HW2 7594   0.288   4.960   5.201
 2123SOL     OW 7595   1.614   5.016   5.013
 2123SOL    HW1 7596   1.674   5.019   5.093
 2123SOL    HW2 7597   1.539   5.080   5.026
 2124SOL     OW 7598   1.039   4.822   4.420
 2124SOL    HW1 7599   0.969   4.775   4.474
 2124SOL    HW2 7600   1.098   4.754   4.377
 2125SOL     OW 7601   1.014   3.960   4.695
 2125SOL    HW1 7602   1.006   3.924   4.602
 2125SOL    HW2 7603   1.012   3.884   4.760
 2126SOL     OW 7604   0.590   5.211   4.215
 2126SOL    HW1 7605   0.632   5.153   4.145
 2126SOL    HW2 7606   0.546   5.290   4.171
 2127SOL     OW 7607   1.709   4.109   5.105
 2127SOL    HW1 7608   1.782   4.178   5.109
 2127SOL    HW2 7609   1.737   4.034   5.046
 2128SOL     OW 7610   0.255   5.072   4.014
 2128SOL    HW1 7611   0.159   5.073   3.987
 2128SOL    HW2 7612   0.267   5.125   4.098
 2129SOL     OW 7613   0.105   4.737   5.450
 2129SOL    HW1 7614   0.028   4.704   5.504
 2129SOL    HW2 7615   0.190   4.707   5.492
 2130SOL     OW 7616   0.672   3.927   5.213
 2130SOL    HW1 7617   0.762   3.911   5.173
 2130SOL    HW2 7618   0.680   3.932   5.312
 2131SOL     OW 7619   0.075   4.069   3.757
 2131SOL    HW1 7620  -0.017   4.041   3.728
 2131SOL    HW2 7621   0.106   4.146   3.701
 2132SOL     OW 7622   1.440   4.580   5.122
 2132SOL    HW1 7623   1.383   4.632   5.059
 2132SOL    HW2 7624   1.536   4.592   5.098
 2133SOL     OW 7625   0.072   3.890   4.042
 2133SOL    HW1 7626   0.055   3.973   3.988
 2133SOL    HW2 7627   0.162   3.853   4.020
 2134SOL     OW 7628   1.183   5.059   3.843
 2134SOL    HW1 7629   1.084   5.048   3.845
 2134SOL    HW2 7630   1.217   5.074   3.936
 2135SOL     OW 7631   0.613   4.566   5.155
 2135SOL    HW1 7632   0.669   4.647   5.138
 2135SOL    HW2 7633   0.672   4.486   5.158
 2136SOL     OW 7634   1.493   5.491   4.683
 2136SOL    HW1 7635   1.526   5.555   4.614
 2136SOL    HW2 7636   1.559   5.485   4.758
 2137SOL     OW 7637   0.716   4.289   5.432
 2137SOL    HW1 7638   0.735   4.354   5.506
 2137SOL    HW2 7639   0.776   4.209   5.441
 2138SOL     OW 7640   1.450   4.944   5.357
 2138SOL    HW1 7641   1.441   4.934   5.456
 2138SOL    HW2 7642   1.546   4.937   5.331
 2139SOL     OW 7643   1.674   4.607   4.978
 2139SOL    HW1 7644   1.647   4.518   4.941
 2139SOL    HW2 7645   1.675   4.675   4.905
 2140SOL     OW 7646   1.225   4.049   4.173
 2140SOL    HW1 7647   1.290   3.975   4.162
 2140SOL    HW2 7648   1.245   4.099   4.257
 2141SOL     OW 7649   0.594   4.469   4.376
 2141SOL    HW1 7650   0.644   4.554   4.357
 2141SOL    HW2 7651   0.506   4.471   4.328
 2142SOL     OW 7652   1.777   4.066   5.366
 2142SOL    HW1 7653   1.760   4.097   5.272
 2142SOL    HW2 7654   1.693   4.029   5.404
 2143SOL     OW 7655   1.730   4.658   5.241
 2143SOL    HW1 7656   1.768   4.749   5.256
 2143SOL    HW2 7657   1.722   4.641   5.142
 2144SOL     OW 7658   0.859   5.098   3.740
 2144SOL    HW1 7659   0.813   5.113   3.828
 2144SOL    HW2 7660   0.903   5.183   3.710
 2145SOL     OW 7661   0.859   4.680   4.585
 2145SOL    HW1 7662   0.913   4.611   4.633
 2145SOL    HW2 7663   0.827   4.749   4.651
 2146SOL     OW 7664   1.083   4.708   3.811
 2146SOL    HW1 7665   1.060   4.761   3.729
 2146SOL    HW2 7666   1.164   4.652   3.792
 2147SOL     OW 7667   1.861   5.293   4.575
 2147SOL    HW1 7668   1.790   5.281   4.505
 2147SOL    HW2 7669   1.862   5.214   4.635
 2148SOL     OW 7670   0.221   5.038   5.568
 2148SOL    HW1 7671   0.156   4.965   5.547
 2148SOL    HW2 7672   0.225   5.052   5.666
 2149SOL     OW 7673   0.079   4.964   4.377
 2149SOL    HW1 7674   0.078   4.917   4.465
 2149SOL    HW2 7675   0.161   4.936   4.326
 2150SOL     OW 7676   0.672   5.115   5.348
 2150SOL    HW1 7677   0.594   5.065   5.386
 2150SOL    HW2 7678   0.669   5.210   5.379
 2151SOL     OW 7679   1.824   3.916   4.951
 2151SOL    HW1 7680   1.820   3.826   4.995
 2151SOL    HW2 7681   1.827   3.905   4.852
 2152SOL     OW 7682   0.428   4.148   4.244
 2152SOL    HW1 7683   0.458   4.076   4.182
 2152SOL    HW2 7684   0.389   4.108   4.327
 2153SOL     OW 7685   1.705   5.211   4.828
 2153SOL    HW1 7686   1.612   5.186   4.801
 2153SOL    HW2 7687   1.731   5.161   4.910
 2154SOL     OW 7688   0.317   4.271   5.004
 2154SOL    HW1 7689   0.355   4.212   5.076
 2154SOL    HW2 7690   0.357   4.245   4.916
 2155SOL     OW 7691   0.812   5.310   4.411
 2155SOL    HW1 7692   0.844   5.320   4.317
 2155SOL    HW2 7693   0.733   5.248   4.413
 2156SOL     OW 7694   1.424   3.938   4.836
 2156SOL    HW1 7695   1.476   3.873   4.891
 2156SOL    HW2 7696   1.375   4.001   4.897
 2157SOL     OW 7697   1.001   3.758   4.878
 2157SOL    HW1 7698   0.938   3.686   4.847
 2157SOL    HW2 7699   1.094   3.722   4.878
 2158SOL     OW 7700   0.770   5.054   4.025
 2158SOL    HW1 7701   0.724   4.967   4.042
 2158SOL    HW2 7702   0.861   5.051   4.066
 2159SOL     OW 7703   0.618   5.291   5.008
 2159SOL    HW1 7704   0.613   5.373   5.065
 2159SOL    HW2 7705   0.707   5.288   4.963
 2160SOL     OW 7706   1.352   3.776   3.892
 2160SOL    HW1 7707   1.387   3.735   3.808
 2160SOL    HW2 7708   1.262   3.738   3.912
 2161SOL     OW 7709   1.300   4.177   4.415
 2161SOL    HW1 7710   1.241   4.257   4.419
 2161SOL    HW2 7711   1.315   4.142   4.508
 2162SOL     OW 7712   1.593   3.945   4.606
 2162SOL    HW1 7713   1.509   3.944   4.660
 2162SOL    HW2 7714   1.595   4.028   4.550
 2163SOL     OW 7715   0.039   4.801   4.024
 2163SOL    HW1 7716   0.138   4.790   4.015
 2163SOL    HW2 7717  -0.001   4.715   4.056
 2164SOL     OW 7718   0.230   4.352   5.699
 2164SOL    HW1 7719   0.137   4.350   5.736
 2164SOL    HW2 7720   0.231   4.313   5.607
 2165SOL     OW 7721   1.135   4.427   6.303
 2165SOL    HW1 7722   1.192   4.505   6.278
 2165SOL    HW2 7723   1.075   4.453   6.379
 2166SOL     OW 7724   1.755   4.331   5.817
 2166SOL    HW1 7725   1.743   4.318   5.718
 2166SOL    HW2 7726   1.725   4.250   5.866
 2167SOL     OW 7727   1.603   4.171   6.323
 2167SOL    HW1 7728   1.529   4.217   6.273
 2167SOL    HW2 7729   1.654   4.239   6.376
 2168SOL     OW 7730   0.230   5.158   6.124
 2168SOL    HW1 7731   0.204   5.254   6.124
 2168SOL    HW2 7732   0.159   5.104   6.169
 2169SOL     OW 7733   0.606   4.688   5.709
 2169SOL    HW1 7734   0.613   4.772   5.655
 2169SOL    HW2 7735   0.652   4.701   5.797
 2170SOL     OW 7736   0.122   4.367   6.149
 2170SOL    HW1 7737   0.077   4.279   6.166
 2170SOL    HW2 7738   0.121   4.421   6.233
 2171SOL     OW 7739   0.027   5.320   5.703
 2171SOL    HW1 7740   0.008   5.224   5.724
 2171SOL    HW2 7741  -0.006   5.378   5.778
 2172SOL     OW 7742   1.689   4.646   6.198
 2172SOL    HW1 7743   1.784   4.617   6.206
 2172SOL    HW2 7744   1.681   4.711   6.123
 2173SOL     OW 7745   1.641   4.832   6.018
 2173SOL    HW1 7746   1.727   4.834   5.966
 2173SOL    HW2 7747   1.655   4.879   6.106
 2174SOL     OW 7748   0.613   5.089   6.312
 2174SOL    HW1 7749   0.564   5.002   6.321
 2174SOL    HW2 7750   0.590   5.132   6.225
 2175SOL     OW 7751   0.809   3.728   6.088
 2175SOL    HW1 7752   0.849   3.819   6.079
 2175SOL    HW2 7753   0.709   3.736   6.094
 2176SOL     OW 7754   1.525   4.723   5.776
 2176SOL    HW1 7755   1.462   4.647   5.789
 2176SOL    HW2 7756   1.573   4.741   5.862
 2177SOL     OW 7757   0.598   4.453   5.856
 2177SOL    HW1 7758   0.622   4.522   5.788
 2177SOL    HW2 7759   0.520   4.486   5.910
 2178SOL     OW 7760   1.281   4.069   6.530
 2178SOL    HW1 7761   1.195   4.019   6.517
 2178SOL    HW2 7762   1.343   4.015   6.586
 2179SOL     OW 7763   1.576   5.386   5.893
 2179SOL    HW1 7764   1.665   5.432   5.896
 2179SOL    HW2 7765   1.555   5.362   5.798
 2180SOL     OW 7766   1.041   4.425   6.015
 2180SOL    HW1 7767   1.067   4.421   6.111
 2180SOL    HW2 7768   0.956   4.374   6.001
 2181SOL     OW 7769   0.076   4.535   6.375
 2181SOL    HW1 7770   0.175   4.523   6.384
 2181SOL    HW2 7771   0.052   4.630   6.396
 2182SOL     OW 7772   0.865   4.072   5.781
 2182SOL    HW1 7773   0.924   4.135   5.732
 2182SOL    HW2 7774   0.884   3.978   5.752
 2183SOL     OW 7775   1.362   4.868   6.131
 2183SOL    HW1 7776   1.445   4.839   6.083
 2183SOL    HW2 7777   1.313   4.935   6.075
 2184SOL     OW 7778   1.008   5.180   6.063
 2184SOL    HW1 7779   0.962   5.252   6.011
 2184SOL    HW2 7780   1.004   5.200   6.161
 2185SOL     OW 7781   1.795   4.790   6.459
 2185SOL    HW1 7782   1.733   4.775   6.383
 2185SOL    HW2 7783   1.743   4.801   6.544
 2186SOL     OW 7784   0.321   4.667   5.828
 2186SOL    HW1 7785   0.403   4.706   5.786
 2186SOL    HW2 7786   0.294   4.585   5.779
 2187SOL     OW 7787   1.111   5.500   5.823
 2187SOL    HW1 7788   1.051   5.438   5.873
 2187SOL    HW2 7789   1.142   5.456   5.738
 2188SOL     OW 7790   1.632   5.101   5.667
 2188SOL    HW1 7791   1.600   5.195   5.657
 2188SOL    HW2 7792   1.556   5.038   5.655
 2189SOL     OW 7793   1.400   3.831   6.012
 2189SOL    HW1 7794   1.376   3.794   5.922
 2189SOL    HW2 7795   1.499   3.847   6.016
 2190SOL     OW 7796   0.940   5.422   6.490
 2190SOL    HW1 7797   1.020   5.365   6.511
 2190SOL    HW2 7798   0.891   5.382   6.413
 2191SOL     OW 7799   0.382   4.424   6.066
 2191SOL    HW1 7800   0.427   4.334   6.063
 2191SOL    HW2 7801   0.288   4.413   6.099
 2192SOL     OW 7802   0.614   3.846   5.703
 2192SOL    HW1 7803   0.712   3.824   5.710
 2192SOL    HW2 7804   0.583   3.829   5.610
 2193SOL     OW 7805   0.539   3.788   6.098
 2193SOL    HW1 7806   0.458   3.789   6.156
 2193SOL    HW2 7807   0.542   3.871   6.043
 2194SOL     OW 7808   1.434   4.912   5.627
 2194SOL    HW1 7809   1.466   4.836   5.684
 2194SOL    HW2 7810   1.342   4.939   5.657
 2195SOL     OW 7811   0.297   3.759   5.757
 2195SOL    HW1 7812   0.346   3.843   5.736
 2195SOL    HW2 7813   0.359   3.694   5.802
 2196SOL     OW 7814   0.935   3.960   6.066
 2196SOL    HW1 7815   0.887   4.001   5.988
 2196SOL    HW2 7816   1.034   3.958   6.047
 2197SOL     OW 7817   0.459   4.876   6.327
 2197SOL    HW1 7818   0.388   4.849   6.392
 2197SOL    HW2 7819   0.433   4.848   6.234
 2198SOL     OW 7820   0.866   4.178   6.228
 2198SOL    HW1 7821   0.834   4.250   6.166
 2198SOL    HW2 7822   0.890   4.097   6.175
 2199SOL     OW 7823   1.466   4.314   6.578
 2199SOL    HW1 7824   1.436   4.219   6.585
 2199SOL    HW2 7825   1.539   4.330   6.644
 2200SOL     OW 7826   1.857   4.557   5.963
 2200SOL    HW1 7827   1.899   4.493   6.027
 2200SOL    HW2 7828   1.819   4.506   5.885
 2201SOL     OW 7829   0.488   5.109   5.760
 2201SOL    HW1 7830   0.401   5.094   5.807
 2201SOL    HW2 7831   0.471   5.135   5.665
 2202SOL     OW 7832   1.390   4.299   5.664
 2202SOL    HW1 7833   1.336   4.278   5.745
 2202SOL    HW2 7834   1.481   4.258   5.673
 2203SOL     OW 7835   0.527   3.980   5.914
 2203SOL    HW1 7836   0.554   3.921   5.839
 2203SOL    HW2 7837   0.527   4.075   5.883
 2204SOL     OW 7838   0.705   4.774   5.954
 2204SOL    HW1 7839   0.691   4.781   6.053
 2204SOL    HW2 7840   0.789   4.723   5.936
 2205SOL     OW 7841   0.367   4.824   6.087
 2205SOL    HW1 7842   0.360   4.907   6.031
 2205SOL    HW2 7843   0.371   4.744   6.027
 2206SOL     OW 7844   1.252   5.072   5.974
 2206SOL    HW1 7845   1.302   5.149   6.014
 2206SOL    HW2 7846   1.157   5.074   6.006
 2207SOL     OW 7847   1.582   4.363   6.058
 2207SOL    HW1 7848   1.551   4.424   6.131
 2207SOL    HW2 7849   1.632   4.415   5.989
 2208SOL     OW 7850   1.209   4.249   5.861
 2208SOL    HW1 7851   1.222   4.165   5.915
 2208SOL    HW2 7852   1.180   4.323   5.921
 2209SOL     OW 7853   0.307   3.787   6.204
 2209SOL    HW1 7854   0.296   3.881   6.237
 2209SOL    HW2 7855   0.302   3.724   6.281
 2210SOL     OW 7856   1.622   4.091   5.960
 2210SOL    HW1 7857   1.624   4.015   6.024
 2210SOL    HW2 7858   1.574   4.168   6.000
 2211SOL     OW 7859   1.540   3.998   5.711
 2211SOL    HW1 7860   1.479   3.923   5.734
 2211SOL    HW2 7861   1.562   4.050   5.794
 2212SOL     OW 7862   1.303   4.562   5.628
 2212SOL    HW1 7863   1.337   4.469   5.643
 2212SOL    HW2 7864   1.321   4.589   5.533
 2213SOL     OW 7865   0.008   5.050   5.786
 2213SOL    HW1 7866  -0.085   5.071   5.755
 2213SOL    HW2 7867   0.018   4.951   5.799
 2214SOL     OW 7868   0.815   4.296   5.911
 2214SOL    HW1 7869   0.822   4.207   5.865
 2214SOL    HW2 7870   0.721   4.330   5.903
 2215SOL     OW 7871   0.473   4.224   5.777
 2215SOL    HW1 7872   0.534   4.304   5.781
 2215SOL    HW2 7873   0.378   4.255   5.784
 2216SOL     OW 7874   1.302   4.579   5.895
 2216SOL    HW1 7875   1.216   4.548   5.937
 2216SOL    HW2 7876   1.298   4.565   5.796
 2217SOL     OW 7877   1.726   3.859   6.109
 2217SOL    HW1 7878   1.799   3.842   6.042
 2217SOL    HW2 7879   1.695   3.772   6.147
 2218SOL     OW 7880   1.388   5.297   6.063
 2218SOL    HW1 7881   1.455   5.309   5.989
 2218SOL    HW2 7882   1.348   5.386   6.086
 2219SOL     OW 7883   0.672   5.340   5.740
 2219SOL    HW1 7884   0.681   5.350   5.641
 2219SOL    HW2 7885   0.632   5.251   5.761
 2220SOL     OW 7886   1.194   5.336   5.617
 2220SOL    HW1 7887   1.200   5.243   5.654
 2220SOL    HW2 7888   1.135   5.336   5.537
 2221SOL     OW 7889   0.916   4.634   5.877
 2221SOL    HW1 7890   0.979   4.672   5.809
 2221SOL    HW2 7891   0.956   4.551   5.916
 2222SOL     OW 7892   1.504   5.331   5.630
 2222SOL    HW1 7893   1.412   5.368   5.637
 2222SOL    HW2 7894   1.542   5.351   5.540
 2223SOL     OW 7895   0.590   5.211   6.077
 2223SOL    HW1 7896   0.632   5.153   6.007
 2223SOL    HW2 7897   0.546   5.290   6.033
 2224SOL     OW 7898   0.255   5.072   5.876
 2224SOL    HW1 7899   0.159   5.073   5.849
 2224SOL    HW2 7900   0.267   5.125   5.960
 2225SOL     OW 7901   0.075   4.069   5.619
 2225SOL    HW1 7902  -0.017   4.041   5.590
 2225SOL    HW2 7903   0.106   4.146   5.563
 2226SOL     OW 7904   1.183   5.059   5.705
 2226SOL    HW1 7905   1.084   5.048   5.707
 2226SOL    HW2 7906   1.217   5.074   5.798
 2227SOL     OW 7907   1.225   4.049   6.035
 2227SOL    HW1 7908   1.290   3.975   6.024
 2227SOL    HW2 7909   1.245   4.099   6.119
 2228SOL     OW 7910   0.594   4.469   6.238
 2228SOL    HW1 7911   0.644   4.554   6.219
 2228SOL    HW2 7912   0.506   4.471   6.190
 2229SOL     OW 7913   0.859   5.098   5.602
 2229SOL    HW1 7914   0.813   5.113   5.690
 2229SOL    HW2 7915   0.903   5.183   5.572
 2230SOL     OW 7916   1.083   4.708   5.673
 2230SOL    HW1 7917   1.060   4.761   5.591
 2230SOL    HW2 7918   1.164   4.652   5.654
 2231SOL     OW 7919   0.079   4.964   6.239
 2231SOL    HW1 7920   0.078   4.917   6.327
 2231SOL    HW2 7921   0.161   4.936   6.188
 2232SOL     OW 7922   0.428   4.148   6.106
 2232SOL    HW1 7923   0.458   4.076   6.044
 2232SOL    HW2 7924   0.389   4.108   6.189
 2233SOL     OW 7925   0.812   5.310   6.273
 2233SOL    HW1 7926   0.844   5.320   6.179
 2233SOL    HW2 7927   0.733   5.248   6.275
 2234SOL     OW 7928   0.770   5.054   5.887
 2234SOL    HW1 7929   0.724   4.967   5.904
 2234SOL    HW2 7930   0.861   5.051   5.928
 2235SOL     OW 7931   1.352   3.776   5.754
 2235SOL    HW1 7932   1.387   3.735   5.670
 2235SOL    HW2 7933   1.262   3.738   5.774
 2236SOL     OW 7934   1.300   4.177   6.277
 2236SOL    HW1 7935   1.241   4.257   6.281
 2236SOL    HW2 7936   1.315   4.142   6.370
 2237SOL     OW 7937   0.039   4.801   5.886
 2237SOL    HW1 7938   0.138   4.790   5.877
 2237SOL    HW2 7939  -0.001   4.715   5.918
 2238SOL     OW 7940   2.092   0.628   0.113
 2238SOL    HW1 7941   1.999   0.626   0.150
 2238SOL    HW2 7942   2.093   0.589   0.021
 2239SOL     OW 7943   2.087   0.275   0.996
 2239SOL    HW1 7944   2.122   0.258   1.088
 2239SOL    HW2 7945   1.999   0.230   0.984
 2240SOL     OW 7946   1.881   0.368   0.647
 2240SOL    HW1 7947   1.799   0.411   0.686
 2240SOL    HW2 7948   1.853   0.295   0.584
 2241SOL     OW 7949   2.431   1.275   1.165
 2241SOL    HW1 7950   2.338   1.268   1.128
 2241SOL    HW2 7951   2.442   1.364   1.209
 2242SOL     OW 7952   3.417   1.511   0.703
 2242SOL    HW1 7953   3.360   1.495   0.784
 2242SOL    HW2 7954   3.358   1.521   0.623
 2243SOL     OW 7955   2.997   0.703   0.717
 2243SOL    HW1 7956   3.054   0.781   0.692
 2243SOL    HW2 7957   2.937   0.729   0.793
 2244SOL     OW 7958   3.617   0.607   0.231
 2244SOL    HW1 7959   3.605   0.594   0.132
 2244SOL    HW2 7960   3.587   0.526   0.280
 2245SOL     OW 7961   2.630   1.144   1.023
 2245SOL    HW1 7962   2.552   1.161   1.083
 2245SOL    HW2 7963   2.664   1.231   0.987
 2246SOL     OW 7964   2.712   0.798   1.823
 2246SOL    HW1 7965   2.708   0.874   1.888
 2246SOL    HW2 7966   2.734   0.834   1.732
 2247SOL     OW 7967   2.547   1.012   0.665
 2247SOL    HW1 7968   2.616   0.996   0.735
 2247SOL    HW2 7969   2.474   1.069   0.703
 2248SOL     OW 7970   2.548   1.161   1.803
 2248SOL    HW1 7971   2.608   1.240   1.817
 2248SOL    HW2 7972   2.462   1.192   1.762
 2249SOL     OW 7973   2.197   1.435   1.061
 2249SOL    HW1 7974   2.119   1.404   1.008
 2249SOL    HW2 7975   2.255   1.493   1.004
 2250SOL     OW 7976   3.322   1.505   1.339
 2250SOL    HW1 7977   3.346   1.599   1.365
 2250SOL    HW2 7978   3.306   1.451   1.421
 2251SOL     OW 7979   2.300   0.392   1.499
 2251SOL    HW1 7980   2.382   0.336   1.508
 2251SOL    HW2 7981   2.219   0.334   1.503
 2252SOL     OW 7982   3.465   0.447   0.737
 2252SOL    HW1 7983   3.391   0.493   0.687
 2252SOL    HW2 7984   3.516   0.515   0.790
 2253SOL     OW 7985   2.093   1.713   0.483
 2253SOL    HW1 7986   2.127   1.790   0.537
 2253SOL    HW2 7987   2.137   1.713   0.393
 2254SOL     OW 7988   2.989   1.341   1.690
 2254SOL    HW1 7989   3.036   1.341   1.778
 2254SOL    HW2 7990   2.941   1.254   1.679
 2255SOL     OW 7991   2.092   1.434   0.538
 2255SOL    HW1 7992   2.066   1.530   0.538
 2255SOL    HW2 7993   2.021   1.380   0.583
 2256SOL     OW 7994   2.102   1.091   0.886
 2256SOL    HW1 7995   2.116   1.007   0.938
 2256SOL    HW2 7996   2.047   1.155   0.941
 2257SOL     OW 7997   2.482   1.786   1.439
 2257SOL    HW1 7998   2.390   1.769   1.474
 2257SOL    HW2 7999   2.510   1.878   1.465
 2258SOL     OW 8000   2.468   0.964   0.123
 2258SOL    HW1 8001   2.475   1.048   0.069
 2258SOL    HW2 8002   2.514   0.977   0.211
 2259SOL     OW 8003   3.456   0.114   1.480
 2259SOL    HW1 8004   3.438   0.181   1.408
 2259SOL    HW2 8005   3.453   0.160   1.569
 2260SOL     OW 8006   1.984   0.643   0.563
 2260SOL    HW1 8007   1.939   0.555   0.580
 2260SOL    HW2 8008   1.983   0.697   0.647
 2261SOL     OW 8009   3.704   1.767   0.359
 2261SOL    HW1 8010   3.758   1.738   0.439
 2261SOL    HW2 8011   3.734   1.857   0.330
 2262SOL     OW 8012   1.889   1.596   0.117
 2262SOL    HW1 8013   1.870   1.500   0.138
 2262SOL    HW2 8014   1.856   1.654   0.192
 2263SOL     OW 8015   3.551   0.922   0.612
 2263SOL    HW1 8016   3.646   0.893   0.620
 2263SOL    HW2 8017   3.543   0.987   0.537
 2264SOL     OW 8018   3.503   1.108   0.432
 2264SOL    HW1 8019   3.589   1.110   0.380
 2264SOL    HW2 8020   3.517   1.155   0.520
 2265SOL     OW 8021   1.975   0.737   1.597
 2265SOL    HW1 8022   2.063   0.724   1.642
 2265SOL    HW2 8023   1.962   0.834   1.575
 2266SOL     OW 8024   2.475   1.365   0.726
 2266SOL    HW1 8025   2.426   1.278   0.735
 2266SOL    HW2 8026   2.452   1.408   0.639
 2267SOL     OW 8027   3.155   1.228   1.423
 2267SOL    HW1 8028   3.192   1.155   1.365
 2267SOL    HW2 8029   3.207   1.233   1.508
 2268SOL     OW 8030   2.671   0.004   0.502
 2268SOL    HW1 8031   2.711   0.095   0.493
 2268SOL    HW2 8032   2.571   0.012   0.508
 2269SOL     OW 8033   2.059   0.976   1.264
 2269SOL    HW1 8034   2.148   0.931   1.250
 2269SOL    HW2 8035   1.986   0.911   1.245
 2270SOL     OW 8036   3.387   0.999   0.190
 2270SOL    HW1 8037   3.324   0.923   0.203
 2270SOL    HW2 8038   3.435   1.017   0.276
 2271SOL     OW 8039   2.179   0.251   1.801
 2271SOL    HW1 8040   2.250   0.322   1.807
 2271SOL    HW2 8041   2.091   0.290   1.829
 2272SOL     OW 8042   3.328   1.417   0.953
 2272SOL    HW1 8043   3.269   1.423   1.033
 2272SOL    HW2 8044   3.313   1.329   0.907
 2273SOL     OW 8045   3.529   1.714   0.572
 2273SOL    HW1 8046   3.488   1.691   0.484
 2273SOL    HW2 8047   3.511   1.640   0.637
 2274SOL     OW 8048   2.460   0.729   0.270
 2274SOL    HW1 8049   2.484   0.798   0.202
 2274SOL    HW2 8050   2.382   0.762   0.324
 2275SOL     OW 8051   3.143   0.345   0.944
 2275SOL    HW1 8052   3.057   0.295   0.931
 2275SOL    HW2 8053   3.205   0.291   1.000
 2276SOL     OW 8054   3.438   1.662   0.307
 2276SOL    HW1 8055   3.527   1.708   0.310
 2276SOL    HW2 8056   3.417   1.638   0.212
 2277SOL     OW 8057   2.669   0.605   1.465
 2277SOL    HW1 8058   2.622   0.602   1.554
 2277SOL    HW2 8059   2.618   0.550   1.399
 2278SOL     OW 8060   3.256   0.469   1.674
 2278SOL    HW1 8061   3.236   0.512   1.762
 2278SOL    HW2 8062   3.334   0.407   1.683
 2279SOL     OW 8063   2.835   0.890   1.572
 2279SOL    HW1 8064   2.881   0.806   1.543
 2279SOL    HW2 8065   2.779   0.924   1.497
 2280SOL     OW 8066   2.853   0.410   1.242
 2280SOL    HW1 8067   2.776   0.444   1.296
 2280SOL    HW2 8068   2.819   0.359   1.163
 2281SOL     OW 8069   2.903   0.701   0.429
 2281SOL    HW1 8070   2.929   0.697   0.525
 2281SOL    HW2 8071   2.818   0.650   0.415
 2282SOL     OW 8072   1.938   0.811   0.789
 2282SOL    HW1 8073   2.037   0.799   0.798
 2282SOL    HW2 8074   1.914   0.906   0.810
 2283SOL     OW 8075   1.992   1.821   1.571
 2283SOL    HW1 8076   1.982   1.806   1.670
 2283SOL    HW2 8077   1.906   1.857   1.535
 2284SOL     OW 8078   2.727   0.348   0.195
 2284SOL    HW1 8079   2.786   0.411   0.146
 2284SOL    HW2 8080   2.746   0.254   0.166
 2285SOL     OW 8081   3.581   0.585   1.831
 2285SOL    HW1 8082   3.555   0.674   1.795
 2285SOL    HW2 8083   3.579   0.517   1.758
 2286SOL     OW 8084   3.224   1.144   0.545
 2286SOL    HW1 8085   3.307   1.115   0.497
 2286SOL    HW2 8086   3.175   1.211   0.489
 2287SOL     OW 8087   2.412   0.196   0.885
 2287SOL    HW1 8088   2.407   0.191   0.985
 2287SOL    HW2 8089   2.414   0.292   0.856
 2288SOL     OW 8090   2.870   1.456   0.477
 2288SOL    HW1 8091   2.824   1.528   0.425
 2288SOL    HW2 8092   2.866   1.476   0.575
 2289SOL     OW 8093   2.213   1.801   0.853
 2289SOL    HW1 8094   2.263   1.715   0.859
 2289SOL    HW2 8095   2.278   1.878   0.850
 2290SOL     OW 8096   3.657   1.066   0.873
 2290SOL    HW1 8097   3.595   1.051   0.797
 2290SOL    HW2 8098   3.605   1.077   0.958
 2291SOL     OW 8099   3.089   1.550   1.506
 2291SOL    HW1 8100   3.095   1.473   1.570
 2291SOL    HW2 8101   3.037   1.524   1.426
 2292SOL     OW 8102   2.183   0.943   0.242
 2292SOL    HW1 8103   2.265   0.982   0.200
 2292SOL    HW2 8104   2.156   0.861   0.193
 2293SOL     OW 8105   3.320   0.735   0.728
 2293SOL    HW1 8106   3.315   0.670   0.803
 2293SOL    HW2 8107   3.400   0.794   0.741
 2294SOL     OW 8108   2.323   1.266   1.727
 2294SOL    HW1 8109   2.273   1.267   1.641
 2294SOL    HW2 8110   2.260   1.248   1.803
 2295SOL     OW 8111   2.973   1.776   0.237
 2295SOL    HW1 8112   2.913   1.714   0.287
 2295SOL    HW2 8113   3.004   1.732   0.152
 2296SOL     OW 8114   2.064   0.285   1.498
 2296SOL    HW1 8115   1.984   0.345   1.485
 2296SOL    HW2 8116   2.054   0.236   1.584
 2297SOL     OW 8117   3.494   1.377   0.081
 2297SOL    HW1 8118   3.462   1.471   0.071
 2297SOL    HW2 8119   3.418   1.314   0.069
 2298SOL     OW 8120   2.326   1.743   0.323
 2298SOL    HW1 8121   2.359   1.782   0.409
 2298SOL    HW2 8122   2.402   1.736   0.258
 2299SOL     OW 8123   3.262   0.107   0.426
 2299SOL    HW1 8124   3.238   0.070   0.336
 2299SOL    HW2 8125   3.361   0.123   0.430
 2300SOL     OW 8126   2.111   1.785   1.241
 2300SOL    HW1 8127   2.168   1.720   1.291
 2300SOL    HW2 8128   2.095   1.752   1.148
 2301SOL     OW 8129   2.802   1.698   0.904
 2301SOL    HW1 8130   2.882   1.641   0.925
 2301SOL    HW2 8131   2.753   1.658   0.827
 2302SOL     OW 8132   2.244   0.700   0.480
 2302SOL    HW1 8133   2.289   0.610   0.477
 2302SOL    HW2 8134   2.150   0.689   0.513
 2303SOL     OW 8135   3.409   0.222   1.729
 2303SOL    HW1 8136   3.404   0.259   1.821
 2303SOL    HW2 8137   3.337   0.153   1.717
 2304SOL     OW 8138   2.476   0.122   0.117
 2304SOL    HW1 8139   2.574   0.100   0.124
 2304SOL    HW2 8140   2.445   0.105   0.024
 2305SOL     OW 8141   2.643   0.264   1.749
 2305SOL    HW1 8142   2.710   0.203   1.792
 2305SOL    HW2 8143   2.570   0.283   1.814
 2306SOL     OW 8144   2.750   1.514   1.195
 2306SOL    HW1 8145   2.727   1.489   1.101
 2306SOL    HW2 8146   2.811   1.445   1.234
 2307SOL     OW 8147   3.213   0.590   1.433
 2307SOL    HW1 8148   3.241   0.547   1.518
 2307SOL    HW2 8149   3.238   0.686   1.434
 2308SOL     OW 8150   2.784   0.503   0.899
 2308SOL    HW1 8151   2.759   0.494   0.803
 2308SOL    HW2 8152   2.832   0.421   0.930
 2309SOL     OW 8153   2.401   0.064   0.512
 2309SOL    HW1 8154   2.320   0.065   0.570
 2309SOL    HW2 8155   2.404   0.147   0.457
 2310SOL     OW 8156   3.296   1.188   0.041
 2310SOL    HW1 8157   3.328   1.112   0.098
 2310SOL    HW2 8158   3.204   1.215   0.071
 2311SOL     OW 8159   2.159   0.035   0.171
 2311SOL    HW1 8160   2.208   0.119   0.150
 2311SOL    HW2 8161   2.221  -0.030   0.216
 2312SOL     OW 8162   2.797   0.236   0.480
 2312SOL    HW1 8163   2.749   0.277   0.402
 2312SOL    HW2 8164   2.896   0.234   0.461
 2313SOL     OW 8165   2.938   0.683   1.464
 2313SOL    HW1 8166   2.858   0.622   1.467
 2313SOL    HW2 8167   3.019   0.630   1.440
 2314SOL     OW 8168   3.089   1.570   0.793
 2314SOL    HW1 8169   3.110   1.644   0.728
 2314SOL    HW2 8170   3.157   1.570   0.866
 2315SOL     OW 8171   2.321   1.152   0.741
 2315SOL    HW1 8172   2.250   1.125   0.806
 2315SOL    HW2 8173   2.295   1.124   0.648
 2316SOL     OW 8174   3.133   1.797   0.591
 2316SOL    HW1 8175   3.177   1.861   0.527
 2316SOL    HW2 8176   3.083   1.849   0.661
 2317SOL     OW 8177   2.894   0.549   0.016
 2317SOL    HW1 8178   2.853   0.631  -0.023
 2317SOL    HW2 8179   2.958   0.575   0.089
 2318SOL     OW 8180   1.940   0.556   1.386
 2318SOL    HW1 8181   2.032   0.555   1.345
 2318SOL    HW2 8182   1.934   0.630   1.453
 2319SOL     OW 8183   2.423   0.222   1.147
 2319SOL    HW1 8184   2.461   0.138   1.184
 2319SOL    HW2 8185   2.335   0.241   1.191
 2320SOL     OW 8186   2.728   0.454   0.642
 2320SOL    HW1 8187   2.696   0.526   0.580
 2320SOL    HW2 8188   2.752   0.373   0.589
 2321SOL     OW 8189   2.879   0.039   0.753
 2321SOL    HW1 8190   2.807   0.044   0.684
 2321SOL    HW2 8191   2.855  -0.030   0.822
 2322SOL     OW 8192   3.291   1.173   0.867
 2322SOL    HW1 8193   3.236   1.089   0.860
 2322SOL    HW2 8194   3.317   1.202   0.775
 2323SOL     OW 8195   3.328   0.590   0.992
 2323SOL    HW1 8196   3.298   0.495   0.999
 2323SOL    HW2 8197   3.401   0.606   1.058
 2324SOL     OW 8198   3.719   0.833   0.377
 2324SOL    HW1 8199   3.761   0.769   0.441
 2324SOL    HW2 8200   3.681   0.782   0.299
 2325SOL     OW 8201   2.350   1.385   0.174
 2325SOL    HW1 8202   2.263   1.370   0.221
 2325SOL    HW2 8203   2.333   1.411   0.079
 2326SOL     OW 8204   3.526   1.280   0.657
 2326SOL    HW1 8205   3.625   1.288   0.671
 2326SOL    HW2 8206   3.481   1.364   0.688
 2327SOL     OW 8207   3.252   0.575   0.078
 2327SOL    HW1 8208   3.198   0.554   0.159
 2327SOL    HW2 8209   3.343   0.534   0.087
 2328SOL     OW 8210   2.389   0.256   0.328
 2328SOL    HW1 8211   2.416   0.197   0.253
 2328SOL    HW2 8212   2.389   0.351   0.297
 2329SOL     OW 8213   3.616   1.223   1.588
 2329SOL    HW1 8214   3.707   1.184   1.575
 2329SOL    HW2 8215   3.624   1.319   1.612
 2330SOL     OW 8216   2.926   1.347   1.340
 2330SOL    HW1 8217   2.846   1.324   1.395
 2330SOL    HW2 8218   3.009   1.321   1.389
 2331SOL     OW 8219   3.454   1.629   1.625
 2331SOL    HW1 8220   3.481   1.663   1.535
 2331SOL    HW2 8221   3.533   1.591   1.671
 2332SOL     OW 8222   2.973   1.195   1.100
 2332SOL    HW1 8223   2.933   1.239   1.181
 2332SOL    HW2 8224   2.932   1.232   1.017
 2333SOL     OW 8225   3.500   1.099   1.079
 2333SOL    HW1 8226   3.505   1.180   1.138
 2333SOL    HW2 8227   3.414   1.101   1.028
 2334SOL     OW 8228   2.777   0.089   1.402
 2334SOL    HW1 8229   2.802   0.069   1.307
 2334SOL    HW2 8230   2.849   0.145   1.444
 2335SOL     OW 8231   2.842   1.116   1.719
 2335SOL    HW1 8232   2.743   1.122   1.729
 2335SOL    HW2 8233   2.865   1.036   1.663
 2336SOL     OW 8234   2.567   1.050   0.368
 2336SOL    HW1 8235   2.553   1.057   0.467
 2336SOL    HW2 8236   2.651   0.999   0.350
 2337SOL     OW 8237   2.272   0.813   1.251
 2337SOL    HW1 8238   2.358   0.825   1.301
 2337SOL    HW2 8239   2.230   0.726   1.278
 2338SOL     OW 8240   3.136   0.386   1.262
 2338SOL    HW1 8241   3.157   0.460   1.326
 2338SOL    HW2 8242   3.047   0.403   1.219
 2339SOL     OW 8243   1.926   1.564   1.331
 2339SOL    HW1 8244   1.880   1.646   1.297
 2339SOL    HW2 8245   2.024   1.583   1.340
 2340SOL     OW 8246   2.229   1.100   0.501
 2340SOL    HW1 8247   2.222   1.183   0.445
 2340SOL    HW2 8248   2.233   1.020   0.441
 2341SOL     OW 8249   2.428   0.537   0.865
 2341SOL    HW1 8250   2.440   0.603   0.791
 2341SOL    HW2 8251   2.474   0.571   0.948
 2342SOL     OW 8252   3.114   1.348   0.388
 2342SOL    HW1 8253   3.164   1.425   0.428
 2342SOL    HW2 8254   3.019   1.350   0.420
 2343SOL     OW 8255   3.134   1.445   1.142
 2343SOL    HW1 8256   3.181   1.458   1.229
 2343SOL    HW2 8257   3.068   1.371   1.151
 2344SOL     OW 8258   3.444   0.639   0.472
 2344SOL    HW1 8259   3.413   0.700   0.545
 2344SOL    HW2 8260   3.494   0.691   0.403
 2345SOL     OW 8261   2.216   1.510   1.329
 2345SOL    HW1 8262   2.195   1.466   1.242
 2345SOL    HW2 8263   2.313   1.536   1.332
 2346SOL     OW 8264   2.264   0.751   1.598
 2346SOL    HW1 8265   2.332   0.806   1.551
 2346SOL    HW2 8266   2.304   0.663   1.625
 2347SOL     OW 8267   3.449   0.779   1.670
 2347SOL    HW1 8268   3.357   0.817   1.665
 2347SOL    HW2 8269   3.509   0.826   1.605
 2348SOL     OW 8270   2.875   0.105   1.770
 2348SOL    HW1 8271   2.881   0.190   1.718
 2348SOL    HW2 8272   2.907   0.029   1.713
 2349SOL     OW 8273   2.366   0.050   1.740
 2349SOL    HW1 8274   2.324  -0.007   1.670
 2349SOL    HW2 8275   2.300   0.119   1.772
 2350SOL     OW 8276   2.435   0.870   1.029
 2350SOL    HW1 8277   2.479   0.959   1.020
 2350SOL    HW2 8278   2.372   0.870   1.106
 2351SOL     OW 8279   3.222   0.862   1.045
 2351SOL    HW1 8280   3.147   0.862   0.979
 2351SOL    HW2 8281   3.259   0.770   1.054
 2352SOL     OW 8282   3.071   0.525   0.275
 2352SOL    HW1 8283   3.084   0.441   0.329
 2352SOL    HW2 8284   3.042   0.599   0.335
 2353SOL     OW 8285   2.169   0.213   1.231
 2353SOL    HW1 8286   2.146   0.250   1.321
 2353SOL    HW2 8287   2.139   0.118   1.225
 2354SOL     OW 8288   1.899   1.310   1.282
 2354SOL    HW1 8289   1.952   1.261   1.350
 2354SOL    HW2 8290   1.921   1.408   1.287
 2355SOL     OW 8291   2.594   0.634   1.064
 2355SOL    HW1 8292   2.653   0.608   0.988
 2355SOL    HW2 8293   2.566   0.730   1.053
 2356SOL     OW 8294   3.590   0.935   1.854
 2356SOL    HW1 8295   3.544   0.928   1.765
 2356SOL    HW2 8296   3.528   0.979   1.920
 2357SOL     OW 8297   2.169   0.063   0.618
 2357SOL    HW1 8298   2.158   0.157   0.651
 2357SOL    HW2 8299   2.164   0.000   0.695
 2358SOL     OW 8300   3.484   0.367   0.374
 2358SOL    HW1 8301   3.486   0.291   0.438
 2358SOL    HW2 8302   3.436   0.444   0.414
 2359SOL     OW 8303   2.885   0.766   0.966
 2359SOL    HW1 8304   2.900   0.787   1.062
 2359SOL    HW2 8305   2.855   0.671   0.957
 2360SOL     OW 8306   3.721   1.518   1.605
 2360SOL    HW1 8307   3.735   1.545   1.510
 2360SOL    HW2 8308   3.804   1.540   1.658
 2361SOL     OW 8309   2.212   0.898   1.804
 2361SOL    HW1 8310   2.288   0.942   1.852
 2361SOL    HW2 8311   2.247   0.851   1.722
 2362SOL     OW 8312   3.402   0.274   0.125
 2362SOL    HW1 8313   3.341   0.199   0.148
 2362SOL    HW2 8314   3.424   0.326   0.208
 2363SOL     OW 8315   3.165   0.838   0.042
 2363SOL    HW1 8316   3.199   0.745   0.057
 2363SOL    HW2 8317   3.183   0.865  -0.053
 2364SOL     OW 8318   2.930   1.333   0.849
 2364SOL    HW1 8319   2.937   1.249   0.794
 2364SOL    HW2 8320   2.992   1.402   0.813
 2365SOL     OW 8321   2.181   0.810   0.949
 2365SOL    HW1 8322   2.274   0.846   0.954
 2365SOL    HW2 8323   2.175   0.725   1.001
 2366SOL     OW 8324   2.201   0.509   1.006
 2366SOL    HW1 8325   2.149   0.426   0.989
 2366SOL    HW2 8326   2.278   0.514   0.942
 2367SOL     OW 8327   3.000   0.380   1.678
 2367SOL    HW1 8328   2.955   0.443   1.742
 2367SOL    HW2 8329   3.093   0.411   1.661
 2368SOL     OW 8330   3.022   0.207   1.477
 2368SOL    HW1 8331   3.022   0.271   1.554
 2368SOL    HW2 8332   3.050   0.255   1.394
 2369SOL     OW 8333   1.870   1.326   0.200
 2369SOL    HW1 8334   1.777   1.347   0.169
 2369SOL    HW2 8335   1.880   1.227   0.213
 2370SOL     OW 8336   1.950   1.801   0.927
 2370SOL    HW1 8337   1.908   1.715   0.900
 2370SOL    HW2 8338   2.044   1.804   0.893
 2371SOL     OW 8339   2.366   1.568   0.910
 2371SOL    HW1 8340   2.432   1.642   0.919
 2371SOL    HW2 8341   2.410   1.489   0.868
 2372SOL     OW 8342   2.864   0.796   1.238
 2372SOL    HW1 8343   2.905   0.764   1.324
 2372SOL    HW2 8344   2.768   0.769   1.235
 2373SOL     OW 8345   1.902   0.544   1.114
 2373SOL    HW1 8346   1.987   0.511   1.073
 2373SOL    HW2 8347   1.915   0.559   1.212
 2374SOL     OW 8348   2.051   0.520   1.722
 2374SOL    HW1 8349   2.110   0.480   1.652
 2374SOL    HW2 8350   1.993   0.591   1.681
 2375SOL     OW 8351   3.231   0.950   1.660
 2375SOL    HW1 8352   3.270   1.039   1.680
 2375SOL    HW2 8353   3.241   0.930   1.563
 2376SOL     OW 8354   2.677   0.572   0.325
 2376SOL    HW1 8355   2.684   0.483   0.279
 2376SOL    HW2 8356   2.583   0.606   0.317
 2377SOL     OW 8357   3.519   0.604   1.206
 2377SOL    HW1 8358   3.481   0.535   1.268
 2377SOL    HW2 8359   3.601   0.568   1.162
 2378SOL     OW 8360   2.114   1.564   1.744
 2378SOL    HW1 8361   2.084   1.621   1.820
 2378SOL    HW2 8362   2.107   1.467   1.770
 2379SOL     OW 8363   2.533   0.464   1.269
 2379SOL    HW1 8364   2.499   0.375   1.239
 2379SOL    HW2 8365   2.559   0.518   1.189
 2380SOL     OW 8366   2.335   0.500   0.191
 2380SOL    HW1 8367   2.396   0.580   0.195
 2380SOL    HW2 8368   2.240   0.531   0.198
 2381SOL     OW 8369   2.021   1.137   1.466
 2381SOL    HW1 8370   2.043   1.076   1.542
 2381SOL    HW2 8371   2.031   1.088   1.380
 2382SOL     OW 8372   3.209   1.059   1.234
 2382SOL    HW1 8373   3.233   0.996   1.160
 2382SOL    HW2 8374   3.119   1.099   1.216
 2383SOL     OW 8375   3.164   0.855   0.309
 2383SOL    HW1 8376   3.078   0.824   0.351
 2383SOL    HW2 8377   3.160   0.841   0.210
 2384SOL     OW 8378   3.621   1.747   1.154
 2384SOL    HW1 8379   3.682   1.777   1.081
 2384SOL    HW2 8380   3.583   1.658   1.132
 2385SOL     OW 8381   3.114   1.731   1.128
 2385SOL    HW1 8382   3.198   1.736   1.074
 2385SOL    HW2 8383   3.091   1.635   1.146
 2386SOL     OW 8384   1.945   1.258   1.022
 2386SOL    HW1 8385   1.940   1.257   1.122
 2386SOL    HW2 8386   1.862   1.217   0.984
 2387SOL     OW 8387   2.550   1.662   1.716
 2387SOL    HW1 8388   2.494   1.743   1.725
 2387SOL    HW2 8389   2.602   1.666   1.630
 2388SOL     OW 8390   2.765   0.086   0.133
 2388SOL    HW1 8391   2.816   0.087   0.047
 2388SOL    HW2 8392   2.821   0.044   0.204
 2389SOL     OW 8393   3.588   0.135   0.523
 2389SOL    HW1 8394   3.661   0.118   0.456
 2389SOL    HW2 8395   3.557   0.048   0.561
 2390SOL     OW 8396   3.250   1.573   0.477
 2390SOL    HW1 8397   3.317   1.585   0.403
 2390SOL    HW2 8398   3.210   1.662   0.500
 2391SOL     OW 8399   1.992   1.794   1.851
 2391SOL    HW1 8400   1.951   1.720   1.904
 2391SOL    HW2 8401   2.056   1.845   1.909
 2392SOL     OW 8402   3.142   0.927   0.672
 2392SOL    HW1 8403   3.202   0.846   0.674
 2392SOL    HW2 8404   3.182   0.996   0.612
 2393SOL     OW 8405   2.692   1.273   1.422
 2393SOL    HW1 8406   2.687   1.306   1.517
 2393SOL    HW2 8407   2.606   1.292   1.376
 2394SOL     OW 8408   2.534   1.616   0.154
 2394SOL    HW1 8409   2.543   1.626   0.055
 2394SOL    HW2 8410   2.494   1.527   0.175
 2395SOL     OW 8411   3.512   1.720   1.394
 2395SOL    HW1 8412   3.565   1.730   1.310
 2395SOL    HW2 8413   3.485   1.810   1.428
 2396SOL     OW 8414   3.703   0.175   0.963
 2396SOL    HW1 8415   3.742   0.090   0.927
 2396SOL    HW2 8416   3.605   0.177   0.944
 2397SOL     OW 8417   2.125   0.326   0.720
 2397SOL    HW1 8418   2.046   0.377   0.686
 2397SOL    HW2 8419   2.116   0.311   0.818
 2398SOL     OW 8420   3.056   1.612   0.031
 2398SOL    HW1 8421   3.062   1.519   0.068
 2398SOL    HW2 8422   2.997   1.612  -0.049
 2399SOL     OW 8423   2.684   1.002   1.372
 2399SOL    HW1 8424   2.724   1.001   1.280
 2399SOL    HW2 8425   2.694   1.094   1.412
 2400SOL     OW 8426   2.778   0.910   0.291
 2400SOL    HW1 8427   2.841   0.948   0.223
 2400SOL    HW2 8428   2.818   0.827   0.330
 2401SOL     OW 8429   3.366   1.607   0.044
 2401SOL    HW1 8430   3.274   1.644   0.051
 2401SOL    HW2 8431   3.404   1.627  -0.046
 2402SOL     OW 8432   2.234   1.288   1.490
 2402SOL    HW1 8433   2.221   1.381   1.456
 2402SOL    HW2 8434   2.150   1.236   1.477
 2403SOL     OW 8435   3.476   1.292   1.289
 2403SOL    HW1 8436   3.536   1.295   1.369
 2403SOL    HW2 8437   3.401   1.356   1.302
 2404SOL     OW 8438   2.901   1.098   0.696
 2404SOL    HW1 8439   2.831   1.051   0.750
 2404SOL    HW2 8440   2.960   1.030   0.653
 2405SOL     OW 8441   2.876   0.236   0.971
 2405SOL    HW1 8442   2.868   0.200   0.878
 2405SOL    HW2 8443   2.874   0.160   1.036
 2406SOL     OW 8444   2.452   1.487   0.491
 2406SOL    HW1 8445   2.494   1.429   0.421
 2406SOL    HW2 8446   2.408   1.566   0.447
 2407SOL     OW 8447   3.571   0.385   1.381
 2407SOL    HW1 8448   3.644   0.454   1.385
 2407SOL    HW2 8449   3.599   0.310   1.322
 2408SOL     OW 8450   2.117   1.348   0.290
 2408SOL    HW1 8451   2.021   1.349   0.263
 2408SOL    HW2 8452   2.129   1.401   0.374
 2409SOL     OW 8453   1.967   1.013   1.726
 2409SOL    HW1 8454   1.890   0.980   1.780
 2409SOL    HW2 8455   2.052   0.983   1.768
 2410SOL     OW 8456   2.534   0.203   1.489
 2410SOL    HW1 8457   2.624   0.187   1.449
 2410SOL    HW2 8458   2.542   0.208   1.588
 2411SOL     OW 8459   1.937   0.345   0.033
 2411SOL    HW1 8460   1.845   0.317   0.004
 2411SOL    HW2 8461   1.968   0.422  -0.023
 2412SOL     OW 8462   3.302   0.856   1.398
 2412SOL    HW1 8463   3.245   0.908   1.335
 2412SOL    HW2 8464   3.398   0.868   1.374
 2413SOL     OW 8465   1.934   0.166   0.318
 2413SOL    HW1 8466   1.917   0.249   0.264
 2413SOL    HW2 8467   2.024   0.129   0.296
 2414SOL     OW 8468   3.045   1.335   0.119
 2414SOL    HW1 8469   2.946   1.324   0.121
 2414SOL    HW2 8470   3.079   1.350   0.212
 2415SOL     OW 8471   2.475   0.842   1.431
 2415SOL    HW1 8472   2.531   0.923   1.414
 2415SOL    HW2 8473   2.534   0.762   1.434
 2416SOL     OW 8474   3.355   1.767   0.959
 2416SOL    HW1 8475   3.388   1.831   0.890
 2416SOL    HW2 8476   3.421   1.761   1.034
 2417SOL     OW 8477   2.578   0.565   1.708
 2417SOL    HW1 8478   2.597   0.630   1.782
 2417SOL    HW2 8479   2.638   0.485   1.717
 2418SOL     OW 8480   3.312   1.220   1.633
 2418SOL    HW1 8481   3.303   1.210   1.732
 2418SOL    HW2 8482   3.408   1.213   1.607
 2419SOL     OW 8483   2.252   1.741   1.560
 2419SOL    HW1 8484   2.161   1.782   1.558
 2419SOL    HW2 8485   2.245   1.647   1.592
 2420SOL     OW 8486   3.536   0.883   1.254
 2420SOL    HW1 8487   3.509   0.794   1.217
 2420SOL    HW2 8488   3.537   0.951   1.181
 2421SOL     OW 8489   3.087   0.325   0.449
 2421SOL    HW1 8490   3.152   0.251   0.438
 2421SOL    HW2 8491   3.107   0.375   0.533
 2422SOL     OW 8492   2.456   0.745   0.652
 2422SOL    HW1 8493   2.506   0.830   0.633
 2422SOL    HW2 8494   2.368   0.747   0.604
 2423SOL     OW 8495   3.639   0.342   1.642
 2423SOL    HW1 8496   3.622   0.373   1.548
 2423SOL    HW2 8497   3.555   0.305   1.680
 2424SOL     OW 8498   3.592   0.934   1.517
 2424SOL    HW1 8499   3.630   1.025   1.532
 2424SOL    HW2 8500   3.584   0.917   1.418
 2425SOL     OW 8501   2.721   1.374   0.016
 2425SOL    HW1 8502   2.675   1.389   0.104
 2425SOL    HW2 8503   2.765   1.459  -0.014
 2426SOL     OW 8504   2.523   1.790   0.953
 2426SOL    HW1 8505   2.477   1.878   0.940
 2426SOL    HW2 8506   2.622   1.802   0.946
 2427SOL     OW 8507   2.721   0.956   0.861
 2427SOL    HW1 8508   2.775   0.887   0.909
 2427SOL    HW2 8509   2.689   1.025   0.927
 2428SOL     OW 8510   2.945   0.984   0.087
 2428SOL    HW1 8511   2.922   1.037   0.005
 2428SOL    HW2 8512   3.026   0.928   0.068
 2429SOL     OW 8513   3.723   1.569   0.851
 2429SOL    HW1 8514   3.652   1.557   0.781
 2429SOL    HW2 8515   3.724   1.490   0.911
 2430SOL     OW 8516   2.083   1.314   1.844
 2430SOL    HW1 8517   2.018   1.241   1.823
 2430SOL    HW2 8518   2.087   1.328   1.942
 2431SOL     OW 8519   1.941   1.240   0.653
 2431SOL    HW1 8520   1.940   1.193   0.741
 2431SOL    HW2 8521   2.023   1.212   0.602
 2432SOL     OW 8522   2.534   1.391   1.624
 2432SOL    HW1 8523   2.456   1.341   1.662
 2432SOL    HW2 8524   2.531   1.486   1.655
 2433SOL     OW 8525   3.686   0.192   1.227
 2433SOL    HW1 8526   3.682   0.102   1.271
 2433SOL    HW2 8527   3.689   0.181   1.128
 2434SOL     OW 8528   2.290   0.424   0.520
 2434SOL    HW1 8529   2.320   0.352   0.458
 2434SOL    HW2 8530   2.251   0.384   0.603
 2435SOL     OW 8531   3.567   1.487   1.104
 2435SOL    HW1 8532   3.474   1.462   1.077
 2435SOL    HW2 8533   3.593   1.437   1.186
 2436SOL     OW 8534   2.179   0.547   1.280
 2436SOL    HW1 8535   2.217   0.488   1.352
 2436SOL    HW2 8536   2.219   0.521   1.192
 2437SOL     OW 8537   2.674   1.586   0.687
 2437SOL    HW1 8538   2.706   1.596   0.593
 2437SOL    HW2 8539   2.595   1.524   0.689
 2438SOL     OW 8540   3.286   0.214   1.112
 2438SOL    HW1 8541   3.338   0.149   1.167
 2438SOL    HW2 8542   3.237   0.277   1.173
 2439SOL     OW 8543   2.863   0.034   1.154
 2439SOL    HW1 8544   2.800  -0.038   1.123
 2439SOL    HW2 8545   2.956  -0.002   1.154
 2440SOL     OW 8546   2.632   1.330   0.301
 2440SOL    HW1 8547   2.586   1.243   0.318
 2440SOL    HW2 8548   2.723   1.327   0.342
 2441SOL     OW 8549   2.480   1.567   1.284
 2441SOL    HW1 8550   2.475   1.649   1.341
 2441SOL    HW2 8551   2.569   1.564   1.239
 2442SOL     OW 8552   3.214   0.052   0.168
 2442SOL    HW1 8553   3.249   0.011   0.084
 2442SOL    HW2 8554   3.124   0.014   0.188
 2443SOL     OW 8555   3.162   0.453   0.691
 2443SOL    HW1 8556   3.103   0.533   0.695
 2443SOL    HW2 8557   3.177   0.418   0.784
 2444SOL     OW 8558   3.455   0.221   0.882
 2444SOL    HW1 8559   3.371   0.220   0.936
 2444SOL    HW2 8560   3.457   0.304   0.826
 2445SOL     OW 8561   1.901   1.077   0.300
 2445SOL    HW1 8562   2.000   1.066   0.291
 2445SOL    HW2 8563   1.861   0.991   0.332
 2446SOL     OW 8564   2.737   1.646   0.337
 2446SOL    HW1 8565   2.660   1.611   0.283
 2446SOL    HW2 8566   2.705   1.717   0.399
 2447SOL     OW 8567   2.092   0.628   1.975
 2447SOL    HW1 8568   1.999   0.626   2.012
 2447SOL    HW2 8569   2.093   0.589   1.883
 2448SOL     OW 8570   2.087   0.275   2.858
 2448SOL    HW1 8571   2.122   0.258   2.950
 2448SOL    HW2 8572   1.999   0.230   2.846
 2449SOL     OW 8573   1.881   0.368   2.509
 2449SOL    HW1 8574   1.799   0.411   2.548
 2449SOL    HW2 8575   1.853   0.295   2.446
 2450SOL     OW 8576   2.431   1.275   3.027
 2450SOL    HW1 8577   2.338   1.268   2.990
 2450SOL    HW2 8578   2.442   1.364   3.071
 2451SOL     OW 8579   2.997   0.703   2.579
 2451SOL    HW1 8580   3.054   0.781   2.554
 2451SOL    HW2 8581   2.937   0.729   2.655
 2452SOL     OW 8582   3.617   0.607   2.093
 2452SOL    HW1 8583   3.605   0.594   1.994
 2452SOL    HW2 8584   3.587   0.526   2.142
 2453SOL     OW 8585   2.630   1.144   2.885
 2453SOL    HW1 8586   2.552   1.161   2.945
 2453SOL    HW2 8587   2.664   1.231   2.849
 2454SOL     OW 8588   2.712   0.798   3.685
 2454SOL    HW1 8589   2.708   0.874   3.750
 2454SOL    HW2 8590   2.734   0.834   3.594
 2455SOL     OW 8591   2.547   1.012   2.527
 2455SOL    HW1 8592   2.616   0.996   2.597
 2455SOL    HW2 8593   2.474   1.069   2.565
 2456SOL     OW 8594   2.548   1.161   3.665
 2456SOL    HW1 8595   2.608   1.240   3.679
 2456SOL    HW2 8596   2.462   1.192   3.624
 2457SOL     OW 8597   2.197   1.435   2.923
 2457SOL    HW1 8598   2.119   1.404   2.870
 2457SOL    HW2 8599   2.255   1.493   2.866
 2458SOL     OW 8600   3.322   1.505   3.201
 2458SOL    HW1 8601   3.346   1.599   3.227
 2458SOL    HW2 8602   3.306   1.451   3.283
 2459SOL     OW 8603   2.300   0.392   3.361
 2459SOL    HW1 8604   2.382   0.336   3.370
 2459SOL    HW2 8605   2.219   0.334   3.365
 2460SOL     OW 8606   3.465   0.447   2.599
 2460SOL    HW1 8607   3.391   0.493   2.549
 2460SOL    HW2 8608   3.516   0.515   2.652
 2461SOL     OW 8609   2.093   1.713   2.345
 2461SOL    HW1 8610   2.127   1.790   2.399
 2461SOL    HW2 8611   2.137   1.713   2.255
 2462SOL     OW 8612   2.989   1.341   3.552
 2462SOL    HW1 8613   3.036   1.341   3.640
 2462SOL    HW2 8614   2.941   1.254   3.541
 2463SOL     OW 8615   2.092   1.434   2.400
 2463SOL    HW1 8616   2.066   1.530   2.400
 2463SOL    HW2 8617   2.021   1.380   2.445
 2464SOL     OW 8618   2.102   1.091   2.748
 2464SOL    HW1 8619   2.116   1.007   2.800
 2464SOL    HW2 8620   2.047   1.155   2.803
 2465SOL     OW 8621   2.468   0.964   1.985
 2465SOL    HW1 8622   2.475   1.048   1.931
 2465SOL    HW2 8623   2.514   0.977   2.073
 2466SOL     OW 8624   3.456   0.114   3.342
 2466SOL    HW1 8625   3.438   0.181   3.270
 2466SOL    HW2 8626   3.453   0.160   3.431
 2467SOL     OW 8627   1.984   0.643   2.425
 2467SOL    HW1 8628   1.939   0.555   2.442
 2467SOL    HW2 8629   1.983   0.697   2.509
 2468SOL     OW 8630   1.889   1.596   1.979
 2468SOL    HW1 8631   1.870   1.500   2.000
 2468SOL    HW2 8632   1.856   1.654   2.054
 2469SOL     OW 8633   3.551   0.922   2.474
 2469SOL    HW1 8634   3.646   0.893   2.482
 2469SOL    HW2 8635   3.543   0.987   2.399
 2470SOL     OW 8636   3.503   1.108   2.294
 2470SOL    HW1 8637   3.589   1.110   2.242
 2470SOL    HW2 8638   3.517   1.155   2.382
 2471SOL     OW 8639   1.975   0.737   3.459
 2471SOL    HW1 8640   2.063   0.724   3.504
 2471SOL    HW2 8641   1.962   0.834   3.437
 2472SOL     OW 8642   2.475   1.365   2.588
 2472SOL    HW1 8643   2.426   1.278   2.597
 2472SOL    HW2 8644   2.452   1.408   2.501
 2473SOL     OW 8645   3.155   1.228   3.285
 2473SOL    HW1 8646   3.192   1.155   3.227
 2473SOL    HW2 8647   3.207   1.233   3.370
 2474SOL     OW 8648   2.671   0.004   2.364
 2474SOL    HW1 8649   2.711   0.095   2.355
 2474SOL    HW2 8650   2.571   0.012   2.370
 2475SOL     OW 8651   2.059   0.976   3.126
 2475SOL    HW1 8652   2.148   0.931   3.112
 2475SOL    HW2 8653   1.986   0.911   3.107
 2476SOL     OW 8654   3.387   0.999   2.052
 2476SOL    HW1 8655   3.324   0.923   2.065
 2476SOL    HW2 8656   3.435   1.017   2.138
 2477SOL     OW 8657   3.049   1.792   3.478
 2477SOL    HW1 8658   3.073   1.852   3.402
 2477SOL    HW2 8659   3.056   1.697   3.448
 2478SOL     OW 8660   2.179   0.251   3.663
 2478SOL    HW1 8661   2.250   0.322   3.669
 2478SOL    HW2 8662   2.091   0.290   3.691
 2479SOL     OW 8663   3.328   1.417   2.815
 2479SOL    HW1 8664   3.269   1.423   2.895
 2479SOL    HW2 8665   3.313   1.329   2.769
 2480SOL     OW 8666   2.460   0.729   2.132
 2480SOL    HW1 8667   2.484   0.798   2.064
 2480SOL    HW2 8668   2.382   0.762   2.186
 2481SOL     OW 8669   3.143   0.345   2.806
 2481SOL    HW1 8670   3.057   0.295   2.793
 2481SOL    HW2 8671   3.205   0.291   2.862
 2482SOL     OW 8672   2.669   0.605   3.327
 2482SOL    HW1 8673   2.622   0.602   3.416
 2482SOL    HW2 8674   2.618   0.550   3.261
 2483SOL     OW 8675   3.256   0.469   3.536
 2483SOL    HW1 8676   3.236   0.512   3.624
 2483SOL    HW2 8677   3.334   0.407   3.545
 2484SOL     OW 8678   2.835   0.890   3.434
 2484SOL    HW1 8679   2.881   0.806   3.405
 2484SOL    HW2 8680   2.779   0.924   3.359
 2485SOL     OW 8681   2.853   0.410   3.104
 2485SOL    HW1 8682   2.776   0.444   3.158
 2485SOL    HW2 8683   2.819   0.359   3.025
 2486SOL     OW 8684   2.903   0.701   2.291
 2486SOL    HW1 8685   2.929   0.697   2.387
 2486SOL    HW2 8686   2.818   0.650   2.277
 2487SOL     OW 8687   1.938   0.811   2.651
 2487SOL    HW1 8688   2.037   0.799   2.660
 2487SOL    HW2 8689   1.914   0.906   2.672
 2488SOL     OW 8690   2.727   0.348   2.057
 2488SOL    HW1 8691   2.786   0.411   2.008
 2488SOL    HW2 8692   2.746   0.254   2.028
 2489SOL     OW 8693   3.581   0.585   3.693
 2489SOL    HW1 8694   3.555   0.674   3.657
 2489SOL    HW2 8695   3.579   0.517   3.620
 2490SOL     OW 8696   3.224   1.144   2.407
 2490SOL    HW1 8697   3.307   1.115   2.359
 2490SOL    HW2 8698   3.175   1.211   2.351
 2491SOL     OW 8699   2.412   0.196   2.747
 2491SOL    HW1 8700   2.407   0.191   2.847
 2491SOL    HW2 8701   2.414   0.292   2.718
 2492SOL     OW 8702   2.870   1.456   2.339
 2492SOL    HW1 8703   2.824   1.528   2.287
 2492SOL    HW2 8704   2.866   1.476   2.437
 2493SOL     OW 8705   2.213   1.801   2.715
 2493SOL    HW1 8706   2.263   1.715   2.721
 2493SOL    HW2 8707   2.278   1.878   2.712
 2494SOL     OW 8708   3.657   1.066   2.735
 2494SOL    HW1 8709   3.595   1.051   2.659
 2494SOL    HW2 8710   3.605   1.077   2.820
 2495SOL     OW 8711   3.089   1.550   3.368
 2495SOL    HW1 8712   3.095   1.473   3.432
 2495SOL    HW2 8713   3.037   1.524   3.288
 2496SOL     OW 8714   2.183   0.943   2.104
 2496SOL    HW1 8715   2.265   0.982   2.062
 2496SOL    HW2 8716   2.156   0.861   2.055
 2497SOL     OW 8717   3.320   0.735   2.590
 2497SOL    HW1 8718   3.315   0.670   2.665
 2497SOL    HW2 8719   3.400   0.794   2.603
 2498SOL     OW 8720   2.323   1.266   3.589
 2498SOL    HW1 8721   2.273   1.267   3.503
 2498SOL    HW2 8722   2.260   1.248   3.665
 2499SOL     OW 8723   2.064   0.285   3.360
 2499SOL    HW1 8724   1.984   0.345   3.347
 2499SOL    HW2 8725   2.054   0.236   3.446
 2500SOL     OW 8726   3.494   1.377   1.943
 2500SOL    HW1 8727   3.462   1.471   1.933
 2500SOL    HW2 8728   3.418   1.314   1.931
 2501SOL     OW 8729   2.326   1.743   2.185
 2501SOL    HW1 8730   2.359   1.782   2.271
 2501SOL    HW2 8731   2.402   1.736   2.120
 2502SOL     OW 8732   3.262   0.107   2.288
 2502SOL    HW1 8733   3.238   0.070   2.198
 2502SOL    HW2 8734   3.361   0.123   2.292
 2503SOL     OW 8735   2.244   0.700   2.342
 2503SOL    HW1 8736   2.289   0.610   2.339
 2503SOL    HW2 8737   2.150   0.689   2.375
 2504SOL     OW 8738   3.409   0.222   3.591
 2504SOL    HW1 8739   3.404   0.259   3.683
 2504SOL    HW2 8740   3.337   0.153   3.579
 2505SOL     OW 8741   2.476   0.122   1.979
 2505SOL    HW1 8742   2.574   0.100   1.986
 2505SOL    HW2 8743   2.445   0.105   1.886
 2506SOL     OW 8744   2.643   0.264   3.611
 2506SOL    HW1 8745   2.710   0.203   3.654
 2506SOL    HW2 8746   2.570   0.283   3.676
 2507SOL     OW 8747   2.750   1.514   3.057
 2507SOL    HW1 8748   2.727   1.489   2.963
 2507SOL    HW2 8749   2.811   1.445   3.096
 2508SOL     OW 8750   3.213   0.590   3.295
 2508SOL    HW1 8751   3.241   0.547   3.380
 2508SOL    HW2 8752   3.238   0.686   3.296
 2509SOL     OW 8753   2.665   1.402   2.786
 2509SOL    HW1 8754   2.755   1.416   2.744
 2509SOL    HW2 8755   2.594   1.404   2.715
 2510SOL     OW 8756   2.784   0.503   2.761
 2510SOL    HW1 8757   2.759   0.494   2.665
 2510SOL    HW2 8758   2.832   0.421   2.792
 2511SOL     OW 8759   2.401   0.064   2.374
 2511SOL    HW1 8760   2.320   0.065   2.432
 2511SOL    HW2 8761   2.404   0.147   2.319
 2512SOL     OW 8762   3.296   1.188   1.903
 2512SOL    HW1 8763   3.328   1.112   1.960
 2512SOL    HW2 8764   3.204   1.215   1.933
 2513SOL     OW 8765   2.159   0.035   2.033
 2513SOL    HW1 8766   2.208   0.119   2.012
 2513SOL    HW2 8767   2.221  -0.030   2.078
 2514SOL     OW 8768   2.797   0.236   2.342
 2514SOL    HW1 8769   2.749   0.277   2.264
 2514SOL    HW2 8770   2.896   0.234   2.323
 2515SOL     OW 8771   2.938   0.683   3.326
 2515SOL    HW1 8772   2.858   0.622   3.329
 2515SOL    HW2 8773   3.019   0.630   3.302
 2516SOL     OW 8774   2.321   1.152   2.603
 2516SOL    HW1 8775   2.250   1.125   2.668
 2516SOL    HW2 8776   2.295   1.124   2.510
 2517SOL     OW 8777   2.894   0.549   1.878
 2517SOL    HW1 8778   2.853   0.631   1.839
 2517SOL    HW2 8779   2.958   0.575   1.951
 2518SOL     OW 8780   1.940   0.556   3.248
 2518SOL    HW1 8781   2.032   0.555   3.207
 2518SOL    HW2 8782   1.934   0.630   3.315
 2519SOL     OW 8783   2.423   0.222   3.009
 2519SOL    HW1 8784   2.461   0.138   3.046
 2519SOL    HW2 8785   2.335   0.241   3.053
 2520SOL     OW 8786   2.728   0.454   2.504
 2520SOL    HW1 8787   2.696   0.526   2.442
 2520SOL    HW2 8788   2.752   0.373   2.451
 2521SOL     OW 8789   2.879   0.039   2.615
 2521SOL    HW1 8790   2.807   0.044   2.546
 2521SOL    HW2 8791   2.855  -0.030   2.684
 2522SOL     OW 8792   3.291   1.173   2.729
 2522SOL    HW1 8793   3.236   1.089   2.722
 2522SOL    HW2 8794   3.317   1.202   2.637
 2523SOL     OW 8795   3.328   0.590   2.854
 2523SOL    HW1 8796   3.298   0.495   2.861
 2523SOL    HW2 8797   3.401   0.606   2.920
 2524SOL     OW 8798   3.719   0.833   2.239
 2524SOL    HW1 8799   3.761   0.769   2.303
 2524SOL    HW2 8800   3.681   0.782   2.161
 2525SOL     OW 8801   2.350   1.385   2.036
 2525SOL    HW1 8802   2.263   1.370   2.083
 2525SOL    HW2 8803   2.333   1.411   1.941
 2526SOL     OW 8804   3.526   1.280   2.519
 2526SOL    HW1 8805   3.625   1.288   2.533
 2526SOL    HW2 8806   3.481   1.364   2.550
 2527SOL     OW 8807   3.252   0.575   1.940
 2527SOL    HW1 8808   3.198   0.554   2.021
 2527SOL    HW2 8809   3.343   0.534   1.949
 2528SOL     OW 8810   2.389   0.256   2.190
 2528SOL    HW1 8811   2.416   0.197   2.115
 2528SOL    HW2 8812   2.389   0.351   2.159
 2529SOL     OW 8813   3.616   1.223   3.450
 2529SOL    HW1 8814   3.707   1.184   3.437
 2529SOL    HW2 8815   3.624   1.319   3.474
 2530SOL     OW 8816   2.926   1.347   3.202
 2530SOL    HW1 8817   2.846   1.324   3.257
 2530SOL    HW2 8818   3.009   1.321   3.251
 2531SOL     OW 8819   3.454   1.629   3.487
 2531SOL    HW1 8820   3.481   1.663   3.397
 2531SOL    HW2 8821   3.533   1.591   3.533
 2532SOL     OW 8822   2.973   1.195   2.962
 2532SOL    HW1 8823   2.933   1.239   3.043
 2532SOL    HW2 8824   2.932   1.232   2.879
 2533SOL     OW 8825   3.500   1.099   2.941
 2533SOL    HW1 8826   3.505   1.180   3.000
 2533SOL    HW2 8827   3.414   1.101   2.890
 2534SOL     OW 8828   2.777   0.089   3.264
 2534SOL    HW1 8829   2.802   0.069   3.169
 2534SOL    HW2 8830   2.849   0.145   3.306
 2535SOL     OW 8831   2.842   1.116   3.581
 2535SOL    HW1 8832   2.743   1.122   3.591
 2535SOL    HW2 8833   2.865   1.036   3.525
 2536SOL     OW 8834   2.567   1.050   2.230
 2536SOL    HW1 8835   2.553   1.057   2.329
 2536SOL    HW2 8836   2.651   0.999   2.212
 2537SOL     OW 8837   2.272   0.813   3.113
 2537SOL    HW1 8838   2.358   0.825   3.163
 2537SOL    HW2 8839   2.230   0.726   3.140
 2538SOL     OW 8840   3.136   0.386   3.124
 2538SOL    HW1 8841   3.157   0.460   3.188
 2538SOL    HW2 8842   3.047   0.403   3.081
 2539SOL     OW 8843   1.926   1.564   3.193
 2539SOL    HW1 8844   1.880   1.646   3.159
 2539SOL    HW2 8845   2.024   1.583   3.202
 2540SOL     OW 8846   2.229   1.100   2.363
 2540SOL    HW1 8847   2.222   1.183   2.307
 2540SOL    HW2 8848   2.233   1.020   2.303
 2541SOL     OW 8849   2.428   0.537   2.727
 2541SOL    HW1 8850   2.440   0.603   2.653
 2541SOL    HW2 8851   2.474   0.571   2.810
 2542SOL     OW 8852   3.114   1.348   2.250
 2542SOL    HW1 8853   3.164   1.425   2.290
 2542SOL    HW2 8854   3.019   1.350   2.282
 2543SOL     OW 8855   3.134   1.445   3.004
 2543SOL    HW1 8856   3.181   1.458   3.091
 2543SOL    HW2 8857   3.068   1.371   3.013
 2544SOL     OW 8858   3.444   0.639   2.334
 2544SOL    HW1 8859   3.413   0.700   2.407
 2544SOL    HW2 8860   3.494   0.691   2.265
 2545SOL     OW 8861   2.216   1.510   3.191
 2545SOL    HW1 8862   2.195   1.466   3.104
 2545SOL    HW2 8863   2.313   1.536   3.194
 2546SOL     OW 8864   2.264   0.751   3.460
 2546SOL    HW1 8865   2.332   0.806   3.413
 2546SOL    HW2 8866   2.304   0.663   3.487
 2547SOL     OW 8867   3.449   0.779   3.532
 2547SOL    HW1 8868   3.357   0.817   3.527
 2547SOL    HW2 8869   3.509   0.826   3.467
 2548SOL     OW 8870   2.875   0.105   3.632
 2548SOL    HW1 8871   2.881   0.190   3.580
 2548SOL    HW2 8872   2.907   0.029   3.575
 2549SOL     OW 8873   2.366   0.050   3.602
 2549SOL    HW1 8874   2.324  -0.007   3.532
 2549SOL    HW2 8875   2.300   0.119   3.634
 2550SOL     OW 8876   2.435   0.870   2.891
 2550SOL    HW1 8877   2.479   0.959   2.882
 2550SOL    HW2 8878   2.372   0.870   2.968
 2551SOL     OW 8879   3.222   0.862   2.907
 2551SOL    HW1 8880   3.147   0.862   2.841
 2551SOL    HW2 8881   3.259   0.770   2.916
 2552SOL     OW 8882   3.071   0.525   2.137
 2552SOL    HW1 8883   3.084   0.441   2.191
 2552SOL    HW2 8884   3.042   0.599   2.197
 2553SOL     OW 8885   2.169   0.213   3.093
 2553SOL    HW1 8886   2.146   0.250   3.183
 2553SOL    HW2 8887   2.139   0.118   3.087
[truncated: 561,362 more chars]
