# Supplementary material for: Redox Potentials of Disulfide Bonds in LOXL2 Studied by Nonequilibrium Alchemical Simulation
Source: Front Chem. 2021 Dec 14;9:797036. doi: 10.3389/fchem.2021.797036 (PMC8713139; doi:10.3389/fchem.2021.797036)
Supplement: Supplementary file 2 [file DataSheet2.ZIP › Raw Date for Redox potential LOXL2-797036/Input files/97x158/salted.gro]

GROup of MAchos and Cynical Suckers in water
21376
   50PRO      N    1   2.980   3.332   4.867
   50PRO     H1    2   3.073   3.370   4.863
   50PRO     H2    3   2.983   3.241   4.906
   50PRO     CD    4   3.039   3.406   4.756
   50PRO    HD1    5   2.992   3.383   4.672
   50PRO    HD2    6   3.136   3.382   4.748
   50PRO     CA    7   2.896   3.419   4.949
   50PRO     HA    8   2.933   3.420   5.042
   50PRO     CB    9   2.901   3.558   4.884
   50PRO    HB1   10   2.817   3.575   4.833
   50PRO    HB2   11   2.913   3.629   4.954
   50PRO     CG   12   3.022   3.553   4.791
   50PRO    HG1   13   3.004   3.607   4.708
   50PRO    HG2   14   3.103   3.589   4.836
   50PRO      C   15   2.753   3.365   4.957
   50PRO      O   16   2.698   3.320   4.857
   51ALA      N   17   2.688   3.374   5.074
   51ALA     HN   18   2.733   3.423   5.149
   51ALA     CA   19   2.555   3.317   5.097
   51ALA     HA   20   2.565   3.219   5.077
   51ALA     CB   21   2.518   3.343   5.244
   51ALA    HB1   22   2.427   3.304   5.263
   51ALA    HB2   23   2.585   3.299   5.304
   51ALA    HB3   24   2.517   3.441   5.261
   51ALA      C   25   2.444   3.369   5.003
   51ALA      O   26   2.340   3.305   4.990
   52ASN      N   27   2.466   3.484   4.939
   52ASN     HN   28   2.554   3.529   4.954
   52ASN     CA   29   2.372   3.549   4.848
   52ASN     HA   30   2.282   3.517   4.877
   52ASN     CB   31   2.385   3.702   4.863
   52ASN    HB1   32   2.480   3.728   4.842
   52ASN    HB2   33   2.323   3.746   4.798
   52ASN     CG   34   2.353   3.754   5.002
   52ASN    OD1   35   2.306   3.686   5.091
   52ASN    ND2   36   2.380   3.880   5.026
   52ASN   HD21   37   2.420   3.937   4.955
   52ASN   HD22   38   2.360   3.919   5.116
   52ASN      C   39   2.390   3.506   4.701
   52ASN      O   40   2.316   3.555   4.615
   53VAL      N   41   2.488   3.421   4.670
   53VAL     HN   42   2.546   3.387   4.744
   53VAL     CA   43   2.514   3.373   4.534
   53VAL     HA   44   2.489   3.448   4.472
   53VAL     CB   45   2.664   3.344   4.514
   53VAL     HB   46   2.690   3.276   4.583
   53VAL    CG1   47   2.693   3.286   4.375
   53VAL   HG11   48   2.791   3.269   4.366
   53VAL   HG12   49   2.643   3.201   4.362
   53VAL   HG13   50   2.665   3.352   4.305
   53VAL    CG2   51   2.745   3.473   4.527
   53VAL   HG21   52   2.842   3.453   4.514
   53VAL   HG22   53   2.715   3.539   4.458
   53VAL   HG23   54   2.731   3.512   4.618
   53VAL      C   55   2.425   3.253   4.503
   53VAL      O   56   2.407   3.164   4.586
   54ALA      N   57   2.368   3.252   4.382
   54ALA     HN   58   2.382   3.331   4.322
   54ALA     CA   59   2.288   3.141   4.333
   54ALA     HA   60   2.210   3.133   4.395
   54ALA     CB   61   2.241   3.172   4.191
   54ALA    HB1   62   2.186   3.096   4.156
   54ALA    HB2   63   2.186   3.255   4.191
   54ALA    HB3   64   2.320   3.185   4.131
   54ALA      C   65   2.369   3.010   4.337
   54ALA      O   66   2.483   3.005   4.291
   55LYS      N   67   2.308   2.904   4.389
   55LYS     HN   68   2.220   2.914   4.434
   55LYS     CA   69   2.370   2.771   4.383
   55LYS     HA   70   2.467   2.785   4.398
   55LYS     CB   71   2.317   2.678   4.492
   55LYS    HB1   72   2.218   2.672   4.482
   55LYS    HB2   73   2.357   2.588   4.478
   55LYS     CG   74   2.349   2.724   4.634
   55LYS    HG1   75   2.447   2.743   4.643
   55LYS    HG2   76   2.297   2.807   4.656
   55LYS     CD   77   2.309   2.610   4.728
   55LYS    HD1   78   2.210   2.597   4.723
   55LYS    HD2   79   2.355   2.526   4.698
   55LYS     CE   80   2.348   2.639   4.872
   55LYS    HE1   81   2.441   2.675   4.876
   55LYS    HE2   82   2.285   2.706   4.912
   55LYS     NZ   83   2.341   2.513   4.950
   55LYS    HZ1   84   2.366   2.532   5.045
   55LYS    HZ2   85   2.248   2.477   4.947
   55LYS    HZ3   86   2.404   2.446   4.911
   55LYS      C   87   2.344   2.711   4.245
   55LYS      O   88   2.229   2.690   4.209
   56ILE      N   89   2.452   2.681   4.174
   56ILE     HN   90   2.541   2.699   4.214
   56ILE     CA   91   2.448   2.624   4.039
   56ILE     HA   92   2.351   2.605   4.022
   56ILE     CB   93   2.500   2.725   3.936
   56ILE     HB   94   2.504   2.681   3.846
   56ILE    CG2   95   2.403   2.844   3.928
   56ILE   HG21   96   2.437   2.910   3.861
   56ILE   HG22   97   2.313   2.811   3.901
   56ILE   HG23   98   2.397   2.887   4.018
   56ILE    CG1   99   2.646   2.769   3.964
   56ILE   HG11  100   2.646   2.834   4.040
   56ILE   HG12  101   2.700   2.689   3.989
   56ILE     CD  102   2.713   2.836   3.844
   56ILE    HD1  103   2.807   2.862   3.869
   56ILE    HD2  104   2.716   2.772   3.767
   56ILE    HD3  105   2.662   2.918   3.818
   56ILE      C  106   2.525   2.493   4.032
   56ILE      O  107   2.593   2.453   4.127
   57GLN      N  108   2.514   2.427   3.918
   57GLN     HN  109   2.439   2.450   3.856
   57GLN     CA  110   2.605   2.321   3.877
   57GLN     HA  111   2.683   2.329   3.940
   57GLN     CB  112   2.541   2.184   3.890
   57GLN    HB1  113   2.455   2.184   3.838
   57GLN    HB2  114   2.603   2.115   3.853
   57GLN     CG  115   2.509   2.148   4.035
   57GLN    HG1  116   2.592   2.159   4.091
   57GLN    HG2  117   2.438   2.209   4.070
   57GLN     CD  118   2.461   2.006   4.045
   57GLN    OE1  119   2.458   1.931   3.950
   57GLN    NE2  120   2.424   1.961   4.162
   57GLN   HE21  121   2.427   2.020   4.242
   57GLN   HE22  122   2.391   1.867   4.172
   57GLN      C  123   2.650   2.340   3.733
   57GLN      O  124   2.575   2.394   3.652
   58LEU      N  125   2.768   2.288   3.702
   58LEU     HN  126   2.820   2.243   3.775
   58LEU     CA  127   2.827   2.295   3.570
   58LEU     HA  128   2.762   2.346   3.514
   58LEU     CB  129   2.963   2.368   3.577
   58LEU    HB1  130   3.023   2.316   3.637
   58LEU    HB2  131   3.001   2.370   3.485
   58LEU     CG  132   2.956   2.512   3.630
   58LEU     HG  133   2.922   2.509   3.724
   58LEU    CD1  134   3.095   2.574   3.621
   58LEU   HD11  135   3.092   2.668   3.655
   58LEU   HD12  136   3.159   2.520   3.676
   58LEU   HD13  137   3.125   2.574   3.525
   58LEU    CD2  138   2.862   2.600   3.547
   58LEU   HD21  139   2.861   2.692   3.585
   58LEU   HD22  140   2.894   2.603   3.453
   58LEU   HD23  141   2.770   2.562   3.550
   58LEU      C  142   2.843   2.155   3.509
   58LEU      O  143   2.867   2.057   3.580
   59ARG      N  144   2.838   2.148   3.376
   59ARG     HN  145   2.798   2.225   3.326
   59ARG     CA  146   2.888   2.034   3.299
   59ARG     HA  147   2.959   1.991   3.355
   59ARG     CB  148   2.776   1.932   3.273
   59ARG    HB1  149   2.818   1.847   3.242
   59ARG    HB2  150   2.728   1.916   3.359
   59ARG     CG  151   2.674   1.978   3.168
   59ARG    HG1  152   2.635   2.066   3.195
   59ARG    HG2  153   2.720   1.987   3.079
   59ARG     CD  154   2.561   1.875   3.155
   59ARG    HD1  155   2.599   1.786   3.130
   59ARG    HD2  156   2.513   1.867   3.243
   59ARG     NE  157   2.464   1.914   3.053
   59ARG     HE  158   2.487   1.994   2.998
   59ARG     CZ  159   2.349   1.856   3.025
   59ARG    NH1  160   2.308   1.750   3.089
   59ARG   HH11  161   2.364   1.711   3.162
   59ARG   HH12  162   2.220   1.708   3.066
   59ARG    NH2  163   2.274   1.905   2.932
   59ARG   HH21  164   2.304   1.986   2.881
   59ARG   HH22  165   2.187   1.862   2.910
   59ARG      C  166   2.954   2.081   3.170
   59ARG      O  167   2.923   2.188   3.118
   60LEU      N  168   3.041   1.995   3.115
   60LEU     HN  169   3.073   1.919   3.171
   60LEU     CA  170   3.091   2.008   2.979
   60LEU     HA  171   3.078   2.104   2.951
   60LEU     CB  172   3.241   1.977   2.972
   60LEU    HB1  173   3.255   1.880   2.994
   60LEU    HB2  174   3.273   1.994   2.879
   60LEU     CG  175   3.326   2.061   3.069
   60LEU     HG  176   3.293   2.041   3.161
   60LEU    CD1  177   3.474   2.025   3.058
   60LEU   HD11  178   3.527   2.081   3.121
   60LEU   HD12  179   3.486   1.928   3.080
   60LEU   HD13  180   3.505   2.042   2.964
   60LEU    CD2  181   3.310   2.211   3.045
   60LEU   HD21  182   3.367   2.261   3.111
   60LEU   HD22  183   3.339   2.234   2.952
   60LEU   HD23  184   3.215   2.237   3.058
   60LEU      C  185   3.008   1.918   2.887
   60LEU      O  186   2.993   1.799   2.916
   61ALA      N  187   2.954   1.974   2.779
   61ALA     HN  188   2.976   2.070   2.761
   61ALA     CA  189   2.868   1.906   2.682
   61ALA     HA  190   2.872   1.808   2.701
   61ALA     CB  191   2.725   1.959   2.702
   61ALA    HB1  192   2.664   1.915   2.637
   61ALA    HB2  193   2.696   1.939   2.795
   61ALA    HB3  194   2.724   2.058   2.687
   61ALA      C  195   2.918   1.925   2.537
   61ALA      O  196   3.023   1.986   2.515
   62GLY      N  197   2.845   1.871   2.439
   62GLY     HN  198   2.766   1.816   2.464
   62GLY     CA  199   2.876   1.888   2.296
   62GLY    HA1  200   2.789   1.887   2.247
   62GLY    HA2  201   2.919   1.978   2.286
   62GLY      C  202   2.969   1.781   2.236
   62GLY      O  203   2.989   1.674   2.293
   63GLN      N  204   3.021   1.811   2.116
   63GLN     HN  205   2.997   1.899   2.076
   63GLN     CA  206   3.112   1.725   2.038
   63GLN     HA  207   3.077   1.631   2.047
   63GLN     CB  208   3.111   1.768   1.891
   63GLN    HB1  209   3.131   1.865   1.886
   63GLN    HB2  210   3.181   1.716   1.842
   63GLN     CG  211   2.976   1.743   1.821
   63GLN    HG1  212   2.956   1.645   1.823
   63GLN    HG2  213   2.905   1.793   1.871
   63GLN     CD  214   2.976   1.790   1.676
   63GLN    OE1  215   3.074   1.838   1.622
   63GLN    NE2  216   2.865   1.780   1.606
   63GLN   HE21  217   2.783   1.742   1.649
   63GLN   HE22  218   2.864   1.811   1.511
   63GLN      C  219   3.254   1.732   2.094
   63GLN      O  220   3.333   1.818   2.058
   64LYS      N  221   3.286   1.643   2.189
   64LYS     HN  222   3.221   1.570   2.210
   64LYS     CA  223   3.412   1.649   2.263
   64LYS     HA  224   3.434   1.747   2.271
   64LYS     CB  225   3.394   1.584   2.400
   64LYS    HB1  226   3.368   1.489   2.387
   64LYS    HB2  227   3.481   1.589   2.450
   64LYS     CG  228   3.286   1.654   2.484
   64LYS    HG1  229   3.310   1.750   2.495
   64LYS    HG2  230   3.198   1.646   2.438
   64LYS     CD  231   3.278   1.587   2.621
   64LYS    HD1  232   3.260   1.489   2.610
   64LYS    HD2  233   3.364   1.599   2.670
   64LYS     CE  234   3.164   1.653   2.697
   64LYS    HE1  235   3.181   1.751   2.704
   64LYS    HE2  236   3.078   1.637   2.649
   64LYS     NZ  237   3.154   1.596   2.833
   64LYS    HZ1  238   3.079   1.641   2.882
   64LYS    HZ2  239   3.137   1.498   2.827
   64LYS    HZ3  240   3.240   1.612   2.882
   64LYS      C  241   3.527   1.580   2.190
   64LYS      O  242   3.510   1.465   2.147
   65ARG      N  243   3.646   1.641   2.189
   65ARG     HN  244   3.650   1.737   2.218
   65ARG     CA  245   3.771   1.574   2.149
   65ARG     HA  246   3.741   1.501   2.088
   65ARG     CB  247   3.864   1.669   2.072
   65ARG    HB1  248   3.901   1.736   2.137
   65ARG    HB2  249   3.939   1.615   2.034
   65ARG     CG  250   3.797   1.746   1.958
   65ARG    HG1  251   3.767   1.682   1.887
   65ARG    HG2  252   3.717   1.795   1.993
   65ARG     CD  253   3.895   1.847   1.897
   65ARG    HD1  254   3.914   1.920   1.963
   65ARG    HD2  255   3.980   1.801   1.872
   65ARG     NE  256   3.839   1.909   1.775
   65ARG     HE  257   3.760   1.864   1.734
   65ARG     CZ  258   3.882   2.019   1.715
   65ARG    NH1  259   3.975   2.094   1.766
   65ARG   HH11  260   4.017   2.070   1.854
   65ARG   HH12  261   4.006   2.177   1.718
   65ARG    NH2  262   3.832   2.055   1.600
   65ARG   HH21  263   3.761   2.000   1.557
   65ARG   HH22  264   3.865   2.138   1.555
   65ARG      C  265   3.843   1.511   2.268
   65ARG      O  266   3.921   1.418   2.249
   66LYS      N  267   3.814   1.555   2.391
   66LYS     HN  268   3.757   1.638   2.397
   66LYS     CA  269   3.858   1.495   2.519
   66LYS     HA  270   3.881   1.401   2.494
   66LYS     CB  271   3.979   1.569   2.578
   66LYS    HB1  272   3.954   1.665   2.594
   66LYS    HB2  273   4.005   1.526   2.664
   66LYS     CG  274   4.099   1.567   2.485
   66LYS    HG1  275   4.126   1.472   2.469
   66LYS    HG2  276   4.075   1.611   2.398
   66LYS     CD  277   4.216   1.643   2.548
   66LYS    HD1  278   4.193   1.740   2.564
   66LYS    HD2  279   4.244   1.602   2.635
   66LYS     CE  280   4.323   1.628   2.443
   66LYS    HE1  281   4.331   1.531   2.421
   66LYS    HE2  282   4.294   1.679   2.362
   66LYS     NZ  283   4.457   1.676   2.478
   66LYS    HZ1  284   4.519   1.661   2.401
   66LYS    HZ2  285   4.453   1.774   2.499
   66LYS    HZ3  286   4.491   1.626   2.558
   66LYS      C  287   3.747   1.497   2.623
   66LYS      O  288   3.655   1.577   2.619
   67HSE      N  289   3.760   1.413   2.726
   67HSE     HN  290   3.835   1.347   2.726
   67HSE     CA  291   3.666   1.413   2.838
   67HSE     HA  292   3.575   1.411   2.796
   67HSE     CB  293   3.691   1.289   2.924
   67HSE    HB1  294   3.613   1.274   2.984
   67HSE    HB2  295   3.703   1.209   2.864
   67HSE    ND1  296   3.946   1.296   2.968
   67HSE     CG  297   3.815   1.300   3.009
   67HSE    CE1  298   4.024   1.325   3.073
   67HSE    HE1  299   4.124   1.331   3.071
   67HSE    NE2  300   3.949   1.345   3.183
   67HSE    HE2  301   3.982   1.366   3.275
   67HSE    CD2  302   3.817   1.330   3.143
   67HSE    HD2  303   3.736   1.339   3.202
   67HSE      C  304   3.671   1.542   2.924
   67HSE      O  305   3.577   1.568   3.000
   68SER      N  306   3.780   1.619   2.916
   68SER     HN  307   3.848   1.591   2.848
   68SER     CA  308   3.813   1.739   2.994
   68SER     HA  309   3.753   1.735   3.074
   68SER     CB  310   3.962   1.733   3.035
   68SER    HB1  311   3.994   1.822   3.066
   68SER    HB2  312   3.977   1.665   3.106
   68SER     OG  313   4.041   1.696   2.922
   68SER    HG1  314   4.137   1.693   2.949
   68SER      C  315   3.780   1.871   2.923
   68SER      O  316   3.821   1.977   2.968
   69GLU      N  317   3.703   1.865   2.815
   69GLU     HN  318   3.670   1.775   2.785
   69GLU     CA  319   3.663   1.982   2.737
   69GLU     HA  320   3.669   2.060   2.800
   69GLU     CB  321   3.760   2.003   2.620
   69GLU    HB1  322   3.736   2.088   2.573
   69GLU    HB2  323   3.853   2.009   2.656
   69GLU     CG  324   3.752   1.887   2.521
   69GLU    HG1  325   3.776   1.802   2.569
   69GLU    HG2  326   3.659   1.880   2.486
   69GLU     CD  327   3.847   1.904   2.403
   69GLU    OE1  328   3.800   1.870   2.293
   69GLU    OE2  329   3.964   1.942   2.423
   69GLU      C  330   3.517   1.972   2.690
   69GLU      O  331   3.454   1.866   2.696
   70GLY      N  332   3.463   2.085   2.645
   70GLY     HN  333   3.516   2.169   2.654
   70GLY     CA  334   3.331   2.094   2.584
   70GLY    HA1  335   3.341   2.076   2.487
   70GLY    HA2  336   3.274   2.022   2.625
   70GLY      C  337   3.264   2.229   2.606
   70GLY      O  338   3.318   2.318   2.671
   71ARG      N  339   3.142   2.242   2.552
   71ARG     HN  340   3.110   2.169   2.491
   71ARG     CA  341   3.053   2.356   2.575
   71ARG     HA  342   3.102   2.438   2.549
   71ARG     CB  343   2.927   2.341   2.488
   71ARG    HB1  344   2.956   2.335   2.392
   71ARG    HB2  345   2.880   2.257   2.514
   71ARG     CG  346   2.831   2.460   2.504
   71ARG    HG1  347   2.798   2.462   2.598
   71ARG    HG2  348   2.879   2.544   2.483
   71ARG     CD  349   2.710   2.448   2.410
   71ARG    HD1  350   2.649   2.526   2.424
   71ARG    HD2  351   2.741   2.447   2.315
   71ARG     NE  352   2.634   2.324   2.435
   71ARG     HE  353   2.587   2.318   2.523
   71ARG     CZ  354   2.621   2.221   2.355
   71ARG    NH1  355   2.684   2.209   2.242
   71ARG   HH11  356   2.746   2.282   2.211
   71ARG   HH12  357   2.670   2.128   2.185
   71ARG    NH2  358   2.542   2.124   2.390
   71ARG   HH21  359   2.492   2.130   2.477
   71ARG   HH22  360   2.531   2.045   2.331
   71ARG      C  361   3.017   2.365   2.723
   71ARG      O  362   2.985   2.262   2.784
   72VAL      N  363   3.021   2.485   2.780
   72VAL     HN  364   3.052   2.562   2.724
   72VAL     CA  365   2.983   2.510   2.919
   72VAL     HA  366   3.019   2.432   2.971
   72VAL     CB  367   3.047   2.639   2.974
   72VAL     HB  368   3.009   2.715   2.921
   72VAL    CG1  369   3.016   2.657   3.124
   72VAL   HG11  370   3.058   2.742   3.156
   72VAL   HG12  371   2.917   2.663   3.136
   72VAL   HG13  372   3.052   2.580   3.175
   72VAL    CG2  373   3.199   2.635   2.960
   72VAL   HG21  374   3.239   2.719   2.996
   72VAL   HG22  375   3.235   2.557   3.011
   72VAL   HG23  376   3.223   2.625   2.863
   72VAL      C  377   2.832   2.516   2.929
   72VAL      O  378   2.767   2.599   2.866
   73GLU      N  379   2.774   2.429   3.012
   73GLU     HN  380   2.831   2.357   3.052
   73GLU     CA  381   2.632   2.434   3.045
   73GLU     HA  382   2.596   2.516   3.001
   73GLU     CB  383   2.558   2.312   2.989
   73GLU    HB1  384   2.607   2.229   3.017
   73GLU    HB2  385   2.466   2.311   3.027
   73GLU     CG  386   2.548   2.316   2.836
   73GLU    HG1  387   2.498   2.398   2.809
   73GLU    HG2  388   2.641   2.320   2.798
   73GLU     CD  389   2.477   2.194   2.777
   73GLU    OE1  390   2.473   2.182   2.652
   73GLU    OE2  391   2.434   2.104   2.854
   73GLU      C  392   2.615   2.449   3.197
   73GLU      O  393   2.687   2.386   3.275
   74VAL      N  394   2.519   2.532   3.235
   74VAL     HN  395   2.465   2.576   3.163
   74VAL     CA  396   2.484   2.566   3.373
   74VAL     HA  397   2.554   2.522   3.430
   74VAL     CB  398   2.488   2.719   3.398
   74VAL     HB  399   2.413   2.757   3.345
   74VAL    CG1  400   2.471   2.750   3.547
   74VAL   HG11  401   2.473   2.849   3.561
   74VAL   HG12  402   2.383   2.714   3.579
   74VAL   HG13  403   2.545   2.707   3.599
   74VAL    CG2  404   2.618   2.784   3.351
   74VAL   HG21  405   2.615   2.882   3.370
   74VAL   HG22  406   2.695   2.743   3.401
   74VAL   HG23  407   2.630   2.769   3.253
   74VAL      C  408   2.346   2.512   3.404
   74VAL      O  409   2.251   2.532   3.328
   75TYR      N  410   2.332   2.443   3.517
   75TYR     HN  411   2.414   2.416   3.566
   75TYR     CA  412   2.202   2.406   3.572
   75TYR     HA  413   2.139   2.402   3.494
   75TYR     CB  414   2.208   2.269   3.637
   75TYR    HB1  415   2.253   2.205   3.574
   75TYR    HB2  416   2.262   2.275   3.721
   75TYR     CG  417   2.071   2.215   3.671
   75TYR    CD1  418   2.022   2.222   3.802
   75TYR    HD1  419   2.076   2.267   3.873
   75TYR    CE1  420   1.897   2.165   3.834
   75TYR    HE1  421   1.863   2.168   3.928
   75TYR     CZ  422   1.821   2.103   3.733
   75TYR     OH  423   1.705   2.039   3.763
   75TYR     HH  424   1.665   2.001   3.680
   75TYR    CD2  425   1.992   2.159   3.569
   75TYR    HD2  426   2.025   2.159   3.474
   75TYR    CE2  427   1.867   2.103   3.600
   75TYR    HE2  428   1.810   2.063   3.527
   75TYR      C  429   2.157   2.514   3.670
   75TYR      O  430   2.216   2.531   3.776
   76TYR      N  431   2.050   2.584   3.633
   76TYR     HN  432   2.009   2.562   3.544
   76TYR     CA  433   1.988   2.689   3.712
   76TYR     HA  434   2.011   2.673   3.808
   76TYR     CB  435   2.047   2.825   3.670
   76TYR    HB1  436   2.146   2.824   3.686
   76TYR    HB2  437   2.029   2.839   3.573
   76TYR     CG  438   1.989   2.942   3.746
   76TYR    CD1  439   1.897   3.028   3.684
   76TYR    HD1  440   1.870   3.012   3.589
   76TYR    CE1  441   1.841   3.137   3.754
   76TYR    HE1  442   1.776   3.197   3.709
   76TYR     CZ  443   1.879   3.159   3.888
   76TYR     OH  444   1.827   3.265   3.957
   76TYR     HH  445   1.864   3.266   4.049
   76TYR    CD2  446   2.025   2.964   3.881
   76TYR    HD2  447   2.089   2.902   3.926
   76TYR    CE2  448   1.969   3.072   3.952
   76TYR    HE2  449   1.994   3.087   4.048
   76TYR      C  450   1.836   2.683   3.695
   76TYR      O  451   1.787   2.649   3.587
   77ASP      N  452   1.762   2.707   3.803
   77ASP     HN  453   1.810   2.727   3.888
   77ASP     CA  454   1.615   2.706   3.805
   77ASP     HA  455   1.592   2.696   3.902
   77ASP     CB  456   1.561   2.841   3.754
   77ASP    HB1  457   1.619   2.914   3.789
   77ASP    HB2  458   1.564   2.841   3.654
   77ASP     CG  459   1.417   2.867   3.799
   77ASP    OD1  460   1.380   2.818   3.909
   77ASP    OD2  461   1.346   2.942   3.727
   77ASP      C  462   1.549   2.583   3.739
   77ASP      O  463   1.453   2.591   3.663
   78GLY      N  464   1.604   2.464   3.766
   78GLY     HN  465   1.688   2.461   3.820
   78GLY     CA  466   1.545   2.337   3.720
   78GLY    HA1  467   1.581   2.265   3.780
   78GLY    HA2  468   1.447   2.344   3.733
   78GLY      C  469   1.574   2.299   3.574
   78GLY      O  470   1.528   2.194   3.530
   79GLN      N  471   1.652   2.378   3.500
   79GLN     HN  472   1.688   2.462   3.541
   79GLN     CA  473   1.686   2.349   3.360
   79GLN     HA  474   1.674   2.250   3.351
   79GLN     CB  475   1.589   2.420   3.264
   79GLN    HB1  476   1.610   2.393   3.171
   79GLN    HB2  477   1.496   2.393   3.287
   79GLN     CG  478   1.598   2.573   3.273
   79GLN    HG1  479   1.586   2.599   3.369
   79GLN    HG2  480   1.690   2.600   3.243
   79GLN     CD  481   1.496   2.649   3.189
   79GLN    OE1  482   1.417   2.593   3.115
   79GLN    NE2  483   1.494   2.780   3.196
   79GLN   HE21  484   1.559   2.828   3.256
   79GLN   HE22  485   1.428   2.832   3.142
   79GLN      C  486   1.834   2.376   3.329
   79GLN      O  487   1.899   2.464   3.386
   80TRP      N  488   1.889   2.298   3.235
   80TRP     HN  489   1.838   2.218   3.204
   80TRP     CA  490   2.020   2.326   3.177
   80TRP     HA  491   2.079   2.354   3.253
   80TRP     CB  492   2.078   2.200   3.112
   80TRP    HB1  493   2.008   2.158   3.055
   80TRP    HB2  494   2.156   2.226   3.056
   80TRP     CG  495   2.126   2.095   3.209
   80TRP    CD1  496   2.057   1.986   3.249
   80TRP    HD1  497   1.967   1.959   3.216
   80TRP    NE1  498   2.130   1.918   3.345
   80TRP    HE1  499   2.100   1.834   3.389
   80TRP    CE2  500   2.251   1.980   3.370
   80TRP    CD2  501   2.250   2.094   3.285
   80TRP    CE3  502   2.361   2.182   3.295
   80TRP    HE3  503   2.364   2.263   3.237
   80TRP    CZ3  504   2.465   2.156   3.386
   80TRP    HZ3  505   2.542   2.220   3.392
   80TRP    CZ2  506   2.356   1.952   3.459
   80TRP    HZ2  507   2.354   1.869   3.516
   80TRP    CH2  508   2.464   2.041   3.466
   80TRP    HH2  509   2.540   2.023   3.529
   80TRP      C  510   2.009   2.440   3.076
   80TRP      O  511   1.911   2.447   3.002
   81GLY      N  512   2.110   2.526   3.073
   81GLY     HN  513   2.179   2.518   3.144
   81GLY     CA  514   2.127   2.631   2.973
   81GLY    HA1  515   2.082   2.601   2.888
   81GLY    HA2  516   2.082   2.714   3.007
   81GLY      C  517   2.275   2.658   2.947
   81GLY      O  518   2.360   2.605   3.018
   82THR      N  519   2.305   2.737   2.845
   82THR     HN  520   2.230   2.779   2.794
   82THR     CA  521   2.443   2.765   2.802
   82THR     HA  522   2.497   2.690   2.839
   82THR     CB  523   2.453   2.766   2.649
   82THR     HB  524   2.547   2.789   2.622
   82THR    OG1  525   2.372   2.866   2.596
   82THR    HG1  526   2.380   2.866   2.496
   82THR    CG2  527   2.410   2.633   2.588
   82THR   HG21  528   2.418   2.637   2.489
   82THR   HG22  529   2.468   2.560   2.624
   82THR   HG23  530   2.314   2.615   2.613
   82THR      C  531   2.496   2.896   2.861
   82THR      O  532   2.431   2.959   2.945
   83VAL      N  533   2.618   2.932   2.822
   83VAL     HN  534   2.666   2.870   2.761
   83VAL     CA  535   2.686   3.055   2.861
   83VAL     HA  536   2.622   3.115   2.909
   83VAL     CB  537   2.803   3.022   2.955
   83VAL     HB  538   2.863   2.959   2.904
   83VAL    CG1  539   2.883   3.145   2.993
   83VAL   HG11  540   2.958   3.119   3.053
   83VAL   HG12  541   2.921   3.187   2.910
   83VAL   HG13  542   2.824   3.211   3.039
   83VAL    CG2  543   2.756   2.953   3.083
   83VAL   HG21  544   2.834   2.933   3.142
   83VAL   HG22  545   2.693   3.014   3.132
   83VAL   HG23  546   2.708   2.868   3.060
   83VAL      C  547   2.736   3.122   2.733
   83VAL      O  548   2.794   3.052   2.649
   84CYS      N  549   2.711   3.252   2.716
   84CYS     HN  550   2.657   3.300   2.786
   84CYS     CA  551   2.760   3.328   2.602
   84CYS     HA  552   2.740   3.270   2.523
   84CYS     CB  553   2.683   3.460   2.586
   84CYS    HB1  554   2.586   3.436   2.592
   84CYS    HB2  555   2.709   3.515   2.665
   84CYS     SG  556   2.724   3.539   2.429
   84CYS      C  557   2.912   3.349   2.609
   84CYS      O  558   2.971   3.352   2.718
   85ASP      N  559   2.976   3.359   2.493
   85ASP     HN  560   2.922   3.348   2.409
   85ASP     CA  561   3.119   3.384   2.478
   85ASP     HA  562   3.160   3.344   2.559
   85ASP     CB  563   3.171   3.312   2.352
   85ASP    HB1  564   3.270   3.328   2.346
   85ASP    HB2  565   3.154   3.214   2.363
   85ASP     CG  566   3.109   3.356   2.219
   85ASP    OD1  567   3.039   3.458   2.214
   85ASP    OD2  568   3.133   3.283   2.120
   85ASP      C  569   3.158   3.533   2.483
   85ASP      O  570   3.277   3.563   2.500
   86ASP      N  571   3.061   3.625   2.479
   86ASP     HN  572   2.967   3.593   2.465
   86ASP     CA  573   3.082   3.768   2.496
   86ASP     HA  574   3.147   3.792   2.423
   86ASP     CB  575   2.951   3.847   2.475
   86ASP    HB1  576   2.876   3.792   2.511
   86ASP    HB2  577   2.957   3.933   2.526
   86ASP     CG  578   2.921   3.881   2.328
   86ASP    OD1  579   3.005   3.850   2.241
   86ASP    OD2  580   2.821   3.952   2.304
   86ASP      C  581   3.147   3.802   2.631
   86ASP      O  582   3.106   3.758   2.739
   87ASP      N  583   3.257   3.878   2.624
   87ASP     HN  584   3.278   3.917   2.534
   87ASP     CA  585   3.349   3.911   2.734
   87ASP     HA  586   3.428   3.946   2.683
   87ASP     CB  587   3.290   4.021   2.824
   87ASP    HB1  588   3.200   3.992   2.853
   87ASP    HB2  589   3.350   4.031   2.904
   87ASP     CG  590   3.277   4.157   2.756
   87ASP    OD1  591   3.370   4.194   2.680
   87ASP    OD2  592   3.183   4.230   2.792
   87ASP      C  593   3.402   3.791   2.815
   87ASP      O  594   3.468   3.809   2.918
   88PHE      N  595   3.379   3.668   2.769
   88PHE     HN  596   3.325   3.656   2.686
   88PHE     CA  597   3.432   3.550   2.835
   88PHE     HA  598   3.403   3.556   2.931
   88PHE     CB  599   3.370   3.422   2.778
   88PHE    HB1  600   3.272   3.436   2.766
   88PHE    HB2  601   3.412   3.403   2.689
   88PHE     CG  602   3.391   3.301   2.867
   88PHE    CD1  603   3.509   3.225   2.857
   88PHE    HD1  604   3.582   3.254   2.795
   88PHE    CE1  605   3.525   3.109   2.934
   88PHE    HE1  606   3.609   3.055   2.926
   88PHE     CZ  607   3.424   3.069   3.024
   88PHE     HZ  608   3.436   2.987   3.080
   88PHE    CD2  609   3.290   3.261   2.956
   88PHE    HD2  610   3.205   3.314   2.963
   88PHE    CE2  611   3.307   3.145   3.035
   88PHE    HE2  612   3.235   3.118   3.099
   88PHE      C  613   3.584   3.550   2.828
   88PHE      O  614   3.647   3.588   2.729
   89SER      N  615   3.649   3.509   2.937
   89SER     HN  616   3.595   3.474   3.014
   89SER     CA  617   3.794   3.515   2.949
   89SER     HA  618   3.828   3.525   2.856
   89SER     CB  619   3.835   3.636   3.034
   89SER    HB1  620   3.935   3.647   3.034
   89SER    HB2  621   3.792   3.720   2.999
   89SER     OG  622   3.794   3.619   3.168
   89SER    HG1  623   3.821   3.699   3.222
   89SER      C  624   3.852   3.386   3.005
   89SER      O  625   3.783   3.304   3.066
   90ILE      N  626   3.984   3.370   2.992
   90ILE     HN  627   4.036   3.438   2.940
   90ILE     CA  628   4.056   3.257   3.053
   90ILE     HA  629   4.013   3.175   3.015
   90ILE     CB  630   4.205   3.261   3.012
   90ILE     HB  631   4.205   3.274   2.913
   90ILE    CG2  632   4.280   3.379   3.077
   90ILE   HG21  633   4.375   3.378   3.048
   90ILE   HG22  634   4.237   3.465   3.049
   90ILE   HG23  635   4.275   3.371   3.177
   90ILE    CG1  636   4.279   3.130   3.044
   90ILE   HG11  637   4.376   3.142   3.022
   90ILE   HG12  638   4.269   3.110   3.141
   90ILE     CD  639   4.228   3.009   2.965
   90ILE    HD1  640   4.280   2.928   2.990
   90ILE    HD2  641   4.131   2.994   2.986
   90ILE    HD3  642   4.238   3.026   2.867
   90ILE      C  643   4.037   3.252   3.206
   90ILE      O  644   4.037   3.144   3.264
   91HSE      N  645   4.013   3.366   3.271
   91HSE     HN  646   4.017   3.452   3.220
   91HSE     CA  647   3.982   3.371   3.414
   91HSE     HA  648   4.055   3.321   3.459
   91HSE     CB  649   3.981   3.517   3.461
   91HSE    HB1  650   3.914   3.568   3.407
   91HSE    HB2  651   3.956   3.520   3.557
   91HSE    ND1  652   4.232   3.547   3.505
   91HSE     CG  653   4.114   3.585   3.445
   91HSE    CE1  654   4.329   3.631   3.463
   91HSE    HE1  655   4.424   3.626   3.491
   91HSE    NE2  656   4.279   3.722   3.379
   91HSE    HE2  657   4.329   3.795   3.333
   91HSE    CD2  658   4.142   3.694   3.367
   91HSE    HD2  659   4.076   3.745   3.311
   91HSE      C  660   3.849   3.302   3.445
   91HSE      O  661   3.844   3.221   3.537
   92ALA      N  662   3.745   3.328   3.365
   92ALA     HN  663   3.754   3.398   3.295
   92ALA     CA  664   3.618   3.257   3.377
   92ALA     HA  665   3.588   3.266   3.472
   92ALA     CB  666   3.515   3.322   3.283
   92ALA    HB1  667   3.428   3.274   3.291
   92ALA    HB2  668   3.503   3.418   3.309
   92ALA    HB3  669   3.549   3.316   3.189
   92ALA      C  670   3.635   3.107   3.349
   92ALA      O  671   3.586   3.023   3.425
   93ALA      N  672   3.716   3.071   3.249
   93ALA     HN  673   3.754   3.142   3.190
   93ALA     CA  674   3.749   2.931   3.221
   93ALA     HA  675   3.662   2.886   3.204
   93ALA     CB  676   3.838   2.924   3.097
   93ALA    HB1  677   3.862   2.829   3.078
   93ALA    HB2  678   3.790   2.963   3.019
   93ALA    HB3  679   3.922   2.976   3.114
   93ALA      C  680   3.817   2.862   3.341
   93ALA      O  681   3.781   2.749   3.375
   94HSE      N  682   3.910   2.929   3.410
   94HSE     HN  683   3.938   3.019   3.378
   94HSE     CA  684   3.971   2.874   3.532
   94HSE     HA  685   4.010   2.787   3.502
   94HSE     CB  686   4.083   2.967   3.584
   94HSE    HB1  687   4.053   3.062   3.573
   94HSE    HB2  688   4.097   2.948   3.682
   94HSE    ND1  689   4.298   2.841   3.522
   94HSE     CG  690   4.214   2.950   3.514
   94HSE    CE1  691   4.407   2.866   3.446
   94HSE    HE1  692   4.483   2.803   3.431
   94HSE    NE2  693   4.398   2.989   3.393
   94HSE    HE2  694   4.466   3.033   3.335
   94HSE    CD2  695   4.276   3.042   3.435
   94HSE    HD2  696   4.241   3.133   3.411
   94HSE      C  697   3.869   2.850   3.643
   94HSE      O  698   3.880   2.748   3.712
   95VAL      N  699   3.770   2.938   3.660
   95VAL     HN  700   3.771   3.022   3.605
   95VAL     CA  701   3.660   2.918   3.755
   95VAL     HA  702   3.704   2.903   3.844
   95VAL     CB  703   3.569   3.042   3.768
   95VAL     HB  704   3.534   3.061   3.676
   95VAL    CG1  705   3.452   3.018   3.864
   95VAL   HG11  706   3.396   3.100   3.869
   95VAL   HG12  707   3.397   2.942   3.830
   95VAL   HG13  708   3.488   2.996   3.955
   95VAL    CG2  709   3.648   3.162   3.821
   95VAL   HG21  710   3.587   3.241   3.828
   95VAL   HG22  711   3.685   3.140   3.912
   95VAL   HG23  712   3.723   3.183   3.759
   95VAL      C  713   3.579   2.794   3.716
   95VAL      O  714   3.564   2.705   3.800
   96VAL      N  715   3.538   2.783   3.590
   96VAL     HN  716   3.558   2.858   3.527
   96VAL     CA  717   3.464   2.666   3.538
   96VAL     HA  718   3.379   2.663   3.591
   96VAL     CB  719   3.432   2.683   3.387
   96VAL     HB  720   3.519   2.705   3.343
   96VAL    CG1  721   3.374   2.556   3.324
   96VAL   HG11  722   3.355   2.572   3.227
   96VAL   HG12  723   3.440   2.481   3.333
   96VAL   HG13  724   3.289   2.532   3.371
   96VAL    CG2  725   3.332   2.796   3.365
   96VAL   HG21  726   3.313   2.806   3.267
   96VAL   HG22  727   3.247   2.775   3.414
   96VAL   HG23  728   3.370   2.882   3.400
   96VAL      C  729   3.541   2.536   3.560
   96VAL      O  730   3.489   2.442   3.620
   97CYD      N  731   3.667   2.530   3.517
   97CYD     HN  732   3.708   2.612   3.475
   97CYD     CA  733   3.749   2.410   3.530
   97CYD     HA  734   3.696   2.336   3.487
   97CYD     CB  735   3.881   2.430   3.454
   97CYD     Vc  736   3.881   2.430   3.454
   97CYD    HB1  737   3.915   2.519   3.485
   97CYD    HB2  738   3.941   2.358   3.489
   97CYD     SG  739   3.863   2.423   3.274
   97CYD     Vs  740   3.863   2.423   3.274
   97CYD    HUD  741   3.915   2.519   3.485
   97CYD      C  742   3.772   2.371   3.676
   97CYD      O  743   3.760   2.254   3.710
   98ARG      N  744   3.797   2.469   3.764
   98ARG     HN  745   3.805   2.563   3.730
   98ARG     CA  746   3.813   2.445   3.908
   98ARG     HA  747   3.877   2.369   3.918
   98ARG     CB  748   3.870   2.571   3.972
   98ARG    HB1  749   3.957   2.594   3.927
   98ARG    HB2  750   3.805   2.646   3.958
   98ARG     CG  751   3.895   2.555   4.122
   98ARG    HG1  752   3.807   2.549   4.170
   98ARG    HG2  753   3.947   2.472   4.138
   98ARG     CD  754   3.973   2.675   4.177
   98ARG    HD1  755   3.996   2.659   4.273
   98ARG    HD2  756   4.057   2.687   4.125
   98ARG     NE  757   3.894   2.799   4.168
   98ARG     HE  758   3.803   2.798   4.209
   98ARG     CZ  759   3.932   2.912   4.112
   98ARG    NH1  760   4.050   2.930   4.059
   98ARG   HH11  761   4.117   2.857   4.060
   98ARG   HH12  762   4.073   3.018   4.017
   98ARG    NH2  763   3.852   3.013   4.105
   98ARG   HH21  764   3.760   3.006   4.143
   98ARG   HH22  765   3.882   3.098   4.061
   98ARG      C  766   3.684   2.399   3.975
   98ARG      O  767   3.688   2.308   4.056
   99GLU      N  768   3.570   2.459   3.939
   99GLU     HN  769   3.576   2.536   3.875
   99GLU     CA  770   3.437   2.419   3.987
   99GLU     HA  771   3.443   2.415   4.087
   99GLU     CB  772   3.336   2.526   3.943
   99GLU    HB1  773   3.366   2.615   3.978
   99GLU    HB2  774   3.334   2.529   3.843
   99GLU     CG  775   3.193   2.498   3.995
   99GLU    HG1  776   3.156   2.421   3.944
   99GLU    HG2  777   3.199   2.475   4.092
   99GLU     CD  778   3.099   2.619   3.978
   99GLU    OE1  779   2.992   2.619   4.042
   99GLU    OE2  780   3.135   2.716   3.908
   99GLU      C  781   3.399   2.278   3.939
   99GLU      O  782   3.329   2.205   4.010
  100LEU      N  783   3.452   2.234   3.825
  100LEU     HN  784   3.502   2.300   3.770
  100LEU     CA  785   3.441   2.097   3.774
  100LEU     HA  786   3.353   2.064   3.807
  100LEU     CB  787   3.447   2.103   3.621
  100LEU    HB1  788   3.527   2.156   3.595
  100LEU    HB2  789   3.456   2.009   3.587
  100LEU     CG  790   3.323   2.166   3.555
  100LEU     HG  791   3.303   2.253   3.600
  100LEU    CD1  792   3.354   2.186   3.407
  100LEU   HD11  793   3.275   2.227   3.362
  100LEU   HD12  794   3.434   2.246   3.397
  100LEU   HD13  795   3.374   2.097   3.365
  100LEU    CD2  796   3.201   2.076   3.566
  100LEU   HD21  797   3.122   2.120   3.522
  100LEU   HD22  798   3.219   1.989   3.521
  100LEU   HD23  799   3.180   2.060   3.663
  100LEU      C  800   3.547   2.000   3.832
  100LEU      O  801   3.547   1.882   3.798
  101GLY      N  802   3.637   2.048   3.918
  101GLY     HN  803   3.635   2.146   3.938
  101GLY     CA  804   3.739   1.968   3.986
  101GLY    HA1  805   3.761   2.014   4.072
  101GLY    HA2  806   3.698   1.879   4.005
  101GLY      C  807   3.870   1.946   3.908
  101GLY      O  808   3.953   1.864   3.948
  102TYR      N  809   3.891   2.018   3.798
  102TYR     HN  810   3.815   2.074   3.763
  102TYR     CA  811   4.018   2.022   3.726
  102TYR     HA  812   4.058   1.931   3.738
  102TYR     CB  813   3.994   2.048   3.577
  102TYR    HB1  814   3.950   2.138   3.567
  102TYR    HB2  815   4.083   2.050   3.531
  102TYR     CG  816   3.907   1.945   3.511
  102TYR    CD1  817   3.963   1.822   3.471
  102TYR    HD1  818   4.058   1.801   3.493
  102TYR    CE1  819   3.885   1.728   3.401
  102TYR    HE1  820   3.927   1.643   3.368
  102TYR     CZ  821   3.749   1.755   3.376
  102TYR     OH  822   3.672   1.662   3.314
  102TYR     HH  823   3.579   1.696   3.304
  102TYR    CD2  824   3.771   1.971   3.487
  102TYR    HD2  825   3.731   2.058   3.517
  102TYR    CE2  826   3.691   1.875   3.421
  102TYR    HE2  827   3.594   1.893   3.407
  102TYR      C  828   4.111   2.127   3.785
  102TYR      O  829   4.068   2.228   3.839
  103VAL      N  830   4.242   2.103   3.776
  103VAL     HN  831   4.274   2.022   3.726
  103VAL     CA  832   4.343   2.192   3.836
  103VAL     HA  833   4.316   2.201   3.932
  103VAL     CB  834   4.483   2.130   3.826
  103VAL     HB  835   4.496   2.107   3.730
  103VAL    CG1  836   4.596   2.225   3.869
  103VAL   HG11  837   4.684   2.178   3.860
  103VAL   HG12  838   4.595   2.306   3.810
  103VAL   HG13  839   4.582   2.252   3.964
  103VAL    CG2  840   4.492   2.006   3.917
  103VAL   HG21  841   4.584   1.966   3.909
  103VAL   HG22  842   4.475   2.033   4.011
  103VAL   HG23  843   4.424   1.939   3.888
  103VAL      C  844   4.339   2.332   3.774
  103VAL      O  845   4.354   2.431   3.845
  104GLU      N  846   4.320   2.339   3.643
  104GLU     HN  847   4.299   2.255   3.593
  104GLU     CA  848   4.328   2.464   3.567
  104GLU     HA  849   4.279   2.532   3.623
  104GLU     CB  850   4.476   2.504   3.550
  104GLU    HB1  851   4.479   2.594   3.505
  104GLU    HB2  852   4.518   2.510   3.640
  104GLU     CG  853   4.558   2.406   3.465
  104GLU    HG1  854   4.539   2.313   3.497
  104GLU    HG2  855   4.529   2.414   3.369
  104GLU     CD  856   4.709   2.430   3.472
  104GLU    OE1  857   4.782   2.330   3.447
  104GLU    OE2  858   4.751   2.542   3.508
  104GLU      C  859   4.257   2.453   3.432
  104GLU      O  860   4.237   2.342   3.381
  105ALA      N  861   4.224   2.568   3.373
  105ALA     HN  862   4.221   2.651   3.429
  105ALA     CA  863   4.191   2.579   3.232
  105ALA     HA  864   4.142   2.495   3.206
  105ALA     CB  865   4.100   2.700   3.210
  105ALA    HB1  866   4.077   2.707   3.113
  105ALA    HB2  867   4.016   2.688   3.263
  105ALA    HB3  868   4.147   2.783   3.240
  105ALA      C  869   4.320   2.590   3.150
  105ALA      O  870   4.413   2.659   3.191
  106LYS      N  871   4.325   2.521   3.037
  106LYS     HN  872   4.252   2.455   3.019
  106LYS     CA  873   4.430   2.536   2.936
  106LYS     HA  874   4.512   2.564   2.986
  106LYS     CB  875   4.454   2.403   2.865
  106LYS    HB1  876   4.366   2.364   2.838
  106LYS    HB2  877   4.510   2.419   2.783
  106LYS     CG  878   4.527   2.301   2.954
  106LYS    HG1  879   4.615   2.338   2.983
  106LYS    HG2  880   4.471   2.281   3.034
  106LYS     CD  881   4.549   2.171   2.875
  106LYS    HD1  882   4.462   2.125   2.861
  106LYS    HD2  883   4.590   2.193   2.786
  106LYS     CE  884   4.644   2.077   2.950
  106LYS    HE1  885   4.734   2.119   2.959
  106LYS    HE2  886   4.607   2.058   3.041
  106LYS     NZ  887   4.659   1.948   2.877
  106LYS    HZ1  888   4.720   1.888   2.928
  106LYS    HZ2  889   4.569   1.904   2.869
  106LYS    HZ3  890   4.696   1.966   2.786
  106LYS      C  891   4.394   2.644   2.834
  106LYS      O  892   4.481   2.720   2.792
  107SER      N  893   4.267   2.650   2.795
  107SER     HN  894   4.204   2.582   2.831
  107SER     CA  895   4.214   2.750   2.702
  107SER     HA  896   4.250   2.838   2.732
  107SER     CB  897   4.261   2.721   2.558
  107SER    HB1  898   4.224   2.789   2.494
  107SER    HB2  899   4.360   2.721   2.553
  107SER     OG  900   4.217   2.594   2.514
  107SER    HG1  901   4.249   2.578   2.420
  107SER      C  902   4.060   2.753   2.709
  107SER      O  903   3.998   2.676   2.782
  108TRP      N  904   3.999   2.843   2.633
  108TRP     HN  905   4.057   2.913   2.590
  108TRP     CA  906   3.856   2.849   2.607
  108TRP     HA  907   3.817   2.759   2.629
  108TRP     CB  908   3.791   2.954   2.698
  108TRP    HB1  909   3.692   2.945   2.691
  108TRP    HB2  910   3.820   2.936   2.792
  108TRP     CG  911   3.826   3.095   2.665
  108TRP    CD1  912   3.937   3.162   2.705
  108TRP    HD1  913   4.009   3.125   2.763
  108TRP    NE1  914   3.935   3.289   2.652
  108TRP    HE1  915   4.007   3.357   2.666
  108TRP    CE2  916   3.822   3.312   2.576
  108TRP    CD2  917   3.751   3.188   2.582
  108TRP    CE3  918   3.629   3.181   2.512
  108TRP    HE3  919   3.577   3.096   2.512
  108TRP    CZ3  920   3.579   3.292   2.442
  108TRP    HZ3  921   3.492   3.285   2.394
  108TRP    CZ2  922   3.775   3.423   2.506
  108TRP    HZ2  923   3.828   3.507   2.502
  108TRP    CH2  924   3.651   3.413   2.439
  108TRP    HH2  925   3.614   3.492   2.390
  108TRP      C  926   3.833   2.876   2.458
  108TRP      O  927   3.927   2.909   2.386
  109THR      N  928   3.710   2.856   2.412
  109THR     HN  929   3.639   2.830   2.477
  109THR     CA  930   3.672   2.870   2.271
  109THR     HA  931   3.744   2.927   2.231
  109THR     CB  932   3.671   2.735   2.195
  109THR     HB  933   3.748   2.741   2.132
  109THR    OG1  934   3.553   2.717   2.123
  109THR    HG1  935   3.556   2.629   2.076
  109THR    CG2  936   3.679   2.610   2.282
  109THR   HG21  937   3.678   2.528   2.224
  109THR   HG22  938   3.764   2.611   2.335
  109THR   HG23  939   3.601   2.607   2.344
  109THR      C  940   3.538   2.943   2.259
  109THR      O  941   3.449   2.924   2.342
  110ALA      N  942   3.528   3.025   2.155
  110ALA     HN  943   3.610   3.037   2.099
  110ALA     CA  944   3.409   3.098   2.116
  110ALA     HA  945   3.347   3.102   2.195
  110ALA     CB  946   3.456   3.238   2.074
  110ALA    HB1  947   3.377   3.293   2.046
  110ALA    HB2  948   3.502   3.283   2.151
  110ALA    HB3  949   3.520   3.230   1.997
  110ALA      C  950   3.333   3.025   2.003
  110ALA      O  951   3.372   2.918   1.955
  111SER      N  952   3.224   3.087   1.959
  111SER     HN  953   3.190   3.162   2.014
  111SER     CA  954   3.149   3.055   1.838
  111SER     HA  955   3.069   3.114   1.845
  111SER     CB  956   3.228   3.093   1.712
  111SER    HB1  957   3.310   3.036   1.703
  111SER    HB2  958   3.172   3.085   1.631
  111SER     OG  959   3.272   3.228   1.721
  111SER    HG1  960   3.323   3.251   1.638
  111SER      C  961   3.094   2.912   1.833
  111SER      O  962   3.089   2.850   1.727
  112SER      N  963   3.054   2.858   1.948
  112SER     HN  964   3.066   2.911   2.032
  112SER     CA  965   2.993   2.724   1.959
  112SER     HA  966   2.991   2.706   2.057
  112SER     CB  967   2.851   2.725   1.903
  112SER    HB1  968   2.851   2.736   1.804
  112SER    HB2  969   2.802   2.642   1.927
  112SER     OG  970   2.783   2.834   1.959
  112SER    HG1  971   2.690   2.836   1.924
  112SER      C  972   3.078   2.614   1.896
  112SER      O  973   3.025   2.522   1.833
  113SER      N  974   3.210   2.620   1.915
  113SER     HN  975   3.247   2.692   1.974
  113SER     CA  976   3.304   2.525   1.852
  113SER     HA  977   3.287   2.538   1.755
  113SER     CB  978   3.448   2.558   1.890
  113SER    HB1  979   3.460   2.551   1.990
  113SER    HB2  980   3.511   2.495   1.845
  113SER     OG  981   3.487   2.690   1.854
  113SER    HG1  982   3.582   2.705   1.881
  113SER      C  983   3.279   2.378   1.891
  113SER      O  984   3.317   2.288   1.817
  114TYR      N  985   3.213   2.352   2.004
  114TYR     HN  986   3.191   2.429   2.064
  114TYR     CA  987   3.171   2.217   2.046
  114TYR     HA  988   3.230   2.154   1.996
  114TYR     CB  989   3.196   2.200   2.197
  114TYR    HB1  990   3.148   2.273   2.246
  114TYR    HB2  991   3.161   2.111   2.225
  114TYR     CG  992   3.343   2.208   2.235
  114TYR    CD1  993   3.432   2.110   2.187
  114TYR    HD1  994   3.398   2.037   2.127
  114TYR    CE1  995   3.568   2.114   2.222
  114TYR    HE1  996   3.631   2.044   2.189
  114TYR     CZ  997   3.615   2.218   2.305
  114TYR     OH  998   3.747   2.223   2.336
  114TYR     HH  999   3.764   2.302   2.395
  114TYR    CD2 1000   3.390   2.311   2.317
  114TYR    HD2 1001   3.327   2.382   2.350
  114TYR    CE2 1002   3.526   2.315   2.354
  114TYR    HE2 1003   3.559   2.387   2.415
  114TYR      C 1004   3.027   2.183   2.006
  114TYR      O 1005   2.965   2.090   2.060
  115GLY      N 1006   2.971   2.258   1.912
  115GLY     HN 1007   3.030   2.323   1.864
  115GLY     CA 1008   2.831   2.256   1.871
  115GLY    HA1 1009   2.827   2.280   1.775
  115GLY    HA2 1010   2.798   2.162   1.883
  115GLY      C 1011   2.745   2.352   1.953
  115GLY      O 1012   2.779   2.391   2.065
  116LYS      N 1013   2.628   2.384   1.897
  116LYS     HN 1014   2.608   2.347   1.807
  116LYS     CA 1015   2.527   2.471   1.959
  116LYS     HA 1016   2.576   2.548   1.998
  116LYS     CB 1017   2.428   2.518   1.852
  116LYS    HB1 1018   2.375   2.440   1.820
  116LYS    HB2 1019   2.366   2.585   1.893
  116LYS     CG 1020   2.500   2.583   1.733
  116LYS    HG1 1021   2.571   2.645   1.768
  116LYS    HG2 1022   2.542   2.512   1.678
  116LYS     CD 1023   2.404   2.663   1.646
  116LYS    HD1 1024   2.334   2.603   1.608
  116LYS    HD2 1025   2.361   2.736   1.699
  116LYS     CE 1026   2.487   2.725   1.532
  116LYS    HE1 1027   2.552   2.791   1.570
  116LYS    HE2 1028   2.536   2.653   1.484
  116LYS     NZ 1029   2.401   2.796   1.435
  116LYS    HZ1 1030   2.458   2.834   1.362
  116LYS    HZ2 1031   2.336   2.731   1.395
  116LYS    HZ3 1032   2.351   2.869   1.481
  116LYS      C 1033   2.455   2.398   2.073
  116LYS      O 1034   2.434   2.276   2.065
  117GLY      N 1035   2.420   2.470   2.178
  117GLY     HN 1036   2.460   2.561   2.188
  117GLY     CA 1037   2.328   2.424   2.280
  117GLY    HA1 1038   2.347   2.327   2.297
  117GLY    HA2 1039   2.345   2.477   2.363
  117GLY      C 1040   2.182   2.441   2.238
  117GLY      O 1041   2.150   2.481   2.126
  118GLU      N 1042   2.094   2.406   2.331
  118GLU     HN 1043   2.130   2.365   2.415
  118GLU     CA 1044   1.950   2.424   2.320
  118GLU     HA 1045   1.935   2.487   2.243
  118GLU     CB 1046   1.880   2.289   2.291
  118GLU    HB1 1047   1.903   2.226   2.364
  118GLU    HB2 1048   1.782   2.305   2.289
  118GLU     CG 1049   1.920   2.224   2.157
  118GLU    HG1 1050   1.901   2.288   2.083
  118GLU    HG2 1051   2.018   2.204   2.159
  118GLU     CD 1052   1.845   2.092   2.128
  118GLU    OE1 1053   1.857   2.043   2.014
  118GLU    OE2 1054   1.775   2.041   2.219
  118GLU      C 1055   1.897   2.482   2.452
  118GLU      O 1056   1.951   2.453   2.559
  119GLY      N 1057   1.787   2.558   2.445
  119GLY     HN 1058   1.749   2.578   2.355
  119GLY     CA 1059   1.720   2.613   2.563
  119GLY    HA1 1060   1.622   2.614   2.544
  119GLY    HA2 1061   1.739   2.551   2.639
  119GLY      C 1062   1.767   2.755   2.598
  119GLY      O 1063   1.788   2.835   2.508
  120PRO      N 1064   1.773   2.791   2.728
  120PRO     CD 1065   1.737   2.710   2.843
  120PRO    HD1 1066   1.790   2.625   2.843
  120PRO    HD2 1067   1.640   2.689   2.840
  120PRO     CA 1068   1.815   2.925   2.770
  120PRO     HA 1069   1.776   2.992   2.707
  120PRO     CB 1070   1.763   2.939   2.914
  120PRO    HB1 1071   1.822   3.000   2.967
  120PRO    HB2 1072   1.669   2.972   2.915
  120PRO     CG 1073   1.771   2.795   2.966
  120PRO    HG1 1074   1.863   2.774   2.999
  120PRO    HG2 1075   1.705   2.780   3.039
  120PRO      C 1076   1.967   2.943   2.763
  120PRO      O 1077   2.043   2.849   2.787
  121ILE      N 1078   2.012   3.067   2.740
  121ILE     HN 1079   1.947   3.133   2.702
  121ILE     CA 1080   2.149   3.111   2.767
  121ILE     HA 1081   2.209   3.032   2.768
  121ILE     CB 1082   2.200   3.205   2.656
  121ILE     HB 1083   2.146   3.289   2.657
  121ILE    CG2 1084   2.347   3.244   2.684
  121ILE   HG21 1085   2.380   3.304   2.612
  121ILE   HG22 1086   2.353   3.290   2.772
  121ILE   HG23 1087   2.403   3.161   2.686
  121ILE    CG1 1088   2.182   3.144   2.515
  121ILE   HG11 1089   2.230   3.056   2.512
  121ILE   HG12 1090   2.084   3.128   2.500
  121ILE     CD 1091   2.233   3.230   2.400
  121ILE    HD1 1092   2.218   3.183   2.313
  121ILE    HD2 1093   2.185   3.318   2.400
  121ILE    HD3 1094   2.331   3.246   2.412
  121ILE      C 1095   2.145   3.180   2.904
  121ILE      O 1096   2.076   3.280   2.922
  122TRP      N 1097   2.211   3.121   3.004
  122TRP     HN 1098   2.273   3.046   2.983
  122TRP     CA 1099   2.196   3.164   3.143
  122TRP     HA 1100   2.101   3.196   3.146
  122TRP     CB 1101   2.221   3.046   3.237
  122TRP    HB1 1102   2.299   2.994   3.202
  122TRP    HB2 1103   2.243   3.083   3.328
  122TRP     CG 1104   2.107   2.952   3.254
  122TRP    CD1 1105   2.116   2.817   3.255
  122TRP    HD1 1106   2.200   2.765   3.238
  122TRP    NE1 1107   1.993   2.762   3.284
  122TRP    HE1 1108   1.975   2.664   3.290
  122TRP    CE2 1109   1.898   2.860   3.302
  122TRP    CD2 1110   1.966   2.983   3.280
  122TRP    CE3 1111   1.891   3.102   3.295
  122TRP    HE3 1112   1.936   3.190   3.282
  122TRP    CZ3 1113   1.754   3.098   3.327
  122TRP    HZ3 1114   1.702   3.183   3.331
  122TRP    CZ2 1115   1.765   2.857   3.343
  122TRP    HZ2 1116   1.721   2.770   3.366
  122TRP    CH2 1117   1.691   2.976   3.353
  122TRP    HH2 1118   1.594   2.974   3.379
  122TRP      C 1119   2.283   3.281   3.183
  122TRP      O 1120   2.243   3.359   3.269
  123LEU      N 1121   2.403   3.289   3.127
  123LEU     HN 1122   2.426   3.224   3.054
  123LEU     CA 1123   2.503   3.388   3.164
  123LEU     HA 1124   2.456   3.457   3.218
  123LEU     CB 1125   2.614   3.321   3.249
  123LEU    HB1 1126   2.651   3.245   3.196
  123LEU    HB2 1127   2.686   3.389   3.264
  123LEU     CG 1128   2.568   3.268   3.385
  123LEU     HG 1129   2.487   3.211   3.370
  123LEU    CD1 1130   2.681   3.186   3.449
  123LEU   HD11 1131   2.651   3.152   3.538
  123LEU   HD12 1132   2.704   3.109   3.389
  123LEU   HD13 1133   2.761   3.244   3.461
  123LEU    CD2 1134   2.531   3.381   3.481
  123LEU   HD21 1135   2.502   3.343   3.569
  123LEU   HD22 1136   2.611   3.440   3.495
  123LEU   HD23 1137   2.457   3.435   3.442
  123LEU      C 1138   2.562   3.451   3.039
  123LEU      O 1139   2.586   3.382   2.940
  124ASP      N 1140   2.586   3.581   3.050
  124ASP     HN 1141   2.568   3.624   3.139
  124ASP     CA 1142   2.636   3.668   2.944
  124ASP     HA 1143   2.693   3.613   2.883
  124ASP     CB 1144   2.515   3.724   2.869
  124ASP    HB1 1145   2.449   3.650   2.854
  124ASP    HB2 1146   2.473   3.796   2.924
  124ASP     CG 1147   2.551   3.783   2.733
  124ASP    OD1 1148   2.671   3.777   2.700
  124ASP    OD2 1149   2.453   3.824   2.667
  124ASP      C 1150   2.722   3.781   3.005
  124ASP      O 1151   2.702   3.816   3.122
  125ASN      N 1152   2.818   3.832   2.927
  125ASN     HN 1153   2.818   3.803   2.832
  125ASN     CA 1154   2.922   3.927   2.968
  125ASN     HA 1155   2.992   3.918   2.897
  125ASN     CB 1156   2.871   4.072   2.965
  125ASN    HB1 1157   2.792   4.079   3.025
  125ASN    HB2 1158   2.943   4.133   2.997
  125ASN     CG 1159   2.830   4.116   2.826
  125ASN    OD1 1160   2.724   4.082   2.778
  125ASN    ND2 1161   2.906   4.196   2.757
  125ASN   HD21 1162   2.992   4.230   2.796
  125ASN   HD22 1163   2.879   4.225   2.665
  125ASN      C 1164   2.989   3.888   3.101
  125ASN      O 1165   2.985   3.961   3.201
  126LEU      N 1166   3.046   3.768   3.106
  126LEU     HN 1167   3.051   3.713   3.022
  126LEU     CA 1168   3.101   3.710   3.229
  126LEU     HA 1169   3.037   3.738   3.301
  126LEU     CB 1170   3.107   3.557   3.219
  126LEU    HB1 1171   3.114   3.532   3.122
  126LEU    HB2 1172   3.189   3.525   3.267
  126LEU     CG 1173   2.985   3.487   3.280
  126LEU     HG 1174   2.903   3.534   3.249
  126LEU    CD1 1175   2.990   3.342   3.235
  126LEU   HD11 1176   2.912   3.293   3.273
  126LEU   HD12 1177   2.988   3.337   3.136
  126LEU   HD13 1178   3.075   3.300   3.268
  126LEU    CD2 1179   2.987   3.489   3.433
  126LEU   HD21 1180   2.906   3.442   3.468
  126LEU   HD22 1181   3.069   3.442   3.466
  126LEU   HD23 1182   2.988   3.584   3.465
  126LEU      C 1183   3.239   3.768   3.265
  126LEU      O 1184   3.343   3.729   3.212
  127HSP      N 1185   3.242   3.853   3.368
  127HSP     HN 1186   3.155   3.879   3.410
  127HSP     CA 1187   3.365   3.909   3.423
  127HSP     HA 1188   3.437   3.890   3.356
  127HSP     CB 1189   3.349   4.060   3.439
  127HSP    HB1 1190   3.275   4.077   3.503
  127HSP    HB2 1191   3.434   4.097   3.476
  127HSP    CD2 1192   3.207   4.208   3.287
  127HSP    HD2 1193   3.131   4.221   3.350
  127HSP     CG 1194   3.318   4.132   3.310
  127HSP    NE2 1195   3.221   4.266   3.161
  127HSP    HE2 1196   3.158   4.331   3.119
  127HSP    ND1 1197   3.396   4.137   3.196
  127HSP    HD1 1198   3.482   4.089   3.181
  127HSP    CE1 1199   3.333   4.218   3.108
  127HSP    HE1 1200   3.367   4.239   3.016
  127HSP      C 1201   3.405   3.840   3.554
  127HSP      O 1202   3.356   3.874   3.662
  128CYS      N 1203   3.497   3.744   3.543
  128CYS     HN 1204   3.525   3.716   3.451
  128CYS     CA 1205   3.562   3.677   3.656
  128CYS     HA 1206   3.505   3.699   3.736
  128CYS     CB 1207   3.565   3.525   3.631
  128CYS    HB1 1208   3.628   3.517   3.554
  128CYS    HB2 1209   3.609   3.490   3.714
  128CYS     SG 1210   3.409   3.439   3.597
  128CYS      C 1211   3.705   3.728   3.678
  128CYS      O 1212   3.780   3.750   3.583
  129THR      N 1213   3.749   3.736   3.804
  129THR     HN 1214   3.680   3.728   3.876
  129THR     CA 1215   3.889   3.757   3.844
  129THR     HA 1216   3.922   3.824   3.778
  129THR     CB 1217   3.898   3.808   3.988
  129THR     HB 1218   3.995   3.821   4.010
  129THR    OG1 1219   3.850   3.713   4.080
  129THR    HG1 1220   3.857   3.750   4.173
  129THR    CG2 1221   3.821   3.939   4.010
  129THR   HG21 1222   3.831   3.968   4.105
  129THR   HG22 1223   3.858   4.009   3.950
  129THR   HG23 1224   3.724   3.924   3.989
  129THR      C 1225   3.972   3.629   3.833
  129THR      O 1226   4.095   3.634   3.830
  130GLY      N 1227   3.906   3.512   3.830
  130GLY     HN 1228   3.806   3.516   3.830
  130GLY     CA 1229   3.968   3.380   3.827
  130GLY    HA1 1230   3.913   3.323   3.767
  130GLY    HA2 1231   4.060   3.391   3.789
  130GLY      C 1232   3.978   3.314   3.965
  130GLY      O 1233   4.015   3.197   3.973
  131ASN      N 1234   3.942   3.384   4.073
  131ASN     HN 1235   3.907   3.476   4.058
  131ASN     CA 1236   3.949   3.336   4.212
  131ASN     HA 1237   4.002   3.251   4.208
  131ASN     CB 1238   4.021   3.442   4.296
  131ASN    HB1 1239   3.975   3.530   4.284
  131ASN    HB2 1240   4.016   3.415   4.393
  131ASN     CG 1241   4.166   3.456   4.257
  131ASN    OD1 1242   4.238   3.360   4.238
  131ASN    ND2 1243   4.215   3.577   4.244
  131ASN   HD21 1244   4.156   3.657   4.261
  131ASN   HD22 1245   4.310   3.591   4.218
  131ASN      C 1246   3.813   3.298   4.271
  131ASN      O 1247   3.805   3.251   4.385
  132GLU      N 1248   3.705   3.318   4.196
  132GLU     HN 1249   3.719   3.354   4.103
  132GLU     CA 1250   3.569   3.290   4.238
  132GLU     HA 1251   3.557   3.344   4.322
  132GLU     CB 1252   3.468   3.335   4.131
  132GLU    HB1 1253   3.492   3.290   4.045
  132GLU    HB2 1254   3.377   3.306   4.160
  132GLU     CG 1255   3.464   3.487   4.106
  132GLU    HG1 1256   3.379   3.508   4.060
  132GLU    HG2 1257   3.467   3.532   4.195
  132GLU     CD 1258   3.580   3.542   4.021
  132GLU    OE1 1259   3.594   3.665   4.016
  132GLU    OE2 1260   3.663   3.465   3.967
  132GLU      C 1261   3.548   3.142   4.272
  132GLU      O 1262   3.603   3.052   4.208
  133ALA      N 1263   3.466   3.114   4.373
  133ALA     HN 1264   3.427   3.191   4.424
  133ALA     CA 1265   3.432   2.978   4.414
  133ALA     HA 1266   3.519   2.930   4.424
  133ALA     CB 1267   3.351   2.989   4.543
  133ALA    HB1 1268   3.325   2.897   4.574
  133ALA    HB2 1269   3.406   3.034   4.613
  133ALA    HB3 1270   3.268   3.043   4.527
  133ALA      C 1271   3.347   2.903   4.310
  133ALA      O 1272   3.356   2.781   4.299
  134THR      N 1273   3.263   2.978   4.239
  134THR     HN 1274   3.268   3.077   4.253
  134THR     CA 1275   3.163   2.930   4.144
  134THR     HA 1276   3.199   2.846   4.105
  134THR     CB 1277   3.029   2.899   4.214
  134THR     HB 1278   3.045   2.818   4.272
  134THR    OG1 1279   2.929   2.864   4.122
  134THR    HG1 1280   2.844   2.844   4.171
  134THR    CG2 1281   2.972   3.016   4.296
  134THR   HG21 1282   2.886   2.989   4.338
  134THR   HG22 1283   3.037   3.042   4.367
  134THR   HG23 1284   2.956   3.094   4.235
  134THR      C 1285   3.143   3.035   4.036
  134THR      O 1286   3.157   3.154   4.063
  135LEU      N 1287   3.107   2.992   3.915
  135LEU     HN 1288   3.100   2.893   3.901
  135LEU     CA 1289   3.078   3.079   3.802
  135LEU     HA 1290   3.161   3.133   3.784
  135LEU     CB 1291   3.042   2.990   3.682
  135LEU    HB1 1292   3.109   2.917   3.675
  135LEU    HB2 1293   2.951   2.951   3.698
  135LEU     CG 1294   3.038   3.064   3.547
  135LEU     HG 1295   2.979   3.144   3.555
  135LEU    CD1 1296   3.178   3.112   3.508
  135LEU   HD11 1297   3.174   3.160   3.421
  135LEU   HD12 1298   3.213   3.174   3.579
  135LEU   HD13 1299   3.239   3.033   3.500
  135LEU    CD2 1300   2.983   2.971   3.439
  135LEU   HD21 1301   2.981   3.019   3.352
  135LEU   HD22 1302   3.043   2.890   3.432
  135LEU   HD23 1303   2.891   2.942   3.464
  135LEU      C 1304   2.966   3.180   3.834
  135LEU      O 1305   2.971   3.294   3.790
  136ALA      N 1306   2.870   3.141   3.919
  136ALA     HN 1307   2.873   3.047   3.952
  136ALA     CA 1308   2.762   3.227   3.965
  136ALA     HA 1309   2.719   3.263   3.882
  136ALA     CB 1310   2.667   3.141   4.050
  136ALA    HB1 1311   2.591   3.197   4.083
  136ALA    HB2 1312   2.631   3.066   3.993
  136ALA    HB3 1313   2.717   3.103   4.127
  136ALA      C 1314   2.808   3.349   4.048
  136ALA      O 1315   2.730   3.442   4.069
  137ALA      N 1316   2.931   3.347   4.100
  137ALA     HN 1317   2.987   3.265   4.087
  137ALA     CA 1318   2.987   3.458   4.177
  137ALA     HA 1319   2.909   3.503   4.220
  137ALA     CB 1320   3.081   3.401   4.285
  137ALA    HB1 1321   3.120   3.477   4.338
  137ALA    HB2 1322   3.030   3.341   4.346
  137ALA    HB3 1323   3.155   3.350   4.241
  137ALA      C 1324   3.057   3.562   4.088
  137ALA      O 1325   3.097   3.667   4.139
  138CYS      N 1326   3.072   3.534   3.959
  138CYS     HN 1327   3.048   3.443   3.926
  138CYS     CA 1328   3.124   3.631   3.864
  138CYS     HA 1329   3.199   3.678   3.910
  138CYS     CB 1330   3.176   3.560   3.739
  138CYS    HB1 1331   3.095   3.518   3.699
  138CYS    HB2 1332   3.208   3.634   3.680
  138CYS     SG 1333   3.305   3.437   3.772
  138CYS      C 1334   3.016   3.734   3.827
  138CYS      O 1335   2.896   3.704   3.822
  139THR      N 1336   3.059   3.856   3.800
  139THR     HN 1337   3.156   3.878   3.817
  139THR     CA 1338   2.973   3.962   3.746
  139THR     HA 1339   2.895   3.966   3.809
  139THR     CB 1340   3.043   4.099   3.744
  139THR     HB 1341   3.047   4.131   3.649
  139THR    OG1 1342   3.178   4.093   3.787
  139THR    HG1 1343   3.218   4.184   3.783
  139THR    CG2 1344   2.972   4.196   3.839
  139THR   HG21 1345   3.018   4.284   3.837
  139THR   HG22 1346   2.877   4.207   3.810
  139THR   HG23 1347   2.975   4.159   3.932
  139THR      C 1348   2.925   3.923   3.606
  139THR      O 1349   3.005   3.873   3.527
  140SER      N 1350   2.797   3.945   3.578
  140SER     HN 1351   2.740   3.983   3.650
  140SER     CA 1352   2.731   3.916   3.449
  140SER     HA 1353   2.799   3.933   3.378
  140SER     CB 1354   2.684   3.770   3.444
  140SER    HB1 1355   2.632   3.753   3.360
  140SER    HB2 1356   2.761   3.708   3.450
  140SER     OG 1357   2.598   3.740   3.553
  140SER    HG1 1358   2.569   3.645   3.547
  140SER      C 1359   2.611   4.011   3.431
  140SER      O 1360   2.575   4.082   3.525
  141ASN      N 1361   2.546   4.007   3.315
  141ASN     HN 1362   2.582   3.949   3.242
  141ASN     CA 1363   2.423   4.083   3.288
  141ASN     HA 1364   2.444   4.177   3.315
  141ASN     CB 1365   2.390   4.072   3.138
  141ASN    HB1 1366   2.394   3.976   3.111
  141ASN    HB2 1367   2.298   4.107   3.122
  141ASN     CG 1368   2.487   4.150   3.050
  141ASN    OD1 1369   2.557   4.239   3.096
  141ASN    ND2 1370   2.489   4.118   2.923
  141ASN   HD21 1371   2.429   4.047   2.888
  141ASN   HD22 1372   2.551   4.167   2.861
  141ASN      C 1373   2.302   4.040   3.374
  141ASN      O 1374   2.201   4.110   3.380
  142GLY      N 1375   2.312   3.927   3.444
  142GLY     HN 1376   2.401   3.881   3.443
  142GLY     CA 1377   2.205   3.865   3.522
  142GLY    HA1 1378   2.240   3.847   3.614
  142GLY    HA2 1379   2.130   3.930   3.527
  142GLY      C 1380   2.157   3.734   3.460
  142GLY      O 1381   2.179   3.706   3.342
  143TRP      N 1382   2.089   3.651   3.540
  143TRP     HN 1383   2.068   3.682   3.633
  143TRP     CA 1384   2.044   3.518   3.498
  143TRP     HA 1385   2.126   3.472   3.463
  143TRP     CB 1386   1.987   3.442   3.619
  143TRP    HB1 1387   1.917   3.498   3.662
  143TRP    HB2 1388   1.946   3.356   3.587
  143TRP     CG 1389   2.089   3.409   3.722
  143TRP    CD1 1390   2.117   3.480   3.834
  143TRP    HD1 1391   2.066   3.560   3.865
  143TRP    NE1 1392   2.226   3.425   3.898
  143TRP    HE1 1393   2.265   3.459   3.983
  143TRP    CE2 1394   2.274   3.315   3.830
  143TRP    CD2 1395   2.186   3.300   3.719
  143TRP    CE3 1396   2.212   3.193   3.629
  143TRP    HE3 1397   2.150   3.177   3.553
  143TRP    CZ3 1398   2.323   3.110   3.647
  143TRP    HZ3 1399   2.340   3.035   3.584
  143TRP    CZ2 1400   2.386   3.234   3.848
  143TRP    HZ2 1401   2.446   3.247   3.926
  143TRP    CH2 1402   2.412   3.133   3.754
  143TRP    HH2 1403   2.494   3.076   3.763
  143TRP      C 1404   1.940   3.525   3.385
  143TRP      O 1405   1.831   3.579   3.404
  144GLY      N 1406   1.973   3.466   3.270
  144GLY     HN 1407   2.064   3.424   3.263
  144GLY     CA 1408   1.886   3.461   3.153
  144GLY    HA1 1409   1.923   3.392   3.091
  144GLY    HA2 1410   1.795   3.432   3.185
  144GLY      C 1411   1.872   3.594   3.078
  144GLY      O 1412   1.782   3.607   2.995
  145VAL      N 1413   1.957   3.693   3.109
  145VAL     HN 1414   2.022   3.677   3.183
  145VAL     CA 1415   1.961   3.823   3.040
  145VAL     HA 1416   1.873   3.834   2.993
  145VAL     CB 1417   1.976   3.939   3.141
  145VAL     HB 1418   2.064   3.925   3.187
  145VAL    CG1 1419   1.975   4.075   3.069
  145VAL   HG11 1420   1.985   4.148   3.137
  145VAL   HG12 1421   2.051   4.078   3.004
  145VAL   HG13 1422   1.888   4.086   3.021
  145VAL    CG2 1423   1.862   3.939   3.244
  145VAL   HG21 1424   1.875   4.015   3.308
  145VAL   HG22 1425   1.775   3.950   3.197
  145VAL   HG23 1426   1.862   3.853   3.295
  145VAL      C 1427   2.076   3.821   2.940
  145VAL      O 1428   2.191   3.828   2.980
  146THR      N 1429   2.043   3.810   2.812
  146THR     HN 1430   1.945   3.810   2.788
  146THR     CA 1431   2.140   3.799   2.703
  146THR     HA 1432   2.216   3.858   2.728
  146THR     CB 1433   2.187   3.653   2.689
  146THR     HB 1434   2.233   3.628   2.774
  146THR    OG1 1435   2.285   3.639   2.590
  146THR    HG1 1436   2.313   3.543   2.583
  146THR    CG2 1437   2.072   3.555   2.659
  146THR   HG21 1438   2.109   3.462   2.652
  146THR   HG22 1439   2.005   3.558   2.733
  146THR   HG23 1440   2.028   3.580   2.573
  146THR      C 1441   2.082   3.849   2.571
  146THR      O 1442   1.960   3.842   2.550
  147ASP      N 1443   2.167   3.898   2.482
  147ASP     HN 1444   2.259   3.919   2.514
  147ASP     CA 1445   2.136   3.925   2.341
  147ASP     HA 1446   2.038   3.907   2.333
  147ASP     CB 1447   2.162   4.073   2.307
  147ASP    HB1 1448   2.136   4.087   2.212
  147ASP    HB2 1449   2.104   4.128   2.366
  147ASP     CG 1450   2.306   4.121   2.324
  147ASP    OD1 1451   2.377   4.061   2.407
  147ASP    OD2 1452   2.336   4.225   2.262
  147ASP      C 1453   2.205   3.827   2.244
  147ASP      O 1454   2.180   3.833   2.123
  148CYS      N 1455   2.279   3.730   2.298
  148CYS     HN 1456   2.291   3.730   2.397
  148CYS     CA 1457   2.345   3.624   2.222
  148CYS     HA 1458   2.388   3.673   2.146
  148CYS     CB 1459   2.449   3.555   2.311
  148CYS    HB1 1460   2.395   3.509   2.382
  148CYS    HB2 1461   2.490   3.486   2.251
  148CYS     SG 1462   2.573   3.665   2.382
  148CYS      C 1463   2.248   3.520   2.165
  148CYS      O 1464   2.134   3.500   2.209
  149LYS      N 1465   2.297   3.446   2.066
  149LYS     HN 1466   2.383   3.476   2.025
  149LYS     CA 1467   2.235   3.324   2.012
  149LYS     HA 1468   2.145   3.312   2.055
  149LYS     CB 1469   2.219   3.340   1.861
  149LYS    HB1 1470   2.308   3.362   1.821
  149LYS    HB2 1471   2.185   3.254   1.822
  149LYS     CG 1472   2.120   3.452   1.825
  149LYS    HG1 1473   2.028   3.425   1.852
  149LYS    HG2 1474   2.146   3.536   1.874
  149LYS     CD 1475   2.123   3.478   1.675
  149LYS    HD1 1476   2.217   3.496   1.645
  149LYS    HD2 1477   2.087   3.399   1.626
  149LYS     CE 1478   2.036   3.600   1.646
  149LYS    HE1 1479   1.940   3.576   1.653
  149LYS    HE2 1480   2.057   3.673   1.711
  149LYS     NZ 1481   2.061   3.651   1.509
  149LYS    HZ1 1482   2.004   3.731   1.492
  149LYS    HZ2 1483   2.158   3.677   1.501
  149LYS    HZ3 1484   2.040   3.580   1.442
  149LYS      C 1485   2.322   3.203   2.046
  149LYS      O 1486   2.440   3.216   2.071
  150HSP      N 1487   2.269   3.082   2.029
  150HSP     HN 1488   2.172   3.074   2.009
  150HSP     CA 1489   2.350   2.959   2.040
  150HSP     HA 1490   2.397   2.971   2.128
  150HSP     CB 1491   2.258   2.836   2.041
  150HSP    HB1 1492   2.195   2.842   1.964
  150HSP    HB2 1493   2.315   2.754   2.032
  150HSP    CD2 1494   2.045   2.791   2.174
  150HSP    HD2 1495   1.981   2.784   2.097
  150HSP     CG 1496   2.177   2.822   2.166
  150HSP    NE2 1497   2.013   2.773   2.308
  150HSP    HE2 1498   1.924   2.750   2.346
  150HSP    ND1 1499   2.228   2.821   2.293
  150HSP    HD1 1500   2.323   2.838   2.319
  150HSP    CE1 1501   2.127   2.793   2.377
  150HSP    HE1 1502   2.135   2.788   2.477
  150HSP      C 1503   2.457   2.943   1.931
  150HSP      O 1504   2.510   2.834   1.912
  151THR      N 1505   2.485   3.045   1.850
  151THR     HN 1506   2.418   3.119   1.842
  151THR     CA 1507   2.610   3.054   1.773
  151THR     HA 1508   2.626   2.960   1.744
  151THR     CB 1509   2.593   3.147   1.652
  151THR     HB 1510   2.684   3.181   1.626
  151THR    OG1 1511   2.515   3.260   1.681
  151THR    HG1 1512   2.507   3.318   1.600
  151THR    CG2 1513   2.519   3.074   1.540
  151THR   HG21 1514   2.508   3.135   1.461
  151THR   HG22 1515   2.570   2.993   1.513
  151THR   HG23 1516   2.428   3.047   1.573
  151THR      C 1517   2.726   3.103   1.857
  151THR      O 1518   2.839   3.080   1.817
  152GLU      N 1519   2.699   3.162   1.973
  152GLU     HN 1520   2.603   3.160   2.001
  152GLU     CA 1521   2.792   3.228   2.065
  152GLU     HA 1522   2.884   3.228   2.024
  152GLU     CB 1523   2.742   3.372   2.084
  152GLU    HB1 1524   2.646   3.370   2.110
  152GLU    HB2 1525   2.795   3.416   2.157
  152GLU     CG 1526   2.758   3.455   1.955
  152GLU    HG1 1527   2.849   3.495   1.954
  152GLU    HG2 1528   2.748   3.393   1.877
  152GLU     CD 1529   2.656   3.568   1.941
  152GLU    OE1 1530   2.696   3.676   1.895
  152GLU    OE2 1531   2.533   3.536   1.945
  152GLU      C 1532   2.804   3.150   2.197
  152GLU      O 1533   2.844   3.203   2.300
  153ASP      N 1534   2.768   3.021   2.199
  153ASP     HN 1535   2.727   2.980   2.118
  153ASP     CA 1536   2.789   2.939   2.319
  153ASP     HA 1537   2.749   2.994   2.392
  153ASP     CB 1538   2.716   2.805   2.311
  153ASP    HB1 1539   2.746   2.759   2.227
  153ASP    HB2 1540   2.744   2.751   2.390
  153ASP     CG 1541   2.564   2.812   2.310
  153ASP    OD1 1542   2.501   2.901   2.371
  153ASP    OD2 1543   2.504   2.716   2.257
  153ASP      C 1544   2.938   2.914   2.341
  153ASP      O 1545   3.010   2.866   2.253
  154VAL      N 1546   2.984   2.938   2.464
  154VAL     HN 1547   2.918   2.967   2.534
  154VAL     CA 1548   3.124   2.923   2.502
  154VAL     HA 1549   3.175   2.949   2.420
  154VAL     CB 1550   3.158   3.019   2.617
  154VAL     HB 1551   3.109   3.104   2.598
  154VAL    CG1 1552   3.112   2.967   2.754
  154VAL   HG11 1553   3.137   3.033   2.824
  154VAL   HG12 1554   3.013   2.955   2.753
  154VAL   HG13 1555   3.157   2.880   2.773
  154VAL    CG2 1556   3.308   3.046   2.622
  154VAL   HG21 1557   3.328   3.108   2.697
  154VAL   HG22 1558   3.357   2.960   2.636
  154VAL   HG23 1559   3.337   3.087   2.536
  154VAL      C 1560   3.164   2.778   2.532
  154VAL      O 1561   3.088   2.699   2.590
  155GLY      N 1562   3.287   2.743   2.497
  155GLY     HN 1563   3.339   2.808   2.441
  155GLY     CA 1564   3.353   2.618   2.532
  155GLY    HA1 1565   3.287   2.562   2.582
  155GLY    HA2 1566   3.378   2.572   2.447
  155GLY      C 1567   3.478   2.638   2.618
  155GLY      O 1568   3.543   2.741   2.611
  156VAL      N 1569   3.515   2.536   2.696
  156VAL     HN 1570   3.456   2.456   2.702
  156VAL     CA 1571   3.641   2.537   2.774
  156VAL     HA 1572   3.691   2.614   2.734
  156VAL     CB 1573   3.620   2.564   2.924
  156VAL     HB 1574   3.711   2.562   2.966
  156VAL    CG1 1575   3.557   2.701   2.949
  156VAL   HG11 1576   3.545   2.715   3.048
  156VAL   HG12 1577   3.617   2.772   2.913
  156VAL   HG13 1578   3.468   2.706   2.904
  156VAL    CG2 1579   3.535   2.455   2.991
  156VAL   HG21 1580   3.525   2.477   3.088
  156VAL   HG22 1581   3.445   2.451   2.948
  156VAL   HG23 1582   3.581   2.367   2.982
  156VAL      C 1583   3.721   2.409   2.753
  156VAL      O 1584   3.665   2.302   2.733
  157VAL      N 1585   3.853   2.423   2.766
  157VAL     HN 1586   3.890   2.515   2.774
  157VAL     CA 1587   3.949   2.311   2.769
  157VAL     HA 1588   3.896   2.228   2.754
  157VAL     CB 1589   4.054   2.324   2.657
  157VAL     HB 1590   4.104   2.409   2.675
  157VAL    CG1 1591   4.149   2.203   2.657
  157VAL   HG11 1592   4.216   2.214   2.583
  157VAL   HG12 1593   4.196   2.198   2.744
  157VAL   HG13 1594   4.096   2.120   2.642
  157VAL    CG2 1595   3.990   2.332   2.519
  157VAL   HG21 1596   4.061   2.340   2.449
  157VAL   HG22 1597   3.936   2.249   2.502
  157VAL   HG23 1598   3.930   2.412   2.514
  157VAL      C 1599   4.017   2.310   2.905
  157VAL      O 1600   4.096   2.400   2.937
  158CYD      N 1601   3.989   2.209   2.986
  158CYD     HN 1602   3.921   2.141   2.957
  158CYD     CA 1603   4.053   2.191   3.115
  158CYD     HA 1604   4.081   2.283   3.144
  158CYD     CB 1605   3.953   2.136   3.217
  158CYD     Vc 1606   3.953   2.136   3.217
  158CYD    HB1 1607   3.935   2.043   3.185
  158CYD    HB2 1608   4.005   2.132   3.303
  158CYD     SG 1609   3.800   2.233   3.234
  158CYD     Vs 1610   3.800   2.233   3.234
  158CYD    HUD 1611   3.935   2.043   3.185
  158CYD      C 1612   4.180   2.107   3.105
  158CYD      O 1613   4.203   2.033   3.009
  159SER      N 1614   4.267   2.116   3.206
  159SER     HN 1615   4.257   2.189   3.272
  159SER     CA 1616   4.376   2.020   3.219
  159SER     HA 1617   4.419   2.015   3.129
  159SER     CB 1618   4.481   2.068   3.319
  159SER    HB1 1619   4.561   2.009   3.316
  159SER    HB2 1620   4.508   2.162   3.298
  159SER     OG 1621   4.434   2.068   3.452
  159SER    HG1 1622   4.507   2.101   3.513
  159SER      C 1623   4.321   1.881   3.255
  159SER      O 1624   4.221   1.868   3.324
  160ASP      N 1625   4.390   1.775   3.213
  160ASP     HN 1626   4.470   1.789   3.154
  160ASP     CA 1627   4.352   1.638   3.251
  160ASP     HA 1628   4.253   1.632   3.238
  160ASP     CB 1629   4.424   1.538   3.159
  160ASP    HB1 1630   4.523   1.545   3.174
  160ASP    HB2 1631   4.393   1.446   3.181
  160ASP     CG 1632   4.394   1.567   3.012
  160ASP    OD1 1633   4.274   1.572   2.977
  160ASP    OD2 1634   4.492   1.591   2.937
  160ASP      C 1635   4.382   1.609   3.400
  160ASP      O 1636   4.341   1.506   3.454
  161LYS      N 1637   4.453   1.699   3.468
  161LYS     HN 1638   4.486   1.780   3.418
  161LYS     CA 1639   4.487   1.688   3.609
  161LYS     HA 1640   4.508   1.591   3.624
  161LYS     CB 1641   4.610   1.772   3.645
  161LYS    HB1 1642   4.594   1.866   3.614
  161LYS    HB2 1643   4.622   1.771   3.744
  161LYS     CG 1644   4.739   1.720   3.580
  161LYS    HG1 1645   4.757   1.627   3.610
  161LYS    HG2 1646   4.729   1.722   3.481
  161LYS     CD 1647   4.857   1.810   3.621
  161LYS    HD1 1648   4.837   1.904   3.595
  161LYS    HD2 1649   4.870   1.804   3.720
  161LYS     CE 1650   4.987   1.765   3.551
  161LYS    HE1 1651   5.016   1.677   3.588
  161LYS    HE2 1652   4.971   1.757   3.453
  161LYS     NZ 1653   5.096   1.863   3.573
  161LYS    HZ1 1654   5.179   1.832   3.527
  161LYS    HZ2 1655   5.069   1.952   3.537
  161LYS    HZ3 1656   5.114   1.872   3.672
  161LYS      C 1657   4.368   1.728   3.695
  161LYS      O 1658   4.308   1.835   3.678
  162ARG      N 1659   4.337   1.645   3.794
  162ARG     HN 1660   4.392   1.562   3.803
  162ARG     CA 1661   4.230   1.667   3.891
  162ARG     HA 1662   4.166   1.732   3.850
  162ARG     CB 1663   4.159   1.534   3.919
  162ARG    HB1 1664   4.226   1.468   3.954
  162ARG    HB2 1665   4.088   1.549   3.988
  162ARG     CG 1666   4.095   1.478   3.792
  162ARG    HG1 1667   4.163   1.479   3.718
  162ARG    HG2 1668   4.066   1.383   3.809
  162ARG     CD 1669   3.974   1.561   3.750
  162ARG    HD1 1670   3.971   1.647   3.801
  162ARG    HD2 1671   3.977   1.581   3.652
  162ARG     NE 1672   3.853   1.484   3.779
  162ARG     HE 1673   3.844   1.443   3.870
  162ARG     CZ 1674   3.757   1.466   3.693
  162ARG    NH1 1675   3.731   1.550   3.598
  162ARG   HH11 1676   3.785   1.633   3.588
  162ARG   HH12 1677   3.656   1.531   3.534
  162ARG    NH2 1678   3.687   1.357   3.702
  162ARG   HH21 1679   3.706   1.290   3.774
  162ARG   HH22 1680   3.612   1.341   3.637
  162ARG      C 1681   4.284   1.729   4.019
  162ARG      O 1682   4.395   1.697   4.060
  163ILE      N 1683   4.204   1.814   4.082
  163ILE     HN 1684   4.118   1.841   4.037
  163ILE     CA 1685   4.235   1.870   4.213
  163ILE     HA 1686   4.327   1.909   4.208
  163ILE     CB 1687   4.138   1.985   4.248
  163ILE     HB 1688   4.044   1.951   4.241
  163ILE    CG2 1689   4.162   2.033   4.393
  163ILE   HG21 1690   4.098   2.107   4.414
  163ILE   HG22 1691   4.146   1.956   4.456
  163ILE   HG23 1692   4.256   2.065   4.402
  163ILE    CG1 1693   4.157   2.102   4.150
  163ILE   HG11 1694   4.247   2.142   4.166
  163ILE   HG12 1695   4.154   2.066   4.057
  163ILE     CD 1696   4.052   2.212   4.163
  163ILE    HD1 1697   4.071   2.284   4.096
  163ILE    HD2 1698   3.961   2.174   4.146
  163ILE    HD3 1699   4.055   2.250   4.255
  163ILE      C 1700   4.230   1.756   4.316
  163ILE      O 1701   4.125   1.695   4.334
  164PRO      N 1702   4.342   1.725   4.384
  164PRO     CD 1703   4.476   1.778   4.364
  164PRO    HD1 1704   4.487   1.863   4.415
  164PRO    HD2 1705   4.492   1.795   4.267
  164PRO     CA 1706   4.342   1.622   4.486
  164PRO     HA 1707   4.309   1.536   4.447
  164PRO     CB 1708   4.488   1.611   4.533
  164PRO    HB1 1709   4.502   1.664   4.617
  164PRO    HB2 1710   4.513   1.515   4.550
  164PRO     CG 1711   4.568   1.669   4.417
  164PRO    HG1 1712   4.655   1.707   4.449
  164PRO    HG2 1713   4.586   1.600   4.347
  164PRO      C 1714   4.247   1.658   4.601
  164PRO      O 1715   4.256   1.767   4.657
  165GLY      N 1716   4.160   1.566   4.641
  165GLY     HN 1717   4.159   1.477   4.594
  165GLY     CA 1718   4.066   1.588   4.750
  165GLY    HA1 1719   4.042   1.498   4.786
  165GLY    HA2 1720   4.115   1.640   4.820
  165GLY      C 1721   3.937   1.663   4.715
  165GLY    OT1 1722   3.860   1.694   4.806
  165GLY    OT2 1723   3.848   1.684   4.815
  166SOL     OW 1724   0.230   0.628   0.113
  166SOL    HW1 1725   0.137   0.626   0.150
  166SOL    HW2 1726   0.231   0.589   0.021
  167SOL     OW 1727   0.225   0.275   0.996
  167SOL    HW1 1728   0.260   0.258   1.088
  167SOL    HW2 1729   0.137   0.230   0.984
  168SOL     OW 1730   0.019   0.368   0.647
  168SOL    HW1 1731  -0.063   0.411   0.686
  168SOL    HW2 1732  -0.009   0.295   0.584
  169SOL     OW 1733   0.569   1.275   1.165
  169SOL    HW1 1734   0.476   1.268   1.128
  169SOL    HW2 1735   0.580   1.364   1.209
  170SOL     OW 1736   1.555   1.511   0.703
  170SOL    HW1 1737   1.498   1.495   0.784
  170SOL    HW2 1738   1.496   1.521   0.623
  171SOL     OW 1739   1.135   0.703   0.717
  171SOL    HW1 1740   1.192   0.781   0.692
  171SOL    HW2 1741   1.075   0.729   0.793
  172SOL     OW 1742   1.755   0.607   0.231
  172SOL    HW1 1743   1.743   0.594   0.132
  172SOL    HW2 1744   1.725   0.526   0.280
  173SOL     OW 1745   0.768   1.144   1.023
  173SOL    HW1 1746   0.690   1.161   1.083
  173SOL    HW2 1747   0.802   1.231   0.987
  174SOL     OW 1748   0.850   0.798   1.823
  174SOL    HW1 1749   0.846   0.874   1.888
  174SOL    HW2 1750   0.872   0.834   1.732
  175SOL     OW 1751   0.685   1.012   0.665
  175SOL    HW1 1752   0.754   0.996   0.735
  175SOL    HW2 1753   0.612   1.069   0.703
  176SOL     OW 1754   0.686   1.161   1.803
  176SOL    HW1 1755   0.746   1.240   1.817
  176SOL    HW2 1756   0.600   1.192   1.762
  177SOL     OW 1757   0.335   1.435   1.061
  177SOL    HW1 1758   0.257   1.404   1.008
  177SOL    HW2 1759   0.393   1.493   1.004
  178SOL     OW 1760   1.460   1.505   1.339
  178SOL    HW1 1761   1.484   1.599   1.365
  178SOL    HW2 1762   1.444   1.451   1.421
  179SOL     OW 1763   0.438   0.392   1.499
  179SOL    HW1 1764   0.520   0.336   1.508
  179SOL    HW2 1765   0.357   0.334   1.503
  180SOL     OW 1766   1.603   0.447   0.737
  180SOL    HW1 1767   1.529   0.493   0.687
  180SOL    HW2 1768   1.654   0.515   0.790
  181SOL     OW 1769   0.231   1.713   0.483
  181SOL    HW1 1770   0.265   1.790   0.537
  181SOL    HW2 1771   0.275   1.713   0.393
  182SOL     OW 1772   1.127   1.341   1.690
  182SOL    HW1 1773   1.174   1.341   1.778
  182SOL    HW2 1774   1.079   1.254   1.679
  183SOL     OW 1775   0.230   1.434   0.538
  183SOL    HW1 1776   0.204   1.530   0.538
  183SOL    HW2 1777   0.159   1.380   0.583
  184SOL     OW 1778   0.240   1.091   0.886
  184SOL    HW1 1779   0.254   1.007   0.938
  184SOL    HW2 1780   0.185   1.155   0.941
  185SOL     OW 1781   0.620   1.786   1.439
  185SOL    HW1 1782   0.528   1.769   1.474
  185SOL    HW2 1783   0.648   1.878   1.465
  186SOL     OW 1784   0.606   0.964   0.123
  186SOL    HW1 1785   0.613   1.048   0.069
  186SOL    HW2 1786   0.652   0.977   0.211
  187SOL     OW 1787   1.594   0.114   1.480
  187SOL    HW1 1788   1.576   0.181   1.408
  187SOL    HW2 1789   1.591   0.160   1.569
  188SOL     OW 1790   0.122   0.643   0.563
  188SOL    HW1 1791   0.077   0.555   0.580
  188SOL    HW2 1792   0.121   0.697   0.647
  189SOL     OW 1793   1.842   1.767   0.359
  189SOL    HW1 1794   1.896   1.738   0.439
  189SOL    HW2 1795   1.872   1.857   0.330
  190SOL     OW 1796   0.027   1.596   0.117
  190SOL    HW1 1797   0.008   1.500   0.138
  190SOL    HW2 1798  -0.006   1.654   0.192
  191SOL     OW 1799   1.689   0.922   0.612
  191SOL    HW1 1800   1.784   0.893   0.620
  191SOL    HW2 1801   1.681   0.987   0.537
  192SOL     OW 1802   1.641   1.108   0.432
  192SOL    HW1 1803   1.727   1.110   0.380
  192SOL    HW2 1804   1.655   1.155   0.520
  193SOL     OW 1805   0.113   0.737   1.597
  193SOL    HW1 1806   0.201   0.724   1.642
  193SOL    HW2 1807   0.100   0.834   1.575
  194SOL     OW 1808   0.613   1.365   0.726
  194SOL    HW1 1809   0.564   1.278   0.735
  194SOL    HW2 1810   0.590   1.408   0.639
  195SOL     OW 1811   1.293   1.228   1.423
  195SOL    HW1 1812   1.330   1.155   1.365
  195SOL    HW2 1813   1.345   1.233   1.508
  196SOL     OW 1814   0.809   0.004   0.502
  196SOL    HW1 1815   0.849   0.095   0.493
  196SOL    HW2 1816   0.709   0.012   0.508
  197SOL     OW 1817   0.197   0.976   1.264
  197SOL    HW1 1818   0.286   0.931   1.250
  197SOL    HW2 1819   0.124   0.911   1.245
  198SOL     OW 1820   1.525   0.999   0.190
  198SOL    HW1 1821   1.462   0.923   0.203
  198SOL    HW2 1822   1.573   1.017   0.276
  199SOL     OW 1823   1.187   1.792   1.616
  199SOL    HW1 1824   1.211   1.852   1.540
  199SOL    HW2 1825   1.194   1.697   1.586
  200SOL     OW 1826   0.317   0.251   1.801
  200SOL    HW1 1827   0.388   0.322   1.807
  200SOL    HW2 1828   0.229   0.290   1.829
  201SOL     OW 1829   1.466   1.417   0.953
  201SOL    HW1 1830   1.407   1.423   1.033
  201SOL    HW2 1831   1.451   1.329   0.907
  202SOL     OW 1832   1.667   1.714   0.572
  202SOL    HW1 1833   1.626   1.691   0.484
  202SOL    HW2 1834   1.649   1.640   0.637
  203SOL     OW 1835   0.598   0.729   0.270
  203SOL    HW1 1836   0.622   0.798   0.202
  203SOL    HW2 1837   0.520   0.762   0.324
  204SOL     OW 1838   1.281   0.345   0.944
  204SOL    HW1 1839   1.195   0.295   0.931
  204SOL    HW2 1840   1.343   0.291   1.000
  205SOL     OW 1841   1.576   1.662   0.307
  205SOL    HW1 1842   1.665   1.708   0.310
  205SOL    HW2 1843   1.555   1.638   0.212
  206SOL     OW 1844   0.807   0.605   1.465
  206SOL    HW1 1845   0.760   0.602   1.554
  206SOL    HW2 1846   0.756   0.550   1.399
  207SOL     OW 1847   1.394   0.469   1.674
  207SOL    HW1 1848   1.374   0.512   1.762
  207SOL    HW2 1849   1.472   0.407   1.683
  208SOL     OW 1850   0.973   0.890   1.572
  208SOL    HW1 1851   1.019   0.806   1.543
  208SOL    HW2 1852   0.917   0.924   1.497
  209SOL     OW 1853   0.991   0.410   1.242
  209SOL    HW1 1854   0.914   0.444   1.296
  209SOL    HW2 1855   0.957   0.359   1.163
  210SOL     OW 1856   1.041   0.701   0.429
  210SOL    HW1 1857   1.067   0.697   0.525
  210SOL    HW2 1858   0.956   0.650   0.415
  211SOL     OW 1859   0.076   0.811   0.789
  211SOL    HW1 1860   0.175   0.799   0.798
  211SOL    HW2 1861   0.052   0.906   0.810
  212SOL     OW 1862   0.130   1.821   1.571
  212SOL    HW1 1863   0.120   1.806   1.670
  212SOL    HW2 1864   0.044   1.857   1.535
  213SOL     OW 1865   0.865   0.348   0.195
  213SOL    HW1 1866   0.924   0.411   0.146
  213SOL    HW2 1867   0.884   0.254   0.166
  214SOL     OW 1868   1.719   0.585   1.831
  214SOL    HW1 1869   1.693   0.674   1.795
  214SOL    HW2 1870   1.717   0.517   1.758
  215SOL     OW 1871   1.362   1.144   0.545
  215SOL    HW1 1872   1.445   1.115   0.497
  215SOL    HW2 1873   1.313   1.211   0.489
  216SOL     OW 1874   0.550   0.196   0.885
  216SOL    HW1 1875   0.545   0.191   0.985
  216SOL    HW2 1876   0.552   0.292   0.856
  217SOL     OW 1877   1.008   1.456   0.477
  217SOL    HW1 1878   0.962   1.528   0.425
  217SOL    HW2 1879   1.004   1.476   0.575
  218SOL     OW 1880   0.351   1.801   0.853
  218SOL    HW1 1881   0.401   1.715   0.859
  218SOL    HW2 1882   0.416   1.878   0.850
  219SOL     OW 1883   1.795   1.066   0.873
  219SOL    HW1 1884   1.733   1.051   0.797
  219SOL    HW2 1885   1.743   1.077   0.958
  220SOL     OW 1886   1.227   1.550   1.506
  220SOL    HW1 1887   1.233   1.473   1.570
  220SOL    HW2 1888   1.175   1.524   1.426
  221SOL     OW 1889   0.321   0.943   0.242
  221SOL    HW1 1890   0.403   0.982   0.200
  221SOL    HW2 1891   0.294   0.861   0.193
  222SOL     OW 1892   1.458   0.735   0.728
  222SOL    HW1 1893   1.453   0.670   0.803
  222SOL    HW2 1894   1.538   0.794   0.741
  223SOL     OW 1895   0.461   1.266   1.727
  223SOL    HW1 1896   0.411   1.267   1.641
  223SOL    HW2 1897   0.398   1.248   1.803
  224SOL     OW 1898   1.111   1.776   0.237
  224SOL    HW1 1899   1.051   1.714   0.287
  224SOL    HW2 1900   1.142   1.732   0.152
  225SOL     OW 1901   0.202   0.285   1.498
  225SOL    HW1 1902   0.122   0.345   1.485
  225SOL    HW2 1903   0.192   0.236   1.584
  226SOL     OW 1904   1.632   1.377   0.081
  226SOL    HW1 1905   1.600   1.471   0.071
  226SOL    HW2 1906   1.556   1.314   0.069
  227SOL     OW 1907   0.464   1.743   0.323
  227SOL    HW1 1908   0.497   1.782   0.409
  227SOL    HW2 1909   0.540   1.736   0.258
  228SOL     OW 1910   1.400   0.107   0.426
  228SOL    HW1 1911   1.376   0.070   0.336
  228SOL    HW2 1912   1.499   0.123   0.430
  229SOL     OW 1913   0.249   1.785   1.241
  229SOL    HW1 1914   0.306   1.720   1.291
  229SOL    HW2 1915   0.233   1.752   1.148
  230SOL     OW 1916   0.940   1.698   0.904
  230SOL    HW1 1917   1.020   1.641   0.925
  230SOL    HW2 1918   0.891   1.658   0.827
  231SOL     OW 1919   0.382   0.700   0.480
  231SOL    HW1 1920   0.427   0.610   0.477
  231SOL    HW2 1921   0.288   0.689   0.513
  232SOL     OW 1922   1.547   0.222   1.729
  232SOL    HW1 1923   1.542   0.259   1.821
  232SOL    HW2 1924   1.475   0.153   1.717
  233SOL     OW 1925   0.614   0.122   0.117
  233SOL    HW1 1926   0.712   0.100   0.124
  233SOL    HW2 1927   0.583   0.105   0.024
  234SOL     OW 1928   0.781   0.264   1.749
  234SOL    HW1 1929   0.848   0.203   1.792
  234SOL    HW2 1930   0.708   0.283   1.814
  235SOL     OW 1931   0.888   1.514   1.195
  235SOL    HW1 1932   0.865   1.489   1.101
  235SOL    HW2 1933   0.949   1.445   1.234
  236SOL     OW 1934   1.351   0.590   1.433
  236SOL    HW1 1935   1.379   0.547   1.518
  236SOL    HW2 1936   1.376   0.686   1.434
  237SOL     OW 1937   0.803   1.402   0.924
  237SOL    HW1 1938   0.893   1.416   0.882
  237SOL    HW2 1939   0.732   1.404   0.853
  238SOL     OW 1940   0.922   0.503   0.899
  238SOL    HW1 1941   0.897   0.494   0.803
  238SOL    HW2 1942   0.970   0.421   0.930
  239SOL     OW 1943   0.539   0.064   0.512
  239SOL    HW1 1944   0.458   0.065   0.570
  239SOL    HW2 1945   0.542   0.147   0.457
  240SOL     OW 1946   1.434   1.188   0.041
  240SOL    HW1 1947   1.466   1.112   0.098
  240SOL    HW2 1948   1.342   1.215   0.071
  241SOL     OW 1949   0.297   0.035   0.171
  241SOL    HW1 1950   0.346   0.119   0.150
  241SOL    HW2 1951   0.359  -0.030   0.216
  242SOL     OW 1952   0.935   0.236   0.480
  242SOL    HW1 1953   0.887   0.277   0.402
  242SOL    HW2 1954   1.034   0.234   0.461
  243SOL     OW 1955   1.076   0.683   1.464
  243SOL    HW1 1956   0.996   0.622   1.467
  243SOL    HW2 1957   1.157   0.630   1.440
  244SOL     OW 1958   1.227   1.570   0.793
  244SOL    HW1 1959   1.248   1.644   0.728
  244SOL    HW2 1960   1.295   1.570   0.866
  245SOL     OW 1961   0.459   1.152   0.741
  245SOL    HW1 1962   0.388   1.125   0.806
  245SOL    HW2 1963   0.433   1.124   0.648
  246SOL     OW 1964   1.271   1.797   0.591
  246SOL    HW1 1965   1.315   1.861   0.527
  246SOL    HW2 1966   1.221   1.849   0.661
  247SOL     OW 1967   1.032   0.549   0.016
  247SOL    HW1 1968   0.991   0.631  -0.023
  247SOL    HW2 1969   1.096   0.575   0.089
  248SOL     OW 1970   0.078   0.556   1.386
  248SOL    HW1 1971   0.170   0.555   1.345
  248SOL    HW2 1972   0.072   0.630   1.453
  249SOL     OW 1973   0.561   0.222   1.147
  249SOL    HW1 1974   0.599   0.138   1.184
  249SOL    HW2 1975   0.473   0.241   1.191
  250SOL     OW 1976   0.866   0.454   0.642
  250SOL    HW1 1977   0.834   0.526   0.580
  250SOL    HW2 1978   0.890   0.373   0.589
  251SOL     OW 1979   1.017   0.039   0.753
  251SOL    HW1 1980   0.945   0.044   0.684
  251SOL    HW2 1981   0.993  -0.030   0.822
  252SOL     OW 1982   1.429   1.173   0.867
  252SOL    HW1 1983   1.374   1.089   0.860
  252SOL    HW2 1984   1.455   1.202   0.775
  253SOL     OW 1985   1.466   0.590   0.992
  253SOL    HW1 1986   1.436   0.495   0.999
  253SOL    HW2 1987   1.539   0.606   1.058
  254SOL     OW 1988   1.857   0.833   0.377
  254SOL    HW1 1989   1.899   0.769   0.441
  254SOL    HW2 1990   1.819   0.782   0.299
  255SOL     OW 1991   0.488   1.385   0.174
  255SOL    HW1 1992   0.401   1.370   0.221
  255SOL    HW2 1993   0.471   1.411   0.079
  256SOL     OW 1994   1.664   1.280   0.657
  256SOL    HW1 1995   1.763   1.288   0.671
  256SOL    HW2 1996   1.619   1.364   0.688
  257SOL     OW 1997   1.390   0.575   0.078
  257SOL    HW1 1998   1.336   0.554   0.159
  257SOL    HW2 1999   1.481   0.534   0.087
  258SOL     OW 2000   0.527   0.256   0.328
  258SOL    HW1 2001   0.554   0.197   0.253
  258SOL    HW2 2002   0.527   0.351   0.297
  259SOL     OW 2003   1.754   1.223   1.588
  259SOL    HW1 2004   1.845   1.184   1.575
  259SOL    HW2 2005   1.762   1.319   1.612
  260SOL     OW 2006   1.064   1.347   1.340
  260SOL    HW1 2007   0.984   1.324   1.395
  260SOL    HW2 2008   1.147   1.321   1.389
  261SOL     OW 2009   1.592   1.629   1.625
  261SOL    HW1 2010   1.619   1.663   1.535
  261SOL    HW2 2011   1.671   1.591   1.671
  262SOL     OW 2012   1.111   1.195   1.100
  262SOL    HW1 2013   1.071   1.239   1.181
  262SOL    HW2 2014   1.070   1.232   1.017
  263SOL     OW 2015   1.638   1.099   1.079
  263SOL    HW1 2016   1.643   1.180   1.138
  263SOL    HW2 2017   1.552   1.101   1.028
  264SOL     OW 2018   0.915   0.089   1.402
  264SOL    HW1 2019   0.940   0.069   1.307
  264SOL    HW2 2020   0.987   0.145   1.444
  265SOL     OW 2021   0.980   1.116   1.719
  265SOL    HW1 2022   0.881   1.122   1.729
  265SOL    HW2 2023   1.003   1.036   1.663
  266SOL     OW 2024   0.705   1.050   0.368
  266SOL    HW1 2025   0.691   1.057   0.467
  266SOL    HW2 2026   0.789   0.999   0.350
  267SOL     OW 2027   0.410   0.813   1.251
  267SOL    HW1 2028   0.496   0.825   1.301
  267SOL    HW2 2029   0.368   0.726   1.278
  268SOL     OW 2030   1.274   0.386   1.262
  268SOL    HW1 2031   1.295   0.460   1.326
  268SOL    HW2 2032   1.185   0.403   1.219
  269SOL     OW 2033   0.064   1.564   1.331
  269SOL    HW1 2034   0.018   1.646   1.297
  269SOL    HW2 2035   0.162   1.583   1.340
  270SOL     OW 2036   0.367   1.100   0.501
  270SOL    HW1 2037   0.360   1.183   0.445
  270SOL    HW2 2038   0.371   1.020   0.441
  271SOL     OW 2039   0.566   0.537   0.865
  271SOL    HW1 2040   0.578   0.603   0.791
  271SOL    HW2 2041   0.612   0.571   0.948
  272SOL     OW 2042   1.252   1.348   0.388
  272SOL    HW1 2043   1.302   1.425   0.428
  272SOL    HW2 2044   1.157   1.350   0.420
  273SOL     OW 2045   1.272   1.445   1.142
  273SOL    HW1 2046   1.319   1.458   1.229
  273SOL    HW2 2047   1.206   1.371   1.151
  274SOL     OW 2048   1.582   0.639   0.472
  274SOL    HW1 2049   1.551   0.700   0.545
  274SOL    HW2 2050   1.632   0.691   0.403
  275SOL     OW 2051   0.354   1.510   1.329
  275SOL    HW1 2052   0.333   1.466   1.242
  275SOL    HW2 2053   0.451   1.536   1.332
  276SOL     OW 2054   0.402   0.751   1.598
  276SOL    HW1 2055   0.470   0.806   1.551
  276SOL    HW2 2056   0.442   0.663   1.625
  277SOL     OW 2057   1.587   0.779   1.670
  277SOL    HW1 2058   1.495   0.817   1.665
  277SOL    HW2 2059   1.647   0.826   1.605
  278SOL     OW 2060   1.013   0.105   1.770
  278SOL    HW1 2061   1.019   0.190   1.718
  278SOL    HW2 2062   1.045   0.029   1.713
  279SOL     OW 2063   0.504   0.050   1.740
  279SOL    HW1 2064   0.462  -0.007   1.670
  279SOL    HW2 2065   0.438   0.119   1.772
  280SOL     OW 2066   0.573   0.870   1.029
  280SOL    HW1 2067   0.617   0.959   1.020
  280SOL    HW2 2068   0.510   0.870   1.106
  281SOL     OW 2069   1.360   0.862   1.045
  281SOL    HW1 2070   1.285   0.862   0.979
  281SOL    HW2 2071   1.397   0.770   1.054
  282SOL     OW 2072   1.209   0.525   0.275
  282SOL    HW1 2073   1.222   0.441   0.329
  282SOL    HW2 2074   1.180   0.599   0.335
  283SOL     OW 2075   0.307   0.213   1.231
  283SOL    HW1 2076   0.284   0.250   1.321
  283SOL    HW2 2077   0.277   0.118   1.225
  284SOL     OW 2078   0.037   1.310   1.282
  284SOL    HW1 2079   0.090   1.261   1.350
  284SOL    HW2 2080   0.059   1.408   1.287
  285SOL     OW 2081   0.732   0.634   1.064
  285SOL    HW1 2082   0.791   0.608   0.988
  285SOL    HW2 2083   0.704   0.730   1.053
  286SOL     OW 2084   1.728   0.935   1.854
  286SOL    HW1 2085   1.682   0.928   1.765
  286SOL    HW2 2086   1.666   0.979   1.920
  287SOL     OW 2087   0.307   0.063   0.618
  287SOL    HW1 2088   0.296   0.157   0.651
  287SOL    HW2 2089   0.302   0.000   0.695
  288SOL     OW 2090   1.622   0.367   0.374
  288SOL    HW1 2091   1.624   0.291   0.438
  288SOL    HW2 2092   1.574   0.444   0.414
  289SOL     OW 2093   1.023   0.766   0.966
  289SOL    HW1 2094   1.038   0.787   1.062
  289SOL    HW2 2095   0.993   0.671   0.957
  290SOL     OW 2096   0.980   1.573   1.700
  290SOL    HW1 2097   0.960   1.617   1.612
  290SOL    HW2 2098   1.019   1.482   1.684
  291SOL     OW 2099   1.859   1.518   1.605
  291SOL    HW1 2100   1.873   1.545   1.510
  291SOL    HW2 2101   1.942   1.540   1.658
  292SOL     OW 2102   0.350   0.898   1.804
  292SOL    HW1 2103   0.426   0.942   1.852
  292SOL    HW2 2104   0.385   0.851   1.722
  293SOL     OW 2105   1.540   0.274   0.125
  293SOL    HW1 2106   1.479   0.199   0.148
  293SOL    HW2 2107   1.562   0.326   0.208
  294SOL     OW 2108   1.303   0.838   0.042
  294SOL    HW1 2109   1.337   0.745   0.057
  294SOL    HW2 2110   1.321   0.865  -0.053
  295SOL     OW 2111   1.068   1.333   0.849
  295SOL    HW1 2112   1.075   1.249   0.794
  295SOL    HW2 2113   1.130   1.402   0.813
  296SOL     OW 2114   0.319   0.810   0.949
  296SOL    HW1 2115   0.412   0.846   0.954
  296SOL    HW2 2116   0.313   0.725   1.001
  297SOL     OW 2117   0.339   0.509   1.006
  297SOL    HW1 2118   0.287   0.426   0.989
  297SOL    HW2 2119   0.416   0.514   0.942
  298SOL     OW 2120   1.138   0.380   1.678
  298SOL    HW1 2121   1.093   0.443   1.742
  298SOL    HW2 2122   1.231   0.411   1.661
  299SOL     OW 2123   1.160   0.207   1.477
  299SOL    HW1 2124   1.160   0.271   1.554
  299SOL    HW2 2125   1.188   0.255   1.394
  300SOL     OW 2126   0.008   1.326   0.200
  300SOL    HW1 2127  -0.085   1.347   0.169
  300SOL    HW2 2128   0.018   1.227   0.213
  301SOL     OW 2129   0.088   1.801   0.927
  301SOL    HW1 2130   0.046   1.715   0.900
  301SOL    HW2 2131   0.182   1.804   0.893
  302SOL     OW 2132   0.504   1.568   0.910
  302SOL    HW1 2133   0.570   1.642   0.919
  302SOL    HW2 2134   0.548   1.489   0.868
  303SOL     OW 2135   1.002   0.796   1.238
  303SOL    HW1 2136   1.043   0.764   1.324
  303SOL    HW2 2137   0.906   0.769   1.235
  304SOL     OW 2138   0.040   0.544   1.114
  304SOL    HW1 2139   0.125   0.511   1.073
  304SOL    HW2 2140   0.053   0.559   1.212
  305SOL     OW 2141   0.189   0.520   1.722
  305SOL    HW1 2142   0.248   0.480   1.652
  305SOL    HW2 2143   0.131   0.591   1.681
  306SOL     OW 2144   1.369   0.950   1.660
  306SOL    HW1 2145   1.408   1.039   1.680
  306SOL    HW2 2146   1.379   0.930   1.563
  307SOL     OW 2147   0.815   0.572   0.325
  307SOL    HW1 2148   0.822   0.483   0.279
  307SOL    HW2 2149   0.721   0.606   0.317
  308SOL     OW 2150   1.657   0.604   1.206
  308SOL    HW1 2151   1.619   0.535   1.268
  308SOL    HW2 2152   1.739   0.568   1.162
  309SOL     OW 2153   0.252   1.564   1.744
  309SOL    HW1 2154   0.222   1.621   1.820
  309SOL    HW2 2155   0.245   1.467   1.770
  310SOL     OW 2156   0.671   0.464   1.269
  310SOL    HW1 2157   0.637   0.375   1.239
  310SOL    HW2 2158   0.697   0.518   1.189
  311SOL     OW 2159   0.930   1.678   1.465
  311SOL    HW1 2160   0.906   1.660   1.370
  311SOL    HW2 2161   0.960   1.772   1.475
  312SOL     OW 2162   0.473   0.500   0.191
  312SOL    HW1 2163   0.534   0.580   0.195
  312SOL    HW2 2164   0.378   0.531   0.198
  313SOL     OW 2165   0.159   1.137   1.466
  313SOL    HW1 2166   0.181   1.076   1.542
  313SOL    HW2 2167   0.169   1.088   1.380
  314SOL     OW 2168   1.347   1.059   1.234
  314SOL    HW1 2169   1.371   0.996   1.160
  314SOL    HW2 2170   1.257   1.099   1.216
  315SOL     OW 2171   1.302   0.855   0.309
  315SOL    HW1 2172   1.216   0.824   0.351
  315SOL    HW2 2173   1.298   0.841   0.210
  316SOL     OW 2174   1.759   1.747   1.154
  316SOL    HW1 2175   1.820   1.777   1.081
  316SOL    HW2 2176   1.721   1.658   1.132
  317SOL     OW 2177   1.252   1.731   1.128
  317SOL    HW1 2178   1.336   1.736   1.074
  317SOL    HW2 2179   1.229   1.635   1.146
  318SOL     OW 2180   0.083   1.258   1.022
  318SOL    HW1 2181   0.078   1.257   1.122
  318SOL    HW2 2182   0.000   1.217   0.984
  319SOL     OW 2183   0.688   1.662   1.716
  319SOL    HW1 2184   0.632   1.743   1.725
  319SOL    HW2 2185   0.740   1.666   1.630
  320SOL     OW 2186   0.903   0.086   0.133
  320SOL    HW1 2187   0.954   0.087   0.047
  320SOL    HW2 2188   0.959   0.044   0.204
  321SOL     OW 2189   1.726   0.135   0.523
  321SOL    HW1 2190   1.799   0.118   0.456
  321SOL    HW2 2191   1.695   0.048   0.561
  322SOL     OW 2192   1.388   1.573   0.477
  322SOL    HW1 2193   1.455   1.585   0.403
  322SOL    HW2 2194   1.348   1.662   0.500
  323SOL     OW 2195   0.130   1.794   1.851
  323SOL    HW1 2196   0.089   1.720   1.904
  323SOL    HW2 2197   0.194   1.845   1.909
  324SOL     OW 2198   1.280   0.927   0.672
  324SOL    HW1 2199   1.340   0.846   0.674
  324SOL    HW2 2200   1.320   0.996   0.612
  325SOL     OW 2201   0.830   1.273   1.422
  325SOL    HW1 2202   0.825   1.306   1.517
  325SOL    HW2 2203   0.744   1.292   1.376
  326SOL     OW 2204   0.672   1.616   0.154
  326SOL    HW1 2205   0.681   1.626   0.055
  326SOL    HW2 2206   0.632   1.527   0.175
  327SOL     OW 2207   1.650   1.720   1.394
  327SOL    HW1 2208   1.703   1.730   1.310
  327SOL    HW2 2209   1.623   1.810   1.428
  328SOL     OW 2210   1.841   0.175   0.963
  328SOL    HW1 2211   1.880   0.090   0.927
  328SOL    HW2 2212   1.743   0.177   0.944
  329SOL     OW 2213   0.263   0.326   0.720
  329SOL    HW1 2214   0.184   0.377   0.686
  329SOL    HW2 2215   0.254   0.311   0.818
  330SOL     OW 2216   1.194   1.612   0.031
  330SOL    HW1 2217   1.200   1.519   0.068
  330SOL    HW2 2218   1.135   1.612  -0.049
  331SOL     OW 2219   0.822   1.002   1.372
  331SOL    HW1 2220   0.862   1.001   1.280
  331SOL    HW2 2221   0.832   1.094   1.412
  332SOL     OW 2222   0.916   0.910   0.291
  332SOL    HW1 2223   0.979   0.948   0.223
  332SOL    HW2 2224   0.956   0.827   0.330
  333SOL     OW 2225   1.504   1.607   0.044
  333SOL    HW1 2226   1.412   1.644   0.051
  333SOL    HW2 2227   1.542   1.627  -0.046
  334SOL     OW 2228   0.372   1.288   1.490
  334SOL    HW1 2229   0.359   1.381   1.456
  334SOL    HW2 2230   0.288   1.236   1.477
  335SOL     OW 2231   1.614   1.292   1.289
  335SOL    HW1 2232   1.674   1.295   1.369
  335SOL    HW2 2233   1.539   1.356   1.302
  336SOL     OW 2234   1.039   1.098   0.696
  336SOL    HW1 2235   0.969   1.051   0.750
  336SOL    HW2 2236   1.098   1.030   0.653
  337SOL     OW 2237   1.014   0.236   0.971
  337SOL    HW1 2238   1.006   0.200   0.878
  337SOL    HW2 2239   1.012   0.160   1.036
  338SOL     OW 2240   0.590   1.487   0.491
  338SOL    HW1 2241   0.632   1.429   0.421
  338SOL    HW2 2242   0.546   1.566   0.447
  339SOL     OW 2243   1.709   0.385   1.381
  339SOL    HW1 2244   1.782   0.454   1.385
  339SOL    HW2 2245   1.737   0.310   1.322
  340SOL     OW 2246   0.255   1.348   0.290
  340SOL    HW1 2247   0.159   1.349   0.263
  340SOL    HW2 2248   0.267   1.401   0.374
  341SOL     OW 2249   0.105   1.013   1.726
  341SOL    HW1 2250   0.028   0.980   1.780
  341SOL    HW2 2251   0.190   0.983   1.768
  342SOL     OW 2252   0.672   0.203   1.489
  342SOL    HW1 2253   0.762   0.187   1.449
  342SOL    HW2 2254   0.680   0.208   1.588
  343SOL     OW 2255   0.075   0.345   0.033
  343SOL    HW1 2256  -0.017   0.317   0.004
  343SOL    HW2 2257   0.106   0.422  -0.023
  344SOL     OW 2258   1.440   0.856   1.398
  344SOL    HW1 2259   1.383   0.908   1.335
  344SOL    HW2 2260   1.536   0.868   1.374
  345SOL     OW 2261   0.072   0.166   0.318
  345SOL    HW1 2262   0.055   0.249   0.264
  345SOL    HW2 2263   0.162   0.129   0.296
  346SOL     OW 2264   1.183   1.335   0.119
  346SOL    HW1 2265   1.084   1.324   0.121
  346SOL    HW2 2266   1.217   1.350   0.212
  347SOL     OW 2267   0.613   0.842   1.431
  347SOL    HW1 2268   0.669   0.923   1.414
  347SOL    HW2 2269   0.672   0.762   1.434
  348SOL     OW 2270   1.493   1.767   0.959
  348SOL    HW1 2271   1.526   1.831   0.890
  348SOL    HW2 2272   1.559   1.761   1.034
  349SOL     OW 2273   0.716   0.565   1.708
  349SOL    HW1 2274   0.735   0.630   1.782
  349SOL    HW2 2275   0.776   0.485   1.717
  350SOL     OW 2276   1.450   1.220   1.633
  350SOL    HW1 2277   1.441   1.210   1.732
  350SOL    HW2 2278   1.546   1.213   1.607
  351SOL     OW 2279   0.390   1.741   1.560
  351SOL    HW1 2280   0.299   1.782   1.558
  351SOL    HW2 2281   0.383   1.647   1.592
  352SOL     OW 2282   1.674   0.883   1.254
  352SOL    HW1 2283   1.647   0.794   1.217
  352SOL    HW2 2284   1.675   0.951   1.181
  353SOL     OW 2285   1.225   0.325   0.449
  353SOL    HW1 2286   1.290   0.251   0.438
  353SOL    HW2 2287   1.245   0.375   0.533
  354SOL     OW 2288   0.594   0.745   0.652
  354SOL    HW1 2289   0.644   0.830   0.633
  354SOL    HW2 2290   0.506   0.747   0.604
  355SOL     OW 2291   1.777   0.342   1.642
  355SOL    HW1 2292   1.760   0.373   1.548
  355SOL    HW2 2293   1.693   0.305   1.680
  356SOL     OW 2294   1.730   0.934   1.517
  356SOL    HW1 2295   1.768   1.025   1.532
  356SOL    HW2 2296   1.722   0.917   1.418
  357SOL     OW 2297   0.859   1.374   0.016
  357SOL    HW1 2298   0.813   1.389   0.104
  357SOL    HW2 2299   0.903   1.459  -0.014
  358SOL     OW 2300   0.661   1.790   0.953
  358SOL    HW1 2301   0.615   1.878   0.940
  358SOL    HW2 2302   0.760   1.802   0.946
  359SOL     OW 2303   0.859   0.956   0.861
  359SOL    HW1 2304   0.913   0.887   0.909
  359SOL    HW2 2305   0.827   1.025   0.927
  360SOL     OW 2306   1.083   0.984   0.087
  360SOL    HW1 2307   1.060   1.037   0.005
  360SOL    HW2 2308   1.164   0.928   0.068
  361SOL     OW 2309   1.861   1.569   0.851
  361SOL    HW1 2310   1.790   1.557   0.781
  361SOL    HW2 2311   1.862   1.490   0.911
  362SOL     OW 2312   0.221   1.314   1.844
  362SOL    HW1 2313   0.156   1.241   1.823
  362SOL    HW2 2314   0.225   1.328   1.942
  363SOL     OW 2315   0.079   1.240   0.653
  363SOL    HW1 2316   0.078   1.193   0.741
  363SOL    HW2 2317   0.161   1.212   0.602
  364SOL     OW 2318   0.672   1.391   1.624
  364SOL    HW1 2319   0.594   1.341   1.662
  364SOL    HW2 2320   0.669   1.486   1.655
  365SOL     OW 2321   1.824   0.192   1.227
  365SOL    HW1 2322   1.820   0.102   1.271
  365SOL    HW2 2323   1.827   0.181   1.128
  366SOL     OW 2324   0.428   0.424   0.520
  366SOL    HW1 2325   0.458   0.352   0.458
  366SOL    HW2 2326   0.389   0.384   0.603
  367SOL     OW 2327   1.705   1.487   1.104
  367SOL    HW1 2328   1.612   1.462   1.077
  367SOL    HW2 2329   1.731   1.437   1.186
  368SOL     OW 2330   0.317   0.547   1.280
  368SOL    HW1 2331   0.355   0.488   1.352
  368SOL    HW2 2332   0.357   0.521   1.192
  369SOL     OW 2333   0.812   1.586   0.687
  369SOL    HW1 2334   0.844   1.596   0.593
  369SOL    HW2 2335   0.733   1.524   0.689
  370SOL     OW 2336   1.424   0.214   1.112
  370SOL    HW1 2337   1.476   0.149   1.167
  370SOL    HW2 2338   1.375   0.277   1.173
  371SOL     OW 2339   1.001   0.034   1.154
  371SOL    HW1 2340   0.938  -0.038   1.123
  371SOL    HW2 2341   1.094  -0.002   1.154
  372SOL     OW 2342   0.770   1.330   0.301
  372SOL    HW1 2343   0.724   1.243   0.318
  372SOL    HW2 2344   0.861   1.327   0.342
  373SOL     OW 2345   0.618   1.567   1.284
  373SOL    HW1 2346   0.613   1.649   1.341
  373SOL    HW2 2347   0.707   1.564   1.239
  374SOL     OW 2348   1.352   0.052   0.168
  374SOL    HW1 2349   1.387   0.011   0.084
  374SOL    HW2 2350   1.262   0.014   0.188
  375SOL     OW 2351   1.300   0.453   0.691
  375SOL    HW1 2352   1.241   0.533   0.695
  375SOL    HW2 2353   1.315   0.418   0.784
  376SOL     OW 2354   1.593   0.221   0.882
  376SOL    HW1 2355   1.509   0.220   0.936
  376SOL    HW2 2356   1.595   0.304   0.826
  377SOL     OW 2357   0.039   1.077   0.300
  377SOL    HW1 2358   0.138   1.066   0.291
  377SOL    HW2 2359  -0.001   0.991   0.332
  378SOL     OW 2360   0.875   1.646   0.337
  378SOL    HW1 2361   0.798   1.611   0.283
  378SOL    HW2 2362   0.843   1.717   0.399
  379SOL     OW 2363   0.230   0.628   1.975
  379SOL    HW1 2364   0.137   0.626   2.012
  379SOL    HW2 2365   0.231   0.589   1.883
  380SOL     OW 2366   0.225   0.275   2.858
  380SOL    HW1 2367   0.260   0.258   2.950
  380SOL    HW2 2368   0.137   0.230   2.846
  381SOL     OW 2369   0.019   0.368   2.509
  381SOL    HW1 2370  -0.063   0.411   2.548
  381SOL    HW2 2371  -0.009   0.295   2.446
  382SOL     OW 2372   0.569   1.275   3.027
  382SOL    HW1 2373   0.476   1.268   2.990
  382SOL    HW2 2374   0.580   1.364   3.071
  383SOL     OW 2375   1.555   1.511   2.565
  383SOL    HW1 2376   1.498   1.495   2.646
  383SOL    HW2 2377   1.496   1.521   2.485
  384SOL     OW 2378   1.135   0.703   2.579
  384SOL    HW1 2379   1.192   0.781   2.554
  384SOL    HW2 2380   1.075   0.729   2.655
  385SOL     OW 2381   1.755   0.607   2.093
  385SOL    HW1 2382   1.743   0.594   1.994
  385SOL    HW2 2383   1.725   0.526   2.142
  386SOL     OW 2384   0.768   1.144   2.885
  386SOL    HW1 2385   0.690   1.161   2.945
  386SOL    HW2 2386   0.802   1.231   2.849
  387SOL     OW 2387   0.850   0.798   3.685
  387SOL    HW1 2388   0.846   0.874   3.750
  387SOL    HW2 2389   0.872   0.834   3.594
  388SOL     OW 2390   0.685   1.012   2.527
  388SOL    HW1 2391   0.754   0.996   2.597
  388SOL    HW2 2392   0.612   1.069   2.565
  389SOL     OW 2393   0.686   1.161   3.665
  389SOL    HW1 2394   0.746   1.240   3.679
  389SOL    HW2 2395   0.600   1.192   3.624
  390SOL     OW 2396   0.335   1.435   2.923
  390SOL    HW1 2397   0.257   1.404   2.870
  390SOL    HW2 2398   0.393   1.493   2.866
  391SOL     OW 2399   1.460   1.505   3.201
  391SOL    HW1 2400   1.484   1.599   3.227
  391SOL    HW2 2401   1.444   1.451   3.283
  392SOL     OW 2402   0.438   0.392   3.361
  392SOL    HW1 2403   0.520   0.336   3.370
  392SOL    HW2 2404   0.357   0.334   3.365
  393SOL     OW 2405   1.603   0.447   2.599
  393SOL    HW1 2406   1.529   0.493   2.549
  393SOL    HW2 2407   1.654   0.515   2.652
  394SOL     OW 2408   0.231   1.713   2.345
  394SOL    HW1 2409   0.265   1.790   2.399
  394SOL    HW2 2410   0.275   1.713   2.255
  395SOL     OW 2411   1.127   1.341   3.552
  395SOL    HW1 2412   1.174   1.341   3.640
  395SOL    HW2 2413   1.079   1.254   3.541
  396SOL     OW 2414   0.230   1.434   2.400
  396SOL    HW1 2415   0.204   1.530   2.400
  396SOL    HW2 2416   0.159   1.380   2.445
  397SOL     OW 2417   0.240   1.091   2.748
  397SOL    HW1 2418   0.254   1.007   2.800
  397SOL    HW2 2419   0.185   1.155   2.803
  398SOL     OW 2420   0.620   1.786   3.301
  398SOL    HW1 2421   0.528   1.769   3.336
  398SOL    HW2 2422   0.648   1.878   3.327
  399SOL     OW 2423   0.606   0.964   1.985
  399SOL    HW1 2424   0.613   1.048   1.931
  399SOL    HW2 2425   0.652   0.977   2.073
  400SOL     OW 2426   1.594   0.114   3.342
  400SOL    HW1 2427   1.576   0.181   3.270
  400SOL    HW2 2428   1.591   0.160   3.431
  401SOL     OW 2429   0.122   0.643   2.425
  401SOL    HW1 2430   0.077   0.555   2.442
  401SOL    HW2 2431   0.121   0.697   2.509
  402SOL     OW 2432   1.842   1.767   2.221
  402SOL    HW1 2433   1.896   1.738   2.301
  402SOL    HW2 2434   1.872   1.857   2.192
  403SOL     OW 2435   0.027   1.596   1.979
  403SOL    HW1 2436   0.008   1.500   2.000
  403SOL    HW2 2437  -0.006   1.654   2.054
  404SOL     OW 2438   1.689   0.922   2.474
  404SOL    HW1 2439   1.784   0.893   2.482
  404SOL    HW2 2440   1.681   0.987   2.399
  405SOL     OW 2441   1.641   1.108   2.294
  405SOL    HW1 2442   1.727   1.110   2.242
  405SOL    HW2 2443   1.655   1.155   2.382
  406SOL     OW 2444   0.113   0.737   3.459
  406SOL    HW1 2445   0.201   0.724   3.504
  406SOL    HW2 2446   0.100   0.834   3.437
  407SOL     OW 2447   0.613   1.365   2.588
  407SOL    HW1 2448   0.564   1.278   2.597
  407SOL    HW2 2449   0.590   1.408   2.501
  408SOL     OW 2450   1.293   1.228   3.285
  408SOL    HW1 2451   1.330   1.155   3.227
  408SOL    HW2 2452   1.345   1.233   3.370
  409SOL     OW 2453   0.809   0.004   2.364
  409SOL    HW1 2454   0.849   0.095   2.355
  409SOL    HW2 2455   0.709   0.012   2.370
  410SOL     OW 2456   0.197   0.976   3.126
  410SOL    HW1 2457   0.286   0.931   3.112
  410SOL    HW2 2458   0.124   0.911   3.107
  411SOL     OW 2459   1.525   0.999   2.052
  411SOL    HW1 2460   1.462   0.923   2.065
  411SOL    HW2 2461   1.573   1.017   2.138
  412SOL     OW 2462   1.187   1.792   3.478
  412SOL    HW1 2463   1.211   1.852   3.402
  412SOL    HW2 2464   1.194   1.697   3.448
  413SOL     OW 2465   0.317   0.251   3.663
  413SOL    HW1 2466   0.388   0.322   3.669
  413SOL    HW2 2467   0.229   0.290   3.691
  414SOL     OW 2468   1.466   1.417   2.815
  414SOL    HW1 2469   1.407   1.423   2.895
  414SOL    HW2 2470   1.451   1.329   2.769
  415SOL     OW 2471   1.667   1.714   2.434
  415SOL    HW1 2472   1.626   1.691   2.346
  415SOL    HW2 2473   1.649   1.640   2.499
  416SOL     OW 2474   0.598   0.729   2.132
  416SOL    HW1 2475   0.622   0.798   2.064
  416SOL    HW2 2476   0.520   0.762   2.186
  417SOL     OW 2477   1.281   0.345   2.806
  417SOL    HW1 2478   1.195   0.295   2.793
  417SOL    HW2 2479   1.343   0.291   2.862
  418SOL     OW 2480   1.576   1.662   2.169
  418SOL    HW1 2481   1.665   1.708   2.172
  418SOL    HW2 2482   1.555   1.638   2.074
  419SOL     OW 2483   0.807   0.605   3.327
  419SOL    HW1 2484   0.760   0.602   3.416
  419SOL    HW2 2485   0.756   0.550   3.261
  420SOL     OW 2486   1.394   0.469   3.536
  420SOL    HW1 2487   1.374   0.512   3.624
  420SOL    HW2 2488   1.472   0.407   3.545
  421SOL     OW 2489   0.973   0.890   3.434
  421SOL    HW1 2490   1.019   0.806   3.405
  421SOL    HW2 2491   0.917   0.924   3.359
  422SOL     OW 2492   0.991   0.410   3.104
  422SOL    HW1 2493   0.914   0.444   3.158
  422SOL    HW2 2494   0.957   0.359   3.025
  423SOL     OW 2495   1.041   0.701   2.291
  423SOL    HW1 2496   1.067   0.697   2.387
  423SOL    HW2 2497   0.956   0.650   2.277
  424SOL     OW 2498   0.076   0.811   2.651
  424SOL    HW1 2499   0.175   0.799   2.660
  424SOL    HW2 2500   0.052   0.906   2.672
  425SOL     OW 2501   0.130   1.821   3.433
  425SOL    HW1 2502   0.120   1.806   3.532
  425SOL    HW2 2503   0.044   1.857   3.397
  426SOL     OW 2504   0.865   0.348   2.057
  426SOL    HW1 2505   0.924   0.411   2.008
  426SOL    HW2 2506   0.884   0.254   2.028
  427SOL     OW 2507   1.719   0.585   3.693
  427SOL    HW1 2508   1.693   0.674   3.657
  427SOL    HW2 2509   1.717   0.517   3.620
  428SOL     OW 2510   1.362   1.144   2.407
  428SOL    HW1 2511   1.445   1.115   2.359
  428SOL    HW2 2512   1.313   1.211   2.351
  429SOL     OW 2513   0.550   0.196   2.747
  429SOL    HW1 2514   0.545   0.191   2.847
  429SOL    HW2 2515   0.552   0.292   2.718
  430SOL     OW 2516   1.008   1.456   2.339
  430SOL    HW1 2517   0.962   1.528   2.287
  430SOL    HW2 2518   1.004   1.476   2.437
  431SOL     OW 2519   0.351   1.801   2.715
  431SOL    HW1 2520   0.401   1.715   2.721
  431SOL    HW2 2521   0.416   1.878   2.712
  432SOL     OW 2522   1.795   1.066   2.735
  432SOL    HW1 2523   1.733   1.051   2.659
  432SOL    HW2 2524   1.743   1.077   2.820
  433SOL     OW 2525   1.227   1.550   3.368
  433SOL    HW1 2526   1.233   1.473   3.432
  433SOL    HW2 2527   1.175   1.524   3.288
  434SOL     OW 2528   0.321   0.943   2.104
  434SOL    HW1 2529   0.403   0.982   2.062
  434SOL    HW2 2530   0.294   0.861   2.055
  435SOL     OW 2531   1.458   0.735   2.590
  435SOL    HW1 2532   1.453   0.670   2.665
  435SOL    HW2 2533   1.538   0.794   2.603
  436SOL     OW 2534   0.461   1.266   3.589
  436SOL    HW1 2535   0.411   1.267   3.503
  436SOL    HW2 2536   0.398   1.248   3.665
  437SOL     OW 2537   1.111   1.776   2.099
  437SOL    HW1 2538   1.051   1.714   2.149
  437SOL    HW2 2539   1.142   1.732   2.014
  438SOL     OW 2540   0.202   0.285   3.360
  438SOL    HW1 2541   0.122   0.345   3.347
  438SOL    HW2 2542   0.192   0.236   3.446
  439SOL     OW 2543   1.632   1.377   1.943
  439SOL    HW1 2544   1.600   1.471   1.933
  439SOL    HW2 2545   1.556   1.314   1.931
  440SOL     OW 2546   0.464   1.743   2.185
  440SOL    HW1 2547   0.497   1.782   2.271
  440SOL    HW2 2548   0.540   1.736   2.120
  441SOL     OW 2549   1.400   0.107   2.288
  441SOL    HW1 2550   1.376   0.070   2.198
  441SOL    HW2 2551   1.499   0.123   2.292
  442SOL     OW 2552   0.249   1.785   3.103
  442SOL    HW1 2553   0.306   1.720   3.153
  442SOL    HW2 2554   0.233   1.752   3.010
  443SOL     OW 2555   0.940   1.698   2.766
  443SOL    HW1 2556   1.020   1.641   2.787
  443SOL    HW2 2557   0.891   1.658   2.689
  444SOL     OW 2558   0.382   0.700   2.342
  444SOL    HW1 2559   0.427   0.610   2.339
  444SOL    HW2 2560   0.288   0.689   2.375
  445SOL     OW 2561   1.547   0.222   3.591
  445SOL    HW1 2562   1.542   0.259   3.683
  445SOL    HW2 2563   1.475   0.153   3.579
  446SOL     OW 2564   0.614   0.122   1.979
  446SOL    HW1 2565   0.712   0.100   1.986
  446SOL    HW2 2566   0.583   0.105   1.886
  447SOL     OW 2567   0.781   0.264   3.611
  447SOL    HW1 2568   0.848   0.203   3.654
  447SOL    HW2 2569   0.708   0.283   3.676
  448SOL     OW 2570   0.888   1.514   3.057
  448SOL    HW1 2571   0.865   1.489   2.963
  448SOL    HW2 2572   0.949   1.445   3.096
  449SOL     OW 2573   1.351   0.590   3.295
  449SOL    HW1 2574   1.379   0.547   3.380
  449SOL    HW2 2575   1.376   0.686   3.296
  450SOL     OW 2576   0.803   1.402   2.786
  450SOL    HW1 2577   0.893   1.416   2.744
  450SOL    HW2 2578   0.732   1.404   2.715
  451SOL     OW 2579   0.922   0.503   2.761
  451SOL    HW1 2580   0.897   0.494   2.665
  451SOL    HW2 2581   0.970   0.421   2.792
  452SOL     OW 2582   0.539   0.064   2.374
  452SOL    HW1 2583   0.458   0.065   2.432
  452SOL    HW2 2584   0.542   0.147   2.319
  453SOL     OW 2585   1.434   1.188   1.903
  453SOL    HW1 2586   1.466   1.112   1.960
  453SOL    HW2 2587   1.342   1.215   1.933
  454SOL     OW 2588   0.297   0.035   2.033
  454SOL    HW1 2589   0.346   0.119   2.012
  454SOL    HW2 2590   0.359  -0.030   2.078
  455SOL     OW 2591   0.935   0.236   2.342
  455SOL    HW1 2592   0.887   0.277   2.264
  455SOL    HW2 2593   1.034   0.234   2.323
  456SOL     OW 2594   1.076   0.683   3.326
  456SOL    HW1 2595   0.996   0.622   3.329
  456SOL    HW2 2596   1.157   0.630   3.302
  457SOL     OW 2597   1.227   1.570   2.655
  457SOL    HW1 2598   1.248   1.644   2.590
  457SOL    HW2 2599   1.295   1.570   2.728
  458SOL     OW 2600   0.459   1.152   2.603
  458SOL    HW1 2601   0.388   1.125   2.668
  458SOL    HW2 2602   0.433   1.124   2.510
  459SOL     OW 2603   1.271   1.797   2.453
  459SOL    HW1 2604   1.315   1.861   2.389
  459SOL    HW2 2605   1.221   1.849   2.523
  460SOL     OW 2606   1.032   0.549   1.878
  460SOL    HW1 2607   0.991   0.631   1.839
  460SOL    HW2 2608   1.096   0.575   1.951
  461SOL     OW 2609   0.078   0.556   3.248
  461SOL    HW1 2610   0.170   0.555   3.207
  461SOL    HW2 2611   0.072   0.630   3.315
  462SOL     OW 2612   0.561   0.222   3.009
  462SOL    HW1 2613   0.599   0.138   3.046
  462SOL    HW2 2614   0.473   0.241   3.053
  463SOL     OW 2615   0.866   0.454   2.504
  463SOL    HW1 2616   0.834   0.526   2.442
  463SOL    HW2 2617   0.890   0.373   2.451
  464SOL     OW 2618   1.017   0.039   2.615
  464SOL    HW1 2619   0.945   0.044   2.546
  464SOL    HW2 2620   0.993  -0.030   2.684
  465SOL     OW 2621   1.429   1.173   2.729
  465SOL    HW1 2622   1.374   1.089   2.722
  465SOL    HW2 2623   1.455   1.202   2.637
  466SOL     OW 2624   1.466   0.590   2.854
  466SOL    HW1 2625   1.436   0.495   2.861
  466SOL    HW2 2626   1.539   0.606   2.920
  467SOL     OW 2627   1.857   0.833   2.239
  467SOL    HW1 2628   1.899   0.769   2.303
  467SOL    HW2 2629   1.819   0.782   2.161
  468SOL     OW 2630   0.488   1.385   2.036
  468SOL    HW1 2631   0.401   1.370   2.083
  468SOL    HW2 2632   0.471   1.411   1.941
  469SOL     OW 2633   1.664   1.280   2.519
  469SOL    HW1 2634   1.763   1.288   2.533
  469SOL    HW2 2635   1.619   1.364   2.550
  470SOL     OW 2636   1.390   0.575   1.940
  470SOL    HW1 2637   1.336   0.554   2.021
  470SOL    HW2 2638   1.481   0.534   1.949
  471SOL     OW 2639   0.527   0.256   2.190
  471SOL    HW1 2640   0.554   0.197   2.115
  471SOL    HW2 2641   0.527   0.351   2.159
  472SOL     OW 2642   1.754   1.223   3.450
  472SOL    HW1 2643   1.845   1.184   3.437
  472SOL    HW2 2644   1.762   1.319   3.474
  473SOL     OW 2645   1.064   1.347   3.202
  473SOL    HW1 2646   0.984   1.324   3.257
  473SOL    HW2 2647   1.147   1.321   3.251
  474SOL     OW 2648   1.592   1.629   3.487
  474SOL    HW1 2649   1.619   1.663   3.397
  474SOL    HW2 2650   1.671   1.591   3.533
  475SOL     OW 2651   1.111   1.195   2.962
  475SOL    HW1 2652   1.071   1.239   3.043
  475SOL    HW2 2653   1.070   1.232   2.879
  476SOL     OW 2654   1.638   1.099   2.941
  476SOL    HW1 2655   1.643   1.180   3.000
  476SOL    HW2 2656   1.552   1.101   2.890
  477SOL     OW 2657   0.915   0.089   3.264
  477SOL    HW1 2658   0.940   0.069   3.169
  477SOL    HW2 2659   0.987   0.145   3.306
  478SOL     OW 2660   0.980   1.116   3.581
  478SOL    HW1 2661   0.881   1.122   3.591
  478SOL    HW2 2662   1.003   1.036   3.525
  479SOL     OW 2663   0.705   1.050   2.230
  479SOL    HW1 2664   0.691   1.057   2.329
  479SOL    HW2 2665   0.789   0.999   2.212
  480SOL     OW 2666   0.410   0.813   3.113
  480SOL    HW1 2667   0.496   0.825   3.163
  480SOL    HW2 2668   0.368   0.726   3.140
  481SOL     OW 2669   1.274   0.386   3.124
  481SOL    HW1 2670   1.295   0.460   3.188
  481SOL    HW2 2671   1.185   0.403   3.081
  482SOL     OW 2672   0.064   1.564   3.193
  482SOL    HW1 2673   0.018   1.646   3.159
  482SOL    HW2 2674   0.162   1.583   3.202
  483SOL     OW 2675   0.367   1.100   2.363
  483SOL    HW1 2676   0.360   1.183   2.307
  483SOL    HW2 2677   0.371   1.020   2.303
  484SOL     OW 2678   0.566   0.537   2.727
  484SOL    HW1 2679   0.578   0.603   2.653
  484SOL    HW2 2680   0.612   0.571   2.810
  485SOL     OW 2681   1.252   1.348   2.250
  485SOL    HW1 2682   1.302   1.425   2.290
  485SOL    HW2 2683   1.157   1.350   2.282
  486SOL     OW 2684   1.272   1.445   3.004
  486SOL    HW1 2685   1.319   1.458   3.091
  486SOL    HW2 2686   1.206   1.371   3.013
  487SOL     OW 2687   1.582   0.639   2.334
  487SOL    HW1 2688   1.551   0.700   2.407
  487SOL    HW2 2689   1.632   0.691   2.265
  488SOL     OW 2690   0.354   1.510   3.191
  488SOL    HW1 2691   0.333   1.466   3.104
  488SOL    HW2 2692   0.451   1.536   3.194
  489SOL     OW 2693   0.402   0.751   3.460
  489SOL    HW1 2694   0.470   0.806   3.413
  489SOL    HW2 2695   0.442   0.663   3.487
  490SOL     OW 2696   1.587   0.779   3.532
  490SOL    HW1 2697   1.495   0.817   3.527
  490SOL    HW2 2698   1.647   0.826   3.467
  491SOL     OW 2699   1.013   0.105   3.632
  491SOL    HW1 2700   1.019   0.190   3.580
  491SOL    HW2 2701   1.045   0.029   3.575
  492SOL     OW 2702   0.504   0.050   3.602
  492SOL    HW1 2703   0.462  -0.007   3.532
  492SOL    HW2 2704   0.438   0.119   3.634
  493SOL     OW 2705   0.573   0.870   2.891
  493SOL    HW1 2706   0.617   0.959   2.882
  493SOL    HW2 2707   0.510   0.870   2.968
  494SOL     OW 2708   1.360   0.862   2.907
  494SOL    HW1 2709   1.285   0.862   2.841
  494SOL    HW2 2710   1.397   0.770   2.916
  495SOL     OW 2711   1.209   0.525   2.137
  495SOL    HW1 2712   1.222   0.441   2.191
  495SOL    HW2 2713   1.180   0.599   2.197
  496SOL     OW 2714   0.307   0.213   3.093
  496SOL    HW1 2715   0.284   0.250   3.183
  496SOL    HW2 2716   0.277   0.118   3.087
  497SOL     OW 2717   0.037   1.310   3.144
  497SOL    HW1 2718   0.090   1.261   3.212
  497SOL    HW2 2719   0.059   1.408   3.149
  498SOL     OW 2720   0.732   0.634   2.926
  498SOL    HW1 2721   0.791   0.608   2.850
  498SOL    HW2 2722   0.704   0.730   2.915
  499SOL     OW 2723   1.728   0.935   3.716
  499SOL    HW1 2724   1.682   0.928   3.627
  499SOL    HW2 2725   1.666   0.979   3.782
  500SOL     OW 2726   0.307   0.063   2.480
  500SOL    HW1 2727   0.296   0.157   2.513
  500SOL    HW2 2728   0.302   0.000   2.557
  501SOL     OW 2729   1.622   0.367   2.236
  501SOL    HW1 2730   1.624   0.291   2.300
  501SOL    HW2 2731   1.574   0.444   2.276
  502SOL     OW 2732   1.023   0.766   2.828
  502SOL    HW1 2733   1.038   0.787   2.924
  502SOL    HW2 2734   0.993   0.671   2.819
  503SOL     OW 2735   0.980   1.573   3.562
  503SOL    HW1 2736   0.960   1.617   3.474
  503SOL    HW2 2737   1.019   1.482   3.546
  504SOL     OW 2738   1.859   1.518   3.467
  504SOL    HW1 2739   1.873   1.545   3.372
  504SOL    HW2 2740   1.942   1.540   3.520
  505SOL     OW 2741   0.350   0.898   3.666
  505SOL    HW1 2742   0.426   0.942   3.714
  505SOL    HW2 2743   0.385   0.851   3.584
  506SOL     OW 2744   1.540   0.274   1.987
  506SOL    HW1 2745   1.479   0.199   2.010
  506SOL    HW2 2746   1.562   0.326   2.070
  507SOL     OW 2747   1.303   0.838   1.904
  507SOL    HW1 2748   1.337   0.745   1.919
  507SOL    HW2 2749   1.321   0.865   1.809
  508SOL     OW 2750   1.068   1.333   2.711
  508SOL    HW1 2751   1.075   1.249   2.656
  508SOL    HW2 2752   1.130   1.402   2.675
  509SOL     OW 2753   0.319   0.810   2.811
  509SOL    HW1 2754   0.412   0.846   2.816
  509SOL    HW2 2755   0.313   0.725   2.863
  510SOL     OW 2756   0.339   0.509   2.868
  510SOL    HW1 2757   0.287   0.426   2.851
  510SOL    HW2 2758   0.416   0.514   2.804
  511SOL     OW 2759   1.138   0.380   3.540
  511SOL    HW1 2760   1.093   0.443   3.604
  511SOL    HW2 2761   1.231   0.411   3.523
  512SOL     OW 2762   1.160   0.207   3.339
  512SOL    HW1 2763   1.160   0.271   3.416
  512SOL    HW2 2764   1.188   0.255   3.256
  513SOL     OW 2765   0.008   1.326   2.062
  513SOL    HW1 2766  -0.085   1.347   2.031
  513SOL    HW2 2767   0.018   1.227   2.075
  514SOL     OW 2768   0.088   1.801   2.789
  514SOL    HW1 2769   0.046   1.715   2.762
  514SOL    HW2 2770   0.182   1.804   2.755
  515SOL     OW 2771   0.504   1.568   2.772
  515SOL    HW1 2772   0.570   1.642   2.781
  515SOL    HW2 2773   0.548   1.489   2.730
  516SOL     OW 2774   1.002   0.796   3.100
  516SOL    HW1 2775   1.043   0.764   3.186
  516SOL    HW2 2776   0.906   0.769   3.097
  517SOL     OW 2777   0.040   0.544   2.976
  517SOL    HW1 2778   0.125   0.511   2.935
  517SOL    HW2 2779   0.053   0.559   3.074
  518SOL     OW 2780   0.189   0.520   3.584
  518SOL    HW1 2781   0.248   0.480   3.514
  518SOL    HW2 2782   0.131   0.591   3.543
  519SOL     OW 2783   1.369   0.950   3.522
  519SOL    HW1 2784   1.408   1.039   3.542
  519SOL    HW2 2785   1.379   0.930   3.425
  520SOL     OW 2786   0.815   0.572   2.187
  520SOL    HW1 2787   0.822   0.483   2.141
  520SOL    HW2 2788   0.721   0.606   2.179
  521SOL     OW 2789   1.657   0.604   3.068
  521SOL    HW1 2790   1.619   0.535   3.130
  521SOL    HW2 2791   1.739   0.568   3.024
  522SOL     OW 2792   0.252   1.564   3.606
  522SOL    HW1 2793   0.222   1.621   3.682
  522SOL    HW2 2794   0.245   1.467   3.632
  523SOL     OW 2795   0.671   0.464   3.131
  523SOL    HW1 2796   0.637   0.375   3.101
  523SOL    HW2 2797   0.697   0.518   3.051
  524SOL     OW 2798   0.930   1.678   3.327
  524SOL    HW1 2799   0.906   1.660   3.232
  524SOL    HW2 2800   0.960   1.772   3.337
  525SOL     OW 2801   0.473   0.500   2.053
  525SOL    HW1 2802   0.534   0.580   2.057
  525SOL    HW2 2803   0.378   0.531   2.060
  526SOL     OW 2804   0.159   1.137   3.328
  526SOL    HW1 2805   0.181   1.076   3.404
  526SOL    HW2 2806   0.169   1.088   3.242
  527SOL     OW 2807   1.347   1.059   3.096
  527SOL    HW1 2808   1.371   0.996   3.022
  527SOL    HW2 2809   1.257   1.099   3.078
  528SOL     OW 2810   1.302   0.855   2.171
  528SOL    HW1 2811   1.216   0.824   2.213
  528SOL    HW2 2812   1.298   0.841   2.072
  529SOL     OW 2813   1.759   1.747   3.016
  529SOL    HW1 2814   1.820   1.777   2.943
  529SOL    HW2 2815   1.721   1.658   2.994
  530SOL     OW 2816   1.252   1.731   2.990
  530SOL    HW1 2817   1.336   1.736   2.936
  530SOL    HW2 2818   1.229   1.635   3.008
  531SOL     OW 2819   0.083   1.258   2.884
  531SOL    HW1 2820   0.078   1.257   2.984
  531SOL    HW2 2821   0.000   1.217   2.846
  532SOL     OW 2822   0.688   1.662   3.578
  532SOL    HW1 2823   0.632   1.743   3.587
  532SOL    HW2 2824   0.740   1.666   3.492
  533SOL     OW 2825   1.726   0.135   2.385
  533SOL    HW1 2826   1.799   0.118   2.318
  533SOL    HW2 2827   1.695   0.048   2.423
  534SOL     OW 2828   1.388   1.573   2.339
  534SOL    HW1 2829   1.455   1.585   2.265
  534SOL    HW2 2830   1.348   1.662   2.362
  535SOL     OW 2831   0.130   1.794   3.713
  535SOL    HW1 2832   0.089   1.720   3.766
  535SOL    HW2 2833   0.194   1.845   3.771
  536SOL     OW 2834   1.280   0.927   2.534
  536SOL    HW1 2835   1.340   0.846   2.536
  536SOL    HW2 2836   1.320   0.996   2.474
  537SOL     OW 2837   0.830   1.273   3.284
  537SOL    HW1 2838   0.825   1.306   3.379
  537SOL    HW2 2839   0.744   1.292   3.238
  538SOL     OW 2840   0.672   1.616   2.016
  538SOL    HW1 2841   0.681   1.626   1.917
  538SOL    HW2 2842   0.632   1.527   2.037
  539SOL     OW 2843   1.650   1.720   3.256
  539SOL    HW1 2844   1.703   1.730   3.172
  539SOL    HW2 2845   1.623   1.810   3.290
  540SOL     OW 2846   1.841   0.175   2.825
  540SOL    HW1 2847   1.880   0.090   2.789
  540SOL    HW2 2848   1.743   0.177   2.806
  541SOL     OW 2849   0.263   0.326   2.582
  541SOL    HW1 2850   0.184   0.377   2.548
  541SOL    HW2 2851   0.254   0.311   2.680
  542SOL     OW 2852   1.194   1.612   1.893
  542SOL    HW1 2853   1.200   1.519   1.930
  542SOL    HW2 2854   1.135   1.612   1.813
  543SOL     OW 2855   0.822   1.002   3.234
  543SOL    HW1 2856   0.862   1.001   3.142
  543SOL    HW2 2857   0.832   1.094   3.274
  544SOL     OW 2858   0.916   0.910   2.153
  544SOL    HW1 2859   0.979   0.948   2.085
  544SOL    HW2 2860   0.956   0.827   2.192
  545SOL     OW 2861   1.504   1.607   1.906
  545SOL    HW1 2862   1.412   1.644   1.913
  545SOL    HW2 2863   1.542   1.627   1.816
  546SOL     OW 2864   0.372   1.288   3.352
  546SOL    HW1 2865   0.359   1.381   3.318
  546SOL    HW2 2866   0.288   1.236   3.339
  547SOL     OW 2867   1.614   1.292   3.151
  547SOL    HW1 2868   1.674   1.295   3.231
  547SOL    HW2 2869   1.539   1.356   3.164
  548SOL     OW 2870   1.039   1.098   2.558
  548SOL    HW1 2871   0.969   1.051   2.612
  548SOL    HW2 2872   1.098   1.030   2.515
  549SOL     OW 2873   1.014   0.236   2.833
  549SOL    HW1 2874   1.006   0.200   2.740
  549SOL    HW2 2875   1.012   0.160   2.898
  550SOL     OW 2876   0.590   1.487   2.353
  550SOL    HW1 2877   0.632   1.429   2.283
  550SOL    HW2 2878   0.546   1.566   2.309
  551SOL     OW 2879   1.709   0.385   3.243
  551SOL    HW1 2880   1.782   0.454   3.247
  551SOL    HW2 2881   1.737   0.310   3.184
  552SOL     OW 2882   0.255   1.348   2.152
  552SOL    HW1 2883   0.159   1.349   2.125
  552SOL    HW2 2884   0.267   1.401   2.236
  553SOL     OW 2885   0.105   1.013   3.588
  553SOL    HW1 2886   0.028   0.980   3.642
  553SOL    HW2 2887   0.190   0.983   3.630
  554SOL     OW 2888   0.672   0.203   3.351
  554SOL    HW1 2889   0.762   0.187   3.311
  554SOL    HW2 2890   0.680   0.208   3.450
  555SOL     OW 2891   0.075   0.345   1.895
  555SOL    HW1 2892  -0.017   0.317   1.866
  555SOL    HW2 2893   0.106   0.422   1.839
  556SOL     OW 2894   0.072   0.166   2.180
  556SOL    HW1 2895   0.055   0.249   2.126
  556SOL    HW2 2896   0.162   0.129   2.158
  557SOL     OW 2897   1.183   1.335   1.981
  557SOL    HW1 2898   1.084   1.324   1.983
  557SOL    HW2 2899   1.217   1.350   2.074
  558SOL     OW 2900   0.613   0.842   3.293
  558SOL    HW1 2901   0.669   0.923   3.276
  558SOL    HW2 2902   0.672   0.762   3.296
  559SOL     OW 2903   1.493   1.767   2.821
  559SOL    HW1 2904   1.526   1.831   2.752
  559SOL    HW2 2905   1.559   1.761   2.896
  560SOL     OW 2906   0.716   0.565   3.570
  560SOL    HW1 2907   0.735   0.630   3.644
  560SOL    HW2 2908   0.776   0.485   3.579
  561SOL     OW 2909   1.450   1.220   3.495
  561SOL    HW1 2910   1.441   1.210   3.594
  561SOL    HW2 2911   1.546   1.213   3.469
  562SOL     OW 2912   0.390   1.741   3.422
  562SOL    HW1 2913   0.299   1.782   3.420
  562SOL    HW2 2914   0.383   1.647   3.454
  563SOL     OW 2915   1.674   0.883   3.116
  563SOL    HW1 2916   1.647   0.794   3.079
  563SOL    HW2 2917   1.675   0.951   3.043
  564SOL     OW 2918   1.225   0.325   2.311
  564SOL    HW1 2919   1.290   0.251   2.300
  564SOL    HW2 2920   1.245   0.375   2.395
  565SOL     OW 2921   0.594   0.745   2.514
  565SOL    HW1 2922   0.644   0.830   2.495
  565SOL    HW2 2923   0.506   0.747   2.466
  566SOL     OW 2924   1.777   0.342   3.504
  566SOL    HW1 2925   1.760   0.373   3.410
  566SOL    HW2 2926   1.693   0.305   3.542
  567SOL     OW 2927   1.730   0.934   3.379
  567SOL    HW1 2928   1.768   1.025   3.394
  567SOL    HW2 2929   1.722   0.917   3.280
  568SOL     OW 2930   0.859   1.374   1.878
  568SOL    HW1 2931   0.813   1.389   1.966
  568SOL    HW2 2932   0.903   1.459   1.848
  569SOL     OW 2933   0.661   1.790   2.815
  569SOL    HW1 2934   0.615   1.878   2.802
  569SOL    HW2 2935   0.760   1.802   2.808
  570SOL     OW 2936   0.859   0.956   2.723
  570SOL    HW1 2937   0.913   0.887   2.771
  570SOL    HW2 2938   0.827   1.025   2.789
  571SOL     OW 2939   1.083   0.984   1.949
  571SOL    HW1 2940   1.060   1.037   1.867
  571SOL    HW2 2941   1.164   0.928   1.930
  572SOL     OW 2942   1.861   1.569   2.713
  572SOL    HW1 2943   1.790   1.557   2.643
  572SOL    HW2 2944   1.862   1.490   2.773
  573SOL     OW 2945   0.221   1.314   3.706
  573SOL    HW1 2946   0.156   1.241   3.685
  573SOL    HW2 2947   0.225   1.328   3.804
  574SOL     OW 2948   0.079   1.240   2.515
  574SOL    HW1 2949   0.078   1.193   2.603
  574SOL    HW2 2950   0.161   1.212   2.464
  575SOL     OW 2951   0.672   1.391   3.486
  575SOL    HW1 2952   0.594   1.341   3.524
  575SOL    HW2 2953   0.669   1.486   3.517
  576SOL     OW 2954   1.824   0.192   3.089
  576SOL    HW1 2955   1.820   0.102   3.133
  576SOL    HW2 2956   1.827   0.181   2.990
  577SOL     OW 2957   0.428   0.424   2.382
  577SOL    HW1 2958   0.458   0.352   2.320
  577SOL    HW2 2959   0.389   0.384   2.465
  578SOL     OW 2960   1.705   1.487   2.966
  578SOL    HW1 2961   1.612   1.462   2.939
  578SOL    HW2 2962   1.731   1.437   3.048
  579SOL     OW 2963   0.317   0.547   3.142
  579SOL    HW1 2964   0.355   0.488   3.214
  579SOL    HW2 2965   0.357   0.521   3.054
  580SOL     OW 2966   0.812   1.586   2.549
  580SOL    HW1 2967   0.844   1.596   2.455
  580SOL    HW2 2968   0.733   1.524   2.551
  581SOL     OW 2969   1.424   0.214   2.974
  581SOL    HW1 2970   1.476   0.149   3.029
  581SOL    HW2 2971   1.375   0.277   3.035
  582SOL     OW 2972   1.001   0.034   3.016
  582SOL    HW1 2973   0.938  -0.038   2.985
  582SOL    HW2 2974   1.094  -0.002   3.016
  583SOL     OW 2975   0.770   1.330   2.163
  583SOL    HW1 2976   0.724   1.243   2.180
  583SOL    HW2 2977   0.861   1.327   2.204
  584SOL     OW 2978   0.618   1.567   3.146
  584SOL    HW1 2979   0.613   1.649   3.203
  584SOL    HW2 2980   0.707   1.564   3.101
  585SOL     OW 2981   1.352   0.052   2.030
  585SOL    HW1 2982   1.387   0.011   1.946
  585SOL    HW2 2983   1.262   0.014   2.050
  586SOL     OW 2984   1.300   0.453   2.553
  586SOL    HW1 2985   1.241   0.533   2.557
  586SOL    HW2 2986   1.315   0.418   2.646
  587SOL     OW 2987   1.593   0.221   2.744
  587SOL    HW1 2988   1.509   0.220   2.798
  587SOL    HW2 2989   1.595   0.304   2.688
  588SOL     OW 2990   0.039   1.077   2.162
  588SOL    HW1 2991   0.138   1.066   2.153
  588SOL    HW2 2992  -0.001   0.991   2.194
  589SOL     OW 2993   0.875   1.646   2.199
  589SOL    HW1 2994   0.798   1.611   2.145
  589SOL    HW2 2995   0.843   1.717   2.261
  590SOL     OW 2996   0.230   0.628   3.837
  590SOL    HW1 2997   0.137   0.626   3.874
  590SOL    HW2 2998   0.231   0.589   3.745
  591SOL     OW 2999   0.225   0.275   4.720
  591SOL    HW1 3000   0.260   0.258   4.812
  591SOL    HW2 3001   0.137   0.230   4.708
  592SOL     OW 3002   0.019   0.368   4.371
  592SOL    HW1 3003  -0.063   0.411   4.410
  592SOL    HW2 3004  -0.009   0.295   4.308
  593SOL     OW 3005   0.569   1.275   4.889
  593SOL    HW1 3006   0.476   1.268   4.852
  593SOL    HW2 3007   0.580   1.364   4.933
  594SOL     OW 3008   1.555   1.511   4.427
  594SOL    HW1 3009   1.498   1.495   4.508
  594SOL    HW2 3010   1.496   1.521   4.347
  595SOL     OW 3011   1.135   0.703   4.441
  595SOL    HW1 3012   1.192   0.781   4.416
  595SOL    HW2 3013   1.075   0.729   4.517
  596SOL     OW 3014   1.755   0.607   3.955
  596SOL    HW1 3015   1.743   0.594   3.856
  596SOL    HW2 3016   1.725   0.526   4.004
  597SOL     OW 3017   0.768   1.144   4.747
  597SOL    HW1 3018   0.690   1.161   4.807
  597SOL    HW2 3019   0.802   1.231   4.711
  598SOL     OW 3020   0.850   0.798   5.547
  598SOL    HW1 3021   0.846   0.874   5.612
  598SOL    HW2 3022   0.872   0.834   5.456
  599SOL     OW 3023   0.685   1.012   4.389
  599SOL    HW1 3024   0.754   0.996   4.459
  599SOL    HW2 3025   0.612   1.069   4.427
  600SOL     OW 3026   0.686   1.161   5.527
  600SOL    HW1 3027   0.746   1.240   5.541
  600SOL    HW2 3028   0.600   1.192   5.486
  601SOL     OW 3029   0.335   1.435   4.785
  601SOL    HW1 3030   0.257   1.404   4.732
  601SOL    HW2 3031   0.393   1.493   4.728
  602SOL     OW 3032   1.460   1.505   5.063
  602SOL    HW1 3033   1.484   1.599   5.089
  602SOL    HW2 3034   1.444   1.451   5.145
  603SOL     OW 3035   0.438   0.392   5.223
  603SOL    HW1 3036   0.520   0.336   5.232
  603SOL    HW2 3037   0.357   0.334   5.227
  604SOL     OW 3038   1.603   0.447   4.461
  604SOL    HW1 3039   1.529   0.493   4.411
  604SOL    HW2 3040   1.654   0.515   4.514
  605SOL     OW 3041   1.127   1.341   5.414
  605SOL    HW1 3042   1.174   1.341   5.502
  605SOL    HW2 3043   1.079   1.254   5.403
  606SOL     OW 3044   0.230   1.434   4.262
  606SOL    HW1 3045   0.204   1.530   4.262
  606SOL    HW2 3046   0.159   1.380   4.307
  607SOL     OW 3047   0.240   1.091   4.610
  607SOL    HW1 3048   0.254   1.007   4.662
  607SOL    HW2 3049   0.185   1.155   4.665
  608SOL     OW 3050   0.620   1.786   5.163
  608SOL    HW1 3051   0.528   1.769   5.198
  608SOL    HW2 3052   0.648   1.878   5.189
  609SOL     OW 3053   0.606   0.964   3.847
  609SOL    HW1 3054   0.613   1.048   3.793
  609SOL    HW2 3055   0.652   0.977   3.935
  610SOL     OW 3056   1.594   0.114   5.204
  610SOL    HW1 3057   1.576   0.181   5.132
  610SOL    HW2 3058   1.591   0.160   5.293
  611SOL     OW 3059   0.122   0.643   4.287
  611SOL    HW1 3060   0.077   0.555   4.304
  611SOL    HW2 3061   0.121   0.697   4.371
  612SOL     OW 3062   1.842   1.767   4.083
  612SOL    HW1 3063   1.896   1.738   4.163
  612SOL    HW2 3064   1.872   1.857   4.054
  613SOL     OW 3065   0.027   1.596   3.841
  613SOL    HW1 3066   0.008   1.500   3.862
  613SOL    HW2 3067  -0.006   1.654   3.916
  614SOL     OW 3068   1.689   0.922   4.336
  614SOL    HW1 3069   1.784   0.893   4.344
  614SOL    HW2 3070   1.681   0.987   4.261
  615SOL     OW 3071   1.641   1.108   4.156
  615SOL    HW1 3072   1.727   1.110   4.104
  615SOL    HW2 3073   1.655   1.155   4.244
  616SOL     OW 3074   0.113   0.737   5.321
  616SOL    HW1 3075   0.201   0.724   5.366
  616SOL    HW2 3076   0.100   0.834   5.299
  617SOL     OW 3077   0.613   1.365   4.450
  617SOL    HW1 3078   0.564   1.278   4.459
  617SOL    HW2 3079   0.590   1.408   4.363
  618SOL     OW 3080   1.293   1.228   5.147
  618SOL    HW1 3081   1.330   1.155   5.089
  618SOL    HW2 3082   1.345   1.233   5.232
  619SOL     OW 3083   0.809   0.004   4.226
  619SOL    HW1 3084   0.849   0.095   4.217
  619SOL    HW2 3085   0.709   0.012   4.232
  620SOL     OW 3086   0.197   0.976   4.988
  620SOL    HW1 3087   0.286   0.931   4.974
  620SOL    HW2 3088   0.124   0.911   4.969
  621SOL     OW 3089   1.525   0.999   3.914
  621SOL    HW1 3090   1.462   0.923   3.927
  621SOL    HW2 3091   1.573   1.017   4.000
  622SOL     OW 3092   1.187   1.792   5.340
  622SOL    HW1 3093   1.211   1.852   5.264
  622SOL    HW2 3094   1.194   1.697   5.310
  623SOL     OW 3095   0.317   0.251   5.525
  623SOL    HW1 3096   0.388   0.322   5.531
  623SOL    HW2 3097   0.229   0.290   5.553
  624SOL     OW 3098   1.466   1.417   4.677
  624SOL    HW1 3099   1.407   1.423   4.757
  624SOL    HW2 3100   1.451   1.329   4.631
  625SOL     OW 3101   1.667   1.714   4.296
  625SOL    HW1 3102   1.626   1.691   4.208
  625SOL    HW2 3103   1.649   1.640   4.361
  626SOL     OW 3104   0.598   0.729   3.994
  626SOL    HW1 3105   0.622   0.798   3.926
  626SOL    HW2 3106   0.520   0.762   4.048
  627SOL     OW 3107   1.281   0.345   4.668
  627SOL    HW1 3108   1.195   0.295   4.655
  627SOL    HW2 3109   1.343   0.291   4.724
  628SOL     OW 3110   1.576   1.662   4.031
  628SOL    HW1 3111   1.665   1.708   4.034
  628SOL    HW2 3112   1.555   1.638   3.936
  629SOL     OW 3113   0.807   0.605   5.189
  629SOL    HW1 3114   0.760   0.602   5.278
  629SOL    HW2 3115   0.756   0.550   5.123
  630SOL     OW 3116   1.394   0.469   5.398
  630SOL    HW1 3117   1.374   0.512   5.486
  630SOL    HW2 3118   1.472   0.407   5.407
  631SOL     OW 3119   0.973   0.890   5.296
  631SOL    HW1 3120   1.019   0.806   5.267
  631SOL    HW2 3121   0.917   0.924   5.221
  632SOL     OW 3122   0.991   0.410   4.966
  632SOL    HW1 3123   0.914   0.444   5.020
  632SOL    HW2 3124   0.957   0.359   4.887
  633SOL     OW 3125   1.041   0.701   4.153
  633SOL    HW1 3126   1.067   0.697   4.249
  633SOL    HW2 3127   0.956   0.650   4.139
  634SOL     OW 3128   0.076   0.811   4.513
  634SOL    HW1 3129   0.175   0.799   4.522
  634SOL    HW2 3130   0.052   0.906   4.534
  635SOL     OW 3131   0.130   1.821   5.295
  635SOL    HW1 3132   0.120   1.806   5.394
  635SOL    HW2 3133   0.044   1.857   5.259
  636SOL     OW 3134   0.865   0.348   3.919
  636SOL    HW1 3135   0.924   0.411   3.870
  636SOL    HW2 3136   0.884   0.254   3.890
  637SOL     OW 3137   1.719   0.585   5.555
  637SOL    HW1 3138   1.693   0.674   5.519
  637SOL    HW2 3139   1.717   0.517   5.482
  638SOL     OW 3140   1.362   1.144   4.269
  638SOL    HW1 3141   1.445   1.115   4.221
  638SOL    HW2 3142   1.313   1.211   4.213
  639SOL     OW 3143   0.550   0.196   4.609
  639SOL    HW1 3144   0.545   0.191   4.709
  639SOL    HW2 3145   0.552   0.292   4.580
  640SOL     OW 3146   1.008   1.456   4.201
  640SOL    HW1 3147   0.962   1.528   4.149
  640SOL    HW2 3148   1.004   1.476   4.299
  641SOL     OW 3149   0.351   1.801   4.577
  641SOL    HW1 3150   0.401   1.715   4.583
  641SOL    HW2 3151   0.416   1.878   4.574
  642SOL     OW 3152   1.795   1.066   4.597
  642SOL    HW1 3153   1.733   1.051   4.521
  642SOL    HW2 3154   1.743   1.077   4.682
  643SOL     OW 3155   1.227   1.550   5.230
  643SOL    HW1 3156   1.233   1.473   5.294
  643SOL    HW2 3157   1.175   1.524   5.150
  644SOL     OW 3158   0.321   0.943   3.966
  644SOL    HW1 3159   0.403   0.982   3.924
  644SOL    HW2 3160   0.294   0.861   3.917
  645SOL     OW 3161   1.458   0.735   4.452
  645SOL    HW1 3162   1.453   0.670   4.527
  645SOL    HW2 3163   1.538   0.794   4.465
  646SOL     OW 3164   0.461   1.266   5.451
  646SOL    HW1 3165   0.411   1.267   5.365
  646SOL    HW2 3166   0.398   1.248   5.527
  647SOL     OW 3167   1.111   1.776   3.961
  647SOL    HW1 3168   1.051   1.714   4.011
  647SOL    HW2 3169   1.142   1.732   3.876
  648SOL     OW 3170   0.202   0.285   5.222
  648SOL    HW1 3171   0.122   0.345   5.209
  648SOL    HW2 3172   0.192   0.236   5.308
  649SOL     OW 3173   1.632   1.377   3.805
  649SOL    HW1 3174   1.600   1.471   3.795
  649SOL    HW2 3175   1.556   1.314   3.793
  650SOL     OW 3176   0.464   1.743   4.047
  650SOL    HW1 3177   0.497   1.782   4.133
  650SOL    HW2 3178   0.540   1.736   3.982
  651SOL     OW 3179   1.400   0.107   4.150
  651SOL    HW1 3180   1.376   0.070   4.060
  651SOL    HW2 3181   1.499   0.123   4.154
  652SOL     OW 3182   0.249   1.785   4.965
  652SOL    HW1 3183   0.306   1.720   5.015
  652SOL    HW2 3184   0.233   1.752   4.872
  653SOL     OW 3185   0.940   1.698   4.628
  653SOL    HW1 3186   1.020   1.641   4.649
  653SOL    HW2 3187   0.891   1.658   4.551
  654SOL     OW 3188   0.382   0.700   4.204
  654SOL    HW1 3189   0.427   0.610   4.201
  654SOL    HW2 3190   0.288   0.689   4.237
  655SOL     OW 3191   1.547   0.222   5.453
  655SOL    HW1 3192   1.542   0.259   5.545
  655SOL    HW2 3193   1.475   0.153   5.441
  656SOL     OW 3194   0.614   0.122   3.841
  656SOL    HW1 3195   0.712   0.100   3.848
  656SOL    HW2 3196   0.583   0.105   3.748
  657SOL     OW 3197   0.781   0.264   5.473
  657SOL    HW1 3198   0.848   0.203   5.516
  657SOL    HW2 3199   0.708   0.283   5.538
  658SOL     OW 3200   0.888   1.514   4.919
  658SOL    HW1 3201   0.865   1.489   4.825
  658SOL    HW2 3202   0.949   1.445   4.958
  659SOL     OW 3203   1.351   0.590   5.157
  659SOL    HW1 3204   1.379   0.547   5.242
  659SOL    HW2 3205   1.376   0.686   5.158
  660SOL     OW 3206   0.803   1.402   4.648
  660SOL    HW1 3207   0.893   1.416   4.606
  660SOL    HW2 3208   0.732   1.404   4.577
  661SOL     OW 3209   0.922   0.503   4.623
  661SOL    HW1 3210   0.897   0.494   4.527
  661SOL    HW2 3211   0.970   0.421   4.654
  662SOL     OW 3212   0.539   0.064   4.236
  662SOL    HW1 3213   0.458   0.065   4.294
  662SOL    HW2 3214   0.542   0.147   4.181
  663SOL     OW 3215   1.434   1.188   3.765
  663SOL    HW1 3216   1.466   1.112   3.822
  663SOL    HW2 3217   1.342   1.215   3.795
  664SOL     OW 3218   0.297   0.035   3.895
  664SOL    HW1 3219   0.346   0.119   3.874
  664SOL    HW2 3220   0.359  -0.030   3.940
  665SOL     OW 3221   0.935   0.236   4.204
  665SOL    HW1 3222   0.887   0.277   4.126
  665SOL    HW2 3223   1.034   0.234   4.185
  666SOL     OW 3224   1.076   0.683   5.188
  666SOL    HW1 3225   0.996   0.622   5.191
  666SOL    HW2 3226   1.157   0.630   5.164
  667SOL     OW 3227   1.227   1.570   4.517
  667SOL    HW1 3228   1.248   1.644   4.452
  667SOL    HW2 3229   1.295   1.570   4.590
  668SOL     OW 3230   0.459   1.152   4.465
  668SOL    HW1 3231   0.388   1.125   4.530
  668SOL    HW2 3232   0.433   1.124   4.372
  669SOL     OW 3233   1.271   1.797   4.315
  669SOL    HW1 3234   1.315   1.861   4.251
  669SOL    HW2 3235   1.221   1.849   4.385
  670SOL     OW 3236   1.032   0.549   3.740
  670SOL    HW1 3237   0.991   0.631   3.701
  670SOL    HW2 3238   1.096   0.575   3.813
  671SOL     OW 3239   0.078   0.556   5.110
  671SOL    HW1 3240   0.170   0.555   5.069
  671SOL    HW2 3241   0.072   0.630   5.177
  672SOL     OW 3242   0.561   0.222   4.871
  672SOL    HW1 3243   0.599   0.138   4.908
  672SOL    HW2 3244   0.473   0.241   4.915
  673SOL     OW 3245   0.866   0.454   4.366
  673SOL    HW1 3246   0.834   0.526   4.304
  673SOL    HW2 3247   0.890   0.373   4.313
  674SOL     OW 3248   1.017   0.039   4.477
  674SOL    HW1 3249   0.945   0.044   4.408
  674SOL    HW2 3250   0.993  -0.030   4.546
  675SOL     OW 3251   1.429   1.173   4.591
  675SOL    HW1 3252   1.374   1.089   4.584
  675SOL    HW2 3253   1.455   1.202   4.499
  676SOL     OW 3254   1.857   0.833   4.101
  676SOL    HW1 3255   1.899   0.769   4.165
  676SOL    HW2 3256   1.819   0.782   4.023
  677SOL     OW 3257   0.488   1.385   3.898
  677SOL    HW1 3258   0.401   1.370   3.945
  677SOL    HW2 3259   0.471   1.411   3.803
  678SOL     OW 3260   1.664   1.280   4.381
  678SOL    HW1 3261   1.763   1.288   4.395
  678SOL    HW2 3262   1.619   1.364   4.412
  679SOL     OW 3263   1.390   0.575   3.802
  679SOL    HW1 3264   1.336   0.554   3.883
  679SOL    HW2 3265   1.481   0.534   3.811
  680SOL     OW 3266   0.527   0.256   4.052
  680SOL    HW1 3267   0.554   0.197   3.977
  680SOL    HW2 3268   0.527   0.351   4.021
  681SOL     OW 3269   1.754   1.223   5.312
  681SOL    HW1 3270   1.845   1.184   5.299
  681SOL    HW2 3271   1.762   1.319   5.336
  682SOL     OW 3272   1.064   1.347   5.064
  682SOL    HW1 3273   0.984   1.324   5.119
  682SOL    HW2 3274   1.147   1.321   5.113
  683SOL     OW 3275   1.592   1.629   5.349
  683SOL    HW1 3276   1.619   1.663   5.259
  683SOL    HW2 3277   1.671   1.591   5.395
  684SOL     OW 3278   1.111   1.195   4.824
  684SOL    HW1 3279   1.071   1.239   4.905
  684SOL    HW2 3280   1.070   1.232   4.741
  685SOL     OW 3281   1.638   1.099   4.803
  685SOL    HW1 3282   1.643   1.180   4.862
  685SOL    HW2 3283   1.552   1.101   4.752
  686SOL     OW 3284   0.915   0.089   5.126
  686SOL    HW1 3285   0.940   0.069   5.031
  686SOL    HW2 3286   0.987   0.145   5.168
  687SOL     OW 3287   0.980   1.116   5.443
  687SOL    HW1 3288   0.881   1.122   5.453
  687SOL    HW2 3289   1.003   1.036   5.387
  688SOL     OW 3290   0.705   1.050   4.092
  688SOL    HW1 3291   0.691   1.057   4.191
  688SOL    HW2 3292   0.789   0.999   4.074
  689SOL     OW 3293   0.410   0.813   4.975
  689SOL    HW1 3294   0.496   0.825   5.025
  689SOL    HW2 3295   0.368   0.726   5.002
  690SOL     OW 3296   1.274   0.386   4.986
  690SOL    HW1 3297   1.295   0.460   5.050
  690SOL    HW2 3298   1.185   0.403   4.943
  691SOL     OW 3299   0.064   1.564   5.055
  691SOL    HW1 3300   0.018   1.646   5.021
  691SOL    HW2 3301   0.162   1.583   5.064
  692SOL     OW 3302   0.367   1.100   4.225
  692SOL    HW1 3303   0.360   1.183   4.169
  692SOL    HW2 3304   0.371   1.020   4.165
  693SOL     OW 3305   0.566   0.537   4.589
  693SOL    HW1 3306   0.578   0.603   4.515
  693SOL    HW2 3307   0.612   0.571   4.672
  694SOL     OW 3308   1.252   1.348   4.112
  694SOL    HW1 3309   1.302   1.425   4.152
  694SOL    HW2 3310   1.157   1.350   4.144
  695SOL     OW 3311   1.272   1.445   4.866
  695SOL    HW1 3312   1.319   1.458   4.953
  695SOL    HW2 3313   1.206   1.371   4.875
  696SOL     OW 3314   1.582   0.639   4.196
  696SOL    HW1 3315   1.551   0.700   4.269
  696SOL    HW2 3316   1.632   0.691   4.127
  697SOL     OW 3317   0.354   1.510   5.053
  697SOL    HW1 3318   0.333   1.466   4.966
  697SOL    HW2 3319   0.451   1.536   5.056
  698SOL     OW 3320   0.402   0.751   5.322
  698SOL    HW1 3321   0.470   0.806   5.275
  698SOL    HW2 3322   0.442   0.663   5.349
  699SOL     OW 3323   1.587   0.779   5.394
  699SOL    HW1 3324   1.495   0.817   5.389
  699SOL    HW2 3325   1.647   0.826   5.329
  700SOL     OW 3326   1.013   0.105   5.494
  700SOL    HW1 3327   1.019   0.190   5.442
  700SOL    HW2 3328   1.045   0.029   5.437
  701SOL     OW 3329   0.504   0.050   5.464
  701SOL    HW1 3330   0.462  -0.007   5.394
  701SOL    HW2 3331   0.438   0.119   5.496
  702SOL     OW 3332   0.573   0.870   4.753
  702SOL    HW1 3333   0.617   0.959   4.744
  702SOL    HW2 3334   0.510   0.870   4.830
  703SOL     OW 3335   1.360   0.862   4.769
  703SOL    HW1 3336   1.285   0.862   4.703
  703SOL    HW2 3337   1.397   0.770   4.778
  704SOL     OW 3338   1.209   0.525   3.999
  704SOL    HW1 3339   1.222   0.441   4.053
  704SOL    HW2 3340   1.180   0.599   4.059
  705SOL     OW 3341   0.307   0.213   4.955
  705SOL    HW1 3342   0.284   0.250   5.045
  705SOL    HW2 3343   0.277   0.118   4.949
  706SOL     OW 3344   0.037   1.310   5.006
  706SOL    HW1 3345   0.090   1.261   5.074
  706SOL    HW2 3346   0.059   1.408   5.011
  707SOL     OW 3347   0.732   0.634   4.788
  707SOL    HW1 3348   0.791   0.608   4.712
  707SOL    HW2 3349   0.704   0.730   4.777
  708SOL     OW 3350   1.728   0.935   5.578
  708SOL    HW1 3351   1.682   0.928   5.489
  708SOL    HW2 3352   1.666   0.979   5.644
  709SOL     OW 3353   0.307   0.063   4.342
  709SOL    HW1 3354   0.296   0.157   4.375
  709SOL    HW2 3355   0.302   0.000   4.419
  710SOL     OW 3356   1.622   0.367   4.098
  710SOL    HW1 3357   1.624   0.291   4.162
  710SOL    HW2 3358   1.574   0.444   4.138
  711SOL     OW 3359   1.023   0.766   4.690
  711SOL    HW1 3360   1.038   0.787   4.786
  711SOL    HW2 3361   0.993   0.671   4.681
  712SOL     OW 3362   0.980   1.573   5.424
  712SOL    HW1 3363   0.960   1.617   5.336
  712SOL    HW2 3364   1.019   1.482   5.408
  713SOL     OW 3365   1.859   1.518   5.329
  713SOL    HW1 3366   1.873   1.545   5.234
  713SOL    HW2 3367   1.942   1.540   5.382
  714SOL     OW 3368   0.350   0.898   5.528
  714SOL    HW1 3369   0.426   0.942   5.576
  714SOL    HW2 3370   0.385   0.851   5.446
  715SOL     OW 3371   1.540   0.274   3.849
  715SOL    HW1 3372   1.479   0.199   3.872
  715SOL    HW2 3373   1.562   0.326   3.932
  716SOL     OW 3374   1.303   0.838   3.766
  716SOL    HW1 3375   1.337   0.745   3.781
  716SOL    HW2 3376   1.321   0.865   3.671
  717SOL     OW 3377   1.068   1.333   4.573
  717SOL    HW1 3378   1.075   1.249   4.518
  717SOL    HW2 3379   1.130   1.402   4.537
  718SOL     OW 3380   0.319   0.810   4.673
  718SOL    HW1 3381   0.412   0.846   4.678
  718SOL    HW2 3382   0.313   0.725   4.725
  719SOL     OW 3383   0.339   0.509   4.730
  719SOL    HW1 3384   0.287   0.426   4.713
  719SOL    HW2 3385   0.416   0.514   4.666
  720SOL     OW 3386   1.138   0.380   5.402
  720SOL    HW1 3387   1.093   0.443   5.466
  720SOL    HW2 3388   1.231   0.411   5.385
  721SOL     OW 3389   1.160   0.207   5.201
  721SOL    HW1 3390   1.160   0.271   5.278
  721SOL    HW2 3391   1.188   0.255   5.118
  722SOL     OW 3392   0.008   1.326   3.924
  722SOL    HW1 3393  -0.085   1.347   3.893
  722SOL    HW2 3394   0.018   1.227   3.937
  723SOL     OW 3395   0.088   1.801   4.651
  723SOL    HW1 3396   0.046   1.715   4.624
  723SOL    HW2 3397   0.182   1.804   4.617
  724SOL     OW 3398   0.504   1.568   4.634
  724SOL    HW1 3399   0.570   1.642   4.643
  724SOL    HW2 3400   0.548   1.489   4.592
  725SOL     OW 3401   1.002   0.796   4.962
  725SOL    HW1 3402   1.043   0.764   5.048
  725SOL    HW2 3403   0.906   0.769   4.959
  726SOL     OW 3404   0.040   0.544   4.838
  726SOL    HW1 3405   0.125   0.511   4.797
  726SOL    HW2 3406   0.053   0.559   4.936
  727SOL     OW 3407   0.189   0.520   5.446
  727SOL    HW1 3408   0.248   0.480   5.376
  727SOL    HW2 3409   0.131   0.591   5.405
  728SOL     OW 3410   1.369   0.950   5.384
  728SOL    HW1 3411   1.408   1.039   5.404
  728SOL    HW2 3412   1.379   0.930   5.287
  729SOL     OW 3413   0.815   0.572   4.049
  729SOL    HW1 3414   0.822   0.483   4.003
  729SOL    HW2 3415   0.721   0.606   4.041
  730SOL     OW 3416   1.657   0.604   4.930
  730SOL    HW1 3417   1.619   0.535   4.992
  730SOL    HW2 3418   1.739   0.568   4.886
  731SOL     OW 3419   0.252   1.564   5.468
  731SOL    HW1 3420   0.222   1.621   5.544
  731SOL    HW2 3421   0.245   1.467   5.494
  732SOL     OW 3422   0.671   0.464   4.993
  732SOL    HW1 3423   0.637   0.375   4.963
  732SOL    HW2 3424   0.697   0.518   4.913
  733SOL     OW 3425   0.930   1.678   5.189
  733SOL    HW1 3426   0.906   1.660   5.094
  733SOL    HW2 3427   0.960   1.772   5.199
  734SOL     OW 3428   0.473   0.500   3.915
  734SOL    HW1 3429   0.534   0.580   3.919
  734SOL    HW2 3430   0.378   0.531   3.922
  735SOL     OW 3431   0.159   1.137   5.190
  735SOL    HW1 3432   0.181   1.076   5.266
  735SOL    HW2 3433   0.169   1.088   5.104
  736SOL     OW 3434   1.347   1.059   4.958
  736SOL    HW1 3435   1.371   0.996   4.884
  736SOL    HW2 3436   1.257   1.099   4.940
  737SOL     OW 3437   1.302   0.855   4.033
  737SOL    HW1 3438   1.216   0.824   4.075
  737SOL    HW2 3439   1.298   0.841   3.934
  738SOL     OW 3440   1.759   1.747   4.878
  738SOL    HW1 3441   1.820   1.777   4.805
  738SOL    HW2 3442   1.721   1.658   4.856
  739SOL     OW 3443   1.252   1.731   4.852
  739SOL    HW1 3444   1.336   1.736   4.798
  739SOL    HW2 3445   1.229   1.635   4.870
  740SOL     OW 3446   0.083   1.258   4.746
  740SOL    HW1 3447   0.078   1.257   4.846
  740SOL    HW2 3448   0.000   1.217   4.708
  741SOL     OW 3449   0.688   1.662   5.440
  741SOL    HW1 3450   0.632   1.743   5.449
  741SOL    HW2 3451   0.740   1.666   5.354
  742SOL     OW 3452   1.726   0.135   4.247
  742SOL    HW1 3453   1.799   0.118   4.180
  742SOL    HW2 3454   1.695   0.048   4.285
  743SOL     OW 3455   1.388   1.573   4.201
  743SOL    HW1 3456   1.455   1.585   4.127
  743SOL    HW2 3457   1.348   1.662   4.224
  744SOL     OW 3458   0.130   1.794   5.575
  744SOL    HW1 3459   0.089   1.720   5.628
  744SOL    HW2 3460   0.194   1.845   5.633
  745SOL     OW 3461   1.280   0.927   4.396
  745SOL    HW1 3462   1.340   0.846   4.398
  745SOL    HW2 3463   1.320   0.996   4.336
  746SOL     OW 3464   0.830   1.273   5.146
  746SOL    HW1 3465   0.825   1.306   5.241
  746SOL    HW2 3466   0.744   1.292   5.100
  747SOL     OW 3467   0.672   1.616   3.878
  747SOL    HW1 3468   0.681   1.626   3.779
  747SOL    HW2 3469   0.632   1.527   3.899
  748SOL     OW 3470   1.650   1.720   5.118
  748SOL    HW1 3471   1.703   1.730   5.034
  748SOL    HW2 3472   1.623   1.810   5.152
  749SOL     OW 3473   1.841   0.175   4.687
  749SOL    HW1 3474   1.880   0.090   4.651
  749SOL    HW2 3475   1.743   0.177   4.668
  750SOL     OW 3476   0.263   0.326   4.444
  750SOL    HW1 3477   0.184   0.377   4.410
  750SOL    HW2 3478   0.254   0.311   4.542
  751SOL     OW 3479   1.194   1.612   3.755
  751SOL    HW1 3480   1.200   1.519   3.792
  751SOL    HW2 3481   1.135   1.612   3.675
  752SOL     OW 3482   0.822   1.002   5.096
  752SOL    HW1 3483   0.862   1.001   5.004
  752SOL    HW2 3484   0.832   1.094   5.136
  753SOL     OW 3485   0.916   0.910   4.015
  753SOL    HW1 3486   0.979   0.948   3.947
  753SOL    HW2 3487   0.956   0.827   4.054
  754SOL     OW 3488   1.504   1.607   3.768
  754SOL    HW1 3489   1.412   1.644   3.775
  754SOL    HW2 3490   1.542   1.627   3.678
  755SOL     OW 3491   0.372   1.288   5.214
  755SOL    HW1 3492   0.359   1.381   5.180
  755SOL    HW2 3493   0.288   1.236   5.201
  756SOL     OW 3494   1.614   1.292   5.013
  756SOL    HW1 3495   1.674   1.295   5.093
  756SOL    HW2 3496   1.539   1.356   5.026
  757SOL     OW 3497   1.039   1.098   4.420
  757SOL    HW1 3498   0.969   1.051   4.474
  757SOL    HW2 3499   1.098   1.030   4.377
  758SOL     OW 3500   1.014   0.236   4.695
  758SOL    HW1 3501   1.006   0.200   4.602
  758SOL    HW2 3502   1.012   0.160   4.760
  759SOL     OW 3503   0.590   1.487   4.215
  759SOL    HW1 3504   0.632   1.429   4.145
  759SOL    HW2 3505   0.546   1.566   4.171
  760SOL     OW 3506   1.709   0.385   5.105
  760SOL    HW1 3507   1.782   0.454   5.109
  760SOL    HW2 3508   1.737   0.310   5.046
  761SOL     OW 3509   0.255   1.348   4.014
  761SOL    HW1 3510   0.159   1.349   3.987
  761SOL    HW2 3511   0.267   1.401   4.098
  762SOL     OW 3512   0.105   1.013   5.450
  762SOL    HW1 3513   0.028   0.980   5.504
  762SOL    HW2 3514   0.190   0.983   5.492
  763SOL     OW 3515   0.672   0.203   5.213
  763SOL    HW1 3516   0.762   0.187   5.173
  763SOL    HW2 3517   0.680   0.208   5.312
  764SOL     OW 3518   0.075   0.345   3.757
  764SOL    HW1 3519  -0.017   0.317   3.728
  764SOL    HW2 3520   0.106   0.422   3.701
  765SOL     OW 3521   1.440   0.856   5.122
  765SOL    HW1 3522   1.383   0.908   5.059
  765SOL    HW2 3523   1.536   0.868   5.098
  766SOL     OW 3524   0.072   0.166   4.042
  766SOL    HW1 3525   0.055   0.249   3.988
  766SOL    HW2 3526   0.162   0.129   4.020
  767SOL     OW 3527   1.183   1.335   3.843
  767SOL    HW1 3528   1.084   1.324   3.845
  767SOL    HW2 3529   1.217   1.350   3.936
  768SOL     OW 3530   0.613   0.842   5.155
  768SOL    HW1 3531   0.669   0.923   5.138
  768SOL    HW2 3532   0.672   0.762   5.158
  769SOL     OW 3533   1.493   1.767   4.683
  769SOL    HW1 3534   1.526   1.831   4.614
  769SOL    HW2 3535   1.559   1.761   4.758
  770SOL     OW 3536   0.716   0.565   5.432
  770SOL    HW1 3537   0.735   0.630   5.506
  770SOL    HW2 3538   0.776   0.485   5.441
  771SOL     OW 3539   1.450   1.220   5.357
  771SOL    HW1 3540   1.441   1.210   5.456
  771SOL    HW2 3541   1.546   1.213   5.331
  772SOL     OW 3542   0.390   1.741   5.284
  772SOL    HW1 3543   0.299   1.782   5.282
  772SOL    HW2 3544   0.383   1.647   5.316
  773SOL     OW 3545   1.674   0.883   4.978
  773SOL    HW1 3546   1.647   0.794   4.941
  773SOL    HW2 3547   1.675   0.951   4.905
  774SOL     OW 3548   1.225   0.325   4.173
  774SOL    HW1 3549   1.290   0.251   4.162
  774SOL    HW2 3550   1.245   0.375   4.257
  775SOL     OW 3551   0.594   0.745   4.376
  775SOL    HW1 3552   0.644   0.830   4.357
  775SOL    HW2 3553   0.506   0.747   4.328
  776SOL     OW 3554   1.777   0.342   5.366
  776SOL    HW1 3555   1.760   0.373   5.272
  776SOL    HW2 3556   1.693   0.305   5.404
  777SOL     OW 3557   1.730   0.934   5.241
  777SOL    HW1 3558   1.768   1.025   5.256
  777SOL    HW2 3559   1.722   0.917   5.142
  778SOL     OW 3560   0.859   1.374   3.740
  778SOL    HW1 3561   0.813   1.389   3.828
  778SOL    HW2 3562   0.903   1.459   3.710
  779SOL     OW 3563   0.661   1.790   4.677
  779SOL    HW1 3564   0.615   1.878   4.664
  779SOL    HW2 3565   0.760   1.802   4.670
  780SOL     OW 3566   0.859   0.956   4.585
  780SOL    HW1 3567   0.913   0.887   4.633
  780SOL    HW2 3568   0.827   1.025   4.651
  781SOL     OW 3569   1.083   0.984   3.811
  781SOL    HW1 3570   1.060   1.037   3.729
  781SOL    HW2 3571   1.164   0.928   3.792
  782SOL     OW 3572   1.861   1.569   4.575
  782SOL    HW1 3573   1.790   1.557   4.505
  782SOL    HW2 3574   1.862   1.490   4.635
  783SOL     OW 3575   0.221   1.314   5.568
  783SOL    HW1 3576   0.156   1.241   5.547
  783SOL    HW2 3577   0.225   1.328   5.666
  784SOL     OW 3578   0.079   1.240   4.377
  784SOL    HW1 3579   0.078   1.193   4.465
  784SOL    HW2 3580   0.161   1.212   4.326
  785SOL     OW 3581   0.672   1.391   5.348
  785SOL    HW1 3582   0.594   1.341   5.386
  785SOL    HW2 3583   0.669   1.486   5.379
  786SOL     OW 3584   1.824   0.192   4.951
  786SOL    HW1 3585   1.820   0.102   4.995
  786SOL    HW2 3586   1.827   0.181   4.852
  787SOL     OW 3587   0.428   0.424   4.244
  787SOL    HW1 3588   0.458   0.352   4.182
  787SOL    HW2 3589   0.389   0.384   4.327
  788SOL     OW 3590   1.705   1.487   4.828
  788SOL    HW1 3591   1.612   1.462   4.801
  788SOL    HW2 3592   1.731   1.437   4.910
  789SOL     OW 3593   0.317   0.547   5.004
  789SOL    HW1 3594   0.355   0.488   5.076
  789SOL    HW2 3595   0.357   0.521   4.916
  790SOL     OW 3596   0.812   1.586   4.411
  790SOL    HW1 3597   0.844   1.596   4.317
  790SOL    HW2 3598   0.733   1.524   4.413
  791SOL     OW 3599   1.424   0.214   4.836
  791SOL    HW1 3600   1.476   0.149   4.891
  791SOL    HW2 3601   1.375   0.277   4.897
  792SOL     OW 3602   1.001   0.034   4.878
  792SOL    HW1 3603   0.938  -0.038   4.847
  792SOL    HW2 3604   1.094  -0.002   4.878
  793SOL     OW 3605   0.770   1.330   4.025
  793SOL    HW1 3606   0.724   1.243   4.042
  793SOL    HW2 3607   0.861   1.327   4.066
  794SOL     OW 3608   0.618   1.567   5.008
  794SOL    HW1 3609   0.613   1.649   5.065
  794SOL    HW2 3610   0.707   1.564   4.963
  795SOL     OW 3611   1.352   0.052   3.892
  795SOL    HW1 3612   1.387   0.011   3.808
  795SOL    HW2 3613   1.262   0.014   3.912
  796SOL     OW 3614   1.300   0.453   4.415
  796SOL    HW1 3615   1.241   0.533   4.419
  796SOL    HW2 3616   1.315   0.418   4.508
  797SOL     OW 3617   1.593   0.221   4.606
  797SOL    HW1 3618   1.509   0.220   4.660
  797SOL    HW2 3619   1.595   0.304   4.550
  798SOL     OW 3620   0.039   1.077   4.024
  798SOL    HW1 3621   0.138   1.066   4.015
  798SOL    HW2 3622  -0.001   0.991   4.056
  799SOL     OW 3623   0.875   1.646   4.061
  799SOL    HW1 3624   0.798   1.611   4.007
  799SOL    HW2 3625   0.843   1.717   4.123
  800SOL     OW 3626   0.230   0.628   5.699
  800SOL    HW1 3627   0.137   0.626   5.736
  800SOL    HW2 3628   0.231   0.589   5.607
  801SOL     OW 3629   1.135   0.703   6.303
  801SOL    HW1 3630   1.192   0.781   6.278
  801SOL    HW2 3631   1.075   0.729   6.379
  802SOL     OW 3632   1.755   0.607   5.817
  802SOL    HW1 3633   1.743   0.594   5.718
  802SOL    HW2 3634   1.725   0.526   5.866
  803SOL     OW 3635   1.603   0.447   6.323
  803SOL    HW1 3636   1.529   0.493   6.273
  803SOL    HW2 3637   1.654   0.515   6.376
  804SOL     OW 3638   0.231   1.713   6.069
  804SOL    HW1 3639   0.265   1.790   6.123
  804SOL    HW2 3640   0.275   1.713   5.979
  805SOL     OW 3641   0.230   1.434   6.124
  805SOL    HW1 3642   0.204   1.530   6.124
  805SOL    HW2 3643   0.159   1.380   6.169
  806SOL     OW 3644   0.606   0.964   5.709
  806SOL    HW1 3645   0.613   1.048   5.655
  806SOL    HW2 3646   0.652   0.977   5.797
  807SOL     OW 3647   0.122   0.643   6.149
  807SOL    HW1 3648   0.077   0.555   6.166
  807SOL    HW2 3649   0.121   0.697   6.233
  808SOL     OW 3650   1.842   1.767   5.945
  808SOL    HW1 3651   1.896   1.738   6.025
  808SOL    HW2 3652   1.872   1.857   5.916
  809SOL     OW 3653   0.027   1.596   5.703
  809SOL    HW1 3654   0.008   1.500   5.724
  809SOL    HW2 3655  -0.006   1.654   5.778
  810SOL     OW 3656   1.689   0.922   6.198
  810SOL    HW1 3657   1.784   0.893   6.206
  810SOL    HW2 3658   1.681   0.987   6.123
  811SOL     OW 3659   1.641   1.108   6.018
  811SOL    HW1 3660   1.727   1.110   5.966
  811SOL    HW2 3661   1.655   1.155   6.106
  812SOL     OW 3662   0.613   1.365   6.312
  812SOL    HW1 3663   0.564   1.278   6.321
  812SOL    HW2 3664   0.590   1.408   6.225
  813SOL     OW 3665   0.809   0.004   6.088
  813SOL    HW1 3666   0.849   0.095   6.079
  813SOL    HW2 3667   0.709   0.012   6.094
  814SOL     OW 3668   1.525   0.999   5.776
  814SOL    HW1 3669   1.462   0.923   5.789
  814SOL    HW2 3670   1.573   1.017   5.862
  815SOL     OW 3671   0.598   0.729   5.856
  815SOL    HW1 3672   0.622   0.798   5.788
  815SOL    HW2 3673   0.520   0.762   5.910
  816SOL     OW 3674   1.281   0.345   6.530
  816SOL    HW1 3675   1.195   0.295   6.517
  816SOL    HW2 3676   1.343   0.291   6.586
  817SOL     OW 3677   1.576   1.662   5.893
  817SOL    HW1 3678   1.665   1.708   5.896
  817SOL    HW2 3679   1.555   1.638   5.798
  818SOL     OW 3680   1.041   0.701   6.015
  818SOL    HW1 3681   1.067   0.697   6.111
  818SOL    HW2 3682   0.956   0.650   6.001
  819SOL     OW 3683   0.076   0.811   6.375
  819SOL    HW1 3684   0.175   0.799   6.384
  819SOL    HW2 3685   0.052   0.906   6.396
  820SOL     OW 3686   0.865   0.348   5.781
  820SOL    HW1 3687   0.924   0.411   5.732
  820SOL    HW2 3688   0.884   0.254   5.752
  821SOL     OW 3689   1.362   1.144   6.131
  821SOL    HW1 3690   1.445   1.115   6.083
  821SOL    HW2 3691   1.313   1.211   6.075
  822SOL     OW 3692   1.008   1.456   6.063
  822SOL    HW1 3693   0.962   1.528   6.011
  822SOL    HW2 3694   1.004   1.476   6.161
  823SOL     OW 3695   0.321   0.943   5.828
  823SOL    HW1 3696   0.403   0.982   5.786
  823SOL    HW2 3697   0.294   0.861   5.779
  824SOL     OW 3698   1.111   1.776   5.823
  824SOL    HW1 3699   1.051   1.714   5.873
  824SOL    HW2 3700   1.142   1.732   5.738
  825SOL     OW 3701   1.632   1.377   5.667
  825SOL    HW1 3702   1.600   1.471   5.657
  825SOL    HW2 3703   1.556   1.314   5.655
  826SOL     OW 3704   0.464   1.743   5.909
  826SOL    HW1 3705   0.497   1.782   5.995
  826SOL    HW2 3706   0.540   1.736   5.844
  827SOL     OW 3707   1.400   0.107   6.012
  827SOL    HW1 3708   1.376   0.070   5.922
  827SOL    HW2 3709   1.499   0.123   6.016
  828SOL     OW 3710   0.940   1.698   6.490
  828SOL    HW1 3711   1.020   1.641   6.511
  828SOL    HW2 3712   0.891   1.658   6.413
  829SOL     OW 3713   0.382   0.700   6.066
  829SOL    HW1 3714   0.427   0.610   6.063
  829SOL    HW2 3715   0.288   0.689   6.099
  830SOL     OW 3716   0.614   0.122   5.703
  830SOL    HW1 3717   0.712   0.100   5.710
  830SOL    HW2 3718   0.583   0.105   5.610
  831SOL     OW 3719   0.539   0.064   6.098
  831SOL    HW1 3720   0.458   0.065   6.156
  831SOL    HW2 3721   0.542   0.147   6.043
  832SOL     OW 3722   1.434   1.188   5.627
  832SOL    HW1 3723   1.466   1.112   5.684
  832SOL    HW2 3724   1.342   1.215   5.657
  833SOL     OW 3725   0.297   0.035   5.757
  833SOL    HW1 3726   0.346   0.119   5.736
  833SOL    HW2 3727   0.359  -0.030   5.802
  834SOL     OW 3728   0.935   0.236   6.066
  834SOL    HW1 3729   0.887   0.277   5.988
  834SOL    HW2 3730   1.034   0.234   6.047
  835SOL     OW 3731   0.459   1.152   6.327
  835SOL    HW1 3732   0.388   1.125   6.392
  835SOL    HW2 3733   0.433   1.124   6.234
  836SOL     OW 3734   1.271   1.797   6.177
  836SOL    HW1 3735   1.315   1.861   6.113
  836SOL    HW2 3736   1.221   1.849   6.247
  837SOL     OW 3737   1.032   0.549   5.602
  837SOL    HW1 3738   0.991   0.631   5.563
  837SOL    HW2 3739   1.096   0.575   5.675
  838SOL     OW 3740   0.866   0.454   6.228
  838SOL    HW1 3741   0.834   0.526   6.166
  838SOL    HW2 3742   0.890   0.373   6.175
  839SOL     OW 3743   1.466   0.590   6.578
  839SOL    HW1 3744   1.436   0.495   6.585
  839SOL    HW2 3745   1.539   0.606   6.644
  840SOL     OW 3746   1.857   0.833   5.963
  840SOL    HW1 3747   1.899   0.769   6.027
  840SOL    HW2 3748   1.819   0.782   5.885
  841SOL     OW 3749   0.488   1.385   5.760
  841SOL    HW1 3750   0.401   1.370   5.807
  841SOL    HW2 3751   0.471   1.411   5.665
  842SOL     OW 3752   1.390   0.575   5.664
  842SOL    HW1 3753   1.336   0.554   5.745
  842SOL    HW2 3754   1.481   0.534   5.673
  843SOL     OW 3755   0.527   0.256   5.914
  843SOL    HW1 3756   0.554   0.197   5.839
  843SOL    HW2 3757   0.527   0.351   5.883
  844SOL     OW 3758   0.705   1.050   5.954
  844SOL    HW1 3759   0.691   1.057   6.053
  844SOL    HW2 3760   0.789   0.999   5.936
  845SOL     OW 3761   0.367   1.100   6.087
  845SOL    HW1 3762   0.360   1.183   6.031
  845SOL    HW2 3763   0.371   1.020   6.027
  846SOL     OW 3764   1.252   1.348   5.974
  846SOL    HW1 3765   1.302   1.425   6.014
  846SOL    HW2 3766   1.157   1.350   6.006
  847SOL     OW 3767   1.582   0.639   6.058
  847SOL    HW1 3768   1.551   0.700   6.131
  847SOL    HW2 3769   1.632   0.691   5.989
  848SOL     OW 3770   1.209   0.525   5.861
  848SOL    HW1 3771   1.222   0.441   5.915
  848SOL    HW2 3772   1.180   0.599   5.921
  849SOL     OW 3773   0.307   0.063   6.204
  849SOL    HW1 3774   0.296   0.157   6.237
  849SOL    HW2 3775   0.302   0.000   6.281
  850SOL     OW 3776   1.622   0.367   5.960
  850SOL    HW1 3777   1.624   0.291   6.024
  850SOL    HW2 3778   1.574   0.444   6.000
  851SOL     OW 3779   1.540   0.274   5.711
  851SOL    HW1 3780   1.479   0.199   5.734
  851SOL    HW2 3781   1.562   0.326   5.794
  852SOL     OW 3782   1.303   0.838   5.628
  852SOL    HW1 3783   1.337   0.745   5.643
  852SOL    HW2 3784   1.321   0.865   5.533
  853SOL     OW 3785   0.008   1.326   5.786
  853SOL    HW1 3786  -0.085   1.347   5.755
  853SOL    HW2 3787   0.018   1.227   5.799
  854SOL     OW 3788   0.815   0.572   5.911
  854SOL    HW1 3789   0.822   0.483   5.865
  854SOL    HW2 3790   0.721   0.606   5.903
  855SOL     OW 3791   0.473   0.500   5.777
  855SOL    HW1 3792   0.534   0.580   5.781
  855SOL    HW2 3793   0.378   0.531   5.784
  856SOL     OW 3794   1.302   0.855   5.895
  856SOL    HW1 3795   1.216   0.824   5.937
  856SOL    HW2 3796   1.298   0.841   5.796
  857SOL     OW 3797   1.726   0.135   6.109
  857SOL    HW1 3798   1.799   0.118   6.042
  857SOL    HW2 3799   1.695   0.048   6.147
  858SOL     OW 3800   1.388   1.573   6.063
  858SOL    HW1 3801   1.455   1.585   5.989
  858SOL    HW2 3802   1.348   1.662   6.086
  859SOL     OW 3803   0.672   1.616   5.740
  859SOL    HW1 3804   0.681   1.626   5.641
  859SOL    HW2 3805   0.632   1.527   5.761
  860SOL     OW 3806   1.194   1.612   5.617
  860SOL    HW1 3807   1.200   1.519   5.654
  860SOL    HW2 3808   1.135   1.612   5.537
  861SOL     OW 3809   0.916   0.910   5.877
  861SOL    HW1 3810   0.979   0.948   5.809
  861SOL    HW2 3811   0.956   0.827   5.916
  862SOL     OW 3812   1.504   1.607   5.630
  862SOL    HW1 3813   1.412   1.644   5.637
  862SOL    HW2 3814   1.542   1.627   5.540
  863SOL     OW 3815   0.590   1.487   6.077
  863SOL    HW1 3816   0.632   1.429   6.007
  863SOL    HW2 3817   0.546   1.566   6.033
  864SOL     OW 3818   0.255   1.348   5.876
  864SOL    HW1 3819   0.159   1.349   5.849
  864SOL    HW2 3820   0.267   1.401   5.960
  865SOL     OW 3821   0.075   0.345   5.619
  865SOL    HW1 3822  -0.017   0.317   5.590
  865SOL    HW2 3823   0.106   0.422   5.563
  866SOL     OW 3824   0.072   0.166   5.904
  866SOL    HW1 3825   0.055   0.249   5.850
  866SOL    HW2 3826   0.162   0.129   5.882
  867SOL     OW 3827   1.183   1.335   5.705
  867SOL    HW1 3828   1.084   1.324   5.707
  867SOL    HW2 3829   1.217   1.350   5.798
  868SOL     OW 3830   1.225   0.325   6.035
  868SOL    HW1 3831   1.290   0.251   6.024
  868SOL    HW2 3832   1.245   0.375   6.119
  869SOL     OW 3833   0.594   0.745   6.238
  869SOL    HW1 3834   0.644   0.830   6.219
  869SOL    HW2 3835   0.506   0.747   6.190
  870SOL     OW 3836   0.859   1.374   5.602
  870SOL    HW1 3837   0.813   1.389   5.690
  870SOL    HW2 3838   0.903   1.459   5.572
  871SOL     OW 3839   1.083   0.984   5.673
  871SOL    HW1 3840   1.060   1.037   5.591
  871SOL    HW2 3841   1.164   0.928   5.654
  872SOL     OW 3842   0.079   1.240   6.239
  872SOL    HW1 3843   0.078   1.193   6.327
  872SOL    HW2 3844   0.161   1.212   6.188
  873SOL     OW 3845   0.428   0.424   6.106
  873SOL    HW1 3846   0.458   0.352   6.044
  873SOL    HW2 3847   0.389   0.384   6.189
  874SOL     OW 3848   0.812   1.586   6.273
  874SOL    HW1 3849   0.844   1.596   6.179
  874SOL    HW2 3850   0.733   1.524   6.275
  875SOL     OW 3851   0.770   1.330   5.887
  875SOL    HW1 3852   0.724   1.243   5.904
  875SOL    HW2 3853   0.861   1.327   5.928
  876SOL     OW 3854   1.352   0.052   5.754
  876SOL    HW1 3855   1.387   0.011   5.670
  876SOL    HW2 3856   1.262   0.014   5.774
  877SOL     OW 3857   1.300   0.453   6.277
  877SOL    HW1 3858   1.241   0.533   6.281
  877SOL    HW2 3859   1.315   0.418   6.370
  878SOL     OW 3860   0.039   1.077   5.886
  878SOL    HW1 3861   0.138   1.066   5.877
  878SOL    HW2 3862  -0.001   0.991   5.918
  879SOL     OW 3863   0.875   1.646   5.923
  879SOL    HW1 3864   0.798   1.611   5.869
  879SOL    HW2 3865   0.843   1.717   5.985
  880SOL     OW 3866   0.230   2.490   0.113
  880SOL    HW1 3867   0.137   2.488   0.150
  880SOL    HW2 3868   0.231   2.451   0.021
  881SOL     OW 3869   0.225   2.137   0.996
  881SOL    HW1 3870   0.260   2.120   1.088
  881SOL    HW2 3871   0.137   2.092   0.984
  882SOL     OW 3872   0.019   2.230   0.647
  882SOL    HW1 3873  -0.063   2.273   0.686
  882SOL    HW2 3874  -0.009   2.157   0.584
  883SOL     OW 3875   0.569   3.137   1.165
  883SOL    HW1 3876   0.476   3.130   1.128
  883SOL    HW2 3877   0.580   3.226   1.209
  884SOL     OW 3878   1.555   3.373   0.703
  884SOL    HW1 3879   1.498   3.357   0.784
  884SOL    HW2 3880   1.496   3.383   0.623
  885SOL     OW 3881   1.135   2.565   0.717
  885SOL    HW1 3882   1.192   2.643   0.692
  885SOL    HW2 3883   1.075   2.591   0.793
  886SOL     OW 3884   1.755   2.469   0.231
  886SOL    HW1 3885   1.743   2.456   0.132
  886SOL    HW2 3886   1.725   2.388   0.280
  887SOL     OW 3887   0.768   3.006   1.023
  887SOL    HW1 3888   0.690   3.023   1.083
  887SOL    HW2 3889   0.802   3.093   0.987
  888SOL     OW 3890   0.850   2.660   1.823
  888SOL    HW1 3891   0.846   2.736   1.888
  888SOL    HW2 3892   0.872   2.696   1.732
  889SOL     OW 3893   0.685   2.874   0.665
  889SOL    HW1 3894   0.754   2.858   0.735
  889SOL    HW2 3895   0.612   2.931   0.703
  890SOL     OW 3896   0.686   3.023   1.803
  890SOL    HW1 3897   0.746   3.102   1.817
  890SOL    HW2 3898   0.600   3.054   1.762
  891SOL     OW 3899   0.335   3.297   1.061
  891SOL    HW1 3900   0.257   3.266   1.008
  891SOL    HW2 3901   0.393   3.355   1.004
  892SOL     OW 3902   1.460   3.367   1.339
  892SOL    HW1 3903   1.484   3.461   1.365
  892SOL    HW2 3904   1.444   3.313   1.421
  893SOL     OW 3905   0.438   2.254   1.499
  893SOL    HW1 3906   0.520   2.198   1.508
  893SOL    HW2 3907   0.357   2.196   1.503
  894SOL     OW 3908   1.603   2.309   0.737
  894SOL    HW1 3909   1.529   2.355   0.687
  894SOL    HW2 3910   1.654   2.377   0.790
  895SOL     OW 3911   0.231   3.575   0.483
  895SOL    HW1 3912   0.265   3.652   0.537
  895SOL    HW2 3913   0.275   3.575   0.393
  896SOL     OW 3914   1.127   3.203   1.690
  896SOL    HW1 3915   1.174   3.203   1.778
  896SOL    HW2 3916   1.079   3.116   1.679
  897SOL     OW 3917   0.230   3.296   0.538
  897SOL    HW1 3918   0.204   3.392   0.538
  897SOL    HW2 3919   0.159   3.242   0.583
  898SOL     OW 3920   0.240   2.953   0.886
  898SOL    HW1 3921   0.254   2.869   0.938
  898SOL    HW2 3922   0.185   3.017   0.941
  899SOL     OW 3923   0.620   3.648   1.439
  899SOL    HW1 3924   0.528   3.631   1.474
  899SOL    HW2 3925   0.648   3.740   1.465
  900SOL     OW 3926   0.606   2.826   0.123
  900SOL    HW1 3927   0.613   2.910   0.069
  900SOL    HW2 3928   0.652   2.839   0.211
  901SOL     OW 3929   1.594   1.976   1.480
  901SOL    HW1 3930   1.576   2.043   1.408
  901SOL    HW2 3931   1.591   2.022   1.569
  902SOL     OW 3932   0.122   2.505   0.563
  902SOL    HW1 3933   0.077   2.417   0.580
  902SOL    HW2 3934   0.121   2.559   0.647
  903SOL     OW 3935   1.842   3.629   0.359
  903SOL    HW1 3936   1.896   3.600   0.439
  903SOL    HW2 3937   1.872   3.719   0.330
  904SOL     OW 3938   0.027   3.458   0.117
  904SOL    HW1 3939   0.008   3.362   0.138
  904SOL    HW2 3940  -0.006   3.516   0.192
  905SOL     OW 3941   1.689   2.784   0.612
  905SOL    HW1 3942   1.784   2.755   0.620
  905SOL    HW2 3943   1.681   2.849   0.537
  906SOL     OW 3944   1.641   2.970   0.432
  906SOL    HW1 3945   1.727   2.972   0.380
  906SOL    HW2 3946   1.655   3.017   0.520
  907SOL     OW 3947   0.113   2.599   1.597
  907SOL    HW1 3948   0.201   2.586   1.642
  907SOL    HW2 3949   0.100   2.696   1.575
  908SOL     OW 3950   0.613   3.227   0.726
  908SOL    HW1 3951   0.564   3.140   0.735
  908SOL    HW2 3952   0.590   3.270   0.639
  909SOL     OW 3953   1.293   3.090   1.423
  909SOL    HW1 3954   1.330   3.017   1.365
  909SOL    HW2 3955   1.345   3.095   1.508
  910SOL     OW 3956   0.809   1.866   0.502
  910SOL    HW1 3957   0.849   1.957   0.493
  910SOL    HW2 3958   0.709   1.874   0.508
  911SOL     OW 3959   0.197   2.838   1.264
  911SOL    HW1 3960   0.286   2.793   1.250
  911SOL    HW2 3961   0.124   2.773   1.245
  912SOL     OW 3962   1.525   2.861   0.190
  912SOL    HW1 3963   1.462   2.785   0.203
  912SOL    HW2 3964   1.573   2.879   0.276
  913SOL     OW 3965   1.187   3.654   1.616
  913SOL    HW1 3966   1.211   3.714   1.540
  913SOL    HW2 3967   1.194   3.559   1.586
  914SOL     OW 3968   0.317   2.113   1.801
  914SOL    HW1 3969   0.388   2.184   1.807
  914SOL    HW2 3970   0.229   2.152   1.829
  915SOL     OW 3971   1.466   3.279   0.953
  915SOL    HW1 3972   1.407   3.285   1.033
  915SOL    HW2 3973   1.451   3.191   0.907
  916SOL     OW 3974   1.667   3.576   0.572
  916SOL    HW1 3975   1.626   3.553   0.484
  916SOL    HW2 3976   1.649   3.502   0.637
  917SOL     OW 3977   0.598   2.591   0.270
  917SOL    HW1 3978   0.622   2.660   0.202
  917SOL    HW2 3979   0.520   2.624   0.324
  918SOL     OW 3980   1.281   2.207   0.944
  918SOL    HW1 3981   1.195   2.157   0.931
  918SOL    HW2 3982   1.343   2.153   1.000
  919SOL     OW 3983   1.576   3.524   0.307
  919SOL    HW1 3984   1.665   3.570   0.310
  919SOL    HW2 3985   1.555   3.500   0.212
  920SOL     OW 3986   0.807   2.467   1.465
  920SOL    HW1 3987   0.760   2.464   1.554
  920SOL    HW2 3988   0.756   2.412   1.399
  921SOL     OW 3989   1.394   2.331   1.674
  921SOL    HW1 3990   1.374   2.374   1.762
  921SOL    HW2 3991   1.472   2.269   1.683
  922SOL     OW 3992   0.973   2.752   1.572
  922SOL    HW1 3993   1.019   2.668   1.543
  922SOL    HW2 3994   0.917   2.786   1.497
  923SOL     OW 3995   0.991   2.272   1.242
  923SOL    HW1 3996   0.914   2.306   1.296
  923SOL    HW2 3997   0.957   2.221   1.163
  924SOL     OW 3998   1.041   2.563   0.429
  924SOL    HW1 3999   1.067   2.559   0.525
  924SOL    HW2 4000   0.956   2.512   0.415
  925SOL     OW 4001   0.076   2.673   0.789
  925SOL    HW1 4002   0.175   2.661   0.798
  925SOL    HW2 4003   0.052   2.768   0.810
  926SOL     OW 4004   0.130   3.683   1.571
  926SOL    HW1 4005   0.120   3.668   1.670
  926SOL    HW2 4006   0.044   3.719   1.535
  927SOL     OW 4007   0.865   2.210   0.195
  927SOL    HW1 4008   0.924   2.273   0.146
  927SOL    HW2 4009   0.884   2.116   0.166
  928SOL     OW 4010   1.719   2.447   1.831
  928SOL    HW1 4011   1.693   2.536   1.795
  928SOL    HW2 4012   1.717   2.379   1.758
  929SOL     OW 4013   1.362   3.006   0.545
  929SOL    HW1 4014   1.445   2.977   0.497
  929SOL    HW2 4015   1.313   3.073   0.489
  930SOL     OW 4016   0.550   2.058   0.885
  930SOL    HW1 4017   0.545   2.053   0.985
  930SOL    HW2 4018   0.552   2.154   0.856
  931SOL     OW 4019   1.008   3.318   0.477
  931SOL    HW1 4020   0.962   3.390   0.425
  931SOL    HW2 4021   1.004   3.338   0.575
  932SOL     OW 4022   0.351   3.663   0.853
  932SOL    HW1 4023   0.401   3.577   0.859
  932SOL    HW2 4024   0.416   3.740   0.850
  933SOL     OW 4025   1.795   2.928   0.873
  933SOL    HW1 4026   1.733   2.913   0.797
  933SOL    HW2 4027   1.743   2.939   0.958
  934SOL     OW 4028   1.227   3.412   1.506
  934SOL    HW1 4029   1.233   3.335   1.570
  934SOL    HW2 4030   1.175   3.386   1.426
  935SOL     OW 4031   0.321   2.805   0.242
  935SOL    HW1 4032   0.403   2.844   0.200
  935SOL    HW2 4033   0.294   2.723   0.193
  936SOL     OW 4034   1.458   2.597   0.728
  936SOL    HW1 4035   1.453   2.532   0.803
  936SOL    HW2 4036   1.538   2.656   0.741
  937SOL     OW 4037   0.461   3.128   1.727
  937SOL    HW1 4038   0.411   3.129   1.641
  937SOL    HW2 4039   0.398   3.110   1.803
  938SOL     OW 4040   1.111   3.638   0.237
  938SOL    HW1 4041   1.051   3.576   0.287
  938SOL    HW2 4042   1.142   3.594   0.152
  939SOL     OW 4043   0.202   2.147   1.498
  939SOL    HW1 4044   0.122   2.207   1.485
  939SOL    HW2 4045   0.192   2.098   1.584
  940SOL     OW 4046   1.632   3.239   0.081
  940SOL    HW1 4047   1.600   3.333   0.071
  940SOL    HW2 4048   1.556   3.176   0.069
  941SOL     OW 4049   0.464   3.605   0.323
  941SOL    HW1 4050   0.497   3.644   0.409
  941SOL    HW2 4051   0.540   3.598   0.258
  942SOL     OW 4052   1.400   1.969   0.426
  942SOL    HW1 4053   1.376   1.932   0.336
  942SOL    HW2 4054   1.499   1.985   0.430
  943SOL     OW 4055   0.249   3.647   1.241
  943SOL    HW1 4056   0.306   3.582   1.291
  943SOL    HW2 4057   0.233   3.614   1.148
  944SOL     OW 4058   0.940   3.560   0.904
  944SOL    HW1 4059   1.020   3.503   0.925
  944SOL    HW2 4060   0.891   3.520   0.827
  945SOL     OW 4061   0.382   2.562   0.480
  945SOL    HW1 4062   0.427   2.472   0.477
  945SOL    HW2 4063   0.288   2.551   0.513
  946SOL     OW 4064   1.547   2.084   1.729
  946SOL    HW1 4065   1.542   2.121   1.821
  946SOL    HW2 4066   1.475   2.015   1.717
  947SOL     OW 4067   0.614   1.984   0.117
  947SOL    HW1 4068   0.712   1.962   0.124
  947SOL    HW2 4069   0.583   1.967   0.024
  948SOL     OW 4070   0.781   2.126   1.749
  948SOL    HW1 4071   0.848   2.065   1.792
  948SOL    HW2 4072   0.708   2.145   1.814
  949SOL     OW 4073   0.888   3.376   1.195
  949SOL    HW1 4074   0.865   3.351   1.101
  949SOL    HW2 4075   0.949   3.307   1.234
  950SOL     OW 4076   1.351   2.452   1.433
  950SOL    HW1 4077   1.379   2.409   1.518
  950SOL    HW2 4078   1.376   2.548   1.434
  951SOL     OW 4079   0.803   3.264   0.924
  951SOL    HW1 4080   0.893   3.278   0.882
  951SOL    HW2 4081   0.732   3.266   0.853
  952SOL     OW 4082   0.922   2.365   0.899
  952SOL    HW1 4083   0.897   2.356   0.803
  952SOL    HW2 4084   0.970   2.283   0.930
  953SOL     OW 4085   0.539   1.926   0.512
  953SOL    HW1 4086   0.458   1.927   0.570
  953SOL    HW2 4087   0.542   2.009   0.457
  954SOL     OW 4088   1.434   3.050   0.041
  954SOL    HW1 4089   1.466   2.974   0.098
  954SOL    HW2 4090   1.342   3.077   0.071
  955SOL     OW 4091   0.297   1.897   0.171
  955SOL    HW1 4092   0.346   1.981   0.150
  955SOL    HW2 4093   0.359   1.832   0.216
  956SOL     OW 4094   0.935   2.098   0.480
  956SOL    HW1 4095   0.887   2.139   0.402
  956SOL    HW2 4096   1.034   2.096   0.461
  957SOL     OW 4097   1.076   2.545   1.464
  957SOL    HW1 4098   0.996   2.484   1.467
  957SOL    HW2 4099   1.157   2.492   1.440
  958SOL     OW 4100   1.227   3.432   0.793
  958SOL    HW1 4101   1.248   3.506   0.728
  958SOL    HW2 4102   1.295   3.432   0.866
  959SOL     OW 4103   0.459   3.014   0.741
  959SOL    HW1 4104   0.388   2.987   0.806
  959SOL    HW2 4105   0.433   2.986   0.648
  960SOL     OW 4106   1.271   3.659   0.591
  960SOL    HW1 4107   1.315   3.723   0.527
  960SOL    HW2 4108   1.221   3.711   0.661
  961SOL     OW 4109   1.032   2.411   0.016
  961SOL    HW1 4110   0.991   2.493  -0.023
  961SOL    HW2 4111   1.096   2.437   0.089
  962SOL     OW 4112   0.078   2.418   1.386
  962SOL    HW1 4113   0.170   2.417   1.345
  962SOL    HW2 4114   0.072   2.492   1.453
  963SOL     OW 4115   0.561   2.084   1.147
  963SOL    HW1 4116   0.599   2.000   1.184
  963SOL    HW2 4117   0.473   2.103   1.191
  964SOL     OW 4118   0.866   2.316   0.642
  964SOL    HW1 4119   0.834   2.388   0.580
  964SOL    HW2 4120   0.890   2.235   0.589
  965SOL     OW 4121   1.017   1.901   0.753
  965SOL    HW1 4122   0.945   1.906   0.684
  965SOL    HW2 4123   0.993   1.832   0.822
  966SOL     OW 4124   1.429   3.035   0.867
  966SOL    HW1 4125   1.374   2.951   0.860
  966SOL    HW2 4126   1.455   3.064   0.775
  967SOL     OW 4127   1.466   2.452   0.992
  967SOL    HW1 4128   1.436   2.357   0.999
  967SOL    HW2 4129   1.539   2.468   1.058
  968SOL     OW 4130   1.857   2.695   0.377
  968SOL    HW1 4131   1.899   2.631   0.441
  968SOL    HW2 4132   1.819   2.644   0.299
  969SOL     OW 4133   0.488   3.247   0.174
  969SOL    HW1 4134   0.401   3.232   0.221
  969SOL    HW2 4135   0.471   3.273   0.079
  970SOL     OW 4136   1.664   3.142   0.657
  970SOL    HW1 4137   1.763   3.150   0.671
  970SOL    HW2 4138   1.619   3.226   0.688
  971SOL     OW 4139   1.390   2.437   0.078
  971SOL    HW1 4140   1.336   2.416   0.159
  971SOL    HW2 4141   1.481   2.396   0.087
  972SOL     OW 4142   0.527   2.118   0.328
  972SOL    HW1 4143   0.554   2.059   0.253
  972SOL    HW2 4144   0.527   2.213   0.297
  973SOL     OW 4145   1.754   3.085   1.588
  973SOL    HW1 4146   1.845   3.046   1.575
  973SOL    HW2 4147   1.762   3.181   1.612
  974SOL     OW 4148   1.064   3.209   1.340
  974SOL    HW1 4149   0.984   3.186   1.395
  974SOL    HW2 4150   1.147   3.183   1.389
  975SOL     OW 4151   1.592   3.491   1.625
  975SOL    HW1 4152   1.619   3.525   1.535
  975SOL    HW2 4153   1.671   3.453   1.671
  976SOL     OW 4154   1.111   3.057   1.100
  976SOL    HW1 4155   1.071   3.101   1.181
  976SOL    HW2 4156   1.070   3.094   1.017
  977SOL     OW 4157   1.638   2.961   1.079
  977SOL    HW1 4158   1.643   3.042   1.138
  977SOL    HW2 4159   1.552   2.963   1.028
  978SOL     OW 4160   0.915   1.951   1.402
  978SOL    HW1 4161   0.940   1.931   1.307
  978SOL    HW2 4162   0.987   2.007   1.444
  979SOL     OW 4163   0.980   2.978   1.719
  979SOL    HW1 4164   0.881   2.984   1.729
  979SOL    HW2 4165   1.003   2.898   1.663
  980SOL     OW 4166   0.705   2.912   0.368
  980SOL    HW1 4167   0.691   2.919   0.467
  980SOL    HW2 4168   0.789   2.861   0.350
  981SOL     OW 4169   0.410   2.675   1.251
  981SOL    HW1 4170   0.496   2.687   1.301
  981SOL    HW2 4171   0.368   2.588   1.278
  982SOL     OW 4172   1.274   2.248   1.262
  982SOL    HW1 4173   1.295   2.322   1.326
  982SOL    HW2 4174   1.185   2.265   1.219
  983SOL     OW 4175   0.064   3.426   1.331
  983SOL    HW1 4176   0.018   3.508   1.297
  983SOL    HW2 4177   0.162   3.445   1.340
  984SOL     OW 4178   0.367   2.962   0.501
  984SOL    HW1 4179   0.360   3.045   0.445
  984SOL    HW2 4180   0.371   2.882   0.441
  985SOL     OW 4181   0.566   2.399   0.865
  985SOL    HW1 4182   0.578   2.465   0.791
  985SOL    HW2 4183   0.612   2.433   0.948
  986SOL     OW 4184   1.252   3.210   0.388
  986SOL    HW1 4185   1.302   3.287   0.428
  986SOL    HW2 4186   1.157   3.212   0.420
  987SOL     OW 4187   1.272   3.307   1.142
  987SOL    HW1 4188   1.319   3.320   1.229
  987SOL    HW2 4189   1.206   3.233   1.151
  988SOL     OW 4190   1.582   2.501   0.472
  988SOL    HW1 4191   1.551   2.562   0.545
  988SOL    HW2 4192   1.632   2.553   0.403
  989SOL     OW 4193   0.354   3.372   1.329
  989SOL    HW1 4194   0.333   3.328   1.242
  989SOL    HW2 4195   0.451   3.398   1.332
  990SOL     OW 4196   0.402   2.613   1.598
  990SOL    HW1 4197   0.470   2.668   1.551
  990SOL    HW2 4198   0.442   2.525   1.625
  991SOL     OW 4199   1.587   2.641   1.670
  991SOL    HW1 4200   1.495   2.679   1.665
  991SOL    HW2 4201   1.647   2.688   1.605
  992SOL     OW 4202   1.013   1.967   1.770
  992SOL    HW1 4203   1.019   2.052   1.718
  992SOL    HW2 4204   1.045   1.891   1.713
  993SOL     OW 4205   0.504   1.912   1.740
  993SOL    HW1 4206   0.462   1.855   1.670
  993SOL    HW2 4207   0.438   1.981   1.772
  994SOL     OW 4208   0.573   2.732   1.029
  994SOL    HW1 4209   0.617   2.821   1.020
  994SOL    HW2 4210   0.510   2.732   1.106
  995SOL     OW 4211   1.360   2.724   1.045
  995SOL    HW1 4212   1.285   2.724   0.979
  995SOL    HW2 4213   1.397   2.632   1.054
  996SOL     OW 4214   1.209   2.387   0.275
  996SOL    HW1 4215   1.222   2.303   0.329
  996SOL    HW2 4216   1.180   2.461   0.335
  997SOL     OW 4217   0.307   2.075   1.231
  997SOL    HW1 4218   0.284   2.112   1.321
  997SOL    HW2 4219   0.277   1.980   1.225
  998SOL     OW 4220   0.037   3.172   1.282
  998SOL    HW1 4221   0.090   3.123   1.350
  998SOL    HW2 4222   0.059   3.270   1.287
  999SOL     OW 4223   0.732   2.496   1.064
  999SOL    HW1 4224   0.791   2.470   0.988
  999SOL    HW2 4225   0.704   2.592   1.053
 1000SOL     OW 4226   1.728   2.797   1.854
 1000SOL    HW1 4227   1.682   2.790   1.765
 1000SOL    HW2 4228   1.666   2.841   1.920
 1001SOL     OW 4229   0.307   1.925   0.618
 1001SOL    HW1 4230   0.296   2.019   0.651
 1001SOL    HW2 4231   0.302   1.862   0.695
 1002SOL     OW 4232   1.622   2.229   0.374
 1002SOL    HW1 4233   1.624   2.153   0.438
 1002SOL    HW2 4234   1.574   2.306   0.414
 1003SOL     OW 4235   1.023   2.628   0.966
 1003SOL    HW1 4236   1.038   2.649   1.062
 1003SOL    HW2 4237   0.993   2.533   0.957
 1004SOL     OW 4238   0.980   3.435   1.700
 1004SOL    HW1 4239   0.960   3.479   1.612
 1004SOL    HW2 4240   1.019   3.344   1.684
 1005SOL     OW 4241   1.859   3.380   1.605
 1005SOL    HW1 4242   1.873   3.407   1.510
 1005SOL    HW2 4243   1.942   3.402   1.658
 1006SOL     OW 4244   0.350   2.760   1.804
 1006SOL    HW1 4245   0.426   2.804   1.852
 1006SOL    HW2 4246   0.385   2.713   1.722
 1007SOL     OW 4247   1.540   2.136   0.125
 1007SOL    HW1 4248   1.479   2.061   0.148
 1007SOL    HW2 4249   1.562   2.188   0.208
 1008SOL     OW 4250   1.303   2.700   0.042
 1008SOL    HW1 4251   1.337   2.607   0.057
 1008SOL    HW2 4252   1.321   2.727  -0.053
 1009SOL     OW 4253   1.068   3.195   0.849
 1009SOL    HW1 4254   1.075   3.111   0.794
 1009SOL    HW2 4255   1.130   3.264   0.813
 1010SOL     OW 4256   0.319   2.672   0.949
 1010SOL    HW1 4257   0.412   2.708   0.954
 1010SOL    HW2 4258   0.313   2.587   1.001
 1011SOL     OW 4259   0.339   2.371   1.006
 1011SOL    HW1 4260   0.287   2.288   0.989
 1011SOL    HW2 4261   0.416   2.376   0.942
 1012SOL     OW 4262   1.138   2.242   1.678
 1012SOL    HW1 4263   1.093   2.305   1.742
 1012SOL    HW2 4264   1.231   2.273   1.661
 1013SOL     OW 4265   1.160   2.069   1.477
 1013SOL    HW1 4266   1.160   2.133   1.554
 1013SOL    HW2 4267   1.188   2.117   1.394
 1014SOL     OW 4268   0.008   3.188   0.200
 1014SOL    HW1 4269  -0.085   3.209   0.169
 1014SOL    HW2 4270   0.018   3.089   0.213
 1015SOL     OW 4271   0.088   3.663   0.927
 1015SOL    HW1 4272   0.046   3.577   0.900
 1015SOL    HW2 4273   0.182   3.666   0.893
 1016SOL     OW 4274   0.504   3.430   0.910
 1016SOL    HW1 4275   0.570   3.504   0.919
 1016SOL    HW2 4276   0.548   3.351   0.868
 1017SOL     OW 4277   1.002   2.658   1.238
 1017SOL    HW1 4278   1.043   2.626   1.324
 1017SOL    HW2 4279   0.906   2.631   1.235
 1018SOL     OW 4280   0.040   2.406   1.114
 1018SOL    HW1 4281   0.125   2.373   1.073
 1018SOL    HW2 4282   0.053   2.421   1.212
 1019SOL     OW 4283   0.189   2.382   1.722
 1019SOL    HW1 4284   0.248   2.342   1.652
 1019SOL    HW2 4285   0.131   2.453   1.681
 1020SOL     OW 4286   1.369   2.812   1.660
 1020SOL    HW1 4287   1.408   2.901   1.680
 1020SOL    HW2 4288   1.379   2.792   1.563
 1021SOL     OW 4289   0.815   2.434   0.325
 1021SOL    HW1 4290   0.822   2.345   0.279
 1021SOL    HW2 4291   0.721   2.468   0.317
 1022SOL     OW 4292   1.657   2.466   1.206
 1022SOL    HW1 4293   1.619   2.397   1.268
 1022SOL    HW2 4294   1.739   2.430   1.162
 1023SOL     OW 4295   0.252   3.426   1.744
 1023SOL    HW1 4296   0.222   3.483   1.820
 1023SOL    HW2 4297   0.245   3.329   1.770
 1024SOL     OW 4298   0.671   2.326   1.269
 1024SOL    HW1 4299   0.637   2.237   1.239
 1024SOL    HW2 4300   0.697   2.380   1.189
 1025SOL     OW 4301   0.930   3.540   1.465
 1025SOL    HW1 4302   0.906   3.522   1.370
 1025SOL    HW2 4303   0.960   3.634   1.475
 1026SOL     OW 4304   0.473   2.362   0.191
 1026SOL    HW1 4305   0.534   2.442   0.195
 1026SOL    HW2 4306   0.378   2.393   0.198
 1027SOL     OW 4307   0.159   2.999   1.466
 1027SOL    HW1 4308   0.181   2.938   1.542
 1027SOL    HW2 4309   0.169   2.950   1.380
 1028SOL     OW 4310   1.347   2.921   1.234
 1028SOL    HW1 4311   1.371   2.858   1.160
 1028SOL    HW2 4312   1.257   2.961   1.216
 1029SOL     OW 4313   1.302   2.717   0.309
 1029SOL    HW1 4314   1.216   2.686   0.351
 1029SOL    HW2 4315   1.298   2.703   0.210
 1030SOL     OW 4316   1.759   3.609   1.154
 1030SOL    HW1 4317   1.820   3.639   1.081
 1030SOL    HW2 4318   1.721   3.520   1.132
 1031SOL     OW 4319   1.252   3.593   1.128
 1031SOL    HW1 4320   1.336   3.598   1.074
 1031SOL    HW2 4321   1.229   3.497   1.146
 1032SOL     OW 4322   0.083   3.120   1.022
 1032SOL    HW1 4323   0.078   3.119   1.122
 1032SOL    HW2 4324   0.000   3.079   0.984
 1033SOL     OW 4325   0.688   3.524   1.716
 1033SOL    HW1 4326   0.632   3.605   1.725
 1033SOL    HW2 4327   0.740   3.528   1.630
 1034SOL     OW 4328   0.903   1.948   0.133
 1034SOL    HW1 4329   0.954   1.949   0.047
 1034SOL    HW2 4330   0.959   1.906   0.204
 1035SOL     OW 4331   1.726   1.997   0.523
 1035SOL    HW1 4332   1.799   1.980   0.456
 1035SOL    HW2 4333   1.695   1.910   0.561
 1036SOL     OW 4334   1.388   3.435   0.477
 1036SOL    HW1 4335   1.455   3.447   0.403
 1036SOL    HW2 4336   1.348   3.524   0.500
 1037SOL     OW 4337   0.130   3.656   1.851
 1037SOL    HW1 4338   0.089   3.582   1.904
 1037SOL    HW2 4339   0.194   3.707   1.909
 1038SOL     OW 4340   1.280   2.789   0.672
 1038SOL    HW1 4341   1.340   2.708   0.674
 1038SOL    HW2 4342   1.320   2.858   0.612
 1039SOL     OW 4343   0.830   3.135   1.422
 1039SOL    HW1 4344   0.825   3.168   1.517
 1039SOL    HW2 4345   0.744   3.154   1.376
 1040SOL     OW 4346   0.672   3.478   0.154
 1040SOL    HW1 4347   0.681   3.488   0.055
 1040SOL    HW2 4348   0.632   3.389   0.175
 1041SOL     OW 4349   1.650   3.582   1.394
 1041SOL    HW1 4350   1.703   3.592   1.310
 1041SOL    HW2 4351   1.623   3.672   1.428
 1042SOL     OW 4352   1.841   2.037   0.963
 1042SOL    HW1 4353   1.880   1.952   0.927
 1042SOL    HW2 4354   1.743   2.039   0.944
 1043SOL     OW 4355   0.263   2.188   0.720
 1043SOL    HW1 4356   0.184   2.239   0.686
 1043SOL    HW2 4357   0.254   2.173   0.818
 1044SOL     OW 4358   1.194   3.474   0.031
 1044SOL    HW1 4359   1.200   3.381   0.068
 1044SOL    HW2 4360   1.135   3.474  -0.049
 1045SOL     OW 4361   0.822   2.864   1.372
 1045SOL    HW1 4362   0.862   2.863   1.280
 1045SOL    HW2 4363   0.832   2.956   1.412
 1046SOL     OW 4364   0.916   2.772   0.291
 1046SOL    HW1 4365   0.979   2.810   0.223
 1046SOL    HW2 4366   0.956   2.689   0.330
 1047SOL     OW 4367   1.504   3.469   0.044
 1047SOL    HW1 4368   1.412   3.506   0.051
 1047SOL    HW2 4369   1.542   3.489  -0.046
 1048SOL     OW 4370   0.372   3.150   1.490
 1048SOL    HW1 4371   0.359   3.243   1.456
 1048SOL    HW2 4372   0.288   3.098   1.477
 1049SOL     OW 4373   1.614   3.154   1.289
 1049SOL    HW1 4374   1.674   3.157   1.369
 1049SOL    HW2 4375   1.539   3.218   1.302
 1050SOL     OW 4376   1.039   2.960   0.696
 1050SOL    HW1 4377   0.969   2.913   0.750
 1050SOL    HW2 4378   1.098   2.892   0.653
 1051SOL     OW 4379   1.014   2.098   0.971
 1051SOL    HW1 4380   1.006   2.062   0.878
 1051SOL    HW2 4381   1.012   2.022   1.036
 1052SOL     OW 4382   0.590   3.349   0.491
 1052SOL    HW1 4383   0.632   3.291   0.421
 1052SOL    HW2 4384   0.546   3.428   0.447
 1053SOL     OW 4385   1.709   2.247   1.381
 1053SOL    HW1 4386   1.782   2.316   1.385
 1053SOL    HW2 4387   1.737   2.172   1.322
 1054SOL     OW 4388   0.255   3.210   0.290
 1054SOL    HW1 4389   0.159   3.211   0.263
 1054SOL    HW2 4390   0.267   3.263   0.374
 1055SOL     OW 4391   0.105   2.875   1.726
 1055SOL    HW1 4392   0.028   2.842   1.780
 1055SOL    HW2 4393   0.190   2.845   1.768
 1056SOL     OW 4394   0.672   2.065   1.489
 1056SOL    HW1 4395   0.762   2.049   1.449
 1056SOL    HW2 4396   0.680   2.070   1.588
 1057SOL     OW 4397   0.075   2.207   0.033
 1057SOL    HW1 4398  -0.017   2.179   0.004
 1057SOL    HW2 4399   0.106   2.284  -0.023
 1058SOL     OW 4400   1.440   2.718   1.398
 1058SOL    HW1 4401   1.383   2.770   1.335
 1058SOL    HW2 4402   1.536   2.730   1.374
 1059SOL     OW 4403   0.072   2.028   0.318
 1059SOL    HW1 4404   0.055   2.111   0.264
 1059SOL    HW2 4405   0.162   1.991   0.296
 1060SOL     OW 4406   1.183   3.197   0.119
 1060SOL    HW1 4407   1.084   3.186   0.121
 1060SOL    HW2 4408   1.217   3.212   0.212
 1061SOL     OW 4409   0.613   2.704   1.431
 1061SOL    HW1 4410   0.669   2.785   1.414
 1061SOL    HW2 4411   0.672   2.624   1.434
 1062SOL     OW 4412   1.493   3.629   0.959
 1062SOL    HW1 4413   1.526   3.693   0.890
 1062SOL    HW2 4414   1.559   3.623   1.034
 1063SOL     OW 4415   1.450   3.082   1.633
 1063SOL    HW1 4416   1.441   3.072   1.732
 1063SOL    HW2 4417   1.546   3.075   1.607
 1064SOL     OW 4418   0.390   3.603   1.560
 1064SOL    HW1 4419   0.299   3.644   1.558
 1064SOL    HW2 4420   0.383   3.509   1.592
 1065SOL     OW 4421   1.674   2.745   1.254
 1065SOL    HW1 4422   1.647   2.656   1.217
 1065SOL    HW2 4423   1.675   2.813   1.181
 1066SOL     OW 4424   1.225   2.187   0.449
 1066SOL    HW1 4425   1.290   2.113   0.438
 1066SOL    HW2 4426   1.245   2.237   0.533
 1067SOL     OW 4427   0.594   2.607   0.652
 1067SOL    HW1 4428   0.644   2.692   0.633
 1067SOL    HW2 4429   0.506   2.609   0.604
 1068SOL     OW 4430   1.777   2.204   1.642
 1068SOL    HW1 4431   1.760   2.235   1.548
 1068SOL    HW2 4432   1.693   2.167   1.680
 1069SOL     OW 4433   1.730   2.796   1.517
 1069SOL    HW1 4434   1.768   2.887   1.532
 1069SOL    HW2 4435   1.722   2.779   1.418
 1070SOL     OW 4436   0.859   3.236   0.016
 1070SOL    HW1 4437   0.813   3.251   0.104
 1070SOL    HW2 4438   0.903   3.321  -0.014
 1071SOL     OW 4439   0.661   3.652   0.953
 1071SOL    HW1 4440   0.615   3.740   0.940
 1071SOL    HW2 4441   0.760   3.664   0.946
 1072SOL     OW 4442   0.859   2.818   0.861
 1072SOL    HW1 4443   0.913   2.749   0.909
 1072SOL    HW2 4444   0.827   2.887   0.927
 1073SOL     OW 4445   1.083   2.846   0.087
 1073SOL    HW1 4446   1.060   2.899   0.005
 1073SOL    HW2 4447   1.164   2.790   0.068
 1074SOL     OW 4448   1.861   3.431   0.851
 1074SOL    HW1 4449   1.790   3.419   0.781
 1074SOL    HW2 4450   1.862   3.352   0.911
 1075SOL     OW 4451   0.221   3.176   1.844
 1075SOL    HW1 4452   0.156   3.103   1.823
 1075SOL    HW2 4453   0.225   3.190   1.942
 1076SOL     OW 4454   0.079   3.102   0.653
 1076SOL    HW1 4455   0.078   3.055   0.741
 1076SOL    HW2 4456   0.161   3.074   0.602
 1077SOL     OW 4457   0.672   3.253   1.624
 1077SOL    HW1 4458   0.594   3.203   1.662
 1077SOL    HW2 4459   0.669   3.348   1.655
 1078SOL     OW 4460   1.824   2.054   1.227
 1078SOL    HW1 4461   1.820   1.964   1.271
 1078SOL    HW2 4462   1.827   2.043   1.128
 1079SOL     OW 4463   0.428   2.286   0.520
 1079SOL    HW1 4464   0.458   2.214   0.458
 1079SOL    HW2 4465   0.389   2.246   0.603
 1080SOL     OW 4466   1.705   3.349   1.104
 1080SOL    HW1 4467   1.612   3.324   1.077
 1080SOL    HW2 4468   1.731   3.299   1.186
 1081SOL     OW 4469   0.317   2.409   1.280
 1081SOL    HW1 4470   0.355   2.350   1.352
 1081SOL    HW2 4471   0.357   2.383   1.192
 1082SOL     OW 4472   0.812   3.448   0.687
 1082SOL    HW1 4473   0.844   3.458   0.593
 1082SOL    HW2 4474   0.733   3.386   0.689
 1083SOL     OW 4475   1.424   2.076   1.112
 1083SOL    HW1 4476   1.476   2.011   1.167
 1083SOL    HW2 4477   1.375   2.139   1.173
 1084SOL     OW 4478   1.001   1.896   1.154
 1084SOL    HW1 4479   0.938   1.824   1.123
 1084SOL    HW2 4480   1.094   1.860   1.154
 1085SOL     OW 4481   0.770   3.192   0.301
 1085SOL    HW1 4482   0.724   3.105   0.318
 1085SOL    HW2 4483   0.861   3.189   0.342
 1086SOL     OW 4484   0.618   3.429   1.284
 1086SOL    HW1 4485   0.613   3.511   1.341
 1086SOL    HW2 4486   0.707   3.426   1.239
 1087SOL     OW 4487   1.352   1.914   0.168
 1087SOL    HW1 4488   1.387   1.873   0.084
 1087SOL    HW2 4489   1.262   1.876   0.188
 1088SOL     OW 4490   1.300   2.315   0.691
 1088SOL    HW1 4491   1.241   2.395   0.695
 1088SOL    HW2 4492   1.315   2.280   0.784
 1089SOL     OW 4493   1.593   2.083   0.882
 1089SOL    HW1 4494   1.509   2.082   0.936
 1089SOL    HW2 4495   1.595   2.166   0.826
 1090SOL     OW 4496   0.039   2.939   0.300
 1090SOL    HW1 4497   0.138   2.928   0.291
 1090SOL    HW2 4498  -0.001   2.853   0.332
 1091SOL     OW 4499   0.875   3.508   0.337
 1091SOL    HW1 4500   0.798   3.473   0.283
 1091SOL    HW2 4501   0.843   3.579   0.399
 1092SOL     OW 4502   0.230   2.490   1.975
 1092SOL    HW1 4503   0.137   2.488   2.012
 1092SOL    HW2 4504   0.231   2.451   1.883
 1093SOL     OW 4505   0.225   2.137   2.858
 1093SOL    HW1 4506   0.260   2.120   2.950
 1093SOL    HW2 4507   0.137   2.092   2.846
 1094SOL     OW 4508   0.019   2.230   2.509
 1094SOL    HW1 4509  -0.063   2.273   2.548
 1094SOL    HW2 4510  -0.009   2.157   2.446
 1095SOL     OW 4511   0.569   3.137   3.027
 1095SOL    HW1 4512   0.476   3.130   2.990
 1095SOL    HW2 4513   0.580   3.226   3.071
 1096SOL     OW 4514   1.555   3.373   2.565
 1096SOL    HW1 4515   1.498   3.357   2.646
 1096SOL    HW2 4516   1.496   3.383   2.485
 1097SOL     OW 4517   1.135   2.565   2.579
 1097SOL    HW1 4518   1.192   2.643   2.554
 1097SOL    HW2 4519   1.075   2.591   2.655
 1098SOL     OW 4520   1.755   2.469   2.093
 1098SOL    HW1 4521   1.743   2.456   1.994
 1098SOL    HW2 4522   1.725   2.388   2.142
 1099SOL     OW 4523   0.768   3.006   2.885
 1099SOL    HW1 4524   0.690   3.023   2.945
 1099SOL    HW2 4525   0.802   3.093   2.849
 1100SOL     OW 4526   0.850   2.660   3.685
 1100SOL    HW1 4527   0.846   2.736   3.750
 1100SOL    HW2 4528   0.872   2.696   3.594
 1101SOL     OW 4529   0.685   2.874   2.527
 1101SOL    HW1 4530   0.754   2.858   2.597
 1101SOL    HW2 4531   0.612   2.931   2.565
 1102SOL     OW 4532   0.686   3.023   3.665
 1102SOL    HW1 4533   0.746   3.102   3.679
 1102SOL    HW2 4534   0.600   3.054   3.624
 1103SOL     OW 4535   0.335   3.297   2.923
 1103SOL    HW1 4536   0.257   3.266   2.870
 1103SOL    HW2 4537   0.393   3.355   2.866
 1104SOL     OW 4538   1.460   3.367   3.201
 1104SOL    HW1 4539   1.484   3.461   3.227
 1104SOL    HW2 4540   1.444   3.313   3.283
 1105SOL     OW 4541   0.438   2.254   3.361
 1105SOL    HW1 4542   0.520   2.198   3.370
 1105SOL    HW2 4543   0.357   2.196   3.365
 1106SOL     OW 4544   1.603   2.309   2.599
 1106SOL    HW1 4545   1.529   2.355   2.549
 1106SOL    HW2 4546   1.654   2.377   2.652
 1107SOL     OW 4547   0.231   3.575   2.345
 1107SOL    HW1 4548   0.265   3.652   2.399
 1107SOL    HW2 4549   0.275   3.575   2.255
 1108SOL     OW 4550   1.127   3.203   3.552
 1108SOL    HW1 4551   1.174   3.203   3.640
 1108SOL    HW2 4552   1.079   3.116   3.541
 1109SOL     OW 4553   0.230   3.296   2.400
 1109SOL    HW1 4554   0.204   3.392   2.400
 1109SOL    HW2 4555   0.159   3.242   2.445
 1110SOL     OW 4556   0.240   2.953   2.748
 1110SOL    HW1 4557   0.254   2.869   2.800
 1110SOL    HW2 4558   0.185   3.017   2.803
 1111SOL     OW 4559   0.620   3.648   3.301
 1111SOL    HW1 4560   0.528   3.631   3.336
 1111SOL    HW2 4561   0.648   3.740   3.327
 1112SOL     OW 4562   0.606   2.826   1.985
 1112SOL    HW1 4563   0.613   2.910   1.931
 1112SOL    HW2 4564   0.652   2.839   2.073
 1113SOL     OW 4565   1.594   1.976   3.342
 1113SOL    HW1 4566   1.576   2.043   3.270
 1113SOL    HW2 4567   1.591   2.022   3.431
 1114SOL     OW 4568   0.122   2.505   2.425
 1114SOL    HW1 4569   0.077   2.417   2.442
 1114SOL    HW2 4570   0.121   2.559   2.509
 1115SOL     OW 4571   1.842   3.629   2.221
 1115SOL    HW1 4572   1.896   3.600   2.301
 1115SOL    HW2 4573   1.872   3.719   2.192
 1116SOL     OW 4574   0.027   3.458   1.979
 1116SOL    HW1 4575   0.008   3.362   2.000
 1116SOL    HW2 4576  -0.006   3.516   2.054
 1117SOL     OW 4577   1.641   2.970   2.294
 1117SOL    HW1 4578   1.727   2.972   2.242
 1117SOL    HW2 4579   1.655   3.017   2.382
 1118SOL     OW 4580   0.113   2.599   3.459
 1118SOL    HW1 4581   0.201   2.586   3.504
 1118SOL    HW2 4582   0.100   2.696   3.437
 1119SOL     OW 4583   0.613   3.227   2.588
 1119SOL    HW1 4584   0.564   3.140   2.597
 1119SOL    HW2 4585   0.590   3.270   2.501
 1120SOL     OW 4586   1.293   3.090   3.285
 1120SOL    HW1 4587   1.330   3.017   3.227
 1120SOL    HW2 4588   1.345   3.095   3.370
 1121SOL     OW 4589   0.809   1.866   2.364
 1121SOL    HW1 4590   0.849   1.957   2.355
 1121SOL    HW2 4591   0.709   1.874   2.370
 1122SOL     OW 4592   0.197   2.838   3.126
 1122SOL    HW1 4593   0.286   2.793   3.112
 1122SOL    HW2 4594   0.124   2.773   3.107
 1123SOL     OW 4595   1.525   2.861   2.052
 1123SOL    HW1 4596   1.462   2.785   2.065
 1123SOL    HW2 4597   1.573   2.879   2.138
 1124SOL     OW 4598   1.187   3.654   3.478
 1124SOL    HW1 4599   1.211   3.714   3.402
 1124SOL    HW2 4600   1.194   3.559   3.448
 1125SOL     OW 4601   0.317   2.113   3.663
 1125SOL    HW1 4602   0.388   2.184   3.669
 1125SOL    HW2 4603   0.229   2.152   3.691
 1126SOL     OW 4604   1.466   3.279   2.815
 1126SOL    HW1 4605   1.407   3.285   2.895
 1126SOL    HW2 4606   1.451   3.191   2.769
 1127SOL     OW 4607   1.667   3.576   2.434
 1127SOL    HW1 4608   1.626   3.553   2.346
 1127SOL    HW2 4609   1.649   3.502   2.499
 1128SOL     OW 4610   0.598   2.591   2.132
 1128SOL    HW1 4611   0.622   2.660   2.064
 1128SOL    HW2 4612   0.520   2.624   2.186
 1129SOL     OW 4613   1.281   2.207   2.806
 1129SOL    HW1 4614   1.195   2.157   2.793
 1129SOL    HW2 4615   1.343   2.153   2.862
 1130SOL     OW 4616   1.576   3.524   2.169
 1130SOL    HW1 4617   1.665   3.570   2.172
 1130SOL    HW2 4618   1.555   3.500   2.074
 1131SOL     OW 4619   0.807   2.467   3.327
 1131SOL    HW1 4620   0.760   2.464   3.416
 1131SOL    HW2 4621   0.756   2.412   3.261
 1132SOL     OW 4622   0.973   2.752   3.434
 1132SOL    HW1 4623   1.019   2.668   3.405
 1132SOL    HW2 4624   0.917   2.786   3.359
 1133SOL     OW 4625   0.991   2.272   3.104
 1133SOL    HW1 4626   0.914   2.306   3.158
 1133SOL    HW2 4627   0.957   2.221   3.025
 1134SOL     OW 4628   1.041   2.563   2.291
 1134SOL    HW1 4629   1.067   2.559   2.387
 1134SOL    HW2 4630   0.956   2.512   2.277
 1135SOL     OW 4631   0.076   2.673   2.651
 1135SOL    HW1 4632   0.175   2.661   2.660
 1135SOL    HW2 4633   0.052   2.768   2.672
 1136SOL     OW 4634   0.130   3.683   3.433
 1136SOL    HW1 4635   0.120   3.668   3.532
 1136SOL    HW2 4636   0.044   3.719   3.397
 1137SOL     OW 4637   0.865   2.210   2.057
 1137SOL    HW1 4638   0.924   2.273   2.008
 1137SOL    HW2 4639   0.884   2.116   2.028
 1138SOL     OW 4640   1.362   3.006   2.407
 1138SOL    HW1 4641   1.445   2.977   2.359
 1138SOL    HW2 4642   1.313   3.073   2.351
 1139SOL     OW 4643   0.550   2.058   2.747
 1139SOL    HW1 4644   0.545   2.053   2.847
 1139SOL    HW2 4645   0.552   2.154   2.718
 1140SOL     OW 4646   1.008   3.318   2.339
 1140SOL    HW1 4647   0.962   3.390   2.287
 1140SOL    HW2 4648   1.004   3.338   2.437
 1141SOL     OW 4649   0.351   3.663   2.715
 1141SOL    HW1 4650   0.401   3.577   2.721
 1141SOL    HW2 4651   0.416   3.740   2.712
 1142SOL     OW 4652   1.227   3.412   3.368
 1142SOL    HW1 4653   1.233   3.335   3.432
 1142SOL    HW2 4654   1.175   3.386   3.288
 1143SOL     OW 4655   0.321   2.805   2.104
 1143SOL    HW1 4656   0.403   2.844   2.062
 1143SOL    HW2 4657   0.294   2.723   2.055
 1144SOL     OW 4658   0.461   3.128   3.589
 1144SOL    HW1 4659   0.411   3.129   3.503
 1144SOL    HW2 4660   0.398   3.110   3.665
 1145SOL     OW 4661   1.111   3.638   2.099
 1145SOL    HW1 4662   1.051   3.576   2.149
 1145SOL    HW2 4663   1.142   3.594   2.014
 1146SOL     OW 4664   0.202   2.147   3.360
 1146SOL    HW1 4665   0.122   2.207   3.347
 1146SOL    HW2 4666   0.192   2.098   3.446
 1147SOL     OW 4667   1.632   3.239   1.943
 1147SOL    HW1 4668   1.600   3.333   1.933
 1147SOL    HW2 4669   1.556   3.176   1.931
 1148SOL     OW 4670   0.464   3.605   2.185
 1148SOL    HW1 4671   0.497   3.644   2.271
 1148SOL    HW2 4672   0.540   3.598   2.120
 1149SOL     OW 4673   1.400   1.969   2.288
 1149SOL    HW1 4674   1.376   1.932   2.198
 1149SOL    HW2 4675   1.499   1.985   2.292
 1150SOL     OW 4676   0.249   3.647   3.103
 1150SOL    HW1 4677   0.306   3.582   3.153
 1150SOL    HW2 4678   0.233   3.614   3.010
 1151SOL     OW 4679   0.940   3.560   2.766
 1151SOL    HW1 4680   1.020   3.503   2.787
 1151SOL    HW2 4681   0.891   3.520   2.689
 1152SOL     OW 4682   0.382   2.562   2.342
 1152SOL    HW1 4683   0.427   2.472   2.339
 1152SOL    HW2 4684   0.288   2.551   2.375
 1153SOL     OW 4685   0.614   1.984   1.979
 1153SOL    HW1 4686   0.712   1.962   1.986
 1153SOL    HW2 4687   0.583   1.967   1.886
 1154SOL     OW 4688   0.781   2.126   3.611
 1154SOL    HW1 4689   0.848   2.065   3.654
 1154SOL    HW2 4690   0.708   2.145   3.676
 1155SOL     OW 4691   0.888   3.376   3.057
 1155SOL    HW1 4692   0.865   3.351   2.963
 1155SOL    HW2 4693   0.949   3.307   3.096
 1156SOL     OW 4694   1.351   2.452   3.295
 1156SOL    HW1 4695   1.379   2.409   3.380
 1156SOL    HW2 4696   1.376   2.548   3.296
 1157SOL     OW 4697   0.803   3.264   2.786
 1157SOL    HW1 4698   0.893   3.278   2.744
 1157SOL    HW2 4699   0.732   3.266   2.715
 1158SOL     OW 4700   0.922   2.365   2.761
 1158SOL    HW1 4701   0.897   2.356   2.665
 1158SOL    HW2 4702   0.970   2.283   2.792
 1159SOL     OW 4703   0.539   1.926   2.374
 1159SOL    HW1 4704   0.458   1.927   2.432
 1159SOL    HW2 4705   0.542   2.009   2.319
 1160SOL     OW 4706   1.434   3.050   1.903
 1160SOL    HW1 4707   1.466   2.974   1.960
 1160SOL    HW2 4708   1.342   3.077   1.933
 1161SOL     OW 4709   0.297   1.897   2.033
 1161SOL    HW1 4710   0.346   1.981   2.012
 1161SOL    HW2 4711   0.359   1.832   2.078
 1162SOL     OW 4712   0.935   2.098   2.342
 1162SOL    HW1 4713   0.887   2.139   2.264
 1162SOL    HW2 4714   1.034   2.096   2.323
 1163SOL     OW 4715   1.076   2.545   3.326
 1163SOL    HW1 4716   0.996   2.484   3.329
 1163SOL    HW2 4717   1.157   2.492   3.302
 1164SOL     OW 4718   1.227   3.432   2.655
 1164SOL    HW1 4719   1.248   3.506   2.590
 1164SOL    HW2 4720   1.295   3.432   2.728
 1165SOL     OW 4721   0.459   3.014   2.603
 1165SOL    HW1 4722   0.388   2.987   2.668
 1165SOL    HW2 4723   0.433   2.986   2.510
 1166SOL     OW 4724   1.271   3.659   2.453
 1166SOL    HW1 4725   1.315   3.723   2.389
 1166SOL    HW2 4726   1.221   3.711   2.523
 1167SOL     OW 4727   1.032   2.411   1.878
 1167SOL    HW1 4728   0.991   2.493   1.839
 1167SOL    HW2 4729   1.096   2.437   1.951
 1168SOL     OW 4730   0.078   2.418   3.248
 1168SOL    HW1 4731   0.170   2.417   3.207
 1168SOL    HW2 4732   0.072   2.492   3.315
 1169SOL     OW 4733   0.561   2.084   3.009
 1169SOL    HW1 4734   0.599   2.000   3.046
 1169SOL    HW2 4735   0.473   2.103   3.053
 1170SOL     OW 4736   0.866   2.316   2.504
 1170SOL    HW1 4737   0.834   2.388   2.442
 1170SOL    HW2 4738   0.890   2.235   2.451
 1171SOL     OW 4739   1.017   1.901   2.615
 1171SOL    HW1 4740   0.945   1.906   2.546
 1171SOL    HW2 4741   0.993   1.832   2.684
 1172SOL     OW 4742   1.429   3.035   2.729
 1172SOL    HW1 4743   1.374   2.951   2.722
 1172SOL    HW2 4744   1.455   3.064   2.637
 1173SOL     OW 4745   1.466   2.452   2.854
 1173SOL    HW1 4746   1.436   2.357   2.861
 1173SOL    HW2 4747   1.539   2.468   2.920
 1174SOL     OW 4748   0.488   3.247   2.036
 1174SOL    HW1 4749   0.401   3.232   2.083
 1174SOL    HW2 4750   0.471   3.273   1.941
 1175SOL     OW 4751   1.664   3.142   2.519
 1175SOL    HW1 4752   1.763   3.150   2.533
 1175SOL    HW2 4753   1.619   3.226   2.550
 1176SOL     OW 4754   1.390   2.437   1.940
 1176SOL    HW1 4755   1.336   2.416   2.021
 1176SOL    HW2 4756   1.481   2.396   1.949
 1177SOL     OW 4757   0.527   2.118   2.190
 1177SOL    HW1 4758   0.554   2.059   2.115
 1177SOL    HW2 4759   0.527   2.213   2.159
 1178SOL     OW 4760   1.064   3.209   3.202
 1178SOL    HW1 4761   0.984   3.186   3.257
 1178SOL    HW2 4762   1.147   3.183   3.251
 1179SOL     OW 4763   1.592   3.491   3.487
 1179SOL    HW1 4764   1.619   3.525   3.397
 1179SOL    HW2 4765   1.671   3.453   3.533
 1180SOL     OW 4766   1.111   3.057   2.962
 1180SOL    HW1 4767   1.071   3.101   3.043
 1180SOL    HW2 4768   1.070   3.094   2.879
 1181SOL     OW 4769   0.915   1.951   3.264
 1181SOL    HW1 4770   0.940   1.931   3.169
 1181SOL    HW2 4771   0.987   2.007   3.306
 1182SOL     OW 4772   0.980   2.978   3.581
 1182SOL    HW1 4773   0.881   2.984   3.591
 1182SOL    HW2 4774   1.003   2.898   3.525
 1183SOL     OW 4775   0.705   2.912   2.230
 1183SOL    HW1 4776   0.691   2.919   2.329
 1183SOL    HW2 4777   0.789   2.861   2.212
 1184SOL     OW 4778   0.410   2.675   3.113
 1184SOL    HW1 4779   0.496   2.687   3.163
 1184SOL    HW2 4780   0.368   2.588   3.140
 1185SOL     OW 4781   1.274   2.248   3.124
 1185SOL    HW1 4782   1.295   2.322   3.188
 1185SOL    HW2 4783   1.185   2.265   3.081
 1186SOL     OW 4784   0.064   3.426   3.193
 1186SOL    HW1 4785   0.018   3.508   3.159
 1186SOL    HW2 4786   0.162   3.445   3.202
 1187SOL     OW 4787   0.367   2.962   2.363
 1187SOL    HW1 4788   0.360   3.045   2.307
 1187SOL    HW2 4789   0.371   2.882   2.303
 1188SOL     OW 4790   0.566   2.399   2.727
 1188SOL    HW1 4791   0.578   2.465   2.653
 1188SOL    HW2 4792   0.612   2.433   2.810
 1189SOL     OW 4793   1.252   3.210   2.250
 1189SOL    HW1 4794   1.302   3.287   2.290
 1189SOL    HW2 4795   1.157   3.212   2.282
 1190SOL     OW 4796   1.272   3.307   3.004
 1190SOL    HW1 4797   1.319   3.320   3.091
 1190SOL    HW2 4798   1.206   3.233   3.013
 1191SOL     OW 4799   1.582   2.501   2.334
 1191SOL    HW1 4800   1.551   2.562   2.407
 1191SOL    HW2 4801   1.632   2.553   2.265
 1192SOL     OW 4802   0.354   3.372   3.191
 1192SOL    HW1 4803   0.333   3.328   3.104
 1192SOL    HW2 4804   0.451   3.398   3.194
 1193SOL     OW 4805   0.402   2.613   3.460
 1193SOL    HW1 4806   0.470   2.668   3.413
 1193SOL    HW2 4807   0.442   2.525   3.487
 1194SOL     OW 4808   1.587   2.641   3.532
 1194SOL    HW1 4809   1.495   2.679   3.527
 1194SOL    HW2 4810   1.647   2.688   3.467
 1195SOL     OW 4811   1.013   1.967   3.632
 1195SOL    HW1 4812   1.019   2.052   3.580
 1195SOL    HW2 4813   1.045   1.891   3.575
 1196SOL     OW 4814   0.504   1.912   3.602
 1196SOL    HW1 4815   0.462   1.855   3.532
 1196SOL    HW2 4816   0.438   1.981   3.634
 1197SOL     OW 4817   0.573   2.732   2.891
 1197SOL    HW1 4818   0.617   2.821   2.882
 1197SOL    HW2 4819   0.510   2.732   2.968
 1198SOL     OW 4820   1.360   2.724   2.907
 1198SOL    HW1 4821   1.285   2.724   2.841
 1198SOL    HW2 4822   1.397   2.632   2.916
 1199SOL     OW 4823   1.209   2.387   2.137
 1199SOL    HW1 4824   1.222   2.303   2.191
 1199SOL    HW2 4825   1.180   2.461   2.197
 1200SOL     OW 4826   0.307   2.075   3.093
 1200SOL    HW1 4827   0.284   2.112   3.183
 1200SOL    HW2 4828   0.277   1.980   3.087
 1201SOL     OW 4829   0.037   3.172   3.144
 1201SOL    HW1 4830   0.090   3.123   3.212
 1201SOL    HW2 4831   0.059   3.270   3.149
 1202SOL     OW 4832   0.732   2.496   2.926
 1202SOL    HW1 4833   0.791   2.470   2.850
 1202SOL    HW2 4834   0.704   2.592   2.915
 1203SOL     OW 4835   0.307   1.925   2.480
 1203SOL    HW1 4836   0.296   2.019   2.513
 1203SOL    HW2 4837   0.302   1.862   2.557
 1204SOL     OW 4838   1.622   2.229   2.236
 1204SOL    HW1 4839   1.624   2.153   2.300
 1204SOL    HW2 4840   1.574   2.306   2.276
 1205SOL     OW 4841   1.023   2.628   2.828
 1205SOL    HW1 4842   1.038   2.649   2.924
 1205SOL    HW2 4843   0.993   2.533   2.819
 1206SOL     OW 4844   0.980   3.435   3.562
 1206SOL    HW1 4845   0.960   3.479   3.474
 1206SOL    HW2 4846   1.019   3.344   3.546
 1207SOL     OW 4847   0.350   2.760   3.666
 1207SOL    HW1 4848   0.426   2.804   3.714
 1207SOL    HW2 4849   0.385   2.713   3.584
 1208SOL     OW 4850   1.540   2.136   1.987
 1208SOL    HW1 4851   1.479   2.061   2.010
 1208SOL    HW2 4852   1.562   2.188   2.070
 1209SOL     OW 4853   1.303   2.700   1.904
 1209SOL    HW1 4854   1.337   2.607   1.919
 1209SOL    HW2 4855   1.321   2.727   1.809
 1210SOL     OW 4856   1.068   3.195   2.711
 1210SOL    HW1 4857   1.075   3.111   2.656
 1210SOL    HW2 4858   1.130   3.264   2.675
 1211SOL     OW 4859   0.319   2.672   2.811
 1211SOL    HW1 4860   0.412   2.708   2.816
 1211SOL    HW2 4861   0.313   2.587   2.863
 1212SOL     OW 4862   0.339   2.371   2.868
 1212SOL    HW1 4863   0.287   2.288   2.851
 1212SOL    HW2 4864   0.416   2.376   2.804
 1213SOL     OW 4865   1.138   2.242   3.540
 1213SOL    HW1 4866   1.093   2.305   3.604
 1213SOL    HW2 4867   1.231   2.273   3.523
 1214SOL     OW 4868   1.160   2.069   3.339
 1214SOL    HW1 4869   1.160   2.133   3.416
 1214SOL    HW2 4870   1.188   2.117   3.256
 1215SOL     OW 4871   0.008   3.188   2.062
 1215SOL    HW1 4872  -0.085   3.209   2.031
 1215SOL    HW2 4873   0.018   3.089   2.075
 1216SOL     OW 4874   0.088   3.663   2.789
 1216SOL    HW1 4875   0.046   3.577   2.762
 1216SOL    HW2 4876   0.182   3.666   2.755
 1217SOL     OW 4877   0.504   3.430   2.772
 1217SOL    HW1 4878   0.570   3.504   2.781
 1217SOL    HW2 4879   0.548   3.351   2.730
 1218SOL     OW 4880   1.002   2.658   3.100
 1218SOL    HW1 4881   1.043   2.626   3.186
 1218SOL    HW2 4882   0.906   2.631   3.097
 1219SOL     OW 4883   0.040   2.406   2.976
 1219SOL    HW1 4884   0.125   2.373   2.935
 1219SOL    HW2 4885   0.053   2.421   3.074
 1220SOL     OW 4886   0.189   2.382   3.584
 1220SOL    HW1 4887   0.248   2.342   3.514
 1220SOL    HW2 4888   0.131   2.453   3.543
 1221SOL     OW 4889   1.369   2.812   3.522
 1221SOL    HW1 4890   1.408   2.901   3.542
 1221SOL    HW2 4891   1.379   2.792   3.425
 1222SOL     OW 4892   0.815   2.434   2.187
 1222SOL    HW1 4893   0.822   2.345   2.141
 1222SOL    HW2 4894   0.721   2.468   2.179
 1223SOL     OW 4895   0.252   3.426   3.606
 1223SOL    HW1 4896   0.222   3.483   3.682
 1223SOL    HW2 4897   0.245   3.329   3.632
 1224SOL     OW 4898   0.671   2.326   3.131
 1224SOL    HW1 4899   0.637   2.237   3.101
 1224SOL    HW2 4900   0.697   2.380   3.051
 1225SOL     OW 4901   0.930   3.540   3.327
 1225SOL    HW1 4902   0.906   3.522   3.232
 1225SOL    HW2 4903   0.960   3.634   3.337
 1226SOL     OW 4904   0.473   2.362   2.053
 1226SOL    HW1 4905   0.534   2.442   2.057
 1226SOL    HW2 4906   0.378   2.393   2.060
 1227SOL     OW 4907   0.159   2.999   3.328
 1227SOL    HW1 4908   0.181   2.938   3.404
 1227SOL    HW2 4909   0.169   2.950   3.242
 1228SOL     OW 4910   1.302   2.717   2.171
 1228SOL    HW1 4911   1.216   2.686   2.213
 1228SOL    HW2 4912   1.298   2.703   2.072
 1229SOL     OW 4913   1.252   3.593   2.990
 1229SOL    HW1 4914   1.336   3.598   2.936
 1229SOL    HW2 4915   1.229   3.497   3.008
 1230SOL     OW 4916   0.083   3.120   2.884
 1230SOL    HW1 4917   0.078   3.119   2.984
 1230SOL    HW2 4918   0.000   3.079   2.846
 1231SOL     OW 4919   0.688   3.524   3.578
 1231SOL    HW1 4920   0.632   3.605   3.587
 1231SOL    HW2 4921   0.740   3.528   3.492
 1232SOL     OW 4922   1.388   3.435   2.339
 1232SOL    HW1 4923   1.455   3.447   2.265
 1232SOL    HW2 4924   1.348   3.524   2.362
 1233SOL     OW 4925   0.130   3.656   3.713
 1233SOL    HW1 4926   0.089   3.582   3.766
 1233SOL    HW2 4927   0.194   3.707   3.771
 1234SOL     OW 4928   1.280   2.789   2.534
 1234SOL    HW1 4929   1.340   2.708   2.536
 1234SOL    HW2 4930   1.320   2.858   2.474
 1235SOL     OW 4931   0.830   3.135   3.284
 1235SOL    HW1 4932   0.825   3.168   3.379
 1235SOL    HW2 4933   0.744   3.154   3.238
 1236SOL     OW 4934   0.672   3.478   2.016
 1236SOL    HW1 4935   0.681   3.488   1.917
 1236SOL    HW2 4936   0.632   3.389   2.037
 1237SOL     OW 4937   1.650   3.582   3.256
 1237SOL    HW1 4938   1.703   3.592   3.172
 1237SOL    HW2 4939   1.623   3.672   3.290
 1238SOL     OW 4940   1.841   2.037   2.825
 1238SOL    HW1 4941   1.880   1.952   2.789
 1238SOL    HW2 4942   1.743   2.039   2.806
 1239SOL     OW 4943   0.263   2.188   2.582
 1239SOL    HW1 4944   0.184   2.239   2.548
 1239SOL    HW2 4945   0.254   2.173   2.680
 1240SOL     OW 4946   1.194   3.474   1.893
 1240SOL    HW1 4947   1.200   3.381   1.930
 1240SOL    HW2 4948   1.135   3.474   1.813
 1241SOL     OW 4949   0.822   2.864   3.234
 1241SOL    HW1 4950   0.862   2.863   3.142
 1241SOL    HW2 4951   0.832   2.956   3.274
 1242SOL     OW 4952   0.916   2.772   2.153
 1242SOL    HW1 4953   0.979   2.810   2.085
 1242SOL    HW2 4954   0.956   2.689   2.192
 1243SOL     OW 4955   1.504   3.469   1.906
 1243SOL    HW1 4956   1.412   3.506   1.913
 1243SOL    HW2 4957   1.542   3.489   1.816
 1244SOL     OW 4958   0.372   3.150   3.352
 1244SOL    HW1 4959   0.359   3.243   3.318
 1244SOL    HW2 4960   0.288   3.098   3.339
 1245SOL     OW 4961   1.039   2.960   2.558
 1245SOL    HW1 4962   0.969   2.913   2.612
 1245SOL    HW2 4963   1.098   2.892   2.515
 1246SOL     OW 4964   1.014   2.098   2.833
 1246SOL    HW1 4965   1.006   2.062   2.740
 1246SOL    HW2 4966   1.012   2.022   2.898
 1247SOL     OW 4967   0.590   3.349   2.353
 1247SOL    HW1 4968   0.632   3.291   2.283
 1247SOL    HW2 4969   0.546   3.428   2.309
 1248SOL     OW 4970   0.255   3.210   2.152
 1248SOL    HW1 4971   0.159   3.211   2.125
 1248SOL    HW2 4972   0.267   3.263   2.236
 1249SOL     OW 4973   0.105   2.875   3.588
 1249SOL    HW1 4974   0.028   2.842   3.642
 1249SOL    HW2 4975   0.190   2.845   3.630
 1250SOL     OW 4976   0.672   2.065   3.351
 1250SOL    HW1 4977   0.762   2.049   3.311
 1250SOL    HW2 4978   0.680   2.070   3.450
 1251SOL     OW 4979   0.075   2.207   1.895
 1251SOL    HW1 4980  -0.017   2.179   1.866
 1251SOL    HW2 4981   0.106   2.284   1.839
 1252SOL     OW 4982   0.072   2.028   2.180
 1252SOL    HW1 4983   0.055   2.111   2.126
 1252SOL    HW2 4984   0.162   1.991   2.158
 1253SOL     OW 4985   1.183   3.197   1.981
 1253SOL    HW1 4986   1.084   3.186   1.983
 1253SOL    HW2 4987   1.217   3.212   2.074
 1254SOL     OW 4988   0.613   2.704   3.293
 1254SOL    HW1 4989   0.669   2.785   3.276
 1254SOL    HW2 4990   0.672   2.624   3.296
 1255SOL     OW 4991   1.493   3.629   2.821
 1255SOL    HW1 4992   1.526   3.693   2.752
 1255SOL    HW2 4993   1.559   3.623   2.896
 1256SOL     OW 4994   0.716   2.427   3.570
 1256SOL    HW1 4995   0.735   2.492   3.644
 1256SOL    HW2 4996   0.776   2.347   3.579
 1257SOL     OW 4997   1.450   3.082   3.495
 1257SOL    HW1 4998   1.441   3.072   3.594
 1257SOL    HW2 4999   1.546   3.075   3.469
 1258SOL     OW 5000   0.390   3.603   3.422
 1258SOL    HW1 5001   0.299   3.644   3.420
 1258SOL    HW2 5002   0.383   3.509   3.454
 1259SOL     OW 5003   1.225   2.187   2.311
 1259SOL    HW1 5004   1.290   2.113   2.300
 1259SOL    HW2 5005   1.245   2.237   2.395
 1260SOL     OW 5006   0.594   2.607   2.514
 1260SOL    HW1 5007   0.644   2.692   2.495
 1260SOL    HW2 5008   0.506   2.609   2.466
 1261SOL     OW 5009   0.859   3.236   1.878
 1261SOL    HW1 5010   0.813   3.251   1.966
 1261SOL    HW2 5011   0.903   3.321   1.848
 1262SOL     OW 5012   0.661   3.652   2.815
 1262SOL    HW1 5013   0.615   3.740   2.802
 1262SOL    HW2 5014   0.760   3.664   2.808
 1263SOL     OW 5015   0.859   2.818   2.723
 1263SOL    HW1 5016   0.913   2.749   2.771
 1263SOL    HW2 5017   0.827   2.887   2.789
 1264SOL     OW 5018   1.083   2.846   1.949
 1264SOL    HW1 5019   1.060   2.899   1.867
 1264SOL    HW2 5020   1.164   2.790   1.930
 1265SOL     OW 5021   1.861   3.431   2.713
 1265SOL    HW1 5022   1.790   3.419   2.643
 1265SOL    HW2 5023   1.862   3.352   2.773
 1266SOL     OW 5024   0.221   3.176   3.706
 1266SOL    HW1 5025   0.156   3.103   3.685
 1266SOL    HW2 5026   0.225   3.190   3.804
 1267SOL     OW 5027   0.079   3.102   2.515
 1267SOL    HW1 5028   0.078   3.055   2.603
 1267SOL    HW2 5029   0.161   3.074   2.464
 1268SOL     OW 5030   0.672   3.253   3.486
 1268SOL    HW1 5031   0.594   3.203   3.524
 1268SOL    HW2 5032   0.669   3.348   3.517
 1269SOL     OW 5033   1.824   2.054   3.089
 1269SOL    HW1 5034   1.820   1.964   3.133
 1269SOL    HW2 5035   1.827   2.043   2.990
 1270SOL     OW 5036   0.428   2.286   2.382
 1270SOL    HW1 5037   0.458   2.214   2.320
 1270SOL    HW2 5038   0.389   2.246   2.465
 1271SOL     OW 5039   1.705   3.349   2.966
 1271SOL    HW1 5040   1.612   3.324   2.939
 1271SOL    HW2 5041   1.731   3.299   3.048
 1272SOL     OW 5042   0.317   2.409   3.142
 1272SOL    HW1 5043   0.355   2.350   3.214
 1272SOL    HW2 5044   0.357   2.383   3.054
 1273SOL     OW 5045   0.812   3.448   2.549
 1273SOL    HW1 5046   0.844   3.458   2.455
 1273SOL    HW2 5047   0.733   3.386   2.551
 1274SOL     OW 5048   1.424   2.076   2.974
 1274SOL    HW1 5049   1.476   2.011   3.029
 1274SOL    HW2 5050   1.375   2.139   3.035
 1275SOL     OW 5051   1.001   1.896   3.016
 1275SOL    HW1 5052   0.938   1.824   2.985
 1275SOL    HW2 5053   1.094   1.860   3.016
 1276SOL     OW 5054   0.770   3.192   2.163
 1276SOL    HW1 5055   0.724   3.105   2.180
 1276SOL    HW2 5056   0.861   3.189   2.204
 1277SOL     OW 5057   0.618   3.429   3.146
 1277SOL    HW1 5058   0.613   3.511   3.203
 1277SOL    HW2 5059   0.707   3.426   3.101
 1278SOL     OW 5060   1.352   1.914   2.030
 1278SOL    HW1 5061   1.387   1.873   1.946
 1278SOL    HW2 5062   1.262   1.876   2.050
 1279SOL     OW 5063   1.300   2.315   2.553
 1279SOL    HW1 5064   1.241   2.395   2.557
 1279SOL    HW2 5065   1.315   2.280   2.646
 1280SOL     OW 5066   1.593   2.083   2.744
 1280SOL    HW1 5067   1.509   2.082   2.798
 1280SOL    HW2 5068   1.595   2.166   2.688
 1281SOL     OW 5069   0.039   2.939   2.162
 1281SOL    HW1 5070   0.138   2.928   2.153
 1281SOL    HW2 5071  -0.001   2.853   2.194
 1282SOL     OW 5072   0.875   3.508   2.199
 1282SOL    HW1 5073   0.798   3.473   2.145
 1282SOL    HW2 5074   0.843   3.579   2.261
 1283SOL     OW 5075   0.230   2.490   3.837
 1283SOL    HW1 5076   0.137   2.488   3.874
 1283SOL    HW2 5077   0.231   2.451   3.745
 1284SOL     OW 5078   0.225   2.137   4.720
 1284SOL    HW1 5079   0.260   2.120   4.812
 1284SOL    HW2 5080   0.137   2.092   4.708
 1285SOL     OW 5081   0.019   2.230   4.371
 1285SOL    HW1 5082  -0.063   2.273   4.410
 1285SOL    HW2 5083  -0.009   2.157   4.308
 1286SOL     OW 5084   0.569   3.137   4.889
 1286SOL    HW1 5085   0.476   3.130   4.852
 1286SOL    HW2 5086   0.580   3.226   4.933
 1287SOL     OW 5087   1.555   3.373   4.427
 1287SOL    HW1 5088   1.498   3.357   4.508
 1287SOL    HW2 5089   1.496   3.383   4.347
 1288SOL     OW 5090   1.135   2.565   4.441
 1288SOL    HW1 5091   1.192   2.643   4.416
 1288SOL    HW2 5092   1.075   2.591   4.517
 1289SOL     OW 5093   0.768   3.006   4.747
 1289SOL    HW1 5094   0.690   3.023   4.807
 1289SOL    HW2 5095   0.802   3.093   4.711
 1290SOL     OW 5096   0.850   2.660   5.547
 1290SOL    HW1 5097   0.846   2.736   5.612
 1290SOL    HW2 5098   0.872   2.696   5.456
 1291SOL     OW 5099   0.685   2.874   4.389
 1291SOL    HW1 5100   0.754   2.858   4.459
 1291SOL    HW2 5101   0.612   2.931   4.427
 1292SOL     OW 5102   0.686   3.023   5.527
 1292SOL    HW1 5103   0.746   3.102   5.541
 1292SOL    HW2 5104   0.600   3.054   5.486
 1293SOL     OW 5105   0.335   3.297   4.785
 1293SOL    HW1 5106   0.257   3.266   4.732
 1293SOL    HW2 5107   0.393   3.355   4.728
 1294SOL     OW 5108   1.460   3.367   5.063
 1294SOL    HW1 5109   1.484   3.461   5.089
 1294SOL    HW2 5110   1.444   3.313   5.145
 1295SOL     OW 5111   0.438   2.254   5.223
 1295SOL    HW1 5112   0.520   2.198   5.232
 1295SOL    HW2 5113   0.357   2.196   5.227
 1296SOL     OW 5114   1.603   2.309   4.461
 1296SOL    HW1 5115   1.529   2.355   4.411
 1296SOL    HW2 5116   1.654   2.377   4.514
 1297SOL     OW 5117   0.231   3.575   4.207
 1297SOL    HW1 5118   0.265   3.652   4.261
 1297SOL    HW2 5119   0.275   3.575   4.117
 1298SOL     OW 5120   1.127   3.203   5.414
 1298SOL    HW1 5121   1.174   3.203   5.502
 1298SOL    HW2 5122   1.079   3.116   5.403
 1299SOL     OW 5123   0.230   3.296   4.262
 1299SOL    HW1 5124   0.204   3.392   4.262
 1299SOL    HW2 5125   0.159   3.242   4.307
 1300SOL     OW 5126   0.240   2.953   4.610
 1300SOL    HW1 5127   0.254   2.869   4.662
 1300SOL    HW2 5128   0.185   3.017   4.665
 1301SOL     OW 5129   0.620   3.648   5.163
 1301SOL    HW1 5130   0.528   3.631   5.198
 1301SOL    HW2 5131   0.648   3.740   5.189
 1302SOL     OW 5132   0.606   2.826   3.847
 1302SOL    HW1 5133   0.613   2.910   3.793
 1302SOL    HW2 5134   0.652   2.839   3.935
 1303SOL     OW 5135   1.594   1.976   5.204
 1303SOL    HW1 5136   1.576   2.043   5.132
 1303SOL    HW2 5137   1.591   2.022   5.293
 1304SOL     OW 5138   0.122   2.505   4.287
 1304SOL    HW1 5139   0.077   2.417   4.304
 1304SOL    HW2 5140   0.121   2.559   4.371
 1305SOL     OW 5141   1.842   3.629   4.083
 1305SOL    HW1 5142   1.896   3.600   4.163
 1305SOL    HW2 5143   1.872   3.719   4.054
 1306SOL     OW 5144   0.027   3.458   3.841
 1306SOL    HW1 5145   0.008   3.362   3.862
 1306SOL    HW2 5146  -0.006   3.516   3.916
 1307SOL     OW 5147   1.689   2.784   4.336
 1307SOL    HW1 5148   1.784   2.755   4.344
 1307SOL    HW2 5149   1.681   2.849   4.261
 1308SOL     OW 5150   1.641   2.970   4.156
 1308SOL    HW1 5151   1.727   2.972   4.104
 1308SOL    HW2 5152   1.655   3.017   4.244
 1309SOL     OW 5153   0.113   2.599   5.321
 1309SOL    HW1 5154   0.201   2.586   5.366
 1309SOL    HW2 5155   0.100   2.696   5.299
 1310SOL     OW 5156   0.613   3.227   4.450
 1310SOL    HW1 5157   0.564   3.140   4.459
 1310SOL    HW2 5158   0.590   3.270   4.363
 1311SOL     OW 5159   1.293   3.090   5.147
 1311SOL    HW1 5160   1.330   3.017   5.089
 1311SOL    HW2 5161   1.345   3.095   5.232
 1312SOL     OW 5162   0.809   1.866   4.226
 1312SOL    HW1 5163   0.849   1.957   4.217
 1312SOL    HW2 5164   0.709   1.874   4.232
 1313SOL     OW 5165   0.197   2.838   4.988
 1313SOL    HW1 5166   0.286   2.793   4.974
 1313SOL    HW2 5167   0.124   2.773   4.969
 1314SOL     OW 5168   1.187   3.654   5.340
 1314SOL    HW1 5169   1.211   3.714   5.264
 1314SOL    HW2 5170   1.194   3.559   5.310
 1315SOL     OW 5171   0.317   2.113   5.525
 1315SOL    HW1 5172   0.388   2.184   5.531
 1315SOL    HW2 5173   0.229   2.152   5.553
 1316SOL     OW 5174   1.466   3.279   4.677
 1316SOL    HW1 5175   1.407   3.285   4.757
 1316SOL    HW2 5176   1.451   3.191   4.631
 1317SOL     OW 5177   1.667   3.576   4.296
 1317SOL    HW1 5178   1.626   3.553   4.208
 1317SOL    HW2 5179   1.649   3.502   4.361
 1318SOL     OW 5180   0.598   2.591   3.994
 1318SOL    HW1 5181   0.622   2.660   3.926
 1318SOL    HW2 5182   0.520   2.624   4.048
 1319SOL     OW 5183   1.281   2.207   4.668
 1319SOL    HW1 5184   1.195   2.157   4.655
 1319SOL    HW2 5185   1.343   2.153   4.724
 1320SOL     OW 5186   1.576   3.524   4.031
 1320SOL    HW1 5187   1.665   3.570   4.034
 1320SOL    HW2 5188   1.555   3.500   3.936
 1321SOL     OW 5189   0.807   2.467   5.189
 1321SOL    HW1 5190   0.760   2.464   5.278
 1321SOL    HW2 5191   0.756   2.412   5.123
 1322SOL     OW 5192   1.394   2.331   5.398
 1322SOL    HW1 5193   1.374   2.374   5.486
 1322SOL    HW2 5194   1.472   2.269   5.407
 1323SOL     OW 5195   0.973   2.752   5.296
 1323SOL    HW1 5196   1.019   2.668   5.267
 1323SOL    HW2 5197   0.917   2.786   5.221
 1324SOL     OW 5198   0.991   2.272   4.966
 1324SOL    HW1 5199   0.914   2.306   5.020
 1324SOL    HW2 5200   0.957   2.221   4.887
 1325SOL     OW 5201   1.041   2.563   4.153
 1325SOL    HW1 5202   1.067   2.559   4.249
 1325SOL    HW2 5203   0.956   2.512   4.139
 1326SOL     OW 5204   0.076   2.673   4.513
 1326SOL    HW1 5205   0.175   2.661   4.522
 1326SOL    HW2 5206   0.052   2.768   4.534
 1327SOL     OW 5207   0.130   3.683   5.295
 1327SOL    HW1 5208   0.120   3.668   5.394
 1327SOL    HW2 5209   0.044   3.719   5.259
 1328SOL     OW 5210   0.865   2.210   3.919
 1328SOL    HW1 5211   0.924   2.273   3.870
 1328SOL    HW2 5212   0.884   2.116   3.890
 1329SOL     OW 5213   1.719   2.447   5.555
 1329SOL    HW1 5214   1.693   2.536   5.519
 1329SOL    HW2 5215   1.717   2.379   5.482
 1330SOL     OW 5216   1.362   3.006   4.269
 1330SOL    HW1 5217   1.445   2.977   4.221
 1330SOL    HW2 5218   1.313   3.073   4.213
 1331SOL     OW 5219   0.550   2.058   4.609
 1331SOL    HW1 5220   0.545   2.053   4.709
 1331SOL    HW2 5221   0.552   2.154   4.580
 1332SOL     OW 5222   1.008   3.318   4.201
 1332SOL    HW1 5223   0.962   3.390   4.149
 1332SOL    HW2 5224   1.004   3.338   4.299
 1333SOL     OW 5225   0.351   3.663   4.577
 1333SOL    HW1 5226   0.401   3.577   4.583
 1333SOL    HW2 5227   0.416   3.740   4.574
 1334SOL     OW 5228   1.795   2.928   4.597
 1334SOL    HW1 5229   1.733   2.913   4.521
 1334SOL    HW2 5230   1.743   2.939   4.682
 1335SOL     OW 5231   1.227   3.412   5.230
 1335SOL    HW1 5232   1.233   3.335   5.294
 1335SOL    HW2 5233   1.175   3.386   5.150
 1336SOL     OW 5234   0.321   2.805   3.966
 1336SOL    HW1 5235   0.403   2.844   3.924
 1336SOL    HW2 5236   0.294   2.723   3.917
 1337SOL     OW 5237   1.458   2.597   4.452
 1337SOL    HW1 5238   1.453   2.532   4.527
 1337SOL    HW2 5239   1.538   2.656   4.465
 1338SOL     OW 5240   0.461   3.128   5.451
 1338SOL    HW1 5241   0.411   3.129   5.365
 1338SOL    HW2 5242   0.398   3.110   5.527
 1339SOL     OW 5243   1.111   3.638   3.961
 1339SOL    HW1 5244   1.051   3.576   4.011
 1339SOL    HW2 5245   1.142   3.594   3.876
 1340SOL     OW 5246   0.202   2.147   5.222
 1340SOL    HW1 5247   0.122   2.207   5.209
 1340SOL    HW2 5248   0.192   2.098   5.308
 1341SOL     OW 5249   1.632   3.239   3.805
 1341SOL    HW1 5250   1.600   3.333   3.795
 1341SOL    HW2 5251   1.556   3.176   3.793
 1342SOL     OW 5252   0.464   3.605   4.047
 1342SOL    HW1 5253   0.497   3.644   4.133
 1342SOL    HW2 5254   0.540   3.598   3.982
 1343SOL     OW 5255   1.400   1.969   4.150
 1343SOL    HW1 5256   1.376   1.932   4.060
 1343SOL    HW2 5257   1.499   1.985   4.154
 1344SOL     OW 5258   0.249   3.647   4.965
 1344SOL    HW1 5259   0.306   3.582   5.015
 1344SOL    HW2 5260   0.233   3.614   4.872
 1345SOL     OW 5261   0.940   3.560   4.628
 1345SOL    HW1 5262   1.020   3.503   4.649
 1345SOL    HW2 5263   0.891   3.520   4.551
 1346SOL     OW 5264   0.382   2.562   4.204
 1346SOL    HW1 5265   0.427   2.472   4.201
 1346SOL    HW2 5266   0.288   2.551   4.237
 1347SOL     OW 5267   1.547   2.084   5.453
 1347SOL    HW1 5268   1.542   2.121   5.545
 1347SOL    HW2 5269   1.475   2.015   5.441
 1348SOL     OW 5270   0.614   1.984   3.841
 1348SOL    HW1 5271   0.712   1.962   3.848
 1348SOL    HW2 5272   0.583   1.967   3.748
 1349SOL     OW 5273   0.781   2.126   5.473
 1349SOL    HW1 5274   0.848   2.065   5.516
 1349SOL    HW2 5275   0.708   2.145   5.538
 1350SOL     OW 5276   0.888   3.376   4.919
 1350SOL    HW1 5277   0.865   3.351   4.825
 1350SOL    HW2 5278   0.949   3.307   4.958
 1351SOL     OW 5279   1.351   2.452   5.157
 1351SOL    HW1 5280   1.379   2.409   5.242
 1351SOL    HW2 5281   1.376   2.548   5.158
 1352SOL     OW 5282   0.803   3.264   4.648
 1352SOL    HW1 5283   0.893   3.278   4.606
 1352SOL    HW2 5284   0.732   3.266   4.577
 1353SOL     OW 5285   0.922   2.365   4.623
 1353SOL    HW1 5286   0.897   2.356   4.527
 1353SOL    HW2 5287   0.970   2.283   4.654
 1354SOL     OW 5288   0.539   1.926   4.236
 1354SOL    HW1 5289   0.458   1.927   4.294
 1354SOL    HW2 5290   0.542   2.009   4.181
 1355SOL     OW 5291   0.297   1.897   3.895
 1355SOL    HW1 5292   0.346   1.981   3.874
 1355SOL    HW2 5293   0.359   1.832   3.940
 1356SOL     OW 5294   0.935   2.098   4.204
 1356SOL    HW1 5295   0.887   2.139   4.126
 1356SOL    HW2 5296   1.034   2.096   4.185
 1357SOL     OW 5297   1.076   2.545   5.188
 1357SOL    HW1 5298   0.996   2.484   5.191
 1357SOL    HW2 5299   1.157   2.492   5.164
 1358SOL     OW 5300   1.227   3.432   4.517
 1358SOL    HW1 5301   1.248   3.506   4.452
 1358SOL    HW2 5302   1.295   3.432   4.590
 1359SOL     OW 5303   0.459   3.014   4.465
 1359SOL    HW1 5304   0.388   2.987   4.530
 1359SOL    HW2 5305   0.433   2.986   4.372
 1360SOL     OW 5306   1.271   3.659   4.315
 1360SOL    HW1 5307   1.315   3.723   4.251
 1360SOL    HW2 5308   1.221   3.711   4.385
 1361SOL     OW 5309   1.032   2.411   3.740
 1361SOL    HW1 5310   0.991   2.493   3.701
 1361SOL    HW2 5311   1.096   2.437   3.813
 1362SOL     OW 5312   0.078   2.418   5.110
 1362SOL    HW1 5313   0.170   2.417   5.069
 1362SOL    HW2 5314   0.072   2.492   5.177
 1363SOL     OW 5315   0.561   2.084   4.871
 1363SOL    HW1 5316   0.599   2.000   4.908
 1363SOL    HW2 5317   0.473   2.103   4.915
 1364SOL     OW 5318   0.866   2.316   4.366
 1364SOL    HW1 5319   0.834   2.388   4.304
 1364SOL    HW2 5320   0.890   2.235   4.313
 1365SOL     OW 5321   1.017   1.901   4.477
 1365SOL    HW1 5322   0.945   1.906   4.408
 1365SOL    HW2 5323   0.993   1.832   4.546
 1366SOL     OW 5324   1.429   3.035   4.591
 1366SOL    HW1 5325   1.374   2.951   4.584
 1366SOL    HW2 5326   1.455   3.064   4.499
 1367SOL     OW 5327   1.466   2.452   4.716
 1367SOL    HW1 5328   1.436   2.357   4.723
 1367SOL    HW2 5329   1.539   2.468   4.782
 1368SOL     OW 5330   1.857   2.695   4.101
 1368SOL    HW1 5331   1.899   2.631   4.165
 1368SOL    HW2 5332   1.819   2.644   4.023
 1369SOL     OW 5333   0.488   3.247   3.898
 1369SOL    HW1 5334   0.401   3.232   3.945
 1369SOL    HW2 5335   0.471   3.273   3.803
 1370SOL     OW 5336   1.664   3.142   4.381
 1370SOL    HW1 5337   1.763   3.150   4.395
 1370SOL    HW2 5338   1.619   3.226   4.412
 1371SOL     OW 5339   0.527   2.118   4.052
 1371SOL    HW1 5340   0.554   2.059   3.977
 1371SOL    HW2 5341   0.527   2.213   4.021
 1372SOL     OW 5342   1.754   3.085   5.312
 1372SOL    HW1 5343   1.845   3.046   5.299
 1372SOL    HW2 5344   1.762   3.181   5.336
 1373SOL     OW 5345   1.064   3.209   5.064
 1373SOL    HW1 5346   0.984   3.186   5.119
 1373SOL    HW2 5347   1.147   3.183   5.113
 1374SOL     OW 5348   1.592   3.491   5.349
 1374SOL    HW1 5349   1.619   3.525   5.259
 1374SOL    HW2 5350   1.671   3.453   5.395
 1375SOL     OW 5351   1.111   3.057   4.824
 1375SOL    HW1 5352   1.071   3.101   4.905
 1375SOL    HW2 5353   1.070   3.094   4.741
 1376SOL     OW 5354   1.638   2.961   4.803
 1376SOL    HW1 5355   1.643   3.042   4.862
 1376SOL    HW2 5356   1.552   2.963   4.752
 1377SOL     OW 5357   0.915   1.951   5.126
 1377SOL    HW1 5358   0.940   1.931   5.031
 1377SOL    HW2 5359   0.987   2.007   5.168
 1378SOL     OW 5360   0.980   2.978   5.443
 1378SOL    HW1 5361   0.881   2.984   5.453
 1378SOL    HW2 5362   1.003   2.898   5.387
 1379SOL     OW 5363   0.705   2.912   4.092
 1379SOL    HW1 5364   0.691   2.919   4.191
 1379SOL    HW2 5365   0.789   2.861   4.074
 1380SOL     OW 5366   0.410   2.675   4.975
 1380SOL    HW1 5367   0.496   2.687   5.025
 1380SOL    HW2 5368   0.368   2.588   5.002
 1381SOL     OW 5369   1.274   2.248   4.986
 1381SOL    HW1 5370   1.295   2.322   5.050
 1381SOL    HW2 5371   1.185   2.265   4.943
 1382SOL     OW 5372   0.064   3.426   5.055
 1382SOL    HW1 5373   0.018   3.508   5.021
 1382SOL    HW2 5374   0.162   3.445   5.064
 1383SOL     OW 5375   0.367   2.962   4.225
 1383SOL    HW1 5376   0.360   3.045   4.169
 1383SOL    HW2 5377   0.371   2.882   4.165
 1384SOL     OW 5378   0.566   2.399   4.589
 1384SOL    HW1 5379   0.578   2.465   4.515
 1384SOL    HW2 5380   0.612   2.433   4.672
 1385SOL     OW 5381   1.252   3.210   4.112
 1385SOL    HW1 5382   1.302   3.287   4.152
 1385SOL    HW2 5383   1.157   3.212   4.144
 1386SOL     OW 5384   1.272   3.307   4.866
 1386SOL    HW1 5385   1.319   3.320   4.953
 1386SOL    HW2 5386   1.206   3.233   4.875
 1387SOL     OW 5387   1.582   2.501   4.196
 1387SOL    HW1 5388   1.551   2.562   4.269
 1387SOL    HW2 5389   1.632   2.553   4.127
 1388SOL     OW 5390   0.354   3.372   5.053
 1388SOL    HW1 5391   0.333   3.328   4.966
 1388SOL    HW2 5392   0.451   3.398   5.056
 1389SOL     OW 5393   0.402   2.613   5.322
 1389SOL    HW1 5394   0.470   2.668   5.275
 1389SOL    HW2 5395   0.442   2.525   5.349
 1390SOL     OW 5396   1.587   2.641   5.394
 1390SOL    HW1 5397   1.495   2.679   5.389
 1390SOL    HW2 5398   1.647   2.688   5.329
 1391SOL     OW 5399   1.013   1.967   5.494
 1391SOL    HW1 5400   1.019   2.052   5.442
 1391SOL    HW2 5401   1.045   1.891   5.437
 1392SOL     OW 5402   0.504   1.912   5.464
 1392SOL    HW1 5403   0.462   1.855   5.394
 1392SOL    HW2 5404   0.438   1.981   5.496
 1393SOL     OW 5405   0.573   2.732   4.753
 1393SOL    HW1 5406   0.617   2.821   4.744
 1393SOL    HW2 5407   0.510   2.732   4.830
 1394SOL     OW 5408   1.360   2.724   4.769
 1394SOL    HW1 5409   1.285   2.724   4.703
 1394SOL    HW2 5410   1.397   2.632   4.778
 1395SOL     OW 5411   1.209   2.387   3.999
 1395SOL    HW1 5412   1.222   2.303   4.053
 1395SOL    HW2 5413   1.180   2.461   4.059
 1396SOL     OW 5414   0.307   2.075   4.955
 1396SOL    HW1 5415   0.284   2.112   5.045
 1396SOL    HW2 5416   0.277   1.980   4.949
 1397SOL     OW 5417   0.037   3.172   5.006
 1397SOL    HW1 5418   0.090   3.123   5.074
 1397SOL    HW2 5419   0.059   3.270   5.011
 1398SOL     OW 5420   0.732   2.496   4.788
 1398SOL    HW1 5421   0.791   2.470   4.712
 1398SOL    HW2 5422   0.704   2.592   4.777
 1399SOL     OW 5423   1.728   2.797   5.578
 1399SOL    HW1 5424   1.682   2.790   5.489
 1399SOL    HW2 5425   1.666   2.841   5.644
 1400SOL     OW 5426   0.307   1.925   4.342
 1400SOL    HW1 5427   0.296   2.019   4.375
 1400SOL    HW2 5428   0.302   1.862   4.419
 1401SOL     OW 5429   1.622   2.229   4.098
 1401SOL    HW1 5430   1.624   2.153   4.162
 1401SOL    HW2 5431   1.574   2.306   4.138
 1402SOL     OW 5432   1.023   2.628   4.690
 1402SOL    HW1 5433   1.038   2.649   4.786
 1402SOL    HW2 5434   0.993   2.533   4.681
 1403SOL     OW 5435   0.980   3.435   5.424
 1403SOL    HW1 5436   0.960   3.479   5.336
 1403SOL    HW2 5437   1.019   3.344   5.408
 1404SOL     OW 5438   1.859   3.380   5.329
 1404SOL    HW1 5439   1.873   3.407   5.234
 1404SOL    HW2 5440   1.942   3.402   5.382
 1405SOL     OW 5441   0.350   2.760   5.528
 1405SOL    HW1 5442   0.426   2.804   5.576
 1405SOL    HW2 5443   0.385   2.713   5.446
 1406SOL     OW 5444   1.303   2.700   3.766
 1406SOL    HW1 5445   1.337   2.607   3.781
 1406SOL    HW2 5446   1.321   2.727   3.671
 1407SOL     OW 5447   1.068   3.195   4.573
 1407SOL    HW1 5448   1.075   3.111   4.518
 1407SOL    HW2 5449   1.130   3.264   4.537
 1408SOL     OW 5450   0.319   2.672   4.673
 1408SOL    HW1 5451   0.412   2.708   4.678
 1408SOL    HW2 5452   0.313   2.587   4.725
 1409SOL     OW 5453   0.339   2.371   4.730
 1409SOL    HW1 5454   0.287   2.288   4.713
 1409SOL    HW2 5455   0.416   2.376   4.666
 1410SOL     OW 5456   1.138   2.242   5.402
 1410SOL    HW1 5457   1.093   2.305   5.466
 1410SOL    HW2 5458   1.231   2.273   5.385
 1411SOL     OW 5459   1.160   2.069   5.201
 1411SOL    HW1 5460   1.160   2.133   5.278
 1411SOL    HW2 5461   1.188   2.117   5.118
 1412SOL     OW 5462   0.008   3.188   3.924
 1412SOL    HW1 5463  -0.085   3.209   3.893
 1412SOL    HW2 5464   0.018   3.089   3.937
 1413SOL     OW 5465   0.088   3.663   4.651
 1413SOL    HW1 5466   0.046   3.577   4.624
 1413SOL    HW2 5467   0.182   3.666   4.617
 1414SOL     OW 5468   0.504   3.430   4.634
 1414SOL    HW1 5469   0.570   3.504   4.643
 1414SOL    HW2 5470   0.548   3.351   4.592
 1415SOL     OW 5471   1.002   2.658   4.962
 1415SOL    HW1 5472   1.043   2.626   5.048
 1415SOL    HW2 5473   0.906   2.631   4.959
 1416SOL     OW 5474   0.040   2.406   4.838
 1416SOL    HW1 5475   0.125   2.373   4.797
 1416SOL    HW2 5476   0.053   2.421   4.936
 1417SOL     OW 5477   0.189   2.382   5.446
 1417SOL    HW1 5478   0.248   2.342   5.376
 1417SOL    HW2 5479   0.131   2.453   5.405
 1418SOL     OW 5480   1.369   2.812   5.384
 1418SOL    HW1 5481   1.408   2.901   5.404
 1418SOL    HW2 5482   1.379   2.792   5.287
 1419SOL     OW 5483   0.815   2.434   4.049
 1419SOL    HW1 5484   0.822   2.345   4.003
 1419SOL    HW2 5485   0.721   2.468   4.041
 1420SOL     OW 5486   1.657   2.466   4.930
 1420SOL    HW1 5487   1.619   2.397   4.992
 1420SOL    HW2 5488   1.739   2.430   4.886
 1421SOL     OW 5489   0.252   3.426   5.468
 1421SOL    HW1 5490   0.222   3.483   5.544
 1421SOL    HW2 5491   0.245   3.329   5.494
 1422SOL     OW 5492   0.671   2.326   4.993
 1422SOL    HW1 5493   0.637   2.237   4.963
 1422SOL    HW2 5494   0.697   2.380   4.913
 1423SOL     OW 5495   0.930   3.540   5.189
 1423SOL    HW1 5496   0.906   3.522   5.094
 1423SOL    HW2 5497   0.960   3.634   5.199
 1424SOL     OW 5498   0.473   2.362   3.915
 1424SOL    HW1 5499   0.534   2.442   3.919
 1424SOL    HW2 5500   0.378   2.393   3.922
 1425SOL     OW 5501   0.159   2.999   5.190
 1425SOL    HW1 5502   0.181   2.938   5.266
 1425SOL    HW2 5503   0.169   2.950   5.104
 1426SOL     OW 5504   1.347   2.921   4.958
 1426SOL    HW1 5505   1.371   2.858   4.884
 1426SOL    HW2 5506   1.257   2.961   4.940
 1427SOL     OW 5507   1.759   3.609   4.878
 1427SOL    HW1 5508   1.820   3.639   4.805
 1427SOL    HW2 5509   1.721   3.520   4.856
 1428SOL     OW 5510   1.252   3.593   4.852
 1428SOL    HW1 5511   1.336   3.598   4.798
 1428SOL    HW2 5512   1.229   3.497   4.870
 1429SOL     OW 5513   0.083   3.120   4.746
 1429SOL    HW1 5514   0.078   3.119   4.846
 1429SOL    HW2 5515   0.000   3.079   4.708
 1430SOL     OW 5516   0.688   3.524   5.440
 1430SOL    HW1 5517   0.632   3.605   5.449
 1430SOL    HW2 5518   0.740   3.528   5.354
 1431SOL     OW 5519   1.726   1.997   4.247
 1431SOL    HW1 5520   1.799   1.980   4.180
 1431SOL    HW2 5521   1.695   1.910   4.285
 1432SOL     OW 5522   1.388   3.435   4.201
 1432SOL    HW1 5523   1.455   3.447   4.127
 1432SOL    HW2 5524   1.348   3.524   4.224
 1433SOL     OW 5525   0.130   3.656   5.575
 1433SOL    HW1 5526   0.089   3.582   5.628
 1433SOL    HW2 5527   0.194   3.707   5.633
 1434SOL     OW 5528   0.830   3.135   5.146
 1434SOL    HW1 5529   0.825   3.168   5.241
 1434SOL    HW2 5530   0.744   3.154   5.100
 1435SOL     OW 5531   0.672   3.478   3.878
 1435SOL    HW1 5532   0.681   3.488   3.779
 1435SOL    HW2 5533   0.632   3.389   3.899
 1436SOL     OW 5534   1.650   3.582   5.118
 1436SOL    HW1 5535   1.703   3.592   5.034
 1436SOL    HW2 5536   1.623   3.672   5.152
 1437SOL     OW 5537   1.841   2.037   4.687
 1437SOL    HW1 5538   1.880   1.952   4.651
 1437SOL    HW2 5539   1.743   2.039   4.668
 1438SOL     OW 5540   0.263   2.188   4.444
 1438SOL    HW1 5541   0.184   2.239   4.410
 1438SOL    HW2 5542   0.254   2.173   4.542
 1439SOL     OW 5543   1.194   3.474   3.755
 1439SOL    HW1 5544   1.200   3.381   3.792
 1439SOL    HW2 5545   1.135   3.474   3.675
 1440SOL     OW 5546   0.822   2.864   5.096
 1440SOL    HW1 5547   0.862   2.863   5.004
 1440SOL    HW2 5548   0.832   2.956   5.136
 1441SOL     OW 5549   0.916   2.772   4.015
 1441SOL    HW1 5550   0.979   2.810   3.947
 1441SOL    HW2 5551   0.956   2.689   4.054
 1442SOL     OW 5552   1.504   3.469   3.768
 1442SOL    HW1 5553   1.412   3.506   3.775
 1442SOL    HW2 5554   1.542   3.489   3.678
 1443SOL     OW 5555   0.372   3.150   5.214
 1443SOL    HW1 5556   0.359   3.243   5.180
 1443SOL    HW2 5557   0.288   3.098   5.201
 1444SOL     OW 5558   1.614   3.154   5.013
 1444SOL    HW1 5559   1.674   3.157   5.093
 1444SOL    HW2 5560   1.539   3.218   5.026
 1445SOL     OW 5561   1.039   2.960   4.420
 1445SOL    HW1 5562   0.969   2.913   4.474
 1445SOL    HW2 5563   1.098   2.892   4.377
 1446SOL     OW 5564   1.014   2.098   4.695
 1446SOL    HW1 5565   1.006   2.062   4.602
 1446SOL    HW2 5566   1.012   2.022   4.760
 1447SOL     OW 5567   0.590   3.349   4.215
 1447SOL    HW1 5568   0.632   3.291   4.145
 1447SOL    HW2 5569   0.546   3.428   4.171
 1448SOL     OW 5570   1.709   2.247   5.105
 1448SOL    HW1 5571   1.782   2.316   5.109
 1448SOL    HW2 5572   1.737   2.172   5.046
 1449SOL     OW 5573   0.255   3.210   4.014
 1449SOL    HW1 5574   0.159   3.211   3.987
 1449SOL    HW2 5575   0.267   3.263   4.098
 1450SOL     OW 5576   0.105   2.875   5.450
 1450SOL    HW1 5577   0.028   2.842   5.504
 1450SOL    HW2 5578   0.190   2.845   5.492
 1451SOL     OW 5579   0.672   2.065   5.213
 1451SOL    HW1 5580   0.762   2.049   5.173
 1451SOL    HW2 5581   0.680   2.070   5.312
 1452SOL     OW 5582   0.075   2.207   3.757
 1452SOL    HW1 5583  -0.017   2.179   3.728
 1452SOL    HW2 5584   0.106   2.284   3.701
 1453SOL     OW 5585   1.440   2.718   5.122
 1453SOL    HW1 5586   1.383   2.770   5.059
 1453SOL    HW2 5587   1.536   2.730   5.098
 1454SOL     OW 5588   0.072   2.028   4.042
 1454SOL    HW1 5589   0.055   2.111   3.988
 1454SOL    HW2 5590   0.162   1.991   4.020
 1455SOL     OW 5591   1.183   3.197   3.843
 1455SOL    HW1 5592   1.084   3.186   3.845
 1455SOL    HW2 5593   1.217   3.212   3.936
 1456SOL     OW 5594   0.613   2.704   5.155
 1456SOL    HW1 5595   0.669   2.785   5.138
 1456SOL    HW2 5596   0.672   2.624   5.158
 1457SOL     OW 5597   1.493   3.629   4.683
 1457SOL    HW1 5598   1.526   3.693   4.614
 1457SOL    HW2 5599   1.559   3.623   4.758
 1458SOL     OW 5600   0.716   2.427   5.432
 1458SOL    HW1 5601   0.735   2.492   5.506
 1458SOL    HW2 5602   0.776   2.347   5.441
 1459SOL     OW 5603   1.450   3.082   5.357
 1459SOL    HW1 5604   1.441   3.072   5.456
 1459SOL    HW2 5605   1.546   3.075   5.331
 1460SOL     OW 5606   0.390   3.603   5.284
 1460SOL    HW1 5607   0.299   3.644   5.282
 1460SOL    HW2 5608   0.383   3.509   5.316
 1461SOL     OW 5609   1.674   2.745   4.978
 1461SOL    HW1 5610   1.647   2.656   4.941
 1461SOL    HW2 5611   1.675   2.813   4.905
 1462SOL     OW 5612   1.225   2.187   4.173
 1462SOL    HW1 5613   1.290   2.113   4.162
 1462SOL    HW2 5614   1.245   2.237   4.257
 1463SOL     OW 5615   0.594   2.607   4.376
 1463SOL    HW1 5616   0.644   2.692   4.357
 1463SOL    HW2 5617   0.506   2.609   4.328
 1464SOL     OW 5618   1.777   2.204   5.366
 1464SOL    HW1 5619   1.760   2.235   5.272
 1464SOL    HW2 5620   1.693   2.167   5.404
 1465SOL     OW 5621   1.730   2.796   5.241
 1465SOL    HW1 5622   1.768   2.887   5.256
 1465SOL    HW2 5623   1.722   2.779   5.142
 1466SOL     OW 5624   0.859   3.236   3.740
 1466SOL    HW1 5625   0.813   3.251   3.828
 1466SOL    HW2 5626   0.903   3.321   3.710
 1467SOL     OW 5627   0.661   3.652   4.677
 1467SOL    HW1 5628   0.615   3.740   4.664
 1467SOL    HW2 5629   0.760   3.664   4.670
 1468SOL     OW 5630   0.859   2.818   4.585
 1468SOL    HW1 5631   0.913   2.749   4.633
 1468SOL    HW2 5632   0.827   2.887   4.651
 1469SOL     OW 5633   1.083   2.846   3.811
 1469SOL    HW1 5634   1.060   2.899   3.729
 1469SOL    HW2 5635   1.164   2.790   3.792
 1470SOL     OW 5636   1.861   3.431   4.575
 1470SOL    HW1 5637   1.790   3.419   4.505
 1470SOL    HW2 5638   1.862   3.352   4.635
 1471SOL     OW 5639   0.221   3.176   5.568
 1471SOL    HW1 5640   0.156   3.103   5.547
 1471SOL    HW2 5641   0.225   3.190   5.666
 1472SOL     OW 5642   0.079   3.102   4.377
 1472SOL    HW1 5643   0.078   3.055   4.465
 1472SOL    HW2 5644   0.161   3.074   4.326
 1473SOL     OW 5645   0.672   3.253   5.348
 1473SOL    HW1 5646   0.594   3.203   5.386
 1473SOL    HW2 5647   0.669   3.348   5.379
 1474SOL     OW 5648   1.824   2.054   4.951
 1474SOL    HW1 5649   1.820   1.964   4.995
 1474SOL    HW2 5650   1.827   2.043   4.852
 1475SOL     OW 5651   0.428   2.286   4.244
 1475SOL    HW1 5652   0.458   2.214   4.182
 1475SOL    HW2 5653   0.389   2.246   4.327
 1476SOL     OW 5654   1.705   3.349   4.828
 1476SOL    HW1 5655   1.612   3.324   4.801
 1476SOL    HW2 5656   1.731   3.299   4.910
 1477SOL     OW 5657   0.317   2.409   5.004
 1477SOL    HW1 5658   0.355   2.350   5.076
 1477SOL    HW2 5659   0.357   2.383   4.916
 1478SOL     OW 5660   0.812   3.448   4.411
 1478SOL    HW1 5661   0.844   3.458   4.317
 1478SOL    HW2 5662   0.733   3.386   4.413
 1479SOL     OW 5663   1.424   2.076   4.836
 1479SOL    HW1 5664   1.476   2.011   4.891
 1479SOL    HW2 5665   1.375   2.139   4.897
 1480SOL     OW 5666   1.001   1.896   4.878
 1480SOL    HW1 5667   0.938   1.824   4.847
 1480SOL    HW2 5668   1.094   1.860   4.878
 1481SOL     OW 5669   0.770   3.192   4.025
 1481SOL    HW1 5670   0.724   3.105   4.042
 1481SOL    HW2 5671   0.861   3.189   4.066
 1482SOL     OW 5672   0.618   3.429   5.008
 1482SOL    HW1 5673   0.613   3.511   5.065
 1482SOL    HW2 5674   0.707   3.426   4.963
 1483SOL     OW 5675   1.352   1.914   3.892
 1483SOL    HW1 5676   1.387   1.873   3.808
 1483SOL    HW2 5677   1.262   1.876   3.912
 1484SOL     OW 5678   1.300   2.315   4.415
 1484SOL    HW1 5679   1.241   2.395   4.419
 1484SOL    HW2 5680   1.315   2.280   4.508
 1485SOL     OW 5681   1.593   2.083   4.606
 1485SOL    HW1 5682   1.509   2.082   4.660
 1485SOL    HW2 5683   1.595   2.166   4.550
 1486SOL     OW 5684   0.039   2.939   4.024
 1486SOL    HW1 5685   0.138   2.928   4.015
 1486SOL    HW2 5686  -0.001   2.853   4.056
 1487SOL     OW 5687   0.875   3.508   4.061
 1487SOL    HW1 5688   0.798   3.473   4.007
 1487SOL    HW2 5689   0.843   3.579   4.123
 1488SOL     OW 5690   0.230   2.490   5.699
 1488SOL    HW1 5691   0.137   2.488   5.736
 1488SOL    HW2 5692   0.231   2.451   5.607
 1489SOL     OW 5693   1.135   2.565   6.303
 1489SOL    HW1 5694   1.192   2.643   6.278
 1489SOL    HW2 5695   1.075   2.591   6.379
 1490SOL     OW 5696   1.755   2.469   5.817
 1490SOL    HW1 5697   1.743   2.456   5.718
 1490SOL    HW2 5698   1.725   2.388   5.866
 1491SOL     OW 5699   1.603   2.309   6.323
 1491SOL    HW1 5700   1.529   2.355   6.273
 1491SOL    HW2 5701   1.654   2.377   6.376
 1492SOL     OW 5702   0.231   3.575   6.069
 1492SOL    HW1 5703   0.265   3.652   6.123
 1492SOL    HW2 5704   0.275   3.575   5.979
 1493SOL     OW 5705   0.230   3.296   6.124
 1493SOL    HW1 5706   0.204   3.392   6.124
 1493SOL    HW2 5707   0.159   3.242   6.169
 1494SOL     OW 5708   0.606   2.826   5.709
 1494SOL    HW1 5709   0.613   2.910   5.655
 1494SOL    HW2 5710   0.652   2.839   5.797
 1495SOL     OW 5711   0.122   2.505   6.149
 1495SOL    HW1 5712   0.077   2.417   6.166
 1495SOL    HW2 5713   0.121   2.559   6.233
 1496SOL     OW 5714   1.842   3.629   5.945
 1496SOL    HW1 5715   1.896   3.600   6.025
 1496SOL    HW2 5716   1.872   3.719   5.916
 1497SOL     OW 5717   0.027   3.458   5.703
 1497SOL    HW1 5718   0.008   3.362   5.724
 1497SOL    HW2 5719  -0.006   3.516   5.778
 1498SOL     OW 5720   1.689   2.784   6.198
 1498SOL    HW1 5721   1.784   2.755   6.206
 1498SOL    HW2 5722   1.681   2.849   6.123
 1499SOL     OW 5723   1.641   2.970   6.018
 1499SOL    HW1 5724   1.727   2.972   5.966
 1499SOL    HW2 5725   1.655   3.017   6.106
 1500SOL     OW 5726   0.613   3.227   6.312
 1500SOL    HW1 5727   0.564   3.140   6.321
 1500SOL    HW2 5728   0.590   3.270   6.225
 1501SOL     OW 5729   0.809   1.866   6.088
 1501SOL    HW1 5730   0.849   1.957   6.079
 1501SOL    HW2 5731   0.709   1.874   6.094
 1502SOL     OW 5732   1.525   2.861   5.776
 1502SOL    HW1 5733   1.462   2.785   5.789
 1502SOL    HW2 5734   1.573   2.879   5.862
 1503SOL     OW 5735   0.598   2.591   5.856
 1503SOL    HW1 5736   0.622   2.660   5.788
 1503SOL    HW2 5737   0.520   2.624   5.910
 1504SOL     OW 5738   1.281   2.207   6.530
 1504SOL    HW1 5739   1.195   2.157   6.517
 1504SOL    HW2 5740   1.343   2.153   6.586
 1505SOL     OW 5741   1.576   3.524   5.893
 1505SOL    HW1 5742   1.665   3.570   5.896
 1505SOL    HW2 5743   1.555   3.500   5.798
 1506SOL     OW 5744   1.041   2.563   6.015
 1506SOL    HW1 5745   1.067   2.559   6.111
 1506SOL    HW2 5746   0.956   2.512   6.001
 1507SOL     OW 5747   0.076   2.673   6.375
 1507SOL    HW1 5748   0.175   2.661   6.384
 1507SOL    HW2 5749   0.052   2.768   6.396
 1508SOL     OW 5750   0.865   2.210   5.781
 1508SOL    HW1 5751   0.924   2.273   5.732
 1508SOL    HW2 5752   0.884   2.116   5.752
 1509SOL     OW 5753   1.362   3.006   6.131
 1509SOL    HW1 5754   1.445   2.977   6.083
 1509SOL    HW2 5755   1.313   3.073   6.075
 1510SOL     OW 5756   1.008   3.318   6.063
 1510SOL    HW1 5757   0.962   3.390   6.011
 1510SOL    HW2 5758   1.004   3.338   6.161
 1511SOL     OW 5759   0.351   3.663   6.439
 1511SOL    HW1 5760   0.401   3.577   6.445
 1511SOL    HW2 5761   0.416   3.740   6.436
 1512SOL     OW 5762   1.795   2.928   6.459
 1512SOL    HW1 5763   1.733   2.913   6.383
 1512SOL    HW2 5764   1.743   2.939   6.544
 1513SOL     OW 5765   0.321   2.805   5.828
 1513SOL    HW1 5766   0.403   2.844   5.786
 1513SOL    HW2 5767   0.294   2.723   5.779
 1514SOL     OW 5768   1.111   3.638   5.823
 1514SOL    HW1 5769   1.051   3.576   5.873
 1514SOL    HW2 5770   1.142   3.594   5.738
 1515SOL     OW 5771   1.632   3.239   5.667
 1515SOL    HW1 5772   1.600   3.333   5.657
 1515SOL    HW2 5773   1.556   3.176   5.655
 1516SOL     OW 5774   0.464   3.605   5.909
 1516SOL    HW1 5775   0.497   3.644   5.995
 1516SOL    HW2 5776   0.540   3.598   5.844
 1517SOL     OW 5777   1.400   1.969   6.012
 1517SOL    HW1 5778   1.376   1.932   5.922
 1517SOL    HW2 5779   1.499   1.985   6.016
 1518SOL     OW 5780   0.940   3.560   6.490
 1518SOL    HW1 5781   1.020   3.503   6.511
 1518SOL    HW2 5782   0.891   3.520   6.413
 1519SOL     OW 5783   0.382   2.562   6.066
 1519SOL    HW1 5784   0.427   2.472   6.063
 1519SOL    HW2 5785   0.288   2.551   6.099
 1520SOL     OW 5786   0.614   1.984   5.703
 1520SOL    HW1 5787   0.712   1.962   5.710
 1520SOL    HW2 5788   0.583   1.967   5.610
 1521SOL     OW 5789   0.539   1.926   6.098
 1521SOL    HW1 5790   0.458   1.927   6.156
 1521SOL    HW2 5791   0.542   2.009   6.043
 1522SOL     OW 5792   1.434   3.050   5.627
 1522SOL    HW1 5793   1.466   2.974   5.684
 1522SOL    HW2 5794   1.342   3.077   5.657
 1523SOL     OW 5795   0.297   1.897   5.757
 1523SOL    HW1 5796   0.346   1.981   5.736
 1523SOL    HW2 5797   0.359   1.832   5.802
 1524SOL     OW 5798   0.935   2.098   6.066
 1524SOL    HW1 5799   0.887   2.139   5.988
 1524SOL    HW2 5800   1.034   2.096   6.047
 1525SOL     OW 5801   0.459   3.014   6.327
 1525SOL    HW1 5802   0.388   2.987   6.392
 1525SOL    HW2 5803   0.433   2.986   6.234
 1526SOL     OW 5804   1.271   3.659   6.177
 1526SOL    HW1 5805   1.315   3.723   6.113
 1526SOL    HW2 5806   1.221   3.711   6.247
 1527SOL     OW 5807   1.032   2.411   5.602
 1527SOL    HW1 5808   0.991   2.493   5.563
 1527SOL    HW2 5809   1.096   2.437   5.675
 1528SOL     OW 5810   0.866   2.316   6.228
 1528SOL    HW1 5811   0.834   2.388   6.166
 1528SOL    HW2 5812   0.890   2.235   6.175
 1529SOL     OW 5813   1.466   2.452   6.578
 1529SOL    HW1 5814   1.436   2.357   6.585
 1529SOL    HW2 5815   1.539   2.468   6.644
 1530SOL     OW 5816   1.857   2.695   5.963
 1530SOL    HW1 5817   1.899   2.631   6.027
 1530SOL    HW2 5818   1.819   2.644   5.885
 1531SOL     OW 5819   0.488   3.247   5.760
 1531SOL    HW1 5820   0.401   3.232   5.807
 1531SOL    HW2 5821   0.471   3.273   5.665
 1532SOL     OW 5822   1.390   2.437   5.664
 1532SOL    HW1 5823   1.336   2.416   5.745
 1532SOL    HW2 5824   1.481   2.396   5.673
 1533SOL     OW 5825   0.527   2.118   5.914
 1533SOL    HW1 5826   0.554   2.059   5.839
 1533SOL    HW2 5827   0.527   2.213   5.883
 1534SOL     OW 5828   0.705   2.912   5.954
 1534SOL    HW1 5829   0.691   2.919   6.053
 1534SOL    HW2 5830   0.789   2.861   5.936
 1535SOL     OW 5831   0.367   2.962   6.087
 1535SOL    HW1 5832   0.360   3.045   6.031
 1535SOL    HW2 5833   0.371   2.882   6.027
 1536SOL     OW 5834   1.252   3.210   5.974
 1536SOL    HW1 5835   1.302   3.287   6.014
 1536SOL    HW2 5836   1.157   3.212   6.006
 1537SOL     OW 5837   1.582   2.501   6.058
 1537SOL    HW1 5838   1.551   2.562   6.131
 1537SOL    HW2 5839   1.632   2.553   5.989
 1538SOL     OW 5840   1.209   2.387   5.861
 1538SOL    HW1 5841   1.222   2.303   5.915
 1538SOL    HW2 5842   1.180   2.461   5.921
 1539SOL     OW 5843   0.307   1.925   6.204
 1539SOL    HW1 5844   0.296   2.019   6.237
 1539SOL    HW2 5845   0.302   1.862   6.281
 1540SOL     OW 5846   1.622   2.229   5.960
 1540SOL    HW1 5847   1.624   2.153   6.024
 1540SOL    HW2 5848   1.574   2.306   6.000
 1541SOL     OW 5849   1.540   2.136   5.711
 1541SOL    HW1 5850   1.479   2.061   5.734
 1541SOL    HW2 5851   1.562   2.188   5.794
 1542SOL     OW 5852   1.303   2.700   5.628
 1542SOL    HW1 5853   1.337   2.607   5.643
 1542SOL    HW2 5854   1.321   2.727   5.533
 1543SOL     OW 5855   0.008   3.188   5.786
 1543SOL    HW1 5856  -0.085   3.209   5.755
 1543SOL    HW2 5857   0.018   3.089   5.799
 1544SOL     OW 5858   0.815   2.434   5.911
 1544SOL    HW1 5859   0.822   2.345   5.865
 1544SOL    HW2 5860   0.721   2.468   5.903
 1545SOL     OW 5861   0.473   2.362   5.777
 1545SOL    HW1 5862   0.534   2.442   5.781
 1545SOL    HW2 5863   0.378   2.393   5.784
 1546SOL     OW 5864   1.302   2.717   5.895
 1546SOL    HW1 5865   1.216   2.686   5.937
 1546SOL    HW2 5866   1.298   2.703   5.796
 1547SOL     OW 5867   1.726   1.997   6.109
 1547SOL    HW1 5868   1.799   1.980   6.042
 1547SOL    HW2 5869   1.695   1.910   6.147
 1548SOL     OW 5870   1.388   3.435   6.063
 1548SOL    HW1 5871   1.455   3.447   5.989
 1548SOL    HW2 5872   1.348   3.524   6.086
 1549SOL     OW 5873   0.672   3.478   5.740
 1549SOL    HW1 5874   0.681   3.488   5.641
 1549SOL    HW2 5875   0.632   3.389   5.761
 1550SOL     OW 5876   1.194   3.474   5.617
 1550SOL    HW1 5877   1.200   3.381   5.654
 1550SOL    HW2 5878   1.135   3.474   5.537
 1551SOL     OW 5879   0.916   2.772   5.877
 1551SOL    HW1 5880   0.979   2.810   5.809
 1551SOL    HW2 5881   0.956   2.689   5.916
 1552SOL     OW 5882   1.504   3.469   5.630
 1552SOL    HW1 5883   1.412   3.506   5.637
 1552SOL    HW2 5884   1.542   3.489   5.540
 1553SOL     OW 5885   0.590   3.349   6.077
 1553SOL    HW1 5886   0.632   3.291   6.007
 1553SOL    HW2 5887   0.546   3.428   6.033
 1554SOL     OW 5888   0.255   3.210   5.876
 1554SOL    HW1 5889   0.159   3.211   5.849
 1554SOL    HW2 5890   0.267   3.263   5.960
 1555SOL     OW 5891   0.075   2.207   5.619
 1555SOL    HW1 5892  -0.017   2.179   5.590
 1555SOL    HW2 5893   0.106   2.284   5.563
 1556SOL     OW 5894   0.072   2.028   5.904
 1556SOL    HW1 5895   0.055   2.111   5.850
 1556SOL    HW2 5896   0.162   1.991   5.882
 1557SOL     OW 5897   1.183   3.197   5.705
 1557SOL    HW1 5898   1.084   3.186   5.707
 1557SOL    HW2 5899   1.217   3.212   5.798
 1558SOL     OW 5900   1.225   2.187   6.035
 1558SOL    HW1 5901   1.290   2.113   6.024
 1558SOL    HW2 5902   1.245   2.237   6.119
 1559SOL     OW 5903   0.594   2.607   6.238
 1559SOL    HW1 5904   0.644   2.692   6.219
 1559SOL    HW2 5905   0.506   2.609   6.190
 1560SOL     OW 5906   0.859   3.236   5.602
 1560SOL    HW1 5907   0.813   3.251   5.690
 1560SOL    HW2 5908   0.903   3.321   5.572
 1561SOL     OW 5909   1.083   2.846   5.673
 1561SOL    HW1 5910   1.060   2.899   5.591
 1561SOL    HW2 5911   1.164   2.790   5.654
 1562SOL     OW 5912   0.079   3.102   6.239
 1562SOL    HW1 5913   0.078   3.055   6.327
 1562SOL    HW2 5914   0.161   3.074   6.188
 1563SOL     OW 5915   0.428   2.286   6.106
 1563SOL    HW1 5916   0.458   2.214   6.044
 1563SOL    HW2 5917   0.389   2.246   6.189
 1564SOL     OW 5918   0.812   3.448   6.273
 1564SOL    HW1 5919   0.844   3.458   6.179
 1564SOL    HW2 5920   0.733   3.386   6.275
 1565SOL     OW 5921   0.770   3.192   5.887
 1565SOL    HW1 5922   0.724   3.105   5.904
 1565SOL    HW2 5923   0.861   3.189   5.928
 1566SOL     OW 5924   1.352   1.914   5.754
 1566SOL    HW1 5925   1.387   1.873   5.670
 1566SOL    HW2 5926   1.262   1.876   5.774
 1567SOL     OW 5927   1.300   2.315   6.277
 1567SOL    HW1 5928   1.241   2.395   6.281
 1567SOL    HW2 5929   1.315   2.280   6.370
 1568SOL     OW 5930   0.039   2.939   5.886
 1568SOL    HW1 5931   0.138   2.928   5.877
 1568SOL    HW2 5932  -0.001   2.853   5.918
 1569SOL     OW 5933   0.875   3.508   5.923
 1569SOL    HW1 5934   0.798   3.473   5.869
 1569SOL    HW2 5935   0.843   3.579   5.985
 1570SOL     OW 5936   0.230   4.352   0.113
 1570SOL    HW1 5937   0.137   4.350   0.150
 1570SOL    HW2 5938   0.231   4.313   0.021
 1571SOL     OW 5939   0.225   3.999   0.996
 1571SOL    HW1 5940   0.260   3.982   1.088
 1571SOL    HW2 5941   0.137   3.954   0.984
 1572SOL     OW 5942   0.019   4.092   0.647
 1572SOL    HW1 5943  -0.063   4.135   0.686
 1572SOL    HW2 5944  -0.009   4.019   0.584
 1573SOL     OW 5945   0.569   4.999   1.165
 1573SOL    HW1 5946   0.476   4.992   1.128
 1573SOL    HW2 5947   0.580   5.088   1.209
 1574SOL     OW 5948   1.555   5.235   0.703
 1574SOL    HW1 5949   1.498   5.219   0.784
 1574SOL    HW2 5950   1.496   5.245   0.623
 1575SOL     OW 5951   1.135   4.427   0.717
 1575SOL    HW1 5952   1.192   4.505   0.692
 1575SOL    HW2 5953   1.075   4.453   0.793
 1576SOL     OW 5954   1.755   4.331   0.231
 1576SOL    HW1 5955   1.743   4.318   0.132
 1576SOL    HW2 5956   1.725   4.250   0.280
 1577SOL     OW 5957   0.768   4.868   1.023
 1577SOL    HW1 5958   0.690   4.885   1.083
 1577SOL    HW2 5959   0.802   4.955   0.987
 1578SOL     OW 5960   0.850   4.522   1.823
 1578SOL    HW1 5961   0.846   4.598   1.888
 1578SOL    HW2 5962   0.872   4.558   1.732
 1579SOL     OW 5963   0.685   4.736   0.665
 1579SOL    HW1 5964   0.754   4.720   0.735
 1579SOL    HW2 5965   0.612   4.793   0.703
 1580SOL     OW 5966   0.686   4.885   1.803
 1580SOL    HW1 5967   0.746   4.964   1.817
 1580SOL    HW2 5968   0.600   4.916   1.762
 1581SOL     OW 5969   0.335   5.159   1.061
 1581SOL    HW1 5970   0.257   5.128   1.008
 1581SOL    HW2 5971   0.393   5.217   1.004
 1582SOL     OW 5972   1.460   5.229   1.339
 1582SOL    HW1 5973   1.484   5.323   1.365
 1582SOL    HW2 5974   1.444   5.175   1.421
 1583SOL     OW 5975   0.438   4.116   1.499
 1583SOL    HW1 5976   0.520   4.060   1.508
 1583SOL    HW2 5977   0.357   4.058   1.503
 1584SOL     OW 5978   1.603   4.171   0.737
 1584SOL    HW1 5979   1.529   4.217   0.687
 1584SOL    HW2 5980   1.654   4.239   0.790
 1585SOL     OW 5981   1.127   5.065   1.690
 1585SOL    HW1 5982   1.174   5.065   1.778
 1585SOL    HW2 5983   1.079   4.978   1.679
 1586SOL     OW 5984   0.230   5.158   0.538
 1586SOL    HW1 5985   0.204   5.254   0.538
 1586SOL    HW2 5986   0.159   5.104   0.583
 1587SOL     OW 5987   0.240   4.815   0.886
 1587SOL    HW1 5988   0.254   4.731   0.938
 1587SOL    HW2 5989   0.185   4.879   0.941
 1588SOL     OW 5990   0.606   4.688   0.123
 1588SOL    HW1 5991   0.613   4.772   0.069
 1588SOL    HW2 5992   0.652   4.701   0.211
 1589SOL     OW 5993   1.594   3.838   1.480
 1589SOL    HW1 5994   1.576   3.905   1.408
 1589SOL    HW2 5995   1.591   3.884   1.569
 1590SOL     OW 5996   0.122   4.367   0.563
 1590SOL    HW1 5997   0.077   4.279   0.580
 1590SOL    HW2 5998   0.121   4.421   0.647
 1591SOL     OW 5999   0.027   5.320   0.117
 1591SOL    HW1 6000   0.008   5.224   0.138
 1591SOL    HW2 6001  -0.006   5.378   0.192
 1592SOL     OW 6002   1.689   4.646   0.612
 1592SOL    HW1 6003   1.784   4.617   0.620
 1592SOL    HW2 6004   1.681   4.711   0.537
 1593SOL     OW 6005   1.641   4.832   0.432
 1593SOL    HW1 6006   1.727   4.834   0.380
 1593SOL    HW2 6007   1.655   4.879   0.520
 1594SOL     OW 6008   0.113   4.461   1.597
 1594SOL    HW1 6009   0.201   4.448   1.642
 1594SOL    HW2 6010   0.100   4.558   1.575
 1595SOL     OW 6011   0.613   5.089   0.726
 1595SOL    HW1 6012   0.564   5.002   0.735
 1595SOL    HW2 6013   0.590   5.132   0.639
 1596SOL     OW 6014   1.293   4.952   1.423
 1596SOL    HW1 6015   1.330   4.879   1.365
 1596SOL    HW2 6016   1.345   4.957   1.508
 1597SOL     OW 6017   0.809   3.728   0.502
 1597SOL    HW1 6018   0.849   3.819   0.493
 1597SOL    HW2 6019   0.709   3.736   0.508
 1598SOL     OW 6020   0.197   4.700   1.264
 1598SOL    HW1 6021   0.286   4.655   1.250
 1598SOL    HW2 6022   0.124   4.635   1.245
 1599SOL     OW 6023   1.525   4.723   0.190
 1599SOL    HW1 6024   1.462   4.647   0.203
 1599SOL    HW2 6025   1.573   4.741   0.276
 1600SOL     OW 6026   1.187   5.516   1.616
 1600SOL    HW1 6027   1.211   5.576   1.540
 1600SOL    HW2 6028   1.194   5.421   1.586
 1601SOL     OW 6029   0.317   3.975   1.801
 1601SOL    HW1 6030   0.388   4.046   1.807
 1601SOL    HW2 6031   0.229   4.014   1.829
 1602SOL     OW 6032   1.466   5.141   0.953
 1602SOL    HW1 6033   1.407   5.147   1.033
 1602SOL    HW2 6034   1.451   5.053   0.907
 1603SOL     OW 6035   0.598   4.453   0.270
 1603SOL    HW1 6036   0.622   4.522   0.202
 1603SOL    HW2 6037   0.520   4.486   0.324
 1604SOL     OW 6038   1.281   4.069   0.944
 1604SOL    HW1 6039   1.195   4.019   0.931
 1604SOL    HW2 6040   1.343   4.015   1.000
 1605SOL     OW 6041   1.576   5.386   0.307
 1605SOL    HW1 6042   1.665   5.432   0.310
 1605SOL    HW2 6043   1.555   5.362   0.212
 1606SOL     OW 6044   0.807   4.329   1.465
 1606SOL    HW1 6045   0.760   4.326   1.554
 1606SOL    HW2 6046   0.756   4.274   1.399
 1607SOL     OW 6047   1.394   4.193   1.674
 1607SOL    HW1 6048   1.374   4.236   1.762
 1607SOL    HW2 6049   1.472   4.131   1.683
 1608SOL     OW 6050   0.973   4.614   1.572
 1608SOL    HW1 6051   1.019   4.530   1.543
 1608SOL    HW2 6052   0.917   4.648   1.497
 1609SOL     OW 6053   0.991   4.134   1.242
 1609SOL    HW1 6054   0.914   4.168   1.296
 1609SOL    HW2 6055   0.957   4.083   1.163
 1610SOL     OW 6056   1.041   4.425   0.429
 1610SOL    HW1 6057   1.067   4.421   0.525
 1610SOL    HW2 6058   0.956   4.374   0.415
 1611SOL     OW 6059   0.076   4.535   0.789
 1611SOL    HW1 6060   0.175   4.523   0.798
 1611SOL    HW2 6061   0.052   4.630   0.810
 1612SOL     OW 6062   0.130   5.545   1.571
 1612SOL    HW1 6063   0.120   5.530   1.670
 1612SOL    HW2 6064   0.044   5.581   1.535
 1613SOL     OW 6065   0.865   4.072   0.195
 1613SOL    HW1 6066   0.924   4.135   0.146
 1613SOL    HW2 6067   0.884   3.978   0.166
 1614SOL     OW 6068   1.719   4.309   1.831
 1614SOL    HW1 6069   1.693   4.398   1.795
 1614SOL    HW2 6070   1.717   4.241   1.758
 1615SOL     OW 6071   1.362   4.868   0.545
 1615SOL    HW1 6072   1.445   4.839   0.497
 1615SOL    HW2 6073   1.313   4.935   0.489
 1616SOL     OW 6074   0.550   3.920   0.885
 1616SOL    HW1 6075   0.545   3.915   0.985
 1616SOL    HW2 6076   0.552   4.016   0.856
 1617SOL     OW 6077   1.008   5.180   0.477
 1617SOL    HW1 6078   0.962   5.252   0.425
 1617SOL    HW2 6079   1.004   5.200   0.575
 1618SOL     OW 6080   0.351   5.525   0.853
 1618SOL    HW1 6081   0.401   5.439   0.859
 1618SOL    HW2 6082   0.416   5.602   0.850
 1619SOL     OW 6083   1.795   4.790   0.873
 1619SOL    HW1 6084   1.733   4.775   0.797
 1619SOL    HW2 6085   1.743   4.801   0.958
 1620SOL     OW 6086   1.227   5.274   1.506
 1620SOL    HW1 6087   1.233   5.197   1.570
 1620SOL    HW2 6088   1.175   5.248   1.426
 1621SOL     OW 6089   0.321   4.667   0.242
 1621SOL    HW1 6090   0.403   4.706   0.200
 1621SOL    HW2 6091   0.294   4.585   0.193
 1622SOL     OW 6092   1.458   4.459   0.728
 1622SOL    HW1 6093   1.453   4.394   0.803
 1622SOL    HW2 6094   1.538   4.518   0.741
 1623SOL     OW 6095   0.461   4.990   1.727
 1623SOL    HW1 6096   0.411   4.991   1.641
 1623SOL    HW2 6097   0.398   4.972   1.803
 1624SOL     OW 6098   1.111   5.500   0.237
 1624SOL    HW1 6099   1.051   5.438   0.287
 1624SOL    HW2 6100   1.142   5.456   0.152
 1625SOL     OW 6101   0.202   4.009   1.498
 1625SOL    HW1 6102   0.122   4.069   1.485
 1625SOL    HW2 6103   0.192   3.960   1.584
 1626SOL     OW 6104   1.632   5.101   0.081
 1626SOL    HW1 6105   1.600   5.195   0.071
 1626SOL    HW2 6106   1.556   5.038   0.069
 1627SOL     OW 6107   1.400   3.831   0.426
 1627SOL    HW1 6108   1.376   3.794   0.336
 1627SOL    HW2 6109   1.499   3.847   0.430
 1628SOL     OW 6110   0.382   4.424   0.480
 1628SOL    HW1 6111   0.427   4.334   0.477
 1628SOL    HW2 6112   0.288   4.413   0.513
 1629SOL     OW 6113   1.547   3.946   1.729
 1629SOL    HW1 6114   1.542   3.983   1.821
 1629SOL    HW2 6115   1.475   3.877   1.717
 1630SOL     OW 6116   0.614   3.846   0.117
 1630SOL    HW1 6117   0.712   3.824   0.124
 1630SOL    HW2 6118   0.583   3.829   0.024
 1631SOL     OW 6119   0.781   3.988   1.749
 1631SOL    HW1 6120   0.848   3.927   1.792
 1631SOL    HW2 6121   0.708   4.007   1.814
 1632SOL     OW 6122   0.888   5.238   1.195
 1632SOL    HW1 6123   0.865   5.213   1.101
 1632SOL    HW2 6124   0.949   5.169   1.234
 1633SOL     OW 6125   1.351   4.314   1.433
 1633SOL    HW1 6126   1.379   4.271   1.518
 1633SOL    HW2 6127   1.376   4.410   1.434
 1634SOL     OW 6128   0.803   5.126   0.924
 1634SOL    HW1 6129   0.893   5.140   0.882
 1634SOL    HW2 6130   0.732   5.128   0.853
 1635SOL     OW 6131   0.922   4.227   0.899
 1635SOL    HW1 6132   0.897   4.218   0.803
 1635SOL    HW2 6133   0.970   4.145   0.930
 1636SOL     OW 6134   0.539   3.788   0.512
 1636SOL    HW1 6135   0.458   3.789   0.570
 1636SOL    HW2 6136   0.542   3.871   0.457
 1637SOL     OW 6137   1.434   4.912   0.041
 1637SOL    HW1 6138   1.466   4.836   0.098
 1637SOL    HW2 6139   1.342   4.939   0.071
 1638SOL     OW 6140   0.935   3.960   0.480
 1638SOL    HW1 6141   0.887   4.001   0.402
 1638SOL    HW2 6142   1.034   3.958   0.461
 1639SOL     OW 6143   1.076   4.407   1.464
 1639SOL    HW1 6144   0.996   4.346   1.467
 1639SOL    HW2 6145   1.157   4.354   1.440
 1640SOL     OW 6146   1.227   5.294   0.793
 1640SOL    HW1 6147   1.248   5.368   0.728
 1640SOL    HW2 6148   1.295   5.294   0.866
 1641SOL     OW 6149   0.459   4.876   0.741
 1641SOL    HW1 6150   0.388   4.849   0.806
 1641SOL    HW2 6151   0.433   4.848   0.648
 1642SOL     OW 6152   1.032   4.273   0.016
 1642SOL    HW1 6153   0.991   4.355  -0.023
 1642SOL    HW2 6154   1.096   4.299   0.089
 1643SOL     OW 6155   0.078   4.280   1.386
 1643SOL    HW1 6156   0.170   4.279   1.345
 1643SOL    HW2 6157   0.072   4.354   1.453
 1644SOL     OW 6158   0.561   3.946   1.147
 1644SOL    HW1 6159   0.599   3.862   1.184
 1644SOL    HW2 6160   0.473   3.965   1.191
 1645SOL     OW 6161   0.866   4.178   0.642
 1645SOL    HW1 6162   0.834   4.250   0.580
 1645SOL    HW2 6163   0.890   4.097   0.589
 1646SOL     OW 6164   1.017   3.763   0.753
 1646SOL    HW1 6165   0.945   3.768   0.684
 1646SOL    HW2 6166   0.993   3.694   0.822
 1647SOL     OW 6167   1.429   4.897   0.867
 1647SOL    HW1 6168   1.374   4.813   0.860
 1647SOL    HW2 6169   1.455   4.926   0.775
 1648SOL     OW 6170   1.466   4.314   0.992
 1648SOL    HW1 6171   1.436   4.219   0.999
 1648SOL    HW2 6172   1.539   4.330   1.058
 1649SOL     OW 6173   1.857   4.557   0.377
 1649SOL    HW1 6174   1.899   4.493   0.441
 1649SOL    HW2 6175   1.819   4.506   0.299
 1650SOL     OW 6176   0.488   5.109   0.174
 1650SOL    HW1 6177   0.401   5.094   0.221
 1650SOL    HW2 6178   0.471   5.135   0.079
 1651SOL     OW 6179   1.664   5.004   0.657
 1651SOL    HW1 6180   1.763   5.012   0.671
 1651SOL    HW2 6181   1.619   5.088   0.688
 1652SOL     OW 6182   1.390   4.299   0.078
 1652SOL    HW1 6183   1.336   4.278   0.159
 1652SOL    HW2 6184   1.481   4.258   0.087
 1653SOL     OW 6185   0.527   3.980   0.328
 1653SOL    HW1 6186   0.554   3.921   0.253
 1653SOL    HW2 6187   0.527   4.075   0.297
 1654SOL     OW 6188   1.754   4.947   1.588
 1654SOL    HW1 6189   1.845   4.908   1.575
 1654SOL    HW2 6190   1.762   5.043   1.612
 1655SOL     OW 6191   1.064   5.071   1.340
 1655SOL    HW1 6192   0.984   5.048   1.395
 1655SOL    HW2 6193   1.147   5.045   1.389
 1656SOL     OW 6194   1.592   5.353   1.625
 1656SOL    HW1 6195   1.619   5.387   1.535
 1656SOL    HW2 6196   1.671   5.315   1.671
 1657SOL     OW 6197   1.111   4.919   1.100
 1657SOL    HW1 6198   1.071   4.963   1.181
 1657SOL    HW2 6199   1.070   4.956   1.017
 1658SOL     OW 6200   1.638   4.823   1.079
 1658SOL    HW1 6201   1.643   4.904   1.138
 1658SOL    HW2 6202   1.552   4.825   1.028
 1659SOL     OW 6203   0.915   3.813   1.402
 1659SOL    HW1 6204   0.940   3.793   1.307
 1659SOL    HW2 6205   0.987   3.869   1.444
 1660SOL     OW 6206   0.980   4.840   1.719
 1660SOL    HW1 6207   0.881   4.846   1.729
 1660SOL    HW2 6208   1.003   4.760   1.663
 1661SOL     OW 6209   0.705   4.774   0.368
 1661SOL    HW1 6210   0.691   4.781   0.467
 1661SOL    HW2 6211   0.789   4.723   0.350
 1662SOL     OW 6212   0.410   4.537   1.251
 1662SOL    HW1 6213   0.496   4.549   1.301
 1662SOL    HW2 6214   0.368   4.450   1.278
 1663SOL     OW 6215   1.274   4.110   1.262
 1663SOL    HW1 6216   1.295   4.184   1.326
 1663SOL    HW2 6217   1.185   4.127   1.219
 1664SOL     OW 6218   0.064   5.288   1.331
 1664SOL    HW1 6219   0.018   5.370   1.297
 1664SOL    HW2 6220   0.162   5.307   1.340
 1665SOL     OW 6221   0.367   4.824   0.501
 1665SOL    HW1 6222   0.360   4.907   0.445
 1665SOL    HW2 6223   0.371   4.744   0.441
 1666SOL     OW 6224   0.566   4.261   0.865
 1666SOL    HW1 6225   0.578   4.327   0.791
 1666SOL    HW2 6226   0.612   4.295   0.948
 1667SOL     OW 6227   1.252   5.072   0.388
 1667SOL    HW1 6228   1.302   5.149   0.428
 1667SOL    HW2 6229   1.157   5.074   0.420
 1668SOL     OW 6230   1.272   5.169   1.142
 1668SOL    HW1 6231   1.319   5.182   1.229
 1668SOL    HW2 6232   1.206   5.095   1.151
 1669SOL     OW 6233   1.582   4.363   0.472
 1669SOL    HW1 6234   1.551   4.424   0.545
 1669SOL    HW2 6235   1.632   4.415   0.403
 1670SOL     OW 6236   0.354   5.234   1.329
 1670SOL    HW1 6237   0.333   5.190   1.242
 1670SOL    HW2 6238   0.451   5.260   1.332
 1671SOL     OW 6239   0.402   4.475   1.598
 1671SOL    HW1 6240   0.470   4.530   1.551
 1671SOL    HW2 6241   0.442   4.387   1.625
 1672SOL     OW 6242   1.587   4.503   1.670
 1672SOL    HW1 6243   1.495   4.541   1.665
 1672SOL    HW2 6244   1.647   4.550   1.605
 1673SOL     OW 6245   1.013   3.829   1.770
 1673SOL    HW1 6246   1.019   3.914   1.718
 1673SOL    HW2 6247   1.045   3.753   1.713
 1674SOL     OW 6248   0.504   3.774   1.740
 1674SOL    HW1 6249   0.462   3.717   1.670
 1674SOL    HW2 6250   0.438   3.843   1.772
 1675SOL     OW 6251   0.573   4.594   1.029
 1675SOL    HW1 6252   0.617   4.683   1.020
 1675SOL    HW2 6253   0.510   4.594   1.106
 1676SOL     OW 6254   1.360   4.586   1.045
 1676SOL    HW1 6255   1.285   4.586   0.979
 1676SOL    HW2 6256   1.397   4.494   1.054
 1677SOL     OW 6257   1.209   4.249   0.275
 1677SOL    HW1 6258   1.222   4.165   0.329
 1677SOL    HW2 6259   1.180   4.323   0.335
 1678SOL     OW 6260   0.307   3.937   1.231
 1678SOL    HW1 6261   0.284   3.974   1.321
 1678SOL    HW2 6262   0.277   3.842   1.225
 1679SOL     OW 6263   0.037   5.034   1.282
 1679SOL    HW1 6264   0.090   4.985   1.350
 1679SOL    HW2 6265   0.059   5.132   1.287
 1680SOL     OW 6266   0.732   4.358   1.064
 1680SOL    HW1 6267   0.791   4.332   0.988
 1680SOL    HW2 6268   0.704   4.454   1.053
 1681SOL     OW 6269   1.728   4.659   1.854
 1681SOL    HW1 6270   1.682   4.652   1.765
 1681SOL    HW2 6271   1.666   4.703   1.920
 1682SOL     OW 6272   0.307   3.787   0.618
 1682SOL    HW1 6273   0.296   3.881   0.651
 1682SOL    HW2 6274   0.302   3.724   0.695
 1683SOL     OW 6275   1.622   4.091   0.374
 1683SOL    HW1 6276   1.624   4.015   0.438
 1683SOL    HW2 6277   1.574   4.168   0.414
 1684SOL     OW 6278   1.023   4.490   0.966
 1684SOL    HW1 6279   1.038   4.511   1.062
 1684SOL    HW2 6280   0.993   4.395   0.957
 1685SOL     OW 6281   0.980   5.297   1.700
 1685SOL    HW1 6282   0.960   5.341   1.612
 1685SOL    HW2 6283   1.019   5.206   1.684
 1686SOL     OW 6284   1.859   5.242   1.605
 1686SOL    HW1 6285   1.873   5.269   1.510
 1686SOL    HW2 6286   1.942   5.264   1.658
 1687SOL     OW 6287   0.350   4.622   1.804
 1687SOL    HW1 6288   0.426   4.666   1.852
 1687SOL    HW2 6289   0.385   4.575   1.722
 1688SOL     OW 6290   1.540   3.998   0.125
 1688SOL    HW1 6291   1.479   3.923   0.148
 1688SOL    HW2 6292   1.562   4.050   0.208
 1689SOL     OW 6293   1.303   4.562   0.042
 1689SOL    HW1 6294   1.337   4.469   0.057
 1689SOL    HW2 6295   1.321   4.589  -0.053
 1690SOL     OW 6296   1.068   5.057   0.849
 1690SOL    HW1 6297   1.075   4.973   0.794
 1690SOL    HW2 6298   1.130   5.126   0.813
 1691SOL     OW 6299   0.319   4.534   0.949
 1691SOL    HW1 6300   0.412   4.570   0.954
 1691SOL    HW2 6301   0.313   4.449   1.001
 1692SOL     OW 6302   0.339   4.233   1.006
 1692SOL    HW1 6303   0.287   4.150   0.989
 1692SOL    HW2 6304   0.416   4.238   0.942
 1693SOL     OW 6305   1.138   4.104   1.678
 1693SOL    HW1 6306   1.093   4.167   1.742
 1693SOL    HW2 6307   1.231   4.135   1.661
 1694SOL     OW 6308   1.160   3.931   1.477
 1694SOL    HW1 6309   1.160   3.995   1.554
 1694SOL    HW2 6310   1.188   3.979   1.394
 1695SOL     OW 6311   0.008   5.050   0.200
 1695SOL    HW1 6312  -0.085   5.071   0.169
 1695SOL    HW2 6313   0.018   4.951   0.213
 1696SOL     OW 6314   0.088   5.525   0.927
 1696SOL    HW1 6315   0.046   5.439   0.900
 1696SOL    HW2 6316   0.182   5.528   0.893
 1697SOL     OW 6317   0.504   5.292   0.910
 1697SOL    HW1 6318   0.570   5.366   0.919
 1697SOL    HW2 6319   0.548   5.213   0.868
 1698SOL     OW 6320   1.002   4.520   1.238
 1698SOL    HW1 6321   1.043   4.488   1.324
 1698SOL    HW2 6322   0.906   4.493   1.235
 1699SOL     OW 6323   0.040   4.268   1.114
 1699SOL    HW1 6324   0.125   4.235   1.073
 1699SOL    HW2 6325   0.053   4.283   1.212
 1700SOL     OW 6326   0.189   4.244   1.722
 1700SOL    HW1 6327   0.248   4.204   1.652
 1700SOL    HW2 6328   0.131   4.315   1.681
 1701SOL     OW 6329   1.369   4.674   1.660
 1701SOL    HW1 6330   1.408   4.763   1.680
 1701SOL    HW2 6331   1.379   4.654   1.563
 1702SOL     OW 6332   0.815   4.296   0.325
 1702SOL    HW1 6333   0.822   4.207   0.279
 1702SOL    HW2 6334   0.721   4.330   0.317
 1703SOL     OW 6335   1.657   4.328   1.206
 1703SOL    HW1 6336   1.619   4.259   1.268
 1703SOL    HW2 6337   1.739   4.292   1.162
 1704SOL     OW 6338   0.252   5.288   1.744
 1704SOL    HW1 6339   0.222   5.345   1.820
 1704SOL    HW2 6340   0.245   5.191   1.770
 1705SOL     OW 6341   0.671   4.188   1.269
 1705SOL    HW1 6342   0.637   4.099   1.239
 1705SOL    HW2 6343   0.697   4.242   1.189
 1706SOL     OW 6344   0.473   4.224   0.191
 1706SOL    HW1 6345   0.534   4.304   0.195
 1706SOL    HW2 6346   0.378   4.255   0.198
 1707SOL     OW 6347   0.159   4.861   1.466
 1707SOL    HW1 6348   0.181   4.800   1.542
 1707SOL    HW2 6349   0.169   4.812   1.380
 1708SOL     OW 6350   1.347   4.783   1.234
 1708SOL    HW1 6351   1.371   4.720   1.160
 1708SOL    HW2 6352   1.257   4.823   1.216
 1709SOL     OW 6353   1.302   4.579   0.309
 1709SOL    HW1 6354   1.216   4.548   0.351
 1709SOL    HW2 6355   1.298   4.565   0.210
 1710SOL     OW 6356   1.759   5.471   1.154
 1710SOL    HW1 6357   1.820   5.501   1.081
 1710SOL    HW2 6358   1.721   5.382   1.132
 1711SOL     OW 6359   1.252   5.455   1.128
 1711SOL    HW1 6360   1.336   5.460   1.074
 1711SOL    HW2 6361   1.229   5.359   1.146
 1712SOL     OW 6362   0.083   4.982   1.022
 1712SOL    HW1 6363   0.078   4.981   1.122
 1712SOL    HW2 6364   0.000   4.941   0.984
 1713SOL     OW 6365   0.688   5.386   1.716
 1713SOL    HW1 6366   0.632   5.467   1.725
 1713SOL    HW2 6367   0.740   5.390   1.630
 1714SOL     OW 6368   0.903   3.810   0.133
 1714SOL    HW1 6369   0.954   3.811   0.047
 1714SOL    HW2 6370   0.959   3.768   0.204
 1715SOL     OW 6371   1.726   3.859   0.523
 1715SOL    HW1 6372   1.799   3.842   0.456
 1715SOL    HW2 6373   1.695   3.772   0.561
 1716SOL     OW 6374   1.388   5.297   0.477
 1716SOL    HW1 6375   1.455   5.309   0.403
 1716SOL    HW2 6376   1.348   5.386   0.500
 1717SOL     OW 6377   0.130   5.518   1.851
 1717SOL    HW1 6378   0.089   5.444   1.904
 1717SOL    HW2 6379   0.194   5.569   1.909
 1718SOL     OW 6380   1.280   4.651   0.672
 1718SOL    HW1 6381   1.340   4.570   0.674
 1718SOL    HW2 6382   1.320   4.720   0.612
 1719SOL     OW 6383   0.830   4.997   1.422
 1719SOL    HW1 6384   0.825   5.030   1.517
 1719SOL    HW2 6385   0.744   5.016   1.376
 1720SOL     OW 6386   0.672   5.340   0.154
 1720SOL    HW1 6387   0.681   5.350   0.055
 1720SOL    HW2 6388   0.632   5.251   0.175
 1721SOL     OW 6389   1.841   3.899   0.963
 1721SOL    HW1 6390   1.880   3.814   0.927
 1721SOL    HW2 6391   1.743   3.901   0.944
 1722SOL     OW 6392   0.263   4.050   0.720
 1722SOL    HW1 6393   0.184   4.101   0.686
 1722SOL    HW2 6394   0.254   4.035   0.818
 1723SOL     OW 6395   1.194   5.336   0.031
 1723SOL    HW1 6396   1.200   5.243   0.068
 1723SOL    HW2 6397   1.135   5.336  -0.049
 1724SOL     OW 6398   0.822   4.726   1.372
 1724SOL    HW1 6399   0.862   4.725   1.280
 1724SOL    HW2 6400   0.832   4.818   1.412
 1725SOL     OW 6401   0.916   4.634   0.291
 1725SOL    HW1 6402   0.979   4.672   0.223
 1725SOL    HW2 6403   0.956   4.551   0.330
 1726SOL     OW 6404   1.504   5.331   0.044
 1726SOL    HW1 6405   1.412   5.368   0.051
 1726SOL    HW2 6406   1.542   5.351  -0.046
 1727SOL     OW 6407   0.372   5.012   1.490
 1727SOL    HW1 6408   0.359   5.105   1.456
 1727SOL    HW2 6409   0.288   4.960   1.477
 1728SOL     OW 6410   1.614   5.016   1.289
 1728SOL    HW1 6411   1.674   5.019   1.369
 1728SOL    HW2 6412   1.539   5.080   1.302
 1729SOL     OW 6413   1.039   4.822   0.696
 1729SOL    HW1 6414   0.969   4.775   0.750
 1729SOL    HW2 6415   1.098   4.754   0.653
 1730SOL     OW 6416   1.014   3.960   0.971
 1730SOL    HW1 6417   1.006   3.924   0.878
 1730SOL    HW2 6418   1.012   3.884   1.036
 1731SOL     OW 6419   0.590   5.211   0.491
 1731SOL    HW1 6420   0.632   5.153   0.421
 1731SOL    HW2 6421   0.546   5.290   0.447
 1732SOL     OW 6422   1.709   4.109   1.381
 1732SOL    HW1 6423   1.782   4.178   1.385
 1732SOL    HW2 6424   1.737   4.034   1.322
 1733SOL     OW 6425   0.255   5.072   0.290
 1733SOL    HW1 6426   0.159   5.073   0.263
 1733SOL    HW2 6427   0.267   5.125   0.374
 1734SOL     OW 6428   0.105   4.737   1.726
 1734SOL    HW1 6429   0.028   4.704   1.780
 1734SOL    HW2 6430   0.190   4.707   1.768
 1735SOL     OW 6431   0.672   3.927   1.489
 1735SOL    HW1 6432   0.762   3.911   1.449
 1735SOL    HW2 6433   0.680   3.932   1.588
 1736SOL     OW 6434   0.075   4.069   0.033
 1736SOL    HW1 6435  -0.017   4.041   0.004
 1736SOL    HW2 6436   0.106   4.146  -0.023
 1737SOL     OW 6437   1.440   4.580   1.398
 1737SOL    HW1 6438   1.383   4.632   1.335
 1737SOL    HW2 6439   1.536   4.592   1.374
 1738SOL     OW 6440   0.072   3.890   0.318
 1738SOL    HW1 6441   0.055   3.973   0.264
 1738SOL    HW2 6442   0.162   3.853   0.296
 1739SOL     OW 6443   1.183   5.059   0.119
 1739SOL    HW1 6444   1.084   5.048   0.121
 1739SOL    HW2 6445   1.217   5.074   0.212
 1740SOL     OW 6446   0.613   4.566   1.431
 1740SOL    HW1 6447   0.669   4.647   1.414
 1740SOL    HW2 6448   0.672   4.486   1.434
 1741SOL     OW 6449   1.493   5.491   0.959
 1741SOL    HW1 6450   1.526   5.555   0.890
 1741SOL    HW2 6451   1.559   5.485   1.034
 1742SOL     OW 6452   0.716   4.289   1.708
 1742SOL    HW1 6453   0.735   4.354   1.782
 1742SOL    HW2 6454   0.776   4.209   1.717
 1743SOL     OW 6455   1.450   4.944   1.633
 1743SOL    HW1 6456   1.441   4.934   1.732
 1743SOL    HW2 6457   1.546   4.937   1.607
 1744SOL     OW 6458   1.674   4.607   1.254
 1744SOL    HW1 6459   1.647   4.518   1.217
 1744SOL    HW2 6460   1.675   4.675   1.181
 1745SOL     OW 6461   1.225   4.049   0.449
 1745SOL    HW1 6462   1.290   3.975   0.438
 1745SOL    HW2 6463   1.245   4.099   0.533
 1746SOL     OW 6464   0.594   4.469   0.652
 1746SOL    HW1 6465   0.644   4.554   0.633
 1746SOL    HW2 6466   0.506   4.471   0.604
 1747SOL     OW 6467   1.777   4.066   1.642
 1747SOL    HW1 6468   1.760   4.097   1.548
 1747SOL    HW2 6469   1.693   4.029   1.680
 1748SOL     OW 6470   1.730   4.658   1.517
 1748SOL    HW1 6471   1.768   4.749   1.532
 1748SOL    HW2 6472   1.722   4.641   1.418
 1749SOL     OW 6473   0.859   5.098   0.016
 1749SOL    HW1 6474   0.813   5.113   0.104
 1749SOL    HW2 6475   0.903   5.183  -0.014
 1750SOL     OW 6476   0.859   4.680   0.861
 1750SOL    HW1 6477   0.913   4.611   0.909
 1750SOL    HW2 6478   0.827   4.749   0.927
 1751SOL     OW 6479   1.083   4.708   0.087
 1751SOL    HW1 6480   1.060   4.761   0.005
 1751SOL    HW2 6481   1.164   4.652   0.068
 1752SOL     OW 6482   1.861   5.293   0.851
 1752SOL    HW1 6483   1.790   5.281   0.781
 1752SOL    HW2 6484   1.862   5.214   0.911
 1753SOL     OW 6485   0.221   5.038   1.844
 1753SOL    HW1 6486   0.156   4.965   1.823
 1753SOL    HW2 6487   0.225   5.052   1.942
 1754SOL     OW 6488   0.079   4.964   0.653
 1754SOL    HW1 6489   0.078   4.917   0.741
 1754SOL    HW2 6490   0.161   4.936   0.602
 1755SOL     OW 6491   0.672   5.115   1.624
 1755SOL    HW1 6492   0.594   5.065   1.662
 1755SOL    HW2 6493   0.669   5.210   1.655
 1756SOL     OW 6494   1.824   3.916   1.227
 1756SOL    HW1 6495   1.820   3.826   1.271
 1756SOL    HW2 6496   1.827   3.905   1.128
 1757SOL     OW 6497   0.428   4.148   0.520
 1757SOL    HW1 6498   0.458   4.076   0.458
 1757SOL    HW2 6499   0.389   4.108   0.603
 1758SOL     OW 6500   1.705   5.211   1.104
 1758SOL    HW1 6501   1.612   5.186   1.077
 1758SOL    HW2 6502   1.731   5.161   1.186
 1759SOL     OW 6503   0.317   4.271   1.280
 1759SOL    HW1 6504   0.355   4.212   1.352
 1759SOL    HW2 6505   0.357   4.245   1.192
 1760SOL     OW 6506   0.812   5.310   0.687
 1760SOL    HW1 6507   0.844   5.320   0.593
 1760SOL    HW2 6508   0.733   5.248   0.689
 1761SOL     OW 6509   1.424   3.938   1.112
 1761SOL    HW1 6510   1.476   3.873   1.167
 1761SOL    HW2 6511   1.375   4.001   1.173
 1762SOL     OW 6512   1.001   3.758   1.154
 1762SOL    HW1 6513   0.938   3.686   1.123
 1762SOL    HW2 6514   1.094   3.722   1.154
 1763SOL     OW 6515   0.770   5.054   0.301
 1763SOL    HW1 6516   0.724   4.967   0.318
 1763SOL    HW2 6517   0.861   5.051   0.342
 1764SOL     OW 6518   0.618   5.291   1.284
 1764SOL    HW1 6519   0.613   5.373   1.341
 1764SOL    HW2 6520   0.707   5.288   1.239
 1765SOL     OW 6521   1.352   3.776   0.168
 1765SOL    HW1 6522   1.387   3.735   0.084
 1765SOL    HW2 6523   1.262   3.738   0.188
 1766SOL     OW 6524   1.300   4.177   0.691
 1766SOL    HW1 6525   1.241   4.257   0.695
 1766SOL    HW2 6526   1.315   4.142   0.784
 1767SOL     OW 6527   1.593   3.945   0.882
 1767SOL    HW1 6528   1.509   3.944   0.936
 1767SOL    HW2 6529   1.595   4.028   0.826
 1768SOL     OW 6530   0.039   4.801   0.300
 1768SOL    HW1 6531   0.138   4.790   0.291
 1768SOL    HW2 6532  -0.001   4.715   0.332
 1769SOL     OW 6533   0.230   4.352   1.975
 1769SOL    HW1 6534   0.137   4.350   2.012
 1769SOL    HW2 6535   0.231   4.313   1.883
 1770SOL     OW 6536   0.225   3.999   2.858
 1770SOL    HW1 6537   0.260   3.982   2.950
 1770SOL    HW2 6538   0.137   3.954   2.846
 1771SOL     OW 6539   0.019   4.092   2.509
 1771SOL    HW1 6540  -0.063   4.135   2.548
 1771SOL    HW2 6541  -0.009   4.019   2.446
 1772SOL     OW 6542   0.569   4.999   3.027
 1772SOL    HW1 6543   0.476   4.992   2.990
 1772SOL    HW2 6544   0.580   5.088   3.071
 1773SOL     OW 6545   1.555   5.235   2.565
 1773SOL    HW1 6546   1.498   5.219   2.646
 1773SOL    HW2 6547   1.496   5.245   2.485
 1774SOL     OW 6548   1.135   4.427   2.579
 1774SOL    HW1 6549   1.192   4.505   2.554
 1774SOL    HW2 6550   1.075   4.453   2.655
 1775SOL     OW 6551   1.755   4.331   2.093
 1775SOL    HW1 6552   1.743   4.318   1.994
 1775SOL    HW2 6553   1.725   4.250   2.142
 1776SOL     OW 6554   0.768   4.868   2.885
 1776SOL    HW1 6555   0.690   4.885   2.945
 1776SOL    HW2 6556   0.802   4.955   2.849
 1777SOL     OW 6557   0.850   4.522   3.685
 1777SOL    HW1 6558   0.846   4.598   3.750
 1777SOL    HW2 6559   0.872   4.558   3.594
 1778SOL     OW 6560   0.685   4.736   2.527
 1778SOL    HW1 6561   0.754   4.720   2.597
 1778SOL    HW2 6562   0.612   4.793   2.565
 1779SOL     OW 6563   0.686   4.885   3.665
 1779SOL    HW1 6564   0.746   4.964   3.679
 1779SOL    HW2 6565   0.600   4.916   3.624
 1780SOL     OW 6566   0.335   5.159   2.923
 1780SOL    HW1 6567   0.257   5.128   2.870
 1780SOL    HW2 6568   0.393   5.217   2.866
 1781SOL     OW 6569   1.460   5.229   3.201
 1781SOL    HW1 6570   1.484   5.323   3.227
 1781SOL    HW2 6571   1.444   5.175   3.283
 1782SOL     OW 6572   0.438   4.116   3.361
 1782SOL    HW1 6573   0.520   4.060   3.370
 1782SOL    HW2 6574   0.357   4.058   3.365
 1783SOL     OW 6575   1.603   4.171   2.599
 1783SOL    HW1 6576   1.529   4.217   2.549
 1783SOL    HW2 6577   1.654   4.239   2.652
 1784SOL     OW 6578   1.127   5.065   3.552
 1784SOL    HW1 6579   1.174   5.065   3.640
 1784SOL    HW2 6580   1.079   4.978   3.541
 1785SOL     OW 6581   0.230   5.158   2.400
 1785SOL    HW1 6582   0.204   5.254   2.400
 1785SOL    HW2 6583   0.159   5.104   2.445
 1786SOL     OW 6584   0.240   4.815   2.748
 1786SOL    HW1 6585   0.254   4.731   2.800
 1786SOL    HW2 6586   0.185   4.879   2.803
 1787SOL     OW 6587   0.606   4.688   1.985
 1787SOL    HW1 6588   0.613   4.772   1.931
 1787SOL    HW2 6589   0.652   4.701   2.073
 1788SOL     OW 6590   1.594   3.838   3.342
 1788SOL    HW1 6591   1.576   3.905   3.270
 1788SOL    HW2 6592   1.591   3.884   3.431
 1789SOL     OW 6593   0.122   4.367   2.425
 1789SOL    HW1 6594   0.077   4.279   2.442
 1789SOL    HW2 6595   0.121   4.421   2.509
 1790SOL     OW 6596   0.027   5.320   1.979
 1790SOL    HW1 6597   0.008   5.224   2.000
 1790SOL    HW2 6598  -0.006   5.378   2.054
 1791SOL     OW 6599   1.689   4.646   2.474
 1791SOL    HW1 6600   1.784   4.617   2.482
 1791SOL    HW2 6601   1.681   4.711   2.399
 1792SOL     OW 6602   1.641   4.832   2.294
 1792SOL    HW1 6603   1.727   4.834   2.242
 1792SOL    HW2 6604   1.655   4.879   2.382
 1793SOL     OW 6605   0.113   4.461   3.459
 1793SOL    HW1 6606   0.201   4.448   3.504
 1793SOL    HW2 6607   0.100   4.558   3.437
 1794SOL     OW 6608   0.613   5.089   2.588
 1794SOL    HW1 6609   0.564   5.002   2.597
 1794SOL    HW2 6610   0.590   5.132   2.501
 1795SOL     OW 6611   1.293   4.952   3.285
 1795SOL    HW1 6612   1.330   4.879   3.227
 1795SOL    HW2 6613   1.345   4.957   3.370
 1796SOL     OW 6614   0.809   3.728   2.364
 1796SOL    HW1 6615   0.849   3.819   2.355
 1796SOL    HW2 6616   0.709   3.736   2.370
 1797SOL     OW 6617   0.197   4.700   3.126
 1797SOL    HW1 6618   0.286   4.655   3.112
 1797SOL    HW2 6619   0.124   4.635   3.107
 1798SOL     OW 6620   1.525   4.723   2.052
 1798SOL    HW1 6621   1.462   4.647   2.065
 1798SOL    HW2 6622   1.573   4.741   2.138
 1799SOL     OW 6623   1.187   5.516   3.478
 1799SOL    HW1 6624   1.211   5.576   3.402
 1799SOL    HW2 6625   1.194   5.421   3.448
 1800SOL     OW 6626   0.317   3.975   3.663
 1800SOL    HW1 6627   0.388   4.046   3.669
 1800SOL    HW2 6628   0.229   4.014   3.691
 1801SOL     OW 6629   1.466   5.141   2.815
 1801SOL    HW1 6630   1.407   5.147   2.895
 1801SOL    HW2 6631   1.451   5.053   2.769
 1802SOL     OW 6632   0.598   4.453   2.132
 1802SOL    HW1 6633   0.622   4.522   2.064
 1802SOL    HW2 6634   0.520   4.486   2.186
 1803SOL     OW 6635   1.281   4.069   2.806
 1803SOL    HW1 6636   1.195   4.019   2.793
 1803SOL    HW2 6637   1.343   4.015   2.862
 1804SOL     OW 6638   1.576   5.386   2.169
 1804SOL    HW1 6639   1.665   5.432   2.172
 1804SOL    HW2 6640   1.555   5.362   2.074
 1805SOL     OW 6641   0.807   4.329   3.327
 1805SOL    HW1 6642   0.760   4.326   3.416
 1805SOL    HW2 6643   0.756   4.274   3.261
 1806SOL     OW 6644   1.394   4.193   3.536
 1806SOL    HW1 6645   1.374   4.236   3.624
 1806SOL    HW2 6646   1.472   4.131   3.545
 1807SOL     OW 6647   0.973   4.614   3.434
 1807SOL    HW1 6648   1.019   4.530   3.405
 1807SOL    HW2 6649   0.917   4.648   3.359
 1808SOL     OW 6650   0.991   4.134   3.104
 1808SOL    HW1 6651   0.914   4.168   3.158
 1808SOL    HW2 6652   0.957   4.083   3.025
 1809SOL     OW 6653   1.041   4.425   2.291
 1809SOL    HW1 6654   1.067   4.421   2.387
 1809SOL    HW2 6655   0.956   4.374   2.277
 1810SOL     OW 6656   0.076   4.535   2.651
 1810SOL    HW1 6657   0.175   4.523   2.660
 1810SOL    HW2 6658   0.052   4.630   2.672
 1811SOL     OW 6659   0.130   5.545   3.433
 1811SOL    HW1 6660   0.120   5.530   3.532
 1811SOL    HW2 6661   0.044   5.581   3.397
 1812SOL     OW 6662   0.865   4.072   2.057
 1812SOL    HW1 6663   0.924   4.135   2.008
 1812SOL    HW2 6664   0.884   3.978   2.028
 1813SOL     OW 6665   1.719   4.309   3.693
 1813SOL    HW1 6666   1.693   4.398   3.657
 1813SOL    HW2 6667   1.717   4.241   3.620
 1814SOL     OW 6668   1.362   4.868   2.407
 1814SOL    HW1 6669   1.445   4.839   2.359
 1814SOL    HW2 6670   1.313   4.935   2.351
 1815SOL     OW 6671   0.550   3.920   2.747
 1815SOL    HW1 6672   0.545   3.915   2.847
 1815SOL    HW2 6673   0.552   4.016   2.718
 1816SOL     OW 6674   1.008   5.180   2.339
 1816SOL    HW1 6675   0.962   5.252   2.287
 1816SOL    HW2 6676   1.004   5.200   2.437
 1817SOL     OW 6677   0.351   5.525   2.715
 1817SOL    HW1 6678   0.401   5.439   2.721
 1817SOL    HW2 6679   0.416   5.602   2.712
 1818SOL     OW 6680   1.795   4.790   2.735
 1818SOL    HW1 6681   1.733   4.775   2.659
 1818SOL    HW2 6682   1.743   4.801   2.820
 1819SOL     OW 6683   1.227   5.274   3.368
 1819SOL    HW1 6684   1.233   5.197   3.432
 1819SOL    HW2 6685   1.175   5.248   3.288
 1820SOL     OW 6686   0.321   4.667   2.104
 1820SOL    HW1 6687   0.403   4.706   2.062
 1820SOL    HW2 6688   0.294   4.585   2.055
 1821SOL     OW 6689   1.458   4.459   2.590
 1821SOL    HW1 6690   1.453   4.394   2.665
 1821SOL    HW2 6691   1.538   4.518   2.603
 1822SOL     OW 6692   0.461   4.990   3.589
 1822SOL    HW1 6693   0.411   4.991   3.503
 1822SOL    HW2 6694   0.398   4.972   3.665
 1823SOL     OW 6695   1.111   5.500   2.099
 1823SOL    HW1 6696   1.051   5.438   2.149
 1823SOL    HW2 6697   1.142   5.456   2.014
 1824SOL     OW 6698   0.202   4.009   3.360
 1824SOL    HW1 6699   0.122   4.069   3.347
 1824SOL    HW2 6700   0.192   3.960   3.446
 1825SOL     OW 6701   1.632   5.101   1.943
 1825SOL    HW1 6702   1.600   5.195   1.933
 1825SOL    HW2 6703   1.556   5.038   1.931
 1826SOL     OW 6704   1.400   3.831   2.288
 1826SOL    HW1 6705   1.376   3.794   2.198
 1826SOL    HW2 6706   1.499   3.847   2.292
 1827SOL     OW 6707   0.382   4.424   2.342
 1827SOL    HW1 6708   0.427   4.334   2.339
 1827SOL    HW2 6709   0.288   4.413   2.375
 1828SOL     OW 6710   1.547   3.946   3.591
 1828SOL    HW1 6711   1.542   3.983   3.683
 1828SOL    HW2 6712   1.475   3.877   3.579
 1829SOL     OW 6713   0.781   3.988   3.611
 1829SOL    HW1 6714   0.848   3.927   3.654
 1829SOL    HW2 6715   0.708   4.007   3.676
 1830SOL     OW 6716   0.888   5.238   3.057
 1830SOL    HW1 6717   0.865   5.213   2.963
 1830SOL    HW2 6718   0.949   5.169   3.096
 1831SOL     OW 6719   1.351   4.314   3.295
 1831SOL    HW1 6720   1.379   4.271   3.380
 1831SOL    HW2 6721   1.376   4.410   3.296
 1832SOL     OW 6722   0.803   5.126   2.786
 1832SOL    HW1 6723   0.893   5.140   2.744
 1832SOL    HW2 6724   0.732   5.128   2.715
 1833SOL     OW 6725   0.922   4.227   2.761
 1833SOL    HW1 6726   0.897   4.218   2.665
 1833SOL    HW2 6727   0.970   4.145   2.792
 1834SOL     OW 6728   0.539   3.788   2.374
 1834SOL    HW1 6729   0.458   3.789   2.432
 1834SOL    HW2 6730   0.542   3.871   2.319
 1835SOL     OW 6731   1.434   4.912   1.903
 1835SOL    HW1 6732   1.466   4.836   1.960
 1835SOL    HW2 6733   1.342   4.939   1.933
 1836SOL     OW 6734   0.297   3.759   2.033
 1836SOL    HW1 6735   0.346   3.843   2.012
 1836SOL    HW2 6736   0.359   3.694   2.078
 1837SOL     OW 6737   0.935   3.960   2.342
 1837SOL    HW1 6738   0.887   4.001   2.264
 1837SOL    HW2 6739   1.034   3.958   2.323
 1838SOL     OW 6740   1.076   4.407   3.326
 1838SOL    HW1 6741   0.996   4.346   3.329
 1838SOL    HW2 6742   1.157   4.354   3.302
 1839SOL     OW 6743   1.227   5.294   2.655
 1839SOL    HW1 6744   1.248   5.368   2.590
 1839SOL    HW2 6745   1.295   5.294   2.728
 1840SOL     OW 6746   0.459   4.876   2.603
 1840SOL    HW1 6747   0.388   4.849   2.668
 1840SOL    HW2 6748   0.433   4.848   2.510
 1841SOL     OW 6749   1.032   4.273   1.878
 1841SOL    HW1 6750   0.991   4.355   1.839
 1841SOL    HW2 6751   1.096   4.299   1.951
 1842SOL     OW 6752   0.078   4.280   3.248
 1842SOL    HW1 6753   0.170   4.279   3.207
 1842SOL    HW2 6754   0.072   4.354   3.315
 1843SOL     OW 6755   0.561   3.946   3.009
 1843SOL    HW1 6756   0.599   3.862   3.046
 1843SOL    HW2 6757   0.473   3.965   3.053
 1844SOL     OW 6758   0.866   4.178   2.504
 1844SOL    HW1 6759   0.834   4.250   2.442
 1844SOL    HW2 6760   0.890   4.097   2.451
 1845SOL     OW 6761   1.017   3.763   2.615
 1845SOL    HW1 6762   0.945   3.768   2.546
 1845SOL    HW2 6763   0.993   3.694   2.684
 1846SOL     OW 6764   1.429   4.897   2.729
 1846SOL    HW1 6765   1.374   4.813   2.722
 1846SOL    HW2 6766   1.455   4.926   2.637
 1847SOL     OW 6767   1.466   4.314   2.854
 1847SOL    HW1 6768   1.436   4.219   2.861
 1847SOL    HW2 6769   1.539   4.330   2.920
 1848SOL     OW 6770   1.857   4.557   2.239
 1848SOL    HW1 6771   1.899   4.493   2.303
 1848SOL    HW2 6772   1.819   4.506   2.161
 1849SOL     OW 6773   0.488   5.109   2.036
 1849SOL    HW1 6774   0.401   5.094   2.083
 1849SOL    HW2 6775   0.471   5.135   1.941
 1850SOL     OW 6776   1.664   5.004   2.519
 1850SOL    HW1 6777   1.763   5.012   2.533
 1850SOL    HW2 6778   1.619   5.088   2.550
 1851SOL     OW 6779   1.390   4.299   1.940
 1851SOL    HW1 6780   1.336   4.278   2.021
 1851SOL    HW2 6781   1.481   4.258   1.949
 1852SOL     OW 6782   0.527   3.980   2.190
 1852SOL    HW1 6783   0.554   3.921   2.115
 1852SOL    HW2 6784   0.527   4.075   2.159
 1853SOL     OW 6785   1.754   4.947   3.450
 1853SOL    HW1 6786   1.845   4.908   3.437
 1853SOL    HW2 6787   1.762   5.043   3.474
 1854SOL     OW 6788   1.064   5.071   3.202
 1854SOL    HW1 6789   0.984   5.048   3.257
 1854SOL    HW2 6790   1.147   5.045   3.251
 1855SOL     OW 6791   1.592   5.353   3.487
 1855SOL    HW1 6792   1.619   5.387   3.397
 1855SOL    HW2 6793   1.671   5.315   3.533
 1856SOL     OW 6794   1.111   4.919   2.962
 1856SOL    HW1 6795   1.071   4.963   3.043
 1856SOL    HW2 6796   1.070   4.956   2.879
 1857SOL     OW 6797   1.638   4.823   2.941
 1857SOL    HW1 6798   1.643   4.904   3.000
 1857SOL    HW2 6799   1.552   4.825   2.890
 1858SOL     OW 6800   0.915   3.813   3.264
 1858SOL    HW1 6801   0.940   3.793   3.169
 1858SOL    HW2 6802   0.987   3.869   3.306
 1859SOL     OW 6803   0.980   4.840   3.581
 1859SOL    HW1 6804   0.881   4.846   3.591
 1859SOL    HW2 6805   1.003   4.760   3.525
 1860SOL     OW 6806   0.705   4.774   2.230
 1860SOL    HW1 6807   0.691   4.781   2.329
 1860SOL    HW2 6808   0.789   4.723   2.212
 1861SOL     OW 6809   0.410   4.537   3.113
 1861SOL    HW1 6810   0.496   4.549   3.163
 1861SOL    HW2 6811   0.368   4.450   3.140
 1862SOL     OW 6812   1.274   4.110   3.124
 1862SOL    HW1 6813   1.295   4.184   3.188
 1862SOL    HW2 6814   1.185   4.127   3.081
 1863SOL     OW 6815   0.064   5.288   3.193
 1863SOL    HW1 6816   0.018   5.370   3.159
 1863SOL    HW2 6817   0.162   5.307   3.202
 1864SOL     OW 6818   0.367   4.824   2.363
 1864SOL    HW1 6819   0.360   4.907   2.307
 1864SOL    HW2 6820   0.371   4.744   2.303
 1865SOL     OW 6821   0.566   4.261   2.727
 1865SOL    HW1 6822   0.578   4.327   2.653
 1865SOL    HW2 6823   0.612   4.295   2.810
 1866SOL     OW 6824   1.252   5.072   2.250
 1866SOL    HW1 6825   1.302   5.149   2.290
 1866SOL    HW2 6826   1.157   5.074   2.282
 1867SOL     OW 6827   1.272   5.169   3.004
 1867SOL    HW1 6828   1.319   5.182   3.091
 1867SOL    HW2 6829   1.206   5.095   3.013
 1868SOL     OW 6830   1.582   4.363   2.334
 1868SOL    HW1 6831   1.551   4.424   2.407
 1868SOL    HW2 6832   1.632   4.415   2.265
 1869SOL     OW 6833   0.354   5.234   3.191
 1869SOL    HW1 6834   0.333   5.190   3.104
 1869SOL    HW2 6835   0.451   5.260   3.194
 1870SOL     OW 6836   0.402   4.475   3.460
 1870SOL    HW1 6837   0.470   4.530   3.413
 1870SOL    HW2 6838   0.442   4.387   3.487
 1871SOL     OW 6839   1.587   4.503   3.532
 1871SOL    HW1 6840   1.495   4.541   3.527
 1871SOL    HW2 6841   1.647   4.550   3.467
 1872SOL     OW 6842   1.013   3.829   3.632
 1872SOL    HW1 6843   1.019   3.914   3.580
 1872SOL    HW2 6844   1.045   3.753   3.575
 1873SOL     OW 6845   0.504   3.774   3.602
 1873SOL    HW1 6846   0.462   3.717   3.532
 1873SOL    HW2 6847   0.438   3.843   3.634
 1874SOL     OW 6848   0.573   4.594   2.891
 1874SOL    HW1 6849   0.617   4.683   2.882
 1874SOL    HW2 6850   0.510   4.594   2.968
 1875SOL     OW 6851   1.360   4.586   2.907
 1875SOL    HW1 6852   1.285   4.586   2.841
 1875SOL    HW2 6853   1.397   4.494   2.916
 1876SOL     OW 6854   1.209   4.249   2.137
 1876SOL    HW1 6855   1.222   4.165   2.191
 1876SOL    HW2 6856   1.180   4.323   2.197
 1877SOL     OW 6857   0.307   3.937   3.093
 1877SOL    HW1 6858   0.284   3.974   3.183
 1877SOL    HW2 6859   0.277   3.842   3.087
 1878SOL     OW 6860   0.037   5.034   3.144
 1878SOL    HW1 6861   0.090   4.985   3.212
 1878SOL    HW2 6862   0.059   5.132   3.149
 1879SOL     OW 6863   0.732   4.358   2.926
 1879SOL    HW1 6864   0.791   4.332   2.850
 1879SOL    HW2 6865   0.704   4.454   2.915
 1880SOL     OW 6866   1.728   4.659   3.716
 1880SOL    HW1 6867   1.682   4.652   3.627
 1880SOL    HW2 6868   1.666   4.703   3.782
 1881SOL     OW 6869   0.307   3.787   2.480
 1881SOL    HW1 6870   0.296   3.881   2.513
 1881SOL    HW2 6871   0.302   3.724   2.557
 1882SOL     OW 6872   1.622   4.091   2.236
 1882SOL    HW1 6873   1.624   4.015   2.300
 1882SOL    HW2 6874   1.574   4.168   2.276
 1883SOL     OW 6875   1.023   4.490   2.828
 1883SOL    HW1 6876   1.038   4.511   2.924
 1883SOL    HW2 6877   0.993   4.395   2.819
 1884SOL     OW 6878   0.980   5.297   3.562
 1884SOL    HW1 6879   0.960   5.341   3.474
 1884SOL    HW2 6880   1.019   5.206   3.546
 1885SOL     OW 6881   1.859   5.242   3.467
 1885SOL    HW1 6882   1.873   5.269   3.372
 1885SOL    HW2 6883   1.942   5.264   3.520
 1886SOL     OW 6884   0.350   4.622   3.666
 1886SOL    HW1 6885   0.426   4.666   3.714
 1886SOL    HW2 6886   0.385   4.575   3.584
 1887SOL     OW 6887   1.540   3.998   1.987
 1887SOL    HW1 6888   1.479   3.923   2.010
 1887SOL    HW2 6889   1.562   4.050   2.070
 1888SOL     OW 6890   1.303   4.562   1.904
 1888SOL    HW1 6891   1.337   4.469   1.919
 1888SOL    HW2 6892   1.321   4.589   1.809
 1889SOL     OW 6893   1.068   5.057   2.711
 1889SOL    HW1 6894   1.075   4.973   2.656
 1889SOL    HW2 6895   1.130   5.126   2.675
 1890SOL     OW 6896   0.319   4.534   2.811
 1890SOL    HW1 6897   0.412   4.570   2.816
 1890SOL    HW2 6898   0.313   4.449   2.863
 1891SOL     OW 6899   0.339   4.233   2.868
 1891SOL    HW1 6900   0.287   4.150   2.851
 1891SOL    HW2 6901   0.416   4.238   2.804
 1892SOL     OW 6902   1.138   4.104   3.540
 1892SOL    HW1 6903   1.093   4.167   3.604
 1892SOL    HW2 6904   1.231   4.135   3.523
 1893SOL     OW 6905   1.160   3.931   3.339
 1893SOL    HW1 6906   1.160   3.995   3.416
 1893SOL    HW2 6907   1.188   3.979   3.256
 1894SOL     OW 6908   0.008   5.050   2.062
 1894SOL    HW1 6909  -0.085   5.071   2.031
 1894SOL    HW2 6910   0.018   4.951   2.075
 1895SOL     OW 6911   0.088   5.525   2.789
 1895SOL    HW1 6912   0.046   5.439   2.762
 1895SOL    HW2 6913   0.182   5.528   2.755
 1896SOL     OW 6914   0.504   5.292   2.772
 1896SOL    HW1 6915   0.570   5.366   2.781
 1896SOL    HW2 6916   0.548   5.213   2.730
 1897SOL     OW 6917   1.002   4.520   3.100
 1897SOL    HW1 6918   1.043   4.488   3.186
 1897SOL    HW2 6919   0.906   4.493   3.097
 1898SOL     OW 6920   0.040   4.268   2.976
 1898SOL    HW1 6921   0.125   4.235   2.935
 1898SOL    HW2 6922   0.053   4.283   3.074
 1899SOL     OW 6923   0.189   4.244   3.584
 1899SOL    HW1 6924   0.248   4.204   3.514
 1899SOL    HW2 6925   0.131   4.315   3.543
 1900SOL     OW 6926   0.815   4.296   2.187
 1900SOL    HW1 6927   0.822   4.207   2.141
 1900SOL    HW2 6928   0.721   4.330   2.179
 1901SOL     OW 6929   1.657   4.328   3.068
 1901SOL    HW1 6930   1.619   4.259   3.130
 1901SOL    HW2 6931   1.739   4.292   3.024
 1902SOL     OW 6932   0.252   5.288   3.606
 1902SOL    HW1 6933   0.222   5.345   3.682
 1902SOL    HW2 6934   0.245   5.191   3.632
 1903SOL     OW 6935   0.671   4.188   3.131
 1903SOL    HW1 6936   0.637   4.099   3.101
 1903SOL    HW2 6937   0.697   4.242   3.051
 1904SOL     OW 6938   0.473   4.224   2.053
 1904SOL    HW1 6939   0.534   4.304   2.057
 1904SOL    HW2 6940   0.378   4.255   2.060
 1905SOL     OW 6941   0.159   4.861   3.328
 1905SOL    HW1 6942   0.181   4.800   3.404
 1905SOL    HW2 6943   0.169   4.812   3.242
 1906SOL     OW 6944   1.347   4.783   3.096
 1906SOL    HW1 6945   1.371   4.720   3.022
 1906SOL    HW2 6946   1.257   4.823   3.078
 1907SOL     OW 6947   1.302   4.579   2.171
 1907SOL    HW1 6948   1.216   4.548   2.213
 1907SOL    HW2 6949   1.298   4.565   2.072
 1908SOL     OW 6950   1.759   5.471   3.016
 1908SOL    HW1 6951   1.820   5.501   2.943
 1908SOL    HW2 6952   1.721   5.382   2.994
 1909SOL     OW 6953   1.252   5.455   2.990
 1909SOL    HW1 6954   1.336   5.460   2.936
 1909SOL    HW2 6955   1.229   5.359   3.008
 1910SOL     OW 6956   0.083   4.982   2.884
 1910SOL    HW1 6957   0.078   4.981   2.984
 1910SOL    HW2 6958   0.000   4.941   2.846
 1911SOL     OW 6959   0.688   5.386   3.578
 1911SOL    HW1 6960   0.632   5.467   3.587
 1911SOL    HW2 6961   0.740   5.390   3.492
 1912SOL     OW 6962   1.726   3.859   2.385
 1912SOL    HW1 6963   1.799   3.842   2.318
 1912SOL    HW2 6964   1.695   3.772   2.423
 1913SOL     OW 6965   1.388   5.297   2.339
 1913SOL    HW1 6966   1.455   5.309   2.265
 1913SOL    HW2 6967   1.348   5.386   2.362
 1914SOL     OW 6968   0.130   5.518   3.713
 1914SOL    HW1 6969   0.089   5.444   3.766
 1914SOL    HW2 6970   0.194   5.569   3.771
 1915SOL     OW 6971   1.280   4.651   2.534
 1915SOL    HW1 6972   1.340   4.570   2.536
 1915SOL    HW2 6973   1.320   4.720   2.474
 1916SOL     OW 6974   0.830   4.997   3.284
 1916SOL    HW1 6975   0.825   5.030   3.379
 1916SOL    HW2 6976   0.744   5.016   3.238
 1917SOL     OW 6977   0.672   5.340   2.016
 1917SOL    HW1 6978   0.681   5.350   1.917
 1917SOL    HW2 6979   0.632   5.251   2.037
 1918SOL     OW 6980   0.263   4.050   2.582
 1918SOL    HW1 6981   0.184   4.101   2.548
 1918SOL    HW2 6982   0.254   4.035   2.680
 1919SOL     OW 6983   1.194   5.336   1.893
 1919SOL    HW1 6984   1.200   5.243   1.930
 1919SOL    HW2 6985   1.135   5.336   1.813
 1920SOL     OW 6986   0.822   4.726   3.234
 1920SOL    HW1 6987   0.862   4.725   3.142
 1920SOL    HW2 6988   0.832   4.818   3.274
 1921SOL     OW 6989   0.916   4.634   2.153
 1921SOL    HW1 6990   0.979   4.672   2.085
 1921SOL    HW2 6991   0.956   4.551   2.192
 1922SOL     OW 6992   1.504   5.331   1.906
 1922SOL    HW1 6993   1.412   5.368   1.913
 1922SOL    HW2 6994   1.542   5.351   1.816
 1923SOL     OW 6995   0.372   5.012   3.352
 1923SOL    HW1 6996   0.359   5.105   3.318
 1923SOL    HW2 6997   0.288   4.960   3.339
 1924SOL     OW 6998   1.614   5.016   3.151
 1924SOL    HW1 6999   1.674   5.019   3.231
 1924SOL    HW2 7000   1.539   5.080   3.164
 1925SOL     OW 7001   1.039   4.822   2.558
 1925SOL    HW1 7002   0.969   4.775   2.612
 1925SOL    HW2 7003   1.098   4.754   2.515
 1926SOL     OW 7004   1.014   3.960   2.833
 1926SOL    HW1 7005   1.006   3.924   2.740
 1926SOL    HW2 7006   1.012   3.884   2.898
 1927SOL     OW 7007   0.590   5.211   2.353
 1927SOL    HW1 7008   0.632   5.153   2.283
 1927SOL    HW2 7009   0.546   5.290   2.309
 1928SOL     OW 7010   0.255   5.072   2.152
 1928SOL    HW1 7011   0.159   5.073   2.125
 1928SOL    HW2 7012   0.267   5.125   2.236
 1929SOL     OW 7013   0.105   4.737   3.588
 1929SOL    HW1 7014   0.028   4.704   3.642
 1929SOL    HW2 7015   0.190   4.707   3.630
 1930SOL     OW 7016   0.672   3.927   3.351
 1930SOL    HW1 7017   0.762   3.911   3.311
 1930SOL    HW2 7018   0.680   3.932   3.450
 1931SOL     OW 7019   0.075   4.069   1.895
 1931SOL    HW1 7020  -0.017   4.041   1.866
 1931SOL    HW2 7021   0.106   4.146   1.839
 1932SOL     OW 7022   1.440   4.580   3.260
 1932SOL    HW1 7023   1.383   4.632   3.197
 1932SOL    HW2 7024   1.536   4.592   3.236
 1933SOL     OW 7025   0.072   3.890   2.180
 1933SOL    HW1 7026   0.055   3.973   2.126
 1933SOL    HW2 7027   0.162   3.853   2.158
 1934SOL     OW 7028   1.183   5.059   1.981
 1934SOL    HW1 7029   1.084   5.048   1.983
 1934SOL    HW2 7030   1.217   5.074   2.074
 1935SOL     OW 7031   0.613   4.566   3.293
 1935SOL    HW1 7032   0.669   4.647   3.276
 1935SOL    HW2 7033   0.672   4.486   3.296
 1936SOL     OW 7034   1.493   5.491   2.821
 1936SOL    HW1 7035   1.526   5.555   2.752
 1936SOL    HW2 7036   1.559   5.485   2.896
 1937SOL     OW 7037   0.716   4.289   3.570
 1937SOL    HW1 7038   0.735   4.354   3.644
 1937SOL    HW2 7039   0.776   4.209   3.579
 1938SOL     OW 7040   1.450   4.944   3.495
 1938SOL    HW1 7041   1.441   4.934   3.594
 1938SOL    HW2 7042   1.546   4.937   3.469
 1939SOL     OW 7043   1.674   4.607   3.116
 1939SOL    HW1 7044   1.647   4.518   3.079
 1939SOL    HW2 7045   1.675   4.675   3.043
 1940SOL     OW 7046   1.225   4.049   2.311
 1940SOL    HW1 7047   1.290   3.975   2.300
 1940SOL    HW2 7048   1.245   4.099   2.395
 1941SOL     OW 7049   0.594   4.469   2.514
 1941SOL    HW1 7050   0.644   4.554   2.495
 1941SOL    HW2 7051   0.506   4.471   2.466
 1942SOL     OW 7052   1.777   4.066   3.504
 1942SOL    HW1 7053   1.760   4.097   3.410
 1942SOL    HW2 7054   1.693   4.029   3.542
 1943SOL     OW 7055   1.730   4.658   3.379
 1943SOL    HW1 7056   1.768   4.749   3.394
 1943SOL    HW2 7057   1.722   4.641   3.280
 1944SOL     OW 7058   0.859   5.098   1.878
 1944SOL    HW1 7059   0.813   5.113   1.966
 1944SOL    HW2 7060   0.903   5.183   1.848
 1945SOL     OW 7061   0.859   4.680   2.723
 1945SOL    HW1 7062   0.913   4.611   2.771
 1945SOL    HW2 7063   0.827   4.749   2.789
 1946SOL     OW 7064   1.083   4.708   1.949
 1946SOL    HW1 7065   1.060   4.761   1.867
 1946SOL    HW2 7066   1.164   4.652   1.930
 1947SOL     OW 7067   1.861   5.293   2.713
 1947SOL    HW1 7068   1.790   5.281   2.643
 1947SOL    HW2 7069   1.862   5.214   2.773
 1948SOL     OW 7070   0.221   5.038   3.706
 1948SOL    HW1 7071   0.156   4.965   3.685
 1948SOL    HW2 7072   0.225   5.052   3.804
 1949SOL     OW 7073   0.079   4.964   2.515
 1949SOL    HW1 7074   0.078   4.917   2.603
 1949SOL    HW2 7075   0.161   4.936   2.464
 1950SOL     OW 7076   0.672   5.115   3.486
 1950SOL    HW1 7077   0.594   5.065   3.524
 1950SOL    HW2 7078   0.669   5.210   3.517
 1951SOL     OW 7079   0.428   4.148   2.382
 1951SOL    HW1 7080   0.458   4.076   2.320
 1951SOL    HW2 7081   0.389   4.108   2.465
 1952SOL     OW 7082   1.705   5.211   2.966
 1952SOL    HW1 7083   1.612   5.186   2.939
 1952SOL    HW2 7084   1.731   5.161   3.048
 1953SOL     OW 7085   0.317   4.271   3.142
 1953SOL    HW1 7086   0.355   4.212   3.214
 1953SOL    HW2 7087   0.357   4.245   3.054
 1954SOL     OW 7088   0.812   5.310   2.549
 1954SOL    HW1 7089   0.844   5.320   2.455
 1954SOL    HW2 7090   0.733   5.248   2.551
 1955SOL     OW 7091   1.424   3.938   2.974
 1955SOL    HW1 7092   1.476   3.873   3.029
 1955SOL    HW2 7093   1.375   4.001   3.035
 1956SOL     OW 7094   1.001   3.758   3.016
 1956SOL    HW1 7095   0.938   3.686   2.985
 1956SOL    HW2 7096   1.094   3.722   3.016
 1957SOL     OW 7097   0.770   5.054   2.163
 1957SOL    HW1 7098   0.724   4.967   2.180
 1957SOL    HW2 7099   0.861   5.051   2.204
 1958SOL     OW 7100   0.618   5.291   3.146
 1958SOL    HW1 7101   0.613   5.373   3.203
 1958SOL    HW2 7102   0.707   5.288   3.101
 1959SOL     OW 7103   1.352   3.776   2.030
 1959SOL    HW1 7104   1.387   3.735   1.946
 1959SOL    HW2 7105   1.262   3.738   2.050
 1960SOL     OW 7106   1.300   4.177   2.553
 1960SOL    HW1 7107   1.241   4.257   2.557
 1960SOL    HW2 7108   1.315   4.142   2.646
 1961SOL     OW 7109   1.593   3.945   2.744
 1961SOL    HW1 7110   1.509   3.944   2.798
 1961SOL    HW2 7111   1.595   4.028   2.688
 1962SOL     OW 7112   0.039   4.801   2.162
 1962SOL    HW1 7113   0.138   4.790   2.153
 1962SOL    HW2 7114  -0.001   4.715   2.194
 1963SOL     OW 7115   0.230   4.352   3.837
 1963SOL    HW1 7116   0.137   4.350   3.874
 1963SOL    HW2 7117   0.231   4.313   3.745
 1964SOL     OW 7118   0.225   3.999   4.720
 1964SOL    HW1 7119   0.260   3.982   4.812
 1964SOL    HW2 7120   0.137   3.954   4.708
 1965SOL     OW 7121   0.019   4.092   4.371
 1965SOL    HW1 7122  -0.063   4.135   4.410
 1965SOL    HW2 7123  -0.009   4.019   4.308
 1966SOL     OW 7124   0.569   4.999   4.889
 1966SOL    HW1 7125   0.476   4.992   4.852
 1966SOL    HW2 7126   0.580   5.088   4.933
 1967SOL     OW 7127   1.555   5.235   4.427
 1967SOL    HW1 7128   1.498   5.219   4.508
 1967SOL    HW2 7129   1.496   5.245   4.347
 1968SOL     OW 7130   1.135   4.427   4.441
 1968SOL    HW1 7131   1.192   4.505   4.416
 1968SOL    HW2 7132   1.075   4.453   4.517
 1969SOL     OW 7133   1.755   4.331   3.955
 1969SOL    HW1 7134   1.743   4.318   3.856
 1969SOL    HW2 7135   1.725   4.250   4.004
 1970SOL     OW 7136   0.768   4.868   4.747
 1970SOL    HW1 7137   0.690   4.885   4.807
 1970SOL    HW2 7138   0.802   4.955   4.711
 1971SOL     OW 7139   0.850   4.522   5.547
 1971SOL    HW1 7140   0.846   4.598   5.612
 1971SOL    HW2 7141   0.872   4.558   5.456
 1972SOL     OW 7142   0.685   4.736   4.389
 1972SOL    HW1 7143   0.754   4.720   4.459
 1972SOL    HW2 7144   0.612   4.793   4.427
 1973SOL     OW 7145   0.686   4.885   5.527
 1973SOL    HW1 7146   0.746   4.964   5.541
 1973SOL    HW2 7147   0.600   4.916   5.486
 1974SOL     OW 7148   0.335   5.159   4.785
 1974SOL    HW1 7149   0.257   5.128   4.732
 1974SOL    HW2 7150   0.393   5.217   4.728
 1975SOL     OW 7151   1.460   5.229   5.063
 1975SOL    HW1 7152   1.484   5.323   5.089
 1975SOL    HW2 7153   1.444   5.175   5.145
 1976SOL     OW 7154   0.438   4.116   5.223
 1976SOL    HW1 7155   0.520   4.060   5.232
 1976SOL    HW2 7156   0.357   4.058   5.227
 1977SOL     OW 7157   1.603   4.171   4.461
 1977SOL    HW1 7158   1.529   4.217   4.411
 1977SOL    HW2 7159   1.654   4.239   4.514
 1978SOL     OW 7160   1.127   5.065   5.414
 1978SOL    HW1 7161   1.174   5.065   5.502
 1978SOL    HW2 7162   1.079   4.978   5.403
 1979SOL     OW 7163   0.230   5.158   4.262
 1979SOL    HW1 7164   0.204   5.254   4.262
 1979SOL    HW2 7165   0.159   5.104   4.307
 1980SOL     OW 7166   0.240   4.815   4.610
 1980SOL    HW1 7167   0.254   4.731   4.662
 1980SOL    HW2 7168   0.185   4.879   4.665
 1981SOL     OW 7169   0.606   4.688   3.847
 1981SOL    HW1 7170   0.613   4.772   3.793
 1981SOL    HW2 7171   0.652   4.701   3.935
 1982SOL     OW 7172   1.594   3.838   5.204
 1982SOL    HW1 7173   1.576   3.905   5.132
 1982SOL    HW2 7174   1.591   3.884   5.293
 1983SOL     OW 7175   0.122   4.367   4.287
 1983SOL    HW1 7176   0.077   4.279   4.304
 1983SOL    HW2 7177   0.121   4.421   4.371
 1984SOL     OW 7178   0.027   5.320   3.841
 1984SOL    HW1 7179   0.008   5.224   3.862
 1984SOL    HW2 7180  -0.006   5.378   3.916
 1985SOL     OW 7181   1.689   4.646   4.336
 1985SOL    HW1 7182   1.784   4.617   4.344
 1985SOL    HW2 7183   1.681   4.711   4.261
 1986SOL     OW 7184   1.641   4.832   4.156
 1986SOL    HW1 7185   1.727   4.834   4.104
 1986SOL    HW2 7186   1.655   4.879   4.244
 1987SOL     OW 7187   0.113   4.461   5.321
 1987SOL    HW1 7188   0.201   4.448   5.366
 1987SOL    HW2 7189   0.100   4.558   5.299
 1988SOL     OW 7190   0.613   5.089   4.450
 1988SOL    HW1 7191   0.564   5.002   4.459
 1988SOL    HW2 7192   0.590   5.132   4.363
 1989SOL     OW 7193   1.293   4.952   5.147
 1989SOL    HW1 7194   1.330   4.879   5.089
 1989SOL    HW2 7195   1.345   4.957   5.232
 1990SOL     OW 7196   0.809   3.728   4.226
 1990SOL    HW1 7197   0.849   3.819   4.217
 1990SOL    HW2 7198   0.709   3.736   4.232
 1991SOL     OW 7199   0.197   4.700   4.988
 1991SOL    HW1 7200   0.286   4.655   4.974
 1991SOL    HW2 7201   0.124   4.635   4.969
 1992SOL     OW 7202   1.525   4.723   3.914
 1992SOL    HW1 7203   1.462   4.647   3.927
 1992SOL    HW2 7204   1.573   4.741   4.000
 1993SOL     OW 7205   1.187   5.516   5.340
 1993SOL    HW1 7206   1.211   5.576   5.264
 1993SOL    HW2 7207   1.194   5.421   5.310
 1994SOL     OW 7208   0.317   3.975   5.525
 1994SOL    HW1 7209   0.388   4.046   5.531
 1994SOL    HW2 7210   0.229   4.014   5.553
 1995SOL     OW 7211   1.466   5.141   4.677
 1995SOL    HW1 7212   1.407   5.147   4.757
 1995SOL    HW2 7213   1.451   5.053   4.631
 1996SOL     OW 7214   0.598   4.453   3.994
 1996SOL    HW1 7215   0.622   4.522   3.926
 1996SOL    HW2 7216   0.520   4.486   4.048
 1997SOL     OW 7217   1.281   4.069   4.668
 1997SOL    HW1 7218   1.195   4.019   4.655
 1997SOL    HW2 7219   1.343   4.015   4.724
 1998SOL     OW 7220   1.576   5.386   4.031
 1998SOL    HW1 7221   1.665   5.432   4.034
 1998SOL    HW2 7222   1.555   5.362   3.936
 1999SOL     OW 7223   0.807   4.329   5.189
 1999SOL    HW1 7224   0.760   4.326   5.278
 1999SOL    HW2 7225   0.756   4.274   5.123
 2000SOL     OW 7226   1.394   4.193   5.398
 2000SOL    HW1 7227   1.374   4.236   5.486
 2000SOL    HW2 7228   1.472   4.131   5.407
 2001SOL     OW 7229   0.973   4.614   5.296
 2001SOL    HW1 7230   1.019   4.530   5.267
 2001SOL    HW2 7231   0.917   4.648   5.221
 2002SOL     OW 7232   0.991   4.134   4.966
 2002SOL    HW1 7233   0.914   4.168   5.020
 2002SOL    HW2 7234   0.957   4.083   4.887
 2003SOL     OW 7235   1.041   4.425   4.153
 2003SOL    HW1 7236   1.067   4.421   4.249
 2003SOL    HW2 7237   0.956   4.374   4.139
 2004SOL     OW 7238   0.076   4.535   4.513
 2004SOL    HW1 7239   0.175   4.523   4.522
 2004SOL    HW2 7240   0.052   4.630   4.534
 2005SOL     OW 7241   0.130   5.545   5.295
 2005SOL    HW1 7242   0.120   5.530   5.394
 2005SOL    HW2 7243   0.044   5.581   5.259
 2006SOL     OW 7244   0.865   4.072   3.919
 2006SOL    HW1 7245   0.924   4.135   3.870
 2006SOL    HW2 7246   0.884   3.978   3.890
 2007SOL     OW 7247   1.719   4.309   5.555
 2007SOL    HW1 7248   1.693   4.398   5.519
 2007SOL    HW2 7249   1.717   4.241   5.482
 2008SOL     OW 7250   1.362   4.868   4.269
 2008SOL    HW1 7251   1.445   4.839   4.221
 2008SOL    HW2 7252   1.313   4.935   4.213
 2009SOL     OW 7253   0.550   3.920   4.609
 2009SOL    HW1 7254   0.545   3.915   4.709
 2009SOL    HW2 7255   0.552   4.016   4.580
 2010SOL     OW 7256   0.351   5.525   4.577
 2010SOL    HW1 7257   0.401   5.439   4.583
 2010SOL    HW2 7258   0.416   5.602   4.574
 2011SOL     OW 7259   1.795   4.790   4.597
 2011SOL    HW1 7260   1.733   4.775   4.521
 2011SOL    HW2 7261   1.743   4.801   4.682
 2012SOL     OW 7262   1.227   5.274   5.230
 2012SOL    HW1 7263   1.233   5.197   5.294
 2012SOL    HW2 7264   1.175   5.248   5.150
 2013SOL     OW 7265   0.321   4.667   3.966
 2013SOL    HW1 7266   0.403   4.706   3.924
 2013SOL    HW2 7267   0.294   4.585   3.917
 2014SOL     OW 7268   1.458   4.459   4.452
 2014SOL    HW1 7269   1.453   4.394   4.527
 2014SOL    HW2 7270   1.538   4.518   4.465
 2015SOL     OW 7271   0.461   4.990   5.451
 2015SOL    HW1 7272   0.411   4.991   5.365
 2015SOL    HW2 7273   0.398   4.972   5.527
 2016SOL     OW 7274   1.111   5.500   3.961
 2016SOL    HW1 7275   1.051   5.438   4.011
 2016SOL    HW2 7276   1.142   5.456   3.876
 2017SOL     OW 7277   0.202   4.009   5.222
 2017SOL    HW1 7278   0.122   4.069   5.209
 2017SOL    HW2 7279   0.192   3.960   5.308
 2018SOL     OW 7280   1.632   5.101   3.805
 2018SOL    HW1 7281   1.600   5.195   3.795
 2018SOL    HW2 7282   1.556   5.038   3.793
 2019SOL     OW 7283   1.400   3.831   4.150
 2019SOL    HW1 7284   1.376   3.794   4.060
 2019SOL    HW2 7285   1.499   3.847   4.154
 2020SOL     OW 7286   0.382   4.424   4.204
 2020SOL    HW1 7287   0.427   4.334   4.201
 2020SOL    HW2 7288   0.288   4.413   4.237
 2021SOL     OW 7289   1.547   3.946   5.453
 2021SOL    HW1 7290   1.542   3.983   5.545
 2021SOL    HW2 7291   1.475   3.877   5.441
 2022SOL     OW 7292   0.614   3.846   3.841
 2022SOL    HW1 7293   0.712   3.824   3.848
 2022SOL    HW2 7294   0.583   3.829   3.748
 2023SOL     OW 7295   0.781   3.988   5.473
 2023SOL    HW1 7296   0.848   3.927   5.516
 2023SOL    HW2 7297   0.708   4.007   5.538
 2024SOL     OW 7298   0.888   5.238   4.919
 2024SOL    HW1 7299   0.865   5.213   4.825
 2024SOL    HW2 7300   0.949   5.169   4.958
 2025SOL     OW 7301   1.351   4.314   5.157
 2025SOL    HW1 7302   1.379   4.271   5.242
 2025SOL    HW2 7303   1.376   4.410   5.158
 2026SOL     OW 7304   0.803   5.126   4.648
 2026SOL    HW1 7305   0.893   5.140   4.606
 2026SOL    HW2 7306   0.732   5.128   4.577
 2027SOL     OW 7307   0.922   4.227   4.623
 2027SOL    HW1 7308   0.897   4.218   4.527
 2027SOL    HW2 7309   0.970   4.145   4.654
 2028SOL     OW 7310   0.539   3.788   4.236
 2028SOL    HW1 7311   0.458   3.789   4.294
 2028SOL    HW2 7312   0.542   3.871   4.181
 2029SOL     OW 7313   1.434   4.912   3.765
 2029SOL    HW1 7314   1.466   4.836   3.822
 2029SOL    HW2 7315   1.342   4.939   3.795
 2030SOL     OW 7316   0.297   3.759   3.895
 2030SOL    HW1 7317   0.346   3.843   3.874
 2030SOL    HW2 7318   0.359   3.694   3.940
 2031SOL     OW 7319   0.935   3.960   4.204
 2031SOL    HW1 7320   0.887   4.001   4.126
 2031SOL    HW2 7321   1.034   3.958   4.185
 2032SOL     OW 7322   1.076   4.407   5.188
 2032SOL    HW1 7323   0.996   4.346   5.191
 2032SOL    HW2 7324   1.157   4.354   5.164
 2033SOL     OW 7325   1.227   5.294   4.517
 2033SOL    HW1 7326   1.248   5.368   4.452
 2033SOL    HW2 7327   1.295   5.294   4.590
 2034SOL     OW 7328   0.459   4.876   4.465
 2034SOL    HW1 7329   0.388   4.849   4.530
 2034SOL    HW2 7330   0.433   4.848   4.372
 2035SOL     OW 7331   1.032   4.273   3.740
 2035SOL    HW1 7332   0.991   4.355   3.701
 2035SOL    HW2 7333   1.096   4.299   3.813
 2036SOL     OW 7334   0.078   4.280   5.110
 2036SOL    HW1 7335   0.170   4.279   5.069
 2036SOL    HW2 7336   0.072   4.354   5.177
 2037SOL     OW 7337   0.561   3.946   4.871
 2037SOL    HW1 7338   0.599   3.862   4.908
 2037SOL    HW2 7339   0.473   3.965   4.915
 2038SOL     OW 7340   0.866   4.178   4.366
 2038SOL    HW1 7341   0.834   4.250   4.304
 2038SOL    HW2 7342   0.890   4.097   4.313
 2039SOL     OW 7343   1.017   3.763   4.477
 2039SOL    HW1 7344   0.945   3.768   4.408
 2039SOL    HW2 7345   0.993   3.694   4.546
 2040SOL     OW 7346   1.429   4.897   4.591
 2040SOL    HW1 7347   1.374   4.813   4.584
 2040SOL    HW2 7348   1.455   4.926   4.499
 2041SOL     OW 7349   1.466   4.314   4.716
 2041SOL    HW1 7350   1.436   4.219   4.723
 2041SOL    HW2 7351   1.539   4.330   4.782
 2042SOL     OW 7352   1.857   4.557   4.101
 2042SOL    HW1 7353   1.899   4.493   4.165
 2042SOL    HW2 7354   1.819   4.506   4.023
 2043SOL     OW 7355   0.488   5.109   3.898
 2043SOL    HW1 7356   0.401   5.094   3.945
 2043SOL    HW2 7357   0.471   5.135   3.803
 2044SOL     OW 7358   1.664   5.004   4.381
 2044SOL    HW1 7359   1.763   5.012   4.395
 2044SOL    HW2 7360   1.619   5.088   4.412
 2045SOL     OW 7361   1.390   4.299   3.802
 2045SOL    HW1 7362   1.336   4.278   3.883
 2045SOL    HW2 7363   1.481   4.258   3.811
 2046SOL     OW 7364   0.527   3.980   4.052
 2046SOL    HW1 7365   0.554   3.921   3.977
 2046SOL    HW2 7366   0.527   4.075   4.021
 2047SOL     OW 7367   1.754   4.947   5.312
 2047SOL    HW1 7368   1.845   4.908   5.299
 2047SOL    HW2 7369   1.762   5.043   5.336
 2048SOL     OW 7370   1.064   5.071   5.064
 2048SOL    HW1 7371   0.984   5.048   5.119
 2048SOL    HW2 7372   1.147   5.045   5.113
 2049SOL     OW 7373   1.592   5.353   5.349
 2049SOL    HW1 7374   1.619   5.387   5.259
 2049SOL    HW2 7375   1.671   5.315   5.395
 2050SOL     OW 7376   1.111   4.919   4.824
 2050SOL    HW1 7377   1.071   4.963   4.905
 2050SOL    HW2 7378   1.070   4.956   4.741
 2051SOL     OW 7379   1.638   4.823   4.803
 2051SOL    HW1 7380   1.643   4.904   4.862
 2051SOL    HW2 7381   1.552   4.825   4.752
 2052SOL     OW 7382   0.915   3.813   5.126
 2052SOL    HW1 7383   0.940   3.793   5.031
 2052SOL    HW2 7384   0.987   3.869   5.168
 2053SOL     OW 7385   0.980   4.840   5.443
 2053SOL    HW1 7386   0.881   4.846   5.453
 2053SOL    HW2 7387   1.003   4.760   5.387
 2054SOL     OW 7388   0.705   4.774   4.092
 2054SOL    HW1 7389   0.691   4.781   4.191
 2054SOL    HW2 7390   0.789   4.723   4.074
 2055SOL     OW 7391   0.410   4.537   4.975
 2055SOL    HW1 7392   0.496   4.549   5.025
 2055SOL    HW2 7393   0.368   4.450   5.002
 2056SOL     OW 7394   1.274   4.110   4.986
 2056SOL    HW1 7395   1.295   4.184   5.050
 2056SOL    HW2 7396   1.185   4.127   4.943
 2057SOL     OW 7397   0.064   5.288   5.055
 2057SOL    HW1 7398   0.018   5.370   5.021
 2057SOL    HW2 7399   0.162   5.307   5.064
 2058SOL     OW 7400   0.367   4.824   4.225
 2058SOL    HW1 7401   0.360   4.907   4.169
 2058SOL    HW2 7402   0.371   4.744   4.165
 2059SOL     OW 7403   0.566   4.261   4.589
 2059SOL    HW1 7404   0.578   4.327   4.515
 2059SOL    HW2 7405   0.612   4.295   4.672
 2060SOL     OW 7406   1.252   5.072   4.112
 2060SOL    HW1 7407   1.302   5.149   4.152
 2060SOL    HW2 7408   1.157   5.074   4.144
 2061SOL     OW 7409   1.272   5.169   4.866
 2061SOL    HW1 7410   1.319   5.182   4.953
 2061SOL    HW2 7411   1.206   5.095   4.875
 2062SOL     OW 7412   1.582   4.363   4.196
 2062SOL    HW1 7413   1.551   4.424   4.269
 2062SOL    HW2 7414   1.632   4.415   4.127
 2063SOL     OW 7415   0.354   5.234   5.053
 2063SOL    HW1 7416   0.333   5.190   4.966
 2063SOL    HW2 7417   0.451   5.260   5.056
 2064SOL     OW 7418   0.402   4.475   5.322
 2064SOL    HW1 7419   0.470   4.530   5.275
 2064SOL    HW2 7420   0.442   4.387   5.349
 2065SOL     OW 7421   1.587   4.503   5.394
 2065SOL    HW1 7422   1.495   4.541   5.389
 2065SOL    HW2 7423   1.647   4.550   5.329
 2066SOL     OW 7424   1.013   3.829   5.494
 2066SOL    HW1 7425   1.019   3.914   5.442
 2066SOL    HW2 7426   1.045   3.753   5.437
 2067SOL     OW 7427   0.504   3.774   5.464
 2067SOL    HW1 7428   0.462   3.717   5.394
 2067SOL    HW2 7429   0.438   3.843   5.496
 2068SOL     OW 7430   0.573   4.594   4.753
 2068SOL    HW1 7431   0.617   4.683   4.744
 2068SOL    HW2 7432   0.510   4.594   4.830
 2069SOL     OW 7433   1.360   4.586   4.769
 2069SOL    HW1 7434   1.285   4.586   4.703
 2069SOL    HW2 7435   1.397   4.494   4.778
 2070SOL     OW 7436   1.209   4.249   3.999
 2070SOL    HW1 7437   1.222   4.165   4.053
 2070SOL    HW2 7438   1.180   4.323   4.059
 2071SOL     OW 7439   0.307   3.937   4.955
 2071SOL    HW1 7440   0.284   3.974   5.045
 2071SOL    HW2 7441   0.277   3.842   4.949
 2072SOL     OW 7442   0.037   5.034   5.006
 2072SOL    HW1 7443   0.090   4.985   5.074
 2072SOL    HW2 7444   0.059   5.132   5.011
 2073SOL     OW 7445   0.732   4.358   4.788
 2073SOL    HW1 7446   0.791   4.332   4.712
 2073SOL    HW2 7447   0.704   4.454   4.777
 2074SOL     OW 7448   1.728   4.659   5.578
 2074SOL    HW1 7449   1.682   4.652   5.489
 2074SOL    HW2 7450   1.666   4.703   5.644
 2075SOL     OW 7451   0.307   3.787   4.342
 2075SOL    HW1 7452   0.296   3.881   4.375
 2075SOL    HW2 7453   0.302   3.724   4.419
 2076SOL     OW 7454   1.622   4.091   4.098
 2076SOL    HW1 7455   1.624   4.015   4.162
 2076SOL    HW2 7456   1.574   4.168   4.138
 2077SOL     OW 7457   1.023   4.490   4.690
 2077SOL    HW1 7458   1.038   4.511   4.786
 2077SOL    HW2 7459   0.993   4.395   4.681
 2078SOL     OW 7460   0.980   5.297   5.424
 2078SOL    HW1 7461   0.960   5.341   5.336
 2078SOL    HW2 7462   1.019   5.206   5.408
 2079SOL     OW 7463   1.859   5.242   5.329
 2079SOL    HW1 7464   1.873   5.269   5.234
 2079SOL    HW2 7465   1.942   5.264   5.382
 2080SOL     OW 7466   0.350   4.622   5.528
 2080SOL    HW1 7467   0.426   4.666   5.576
 2080SOL    HW2 7468   0.385   4.575   5.446
 2081SOL     OW 7469   1.540   3.998   3.849
 2081SOL    HW1 7470   1.479   3.923   3.872
 2081SOL    HW2 7471   1.562   4.050   3.932
 2082SOL     OW 7472   1.303   4.562   3.766
 2082SOL    HW1 7473   1.337   4.469   3.781
 2082SOL    HW2 7474   1.321   4.589   3.671
 2083SOL     OW 7475   1.068   5.057   4.573
 2083SOL    HW1 7476   1.075   4.973   4.518
 2083SOL    HW2 7477   1.130   5.126   4.537
 2084SOL     OW 7478   0.319   4.534   4.673
 2084SOL    HW1 7479   0.412   4.570   4.678
 2084SOL    HW2 7480   0.313   4.449   4.725
 2085SOL     OW 7481   0.339   4.233   4.730
 2085SOL    HW1 7482   0.287   4.150   4.713
 2085SOL    HW2 7483   0.416   4.238   4.666
 2086SOL     OW 7484   1.138   4.104   5.402
 2086SOL    HW1 7485   1.093   4.167   5.466
 2086SOL    HW2 7486   1.231   4.135   5.385
 2087SOL     OW 7487   1.160   3.931   5.201
 2087SOL    HW1 7488   1.160   3.995   5.278
 2087SOL    HW2 7489   1.188   3.979   5.118
 2088SOL     OW 7490   0.008   5.050   3.924
 2088SOL    HW1 7491  -0.085   5.071   3.893
 2088SOL    HW2 7492   0.018   4.951   3.937
 2089SOL     OW 7493   0.088   5.525   4.651
 2089SOL    HW1 7494   0.046   5.439   4.624
 2089SOL    HW2 7495   0.182   5.528   4.617
 2090SOL     OW 7496   0.504   5.292   4.634
 2090SOL    HW1 7497   0.570   5.366   4.643
 2090SOL    HW2 7498   0.548   5.213   4.592
 2091SOL     OW 7499   1.002   4.520   4.962
 2091SOL    HW1 7500   1.043   4.488   5.048
 2091SOL    HW2 7501   0.906   4.493   4.959
 2092SOL     OW 7502   0.040   4.268   4.838
 2092SOL    HW1 7503   0.125   4.235   4.797
 2092SOL    HW2 7504   0.053   4.283   4.936
 2093SOL     OW 7505   0.189   4.244   5.446
 2093SOL    HW1 7506   0.248   4.204   5.376
 2093SOL    HW2 7507   0.131   4.315   5.405
 2094SOL     OW 7508   1.369   4.674   5.384
 2094SOL    HW1 7509   1.408   4.763   5.404
 2094SOL    HW2 7510   1.379   4.654   5.287
 2095SOL     OW 7511   0.815   4.296   4.049
 2095SOL    HW1 7512   0.822   4.207   4.003
 2095SOL    HW2 7513   0.721   4.330   4.041
 2096SOL     OW 7514   1.657   4.328   4.930
 2096SOL    HW1 7515   1.619   4.259   4.992
 2096SOL    HW2 7516   1.739   4.292   4.886
 2097SOL     OW 7517   0.252   5.288   5.468
 2097SOL    HW1 7518   0.222   5.345   5.544
 2097SOL    HW2 7519   0.245   5.191   5.494
 2098SOL     OW 7520   0.671   4.188   4.993
 2098SOL    HW1 7521   0.637   4.099   4.963
 2098SOL    HW2 7522   0.697   4.242   4.913
 2099SOL     OW 7523   0.473   4.224   3.915
 2099SOL    HW1 7524   0.534   4.304   3.919
 2099SOL    HW2 7525   0.378   4.255   3.922
 2100SOL     OW 7526   0.159   4.861   5.190
 2100SOL    HW1 7527   0.181   4.800   5.266
 2100SOL    HW2 7528   0.169   4.812   5.104
 2101SOL     OW 7529   1.347   4.783   4.958
 2101SOL    HW1 7530   1.371   4.720   4.884
 2101SOL    HW2 7531   1.257   4.823   4.940
 2102SOL     OW 7532   1.302   4.579   4.033
 2102SOL    HW1 7533   1.216   4.548   4.075
 2102SOL    HW2 7534   1.298   4.565   3.934
 2103SOL     OW 7535   1.759   5.471   4.878
 2103SOL    HW1 7536   1.820   5.501   4.805
 2103SOL    HW2 7537   1.721   5.382   4.856
 2104SOL     OW 7538   1.252   5.455   4.852
 2104SOL    HW1 7539   1.336   5.460   4.798
 2104SOL    HW2 7540   1.229   5.359   4.870
 2105SOL     OW 7541   0.083   4.982   4.746
 2105SOL    HW1 7542   0.078   4.981   4.846
 2105SOL    HW2 7543   0.000   4.941   4.708
 2106SOL     OW 7544   0.688   5.386   5.440
 2106SOL    HW1 7545   0.632   5.467   5.449
 2106SOL    HW2 7546   0.740   5.390   5.354
 2107SOL     OW 7547   1.726   3.859   4.247
 2107SOL    HW1 7548   1.799   3.842   4.180
 2107SOL    HW2 7549   1.695   3.772   4.285
 2108SOL     OW 7550   1.388   5.297   4.201
 2108SOL    HW1 7551   1.455   5.309   4.127
 2108SOL    HW2 7552   1.348   5.386   4.224
 2109SOL     OW 7553   0.130   5.518   5.575
 2109SOL    HW1 7554   0.089   5.444   5.628
 2109SOL    HW2 7555   0.194   5.569   5.633
 2110SOL     OW 7556   1.280   4.651   4.396
 2110SOL    HW1 7557   1.340   4.570   4.398
 2110SOL    HW2 7558   1.320   4.720   4.336
 2111SOL     OW 7559   0.830   4.997   5.146
 2111SOL    HW1 7560   0.825   5.030   5.241
 2111SOL    HW2 7561   0.744   5.016   5.100
 2112SOL     OW 7562   0.672   5.340   3.878
 2112SOL    HW1 7563   0.681   5.350   3.779
 2112SOL    HW2 7564   0.632   5.251   3.899
 2113SOL     OW 7565   1.841   3.899   4.687
 2113SOL    HW1 7566   1.880   3.814   4.651
 2113SOL    HW2 7567   1.743   3.901   4.668
 2114SOL     OW 7568   0.263   4.050   4.444
 2114SOL    HW1 7569   0.184   4.101   4.410
 2114SOL    HW2 7570   0.254   4.035   4.542
 2115SOL     OW 7571   1.194   5.336   3.755
 2115SOL    HW1 7572   1.200   5.243   3.792
 2115SOL    HW2 7573   1.135   5.336   3.675
 2116SOL     OW 7574   0.822   4.726   5.096
 2116SOL    HW1 7575   0.862   4.725   5.004
 2116SOL    HW2 7576   0.832   4.818   5.136
 2117SOL     OW 7577   0.916   4.634   4.015
 2117SOL    HW1 7578   0.979   4.672   3.947
 2117SOL    HW2 7579   0.956   4.551   4.054
 2118SOL     OW 7580   1.504   5.331   3.768
 2118SOL    HW1 7581   1.412   5.368   3.775
 2118SOL    HW2 7582   1.542   5.351   3.678
 2119SOL     OW 7583   0.372   5.012   5.214
 2119SOL    HW1 7584   0.359   5.105   5.180
 2119SOL    HW2 7585   0.288   4.960   5.201
 2120SOL     OW 7586   1.614   5.016   5.013
 2120SOL    HW1 7587   1.674   5.019   5.093
 2120SOL    HW2 7588   1.539   5.080   5.026
 2121SOL     OW 7589   1.039   4.822   4.420
 2121SOL    HW1 7590   0.969   4.775   4.474
 2121SOL    HW2 7591   1.098   4.754   4.377
 2122SOL     OW 7592   1.014   3.960   4.695
 2122SOL    HW1 7593   1.006   3.924   4.602
 2122SOL    HW2 7594   1.012   3.884   4.760
 2123SOL     OW 7595   0.590   5.211   4.215
 2123SOL    HW1 7596   0.632   5.153   4.145
 2123SOL    HW2 7597   0.546   5.290   4.171
 2124SOL     OW 7598   1.709   4.109   5.105
 2124SOL    HW1 7599   1.782   4.178   5.109
 2124SOL    HW2 7600   1.737   4.034   5.046
 2125SOL     OW 7601   0.255   5.072   4.014
 2125SOL    HW1 7602   0.159   5.073   3.987
 2125SOL    HW2 7603   0.267   5.125   4.098
 2126SOL     OW 7604   0.105   4.737   5.450
 2126SOL    HW1 7605   0.028   4.704   5.504
 2126SOL    HW2 7606   0.190   4.707   5.492
 2127SOL     OW 7607   0.672   3.927   5.213
 2127SOL    HW1 7608   0.762   3.911   5.173
 2127SOL    HW2 7609   0.680   3.932   5.312
 2128SOL     OW 7610   0.075   4.069   3.757
 2128SOL    HW1 7611  -0.017   4.041   3.728
 2128SOL    HW2 7612   0.106   4.146   3.701
 2129SOL     OW 7613   1.440   4.580   5.122
 2129SOL    HW1 7614   1.383   4.632   5.059
 2129SOL    HW2 7615   1.536   4.592   5.098
 2130SOL     OW 7616   0.072   3.890   4.042
 2130SOL    HW1 7617   0.055   3.973   3.988
 2130SOL    HW2 7618   0.162   3.853   4.020
 2131SOL     OW 7619   1.183   5.059   3.843
 2131SOL    HW1 7620   1.084   5.048   3.845
 2131SOL    HW2 7621   1.217   5.074   3.936
 2132SOL     OW 7622   0.613   4.566   5.155
 2132SOL    HW1 7623   0.669   4.647   5.138
 2132SOL    HW2 7624   0.672   4.486   5.158
 2133SOL     OW 7625   1.493   5.491   4.683
 2133SOL    HW1 7626   1.526   5.555   4.614
 2133SOL    HW2 7627   1.559   5.485   4.758
 2134SOL     OW 7628   0.716   4.289   5.432
 2134SOL    HW1 7629   0.735   4.354   5.506
 2134SOL    HW2 7630   0.776   4.209   5.441
 2135SOL     OW 7631   1.450   4.944   5.357
 2135SOL    HW1 7632   1.441   4.934   5.456
 2135SOL    HW2 7633   1.546   4.937   5.331
 2136SOL     OW 7634   1.674   4.607   4.978
 2136SOL    HW1 7635   1.647   4.518   4.941
 2136SOL    HW2 7636   1.675   4.675   4.905
 2137SOL     OW 7637   1.225   4.049   4.173
 2137SOL    HW1 7638   1.290   3.975   4.162
 2137SOL    HW2 7639   1.245   4.099   4.257
 2138SOL     OW 7640   0.594   4.469   4.376
 2138SOL    HW1 7641   0.644   4.554   4.357
 2138SOL    HW2 7642   0.506   4.471   4.328
 2139SOL     OW 7643   1.777   4.066   5.366
 2139SOL    HW1 7644   1.760   4.097   5.272
 2139SOL    HW2 7645   1.693   4.029   5.404
 2140SOL     OW 7646   1.730   4.658   5.241
 2140SOL    HW1 7647   1.768   4.749   5.256
 2140SOL    HW2 7648   1.722   4.641   5.142
 2141SOL     OW 7649   0.859   5.098   3.740
 2141SOL    HW1 7650   0.813   5.113   3.828
 2141SOL    HW2 7651   0.903   5.183   3.710
 2142SOL     OW 7652   0.859   4.680   4.585
 2142SOL    HW1 7653   0.913   4.611   4.633
 2142SOL    HW2 7654   0.827   4.749   4.651
 2143SOL     OW 7655   1.083   4.708   3.811
 2143SOL    HW1 7656   1.060   4.761   3.729
 2143SOL    HW2 7657   1.164   4.652   3.792
 2144SOL     OW 7658   1.861   5.293   4.575
 2144SOL    HW1 7659   1.790   5.281   4.505
 2144SOL    HW2 7660   1.862   5.214   4.635
 2145SOL     OW 7661   0.221   5.038   5.568
 2145SOL    HW1 7662   0.156   4.965   5.547
 2145SOL    HW2 7663   0.225   5.052   5.666
 2146SOL     OW 7664   0.079   4.964   4.377
 2146SOL    HW1 7665   0.078   4.917   4.465
 2146SOL    HW2 7666   0.161   4.936   4.326
 2147SOL     OW 7667   0.672   5.115   5.348
 2147SOL    HW1 7668   0.594   5.065   5.386
 2147SOL    HW2 7669   0.669   5.210   5.379
 2148SOL     OW 7670   1.824   3.916   4.951
 2148SOL    HW1 7671   1.820   3.826   4.995
 2148SOL    HW2 7672   1.827   3.905   4.852
 2149SOL     OW 7673   0.428   4.148   4.244
 2149SOL    HW1 7674   0.458   4.076   4.182
 2149SOL    HW2 7675   0.389   4.108   4.327
 2150SOL     OW 7676   1.705   5.211   4.828
 2150SOL    HW1 7677   1.612   5.186   4.801
 2150SOL    HW2 7678   1.731   5.161   4.910
 2151SOL     OW 7679   0.317   4.271   5.004
 2151SOL    HW1 7680   0.355   4.212   5.076
 2151SOL    HW2 7681   0.357   4.245   4.916
 2152SOL     OW 7682   0.812   5.310   4.411
 2152SOL    HW1 7683   0.844   5.320   4.317
 2152SOL    HW2 7684   0.733   5.248   4.413
 2153SOL     OW 7685   1.424   3.938   4.836
 2153SOL    HW1 7686   1.476   3.873   4.891
 2153SOL    HW2 7687   1.375   4.001   4.897
 2154SOL     OW 7688   1.001   3.758   4.878
 2154SOL    HW1 7689   0.938   3.686   4.847
 2154SOL    HW2 7690   1.094   3.722   4.878
 2155SOL     OW 7691   0.770   5.054   4.025
 2155SOL    HW1 7692   0.724   4.967   4.042
 2155SOL    HW2 7693   0.861   5.051   4.066
 2156SOL     OW 7694   0.618   5.291   5.008
 2156SOL    HW1 7695   0.613   5.373   5.065
 2156SOL    HW2 7696   0.707   5.288   4.963
 2157SOL     OW 7697   1.352   3.776   3.892
 2157SOL    HW1 7698   1.387   3.735   3.808
 2157SOL    HW2 7699   1.262   3.738   3.912
 2158SOL     OW 7700   1.300   4.177   4.415
 2158SOL    HW1 7701   1.241   4.257   4.419
 2158SOL    HW2 7702   1.315   4.142   4.508
 2159SOL     OW 7703   1.593   3.945   4.606
 2159SOL    HW1 7704   1.509   3.944   4.660
 2159SOL    HW2 7705   1.595   4.028   4.550
 2160SOL     OW 7706   0.039   4.801   4.024
 2160SOL    HW1 7707   0.138   4.790   4.015
 2160SOL    HW2 7708  -0.001   4.715   4.056
 2161SOL     OW 7709   0.230   4.352   5.699
 2161SOL    HW1 7710   0.137   4.350   5.736
 2161SOL    HW2 7711   0.231   4.313   5.607
 2162SOL     OW 7712   1.135   4.427   6.303
 2162SOL    HW1 7713   1.192   4.505   6.278
 2162SOL    HW2 7714   1.075   4.453   6.379
 2163SOL     OW 7715   1.755   4.331   5.817
 2163SOL    HW1 7716   1.743   4.318   5.718
 2163SOL    HW2 7717   1.725   4.250   5.866
 2164SOL     OW 7718   1.603   4.171   6.323
 2164SOL    HW1 7719   1.529   4.217   6.273
 2164SOL    HW2 7720   1.654   4.239   6.376
 2165SOL     OW 7721   0.230   5.158   6.124
 2165SOL    HW1 7722   0.204   5.254   6.124
 2165SOL    HW2 7723   0.159   5.104   6.169
 2166SOL     OW 7724   0.606   4.688   5.709
 2166SOL    HW1 7725   0.613   4.772   5.655
 2166SOL    HW2 7726   0.652   4.701   5.797
 2167SOL     OW 7727   0.122   4.367   6.149
 2167SOL    HW1 7728   0.077   4.279   6.166
 2167SOL    HW2 7729   0.121   4.421   6.233
 2168SOL     OW 7730   0.027   5.320   5.703
 2168SOL    HW1 7731   0.008   5.224   5.724
 2168SOL    HW2 7732  -0.006   5.378   5.778
 2169SOL     OW 7733   1.689   4.646   6.198
 2169SOL    HW1 7734   1.784   4.617   6.206
 2169SOL    HW2 7735   1.681   4.711   6.123
 2170SOL     OW 7736   1.641   4.832   6.018
 2170SOL    HW1 7737   1.727   4.834   5.966
 2170SOL    HW2 7738   1.655   4.879   6.106
 2171SOL     OW 7739   0.613   5.089   6.312
 2171SOL    HW1 7740   0.564   5.002   6.321
 2171SOL    HW2 7741   0.590   5.132   6.225
 2172SOL     OW 7742   0.809   3.728   6.088
 2172SOL    HW1 7743   0.849   3.819   6.079
 2172SOL    HW2 7744   0.709   3.736   6.094
 2173SOL     OW 7745   1.525   4.723   5.776
 2173SOL    HW1 7746   1.462   4.647   5.789
 2173SOL    HW2 7747   1.573   4.741   5.862
 2174SOL     OW 7748   0.598   4.453   5.856
 2174SOL    HW1 7749   0.622   4.522   5.788
 2174SOL    HW2 7750   0.520   4.486   5.910
 2175SOL     OW 7751   1.281   4.069   6.530
 2175SOL    HW1 7752   1.195   4.019   6.517
 2175SOL    HW2 7753   1.343   4.015   6.586
 2176SOL     OW 7754   1.576   5.386   5.893
 2176SOL    HW1 7755   1.665   5.432   5.896
 2176SOL    HW2 7756   1.555   5.362   5.798
 2177SOL     OW 7757   1.041   4.425   6.015
 2177SOL    HW1 7758   1.067   4.421   6.111
 2177SOL    HW2 7759   0.956   4.374   6.001
 2178SOL     OW 7760   0.076   4.535   6.375
 2178SOL    HW1 7761   0.175   4.523   6.384
 2178SOL    HW2 7762   0.052   4.630   6.396
 2179SOL     OW 7763   0.865   4.072   5.781
 2179SOL    HW1 7764   0.924   4.135   5.732
 2179SOL    HW2 7765   0.884   3.978   5.752
 2180SOL     OW 7766   1.362   4.868   6.131
 2180SOL    HW1 7767   1.445   4.839   6.083
 2180SOL    HW2 7768   1.313   4.935   6.075
 2181SOL     OW 7769   1.008   5.180   6.063
 2181SOL    HW1 7770   0.962   5.252   6.011
 2181SOL    HW2 7771   1.004   5.200   6.161
 2182SOL     OW 7772   1.795   4.790   6.459
 2182SOL    HW1 7773   1.733   4.775   6.383
 2182SOL    HW2 7774   1.743   4.801   6.544
 2183SOL     OW 7775   0.321   4.667   5.828
 2183SOL    HW1 7776   0.403   4.706   5.786
 2183SOL    HW2 7777   0.294   4.585   5.779
 2184SOL     OW 7778   1.111   5.500   5.823
 2184SOL    HW1 7779   1.051   5.438   5.873
 2184SOL    HW2 7780   1.142   5.456   5.738
 2185SOL     OW 7781   1.632   5.101   5.667
 2185SOL    HW1 7782   1.600   5.195   5.657
 2185SOL    HW2 7783   1.556   5.038   5.655
 2186SOL     OW 7784   1.400   3.831   6.012
 2186SOL    HW1 7785   1.376   3.794   5.922
 2186SOL    HW2 7786   1.499   3.847   6.016
 2187SOL     OW 7787   0.940   5.422   6.490
 2187SOL    HW1 7788   1.020   5.365   6.511
 2187SOL    HW2 7789   0.891   5.382   6.413
 2188SOL     OW 7790   0.382   4.424   6.066
 2188SOL    HW1 7791   0.427   4.334   6.063
 2188SOL    HW2 7792   0.288   4.413   6.099
 2189SOL     OW 7793   0.614   3.846   5.703
 2189SOL    HW1 7794   0.712   3.824   5.710
 2189SOL    HW2 7795   0.583   3.829   5.610
 2190SOL     OW 7796   0.539   3.788   6.098
 2190SOL    HW1 7797   0.458   3.789   6.156
 2190SOL    HW2 7798   0.542   3.871   6.043
 2191SOL     OW 7799   1.434   4.912   5.627
 2191SOL    HW1 7800   1.466   4.836   5.684
 2191SOL    HW2 7801   1.342   4.939   5.657
 2192SOL     OW 7802   0.297   3.759   5.757
 2192SOL    HW1 7803   0.346   3.843   5.736
 2192SOL    HW2 7804   0.359   3.694   5.802
 2193SOL     OW 7805   0.935   3.960   6.066
 2193SOL    HW1 7806   0.887   4.001   5.988
 2193SOL    HW2 7807   1.034   3.958   6.047
 2194SOL     OW 7808   0.459   4.876   6.327
 2194SOL    HW1 7809   0.388   4.849   6.392
 2194SOL    HW2 7810   0.433   4.848   6.234
 2195SOL     OW 7811   1.032   4.273   5.602
 2195SOL    HW1 7812   0.991   4.355   5.563
 2195SOL    HW2 7813   1.096   4.299   5.675
 2196SOL     OW 7814   0.866   4.178   6.228
 2196SOL    HW1 7815   0.834   4.250   6.166
 2196SOL    HW2 7816   0.890   4.097   6.175
 2197SOL     OW 7817   1.466   4.314   6.578
 2197SOL    HW1 7818   1.436   4.219   6.585
 2197SOL    HW2 7819   1.539   4.330   6.644
 2198SOL     OW 7820   1.857   4.557   5.963
 2198SOL    HW1 7821   1.899   4.493   6.027
 2198SOL    HW2 7822   1.819   4.506   5.885
 2199SOL     OW 7823   0.488   5.109   5.760
 2199SOL    HW1 7824   0.401   5.094   5.807
 2199SOL    HW2 7825   0.471   5.135   5.665
 2200SOL     OW 7826   1.390   4.299   5.664
 2200SOL    HW1 7827   1.336   4.278   5.745
 2200SOL    HW2 7828   1.481   4.258   5.673
 2201SOL     OW 7829   0.527   3.980   5.914
 2201SOL    HW1 7830   0.554   3.921   5.839
 2201SOL    HW2 7831   0.527   4.075   5.883
 2202SOL     OW 7832   0.705   4.774   5.954
 2202SOL    HW1 7833   0.691   4.781   6.053
 2202SOL    HW2 7834   0.789   4.723   5.936
 2203SOL     OW 7835   0.367   4.824   6.087
 2203SOL    HW1 7836   0.360   4.907   6.031
 2203SOL    HW2 7837   0.371   4.744   6.027
 2204SOL     OW 7838   1.252   5.072   5.974
 2204SOL    HW1 7839   1.302   5.149   6.014
 2204SOL    HW2 7840   1.157   5.074   6.006
 2205SOL     OW 7841   1.582   4.363   6.058
 2205SOL    HW1 7842   1.551   4.424   6.131
 2205SOL    HW2 7843   1.632   4.415   5.989
 2206SOL     OW 7844   1.209   4.249   5.861
 2206SOL    HW1 7845   1.222   4.165   5.915
 2206SOL    HW2 7846   1.180   4.323   5.921
 2207SOL     OW 7847   0.307   3.787   6.204
 2207SOL    HW1 7848   0.296   3.881   6.237
 2207SOL    HW2 7849   0.302   3.724   6.281
 2208SOL     OW 7850   1.622   4.091   5.960
 2208SOL    HW1 7851   1.624   4.015   6.024
 2208SOL    HW2 7852   1.574   4.168   6.000
 2209SOL     OW 7853   1.540   3.998   5.711
 2209SOL    HW1 7854   1.479   3.923   5.734
 2209SOL    HW2 7855   1.562   4.050   5.794
 2210SOL     OW 7856   1.303   4.562   5.628
 2210SOL    HW1 7857   1.337   4.469   5.643
 2210SOL    HW2 7858   1.321   4.589   5.533
 2211SOL     OW 7859   0.008   5.050   5.786
 2211SOL    HW1 7860  -0.085   5.071   5.755
 2211SOL    HW2 7861   0.018   4.951   5.799
 2212SOL     OW 7862   0.815   4.296   5.911
 2212SOL    HW1 7863   0.822   4.207   5.865
 2212SOL    HW2 7864   0.721   4.330   5.903
 2213SOL     OW 7865   0.473   4.224   5.777
 2213SOL    HW1 7866   0.534   4.304   5.781
 2213SOL    HW2 7867   0.378   4.255   5.784
 2214SOL     OW 7868   1.302   4.579   5.895
 2214SOL    HW1 7869   1.216   4.548   5.937
 2214SOL    HW2 7870   1.298   4.565   5.796
 2215SOL     OW 7871   1.726   3.859   6.109
 2215SOL    HW1 7872   1.799   3.842   6.042
 2215SOL    HW2 7873   1.695   3.772   6.147
 2216SOL     OW 7874   1.388   5.297   6.063
 2216SOL    HW1 7875   1.455   5.309   5.989
 2216SOL    HW2 7876   1.348   5.386   6.086
 2217SOL     OW 7877   0.672   5.340   5.740
 2217SOL    HW1 7878   0.681   5.350   5.641
 2217SOL    HW2 7879   0.632   5.251   5.761
 2218SOL     OW 7880   1.194   5.336   5.617
 2218SOL    HW1 7881   1.200   5.243   5.654
 2218SOL    HW2 7882   1.135   5.336   5.537
 2219SOL     OW 7883   0.916   4.634   5.877
 2219SOL    HW1 7884   0.979   4.672   5.809
 2219SOL    HW2 7885   0.956   4.551   5.916
 2220SOL     OW 7886   1.504   5.331   5.630
 2220SOL    HW1 7887   1.412   5.368   5.637
 2220SOL    HW2 7888   1.542   5.351   5.540
 2221SOL     OW 7889   0.590   5.211   6.077
 2221SOL    HW1 7890   0.632   5.153   6.007
 2221SOL    HW2 7891   0.546   5.290   6.033
 2222SOL     OW 7892   0.255   5.072   5.876
 2222SOL    HW1 7893   0.159   5.073   5.849
 2222SOL    HW2 7894   0.267   5.125   5.960
 2223SOL     OW 7895   0.075   4.069   5.619
 2223SOL    HW1 7896  -0.017   4.041   5.590
 2223SOL    HW2 7897   0.106   4.146   5.563
 2224SOL     OW 7898   0.072   3.890   5.904
 2224SOL    HW1 7899   0.055   3.973   5.850
 2224SOL    HW2 7900   0.162   3.853   5.882
 2225SOL     OW 7901   1.183   5.059   5.705
 2225SOL    HW1 7902   1.084   5.048   5.707
 2225SOL    HW2 7903   1.217   5.074   5.798
 2226SOL     OW 7904   1.225   4.049   6.035
 2226SOL    HW1 7905   1.290   3.975   6.024
 2226SOL    HW2 7906   1.245   4.099   6.119
 2227SOL     OW 7907   0.594   4.469   6.238
 2227SOL    HW1 7908   0.644   4.554   6.219
 2227SOL    HW2 7909   0.506   4.471   6.190
 2228SOL     OW 7910   0.859   5.098   5.602
 2228SOL    HW1 7911   0.813   5.113   5.690
 2228SOL    HW2 7912   0.903   5.183   5.572
 2229SOL     OW 7913   1.083   4.708   5.673
 2229SOL    HW1 7914   1.060   4.761   5.591
 2229SOL    HW2 7915   1.164   4.652   5.654
 2230SOL     OW 7916   0.079   4.964   6.239
 2230SOL    HW1 7917   0.078   4.917   6.327
 2230SOL    HW2 7918   0.161   4.936   6.188
 2231SOL     OW 7919   0.428   4.148   6.106
 2231SOL    HW1 7920   0.458   4.076   6.044
 2231SOL    HW2 7921   0.389   4.108   6.189
 2232SOL     OW 7922   0.812   5.310   6.273
 2232SOL    HW1 7923   0.844   5.320   6.179
 2232SOL    HW2 7924   0.733   5.248   6.275
 2233SOL     OW 7925   0.770   5.054   5.887
 2233SOL    HW1 7926   0.724   4.967   5.904
 2233SOL    HW2 7927   0.861   5.051   5.928
 2234SOL     OW 7928   1.352   3.776   5.754
 2234SOL    HW1 7929   1.387   3.735   5.670
 2234SOL    HW2 7930   1.262   3.738   5.774
 2235SOL     OW 7931   1.300   4.177   6.277
 2235SOL    HW1 7932   1.241   4.257   6.281
 2235SOL    HW2 7933   1.315   4.142   6.370
 2236SOL     OW 7934   0.039   4.801   5.886
 2236SOL    HW1 7935   0.138   4.790   5.877
 2236SOL    HW2 7936  -0.001   4.715   5.918
 2237SOL     OW 7937   2.092   0.628   0.113
 2237SOL    HW1 7938   1.999   0.626   0.150
 2237SOL    HW2 7939   2.093   0.589   0.021
 2238SOL     OW 7940   2.087   0.275   0.996
 2238SOL    HW1 7941   2.122   0.258   1.088
 2238SOL    HW2 7942   1.999   0.230   0.984
 2239SOL     OW 7943   1.881   0.368   0.647
 2239SOL    HW1 7944   1.799   0.411   0.686
 2239SOL    HW2 7945   1.853   0.295   0.584
 2240SOL     OW 7946   2.431   1.275   1.165
 2240SOL    HW1 7947   2.338   1.268   1.128
 2240SOL    HW2 7948   2.442   1.364   1.209
 2241SOL     OW 7949   3.417   1.511   0.703
 2241SOL    HW1 7950   3.360   1.495   0.784
 2241SOL    HW2 7951   3.358   1.521   0.623
 2242SOL     OW 7952   2.997   0.703   0.717
 2242SOL    HW1 7953   3.054   0.781   0.692
 2242SOL    HW2 7954   2.937   0.729   0.793
 2243SOL     OW 7955   3.617   0.607   0.231
 2243SOL    HW1 7956   3.605   0.594   0.132
 2243SOL    HW2 7957   3.587   0.526   0.280
 2244SOL     OW 7958   2.630   1.144   1.023
 2244SOL    HW1 7959   2.552   1.161   1.083
 2244SOL    HW2 7960   2.664   1.231   0.987
 2245SOL     OW 7961   2.712   0.798   1.823
 2245SOL    HW1 7962   2.708   0.874   1.888
 2245SOL    HW2 7963   2.734   0.834   1.732
 2246SOL     OW 7964   2.547   1.012   0.665
 2246SOL    HW1 7965   2.616   0.996   0.735
 2246SOL    HW2 7966   2.474   1.069   0.703
 2247SOL     OW 7967   2.197   1.435   1.061
 2247SOL    HW1 7968   2.119   1.404   1.008
 2247SOL    HW2 7969   2.255   1.493   1.004
 2248SOL     OW 7970   3.322   1.505   1.339
 2248SOL    HW1 7971   3.346   1.599   1.365
 2248SOL    HW2 7972   3.306   1.451   1.421
 2249SOL     OW 7973   2.300   0.392   1.499
 2249SOL    HW1 7974   2.382   0.336   1.508
 2249SOL    HW2 7975   2.219   0.334   1.503
 2250SOL     OW 7976   3.465   0.447   0.737
 2250SOL    HW1 7977   3.391   0.493   0.687
 2250SOL    HW2 7978   3.516   0.515   0.790
 2251SOL     OW 7979   2.093   1.713   0.483
 2251SOL    HW1 7980   2.127   1.790   0.537
 2251SOL    HW2 7981   2.137   1.713   0.393
 2252SOL     OW 7982   2.989   1.341   1.690
 2252SOL    HW1 7983   3.036   1.341   1.778
 2252SOL    HW2 7984   2.941   1.254   1.679
 2253SOL     OW 7985   2.092   1.434   0.538
 2253SOL    HW1 7986   2.066   1.530   0.538
 2253SOL    HW2 7987   2.021   1.380   0.583
 2254SOL     OW 7988   2.102   1.091   0.886
 2254SOL    HW1 7989   2.116   1.007   0.938
 2254SOL    HW2 7990   2.047   1.155   0.941
 2255SOL     OW 7991   2.482   1.786   1.439
 2255SOL    HW1 7992   2.390   1.769   1.474
 2255SOL    HW2 7993   2.510   1.878   1.465
 2256SOL     OW 7994   2.468   0.964   0.123
 2256SOL    HW1 7995   2.475   1.048   0.069
 2256SOL    HW2 7996   2.514   0.977   0.211
 2257SOL     OW 7997   3.456   0.114   1.480
 2257SOL    HW1 7998   3.438   0.181   1.408
 2257SOL    HW2 7999   3.453   0.160   1.569
 2258SOL     OW 8000   1.984   0.643   0.563
 2258SOL    HW1 8001   1.939   0.555   0.580
 2258SOL    HW2 8002   1.983   0.697   0.647
 2259SOL     OW 8003   3.704   1.767   0.359
 2259SOL    HW1 8004   3.758   1.738   0.439
 2259SOL    HW2 8005   3.734   1.857   0.330
 2260SOL     OW 8006   1.889   1.596   0.117
 2260SOL    HW1 8007   1.870   1.500   0.138
 2260SOL    HW2 8008   1.856   1.654   0.192
 2261SOL     OW 8009   3.551   0.922   0.612
 2261SOL    HW1 8010   3.646   0.893   0.620
 2261SOL    HW2 8011   3.543   0.987   0.537
 2262SOL     OW 8012   3.503   1.108   0.432
 2262SOL    HW1 8013   3.589   1.110   0.380
 2262SOL    HW2 8014   3.517   1.155   0.520
 2263SOL     OW 8015   1.975   0.737   1.597
 2263SOL    HW1 8016   2.063   0.724   1.642
 2263SOL    HW2 8017   1.962   0.834   1.575
 2264SOL     OW 8018   2.475   1.365   0.726
 2264SOL    HW1 8019   2.426   1.278   0.735
 2264SOL    HW2 8020   2.452   1.408   0.639
 2265SOL     OW 8021   3.155   1.228   1.423
 2265SOL    HW1 8022   3.192   1.155   1.365
 2265SOL    HW2 8023   3.207   1.233   1.508
 2266SOL     OW 8024   2.671   0.004   0.502
 2266SOL    HW1 8025   2.711   0.095   0.493
 2266SOL    HW2 8026   2.571   0.012   0.508
 2267SOL     OW 8027   2.059   0.976   1.264
 2267SOL    HW1 8028   2.148   0.931   1.250
 2267SOL    HW2 8029   1.986   0.911   1.245
 2268SOL     OW 8030   3.387   0.999   0.190
 2268SOL    HW1 8031   3.324   0.923   0.203
 2268SOL    HW2 8032   3.435   1.017   0.276
 2269SOL     OW 8033   2.179   0.251   1.801
 2269SOL    HW1 8034   2.250   0.322   1.807
 2269SOL    HW2 8035   2.091   0.290   1.829
 2270SOL     OW 8036   3.328   1.417   0.953
 2270SOL    HW1 8037   3.269   1.423   1.033
 2270SOL    HW2 8038   3.313   1.329   0.907
 2271SOL     OW 8039   3.529   1.714   0.572
 2271SOL    HW1 8040   3.488   1.691   0.484
 2271SOL    HW2 8041   3.511   1.640   0.637
 2272SOL     OW 8042   2.460   0.729   0.270
 2272SOL    HW1 8043   2.484   0.798   0.202
 2272SOL    HW2 8044   2.382   0.762   0.324
 2273SOL     OW 8045   3.143   0.345   0.944
 2273SOL    HW1 8046   3.057   0.295   0.931
 2273SOL    HW2 8047   3.205   0.291   1.000
 2274SOL     OW 8048   3.438   1.662   0.307
 2274SOL    HW1 8049   3.527   1.708   0.310
 2274SOL    HW2 8050   3.417   1.638   0.212
 2275SOL     OW 8051   2.669   0.605   1.465
 2275SOL    HW1 8052   2.622   0.602   1.554
 2275SOL    HW2 8053   2.618   0.550   1.399
 2276SOL     OW 8054   3.256   0.469   1.674
 2276SOL    HW1 8055   3.236   0.512   1.762
 2276SOL    HW2 8056   3.334   0.407   1.683
 2277SOL     OW 8057   2.835   0.890   1.572
 2277SOL    HW1 8058   2.881   0.806   1.543
 2277SOL    HW2 8059   2.779   0.924   1.497
 2278SOL     OW 8060   2.853   0.410   1.242
 2278SOL    HW1 8061   2.776   0.444   1.296
 2278SOL    HW2 8062   2.819   0.359   1.163
 2279SOL     OW 8063   2.903   0.701   0.429
 2279SOL    HW1 8064   2.929   0.697   0.525
 2279SOL    HW2 8065   2.818   0.650   0.415
 2280SOL     OW 8066   1.938   0.811   0.789
 2280SOL    HW1 8067   2.037   0.799   0.798
 2280SOL    HW2 8068   1.914   0.906   0.810
 2281SOL     OW 8069   1.992   1.821   1.571
 2281SOL    HW1 8070   1.982   1.806   1.670
 2281SOL    HW2 8071   1.906   1.857   1.535
 2282SOL     OW 8072   2.727   0.348   0.195
 2282SOL    HW1 8073   2.786   0.411   0.146
 2282SOL    HW2 8074   2.746   0.254   0.166
 2283SOL     OW 8075   3.581   0.585   1.831
 2283SOL    HW1 8076   3.555   0.674   1.795
 2283SOL    HW2 8077   3.579   0.517   1.758
 2284SOL     OW 8078   3.224   1.144   0.545
 2284SOL    HW1 8079   3.307   1.115   0.497
 2284SOL    HW2 8080   3.175   1.211   0.489
 2285SOL     OW 8081   2.412   0.196   0.885
 2285SOL    HW1 8082   2.407   0.191   0.985
 2285SOL    HW2 8083   2.414   0.292   0.856
 2286SOL     OW 8084   2.870   1.456   0.477
 2286SOL    HW1 8085   2.824   1.528   0.425
 2286SOL    HW2 8086   2.866   1.476   0.575
 2287SOL     OW 8087   2.213   1.801   0.853
 2287SOL    HW1 8088   2.263   1.715   0.859
 2287SOL    HW2 8089   2.278   1.878   0.850
 2288SOL     OW 8090   3.657   1.066   0.873
 2288SOL    HW1 8091   3.595   1.051   0.797
 2288SOL    HW2 8092   3.605   1.077   0.958
 2289SOL     OW 8093   3.089   1.550   1.506
 2289SOL    HW1 8094   3.095   1.473   1.570
 2289SOL    HW2 8095   3.037   1.524   1.426
 2290SOL     OW 8096   2.183   0.943   0.242
 2290SOL    HW1 8097   2.265   0.982   0.200
 2290SOL    HW2 8098   2.156   0.861   0.193
 2291SOL     OW 8099   3.320   0.735   0.728
 2291SOL    HW1 8100   3.315   0.670   0.803
 2291SOL    HW2 8101   3.400   0.794   0.741
 2292SOL     OW 8102   2.323   1.266   1.727
 2292SOL    HW1 8103   2.273   1.267   1.641
 2292SOL    HW2 8104   2.260   1.248   1.803
 2293SOL     OW 8105   2.973   1.776   0.237
 2293SOL    HW1 8106   2.913   1.714   0.287
 2293SOL    HW2 8107   3.004   1.732   0.152
 2294SOL     OW 8108   2.064   0.285   1.498
 2294SOL    HW1 8109   1.984   0.345   1.485
 2294SOL    HW2 8110   2.054   0.236   1.584
 2295SOL     OW 8111   3.494   1.377   0.081
 2295SOL    HW1 8112   3.462   1.471   0.071
 2295SOL    HW2 8113   3.418   1.314   0.069
 2296SOL     OW 8114   2.326   1.743   0.323
 2296SOL    HW1 8115   2.359   1.782   0.409
 2296SOL    HW2 8116   2.402   1.736   0.258
 2297SOL     OW 8117   3.262   0.107   0.426
 2297SOL    HW1 8118   3.238   0.070   0.336
 2297SOL    HW2 8119   3.361   0.123   0.430
 2298SOL     OW 8120   2.111   1.785   1.241
 2298SOL    HW1 8121   2.168   1.720   1.291
 2298SOL    HW2 8122   2.095   1.752   1.148
 2299SOL     OW 8123   2.802   1.698   0.904
 2299SOL    HW1 8124   2.882   1.641   0.925
 2299SOL    HW2 8125   2.753   1.658   0.827
 2300SOL     OW 8126   2.244   0.700   0.480
 2300SOL    HW1 8127   2.289   0.610   0.477
 2300SOL    HW2 8128   2.150   0.689   0.513
 2301SOL     OW 8129   3.409   0.222   1.729
 2301SOL    HW1 8130   3.404   0.259   1.821
 2301SOL    HW2 8131   3.337   0.153   1.717
 2302SOL     OW 8132   2.476   0.122   0.117
 2302SOL    HW1 8133   2.574   0.100   0.124
 2302SOL    HW2 8134   2.445   0.105   0.024
 2303SOL     OW 8135   2.643   0.264   1.749
 2303SOL    HW1 8136   2.710   0.203   1.792
 2303SOL    HW2 8137   2.570   0.283   1.814
 2304SOL     OW 8138   2.750   1.514   1.195
 2304SOL    HW1 8139   2.727   1.489   1.101
 2304SOL    HW2 8140   2.811   1.445   1.234
 2305SOL     OW 8141   3.213   0.590   1.433
 2305SOL    HW1 8142   3.241   0.547   1.518
 2305SOL    HW2 8143   3.238   0.686   1.434
 2306SOL     OW 8144   2.665   1.402   0.924
 2306SOL    HW1 8145   2.755   1.416   0.882
 2306SOL    HW2 8146   2.594   1.404   0.853
 2307SOL     OW 8147   2.784   0.503   0.899
 2307SOL    HW1 8148   2.759   0.494   0.803
 2307SOL    HW2 8149   2.832   0.421   0.930
 2308SOL     OW 8150   2.401   0.064   0.512
 2308SOL    HW1 8151   2.320   0.065   0.570
 2308SOL    HW2 8152   2.404   0.147   0.457
 2309SOL     OW 8153   3.296   1.188   0.041
 2309SOL    HW1 8154   3.328   1.112   0.098
 2309SOL    HW2 8155   3.204   1.215   0.071
 2310SOL     OW 8156   2.159   0.035   0.171
 2310SOL    HW1 8157   2.208   0.119   0.150
 2310SOL    HW2 8158   2.221  -0.030   0.216
 2311SOL     OW 8159   2.797   0.236   0.480
 2311SOL    HW1 8160   2.749   0.277   0.402
 2311SOL    HW2 8161   2.896   0.234   0.461
 2312SOL     OW 8162   2.938   0.683   1.464
 2312SOL    HW1 8163   2.858   0.622   1.467
 2312SOL    HW2 8164   3.019   0.630   1.440
 2313SOL     OW 8165   3.089   1.570   0.793
 2313SOL    HW1 8166   3.110   1.644   0.728
 2313SOL    HW2 8167   3.157   1.570   0.866
 2314SOL     OW 8168   2.321   1.152   0.741
 2314SOL    HW1 8169   2.250   1.125   0.806
 2314SOL    HW2 8170   2.295   1.124   0.648
 2315SOL     OW 8171   3.133   1.797   0.591
 2315SOL    HW1 8172   3.177   1.861   0.527
 2315SOL    HW2 8173   3.083   1.849   0.661
 2316SOL     OW 8174   2.894   0.549   0.016
 2316SOL    HW1 8175   2.853   0.631  -0.023
 2316SOL    HW2 8176   2.958   0.575   0.089
 2317SOL     OW 8177   1.940   0.556   1.386
 2317SOL    HW1 8178   2.032   0.555   1.345
 2317SOL    HW2 8179   1.934   0.630   1.453
 2318SOL     OW 8180   2.423   0.222   1.147
 2318SOL    HW1 8181   2.461   0.138   1.184
 2318SOL    HW2 8182   2.335   0.241   1.191
 2319SOL     OW 8183   2.728   0.454   0.642
 2319SOL    HW1 8184   2.696   0.526   0.580
 2319SOL    HW2 8185   2.752   0.373   0.589
 2320SOL     OW 8186   2.879   0.039   0.753
 2320SOL    HW1 8187   2.807   0.044   0.684
 2320SOL    HW2 8188   2.855  -0.030   0.822
 2321SOL     OW 8189   3.291   1.173   0.867
 2321SOL    HW1 8190   3.236   1.089   0.860
 2321SOL    HW2 8191   3.317   1.202   0.775
 2322SOL     OW 8192   3.328   0.590   0.992
 2322SOL    HW1 8193   3.298   0.495   0.999
 2322SOL    HW2 8194   3.401   0.606   1.058
 2323SOL     OW 8195   3.719   0.833   0.377
 2323SOL    HW1 8196   3.761   0.769   0.441
 2323SOL    HW2 8197   3.681   0.782   0.299
 2324SOL     OW 8198   2.350   1.385   0.174
 2324SOL    HW1 8199   2.263   1.370   0.221
 2324SOL    HW2 8200   2.333   1.411   0.079
 2325SOL     OW 8201   3.526   1.280   0.657
 2325SOL    HW1 8202   3.625   1.288   0.671
 2325SOL    HW2 8203   3.481   1.364   0.688
 2326SOL     OW 8204   3.252   0.575   0.078
 2326SOL    HW1 8205   3.198   0.554   0.159
 2326SOL    HW2 8206   3.343   0.534   0.087
 2327SOL     OW 8207   2.389   0.256   0.328
 2327SOL    HW1 8208   2.416   0.197   0.253
 2327SOL    HW2 8209   2.389   0.351   0.297
 2328SOL     OW 8210   3.616   1.223   1.588
 2328SOL    HW1 8211   3.707   1.184   1.575
 2328SOL    HW2 8212   3.624   1.319   1.612
 2329SOL     OW 8213   2.926   1.347   1.340
 2329SOL    HW1 8214   2.846   1.324   1.395
 2329SOL    HW2 8215   3.009   1.321   1.389
 2330SOL     OW 8216   3.454   1.629   1.625
 2330SOL    HW1 8217   3.481   1.663   1.535
 2330SOL    HW2 8218   3.533   1.591   1.671
 2331SOL     OW 8219   2.973   1.195   1.100
 2331SOL    HW1 8220   2.933   1.239   1.181
 2331SOL    HW2 8221   2.932   1.232   1.017
 2332SOL     OW 8222   3.500   1.099   1.079
 2332SOL    HW1 8223   3.505   1.180   1.138
 2332SOL    HW2 8224   3.414   1.101   1.028
 2333SOL     OW 8225   2.777   0.089   1.402
 2333SOL    HW1 8226   2.802   0.069   1.307
 2333SOL    HW2 8227   2.849   0.145   1.444
 2334SOL     OW 8228   2.842   1.116   1.719
 2334SOL    HW1 8229   2.743   1.122   1.729
 2334SOL    HW2 8230   2.865   1.036   1.663
 2335SOL     OW 8231   2.567   1.050   0.368
 2335SOL    HW1 8232   2.553   1.057   0.467
 2335SOL    HW2 8233   2.651   0.999   0.350
 2336SOL     OW 8234   2.272   0.813   1.251
 2336SOL    HW1 8235   2.358   0.825   1.301
 2336SOL    HW2 8236   2.230   0.726   1.278
 2337SOL     OW 8237   3.136   0.386   1.262
 2337SOL    HW1 8238   3.157   0.460   1.326
 2337SOL    HW2 8239   3.047   0.403   1.219
 2338SOL     OW 8240   1.926   1.564   1.331
 2338SOL    HW1 8241   1.880   1.646   1.297
 2338SOL    HW2 8242   2.024   1.583   1.340
 2339SOL     OW 8243   2.229   1.100   0.501
 2339SOL    HW1 8244   2.222   1.183   0.445
 2339SOL    HW2 8245   2.233   1.020   0.441
 2340SOL     OW 8246   2.428   0.537   0.865
 2340SOL    HW1 8247   2.440   0.603   0.791
 2340SOL    HW2 8248   2.474   0.571   0.948
 2341SOL     OW 8249   3.114   1.348   0.388
 2341SOL    HW1 8250   3.164   1.425   0.428
 2341SOL    HW2 8251   3.019   1.350   0.420
 2342SOL     OW 8252   3.134   1.445   1.142
 2342SOL    HW1 8253   3.181   1.458   1.229
 2342SOL    HW2 8254   3.068   1.371   1.151
 2343SOL     OW 8255   3.444   0.639   0.472
 2343SOL    HW1 8256   3.413   0.700   0.545
 2343SOL    HW2 8257   3.494   0.691   0.403
 2344SOL     OW 8258   2.216   1.510   1.329
 2344SOL    HW1 8259   2.195   1.466   1.242
 2344SOL    HW2 8260   2.313   1.536   1.332
 2345SOL     OW 8261   2.264   0.751   1.598
 2345SOL    HW1 8262   2.332   0.806   1.551
 2345SOL    HW2 8263   2.304   0.663   1.625
 2346SOL     OW 8264   3.449   0.779   1.670
 2346SOL    HW1 8265   3.357   0.817   1.665
 2346SOL    HW2 8266   3.509   0.826   1.605
 2347SOL     OW 8267   2.875   0.105   1.770
 2347SOL    HW1 8268   2.881   0.190   1.718
 2347SOL    HW2 8269   2.907   0.029   1.713
 2348SOL     OW 8270   2.366   0.050   1.740
 2348SOL    HW1 8271   2.324  -0.007   1.670
 2348SOL    HW2 8272   2.300   0.119   1.772
 2349SOL     OW 8273   2.435   0.870   1.029
 2349SOL    HW1 8274   2.479   0.959   1.020
 2349SOL    HW2 8275   2.372   0.870   1.106
 2350SOL     OW 8276   3.222   0.862   1.045
 2350SOL    HW1 8277   3.147   0.862   0.979
 2350SOL    HW2 8278   3.259   0.770   1.054
 2351SOL     OW 8279   3.071   0.525   0.275
 2351SOL    HW1 8280   3.084   0.441   0.329
 2351SOL    HW2 8281   3.042   0.599   0.335
 2352SOL     OW 8282   2.169   0.213   1.231
 2352SOL    HW1 8283   2.146   0.250   1.321
 2352SOL    HW2 8284   2.139   0.118   1.225
 2353SOL     OW 8285   1.899   1.310   1.282
 2353SOL    HW1 8286   1.952   1.261   1.350
 2353SOL    HW2 8287   1.921   1.408   1.287
 2354SOL     OW 8288   2.594   0.634   1.064
 2354SOL    HW1 8289   2.653   0.608   0.988
 2354SOL    HW2 8290   2.566   0.730   1.053
 2355SOL     OW 8291   3.590   0.935   1.854
 2355SOL    HW1 8292   3.544   0.928   1.765
 2355SOL    HW2 8293   3.528   0.979   1.920
 2356SOL     OW 8294   2.169   0.063   0.618
 2356SOL    HW1 8295   2.158   0.157   0.651
 2356SOL    HW2 8296   2.164   0.000   0.695
 2357SOL     OW 8297   3.484   0.367   0.374
 2357SOL    HW1 8298   3.486   0.291   0.438
 2357SOL    HW2 8299   3.436   0.444   0.414
 2358SOL     OW 8300   2.885   0.766   0.966
 2358SOL    HW1 8301   2.900   0.787   1.062
 2358SOL    HW2 8302   2.855   0.671   0.957
 2359SOL     OW 8303   3.721   1.518   1.605
 2359SOL    HW1 8304   3.735   1.545   1.510
 2359SOL    HW2 8305   3.804   1.540   1.658
 2360SOL     OW 8306   2.212   0.898   1.804
 2360SOL    HW1 8307   2.288   0.942   1.852
 2360SOL    HW2 8308   2.247   0.851   1.722
 2361SOL     OW 8309   3.402   0.274   0.125
 2361SOL    HW1 8310   3.341   0.199   0.148
 2361SOL    HW2 8311   3.424   0.326   0.208
 2362SOL     OW 8312   3.165   0.838   0.042
 2362SOL    HW1 8313   3.199   0.745   0.057
 2362SOL    HW2 8314   3.183   0.865  -0.053
 2363SOL     OW 8315   2.930   1.333   0.849
 2363SOL    HW1 8316   2.937   1.249   0.794
 2363SOL    HW2 8317   2.992   1.402   0.813
 2364SOL     OW 8318   2.181   0.810   0.949
 2364SOL    HW1 8319   2.274   0.846   0.954
 2364SOL    HW2 8320   2.175   0.725   1.001
 2365SOL     OW 8321   2.201   0.509   1.006
 2365SOL    HW1 8322   2.149   0.426   0.989
 2365SOL    HW2 8323   2.278   0.514   0.942
 2366SOL     OW 8324   3.000   0.380   1.678
 2366SOL    HW1 8325   2.955   0.443   1.742
 2366SOL    HW2 8326   3.093   0.411   1.661
 2367SOL     OW 8327   3.022   0.207   1.477
 2367SOL    HW1 8328   3.022   0.271   1.554
 2367SOL    HW2 8329   3.050   0.255   1.394
 2368SOL     OW 8330   1.870   1.326   0.200
 2368SOL    HW1 8331   1.777   1.347   0.169
 2368SOL    HW2 8332   1.880   1.227   0.213
 2369SOL     OW 8333   1.950   1.801   0.927
 2369SOL    HW1 8334   1.908   1.715   0.900
 2369SOL    HW2 8335   2.044   1.804   0.893
 2370SOL     OW 8336   2.366   1.568   0.910
 2370SOL    HW1 8337   2.432   1.642   0.919
 2370SOL    HW2 8338   2.410   1.489   0.868
 2371SOL     OW 8339   2.864   0.796   1.238
 2371SOL    HW1 8340   2.905   0.764   1.324
 2371SOL    HW2 8341   2.768   0.769   1.235
 2372SOL     OW 8342   1.902   0.544   1.114
 2372SOL    HW1 8343   1.987   0.511   1.073
 2372SOL    HW2 8344   1.915   0.559   1.212
 2373SOL     OW 8345   2.051   0.520   1.722
 2373SOL    HW1 8346   2.110   0.480   1.652
 2373SOL    HW2 8347   1.993   0.591   1.681
 2374SOL     OW 8348   3.231   0.950   1.660
 2374SOL    HW1 8349   3.270   1.039   1.680
 2374SOL    HW2 8350   3.241   0.930   1.563
 2375SOL     OW 8351   2.677   0.572   0.325
 2375SOL    HW1 8352   2.684   0.483   0.279
 2375SOL    HW2 8353   2.583   0.606   0.317
 2376SOL     OW 8354   3.519   0.604   1.206
 2376SOL    HW1 8355   3.481   0.535   1.268
 2376SOL    HW2 8356   3.601   0.568   1.162
 2377SOL     OW 8357   2.114   1.564   1.744
 2377SOL    HW1 8358   2.084   1.621   1.820
 2377SOL    HW2 8359   2.107   1.467   1.770
 2378SOL     OW 8360   2.533   0.464   1.269
 2378SOL    HW1 8361   2.499   0.375   1.239
 2378SOL    HW2 8362   2.559   0.518   1.189
 2379SOL     OW 8363   2.335   0.500   0.191
 2379SOL    HW1 8364   2.396   0.580   0.195
 2379SOL    HW2 8365   2.240   0.531   0.198
 2380SOL     OW 8366   2.021   1.137   1.466
 2380SOL    HW1 8367   2.043   1.076   1.542
 2380SOL    HW2 8368   2.031   1.088   1.380
 2381SOL     OW 8369   3.209   1.059   1.234
 2381SOL    HW1 8370   3.233   0.996   1.160
 2381SOL    HW2 8371   3.119   1.099   1.216
 2382SOL     OW 8372   3.164   0.855   0.309
 2382SOL    HW1 8373   3.078   0.824   0.351
 2382SOL    HW2 8374   3.160   0.841   0.210
 2383SOL     OW 8375   3.621   1.747   1.154
 2383SOL    HW1 8376   3.682   1.777   1.081
 2383SOL    HW2 8377   3.583   1.658   1.132
 2384SOL     OW 8378   3.114   1.731   1.128
 2384SOL    HW1 8379   3.198   1.736   1.074
 2384SOL    HW2 8380   3.091   1.635   1.146
 2385SOL     OW 8381   1.945   1.258   1.022
 2385SOL    HW1 8382   1.940   1.257   1.122
 2385SOL    HW2 8383   1.862   1.217   0.984
 2386SOL     OW 8384   2.550   1.662   1.716
 2386SOL    HW1 8385   2.494   1.743   1.725
 2386SOL    HW2 8386   2.602   1.666   1.630
 2387SOL     OW 8387   2.765   0.086   0.133
 2387SOL    HW1 8388   2.816   0.087   0.047
 2387SOL    HW2 8389   2.821   0.044   0.204
 2388SOL     OW 8390   3.588   0.135   0.523
 2388SOL    HW1 8391   3.661   0.118   0.456
 2388SOL    HW2 8392   3.557   0.048   0.561
 2389SOL     OW 8393   3.250   1.573   0.477
 2389SOL    HW1 8394   3.317   1.585   0.403
 2389SOL    HW2 8395   3.210   1.662   0.500
 2390SOL     OW 8396   1.992   1.794   1.851
 2390SOL    HW1 8397   1.951   1.720   1.904
 2390SOL    HW2 8398   2.056   1.845   1.909
 2391SOL     OW 8399   3.142   0.927   0.672
 2391SOL    HW1 8400   3.202   0.846   0.674
 2391SOL    HW2 8401   3.182   0.996   0.612
 2392SOL     OW 8402   2.692   1.273   1.422
 2392SOL    HW1 8403   2.687   1.306   1.517
 2392SOL    HW2 8404   2.606   1.292   1.376
 2393SOL     OW 8405   2.534   1.616   0.154
 2393SOL    HW1 8406   2.543   1.626   0.055
 2393SOL    HW2 8407   2.494   1.527   0.175
 2394SOL     OW 8408   3.512   1.720   1.394
 2394SOL    HW1 8409   3.565   1.730   1.310
 2394SOL    HW2 8410   3.485   1.810   1.428
 2395SOL     OW 8411   3.703   0.175   0.963
 2395SOL    HW1 8412   3.742   0.090   0.927
 2395SOL    HW2 8413   3.605   0.177   0.944
 2396SOL     OW 8414   2.125   0.326   0.720
 2396SOL    HW1 8415   2.046   0.377   0.686
 2396SOL    HW2 8416   2.116   0.311   0.818
 2397SOL     OW 8417   3.056   1.612   0.031
 2397SOL    HW1 8418   3.062   1.519   0.068
 2397SOL    HW2 8419   2.997   1.612  -0.049
 2398SOL     OW 8420   2.684   1.002   1.372
 2398SOL    HW1 8421   2.724   1.001   1.280
 2398SOL    HW2 8422   2.694   1.094   1.412
 2399SOL     OW 8423   2.778   0.910   0.291
 2399SOL    HW1 8424   2.841   0.948   0.223
 2399SOL    HW2 8425   2.818   0.827   0.330
 2400SOL     OW 8426   3.366   1.607   0.044
 2400SOL    HW1 8427   3.274   1.644   0.051
 2400SOL    HW2 8428   3.404   1.627  -0.046
 2401SOL     OW 8429   2.234   1.288   1.490
 2401SOL    HW1 8430   2.221   1.381   1.456
 2401SOL    HW2 8431   2.150   1.236   1.477
 2402SOL     OW 8432   3.476   1.292   1.289
 2402SOL    HW1 8433   3.536   1.295   1.369
 2402SOL    HW2 8434   3.401   1.356   1.302
 2403SOL     OW 8435   2.901   1.098   0.696
 2403SOL    HW1 8436   2.831   1.051   0.750
 2403SOL    HW2 8437   2.960   1.030   0.653
 2404SOL     OW 8438   2.876   0.236   0.971
 2404SOL    HW1 8439   2.868   0.200   0.878
 2404SOL    HW2 8440   2.874   0.160   1.036
 2405SOL     OW 8441   2.452   1.487   0.491
 2405SOL    HW1 8442   2.494   1.429   0.421
 2405SOL    HW2 8443   2.408   1.566   0.447
 2406SOL     OW 8444   3.571   0.385   1.381
 2406SOL    HW1 8445   3.644   0.454   1.385
 2406SOL    HW2 8446   3.599   0.310   1.322
 2407SOL     OW 8447   2.117   1.348   0.290
 2407SOL    HW1 8448   2.021   1.349   0.263
 2407SOL    HW2 8449   2.129   1.401   0.374
 2408SOL     OW 8450   1.967   1.013   1.726
 2408SOL    HW1 8451   1.890   0.980   1.780
 2408SOL    HW2 8452   2.052   0.983   1.768
 2409SOL     OW 8453   2.534   0.203   1.489
 2409SOL    HW1 8454   2.624   0.187   1.449
 2409SOL    HW2 8455   2.542   0.208   1.588
 2410SOL     OW 8456   1.937   0.345   0.033
 2410SOL    HW1 8457   1.845   0.317   0.004
 2410SOL    HW2 8458   1.968   0.422  -0.023
 2411SOL     OW 8459   3.302   0.856   1.398
 2411SOL    HW1 8460   3.245   0.908   1.335
 2411SOL    HW2 8461   3.398   0.868   1.374
 2412SOL     OW 8462   1.934   0.166   0.318
 2412SOL    HW1 8463   1.917   0.249   0.264
 2412SOL    HW2 8464   2.024   0.129   0.296
 2413SOL     OW 8465   3.045   1.335   0.119
 2413SOL    HW1 8466   2.946   1.324   0.121
 2413SOL    HW2 8467   3.079   1.350   0.212
 2414SOL     OW 8468   2.475   0.842   1.431
 2414SOL    HW1 8469   2.531   0.923   1.414
 2414SOL    HW2 8470   2.534   0.762   1.434
 2415SOL     OW 8471   3.355   1.767   0.959
 2415SOL    HW1 8472   3.388   1.831   0.890
 2415SOL    HW2 8473   3.421   1.761   1.034
 2416SOL     OW 8474   2.578   0.565   1.708
 2416SOL    HW1 8475   2.597   0.630   1.782
 2416SOL    HW2 8476   2.638   0.485   1.717
 2417SOL     OW 8477   3.312   1.220   1.633
 2417SOL    HW1 8478   3.303   1.210   1.732
 2417SOL    HW2 8479   3.408   1.213   1.607
 2418SOL     OW 8480   2.252   1.741   1.560
 2418SOL    HW1 8481   2.161   1.782   1.558
 2418SOL    HW2 8482   2.245   1.647   1.592
 2419SOL     OW 8483   3.536   0.883   1.254
 2419SOL    HW1 8484   3.509   0.794   1.217
 2419SOL    HW2 8485   3.537   0.951   1.181
 2420SOL     OW 8486   3.087   0.325   0.449
 2420SOL    HW1 8487   3.152   0.251   0.438
 2420SOL    HW2 8488   3.107   0.375   0.533
 2421SOL     OW 8489   2.456   0.745   0.652
 2421SOL    HW1 8490   2.506   0.830   0.633
 2421SOL    HW2 8491   2.368   0.747   0.604
 2422SOL     OW 8492   3.639   0.342   1.642
 2422SOL    HW1 8493   3.622   0.373   1.548
 2422SOL    HW2 8494   3.555   0.305   1.680
 2423SOL     OW 8495   3.592   0.934   1.517
 2423SOL    HW1 8496   3.630   1.025   1.532
 2423SOL    HW2 8497   3.584   0.917   1.418
 2424SOL     OW 8498   2.721   1.374   0.016
 2424SOL    HW1 8499   2.675   1.389   0.104
 2424SOL    HW2 8500   2.765   1.459  -0.014
 2425SOL     OW 8501   2.523   1.790   0.953
 2425SOL    HW1 8502   2.477   1.878   0.940
 2425SOL    HW2 8503   2.622   1.802   0.946
 2426SOL     OW 8504   2.721   0.956   0.861
 2426SOL    HW1 8505   2.775   0.887   0.909
 2426SOL    HW2 8506   2.689   1.025   0.927
 2427SOL     OW 8507   2.945   0.984   0.087
 2427SOL    HW1 8508   2.922   1.037   0.005
 2427SOL    HW2 8509   3.026   0.928   0.068
 2428SOL     OW 8510   3.723   1.569   0.851
 2428SOL    HW1 8511   3.652   1.557   0.781
 2428SOL    HW2 8512   3.724   1.490   0.911
 2429SOL     OW 8513   2.083   1.314   1.844
 2429SOL    HW1 8514   2.018   1.241   1.823
 2429SOL    HW2 8515   2.087   1.328   1.942
 2430SOL     OW 8516   1.941   1.240   0.653
 2430SOL    HW1 8517   1.940   1.193   0.741
 2430SOL    HW2 8518   2.023   1.212   0.602
 2431SOL     OW 8519   2.534   1.391   1.624
 2431SOL    HW1 8520   2.456   1.341   1.662
 2431SOL    HW2 8521   2.531   1.486   1.655
 2432SOL     OW 8522   3.686   0.192   1.227
 2432SOL    HW1 8523   3.682   0.102   1.271
 2432SOL    HW2 8524   3.689   0.181   1.128
 2433SOL     OW 8525   2.290   0.424   0.520
 2433SOL    HW1 8526   2.320   0.352   0.458
 2433SOL    HW2 8527   2.251   0.384   0.603
 2434SOL     OW 8528   3.567   1.487   1.104
 2434SOL    HW1 8529   3.474   1.462   1.077
 2434SOL    HW2 8530   3.593   1.437   1.186
 2435SOL     OW 8531   2.179   0.547   1.280
 2435SOL    HW1 8532   2.217   0.488   1.352
 2435SOL    HW2 8533   2.219   0.521   1.192
 2436SOL     OW 8534   2.674   1.586   0.687
 2436SOL    HW1 8535   2.706   1.596   0.593
 2436SOL    HW2 8536   2.595   1.524   0.689
 2437SOL     OW 8537   3.286   0.214   1.112
 2437SOL    HW1 8538   3.338   0.149   1.167
 2437SOL    HW2 8539   3.237   0.277   1.173
 2438SOL     OW 8540   2.863   0.034   1.154
 2438SOL    HW1 8541   2.800  -0.038   1.123
 2438SOL    HW2 8542   2.956  -0.002   1.154
 2439SOL     OW 8543   2.632   1.330   0.301
 2439SOL    HW1 8544   2.586   1.243   0.318
 2439SOL    HW2 8545   2.723   1.327   0.342
 2440SOL     OW 8546   2.480   1.567   1.284
 2440SOL    HW1 8547   2.475   1.649   1.341
 2440SOL    HW2 8548   2.569   1.564   1.239
 2441SOL     OW 8549   3.214   0.052   0.168
 2441SOL    HW1 8550   3.249   0.011   0.084
 2441SOL    HW2 8551   3.124   0.014   0.188
 2442SOL     OW 8552   3.162   0.453   0.691
 2442SOL    HW1 8553   3.103   0.533   0.695
 2442SOL    HW2 8554   3.177   0.418   0.784
 2443SOL     OW 8555   3.455   0.221   0.882
 2443SOL    HW1 8556   3.371   0.220   0.936
 2443SOL    HW2 8557   3.457   0.304   0.826
 2444SOL     OW 8558   1.901   1.077   0.300
 2444SOL    HW1 8559   2.000   1.066   0.291
 2444SOL    HW2 8560   1.861   0.991   0.332
 2445SOL     OW 8561   2.737   1.646   0.337
 2445SOL    HW1 8562   2.660   1.611   0.283
 2445SOL    HW2 8563   2.705   1.717   0.399
 2446SOL     OW 8564   2.092   0.628   1.975
 2446SOL    HW1 8565   1.999   0.626   2.012
 2446SOL    HW2 8566   2.093   0.589   1.883
 2447SOL     OW 8567   2.087   0.275   2.858
 2447SOL    HW1 8568   2.122   0.258   2.950
 2447SOL    HW2 8569   1.999   0.230   2.846
 2448SOL     OW 8570   1.881   0.368   2.509
 2448SOL    HW1 8571   1.799   0.411   2.548
 2448SOL    HW2 8572   1.853   0.295   2.446
 2449SOL     OW 8573   2.431   1.275   3.027
 2449SOL    HW1 8574   2.338   1.268   2.990
 2449SOL    HW2 8575   2.442   1.364   3.071
 2450SOL     OW 8576   2.997   0.703   2.579
 2450SOL    HW1 8577   3.054   0.781   2.554
 2450SOL    HW2 8578   2.937   0.729   2.655
 2451SOL     OW 8579   3.617   0.607   2.093
 2451SOL    HW1 8580   3.605   0.594   1.994
 2451SOL    HW2 8581   3.587   0.526   2.142
 2452SOL     OW 8582   2.630   1.144   2.885
 2452SOL    HW1 8583   2.552   1.161   2.945
 2452SOL    HW2 8584   2.664   1.231   2.849
 2453SOL     OW 8585   2.712   0.798   3.685
 2453SOL    HW1 8586   2.708   0.874   3.750
 2453SOL    HW2 8587   2.734   0.834   3.594
 2454SOL     OW 8588   2.547   1.012   2.527
 2454SOL    HW1 8589   2.616   0.996   2.597
 2454SOL    HW2 8590   2.474   1.069   2.565
 2455SOL     OW 8591   2.548   1.161   3.665
 2455SOL    HW1 8592   2.608   1.240   3.679
 2455SOL    HW2 8593   2.462   1.192   3.624
 2456SOL     OW 8594   2.197   1.435   2.923
 2456SOL    HW1 8595   2.119   1.404   2.870
 2456SOL    HW2 8596   2.255   1.493   2.866
 2457SOL     OW 8597   3.322   1.505   3.201
 2457SOL    HW1 8598   3.346   1.599   3.227
 2457SOL    HW2 8599   3.306   1.451   3.283
 2458SOL     OW 8600   2.300   0.392   3.361
 2458SOL    HW1 8601   2.382   0.336   3.370
 2458SOL    HW2 8602   2.219   0.334   3.365
 2459SOL     OW 8603   3.465   0.447   2.599
 2459SOL    HW1 8604   3.391   0.493   2.549
 2459SOL    HW2 8605   3.516   0.515   2.652
 2460SOL     OW 8606   2.093   1.713   2.345
 2460SOL    HW1 8607   2.127   1.790   2.399
 2460SOL    HW2 8608   2.137   1.713   2.255
 2461SOL     OW 8609   2.989   1.341   3.552
 2461SOL    HW1 8610   3.036   1.341   3.640
 2461SOL    HW2 8611   2.941   1.254   3.541
 2462SOL     OW 8612   2.092   1.434   2.400
 2462SOL    HW1 8613   2.066   1.530   2.400
 2462SOL    HW2 8614   2.021   1.380   2.445
 2463SOL     OW 8615   2.102   1.091   2.748
 2463SOL    HW1 8616   2.116   1.007   2.800
 2463SOL    HW2 8617   2.047   1.155   2.803
 2464SOL     OW 8618   2.468   0.964   1.985
 2464SOL    HW1 8619   2.475   1.048   1.931
 2464SOL    HW2 8620   2.514   0.977   2.073
 2465SOL     OW 8621   3.456   0.114   3.342
 2465SOL    HW1 8622   3.438   0.181   3.270
 2465SOL    HW2 8623   3.453   0.160   3.431
 2466SOL     OW 8624   1.984   0.643   2.425
 2466SOL    HW1 8625   1.939   0.555   2.442
 2466SOL    HW2 8626   1.983   0.697   2.509
 2467SOL     OW 8627   1.889   1.596   1.979
 2467SOL    HW1 8628   1.870   1.500   2.000
 2467SOL    HW2 8629   1.856   1.654   2.054
 2468SOL     OW 8630   3.551   0.922   2.474
 2468SOL    HW1 8631   3.646   0.893   2.482
 2468SOL    HW2 8632   3.543   0.987   2.399
 2469SOL     OW 8633   3.503   1.108   2.294
 2469SOL    HW1 8634   3.589   1.110   2.242
 2469SOL    HW2 8635   3.517   1.155   2.382
 2470SOL     OW 8636   1.975   0.737   3.459
 2470SOL    HW1 8637   2.063   0.724   3.504
 2470SOL    HW2 8638   1.962   0.834   3.437
 2471SOL     OW 8639   2.475   1.365   2.588
 2471SOL    HW1 8640   2.426   1.278   2.597
 2471SOL    HW2 8641   2.452   1.408   2.501
 2472SOL     OW 8642   3.155   1.228   3.285
 2472SOL    HW1 8643   3.192   1.155   3.227
 2472SOL    HW2 8644   3.207   1.233   3.370
 2473SOL     OW 8645   2.671   0.004   2.364
 2473SOL    HW1 8646   2.711   0.095   2.355
 2473SOL    HW2 8647   2.571   0.012   2.370
 2474SOL     OW 8648   2.059   0.976   3.126
 2474SOL    HW1 8649   2.148   0.931   3.112
 2474SOL    HW2 8650   1.986   0.911   3.107
 2475SOL     OW 8651   3.387   0.999   2.052
 2475SOL    HW1 8652   3.324   0.923   2.065
 2475SOL    HW2 8653   3.435   1.017   2.138
 2476SOL     OW 8654   3.049   1.792   3.478
 2476SOL    HW1 8655   3.073   1.852   3.402
 2476SOL    HW2 8656   3.056   1.697   3.448
 2477SOL     OW 8657   2.179   0.251   3.663
 2477SOL    HW1 8658   2.250   0.322   3.669
 2477SOL    HW2 8659   2.091   0.290   3.691
 2478SOL     OW 8660   3.328   1.417   2.815
 2478SOL    HW1 8661   3.269   1.423   2.895
 2478SOL    HW2 8662   3.313   1.329   2.769
 2479SOL     OW 8663   2.460   0.729   2.132
 2479SOL    HW1 8664   2.484   0.798   2.064
 2479SOL    HW2 8665   2.382   0.762   2.186
 2480SOL     OW 8666   3.143   0.345   2.806
 2480SOL    HW1 8667   3.057   0.295   2.793
 2480SOL    HW2 8668   3.205   0.291   2.862
 2481SOL     OW 8669   2.669   0.605   3.327
 2481SOL    HW1 8670   2.622   0.602   3.416
 2481SOL    HW2 8671   2.618   0.550   3.261
 2482SOL     OW 8672   3.256   0.469   3.536
 2482SOL    HW1 8673   3.236   0.512   3.624
 2482SOL    HW2 8674   3.334   0.407   3.545
 2483SOL     OW 8675   2.835   0.890   3.434
 2483SOL    HW1 8676   2.881   0.806   3.405
 2483SOL    HW2 8677   2.779   0.924   3.359
 2484SOL     OW 8678   2.853   0.410   3.104
 2484SOL    HW1 8679   2.776   0.444   3.158
 2484SOL    HW2 8680   2.819   0.359   3.025
 2485SOL     OW 8681   2.903   0.701   2.291
 2485SOL    HW1 8682   2.929   0.697   2.387
 2485SOL    HW2 8683   2.818   0.650   2.277
 2486SOL     OW 8684   1.938   0.811   2.651
 2486SOL    HW1 8685   2.037   0.799   2.660
 2486SOL    HW2 8686   1.914   0.906   2.672
 2487SOL     OW 8687   2.727   0.348   2.057
 2487SOL    HW1 8688   2.786   0.411   2.008
 2487SOL    HW2 8689   2.746   0.254   2.028
 2488SOL     OW 8690   3.581   0.585   3.693
 2488SOL    HW1 8691   3.555   0.674   3.657
 2488SOL    HW2 8692   3.579   0.517   3.620
 2489SOL     OW 8693   3.224   1.144   2.407
 2489SOL    HW1 8694   3.307   1.115   2.359
 2489SOL    HW2 8695   3.175   1.211   2.351
 2490SOL     OW 8696   2.412   0.196   2.747
 2490SOL    HW1 8697   2.407   0.191   2.847
 2490SOL    HW2 8698   2.414   0.292   2.718
 2491SOL     OW 8699   2.870   1.456   2.339
 2491SOL    HW1 8700   2.824   1.528   2.287
 2491SOL    HW2 8701   2.866   1.476   2.437
 2492SOL     OW 8702   2.213   1.801   2.715
 2492SOL    HW1 8703   2.263   1.715   2.721
 2492SOL    HW2 8704   2.278   1.878   2.712
 2493SOL     OW 8705   3.657   1.066   2.735
 2493SOL    HW1 8706   3.595   1.051   2.659
 2493SOL    HW2 8707   3.605   1.077   2.820
 2494SOL     OW 8708   3.089   1.550   3.368
 2494SOL    HW1 8709   3.095   1.473   3.432
 2494SOL    HW2 8710   3.037   1.524   3.288
 2495SOL     OW 8711   2.183   0.943   2.104
 2495SOL    HW1 8712   2.265   0.982   2.062
 2495SOL    HW2 8713   2.156   0.861   2.055
 2496SOL     OW 8714   3.320   0.735   2.590
 2496SOL    HW1 8715   3.315   0.670   2.665
 2496SOL    HW2 8716   3.400   0.794   2.603
 2497SOL     OW 8717   2.323   1.266   3.589
 2497SOL    HW1 8718   2.273   1.267   3.503
 2497SOL    HW2 8719   2.260   1.248   3.665
 2498SOL     OW 8720   2.064   0.285   3.360
 2498SOL    HW1 8721   1.984   0.345   3.347
 2498SOL    HW2 8722   2.054   0.236   3.446
 2499SOL     OW 8723   3.494   1.377   1.943
 2499SOL    HW1 8724   3.462   1.471   1.933
 2499SOL    HW2 8725   3.418   1.314   1.931
 2500SOL     OW 8726   2.326   1.743   2.185
 2500SOL    HW1 8727   2.359   1.782   2.271
 2500SOL    HW2 8728   2.402   1.736   2.120
 2501SOL     OW 8729   3.262   0.107   2.288
 2501SOL    HW1 8730   3.238   0.070   2.198
 2501SOL    HW2 8731   3.361   0.123   2.292
 2502SOL     OW 8732   2.244   0.700   2.342
 2502SOL    HW1 8733   2.289   0.610   2.339
 2502SOL    HW2 8734   2.150   0.689   2.375
 2503SOL     OW 8735   3.409   0.222   3.591
 2503SOL    HW1 8736   3.404   0.259   3.683
 2503SOL    HW2 8737   3.337   0.153   3.579
 2504SOL     OW 8738   2.476   0.122   1.979
 2504SOL    HW1 8739   2.574   0.100   1.986
 2504SOL    HW2 8740   2.445   0.105   1.886
 2505SOL     OW 8741   2.643   0.264   3.611
 2505SOL    HW1 8742   2.710   0.203   3.654
 2505SOL    HW2 8743   2.570   0.283   3.676
 2506SOL     OW 8744   2.750   1.514   3.057
 2506SOL    HW1 8745   2.727   1.489   2.963
 2506SOL    HW2 8746   2.811   1.445   3.096
 2507SOL     OW 8747   3.213   0.590   3.295
 2507SOL    HW1 8748   3.241   0.547   3.380
 2507SOL    HW2 8749   3.238   0.686   3.296
 2508SOL     OW 8750   2.784   0.503   2.761
 2508SOL    HW1 8751   2.759   0.494   2.665
 2508SOL    HW2 8752   2.832   0.421   2.792
 2509SOL     OW 8753   2.401   0.064   2.374
 2509SOL    HW1 8754   2.320   0.065   2.432
 2509SOL    HW2 8755   2.404   0.147   2.319
 2510SOL     OW 8756   3.296   1.188   1.903
 2510SOL    HW1 8757   3.328   1.112   1.960
 2510SOL    HW2 8758   3.204   1.215   1.933
 2511SOL     OW 8759   2.159   0.035   2.033
 2511SOL    HW1 8760   2.208   0.119   2.012
 2511SOL    HW2 8761   2.221  -0.030   2.078
 2512SOL     OW 8762   2.797   0.236   2.342
 2512SOL    HW1 8763   2.749   0.277   2.264
 2512SOL    HW2 8764   2.896   0.234   2.323
 2513SOL     OW 8765   2.938   0.683   3.326
 2513SOL    HW1 8766   2.858   0.622   3.329
 2513SOL    HW2 8767   3.019   0.630   3.302
 2514SOL     OW 8768   2.321   1.152   2.603
 2514SOL    HW1 8769   2.250   1.125   2.668
 2514SOL    HW2 8770   2.295   1.124   2.510
 2515SOL     OW 8771   2.894   0.549   1.878
 2515SOL    HW1 8772   2.853   0.631   1.839
 2515SOL    HW2 8773   2.958   0.575   1.951
 2516SOL     OW 8774   1.940   0.556   3.248
 2516SOL    HW1 8775   2.032   0.555   3.207
 2516SOL    HW2 8776   1.934   0.630   3.315
 2517SOL     OW 8777   2.423   0.222   3.009
 2517SOL    HW1 8778   2.461   0.138   3.046
 2517SOL    HW2 8779   2.335   0.241   3.053
 2518SOL     OW 8780   2.728   0.454   2.504
 2518SOL    HW1 8781   2.696   0.526   2.442
 2518SOL    HW2 8782   2.752   0.373   2.451
 2519SOL     OW 8783   2.879   0.039   2.615
 2519SOL    HW1 8784   2.807   0.044   2.546
 2519SOL    HW2 8785   2.855  -0.030   2.684
 2520SOL     OW 8786   3.291   1.173   2.729
 2520SOL    HW1 8787   3.236   1.089   2.722
 2520SOL    HW2 8788   3.317   1.202   2.637
 2521SOL     OW 8789   3.328   0.590   2.854
 2521SOL    HW1 8790   3.298   0.495   2.861
 2521SOL    HW2 8791   3.401   0.606   2.920
 2522SOL     OW 8792   3.719   0.833   2.239
 2522SOL    HW1 8793   3.761   0.769   2.303
 2522SOL    HW2 8794   3.681   0.782   2.161
 2523SOL     OW 8795   2.350   1.385   2.036
 2523SOL    HW1 8796   2.263   1.370   2.083
 2523SOL    HW2 8797   2.333   1.411   1.941
 2524SOL     OW 8798   3.526   1.280   2.519
 2524SOL    HW1 8799   3.625   1.288   2.533
 2524SOL    HW2 8800   3.481   1.364   2.550
 2525SOL     OW 8801   3.252   0.575   1.940
 2525SOL    HW1 8802   3.198   0.554   2.021
 2525SOL    HW2 8803   3.343   0.534   1.949
 2526SOL     OW 8804   2.389   0.256   2.190
 2526SOL    HW1 8805   2.416   0.197   2.115
 2526SOL    HW2 8806   2.389   0.351   2.159
 2527SOL     OW 8807   3.616   1.223   3.450
 2527SOL    HW1 8808   3.707   1.184   3.437
 2527SOL    HW2 8809   3.624   1.319   3.474
 2528SOL     OW 8810   2.926   1.347   3.202
 2528SOL    HW1 8811   2.846   1.324   3.257
 2528SOL    HW2 8812   3.009   1.321   3.251
 2529SOL     OW 8813   2.973   1.195   2.962
 2529SOL    HW1 8814   2.933   1.239   3.043
 2529SOL    HW2 8815   2.932   1.232   2.879
 2530SOL     OW 8816   3.500   1.099   2.941
 2530SOL    HW1 8817   3.505   1.180   3.000
 2530SOL    HW2 8818   3.414   1.101   2.890
 2531SOL     OW 8819   2.777   0.089   3.264
 2531SOL    HW1 8820   2.802   0.069   3.169
 2531SOL    HW2 8821   2.849   0.145   3.306
 2532SOL     OW 8822   2.842   1.116   3.581
 2532SOL    HW1 8823   2.743   1.122   3.591
 2532SOL    HW2 8824   2.865   1.036   3.525
 2533SOL     OW 8825   2.567   1.050   2.230
 2533SOL    HW1 8826   2.553   1.057   2.329
 2533SOL    HW2 8827   2.651   0.999   2.212
 2534SOL     OW 8828   2.272   0.813   3.113
 2534SOL    HW1 8829   2.358   0.825   3.163
 2534SOL    HW2 8830   2.230   0.726   3.140
 2535SOL     OW 8831   3.136   0.386   3.124
 2535SOL    HW1 8832   3.157   0.460   3.188
 2535SOL    HW2 8833   3.047   0.403   3.081
 2536SOL     OW 8834   1.926   1.564   3.193
 2536SOL    HW1 8835   1.880   1.646   3.159
 2536SOL    HW2 8836   2.024   1.583   3.202
 2537SOL     OW 8837   2.229   1.100   2.363
 2537SOL    HW1 8838   2.222   1.183   2.307
 2537SOL    HW2 8839   2.233   1.020   2.303
 2538SOL     OW 8840   2.428   0.537   2.727
 2538SOL    HW1 8841   2.440   0.603   2.653
 2538SOL    HW2 8842   2.474   0.571   2.810
 2539SOL     OW 8843   3.114   1.348   2.250
 2539SOL    HW1 8844   3.164   1.425   2.290
 2539SOL    HW2 8845   3.019   1.350   2.282
 2540SOL     OW 8846   3.134   1.445   3.004
 2540SOL    HW1 8847   3.181   1.458   3.091
 2540SOL    HW2 8848   3.068   1.371   3.013
 2541SOL     OW 8849   3.444   0.639   2.334
 2541SOL    HW1 8850   3.413   0.700   2.407
 2541SOL    HW2 8851   3.494   0.691   2.265
 2542SOL     OW 8852   2.216   1.510   3.191
 2542SOL    HW1 8853   2.195   1.466   3.104
 2542SOL    HW2 8854   2.313   1.536   3.194
 2543SOL     OW 8855   2.264   0.751   3.460
 2543SOL    HW1 8856   2.332   0.806   3.413
 2543SOL    HW2 8857   2.304   0.663   3.487
 2544SOL     OW 8858   3.449   0.779   3.532
 2544SOL    HW1 8859   3.357   0.817   3.527
 2544SOL    HW2 8860   3.509   0.826   3.467
 2545SOL     OW 8861   2.875   0.105   3.632
 2545SOL    HW1 8862   2.881   0.190   3.580
 2545SOL    HW2 8863   2.907   0.029   3.575
 2546SOL     OW 8864   2.366   0.050   3.602
 2546SOL    HW1 8865   2.324  -0.007   3.532
 2546SOL    HW2 8866   2.300   0.119   3.634
 2547SOL     OW 8867   2.435   0.870   2.891
 2547SOL    HW1 8868   2.479   0.959   2.882
 2547SOL    HW2 8869   2.372   0.870   2.968
 2548SOL     OW 8870   3.222   0.862   2.907
 2548SOL    HW1 8871   3.147   0.862   2.841
 2548SOL    HW2 8872   3.259   0.770   2.916
 2549SOL     OW 8873   3.071   0.525   2.137
 2549SOL    HW1 8874   3.084   0.441   2.191
 2549SOL    HW2 8875   3.042   0.599   2.197
 2550SOL     OW 8876   2.169   0.213   3.093
 2550SOL    HW1 8877   2.146   0.250   3.183
 2550SOL    HW2 8878   2.139   0.118   3.087
 2551SOL     OW 8879   1.899   1.310   3.144
 2551SOL    HW1 8880   1.952   1.261   3.212
 2551SOL    HW2 8881   1.921   1.408   3.149
 2552SOL     OW 8882   2.594   0.634   2.926
 2552SOL    HW1 8883   2.653   0.608   2.850
 2552SOL    HW2 8884   2.566   0.730   2.915
 2553SOL     OW 8885   3.590   0.935   3.716
 2553SOL    HW1 8886   3.544   0.928   3.627
 2553SOL    HW2 8887   3.528   0.979   3.782
[truncated: 562,037 more chars]
