# Supplementary material for: Redox Potentials of Disulfide Bonds in LOXL2 Studied by Nonequilibrium Alchemical Simulation
Source: Front Chem. 2021 Dec 14;9:797036. doi: 10.3389/fchem.2021.797036 (PMC8713139; doi:10.3389/fchem.2021.797036)
Supplement: Supplementary file 2 [file DataSheet2.ZIP › Raw Date for Redox potential LOXL2-797036/README.txt]

FIGURE 1: The structures of LOXL2. Visualized by PyMOL. PDB files are available in the folder.
FIGURE 2: The classification of disulfide bonds. Edited by photoshop.
FIGURE 3: The five systems of LOXL2 in MD simulations for SRCR 1-4 and catalytic domain. Visualized by PyMOL. PDB files are available in the folder.
FIGURE 4: Redox reaction of disulfide bond formed by two cysteines.
FIGURE 5: The scheme of CYD topology.
FIGURE 6: The oxidized and reduced states of each disulfide bond in LOXL2. Visualized by PyMOL. 
FIGURE 7: Structure alignments for SRCR 1-4 of LOXL2 by using PyMOL. B) Multiple sequence alignment by MUSCLE 3.8. Visualized by PyMOL. 
FIGURE 8 & 10 & S3 & Table1:  Data Collection for the disulfide bonds in LOXL2. Plotted by PMX program. 
FIGURE 9: The structural characters of disulfide bonds in SRCR3-4 and catalytic domains. Visualized by PyMOL. 

Figure S1: Structure alignments of LOXL2 between crystal and predicted structures. Visualized by PyMOL. 
Figure S2: An example of the δHλ/δλ results at different λ in the forward (green) and backward (blue) transformations.  Visualized by Grace program. 

Input files: Input files of each disulfide bonds are avialable in this folder, includes gromacs.gro, gromacs.top, index.ndx. 
